# Supplementary material for: TurboID reveals the proxiomes of Chlamydomonas proteins involved in thylakoid biogenesis and stress response
Source: Plant Physiol. 2023 Jun 13;193(3):1772–96. doi: 10.1093/plphys/kiad335 (PMC10602608; doi:10.1093/plphys/kiad335)
Supplement: kiad335_Supplementary_Data [file kiad335_supplementary_data.zip]

Archive with 9 entries (9 files):
- Original images used for Supplemental Figure S5C.pptx
- PP2023RA00327R1_Supplemental_Material.pdf
- Supplemental Data Set 6.xlsx
- Supplemental Data Set 7.xlsx
- Supplemental Data Set S1.xlsx
- Supplemental Data Set S2.xlsx
- Supplemental Data Set S3.xlsx
- Supplemental Data Set S4.xlsx
- Supplemental Data Set S5.xlsx
