# Supplementary material for: TurboID reveals the proxiomes of Chlamydomonas proteins involved in thylakoid biogenesis and stress response
Source: Plant Physiol. 2023 Jun 13;193(3):1772–96. doi: 10.1093/plphys/kiad335 (PMC10602608; doi:10.1093/plphys/kiad335)
Supplement: kiad335_Supplementary_Data [file kiad335_supplementary_data.zip › Supplemental Data Set 6.xlsx]

## Sheet: MaxQuant
Protein IDs	Majority protein IDs	Peptide counts (all)	Peptide counts (razor+unique)	Peptide counts (unique)	Fasta headers	Number of proteins	Peptides	Razor + unique peptides	Unique peptides	Peptides Cher131	Peptides Cher132	Peptides Cher133	Peptides Cher134	Peptides Cher41	Peptides Cher42	Peptides Cher43	Peptides Cher44	Peptides Tef31	Peptides Tef32	Peptides Tef33	Peptides Tef34	Peptides UVM41	Peptides UVM42	Peptides UVM43	Peptides UVM44	Razor + unique peptides Cher131	Razor + unique peptides Cher132	Razor + unique peptides Cher133	Razor + unique peptides Cher134	Razor + unique peptides Cher41	Razor + unique peptides Cher42	Razor + unique peptides Cher43	Razor + unique peptides Cher44	Razor + unique peptides Tef31	Razor + unique peptides Tef32	Razor + unique peptides Tef33	Razor + unique peptides Tef34	Razor + unique peptides UVM41	Razor + unique peptides UVM42	Razor + unique peptides UVM43	Razor + unique peptides UVM44	Unique peptides Cher131	Unique peptides Cher132	Unique peptides Cher133	Unique peptides Cher134	Unique peptides Cher41	Unique peptides Cher42	Unique peptides Cher43	Unique peptides Cher44
CON__O43790;CON__Q14533;CON__Q6NT21;CON__P78385;CON__Q61726	CON__O43790;CON__Q14533;CON__Q6NT21;CON__P78385;CON__Q61726	5;5;4;4;3	4;4;3;3;2	2;2;1;1;1	;;;;	5	5	4	2	1	1	0	0	1	0	0	0	0	0	5	0	1	1	1	1	0	0	0	0	0	0	0	0	0	0	4	0	0	0	0	0	0	0	0	0	0	0	0	0
CON__P00761	CON__P00761	3	3	3		1	3	3	3	3	2	2	2	2	2	2	2	2	2	2	3	2	3	3	2	3	2	2	2	2	2	2	2	2	2	2	3	2	3	3	2	3	2	2	2	2	2	2	2
CON__P02533;CON__Q61782;CON__P19001;CON__P35900	CON__P02533	37;6;6;3	31;6;3;3	8;2;0;0		4	37	31	8	14	23	19	11	14	14	11	14	15	22	13	17	19	18	13	14	9	18	13	6	11	9	6	9	10	16	9	11	13	13	9	10	2	3	2	2	3	2	1	2
CON__P02535-1	CON__P02535-1	16	1	1		1	16	1	1	7	9	14	7	6	9	6	9	8	9	5	9	8	8	6	7	0	0	0	0	0	0	0	0	0	0	1	0	0	0	0	0	0	0	0	0	0	0	0	0
CON__P02538;CON__Q8VED5	CON__P02538	41;11	2;1	1;0		2	41	2	1	14	15	18	10	15	16	9	15	12	16	14	13	18	15	12	19	1	2	0	0	1	1	0	1	0	1	0	0	1	1	0	2	1	1	0	0	1	1	0	1
CON__P02662	CON__P02662	10	10	10		1	10	10	10	5	5	3	4	4	6	5	4	5	4	2	5	3	3	4	3	5	5	3	4	4	6	5	4	5	4	2	5	3	3	4	3	5	5	3	4	4	6	5	4
CON__P02663	CON__P02663	11	11	11		1	11	11	11	1	7	0	3	3	4	0	1	1	6	0	3	2	6	0	1	1	7	0	3	3	4	0	1	1	6	0	3	2	6	0	1	1	7	0	3	3	4	0	1
CON__P02666	CON__P02666	4	4	4		1	4	4	4	2	1	0	2	2	1	0	0	0	1	0	1	0	2	0	2	2	1	0	2	2	1	0	0	0	1	0	1	0	2	0	2	2	1	0	2	2	1	0	0
CON__P02668	CON__P02668	3	3	3		1	3	3	3	0	0	0	1	0	1	0	0	1	1	0	1	0	0	0	0	0	0	0	1	0	1	0	0	1	1	0	1	0	0	0	0	0	0	0	1	0	1	0	0
CON__P02754	CON__P02754	10	10	10		1	10	10	10	1	0	0	1	1	1	0	1	1	0	0	3	2	0	0	2	1	0	0	1	1	1	0	1	1	0	0	3	2	0	0	2	1	0	0	1	1	1	0	1
CON__P02769	CON__P02769	16	16	12		1	16	16	12	2	1	12	11	3	1	5	3	3	1	8	1	2	1	5	2	2	1	12	11	3	1	5	3	3	1	8	1	2	1	5	2	0	0	9	10	1	0	3	1
CON__P04259	CON__P04259	40	2	2		1	40	2	2	14	15	17	10	16	15	8	13	14	15	15	15	19	14	13	17	0	0	0	0	1	0	0	0	0	0	0	0	0	0	0	0	0	0	0	0	1	0	0	0
CON__P04264;CON__H-INV:HIT000016045;REV__Cre10.g447800.t1.2	CON__P04264	66;3;1	66;3;1	47;0;0		3	66	66	47	40	46	44	40	43	49	35	43	39	54	52	50	47	41	32	45	40	46	44	40	43	49	35	43	39	54	52	50	47	41	32	45	29	31	31	28	31	35	27	31
CON__P08779	CON__P08779	29	12	11		1	29	12	11	11	19	14	8	8	11	8	12	10	20	9	13	17	11	7	13	3	6	4	1	2	2	1	3	1	6	1	3	6	1	0	6	3	6	4	1	2	2	1	3
CON__P13645;CON__Q7Z3Y7;CON__Q148H6;CON__Q2M2I5;CON__P05784;CON__Q7Z3Z0;CON__Q7Z3Y8;CON__Q92764;CON__A2AB72;CON__O76015;CON__Q7Z3Y9	CON__P13645	47;5;4;3;2;2;2;1;1;1;1	47;5;4;3;2;2;2;1;1;1;1	28;2;1;0;0;1;1;0;0;0;0		11	47	47	28	25	31	42	24	20	28	20	26	24	27	27	32	26	25	20	24	25	31	42	24	20	28	20	26	24	27	27	32	26	25	20	24	15	19	24	14	12	16	11	14
CON__P13647;CON__P05787;CON__Q9DCV7;CON__Q9NSB2;CON__Q6ISB0;CON__Q3KNV1;CON__P08729;CON__Q9H552;CON__H-INV:HIT000292931;CON__REFSEQ:XP_932229;Cre10.g418250.t1.2	CON__P13647	50;9;6;6;6;5;5;4;3;1;1	39;1;1;1;1;1;1;0;1;0;1	6;0;0;0;0;0;0;0;0;0;0		11	50	39	6	15	19	21	10	21	20	8	16	18	23	22	19	28	22	15	14	9	13	12	6	15	14	4	9	13	15	16	13	23	16	10	9	2	2	3	0	3	3	0	2
CON__P19013	CON__P19013	6	3	2		1	6	3	2	2	2	2	1	1	3	1	2	2	3	2	2	3	2	2	2	1	0	1	0	0	1	0	0	0	1	0	0	1	0	0	0	0	0	0	0	0	0	0	0
CON__P35527	CON__P35527	47	46	46		1	47	46	46	26	28	21	24	24	27	20	22	21	31	34	28	28	25	17	24	25	27	20	23	24	26	19	22	20	30	33	27	27	24	17	24	25	27	20	23	24	26	19	22
CON__P35908	CON__P35908	63	59	41		1	63	59	41	33	34	56	22	28	34	25	29	31	37	27	37	26	29	30	27	31	31	52	20	25	31	23	26	28	33	24	34	23	27	27	25	20	20	36	12	15	20	16	15
CON__P48668	CON__P48668	42	19	0		1	42	19	0	14	15	18	10	15	15	9	14	14	16	15	15	20	14	13	18	5	4	5	1	5	5	2	4	2	3	2	3	7	3	2	9	0	0	0	0	0	0	0	0
CON__Q04695	CON__Q04695	18	3	1		1	18	3	1	5	10	9	5	6	7	5	7	8	9	6	7	9	8	5	6	0	0	0	0	1	0	0	0	0	0	0	0	1	0	0	1	0	0	0	0	0	0	0	0
CON__Q14CN4-1;CON__Q6IME9;CON__Q7RTS7	CON__Q14CN4-1;CON__Q6IME9;CON__Q7RTS7	6;6;4	1;1;1	0;0;0	;;	3	6	1	0	1	3	2	1	4	3	1	2	1	3	2	2	4	3	2	4	0	1	1	0	1	1	0	0	0	1	0	0	1	1	0	1	0	0	0	0	0	0	0	0
CON__Q9UE12;CON__Q15323;CON__Q14532	CON__Q9UE12;CON__Q15323	6;6;2	5;5;1	0;0;0	;	3	6	5	0	1	1	1	1	0	1	2	1	1	1	4	1	1	1	1	1	0	0	0	0	0	0	1	0	0	0	4	0	0	0	0	0	0	0	0	0	0	0	0	0
CON__Q3TTY5	CON__Q3TTY5	14	1	1		1	14	1	1	9	10	12	6	10	9	5	10	7	10	9	10	8	9	10	9	0	0	0	0	0	0	0	0	0	0	0	0	0	0	0	0	0	0	0	0	0	0	0	0
CON__Q9Z2K1;CON__Q3ZAW8	CON__Q9Z2K1;CON__Q3ZAW8	10;10	1;1	1;1	;	2	10	1	1	4	7	5	2	2	5	2	6	5	8	4	4	7	4	3	4	0	0	0	0	0	1	0	1	1	0	1	0	1	0	0	1	0	0	0	0	0	1	0	1
CON__Q5D862	CON__Q5D862	3	3	3		1	3	3	3	0	1	2	0	1	0	0	0	1	0	0	1	0	1	0	0	0	1	2	0	1	0	0	0	1	0	0	1	0	1	0	0	0	1	2	0	1	0	0	0
CON__Q6IFX2	CON__Q6IFX2	17	1	0		1	17	1	0	6	13	11	4	8	7	5	5	8	12	5	8	8	10	6	7	0	0	1	0	0	0	0	0	0	0	0	0	0	0	0	0	0	0	0	0	0	0	0	0
CON__Q8N1N4-2;CON__Q7RTT2	CON__Q8N1N4-2;CON__Q7RTT2	7;7	5;5	5;5	;	2	7	5	5	1	3	2	0	2	1	0	0	0	0	3	2	5	2	2	2	0	1	2	0	1	1	0	0	0	0	2	2	4	1	1	0	0	1	2	0	1	1	0	0
CON__Q7Z794	CON__Q7Z794	6	2	1		1	6	2	1	3	4	5	1	4	4	2	5	3	4	4	5	3	4	4	3	0	0	2	0	0	0	0	1	0	0	0	1	0	0	0	0	0	0	1	0	0	0	0	0
CON__Q86YZ3	CON__Q86YZ3	29	29	29		1	29	29	29	4	15	4	6	7	11	3	9	6	9	17	11	19	3	1	11	4	15	4	6	7	11	3	9	6	9	17	11	19	3	1	11	4	15	4	6	7	11	3	9
CON__Q8IUT8;CON__O76011	CON__Q8IUT8;CON__O76011	4;3	2;2	1;1	;	2	4	2	1	0	0	0	0	0	0	0	0	0	0	4	0	0	0	0	0	0	0	0	0	0	0	0	0	0	0	2	0	0	0	0	0	0	0	0	0	0	0	0	0
CON__Streptavidin	CON__Streptavidin	10	10	10		1	10	10	10	7	6	5	8	7	8	8	9	6	8	6	6	7	5	6	8	7	6	5	8	7	8	8	9	6	8	6	6	7	5	6	8	7	6	5	8	7	8	8	9
Cre01.g000350.t1.1	Cre01.g000350.t1.1	2	2	2	Cre01.g000350.t1.1 None DBV=JGI5.5 OS=Chlamydomonas reinhardtii SV=1 TOU=Cre	1	2	2	2	0	0	1	0	1	0	2	0	1	1	1	1	1	1	0	0	0	0	1	0	1	0	2	0	1	1	1	1	1	1	0	0	0	0	1	0	1	0	2	0
Cre01.g001100.t1.2	Cre01.g001100.t1.2	19	19	19	Cre01.g001100.t1.2 None DBV=JGI5.5 OS=Chlamydomonas reinhardtii SV=2 TOU=Cre	1	19	19	19	2	1	2	3	3	6	3	4	2	9	3	5	0	0	1	0	2	1	2	3	3	6	3	4	2	9	3	5	0	0	1	0	2	1	2	3	3	6	3	4
Cre01.g001550.t1.1	Cre01.g001550.t1.1	4	4	4	Cre01.g001550.t1.1 None DBV=JGI5.5 OS=Chlamydomonas reinhardtii SV=1 TOU=Cre	1	4	4	4	0	0	2	0	0	2	0	0	0	0	0	0	0	0	0	0	0	0	2	0	0	2	0	0	0	0	0	0	0	0	0	0	0	0	2	0	0	2	0	0
Cre01.g001750.t1.2	Cre01.g001750.t1.2	6	6	6	Cre01.g001750.t1.2 Chloroplast trigger factor ALS=TIG1 DBV=JGI5.5 GN=TIG1 OS=Chlamydomonas reinhardtii SV=2 TOU=Cre	1	6	6	6	0	3	0	2	3	4	1	0	0	1	0	0	0	0	0	0	0	3	0	2	3	4	1	0	0	1	0	0	0	0	0	0	0	3	0	2	3	4	1	0
Cre01.g002400.t1.1	Cre01.g002400.t1.1	7	7	7	Cre01.g002400.t1.1 None DBV=JGI5.5 OS=Chlamydomonas reinhardtii SV=1 TOU=Cre	1	7	7	7	0	2	1	2	2	4	1	0	0	2	1	3	0	0	0	0	0	2	1	2	2	4	1	0	0	2	1	3	0	0	0	0	0	2	1	2	2	4	1	0
Cre01.g002500.t1.2	Cre01.g002500.t1.2	21	21	21	Cre01.g002500.t1.2 Chlamyopsin, light-gated proton channel rhodopsin ALS=COP2 DBV=JGI5.5 GN=COP2 OS=Chlamydomonas reinhardtii SV=2 TOU=Cre	1	21	21	21	3	8	9	11	5	6	13	9	8	10	9	11	8	13	11	11	3	8	9	11	5	6	13	9	8	10	9	11	8	13	11	11	3	8	9	11	5	6	13	9
Cre01.g003487.t1.1	Cre01.g003487.t1.1	11	11	11	Cre01.g003487.t1.1 None DBV=JGI5.5 OS=Chlamydomonas reinhardtii SV=1 TOU=Cre	1	11	11	11	0	0	0	0	0	0	0	0	0	0	0	0	0	0	0	0	0	0	0	0	0	0	0	0	0	0	0	0	0	0	0	0	0	0	0	0	0	0	0	0
Cre01.g004500.t1.2	Cre01.g004500.t1.2	14	14	14	Cre01.g004500.t1.2 Isopropylmalate dehydratase, large subunit ALS=LEU1L DBV=JGI5.5 GN=LEU1L OS=Chlamydomonas reinhardtii SV=2 TOU=Cre	1	14	14	14	2	3	4	1	8	7	1	2	0	1	0	1	1	0	0	0	2	3	4	1	8	7	1	2	0	1	0	1	1	0	0	0	2	3	4	1	8	7	1	2
Cre01.g005950.t1.2	Cre01.g005950.t1.2	8	8	8	Cre01.g005950.t1.2 None DBV=JGI5.5 OS=Chlamydomonas reinhardtii SV=2 TOU=Cre	1	8	8	8	2	4	2	0	3	5	1	0	0	2	1	0	0	0	0	0	2	4	2	0	3	5	1	0	0	2	1	0	0	0	0	0	2	4	2	0	3	5	1	0
Cre01.g007051.t1.2;Cre09.g396400.t1.2;Cre11.g467567.t1.1	Cre01.g007051.t1.2;Cre09.g396400.t1.2;Cre11.g467567.t1.1	6;6;6	6;6;6	6;6;6	Cre01.g007051.t1.2 None DBV=JGI5.5 OS=Chlamydomonas reinhardtii SV=2 TOU=Cre;Cre09.g396400.t1.2 Bi-ubiquitin ALS=UBQ2 DBV=JGI5.5 GN=UBQ2 OS=Chlamydomonas reinhardtii SV=2 TOU=Cre;Cre11.g467567.t1.1 Ubiquitin ALS=UBQ1 DBV=JGI5.5 GN=UBQ1 OS=Chlamydomonas rei	3	6	6	6	0	0	2	1	1	4	4	4	0	5	1	1	1	2	3	1	0	0	2	1	1	4	4	4	0	5	1	1	1	2	3	1	0	0	2	1	1	4	4	4
Cre01.g007251.t1.1	Cre01.g007251.t1.1	1	1	1	Cre01.g007251.t1.1 None DBV=JGI5.5 OS=Chlamydomonas reinhardtii SV=1 TOU=Cre	1	1	1	1	0	0	0	0	0	0	0	0	0	0	1	1	0	0	0	0	0	0	0	0	0	0	0	0	0	0	1	1	0	0	0	0	0	0	0	0	0	0	0	0
Cre01.g007550.t1.1	Cre01.g007550.t1.1	1	1	1	Cre01.g007550.t1.1 None DBV=JGI5.5 OS=Chlamydomonas reinhardtii SV=1 TOU=Cre	1	1	1	1	0	0	0	0	0	0	0	0	0	0	0	0	0	0	0	1	0	0	0	0	0	0	0	0	0	0	0	0	0	0	0	1	0	0	0	0	0	0	0	0
Cre01.g007774.t1.1	Cre01.g007774.t1.1	2	2	2	Cre01.g007774.t1.1 None DBV=JGI5.5 OS=Chlamydomonas reinhardtii SV=1 TOU=Cre	1	2	2	2	0	0	0	0	0	1	0	0	0	0	0	0	0	0	0	0	0	0	0	0	0	1	0	0	0	0	0	0	0	0	0	0	0	0	0	0	0	1	0	0
Cre17.g722100.t3.1;Cre17.g722100.t2.1;Cre17.g722100.t1.1;Cre01.g008600.t1.1	Cre17.g722100.t3.1;Cre17.g722100.t2.1;Cre17.g722100.t1.1;Cre01.g008600.t1.1	1;1;1;1	1;1;1;1	1;1;1;1	Cre17.g722100.t3.1 Predicted protein ALS=SSA3 DBV=JGI5.5 GN=SSA3 OS=Chlamydomonas reinhardtii SV=1 TOU=Cre;Cre17.g722100.t2.1 Predicted protein ALS=SSA3 DBV=JGI5.5 GN=SSA3 OS=Chlamydomonas reinhardtii SV=1 TOU=Cre;Cre17.g722100.t1.1 Predicted protein ALS=S	4	1	1	1	0	0	0	0	0	1	0	0	0	0	0	1	0	0	0	0	0	0	0	0	0	1	0	0	0	0	0	1	0	0	0	0	0	0	0	0	0	1	0	0
Cre01.g010900.t1.2	Cre01.g010900.t1.2	36	36	36	Cre01.g010900.t1.2 Glyceraldehyde-3-Phosphate Dehydrogenase ALS=GAP3 DBV=JGI5.5 GN=GAP3 OS=Chlamydomonas reinhardtii SV=2 TOU=Cre	1	36	36	36	17	23	27	24	20	23	25	22	23	18	22	21	16	22	24	27	17	23	27	24	20	23	25	22	23	18	22	21	16	22	24	27	17	23	27	24	20	23	25	22
Cre01.g011000.t1.2	Cre01.g011000.t1.2	21	21	21	Cre01.g011000.t1.2 Ribosomal protein L6, component of cytosolic 80S ribosome and 60S large subunit ALS=RPL6 DBV=JGI5.5 GN=RPL6 OS=Chlamydomonas reinhardtii SV=2 TOU=Cre	1	21	21	21	5	3	11	5	6	2	11	7	3	9	12	8	7	6	8	4	5	3	11	5	6	2	11	7	3	9	12	8	7	6	8	4	5	3	11	5	6	2	11	7
Cre01.g012150.t1.2;Cre10.g464850.t1.2	Cre01.g012150.t1.2	6;1	6;1	6;1	Cre01.g012150.t1.2 Peptide methionine sulfoxide reductase ALS=MSRA4 DBV=JGI5.5 GN=MSRA4 OS=Chlamydomonas reinhardtii SV=2 TOU=Cre	2	6	6	6	0	0	2	1	0	1	2	1	0	0	0	0	0	0	0	0	0	0	2	1	0	1	2	1	0	0	0	0	0	0	0	0	0	0	2	1	0	1	2	1
Cre01.g013350.t1.2	Cre01.g013350.t1.2	5	5	5	Cre01.g013350.t1.2 None DBV=JGI5.5 OS=Chlamydomonas reinhardtii SV=2 TOU=Cre	1	5	5	5	1	2	3	1	2	1	3	2	0	0	0	0	1	0	0	0	1	2	3	1	2	1	3	2	0	0	0	0	1	0	0	0	1	2	3	1	2	1	3	2
Cre01.g013600.t1.1	Cre01.g013600.t1.1	10	10	10	Cre01.g013600.t1.1 None DBV=JGI5.5 OS=Chlamydomonas reinhardtii SV=1 TOU=Cre	1	10	10	10	0	0	0	0	0	0	1	0	0	0	0	0	0	0	0	0	0	0	0	0	0	0	1	0	0	0	0	0	0	0	0	0	0	0	0	0	0	0	1	0
Cre01.g013700.t2.1;Cre01.g013700.t1.2	Cre01.g013700.t2.1;Cre01.g013700.t1.2	13;13	13;13	13;13	Cre01.g013700.t2.1 None DBV=JGI5.5 OS=Chlamydomonas reinhardtii SV=1 TOU=Cre;Cre01.g013700.t1.2 None DBV=JGI5.5 OS=Chlamydomonas reinhardtii SV=2 TOU=Cre	2	13	13	13	6	3	6	5	6	2	6	7	4	2	5	4	11	13	10	8	6	3	6	5	6	2	6	7	4	2	5	4	11	13	10	8	6	3	6	5	6	2	6	7
Cre01.g014000.t1.2	Cre01.g014000.t1.2	3	3	3	Cre01.g014000.t1.2 None DBV=JGI5.5 OS=Chlamydomonas reinhardtii SV=2 TOU=Cre	1	3	3	3	0	0	0	0	0	0	1	0	2	2	1	0	1	0	0	0	0	0	0	0	0	0	1	0	2	2	1	0	1	0	0	0	0	0	0	0	0	0	1	0
Cre01.g015000.t1.2	Cre01.g015000.t1.2	2	2	2	Cre01.g015000.t1.2 Acetylglutamate kinase ALS=AGK1 DBV=JGI5.5 GN=AGK1 OS=Chlamydomonas reinhardtii SV=2 TOU=Cre	1	2	2	2	0	0	1	0	0	0	0	0	0	0	0	0	0	0	2	0	0	0	1	0	0	0	0	0	0	0	0	0	0	0	2	0	0	0	1	0	0	0	0	0
Cre01.g015350.t1.1	Cre01.g015350.t1.1	21	21	21	Cre01.g015350.t1.1 Light-dependent protochlorophyllide reductase ALS=POR1 DBV=JGI5.5 GN=POR1 OS=Chlamydomonas reinhardtii SV=1 TOU=Cre	1	21	21	21	11	12	14	13	11	14	14	12	10	13	14	13	7	4	4	4	11	12	14	13	11	14	14	12	10	13	14	13	7	4	4	4	11	12	14	13	11	14	14	12
Cre01.g016300.t1.1	Cre01.g016300.t1.1	2	2	2	Cre01.g016300.t1.1 None DBV=JGI5.5 OS=Chlamydomonas reinhardtii SV=1 TOU=Cre	1	2	2	2	0	0	0	0	0	0	0	0	0	1	1	1	0	0	0	0	0	0	0	0	0	0	0	0	0	1	1	1	0	0	0	0	0	0	0	0	0	0	0	0
Cre01.g016514.t1.1	Cre01.g016514.t1.1	9	9	9	Cre01.g016514.t1.1 None DBV=JGI5.5 OS=Chlamydomonas reinhardtii SV=1 TOU=Cre	1	9	9	9	1	4	3	0	2	4	2	1	0	0	0	0	0	0	0	0	1	4	3	0	2	4	2	1	0	0	0	0	0	0	0	0	1	4	3	0	2	4	2	1
Cre01.g018600.t1.2	Cre01.g018600.t1.2	1	1	1	Cre01.g018600.t1.2 None DBV=JGI5.5 OS=Chlamydomonas reinhardtii SV=2 TOU=Cre	1	1	1	1	0	0	0	0	0	0	0	0	0	1	0	0	0	0	0	0	0	0	0	0	0	0	0	0	0	1	0	0	0	0	0	0	0	0	0	0	0	0	0	0
Cre01.g018800.t1.2	Cre01.g018800.t1.2	2	2	2	Cre01.g018800.t1.2 Mitochondrial F1F0 ATP synthase subunit 6 ALS=ATP6 DBV=JGI5.5 GN=ATP6 OS=Chlamydomonas reinhardtii SV=2 TOU=Cre	1	2	2	2	2	1	2	0	2	1	2	1	0	2	1	2	2	1	2	2	2	1	2	0	2	1	2	1	0	2	1	2	2	1	2	2	2	1	2	0	2	1	2	1
Cre01.g019250.t1.2	Cre01.g019250.t1.2	2	2	2	Cre01.g019250.t1.2 Putative dTDP-glucose 4-6-dehydratase DBV=JGI5.5 OS=Chlamydomonas reinhardtii SV=2 TOU=Cre	1	2	2	2	1	0	1	0	0	0	0	0	0	0	0	0	1	0	0	0	1	0	1	0	0	0	0	0	0	0	0	0	1	0	0	0	1	0	1	0	0	0	0	0
Cre01.g020350.t1.2	Cre01.g020350.t1.2	5	5	5	Cre01.g020350.t1.2 Succinate dehydrogenase subunit b560 ALS=SDH3 DBV=JGI5.5 GN=SDH3 OS=Chlamydomonas reinhardtii SV=2 TOU=Cre	1	5	5	5	0	1	2	2	1	0	1	1	0	0	0	2	0	1	0	0	0	1	2	2	1	0	1	1	0	0	0	2	0	1	0	0	0	1	2	2	1	0	1	1
Cre01.g020918.t1.1	Cre01.g020918.t1.1	9	9	9	Cre01.g020918.t1.1 None DBV=JGI5.5 OS=Chlamydomonas reinhardtii SV=1 TOU=Cre	1	9	9	9	0	1	1	1	0	2	1	0	0	0	0	1	0	0	0	0	0	1	1	1	0	2	1	0	0	0	0	1	0	0	0	0	0	1	1	1	0	2	1	0
Cre01.g021251.t1.1	Cre01.g021251.t1.1	12	12	12	Cre01.g021251.t1.1 None DBV=JGI5.5 OS=Chlamydomonas reinhardtii SV=1 TOU=Cre	1	12	12	12	1	2	4	2	4	5	2	1	0	0	1	0	1	0	0	0	1	2	4	2	4	5	2	1	0	0	1	0	1	0	0	0	1	2	4	2	4	5	2	1
Cre01.g021600.t1.2	Cre01.g021600.t1.2	4	4	4	Cre01.g021600.t1.2 None DBV=JGI5.5 OS=Chlamydomonas reinhardtii SV=2 TOU=Cre	1	4	4	4	1	0	2	1	0	1	0	0	0	1	1	0	0	0	0	1	1	0	2	1	0	1	0	0	0	1	1	0	0	0	0	1	1	0	2	1	0	1	0	0
Cre01.g022450.t1.1	Cre01.g022450.t1.1	1	1	1	Cre01.g022450.t1.1 None DBV=JGI5.5 OS=Chlamydomonas reinhardtii SV=1 TOU=Cre	1	1	1	1	0	0	0	0	0	0	1	1	0	0	1	0	0	0	0	0	0	0	0	0	0	0	1	1	0	0	1	0	0	0	0	0	0	0	0	0	0	0	1	1
Cre01.g023150.t1.2	Cre01.g023150.t1.2	4	4	4	Cre01.g023150.t1.2 Minichromosome maintenance protein ALS=MCM5 DBV=JGI5.5 GN=MCM5 OS=Chlamydomonas reinhardtii SV=2 TOU=Cre	1	4	4	4	0	0	0	0	1	0	1	0	1	3	1	1	1	1	0	2	0	0	0	0	1	0	1	0	1	3	1	1	1	1	0	2	0	0	0	0	1	0	1	0
Cre01.g023350.t1.1	Cre01.g023350.t1.1	9	9	9	Cre01.g023350.t1.1 Oligoendopeptidase DBV=JGI5.5 OS=Chlamydomonas reinhardtii SV=1 TOU=Cre	1	9	9	9	0	5	0	0	0	5	0	0	0	0	1	0	0	0	0	0	0	5	0	0	0	5	0	0	0	0	1	0	0	0	0	0	0	5	0	0	0	5	0	0
Cre01.g023787.t1.1	Cre01.g023787.t1.1	2	2	2	Cre01.g023787.t1.1 None DBV=JGI5.5 OS=Chlamydomonas reinhardtii SV=1 TOU=Cre	1	2	2	2	0	0	1	0	0	1	0	1	0	0	0	0	0	0	0	1	0	0	1	0	0	1	0	1	0	0	0	0	0	0	0	1	0	0	1	0	0	1	0	1
Cre01.g025250.t1.1	Cre01.g025250.t1.1	11	11	11	Cre01.g025250.t1.1 Riboflavin kinase ALS=RFK2 DBV=JGI5.5 GN=RFK2 OS=Chlamydomonas reinhardtii SV=1 TOU=Cre	1	11	11	11	1	3	7	5	7	6	5	2	0	0	0	0	1	0	0	0	1	3	7	5	7	6	5	2	0	0	0	0	1	0	0	0	1	3	7	5	7	6	5	2
Cre01.g025551.t1.1	Cre01.g025551.t1.1	8	8	8	Cre01.g025551.t1.1 None DBV=JGI5.5 OS=Chlamydomonas reinhardtii SV=1 TOU=Cre	1	8	8	8	2	6	1	2	3	3	2	1	0	0	0	0	0	0	0	0	2	6	1	2	3	3	2	1	0	0	0	0	0	0	0	0	2	6	1	2	3	3	2	1
Cre01.g026900.t2.1;Cre01.g026900.t1.2	Cre01.g026900.t2.1;Cre01.g026900.t1.2	11;11	11;11	11;11	Cre01.g026900.t2.1 Kynurenine 3-monooxygenase DBV=JGI5.5 OS=Chlamydomonas reinhardtii SV=1 TOU=Cre;Cre01.g026900.t1.2 Kynurenine 3-monooxygenase DBV=JGI5.5 OS=Chlamydomonas reinhardtii SV=2 TOU=Cre	2	11	11	11	1	4	5	1	3	7	6	3	0	0	0	2	0	0	0	0	1	4	5	1	3	7	6	3	0	0	0	2	0	0	0	0	1	4	5	1	3	7	6	3
Cre01.g027000.t1.2	Cre01.g027000.t1.2	14	14	14	Cre01.g027000.t1.2 Ribosomal protein L11, component of cytosolic 80S ribosome and 60S large subunit ALS=RPL11 DBV=JGI5.5 GN=RPL11 OS=Chlamydomonas reinhardtii SV=2 TOU=Cre	1	14	14	14	3	5	6	4	8	3	8	8	5	7	8	7	7	8	6	7	3	5	6	4	8	3	8	8	5	7	8	7	7	8	6	7	3	5	6	4	8	3	8	8
Cre01.g027550.t1.1	Cre01.g027550.t1.1	7	7	7	Cre01.g027550.t1.1 Cytochrome P450, CYP97 superfamily, CYP97B family DBV=JGI5.5 OS=Chlamydomonas reinhardtii SV=1 TOU=Cre	1	7	7	7	0	2	1	1	0	0	0	1	3	5	3	3	0	1	0	0	0	2	1	1	0	0	0	1	3	5	3	3	0	1	0	0	0	2	1	1	0	0	0	1
Cre01.g027800.t1.2	Cre01.g027800.t1.2	6	6	6	Cre01.g027800.t1.2 Vacuolar ATP synthase subunit H ALS=ATPvH DBV=JGI5.5 GN=ATPvH OS=Chlamydomonas reinhardtii SV=2 TOU=Cre	1	6	6	6	0	0	1	0	0	2	1	3	0	0	0	0	0	0	0	0	0	0	1	0	0	2	1	3	0	0	0	0	0	0	0	0	0	0	1	0	0	2	1	3
Cre01.g030250.t1.2	Cre01.g030250.t1.2	1	1	1	Cre01.g030250.t1.2 None DBV=JGI5.5 OS=Chlamydomonas reinhardtii SV=2 TOU=Cre	1	1	1	1	1	0	0	0	0	1	0	1	1	0	0	1	0	0	1	0	1	0	0	0	0	1	0	1	1	0	0	1	0	0	1	0	1	0	0	0	0	1	0	1
Cre01.g031050.t2.1;Cre01.g031050.t1.2	Cre01.g031050.t2.1;Cre01.g031050.t1.2	6;6	6;6	6;6	Cre01.g031050.t2.1 None DBV=JGI5.5 OS=Chlamydomonas reinhardtii SV=1 TOU=Cre;Cre01.g031050.t1.2 None DBV=JGI5.5 OS=Chlamydomonas reinhardtii SV=2 TOU=Cre	2	6	6	6	2	0	0	1	0	0	0	0	0	0	0	0	1	0	1	0	2	0	0	1	0	0	0	0	0	0	0	0	1	0	1	0	2	0	0	1	0	0	0	0
Cre01.g031100.t1.2	Cre01.g031100.t1.2	8	8	8	Cre01.g031100.t1.2 Predicted protein ALS=TEF30 DBV=JGI5.5 GN=TEF30 OS=Chlamydomonas reinhardtii SV=2 TOU=Cre	1	8	8	8	0	2	3	0	0	3	1	0	1	4	3	4	0	0	0	0	0	2	3	0	0	3	1	0	1	4	3	4	0	0	0	0	0	2	3	0	0	3	1	0
Cre01.g032150.t1.1	Cre01.g032150.t1.1	3	3	3	Cre01.g032150.t1.1 Flagellar Associated Protein ALS=FAP187 DBV=JGI5.5 GN=FAP187 OS=Chlamydomonas reinhardtii SV=1 TOU=Cre	1	3	3	3	0	0	0	0	0	3	0	0	0	0	0	0	0	0	0	0	0	0	0	0	0	3	0	0	0	0	0	0	0	0	0	0	0	0	0	0	0	3	0	0
Cre01.g032600.t1.1	Cre01.g032600.t1.1	3	3	3	Cre01.g032600.t1.1 Hypothetical protein ALS=CGL25 DBV=JGI5.5 GN=CGL25 OS=Chlamydomonas reinhardtii SV=1 TOU=Cre	1	3	3	3	0	0	0	0	0	1	0	0	0	0	0	0	0	1	0	1	0	0	0	0	0	1	0	0	0	0	0	0	0	1	0	1	0	0	0	0	0	1	0	0
Cre01.g032650.t2.1;Cre01.g032650.t1.2	Cre01.g032650.t2.1;Cre01.g032650.t1.2	12;12	12;12	12;12	Cre01.g032650.t2.1 Transaldolase ALS=TAL1 DBV=JGI5.5 GN=TAL1 OS=Chlamydomonas reinhardtii SV=1 TOU=Cre;Cre01.g032650.t1.2 Transaldolase ALS=TAL1 DBV=JGI5.5 GN=TAL1 OS=Chlamydomonas reinhardtii SV=2 TOU=Cre	2	12	12	12	3	3	6	6	4	3	7	4	0	0	2	2	2	1	0	0	3	3	6	6	4	3	7	4	0	0	2	2	2	1	0	0	3	3	6	6	4	3	7	4
Cre01.g034150.t1.1	Cre01.g034150.t1.1	52	52	52	Cre01.g034150.t1.1 None DBV=JGI5.5 OS=Chlamydomonas reinhardtii SV=1 TOU=Cre	1	52	52	52	5	14	3	13	12	22	12	14	18	24	11	12	1	0	0	0	5	14	3	13	12	22	12	14	18	24	11	12	1	0	0	0	5	14	3	13	12	22	12	14
Cre01.g034400.t1.1	Cre01.g034400.t1.1	11	11	11	Cre01.g034400.t1.1 None DBV=JGI5.5 OS=Chlamydomonas reinhardtii SV=1 TOU=Cre	1	11	11	11	7	7	9	8	8	8	9	8	0	0	0	0	6	0	0	0	7	7	9	8	8	8	9	8	0	0	0	0	6	0	0	0	7	7	9	8	8	8	9	8
Cre01.g036950.t1.2	Cre01.g036950.t1.2	2	2	2	Cre01.g036950.t1.2 None DBV=JGI5.5 OS=Chlamydomonas reinhardtii SV=2 TOU=Cre	1	2	2	2	0	0	0	1	0	0	0	0	0	1	0	0	0	1	0	0	0	0	0	1	0	0	0	0	0	1	0	0	0	1	0	0	0	0	0	1	0	0	0	0
Cre01.g037150.t1.1	Cre01.g037150.t1.1	4	4	4	Cre01.g037150.t1.1 None DBV=JGI5.5 OS=Chlamydomonas reinhardtii SV=1 TOU=Cre	1	4	4	4	0	1	0	0	0	0	0	0	0	2	0	1	0	0	0	0	0	1	0	0	0	0	0	0	0	2	0	1	0	0	0	0	0	1	0	0	0	0	0	0
Cre01.g037850.t1.1	Cre01.g037850.t1.1	5	5	5	Cre01.g037850.t1.1 Acetyl-CoA biotin carboxyl carrier ALS=BCC2 DBV=JGI5.5 GN=BCC2 OS=Chlamydomonas reinhardtii SV=1 TOU=Cre	1	5	5	5	1	1	2	1	2	2	3	2	2	2	3	3	2	2	4	2	1	1	2	1	2	2	3	2	2	2	3	3	2	2	4	2	1	1	2	1	2	2	3	2
Cre01.g039250.t2.1;Cre01.g039250.t1.1	Cre01.g039250.t2.1;Cre01.g039250.t1.1	18;18	18;18	18;18	Cre01.g039250.t2.1 Ribosomal protein S2, component of cytosolic 80S ribosome and 40S small subunit ALS=RPS2 DBV=JGI5.5 GN=RPS2 OS=Chlamydomonas reinhardtii SV=1 TOU=Cre;Cre01.g039250.t1.1 Ribosomal protein S2, component of cytosolic 80S ribosome and 40S sm	2	18	18	18	6	6	11	11	9	7	10	11	10	8	7	8	8	8	8	9	6	6	11	11	9	7	10	11	10	8	7	8	8	8	8	9	6	6	11	11	9	7	10	11
Cre01.g040000.t1.2	Cre01.g040000.t1.2	15	15	15	Cre01.g040000.t1.2 Ribosomal protein L26, component of cytosolic 80S ribosome and 60S large subunit ALS=RPL26 DBV=JGI5.5 GN=RPL26 OS=Chlamydomonas reinhardtii SV=2 TOU=Cre	1	15	15	15	7	2	9	6	6	4	7	6	4	5	4	5	8	8	5	4	7	2	9	6	6	4	7	6	4	5	4	5	8	8	5	4	7	2	9	6	6	4	7	6
Cre01.g040300.t1.2	Cre01.g040300.t1.2	2	2	2	Cre01.g040300.t1.2 None DBV=JGI5.5 OS=Chlamydomonas reinhardtii SV=2 TOU=Cre	1	2	2	2	0	0	0	0	0	0	0	0	2	1	1	0	0	0	0	0	0	0	0	0	0	0	0	0	2	1	1	0	0	0	0	0	0	0	0	0	0	0	0	0
Cre01.g042550.t1.1	Cre01.g042550.t1.1	3	3	3	Cre01.g042550.t1.1 None DBV=JGI5.5 OS=Chlamydomonas reinhardtii SV=1 TOU=Cre	1	3	3	3	0	0	1	0	0	1	0	0	1	0	0	1	0	1	0	0	0	0	1	0	0	1	0	0	1	0	0	1	0	1	0	0	0	0	1	0	0	1	0	0
Cre01.g042750.t1.2	Cre01.g042750.t1.2	16	16	16	Cre01.g042750.t1.2 Aconitate hydratase ALS=ACH1 DBV=JGI5.5 GN=ACH1 OS=Chlamydomonas reinhardtii SV=2 TOU=Cre	1	16	16	16	0	1	5	2	0	0	10	1	0	0	6	1	3	0	6	0	0	1	5	2	0	0	10	1	0	0	6	1	3	0	6	0	0	1	5	2	0	0	10	1
Cre01.g043300.t1.2	Cre01.g043300.t1.2	6	6	6	Cre01.g043300.t1.2 None DBV=JGI5.5 OS=Chlamydomonas reinhardtii SV=2 TOU=Cre	1	6	6	6	0	0	0	0	0	0	0	0	0	0	0	0	0	0	0	0	0	0	0	0	0	0	0	0	0	0	0	0	0	0	0	0	0	0	0	0	0	0	0	0
Cre01.g044200.t1.2	Cre01.g044200.t1.2	5	5	5	Cre01.g044200.t1.2 None DBV=JGI5.5 OS=Chlamydomonas reinhardtii SV=2 TOU=Cre	1	5	5	5	0	1	1	0	1	1	2	1	0	0	0	0	0	0	0	0	0	1	1	0	1	1	2	1	0	0	0	0	0	0	0	0	0	1	1	0	1	1	2	1
Cre01.g044600.t1.2	Cre01.g044600.t1.2	20	20	20	Cre01.g044600.t1.2 None DBV=JGI5.5 OS=Chlamydomonas reinhardtii SV=2 TOU=Cre	1	20	20	20	0	1	0	0	2	4	0	0	9	16	7	14	1	0	0	0	0	1	0	0	2	4	0	0	9	16	7	14	1	0	0	0	0	1	0	0	2	4	0	0
Cre01.g044650.t1.2	Cre01.g044650.t1.2	4	4	4	Cre01.g044650.t1.2 None DBV=JGI5.5 OS=Chlamydomonas reinhardtii SV=2 TOU=Cre	1	4	4	4	0	0	0	0	1	0	0	0	1	2	0	1	0	0	0	0	0	0	0	0	1	0	0	0	1	2	0	1	0	0	0	0	0	0	0	0	1	0	0	0
Cre01.g044700.t1.2	Cre01.g044700.t1.2	2	2	2	Cre01.g044700.t1.2 None DBV=JGI5.5 OS=Chlamydomonas reinhardtii SV=2 TOU=Cre	1	2	2	2	0	1	1	0	0	0	1	0	0	0	0	0	0	0	0	0	0	1	1	0	0	0	1	0	0	0	0	0	0	0	0	0	0	1	1	0	0	0	1	0
Cre01.g044800.t1.2	Cre01.g044800.t1.2	37	37	37	Cre01.g044800.t1.2 Pyruvate-formate lyase ALS=PFL1 DBV=JGI5.5 GN=PFL1 OS=Chlamydomonas reinhardtii SV=2 TOU=Cre	1	37	37	37	11	16	15	20	15	21	13	14	10	14	14	12	13	18	16	21	11	16	15	20	15	21	13	14	10	14	14	12	13	18	16	21	11	16	15	20	15	21	13	14
Cre01.g045450.t1.2	Cre01.g045450.t1.2	5	5	5	Cre01.g045450.t1.2 None DBV=JGI5.5 OS=Chlamydomonas reinhardtii SV=2 TOU=Cre	1	5	5	5	2	1	2	1	2	2	1	0	0	1	0	0	0	0	0	0	2	1	2	1	2	2	1	0	0	1	0	0	0	0	0	0	2	1	2	1	2	2	1	0
Cre01.g045550.t1.2	Cre01.g045550.t1.2	7	7	7	Cre01.g045550.t1.2 Triose phosphate transporter DBV=JGI5.5 OS=Chlamydomonas reinhardtii SV=2 TOU=Cre	1	7	7	7	4	3	5	4	5	4	4	5	5	6	5	4	4	6	4	4	4	3	5	4	5	4	4	5	5	6	5	4	4	6	4	4	4	3	5	4	5	4	4	5
Cre01.g045600.t1.1	Cre01.g045600.t1.1	2	2	2	Cre01.g045600.t1.1 Speract/scavenger receptor, transmembrane glycoprotein ALS=SRR12 DBV=JGI5.5 GN=SRR12 OS=Chlamydomonas reinhardtii SV=1 TOU=Cre	1	2	2	2	0	0	1	0	0	0	0	0	0	1	2	0	0	0	0	0	0	0	1	0	0	0	0	0	0	1	2	0	0	0	0	0	0	0	1	0	0	0	0	0
Cre01.g047550.t1.2	Cre01.g047550.t1.2	2	2	2	Cre01.g047550.t1.2 Small Rab-related GTPase DBV=JGI5.5 OS=Chlamydomonas reinhardtii SV=2 TOU=Cre	1	2	2	2	1	0	1	0	0	0	2	1	0	0	0	1	1	1	0	1	1	0	1	0	0	0	2	1	0	0	0	1	1	1	0	1	1	0	1	0	0	0	2	1
Cre01.g047750.t1.2	Cre01.g047750.t1.2	24	24	24	Cre01.g047750.t1.2 Ribosomal protein L18a, component of cytosolic 80S ribosome and 60S large subunit ALS=RPL18a DBV=JGI5.5 GN=RPL18a OS=Chlamydomonas reinhardtii SV=2 TOU=Cre	1	24	24	24	10	10	15	17	10	10	17	17	12	12	16	13	11	15	11	15	10	10	15	17	10	10	17	17	12	12	16	13	11	15	11	15	10	10	15	17	10	10	17	17
Cre01.g048950.t1.2	Cre01.g048950.t1.2	6	6	6	Cre01.g048950.t1.2 Uridine 5\- monophosphate synthase ALS=PYR5 DBV=JGI5.5 GN=PYR5 OS=Chlamydomonas reinhardtii SV=2 TOU=Cre	1	6	6	6	1	1	3	0	1	1	0	0	0	0	0	0	1	1	0	1	1	1	3	0	1	1	0	0	0	0	0	0	1	1	0	1	1	1	3	0	1	1	0	0
Cre01.g049000.t1.2	Cre01.g049000.t1.2	7	7	7	Cre01.g049000.t1.2 Pterin dehydratase DBV=JGI5.5 OS=Chlamydomonas reinhardtii SV=2 TOU=Cre	1	7	7	7	2	2	1	3	3	3	4	1	1	2	3	2	2	0	0	0	2	2	1	3	3	3	4	1	1	2	3	2	2	0	0	0	2	2	1	3	3	3	4	1
Cre01.g049600.t1.2	Cre01.g049600.t1.2	14	14	14	Cre01.g049600.t1.2 Expressed protein similar to ATP synthase I ALS=CGLD22 DBV=JGI5.5 GN=CGLD22 OS=Chlamydomonas reinhardtii SV=2 TOU=Cre	1	14	14	14	0	3	2	0	2	3	2	0	8	9	12	10	0	0	0	0	0	3	2	0	2	3	2	0	8	9	12	10	0	0	0	0	0	3	2	0	2	3	2	0
Cre01.g050850.t2.1;Cre01.g050850.t1.2	Cre01.g050850.t2.1;Cre01.g050850.t1.2	26;25	26;25	26;25	Cre01.g050850.t2.1 Protein Phosphatase 1 beta DBV=JGI5.5 OS=Chlamydomonas reinhardtii SV=1 TOU=Cre;Cre01.g050850.t1.2 Protein Phosphatase 1 beta DBV=JGI5.5 OS=Chlamydomonas reinhardtii SV=2 TOU=Cre	2	26	26	26	1	5	5	5	6	12	7	11	1	2	1	0	2	0	0	0	1	5	5	5	6	12	7	11	1	2	1	0	2	0	0	0	1	5	5	5	6	12	7	11
Cre01.g050950.t1.2	Cre01.g050950.t1.2	28	28	28	Cre01.g050950.t1.2 None DBV=JGI5.5 OS=Chlamydomonas reinhardtii SV=2 TOU=Cre	1	28	28	28	17	20	13	17	15	22	17	13	20	21	23	19	18	10	6	8	17	20	13	17	15	22	17	13	20	21	23	19	18	10	6	8	17	20	13	17	15	22	17	13
Cre01.g051100.t1.2	Cre01.g051100.t1.2	20	20	20	Cre01.g051100.t1.2 None DBV=JGI5.5 OS=Chlamydomonas reinhardtii SV=2 TOU=Cre	1	20	20	20	0	0	0	0	0	2	0	0	0	0	0	0	0	0	0	0	0	0	0	0	0	2	0	0	0	0	0	0	0	0	0	0	0	0	0	0	0	2	0	0
Cre01.g051500.t1.2	Cre01.g051500.t1.2	1	1	1	Cre01.g051500.t1.2 Uncharacterized thykaloid lumenal polypeptide DBV=JGI5.5 OS=Chlamydomonas reinhardtii SV=2 TOU=Cre	1	1	1	1	0	0	0	0	0	0	1	0	0	0	0	0	0	0	0	0	0	0	0	0	0	0	1	0	0	0	0	0	0	0	0	0	0	0	0	0	0	0	1	0
Cre01.g051900.t1.2	Cre01.g051900.t1.2	3	3	3	Cre01.g051900.t1.2 Rieske iron-sulfur protein of mitochondrial ubiquinol-cytochrome c reductase ALS=RIP1 DBV=JGI5.5 GN=RIP1 OS=Chlamydomonas reinhardtii SV=2 TOU=Cre	1	3	3	3	0	0	1	0	0	0	1	1	2	0	1	0	0	0	0	0	0	0	1	0	0	0	1	1	2	0	1	0	0	0	0	0	0	0	1	0	0	0	1	1
Cre01.g053000.t1.2;Cre01.g053150.t2.1;Cre01.g053150.t1.2	Cre01.g053000.t1.2;Cre01.g053150.t2.1;Cre01.g053150.t1.2	6;5;4	6;5;4	6;5;4	Cre01.g053000.t1.2 Glycerol-3-phosphate dehydrogenase/dihydroxyacetone-3-phosphate reductase ALS=GPD2 DBV=JGI5.5 GN=GPD2 OS=Chlamydomonas reinhardtii SV=2 TOU=Cre;Cre01.g053150.t2.1 Glycerol-3-phosphate dehydrogenase/dihydroxyacetone-3-phosphate reductase	3	6	6	6	2	1	1	0	4	1	0	0	0	1	0	0	0	1	0	0	2	1	1	0	4	1	0	0	0	1	0	0	0	1	0	0	2	1	1	0	4	1	0	0
Cre01.g054150.t1.2	Cre01.g054150.t1.2	10	10	10	Cre01.g054150.t1.2 NADPH-dependent thioredoxin reductase ALS=NTR4 DBV=JGI5.5 GN=NTR4 OS=Chlamydomonas reinhardtii SV=2 TOU=Cre	1	10	10	10	3	4	2	0	7	6	3	2	1	2	0	0	1	0	0	0	3	4	2	0	7	6	3	2	1	2	0	0	1	0	0	0	3	4	2	0	7	6	3	2
Cre01.g054500.t1.2	Cre01.g054500.t1.2	31	31	31	Cre01.g054500.t1.2 None DBV=JGI5.5 OS=Chlamydomonas reinhardtii SV=2 TOU=Cre	1	31	31	31	6	11	17	18	9	14	15	8	15	18	18	13	9	10	11	8	6	11	17	18	9	14	15	8	15	18	18	13	9	10	11	8	6	11	17	18	9	14	15	8
Cre01.g055408.t1.1	Cre01.g055408.t1.1	10	10	9	Cre01.g055408.t1.1 None DBV=JGI5.5 OS=Chlamydomonas reinhardtii SV=1 TOU=Cre	1	10	10	9	2	2	2	0	3	3	3	0	0	2	1	0	0	1	0	2	2	2	2	0	3	3	3	0	0	2	1	0	0	1	0	2	2	2	2	0	3	3	3	0
Cre01.g055453.t1.1	Cre01.g055453.t1.1	20	20	20	Cre01.g055453.t1.1 Acetolactate synthase, small subunit ALS=ALS2 DBV=JGI5.5 GN=ALS2 OS=Chlamydomonas reinhardtii SV=1 TOU=Cre	1	20	20	20	1	1	3	6	5	12	7	2	2	0	1	1	0	2	2	3	1	1	3	6	5	12	7	2	2	0	1	1	0	2	2	3	1	1	3	6	5	12	7	2
Cre01.g058886.t1.1	Cre01.g058886.t1.1	6	6	6	Cre01.g058886.t1.1 None DBV=JGI5.5 OS=Chlamydomonas reinhardtii SV=1 TOU=Cre	1	6	6	6	0	0	0	1	1	0	0	2	0	1	0	0	0	0	0	0	0	0	0	1	1	0	0	2	0	1	0	0	0	0	0	0	0	0	0	1	1	0	0	2
Cre01.g061077.t1.1	Cre01.g061077.t1.1	3	3	3	Cre01.g061077.t1.1 None DBV=JGI5.5 OS=Chlamydomonas reinhardtii SV=1 TOU=Cre	1	3	3	3	1	1	2	0	2	2	1	1	0	0	1	1	0	0	0	0	1	1	2	0	2	2	1	1	0	0	1	1	0	0	0	0	1	1	2	0	2	2	1	1
Cre01.g063997.t2.1;Cre01.g063997.t1.1	Cre01.g063997.t2.1;Cre01.g063997.t1.1	1;1	1;1	1;1	Cre01.g063997.t2.1 None DBV=JGI5.5 OS=Chlamydomonas reinhardtii SV=1 TOU=Cre;Cre01.g063997.t1.1 None DBV=JGI5.5 OS=Chlamydomonas reinhardtii SV=1 TOU=Cre	2	1	1	1	0	0	0	0	0	1	0	0	0	0	0	0	0	0	0	0	0	0	0	0	0	1	0	0	0	0	0	0	0	0	0	0	0	0	0	0	0	1	0	0
Cre01.g066917.t1.1	Cre01.g066917.t1.1	4	2	2	Cre01.g066917.t1.1 Chlorophyll a/b binding protein of LHCII ALS=LHCBM1 DBV=JGI5.5 GN=LHCBM1 OS=Chlamydomonas reinhardtii SV=1 TOU=Cre	1	4	2	2	3	1	2	1	4	2	3	2	3	3	2	2	3	3	3	3	1	0	0	0	2	0	1	0	2	1	1	1	2	2	1	1	1	0	0	0	2	0	1	0
Cre01.g071662.t1.1	Cre01.g071662.t1.1	2	1	1	Cre01.g071662.t1.1 Acetyl-CoA synthetase/ligase ALS=ACS1 DBV=JGI5.5 GN=ACS1 OS=Chlamydomonas reinhardtii SV=1 TOU=Cre	1	2	1	1	1	1	0	0	1	1	0	1	0	0	0	0	0	0	0	0	1	1	0	0	1	1	0	1	0	0	0	0	0	0	0	0	1	1	0	0	1	1	0	1
Cre02.g073200.t1.2	Cre02.g073200.t1.2	11	11	11	Cre02.g073200.t1.2 Threonine deaminase ALS=THD1 DBV=JGI5.5 GN=THD1 OS=Chlamydomonas reinhardtii SV=2 TOU=Cre	1	11	11	11	0	2	1	0	1	2	0	0	0	0	0	0	1	0	0	0	0	2	1	0	1	2	0	0	0	0	0	0	1	0	0	0	0	2	1	0	1	2	0	0
Cre02.g073550.t1.2	Cre02.g073550.t1.2	4	4	4	Cre02.g073550.t1.2 None DBV=JGI5.5 OS=Chlamydomonas reinhardtii SV=2 TOU=Cre	1	4	4	4	0	0	2	0	0	0	0	0	0	1	1	0	0	0	0	0	0	0	2	0	0	0	0	0	0	1	1	0	0	0	0	0	0	0	2	0	0	0	0	0
Cre02.g075100.t2.1;Cre02.g075100.t1.2	Cre02.g075100.t2.1;Cre02.g075100.t1.2	8;8	8;8	8;8	Cre02.g075100.t2.1 None DBV=JGI5.5 OS=Chlamydomonas reinhardtii SV=1 TOU=Cre;Cre02.g075100.t1.2 None DBV=JGI5.5 OS=Chlamydomonas reinhardtii SV=2 TOU=Cre	2	8	8	8	0	1	0	1	3	4	4	3	0	0	0	0	0	0	0	0	0	1	0	1	3	4	4	3	0	0	0	0	0	0	0	0	0	1	0	1	3	4	4	3
Cre02.g076250.t1.1	Cre02.g076250.t1.1	17	17	17	Cre02.g076250.t1.1 Chloroplast elongation factor G ALS=EFG1 DBV=JGI5.5 GN=EFG1 OS=Chlamydomonas reinhardtii SV=1 TOU=Cre	1	17	17	17	0	3	2	4	2	12	6	2	1	3	3	1	1	9	2	9	0	3	2	4	2	12	6	2	1	3	3	1	1	9	2	9	0	3	2	4	2	12	6	2
Cre02.g076350.t1.2	Cre02.g076350.t1.2	3	3	3	Cre02.g076350.t1.2 Vacuolar ATP synthase subunit B ALS=ATPvB DBV=JGI5.5 GN=ATPvB OS=Chlamydomonas reinhardtii SV=2 TOU=Cre	1	3	3	3	0	0	2	0	0	1	2	0	0	0	0	0	0	0	1	0	0	0	2	0	0	1	2	0	0	0	0	0	0	0	1	0	0	0	2	0	0	1	2	0
Cre02.g076900.t1.1	Cre02.g076900.t1.1	2	2	2	Cre02.g076900.t1.1 cGMP-dependent protein kinase ALS=CGK2 DBV=JGI5.5 GN=CGK2 OS=Chlamydomonas reinhardtii SV=1 TOU=Cre	1	2	2	2	1	0	1	0	0	0	1	0	0	0	1	0	0	1	1	0	1	0	1	0	0	0	1	0	0	0	1	0	0	1	1	0	1	0	1	0	0	0	1	0
Cre02.g077300.t1.2	Cre02.g077300.t1.2	16	16	16	Cre02.g077300.t1.2 Nucleolar protein, Component of C/D snoRNPs ALS=NOP1 DBV=JGI5.5 GN=NOP1 OS=Chlamydomonas reinhardtii SV=2 TOU=Cre	1	16	16	16	6	6	11	8	5	5	10	10	6	8	6	9	6	9	6	7	6	6	11	8	5	5	10	10	6	8	6	9	6	9	6	7	6	6	11	8	5	5	10	10
Cre02.g077401.t1.1	Cre02.g077401.t1.1	5	5	5	Cre02.g077401.t1.1 None DBV=JGI5.5 OS=Chlamydomonas reinhardtii SV=1 TOU=Cre	1	5	5	5	0	1	0	0	1	3	1	2	0	0	0	0	0	0	0	0	0	1	0	0	1	3	1	2	0	0	0	0	0	0	0	0	0	1	0	0	1	3	1	2
Cre02.g077700.t1.1	Cre02.g077700.t1.1	9	9	9	Cre02.g077700.t1.1 None DBV=JGI5.5 OS=Chlamydomonas reinhardtii SV=1 TOU=Cre	1	9	9	9	0	0	0	1	0	0	0	1	0	0	0	0	0	0	0	0	0	0	0	1	0	0	0	1	0	0	0	0	0	0	0	0	0	0	0	1	0	0	0	1
Cre02.g078100.t1.1	Cre02.g078100.t1.1	31	31	31	Cre02.g078100.t1.1 Eukaryotic initiation factor, eIF-5B DBV=JGI5.5 OS=Chlamydomonas reinhardtii SV=1 TOU=Cre	1	31	31	31	0	6	3	7	2	13	8	7	0	0	0	0	0	0	0	0	0	6	3	7	2	13	8	7	0	0	0	0	0	0	0	0	0	6	3	7	2	13	8	7
Cre02.g079300.t1.2	Cre02.g079300.t1.2	2	2	2	Cre02.g079300.t1.2 AAA-ATPase of VPS4/SKD1 family ALS=VPS4 DBV=JGI5.5 GN=VPS4 OS=Chlamydomonas reinhardtii SV=2 TOU=Cre	1	2	2	2	0	0	1	0	0	0	1	0	0	0	0	0	0	0	0	0	0	0	1	0	0	0	1	0	0	0	0	0	0	0	0	0	0	0	1	0	0	0	1	0
Cre02.g080200.t1.2	Cre02.g080200.t1.2	25	25	25	Cre02.g080200.t1.2 Transketolase ALS=TRK1 DBV=JGI5.5 GN=TRK1 OS=Chlamydomonas reinhardtii SV=2 TOU=Cre	1	25	25	25	4	7	10	4	8	9	9	5	5	3	6	4	5	6	5	2	4	7	10	4	8	9	9	5	5	3	6	4	5	6	5	2	4	7	10	4	8	9	9	5
Cre02.g080700.t1.2;Cre02.g080600.t1.2	Cre02.g080700.t1.2;Cre02.g080600.t1.2	10;9	7;6	7;6	Cre02.g080700.t1.2 Endoplasmic reticulum associated Hsp70 protein ALS=BIP1 DBV=JGI5.5 GN=BIP1 OS=Chlamydomonas reinhardtii SV=2 TOU=Cre;Cre02.g080600.t1.2 None DBV=JGI5.5 OS=Chlamydomonas reinhardtii SV=2 TOU=Cre	2	10	7	7	1	2	3	4	1	3	5	1	3	4	4	3	2	4	6	2	0	1	1	2	0	1	3	0	2	3	3	1	1	2	4	1	0	1	1	2	0	1	3	0
Cre02.g081050.t1.2	Cre02.g081050.t1.2	20	20	20	Cre02.g081050.t1.2 Flagellar Associated Protein ALS=FAP24 DBV=JGI5.5 GN=FAP24 OS=Chlamydomonas reinhardtii SV=2 TOU=Cre	1	20	20	20	5	11	0	12	11	11	0	9	6	13	0	13	8	16	0	15	5	11	0	12	11	11	0	9	6	13	0	13	8	16	0	15	5	11	0	12	11	11	0	9
Cre02.g081250.t1.2	Cre02.g081250.t1.2	57	57	57	Cre02.g081250.t1.2 None DBV=JGI5.5 OS=Chlamydomonas reinhardtii SV=2 TOU=Cre	1	57	57	57	20	23	24	15	25	33	22	14	38	42	39	31	12	19	15	13	20	23	24	15	25	33	22	14	38	42	39	31	12	19	15	13	20	23	24	15	25	33	22	14
Cre02.g082250.t1.1;Cre02.g082200.t1.1;Cre02.g082150.t1.1	Cre02.g082250.t1.1;Cre02.g082200.t1.1	29;20;1	29;20;1	29;20;1	Cre02.g082250.t1.1 None DBV=JGI5.5 OS=Chlamydomonas reinhardtii SV=1 TOU=Cre;Cre02.g082200.t1.1 Homoserine kinase DBV=JGI5.5 OS=Chlamydomonas reinhardtii SV=1 TOU=Cre	3	29	29	29	22	20	22	22	21	20	18	22	22	23	23	21	22	22	20	22	22	20	22	22	21	20	18	22	22	23	23	21	22	22	20	22	22	20	22	22	21	20	18	22
Cre02.g083550.t1.1	Cre02.g083550.t1.1	4	4	4	Cre02.g083550.t1.1 None DBV=JGI5.5 OS=Chlamydomonas reinhardtii SV=1 TOU=Cre	1	4	4	4	0	2	1	1	1	1	0	0	0	0	0	0	0	0	0	0	0	2	1	1	1	1	0	0	0	0	0	0	0	0	0	0	0	2	1	1	1	1	0	0
Cre02.g083800.t2.1;Cre02.g083800.t1.2	Cre02.g083800.t2.1;Cre02.g083800.t1.2	21;21	21;21	21;21	Cre02.g083800.t2.1 dTDP-glucose 4,6-dehydratase DBV=JGI5.5 OS=Chlamydomonas reinhardtii SV=1 TOU=Cre;Cre02.g083800.t1.2 dTDP-glucose 4,6-dehydratase DBV=JGI5.5 OS=Chlamydomonas reinhardtii SV=2 TOU=Cre	2	21	21	21	7	10	6	10	10	11	9	7	10	11	7	5	8	12	8	12	7	10	6	10	10	11	9	7	10	11	7	5	8	12	8	12	7	10	6	10	10	11	9	7
Cre02.g084350.t1.2	Cre02.g084350.t1.2	1	1	1	Cre02.g084350.t1.2 Predicted protein ALS=CGLD1 DBV=JGI5.5 GN=CGLD1 OS=Chlamydomonas reinhardtii SV=2 TOU=Cre	1	1	1	1	0	0	0	0	0	0	0	1	1	1	1	0	0	0	1	0	0	0	0	0	0	0	0	1	1	1	1	0	0	0	1	0	0	0	0	0	0	0	0	1
Cre02.g085900.t1.2	Cre02.g085900.t1.2	3	3	3	Cre02.g085900.t1.2 None DBV=JGI5.5 OS=Chlamydomonas reinhardtii SV=2 TOU=Cre	1	3	3	3	0	0	1	1	0	0	1	1	0	0	0	1	0	0	0	0	0	0	1	1	0	0	1	1	0	0	0	1	0	0	0	0	0	0	1	1	0	0	1	1
Cre02.g086600.t1.2	Cre02.g086600.t1.2	5	5	5	Cre02.g086600.t1.2 None DBV=JGI5.5 OS=Chlamydomonas reinhardtii SV=2 TOU=Cre	1	5	5	5	0	1	0	3	1	2	1	1	1	0	0	0	1	1	0	4	0	1	0	3	1	2	1	1	1	0	0	0	1	1	0	4	0	1	0	3	1	2	1	1
Cre02.g087700.t1.2	Cre02.g087700.t1.2	2	2	2	Cre02.g087700.t1.2 Ascorbate peroxidase ALS=APX1 DBV=JGI5.5 GN=APX1 OS=Chlamydomonas reinhardtii SV=2 TOU=Cre	1	2	2	2	0	1	1	0	1	1	0	0	0	0	0	0	0	0	0	0	0	1	1	0	1	1	0	0	0	0	0	0	0	0	0	0	0	1	1	0	1	1	0	0
Cre02.g088000.t1.2	Cre02.g088000.t1.2	17	17	17	Cre02.g088000.t1.2 Prohibitin ALS=PHB1 DBV=JGI5.5 GN=PHB1 OS=Chlamydomonas reinhardtii SV=2 TOU=Cre	1	17	17	17	5	3	5	6	4	4	8	8	4	3	4	4	5	7	7	8	5	3	5	6	4	4	8	8	4	3	4	4	5	7	7	8	5	3	5	6	4	4	8	8
Cre02.g088600.t1.2	Cre02.g088600.t1.2	2	2	2	Cre02.g088600.t1.2 ATP citrate lyase, subunit B ALS=ACL2 DBV=JGI5.5 GN=ACL2 OS=Chlamydomonas reinhardtii SV=2 TOU=Cre	1	2	2	2	0	0	0	0	0	0	0	0	0	0	0	0	0	0	0	0	0	0	0	0	0	0	0	0	0	0	0	0	0	0	0	0	0	0	0	0	0	0	0	0
Cre02.g088850.t1.2	Cre02.g088850.t1.2	6	6	6	Cre02.g088850.t1.2 None DBV=JGI5.5 OS=Chlamydomonas reinhardtii SV=2 TOU=Cre	1	6	6	6	3	6	4	6	5	5	2	4	4	4	2	5	4	0	0	0	3	6	4	6	5	5	2	4	4	4	2	5	4	0	0	0	3	6	4	6	5	5	2	4
Cre02.g088900.t1.2	Cre02.g088900.t1.2	11	11	11	Cre02.g088900.t1.2 Plastid ribosomal protein L1 ALS=PRPL1 DBV=JGI5.5 GN=PRPL1 OS=Chlamydomonas reinhardtii SV=2 TOU=Cre	1	11	11	11	6	1	7	3	4	5	7	2	2	2	7	3	8	3	6	1	6	1	7	3	4	5	7	2	2	2	7	3	8	3	6	1	6	1	7	3	4	5	7	2
Cre02.g089100.t1.2	Cre02.g089100.t1.2	10	10	10	Cre02.g089100.t1.2 Delta subunit of COP-I complex ALS=COPD1 DBV=JGI5.5 GN=COPD1 OS=Chlamydomonas reinhardtii SV=2 TOU=Cre	1	10	10	10	1	1	2	1	0	6	2	2	0	3	1	0	0	1	1	0	1	1	2	1	0	6	2	2	0	3	1	0	0	1	1	0	1	1	2	1	0	6	2	2
Cre02.g090850.t1.1	Cre02.g090850.t1.1	10	9	9	Cre02.g090850.t1.1 ClpB chaperone, Hsp100 family ALS=CLPB3 DBV=JGI5.5 GN=CLPB3 OS=Chlamydomonas reinhardtii SV=1 TOU=Cre	1	10	9	9	0	1	1	0	3	4	1	0	0	0	0	0	0	0	0	0	0	0	1	0	2	3	1	0	0	0	0	0	0	0	0	0	0	0	1	0	2	3	1	0
Cre02.g091100.t1.2	Cre02.g091100.t1.2	6	6	6	Cre02.g091100.t1.2 Ribosomal protein L15, component of cytosolic 80S ribosome and 60S large subunit ALS=RPL15 DBV=JGI5.5 GN=RPL15 OS=Chlamydomonas reinhardtii SV=2 TOU=Cre	1	6	6	6	0	2	2	1	2	4	4	1	2	2	4	2	3	4	3	2	0	2	2	1	2	4	4	1	2	2	4	2	3	4	3	2	0	2	2	1	2	4	4	1
Cre02.g091700.t1.2	Cre02.g091700.t1.2	9	9	9	Cre02.g091700.t1.2 Protofilament ribbon protein of flagellar microtubules ALS=RIB72 DBV=JGI5.5 GN=RIB72 OS=Chlamydomonas reinhardtii SV=2 TOU=Cre	1	9	9	9	0	0	0	1	0	3	0	2	0	0	0	0	0	0	0	0	0	0	0	1	0	3	0	2	0	0	0	0	0	0	0	0	0	0	0	1	0	3	0	2
Cre02.g092050.t1.1	Cre02.g092050.t1.1	1	1	1	Cre02.g092050.t1.1 Mitochondrial substrate carrier protein DBV=JGI5.5 OS=Chlamydomonas reinhardtii SV=1 TOU=Cre	1	1	1	1	0	0	0	0	0	0	0	0	0	0	0	0	0	0	0	0	0	0	0	0	0	0	0	0	0	0	0	0	0	0	0	0	0	0	0	0	0	0	0	0
Cre02.g092250.t1.2	Cre02.g092250.t1.2	16	16	16	Cre02.g092250.t1.2 Peptidyl-prolyl cis-trans isomerase, FKBP-type DBV=JGI5.5 OS=Chlamydomonas reinhardtii SV=2 TOU=Cre	1	16	16	16	0	1	0	1	0	4	2	2	7	12	11	11	0	0	0	0	0	1	0	1	0	4	2	2	7	12	11	11	0	0	0	0	0	1	0	1	0	4	2	2
Cre02.g092550.t1.1	Cre02.g092550.t1.1	13	13	13	Cre02.g092550.t1.1 None DBV=JGI5.5 OS=Chlamydomonas reinhardtii SV=1 TOU=Cre	1	13	13	13	0	0	0	0	0	0	0	0	1	12	2	3	0	0	0	0	0	0	0	0	0	0	0	0	1	12	2	3	0	0	0	0	0	0	0	0	0	0	0	0
Cre02.g092700.t1.2;Cre07.g318950.t1.2	Cre02.g092700.t1.2	26;1	26;1	26;1	Cre02.g092700.t1.2 Flagellar Associated Protein ALS=FAP45 DBV=JGI5.5 GN=FAP45 OS=Chlamydomonas reinhardtii SV=2 TOU=Cre	2	26	26	26	0	2	0	2	5	15	1	10	0	0	0	0	0	0	0	0	0	2	0	2	5	15	1	10	0	0	0	0	0	0	0	0	0	2	0	2	5	15	1	10
Cre02.g092900.t1.2	Cre02.g092900.t1.2	2	2	2	Cre02.g092900.t1.2 GMP synthetase ALS=GUA1 DBV=JGI5.5 GN=GUA1 OS=Chlamydomonas reinhardtii SV=2 TOU=Cre	1	2	2	2	0	0	0	0	0	1	0	0	0	1	0	0	0	0	0	0	0	0	0	0	0	1	0	0	0	1	0	0	0	0	0	0	0	0	0	0	0	1	0	0
Cre02.g093150.t2.1;Cre02.g093150.t1.2	Cre02.g093150.t2.1;Cre02.g093150.t1.2	1;1	1;1	1;1	Cre02.g093150.t2.1 None DBV=JGI5.5 OS=Chlamydomonas reinhardtii SV=1 TOU=Cre;Cre02.g093150.t1.2 None DBV=JGI5.5 OS=Chlamydomonas reinhardtii SV=2 TOU=Cre	2	1	1	1	1	0	0	0	1	1	1	1	1	1	1	1	0	0	0	1	1	0	0	0	1	1	1	1	1	1	1	1	0	0	0	1	1	0	0	0	1	1	1	1
Cre02.g093650.t1.2	Cre02.g093650.t1.2	10	10	10	Cre02.g093650.t1.2 None DBV=JGI5.5 OS=Chlamydomonas reinhardtii SV=2 TOU=Cre	1	10	10	10	4	5	8	7	7	7	6	7	3	6	6	4	5	0	0	0	4	5	8	7	7	7	6	7	3	6	6	4	5	0	0	0	4	5	8	7	7	7	6	7
Cre02.g094250.t1.1	Cre02.g094250.t1.1	3	3	3	Cre02.g094250.t1.1 None DBV=JGI5.5 OS=Chlamydomonas reinhardtii SV=1 TOU=Cre	1	3	3	3	0	0	0	1	0	0	0	1	0	0	0	0	0	0	0	0	0	0	0	1	0	0	0	1	0	0	0	0	0	0	0	0	0	0	0	1	0	0	0	1
Cre02.g095133.t1.1	Cre02.g095133.t1.1	3	3	3	Cre02.g095133.t1.1 None DBV=JGI5.5 OS=Chlamydomonas reinhardtii SV=1 TOU=Cre	1	3	3	3	0	0	0	0	0	0	0	0	2	1	1	1	0	0	0	0	0	0	0	0	0	0	0	0	2	1	1	1	0	0	0	0	0	0	0	0	0	0	0	0
Cre02.g095137.t2.1;Cre02.g095137.t1.1	Cre02.g095137.t2.1;Cre02.g095137.t1.1	11;11	11;11	11;11	Cre02.g095137.t2.1 Pyruvate-ferredoxin oxidoreductase DBV=JGI5.5 OS=Chlamydomonas reinhardtii SV=1 TOU=Cre;Cre02.g095137.t1.1 Pyruvate-ferredoxin oxidoreductase DBV=JGI5.5 OS=Chlamydomonas reinhardtii SV=1 TOU=Cre	2	11	11	11	0	2	1	5	2	6	0	1	0	0	0	0	0	0	0	0	0	2	1	5	2	6	0	1	0	0	0	0	0	0	0	0	0	2	1	5	2	6	0	1
Cre02.g095141.t1.1	Cre02.g095141.t1.1	3	3	3	Cre02.g095141.t1.1 None DBV=JGI5.5 OS=Chlamydomonas reinhardtii SV=1 TOU=Cre	1	3	3	3	0	1	0	0	2	1	0	0	0	0	0	0	0	0	0	0	0	1	0	0	2	1	0	0	0	0	0	0	0	0	0	0	0	1	0	0	2	1	0	0
Cre02.g095600.t1.2	Cre02.g095600.t1.2	1	1	1	Cre02.g095600.t1.2 None DBV=JGI5.5 OS=Chlamydomonas reinhardtii SV=2 TOU=Cre	1	1	1	1	0	0	0	1	1	0	0	0	0	0	0	0	1	0	1	0	0	0	0	1	1	0	0	0	0	0	0	0	1	0	1	0	0	0	0	1	1	0	0	0
Cre02.g095850.t1.1	Cre02.g095850.t1.1	7	7	7	Cre02.g095850.t1.1 None DBV=JGI5.5 OS=Chlamydomonas reinhardtii SV=1 TOU=Cre	1	7	7	7	0	0	0	0	0	0	0	0	0	0	0	0	0	0	0	0	0	0	0	0	0	0	0	0	0	0	0	0	0	0	0	0	0	0	0	0	0	0	0	0
Cre02.g097900.t1.2	Cre02.g097900.t1.2	2	2	2	Cre02.g097900.t1.2 Aspartate aminotransferase ALS=AST3 DBV=JGI5.5 GN=AST3 OS=Chlamydomonas reinhardtii SV=2 TOU=Cre	1	2	2	2	0	0	0	0	0	0	1	0	0	0	1	0	0	0	0	0	0	0	0	0	0	0	1	0	0	0	1	0	0	0	0	0	0	0	0	0	0	0	1	0
Cre02.g098850.t1.1	Cre02.g098850.t1.1	1	1	1	Cre02.g098850.t1.1 NADPH dependent thioredoxin reductase ALS=NTR2 DBV=JGI5.5 GN=NTR2 OS=Chlamydomonas reinhardtii SV=1 TOU=Cre	1	1	1	1	0	0	1	0	0	0	0	0	0	0	0	0	0	0	0	0	0	0	1	0	0	0	0	0	0	0	0	0	0	0	0	0	0	0	1	0	0	0	0	0
Cre02.g099850.t1.1	Cre02.g099850.t1.1	5	5	5	Cre02.g099850.t1.1 Pyruvate dehydrogenase, E1 component, alpha subunit ALS=PDC2 DBV=JGI5.5 GN=PDC2 OS=Chlamydomonas reinhardtii SV=1 TOU=Cre	1	5	5	5	2	2	3	1	1	0	2	2	0	2	1	1	2	0	0	0	2	2	3	1	1	0	2	2	0	2	1	1	2	0	0	0	2	2	3	1	1	0	2	2
Cre02.g101400.t1.2	Cre02.g101400.t1.2	12	12	12	Cre02.g101400.t1.2 Clathrin Heavy Chain ALS=CHC1 DBV=JGI5.5 GN=CHC1 OS=Chlamydomonas reinhardtii SV=2 TOU=Cre	1	12	12	12	0	0	4	0	0	3	3	0	0	1	1	0	1	2	1	2	0	0	4	0	0	3	3	0	0	1	1	0	1	2	1	2	0	0	4	0	0	3	3	0
Cre02.g102250.t1.2	Cre02.g102250.t1.2	25	25	25	Cre02.g102250.t1.2 Ribosomal protein S3, component of cytosolic 80S ribosome and 40S small subunit ALS=RPS3 DBV=JGI5.5 GN=RPS3 OS=Chlamydomonas reinhardtii SV=2 TOU=Cre	1	25	25	25	10	12	20	17	12	11	15	18	15	15	16	14	16	22	17	18	10	12	20	17	12	11	15	18	15	15	16	14	16	22	17	18	10	12	20	17	12	11	15	18
Cre02.g103950.t1.2	Cre02.g103950.t1.2	4	4	4	Cre02.g103950.t1.2 Flagellar Associated Protein ALS=FAP100 DBV=JGI5.5 GN=FAP100 OS=Chlamydomonas reinhardtii SV=2 TOU=Cre	1	4	4	4	0	0	0	0	1	2	1	0	0	0	0	0	0	0	0	0	0	0	0	0	1	2	1	0	0	0	0	0	0	0	0	0	0	0	0	0	1	2	1	0
Cre02.g104300.t1.1	Cre02.g104300.t1.1	2	2	2	Cre02.g104300.t1.1 None DBV=JGI5.5 OS=Chlamydomonas reinhardtii SV=1 TOU=Cre	1	2	2	2	0	1	0	0	0	1	0	0	0	0	0	0	0	0	0	0	0	1	0	0	0	1	0	0	0	0	0	0	0	0	0	0	0	1	0	0	0	1	0	0
Cre02.g104900.t1.2	Cre02.g104900.t1.2	9	9	9	Cre02.g104900.t1.2 Flagellar Associated Protein ALS=FAP204 DBV=JGI5.5 GN=FAP204 OS=Chlamydomonas reinhardtii SV=2 TOU=Cre	1	9	9	9	0	0	0	1	2	2	2	3	0	0	0	1	0	1	0	1	0	0	0	1	2	2	2	3	0	0	0	1	0	1	0	1	0	0	0	1	2	2	2	3
Cre02.g106600.t1.2	Cre02.g106600.t1.2	6	6	6	Cre02.g106600.t1.2 Ribosomal protein S19, component of cytosolic 80S ribosome and 40S small subunit ALS=RPS19 DBV=JGI5.5 GN=RPS19 OS=Chlamydomonas reinhardtii SV=2 TOU=Cre	1	6	6	6	0	0	6	1	0	0	5	1	2	3	4	1	0	2	3	2	0	0	6	1	0	0	5	1	2	3	4	1	0	2	3	2	0	0	6	1	0	0	5	1
Cre02.g106700.t1.1	Cre02.g106700.t1.1	15	15	15	Cre02.g106700.t1.1 None DBV=JGI5.5 OS=Chlamydomonas reinhardtii SV=1 TOU=Cre	1	15	15	15	0	3	0	0	0	1	0	1	0	0	0	0	0	0	0	0	0	3	0	0	0	1	0	1	0	0	0	0	0	0	0	0	0	3	0	0	0	1	0	1
Cre02.g108250.t1.1	Cre02.g108250.t1.1	2	2	2	Cre02.g108250.t1.1 None DBV=JGI5.5 OS=Chlamydomonas reinhardtii SV=1 TOU=Cre	1	2	2	2	1	0	0	0	0	0	0	0	0	0	0	0	0	0	0	0	1	0	0	0	0	0	0	0	0	0	0	0	0	0	0	0	1	0	0	0	0	0	0	0
Cre02.g111450.t1.2	Cre02.g111450.t1.2	4	4	4	Cre02.g111450.t1.2 Rhodanese-like protein ALS=TEF4 DBV=JGI5.5 GN=TEF4 OS=Chlamydomonas reinhardtii SV=2 TOU=Cre	1	4	4	4	0	0	1	0	0	0	1	0	0	2	3	2	0	0	0	0	0	0	1	0	0	0	1	0	0	2	3	2	0	0	0	0	0	0	1	0	0	0	1	0
Cre02.g111950.t1.1	Cre02.g111950.t1.1	1	1	1	Cre02.g111950.t1.1 None DBV=JGI5.5 OS=Chlamydomonas reinhardtii SV=1 TOU=Cre	1	1	1	1	0	0	0	0	0	0	0	0	0	0	0	0	0	0	0	0	0	0	0	0	0	0	0	0	0	0	0	0	0	0	0	0	0	0	0	0	0	0	0	0
Cre02.g113100.t1.2	Cre02.g113100.t1.2	1	1	1	Cre02.g113100.t1.2 None DBV=JGI5.5 OS=Chlamydomonas reinhardtii SV=2 TOU=Cre	1	1	1	1	0	1	1	0	0	1	1	0	1	1	0	1	0	0	1	1	0	1	1	0	0	1	1	0	1	1	0	1	0	0	1	1	0	1	1	0	0	1	1	0
Cre02.g113600.t1.2	Cre02.g113600.t1.2	5	5	5	Cre02.g113600.t1.2 None DBV=JGI5.5 OS=Chlamydomonas reinhardtii SV=2 TOU=Cre	1	5	5	5	0	1	0	1	0	2	1	1	0	0	0	0	0	0	0	0	0	1	0	1	0	2	1	1	0	0	0	0	0	0	0	0	0	1	0	1	0	2	1	1
Cre02.g114600.t1.2	Cre02.g114600.t1.2	5	5	5	Cre02.g114600.t1.2 2-cys peroxiredoxin ALS=PRX2 DBV=JGI5.5 GN=PRX2 OS=Chlamydomonas reinhardtii SV=2 TOU=Cre	1	5	5	5	0	0	2	2	3	1	1	4	0	0	0	0	2	0	2	2	0	0	2	2	3	1	1	4	0	0	0	0	2	0	2	2	0	0	2	2	3	1	1	4
Cre02.g115000.t1.1	Cre02.g115000.t1.1	10	10	10	Cre02.g115000.t1.1 None DBV=JGI5.5 OS=Chlamydomonas reinhardtii SV=1 TOU=Cre	1	10	10	10	5	4	5	4	8	8	7	4	6	5	4	2	5	0	0	0	5	4	5	4	8	8	7	4	6	5	4	2	5	0	0	0	5	4	5	4	8	8	7	4
Cre02.g115200.t1.2	Cre02.g115200.t1.2	7	7	7	Cre02.g115200.t1.2 Ribosomal protein L27a, component of cytosolic 80S ribosome and 60S large subunit ALS=RPL27a DBV=JGI5.5 GN=RPL27a OS=Chlamydomonas reinhardtii SV=2 TOU=Cre	1	7	7	7	3	2	4	1	4	3	3	2	1	1	5	3	1	4	4	1	3	2	4	1	4	3	3	2	1	1	5	3	1	4	4	1	3	2	4	1	4	3	3	2
Cre02.g116750.t2.1;Cre02.g116750.t1.1	Cre02.g116750.t2.1;Cre02.g116750.t1.1	36;36	36;36	34;34	Cre02.g116750.t2.1 Mitochondrial F1F0 ATP synthase, alpha subunit ALS=ATP1A DBV=JGI5.5 GN=ATP1A OS=Chlamydomonas reinhardtii SV=1 TOU=Cre;Cre02.g116750.t1.1 Mitochondrial F1F0 ATP synthase, alpha subunit ALS=ATP1A DBV=JGI5.5 GN=ATP1A OS=Chlamydomonas reinh	2	36	36	34	17	17	28	21	19	22	28	16	12	21	29	15	18	19	24	22	17	17	28	21	19	22	28	16	12	21	29	15	18	19	24	22	15	16	27	20	17	21	26	14
Cre02.g117500.t1.2	Cre02.g117500.t1.2	8	8	8	Cre02.g117500.t1.2 Hexokinase ALS=HXK1 DBV=JGI5.5 GN=HXK1 OS=Chlamydomonas reinhardtii SV=2 TOU=Cre	1	8	8	8	0	0	0	2	3	5	1	2	0	0	0	0	0	0	0	0	0	0	0	2	3	5	1	2	0	0	0	0	0	0	0	0	0	0	0	2	3	5	1	2
Cre02.g118500.t1.1	Cre02.g118500.t1.1	3	3	3	Cre02.g118500.t1.1 Beta\ subunit of COP-I complex ALS=COPB2 DBV=JGI5.5 GN=COPB2 OS=Chlamydomonas reinhardtii SV=1 TOU=Cre	1	3	3	3	0	0	1	0	0	1	1	0	1	1	0	1	0	2	1	0	0	0	1	0	0	1	1	0	1	1	0	1	0	2	1	0	0	0	1	0	0	1	1	0
Cre02.g119150.t1.2	Cre02.g119150.t1.2	5	5	5	Cre02.g119150.t1.2 None DBV=JGI5.5 OS=Chlamydomonas reinhardtii SV=2 TOU=Cre	1	5	5	5	0	0	0	0	0	1	0	1	0	0	0	0	0	0	0	0	0	0	0	0	0	1	0	1	0	0	0	0	0	0	0	0	0	0	0	0	0	1	0	1
Cre02.g120100.t1.2	Cre02.g120100.t1.2	8	1	1	Cre02.g120100.t1.2 Ribulose-1,5-bisphosphate carboxylase/oxygenase small subunit 1, chloroplast precursor ALS=RBCS1 DBV=JGI5.5 GN=RBCS1 OS=Chlamydomonas reinhardtii SV=2 TOU=Cre	1	8	1	1	0	0	7	6	3	1	6	4	0	1	4	2	1	0	5	1	0	0	1	0	0	0	1	0	0	0	0	0	0	0	1	0	0	0	1	0	0	0	1	0
Cre02.g120150.t1.2	Cre02.g120150.t1.2	9	9	2	Cre02.g120150.t1.2 Ribulose-1,5-bisphosphate carboxylase/oxygenase small subunit 2 ALS=RBCS2 DBV=JGI5.5 GN=RBCS2 OS=Chlamydomonas reinhardtii SV=2 TOU=Cre	1	9	9	2	0	0	6	7	3	1	7	4	0	1	5	2	1	0	5	1	0	0	6	7	3	1	7	4	0	1	5	2	1	0	5	1	0	0	0	1	0	0	2	0
Cre02.g120250.t1.1;Cre02.g120250.t2.1;Cre02.g120200.t1.2	Cre02.g120250.t1.1;Cre02.g120250.t2.1	21;20;2	21;20;2	21;20;2	Cre02.g120250.t1.1 Calcium/calmodulin-dependent protein kinase DBV=JGI5.5 OS=Chlamydomonas reinhardtii SV=1 TOU=Cre;Cre02.g120250.t2.1 Calcium/calmodulin-dependent protein kinase DBV=JGI5.5 OS=Chlamydomonas reinhardtii SV=1 TOU=Cre	3	21	21	21	0	0	1	0	0	0	0	0	4	11	7	7	0	0	0	0	0	0	1	0	0	0	0	0	4	11	7	7	0	0	0	0	0	0	1	0	0	0	0	0
Cre02.g141050.t1.1	Cre02.g141050.t1.1	2	2	2	Cre02.g141050.t1.1 Argonaute-like protein ALS=AGO1 DBV=JGI5.5 GN=AGO1 OS=Chlamydomonas reinhardtii SV=1 TOU=Cre	1	2	2	2	0	0	0	0	0	0	0	0	0	1	0	0	0	0	0	0	0	0	0	0	0	0	0	0	0	1	0	0	0	0	0	0	0	0	0	0	0	0	0	0
Cre02.g141100.t1.2	Cre02.g141100.t1.2	5	5	5	Cre02.g141100.t1.2 None DBV=JGI5.5 OS=Chlamydomonas reinhardtii SV=2 TOU=Cre	1	5	5	5	0	1	0	1	1	0	1	1	1	0	1	1	0	0	0	1	0	1	0	1	1	0	1	1	1	0	1	1	0	0	0	1	0	1	0	1	1	0	1	1
Cre02.g141400.t1.2	Cre02.g141400.t1.2	31	31	31	Cre02.g141400.t1.2 Phosphoenolpyruvate carboxykinase ALS=PCK1 DBV=JGI5.5 GN=PCK1 OS=Chlamydomonas reinhardtii SV=2 TOU=Cre	1	31	31	31	6	13	8	18	13	16	9	15	4	12	5	9	10	13	11	19	6	13	8	18	13	16	9	15	4	12	5	9	10	13	11	19	6	13	8	18	13	16	9	15
Cre02.g141550.t1.2	Cre02.g141550.t1.2	12	12	12	Cre02.g141550.t1.2 None DBV=JGI5.5 OS=Chlamydomonas reinhardtii SV=2 TOU=Cre	1	12	12	12	0	1	2	1	0	0	0	1	1	0	0	0	1	0	0	0	0	1	2	1	0	0	0	1	1	0	0	0	1	0	0	0	0	1	2	1	0	0	0	1
Cre02.g141606.t1.1	Cre02.g141606.t1.1	1	1	1	Cre02.g141606.t1.1 Flagellar inner arm dynein heavy chain, dynein c (monomeric) ALS=DHC9 DBV=JGI5.5 GN=DHC9 OS=Chlamydomonas reinhardtii SV=1 TOU=Cre	1	1	1	1	0	0	0	0	0	0	0	0	0	1	0	0	0	0	0	0	0	0	0	0	0	0	0	0	0	1	0	0	0	0	0	0	0	0	0	0	0	0	0	0
Cre02.g141706.t2.1;Cre02.g141706.t1.1	Cre02.g141706.t2.1;Cre02.g141706.t1.1	5;5	5;5	5;5	Cre02.g141706.t2.1 None DBV=JGI5.5 OS=Chlamydomonas reinhardtii SV=1 TOU=Cre;Cre02.g141706.t1.1 None DBV=JGI5.5 OS=Chlamydomonas reinhardtii SV=1 TOU=Cre	2	5	5	5	0	0	2	2	0	1	0	0	0	0	0	0	0	0	0	0	0	0	2	2	0	1	0	0	0	0	0	0	0	0	0	0	0	0	2	2	0	1	0	0
Cre02.g142146.t1.1	Cre02.g142146.t1.1	7	7	7	Cre02.g142146.t1.1 None DBV=JGI5.5 OS=Chlamydomonas reinhardtii SV=1 TOU=Cre	1	7	7	7	0	0	1	2	0	1	1	0	1	4	1	2	1	4	0	2	0	0	1	2	0	1	1	0	1	4	1	2	1	4	0	2	0	0	1	2	0	1	1	0
Cre02.g142206.t1.1	Cre02.g142206.t1.1	9	9	9	Cre02.g142206.t1.1 None DBV=JGI5.5 OS=Chlamydomonas reinhardtii SV=1 TOU=Cre	1	9	9	9	2	1	3	3	5	3	6	5	5	2	2	2	3	4	2	3	2	1	3	3	5	3	6	5	5	2	2	2	3	4	2	3	2	1	3	3	5	3	6	5
Cre02.g142351.t1.1	Cre02.g142351.t1.1	16	16	16	Cre02.g142351.t1.1 None DBV=JGI5.5 OS=Chlamydomonas reinhardtii SV=1 TOU=Cre	1	16	16	16	1	7	3	4	3	8	6	5	4	5	0	0	0	0	0	0	1	7	3	4	3	8	6	5	4	5	0	0	0	0	0	0	1	7	3	4	3	8	6	5
Cre12.g486250.t1.2;Cre02.g142687.t2.1;Cre02.g142687.t1.1;Cre02.g102000.t1.2;Cre12.g487850.t1.2	Cre12.g486250.t1.2;Cre02.g142687.t2.1;Cre02.g142687.t1.1	7;7;7;1;1	7;7;7;1;1	7;7;7;1;1	Cre12.g486250.t1.2 ARF-like GTPase ALS=ARL6 DBV=JGI5.5 GN=ARL6 OS=Chlamydomonas reinhardtii SV=2 TOU=Cre;Cre02.g142687.t2.1 None DBV=JGI5.5 OS=Chlamydomonas reinhardtii SV=1 TOU=Cre;Cre02.g142687.t1.1 None DBV=JGI5.5 OS=Chlamydomonas reinhardtii SV=1 TOU=C	5	7	7	7	1	1	2	2	0	1	6	3	1	4	1	3	2	1	1	1	1	1	2	2	0	1	6	3	1	4	1	3	2	1	1	1	1	1	2	2	0	1	6	3
Cre02.g143000.t1.2	Cre02.g143000.t1.2	2	2	2	Cre02.g143000.t1.2 Glycerol-3-phosphate acyltransferase DBV=JGI5.5 OS=Chlamydomonas reinhardtii SV=2 TOU=Cre	1	2	2	2	1	1	0	0	1	1	2	0	0	0	0	0	0	0	0	0	1	1	0	0	1	1	2	0	0	0	0	0	0	0	0	0	1	1	0	0	1	1	2	0
Cre02.g143635.t1.2	Cre02.g143635.t1.2	2	2	2	Cre02.g143635.t1.2 None DBV=JGI5.5 OS=Chlamydomonas reinhardtii SV=2 TOU=Cre	1	2	2	2	0	0	1	0	0	0	0	0	0	0	0	0	0	0	0	1	0	0	1	0	0	0	0	0	0	0	0	0	0	0	0	1	0	0	1	0	0	0	0	0
Cre02.g144001.t1.1	Cre02.g144001.t1.1	3	3	3	Cre02.g144001.t1.1 None DBV=JGI5.5 OS=Chlamydomonas reinhardtii SV=1 TOU=Cre	1	3	3	3	1	0	0	0	0	0	1	0	0	0	0	0	0	0	0	0	1	0	0	0	0	0	1	0	0	0	0	0	0	0	0	0	1	0	0	0	0	0	1	0
Cre02.g145050.t1.2	Cre02.g145050.t1.2	2	2	2	Cre02.g145050.t1.2 4-diphosphocytidyl-2-C-methyl-D-erythritol kinase, chloroplast precursor ALS=CMK1 DBV=JGI5.5 GN=CMK1 OS=Chlamydomonas reinhardtii SV=2 TOU=Cre	1	2	2	2	0	0	2	1	0	0	1	0	0	1	2	1	0	1	0	0	0	0	2	1	0	0	1	0	0	1	2	1	0	1	0	0	0	0	2	1	0	0	1	0
Cre02.g147302.t1.1	Cre02.g147302.t1.1	2	2	2	Cre02.g147302.t1.1 None DBV=JGI5.5 OS=Chlamydomonas reinhardtii SV=1 TOU=Cre	1	2	2	2	0	0	0	0	0	0	0	0	0	0	0	0	0	0	0	0	0	0	0	0	0	0	0	0	0	0	0	0	0	0	0	0	0	0	0	0	0	0	0	0
Cre02.g147850.t1.2	Cre02.g147850.t1.2	5	5	5	Cre02.g147850.t1.2 ATP-dependent subunit of mitochondrial HslUV protease DBV=JGI5.5 OS=Chlamydomonas reinhardtii SV=2 TOU=Cre	1	5	5	5	0	0	0	0	0	0	0	0	0	0	0	0	0	0	0	0	0	0	0	0	0	0	0	0	0	0	0	0	0	0	0	0	0	0	0	0	0	0	0	0
Cre02.g147900.t4.1;Cre02.g147900.t3.1;Cre02.g147900.t2.1;Cre02.g147900.t1.1	Cre02.g147900.t4.1;Cre02.g147900.t3.1;Cre02.g147900.t2.1;Cre02.g147900.t1.1	5;5;5;5	5;5;5;5	5;5;5;5	Cre02.g147900.t4.1 Pyruvate kinase ALS=PYK5 DBV=JGI5.5 GN=PYK5 OS=Chlamydomonas reinhardtii SV=1 TOU=Cre;Cre02.g147900.t3.1 Pyruvate kinase ALS=PYK5 DBV=JGI5.5 GN=PYK5 OS=Chlamydomonas reinhardtii SV=1 TOU=Cre;Cre02.g147900.t2.1 Pyruvate kinase ALS=PYK5 DB	4	5	5	5	0	1	0	0	1	0	0	0	0	1	0	0	0	1	0	1	0	1	0	0	1	0	0	0	0	1	0	0	0	1	0	1	0	1	0	0	1	0	0	0
Cre03.g144364.t1.1	Cre03.g144364.t1.1	2	2	2	Cre03.g144364.t1.1 None DBV=JGI5.5 OS=Chlamydomonas reinhardtii SV=1 TOU=Cre	1	2	2	2	0	0	1	1	0	0	0	0	0	0	0	0	0	0	1	0	0	0	1	1	0	0	0	0	0	0	0	0	0	0	1	0	0	0	1	1	0	0	0	0
Cre03.g144627.t1.1	Cre03.g144627.t1.1	3	3	3	Cre03.g144627.t1.1 Cystathionine gamma-synthase ALS=CGS1 DBV=JGI5.5 GN=CGS1 OS=Chlamydomonas reinhardtii SV=1 TOU=Cre	1	3	3	3	0	0	1	0	0	1	0	0	0	0	1	0	0	0	0	0	0	0	1	0	0	1	0	0	0	0	1	0	0	0	0	0	0	0	1	0	0	1	0	0
Cre03.g144807.t1.1	Cre03.g144807.t1.1	12	12	12	Cre03.g144807.t1.1 Malate synthase ALS=MAS1 DBV=JGI5.5 GN=MAS1 OS=Chlamydomonas reinhardtii SV=1 TOU=Cre	1	12	12	12	0	5	2	2	4	4	5	5	3	5	4	2	2	9	4	7	0	5	2	2	4	4	5	5	3	5	4	2	2	9	4	7	0	5	2	2	4	4	5	5
Cre03.g144847.t1.1	Cre03.g144847.t1.1	10	10	10	Cre03.g144847.t1.1 Pyruvate kinase ALS=PYK4 DBV=JGI5.5 GN=PYK4 OS=Chlamydomonas reinhardtii SV=1 TOU=Cre	1	10	10	10	0	0	0	1	0	3	1	1	0	1	1	2	0	0	0	1	0	0	0	1	0	3	1	1	0	1	1	2	0	0	0	1	0	0	0	1	0	3	1	1
Cre03.g145507.t1.1	Cre03.g145507.t1.1	2	2	2	Cre03.g145507.t1.1 None DBV=JGI5.5 OS=Chlamydomonas reinhardtii SV=1 TOU=Cre	1	2	2	2	0	0	0	0	0	0	0	0	0	0	2	0	0	0	0	0	0	0	0	0	0	0	0	0	0	0	2	0	0	0	0	0	0	0	0	0	0	0	0	0
Cre03.g145647.t1.1	Cre03.g145647.t1.1	2	2	2	Cre03.g145647.t1.1 None DBV=JGI5.5 OS=Chlamydomonas reinhardtii SV=1 TOU=Cre	1	2	2	2	0	0	0	0	0	0	0	0	0	0	0	0	0	0	0	0	0	0	0	0	0	0	0	0	0	0	0	0	0	0	0	0	0	0	0	0	0	0	0	0
Cre03.g145887.t1.1	Cre03.g145887.t1.1	1	1	1	Cre03.g145887.t1.1 TatC-like sec-independent protein translocon subunit ALS=TAT3 DBV=JGI5.5 GN=TAT3 OS=Chlamydomonas reinhardtii SV=1 TOU=Cre	1	1	1	1	0	0	1	0	0	1	1	0	0	0	0	0	0	0	0	0	0	0	1	0	0	1	1	0	0	0	0	0	0	0	0	0	0	0	1	0	0	1	1	0
Cre03.g146527.t1.1;Cre21.g751897.t1.1;Cre15.g643389.t1.1;Cre02.g089750.t1.2	Cre03.g146527.t1.1	10;1;1;1	10;1;1;1	10;1;1;1	Cre03.g146527.t1.1 Glutamic-gamma-semialdehyde dehydrogenase ALS=GSD1 DBV=JGI5.5 GN=GSD1 OS=Chlamydomonas reinhardtii SV=1 TOU=Cre	4	10	10	10	1	2	2	3	3	3	2	3	4	5	2	5	3	3	5	6	1	2	2	3	3	3	2	3	4	5	2	5	3	3	5	6	1	2	2	3	3	3	2	3
Cre03.g146627.t1.1	Cre03.g146627.t1.1	2	2	2	Cre03.g146627.t1.1 None DBV=JGI5.5 OS=Chlamydomonas reinhardtii SV=1 TOU=Cre	1	2	2	2	0	0	0	0	0	1	0	0	0	0	0	0	0	0	0	0	0	0	0	0	0	1	0	0	0	0	0	0	0	0	0	0	0	0	0	0	0	1	0	0
Cre03.g149100.t1.2	Cre03.g149100.t1.2	16	16	16	Cre03.g149100.t1.2 Citrate synthase ALS=CIS2 DBV=JGI5.5 GN=CIS2 OS=Chlamydomonas reinhardtii SV=2 TOU=Cre	1	16	16	16	10	1	7	8	6	4	6	3	3	4	4	4	12	6	6	7	10	1	7	8	6	4	6	3	3	4	4	4	12	6	6	7	10	1	7	8	6	4	6	3
Cre03.g149250.t1.2	Cre03.g149250.t1.2	1	1	1	Cre03.g149250.t1.2 None DBV=JGI5.5 OS=Chlamydomonas reinhardtii SV=2 TOU=Cre	1	1	1	1	0	0	1	0	1	1	1	0	0	0	0	0	0	0	0	0	0	0	1	0	1	1	1	0	0	0	0	0	0	0	0	0	0	0	1	0	1	1	1	0
Cre03.g149851.t1.1	Cre03.g149851.t1.1	2	2	2	Cre03.g149851.t1.1 None DBV=JGI5.5 OS=Chlamydomonas reinhardtii SV=1 TOU=Cre	1	2	2	2	0	0	0	0	1	1	0	0	0	0	0	0	0	0	0	0	0	0	0	0	1	1	0	0	0	0	0	0	0	0	0	0	0	0	0	0	1	1	0	0
Cre03.g152100.t1.2	Cre03.g152100.t1.2	3	3	3	Cre03.g152100.t1.2 5\ to 3\ exoribonuclease ALS=XRN2 DBV=JGI5.5 GN=XRN2 OS=Chlamydomonas reinhardtii SV=2 TOU=Cre	1	3	3	3	0	1	0	2	0	1	1	1	0	0	1	0	0	1	1	1	0	1	0	2	0	1	1	1	0	0	1	0	0	1	1	1	0	1	0	2	0	1	1	1
Cre03.g156100.t1.2	Cre03.g156100.t1.2	20	20	20	Cre03.g156100.t1.2 None DBV=JGI5.5 OS=Chlamydomonas reinhardtii SV=2 TOU=Cre	1	20	20	20	0	0	0	0	0	0	0	0	0	0	0	0	0	0	0	0	0	0	0	0	0	0	0	0	0	0	0	0	0	0	0	0	0	0	0	0	0	0	0	0
Cre03.g156250.t1.2	Cre03.g156250.t1.2	4	4	4	Cre03.g156250.t1.2 None DBV=JGI5.5 OS=Chlamydomonas reinhardtii SV=2 TOU=Cre	1	4	4	4	1	2	1	1	1	2	1	2	1	2	1	2	1	2	2	2	1	2	1	1	1	2	1	2	1	2	1	2	1	2	2	2	1	2	1	1	1	2	1	2
Cre03.g156500.t2.1;Cre03.g156500.t1.1;REV__Cre06.g289150.t1.1	Cre03.g156500.t2.1;Cre03.g156500.t1.1	18;16;1	18;16;1	18;16;1	Cre03.g156500.t2.1 None DBV=JGI5.5 OS=Chlamydomonas reinhardtii SV=1 TOU=Cre;Cre03.g156500.t1.1 None DBV=JGI5.5 OS=Chlamydomonas reinhardtii SV=1 TOU=Cre	3	18	18	18	11	14	11	9	11	13	11	10	10	10	10	8	8	0	0	0	11	14	11	9	11	13	11	10	10	10	10	8	8	0	0	0	11	14	11	9	11	13	11	10
Cre03.g156750.t1.2	Cre03.g156750.t1.2	5	5	5	Cre03.g156750.t1.2 T-complex protein 1, epsilon subunit ALS=CCT5 DBV=JGI5.5 GN=CCT5 OS=Chlamydomonas reinhardtii SV=2 TOU=Cre	1	5	5	5	0	0	0	0	0	3	0	0	0	0	0	1	0	0	0	0	0	0	0	0	0	3	0	0	0	0	0	1	0	0	0	0	0	0	0	0	0	3	0	0
Cre03.g156900.t1.2	Cre03.g156900.t1.2	7	5	5	Cre03.g156900.t1.2 Chlorophyll a/b binding protein of LHCII ALS=LHCBM5 DBV=JGI5.5 GN=LHCBM5 OS=Chlamydomonas reinhardtii SV=2 TOU=Cre	1	7	5	5	3	3	6	2	5	3	6	4	4	5	5	5	5	4	3	2	1	2	4	1	3	1	4	2	3	3	4	4	4	3	1	0	1	2	4	1	3	1	4	2
Cre03.g158000.t1.2	Cre03.g158000.t1.2	11	11	11	Cre03.g158000.t1.2 Glutamate-1-semialdehyde aminotransferase ALS=GSA1 DBV=JGI5.5 GN=GSA1 OS=Chlamydomonas reinhardtii SV=2 TOU=Cre	1	11	11	11	2	4	4	3	2	5	4	3	6	6	6	4	5	6	3	6	2	4	4	3	2	5	4	3	6	6	6	4	5	6	3	6	2	4	4	3	2	5	4	3
Cre03.g158050.t1.1	Cre03.g158050.t1.1	12	12	12	Cre03.g158050.t1.1 None DBV=JGI5.5 OS=Chlamydomonas reinhardtii SV=1 TOU=Cre	1	12	12	12	0	3	3	0	2	8	0	0	0	1	1	0	0	0	0	0	0	3	3	0	2	8	0	0	0	1	1	0	0	0	0	0	0	3	3	0	2	8	0	0
Cre03.g158750.t1.1	Cre03.g158750.t1.1	32	32	32	Cre03.g158750.t1.1 None DBV=JGI5.5 OS=Chlamydomonas reinhardtii SV=1 TOU=Cre	1	32	32	32	4	10	6	14	15	20	17	20	1	4	3	5	5	0	0	0	4	10	6	14	15	20	17	20	1	4	3	5	5	0	0	0	4	10	6	14	15	20	17	20
Cre03.g158900.t1.2	Cre03.g158900.t1.2	10	10	10	Cre03.g158900.t1.2 Dihydrolipoamide acetyltransferase ALS=DLA2 DBV=JGI5.5 GN=DLA2 OS=Chlamydomonas reinhardtii SV=2 TOU=Cre	1	10	10	10	2	2	4	1	3	6	3	0	0	0	1	0	0	0	1	0	2	2	4	1	3	6	3	0	0	0	1	0	0	0	1	0	2	2	4	1	3	6	3	0
Cre03.g163300.t1.2	Cre03.g163300.t1.2	1	1	1	Cre03.g163300.t1.2 DNA replication initiation factor, CDT1-like DBV=JGI5.5 OS=Chlamydomonas reinhardtii SV=2 TOU=Cre	1	1	1	1	0	0	0	0	0	0	0	1	0	0	0	0	0	0	1	0	0	0	0	0	0	0	0	1	0	0	0	0	0	0	1	0	0	0	0	0	0	0	0	1
Cre03.g163500.t1.2	Cre03.g163500.t1.2	23	23	23	Cre03.g163500.t1.2 Predicted protein ALS=CGLD21 DBV=JGI5.5 GN=CGLD21 OS=Chlamydomonas reinhardtii SV=2 TOU=Cre	1	23	23	23	0	0	0	0	0	0	0	0	0	0	0	0	0	0	0	0	0	0	0	0	0	0	0	0	0	0	0	0	0	0	0	0	0	0	0	0	0	0	0	0
Cre03.g164000.t1.2	Cre03.g164000.t1.2	10	10	10	Cre03.g164000.t1.2 Predicted protein ALS=TEF7 DBV=JGI5.5 GN=TEF7 OS=Chlamydomonas reinhardtii SV=2 TOU=Cre	1	10	10	10	0	1	2	0	0	0	1	0	7	5	10	7	0	0	0	0	0	1	2	0	0	0	1	0	7	5	10	7	0	0	0	0	0	1	2	0	0	0	1	0
Cre03.g164900.t2.1;Cre03.g164900.t1.1;Cre03.g164800.t2.1;Cre03.g164800.t1.2	Cre03.g164900.t2.1;Cre03.g164900.t1.1;Cre03.g164800.t2.1;Cre03.g164800.t1.2	3;3;2;2	3;3;2;2	3;3;2;2	Cre03.g164900.t2.1 None DBV=JGI5.5 OS=Chlamydomonas reinhardtii SV=1 TOU=Cre;Cre03.g164900.t1.1 None DBV=JGI5.5 OS=Chlamydomonas reinhardtii SV=1 TOU=Cre;Cre03.g164800.t2.1 None DBV=JGI5.5 OS=Chlamydomonas reinhardtii SV=1 TOU=Cre;Cre03.g164800.t1.2 None D	4	3	3	3	0	0	0	0	1	0	0	0	0	0	0	0	0	0	0	0	0	0	0	0	1	0	0	0	0	0	0	0	0	0	0	0	0	0	0	0	1	0	0	0
Cre03.g165450.t1.1	Cre03.g165450.t1.1	3	3	3	Cre03.g165450.t1.1 None DBV=JGI5.5 OS=Chlamydomonas reinhardtii SV=1 TOU=Cre	1	3	3	3	0	0	0	0	0	0	0	0	0	0	0	0	0	0	0	0	0	0	0	0	0	0	0	0	0	0	0	0	0	0	0	0	0	0	0	0	0	0	0	0
Cre03.g166750.t1.2	Cre03.g166750.t1.2	1	1	1	Cre03.g166750.t1.2 Putative tyrosine kinase ALS=PTK3 DBV=JGI5.5 GN=PTK3 OS=Chlamydomonas reinhardtii SV=2 TOU=Cre	1	1	1	1	0	1	0	0	0	0	0	0	0	0	0	0	0	0	0	0	0	1	0	0	0	0	0	0	0	0	0	0	0	0	0	0	0	1	0	0	0	0	0	0
Cre03.g167400.t1.2	Cre03.g167400.t1.2	4	4	4	Cre03.g167400.t1.2 None DBV=JGI5.5 OS=Chlamydomonas reinhardtii SV=2 TOU=Cre	1	4	4	4	0	0	1	0	0	0	0	0	2	1	2	2	0	0	0	0	0	0	1	0	0	0	0	0	2	1	2	2	0	0	0	0	0	0	1	0	0	0	0	0
Cre03.g168450.t1.2	Cre03.g168450.t1.2	13	13	13	Cre03.g168450.t1.2 T-complex protein 1, theta subunit ALS=CCT8 DBV=JGI5.5 GN=CCT8 OS=Chlamydomonas reinhardtii SV=2 TOU=Cre	1	13	13	13	1	4	1	3	4	8	0	1	0	0	0	0	2	4	0	0	1	4	1	3	4	8	0	1	0	0	0	0	2	4	0	0	1	4	1	3	4	8	0	1
Cre03.g169400.t1.2	Cre03.g169400.t1.2	9	9	9	Cre03.g169400.t1.2 UDP-D-glucuronic acid decarboxylase ALS=GAD1 DBV=JGI5.5 GN=GAD1 OS=Chlamydomonas reinhardtii SV=2 TOU=Cre	1	9	9	9	1	2	1	2	4	2	3	2	2	5	3	5	1	3	2	3	1	2	1	2	4	2	3	2	2	5	3	5	1	3	2	3	1	2	1	2	4	2	3	2
Cre03.g169900.t1.2;Cre06.g251600.t1.2;Cre16.g686950.t1.2	Cre03.g169900.t1.2	43;1;1	43;1;1	43;1;1	Cre03.g169900.t1.2 None DBV=JGI5.5 OS=Chlamydomonas reinhardtii SV=2 TOU=Cre	3	43	43	43	0	1	8	2	1	0	1	0	1	6	6	4	1	0	1	0	0	1	8	2	1	0	1	0	1	6	6	4	1	0	1	0	0	1	8	2	1	0	1	0
Cre03.g172000.t1.2	Cre03.g172000.t1.2	7	7	7	Cre03.g172000.t1.2 None DBV=JGI5.5 OS=Chlamydomonas reinhardtii SV=2 TOU=Cre	1	7	7	7	3	4	4	4	4	3	4	4	4	5	4	3	5	6	5	5	3	4	4	4	4	3	4	4	4	5	4	3	5	6	5	5	3	4	4	4	4	3	4	4
Cre03.g172300.t1.2	Cre03.g172300.t1.2	19	19	19	Cre03.g172300.t1.2 Mitochondrial phosphate carrier protein DBV=JGI5.5 OS=Chlamydomonas reinhardtii SV=2 TOU=Cre	1	19	19	19	6	7	9	13	12	6	10	15	13	14	9	13	11	13	9	8	6	7	9	13	12	6	10	15	13	14	9	13	11	13	9	8	6	7	9	13	12	6	10	15
Cre03.g172700.t1.2	Cre03.g172700.t1.2	1	1	1	Cre03.g172700.t1.2 None DBV=JGI5.5 OS=Chlamydomonas reinhardtii SV=2 TOU=Cre	1	1	1	1	0	0	0	0	0	0	0	0	0	0	0	0	0	0	0	0	0	0	0	0	0	0	0	0	0	0	0	0	0	0	0	0	0	0	0	0	0	0	0	0
Cre03.g172750.t1.1	Cre03.g172750.t1.1	1	1	1	Cre03.g172750.t1.1 None DBV=JGI5.5 OS=Chlamydomonas reinhardtii SV=1 TOU=Cre	1	1	1	1	0	0	0	0	0	0	1	0	1	0	0	0	0	0	0	0	0	0	0	0	0	0	1	0	1	0	0	0	0	0	0	0	0	0	0	0	0	0	1	0
Cre03.g173350.t2.1;Cre03.g173350.t1.2	Cre03.g173350.t2.1;Cre03.g173350.t1.2	12;12	12;12	12;12	Cre03.g173350.t2.1 Predicted protein with ankrin repeats ALS=ANK22 DBV=JGI5.5 GN=ANK22 OS=Chlamydomonas reinhardtii SV=1 TOU=Cre;Cre03.g173350.t1.2 Predicted protein with ankrin repeats ALS=ANK22 DBV=JGI5.5 GN=ANK22 OS=Chlamydomonas reinhardtii SV=2 TOU=Cr	2	12	12	12	2	1	1	2	8	4	3	10	1	0	0	0	1	0	0	0	2	1	1	2	8	4	3	10	1	0	0	0	1	0	0	0	2	1	1	2	8	4	3	10
Cre03.g175200.t1.2	Cre03.g175200.t1.2	6	6	6	Cre03.g175200.t1.2 Translocon at the outer envelope membrane of chloroplasts, 75 kD ALS=TOC75 DBV=JGI5.5 GN=TOC75 OS=Chlamydomonas reinhardtii SV=2 TOU=Cre	1	6	6	6	0	0	1	0	0	1	5	0	0	0	0	0	0	0	0	0	0	0	1	0	0	1	5	0	0	0	0	0	0	0	0	0	0	0	1	0	0	1	5	0
Cre03.g175400.t1.2;Cre03.g175400.t2.1	Cre03.g175400.t1.2;Cre03.g175400.t2.1	35;33	35;33	35;33	Cre03.g175400.t1.2 Phosphoglucose isomerase ALS=PGI1 DBV=JGI5.5 GN=PGI1 OS=Chlamydomonas reinhardtii SV=2 TOU=Cre;Cre03.g175400.t2.1 Phosphoglucose isomerase ALS=PGI1 DBV=JGI5.5 GN=PGI1 OS=Chlamydomonas reinhardtii SV=1 TOU=Cre	2	35	35	35	14	17	20	15	17	27	16	13	4	7	4	5	6	0	0	0	14	17	20	15	17	27	16	13	4	7	4	5	6	0	0	0	14	17	20	15	17	27	16	13
Cre03.g175850.t1.1	Cre03.g175850.t1.1	2	1	1	Cre03.g175850.t1.1 None DBV=JGI5.5 OS=Chlamydomonas reinhardtii SV=1 TOU=Cre	1	2	1	1	1	1	0	1	2	1	1	1	0	0	0	0	0	0	0	0	0	0	0	0	1	0	0	0	0	0	0	0	0	0	0	0	0	0	0	0	1	0	0	0
Cre03.g176250.t1.2	Cre03.g176250.t1.2	1	1	1	Cre03.g176250.t1.2 Vacuolar ATP synthase subunit D ALS=ATPvD1 DBV=JGI5.5 GN=ATPvD1 OS=Chlamydomonas reinhardtii SV=2 TOU=Cre	1	1	1	1	0	0	1	0	0	0	0	0	0	0	0	0	0	0	0	0	0	0	1	0	0	0	0	0	0	0	0	0	0	0	0	0	0	0	1	0	0	0	0	0
Cre03.g177350.t1.1	Cre03.g177350.t1.1	4	4	4	Cre03.g177350.t1.1 None DBV=JGI5.5 OS=Chlamydomonas reinhardtii SV=1 TOU=Cre	1	4	4	4	0	1	3	1	0	0	1	1	0	0	0	1	0	0	0	0	0	1	3	1	0	0	1	1	0	0	0	1	0	0	0	0	0	1	3	1	0	0	1	1
Cre03.g177500.t1.1	Cre03.g177500.t1.1	4	4	4	Cre03.g177500.t1.1 None DBV=JGI5.5 OS=Chlamydomonas reinhardtii SV=1 TOU=Cre	1	4	4	4	0	0	0	0	0	0	0	0	1	3	1	3	0	0	0	0	0	0	0	0	0	0	0	0	1	3	1	3	0	0	0	0	0	0	0	0	0	0	0	0
Cre03.g178500.t1.2	Cre03.g178500.t1.2	32	32	32	Cre03.g178500.t1.2 Flagellar protofilament ribbon protein ALS=RIB43 DBV=JGI5.5 GN=RIB43 OS=Chlamydomonas reinhardtii SV=2 TOU=Cre	1	32	32	32	3	7	1	12	8	15	6	13	1	0	0	2	1	0	0	0	3	7	1	12	8	15	6	13	1	0	0	2	1	0	0	0	3	7	1	12	8	15	6	13
Cre03.g180151.t1.1	Cre03.g180151.t1.1	2	2	2	Cre03.g180151.t1.1 None DBV=JGI5.5 OS=Chlamydomonas reinhardtii SV=1 TOU=Cre	1	2	2	2	0	0	0	0	0	0	1	1	0	0	0	0	0	0	0	0	0	0	0	0	0	0	1	1	0	0	0	0	0	0	0	0	0	0	0	0	0	0	1	1
Cre03.g180750.t1.2	Cre03.g180750.t1.2	50	50	50	Cre03.g180750.t1.2 Cobalamin-independent methionine synthase ALS=MES1 DBV=JGI5.5 GN=MES1 OS=Chlamydomonas reinhardtii SV=2 TOU=Cre	1	50	50	50	22	28	32	31	31	36	32	33	18	29	26	29	27	25	22	28	22	28	32	31	31	36	32	33	18	29	26	29	27	25	22	28	22	28	32	31	31	36	32	33
Cre03.g181200.t1.2	Cre03.g181200.t1.2	29	29	29	Cre03.g181200.t1.2 None DBV=JGI5.5 OS=Chlamydomonas reinhardtii SV=2 TOU=Cre	1	29	29	29	4	5	19	6	4	4	12	3	8	13	19	13	6	6	20	17	4	5	19	6	4	4	12	3	8	13	19	13	6	6	20	17	4	5	19	6	4	4	12	3
Cre03.g181300.t1.2	Cre03.g181300.t1.2	16	16	16	Cre03.g181300.t1.2 5-enolpyruvylshikimate-3-phosphate synthase ALS=SHK6 DBV=JGI5.5 GN=SHK6 OS=Chlamydomonas reinhardtii SV=2 TOU=Cre	1	16	16	16	3	1	4	7	3	6	3	1	2	6	2	3	1	6	5	4	3	1	4	7	3	6	3	1	2	6	2	3	1	6	5	4	3	1	4	7	3	6	3	1
Cre03.g182050.t1.2	Cre03.g182050.t1.2	6	6	6	Cre03.g182050.t1.2 None DBV=JGI5.5 OS=Chlamydomonas reinhardtii SV=2 TOU=Cre	1	6	6	6	0	0	0	0	0	3	0	0	1	0	1	0	1	1	1	0	0	0	0	0	0	3	0	0	1	0	1	0	1	1	1	0	0	0	0	0	0	3	0	0
Cre03.g183200.t1.2	Cre03.g183200.t1.2	5	5	5	Cre03.g183200.t1.2 Protein associated with central pair microtubule complex ALS=CPC1 DBV=JGI5.5 GN=CPC1 OS=Chlamydomonas reinhardtii SV=2 TOU=Cre	1	5	5	5	0	0	0	0	0	0	0	0	0	0	0	0	0	0	0	0	0	0	0	0	0	0	0	0	0	0	0	0	0	0	0	0	0	0	0	0	0	0	0	0
Cre03.g183850.t1.2	Cre03.g183850.t1.2	3	3	3	Cre03.g183850.t1.2 Apoferredoxin ALS=FDX6 DBV=JGI5.5 GN=FDX6 OS=Chlamydomonas reinhardtii SV=2 TOU=Cre	1	3	3	3	1	1	1	1	1	1	1	1	1	2	2	0	1	0	0	0	1	1	1	1	1	1	1	1	1	2	2	0	1	0	0	0	1	1	1	1	1	1	1	1
Cre03.g184550.t1.2	Cre03.g184550.t1.2	1	1	1	Cre03.g184550.t1.2 Predicted protein ALS=CPLD28 DBV=JGI5.5 GN=CPLD28 OS=Chlamydomonas reinhardtii SV=2 TOU=Cre	1	1	1	1	0	0	1	0	0	0	0	0	0	1	0	0	0	0	0	0	0	0	1	0	0	0	0	0	0	1	0	0	0	0	0	0	0	0	1	0	0	0	0	0
Cre03.g185050.t1.1	Cre03.g185050.t1.1	2	2	2	Cre03.g185050.t1.1 Flagellar Associated Protein ALS=FAP53 DBV=JGI5.5 GN=FAP53 OS=Chlamydomonas reinhardtii SV=1 TOU=Cre	1	2	2	2	0	0	0	0	0	0	0	0	0	0	0	0	0	0	0	0	0	0	0	0	0	0	0	0	0	0	0	0	0	0	0	0	0	0	0	0	0	0	0	0
Cre03.g185200.t1.2	Cre03.g185200.t1.2	3	3	3	Cre03.g185200.t1.2 Metallophosphoesterase/metallo-dependent phosphatase DBV=JGI5.5 OS=Chlamydomonas reinhardtii SV=2 TOU=Cre	1	3	3	3	0	1	0	0	1	1	0	0	1	0	0	0	0	0	0	0	0	1	0	0	1	1	0	0	1	0	0	0	0	0	0	0	0	1	0	0	1	1	0	0
Cre03.g185550.t1.2	Cre03.g185550.t1.2	15	15	15	Cre03.g185550.t1.2 Sedoheptulose-1,7-bisphosphatase ALS=SBP1 DBV=JGI5.5 GN=SBP1 OS=Chlamydomonas reinhardtii SV=2 TOU=Cre	1	15	15	15	3	5	9	7	6	5	8	8	7	10	4	9	2	8	2	9	3	5	9	7	6	5	8	8	7	10	4	9	2	8	2	9	3	5	9	7	6	5	8	8
Cre03.g188250.t1.2;Cre11.g476050.t1.2	Cre03.g188250.t1.2	19;1	19;1	19;1	Cre03.g188250.t1.2 ADP-glucose pyrophosphorylase small subunit DBV=JGI5.5 OS=Chlamydomonas reinhardtii SV=2 TOU=Cre	2	19	19	19	2	4	4	6	8	8	6	8	2	7	3	5	3	9	3	4	2	4	4	6	8	8	6	8	2	7	3	5	3	9	3	4	2	4	4	6	8	8	6	8
Cre03.g189250.t1.2	Cre03.g189250.t1.2	3	3	3	Cre03.g189250.t1.2 Small Rab-related GTPase DBV=JGI5.5 OS=Chlamydomonas reinhardtii SV=2 TOU=Cre	1	3	3	3	0	0	0	0	1	0	1	0	2	2	1	0	2	2	0	0	0	0	0	0	1	0	1	0	2	2	1	0	2	2	0	0	0	0	0	0	1	0	1	0
Cre03.g189300.t1.1	Cre03.g189300.t1.1	2	2	2	Cre03.g189300.t1.1 Plastid lipid associated protein ALS=PLP10 DBV=JGI5.5 GN=PLP10 OS=Chlamydomonas reinhardtii SV=1 TOU=Cre	1	2	2	2	0	1	1	0	0	0	0	0	0	0	0	1	0	0	0	0	0	1	1	0	0	0	0	0	0	0	0	1	0	0	0	0	0	1	1	0	0	0	0	0
Cre03.g189950.t1.2	Cre03.g189950.t1.2	66	66	65	Cre03.g189950.t1.2 HSP70-HSP90 organizing protein ALS=HOP1 DBV=JGI5.5 GN=HOP1 OS=Chlamydomonas reinhardtii SV=2 TOU=Cre	1	66	66	65	16	31	19	29	34	50	32	42	10	11	11	14	12	0	0	0	16	31	19	29	34	50	32	42	10	11	11	14	12	0	0	0	15	30	19	28	33	49	31	41
Cre04.g216850.t1.2;Cre03.g190950.t1.2	Cre04.g216850.t1.2;Cre03.g190950.t1.2	21;21	21;21	21;21	Cre04.g216850.t1.2 Alpha tubulin 2 ALS=TUA2 DBV=JGI5.5 GN=TUA2 OS=Chlamydomonas reinhardtii SV=2 TOU=Cre;Cre03.g190950.t1.2 Alpha tubulin 1 ALS=TUA1 DBV=JGI5.5 GN=TUA1 OS=Chlamydomonas reinhardtii SV=2 TOU=Cre	2	21	21	21	8	7	10	13	10	11	10	11	10	13	13	12	8	12	10	14	8	7	10	13	10	11	10	11	10	13	13	12	8	12	10	14	8	7	10	13	10	11	10	11
Cre03.g191050.t1.2	Cre03.g191050.t1.2	10	10	10	Cre03.g191050.t1.2 Ran-like small GTPase ALS=RAN1 DBV=JGI5.5 GN=RAN1 OS=Chlamydomonas reinhardtii SV=2 TOU=Cre	1	10	10	10	3	4	6	5	6	3	2	6	3	5	4	4	5	9	6	5	3	4	6	5	6	3	2	6	3	5	4	4	5	9	6	5	3	4	6	5	6	3	2	6
Cre03.g191250.t1.2;Cre03.g191300.t1.2	Cre03.g191250.t1.2	4;1	4;1	4;1	Cre03.g191250.t1.2 Low-CO2-inducible protein ALS=LCI34 DBV=JGI5.5 GN=LCI34 OS=Chlamydomonas reinhardtii SV=2 TOU=Cre	2	4	4	4	0	1	0	3	0	0	1	1	0	0	0	0	0	0	0	0	0	1	0	3	0	0	1	1	0	0	0	0	0	0	0	0	0	1	0	3	0	0	1	1
Cre03.g193800.t1.1	Cre03.g193800.t1.1	21	21	21	Cre03.g193800.t1.1 None DBV=JGI5.5 OS=Chlamydomonas reinhardtii SV=1 TOU=Cre	1	21	21	21	3	6	8	8	4	9	8	11	7	7	5	5	5	9	10	10	3	6	8	8	4	9	8	11	7	7	5	5	5	9	10	10	3	6	8	8	4	9	8	11
Cre03.g194000.t1.1	Cre03.g194000.t1.1	6	6	6	Cre03.g194000.t1.1 None DBV=JGI5.5 OS=Chlamydomonas reinhardtii SV=1 TOU=Cre	1	6	6	6	0	0	0	0	0	0	0	0	0	0	0	0	0	0	0	0	0	0	0	0	0	0	0	0	0	0	0	0	0	0	0	0	0	0	0	0	0	0	0	0
Cre03.g194200.t1.2	Cre03.g194200.t1.2	3	3	3	Cre03.g194200.t1.2 Pyruvate dehydrogenase E1 beta subunit ALS=PDH2 DBV=JGI5.5 GN=PDH2 OS=Chlamydomonas reinhardtii SV=2 TOU=Cre	1	3	3	3	1	1	0	1	0	0	0	1	1	1	0	1	1	1	0	1	1	1	0	1	0	0	0	1	1	1	0	1	1	1	0	1	1	1	0	1	0	0	0	1
Cre03.g194350.t1.2	Cre03.g194350.t1.2	29	29	29	Cre03.g194350.t1.2 None DBV=JGI5.5 OS=Chlamydomonas reinhardtii SV=2 TOU=Cre	1	29	29	29	0	1	0	1	1	5	0	0	7	22	13	17	0	0	0	0	0	1	0	1	1	5	0	0	7	22	13	17	0	0	0	0	0	1	0	1	1	5	0	0
Cre03.g194850.t1.2	Cre03.g194850.t1.2	19	19	19	Cre03.g194850.t1.2 NAD-dependent malate dehydrogenase, chloroplastic ALS=MDH1 DBV=JGI5.5 GN=MDH1 OS=Chlamydomonas reinhardtii SV=2 TOU=Cre	1	19	19	19	9	10	11	13	11	14	11	10	3	7	6	4	8	0	0	0	9	10	11	13	11	14	11	10	3	7	6	4	8	0	0	0	9	10	11	13	11	14	11	10
Cre03.g196900.t1.2	Cre03.g196900.t1.2	2	2	2	Cre03.g196900.t1.2 None DBV=JGI5.5 OS=Chlamydomonas reinhardtii SV=2 TOU=Cre	1	2	2	2	0	0	0	0	0	0	0	0	0	1	0	1	0	0	0	0	0	0	0	0	0	0	0	0	0	1	0	1	0	0	0	0	0	0	0	0	0	0	0	0
Cre03.g199000.t1.2	Cre03.g199000.t1.2	18	18	17	Cre03.g199000.t1.2 Phototropin ALS=PHT1 DBV=JGI5.5 GN=PHT1 OS=Chlamydomonas reinhardtii SV=2 TOU=Cre	1	18	18	17	1	5	5	7	5	8	8	3	5	7	2	4	5	6	4	8	1	5	5	7	5	8	8	3	5	7	2	4	5	6	4	8	1	5	5	7	5	8	8	3
Cre03.g199087.t1.1;Cre15.g634582.t1.1;Cre15.g634550.t1.1;Cre16.g674851.t1.1	Cre03.g199087.t1.1;Cre15.g634582.t1.1;Cre15.g634550.t1.1;Cre16.g674851.t1.1	2;2;2;2	2;2;2;2	2;2;2;2	Cre03.g199087.t1.1 None DBV=JGI5.5 OS=Chlamydomonas reinhardtii SV=1 TOU=Cre;Cre15.g634582.t1.1 None DBV=JGI5.5 OS=Chlamydomonas reinhardtii SV=1 TOU=Cre;Cre15.g634550.t1.1 None DBV=JGI5.5 OS=Chlamydomonas reinhardtii SV=1 TOU=Cre;Cre16.g674851.t1.1 None D	4	2	2	2	0	0	0	0	0	1	0	0	0	1	0	0	0	0	0	0	0	0	0	0	0	1	0	0	0	1	0	0	0	0	0	0	0	0	0	0	0	1	0	0
Cre03.g199300.t1.2	Cre03.g199300.t1.2	3	3	3	Cre03.g199300.t1.2 None DBV=JGI5.5 OS=Chlamydomonas reinhardtii SV=2 TOU=Cre	1	3	3	3	0	0	1	0	0	0	0	0	0	0	0	1	0	1	0	0	0	0	1	0	0	0	0	0	0	0	0	1	0	1	0	0	0	0	1	0	0	0	0	0
Cre03.g199535.t1.1	Cre03.g199535.t1.1	1	1	1	Cre03.g199535.t1.1 Low molecular mass early light-induced protein DBV=JGI5.5 OS=Chlamydomonas reinhardtii SV=1 TOU=Cre	1	1	1	1	0	0	0	0	0	1	1	0	1	0	1	1	0	0	0	0	0	0	0	0	0	1	1	0	1	0	1	1	0	0	0	0	0	0	0	0	0	1	1	0
Cre03.g199647.t1.1	Cre03.g199647.t1.1	13	11	11	Cre03.g199647.t1.1 Eukaryotic translation initiation factor 4A ALS=EIF4A DBV=JGI5.5 GN=EIF4A OS=Chlamydomonas reinhardtii SV=1 TOU=Cre	1	13	11	11	3	2	4	4	3	3	2	3	2	1	2	2	1	9	4	2	3	2	4	4	3	3	2	3	2	1	2	2	1	8	3	2	3	2	4	4	3	3	2	3
Cre03.g199900.t1.2	Cre03.g199900.t1.2	3	3	3	Cre03.g199900.t1.2 Eukaryotic translation initiation factor 4E ALS=EIF4E DBV=JGI5.5 GN=EIF4E OS=Chlamydomonas reinhardtii SV=2 TOU=Cre	1	3	3	3	0	0	0	0	0	0	3	1	0	0	1	0	1	1	1	0	0	0	0	0	0	0	3	1	0	0	1	0	1	1	1	0	0	0	0	0	0	0	3	1
Cre03.g200250.t1.2	Cre03.g200250.t1.2	6	6	6	Cre03.g200250.t1.2 None DBV=JGI5.5 OS=Chlamydomonas reinhardtii SV=2 TOU=Cre	1	6	6	6	1	1	2	1	4	2	1	1	1	3	3	0	1	0	0	0	1	1	2	1	4	2	1	1	1	3	3	0	1	0	0	0	1	1	2	1	4	2	1	1
Cre03.g200351.t1.1	Cre03.g200351.t1.1	1	1	1	Cre03.g200351.t1.1 None DBV=JGI5.5 OS=Chlamydomonas reinhardtii SV=1 TOU=Cre	1	1	1	1	1	1	1	1	1	1	1	0	1	1	1	0	1	0	0	0	1	1	1	1	1	1	1	0	1	1	1	0	1	0	0	0	1	1	1	1	1	1	1	0
Cre03.g201100.t1.2	Cre03.g201100.t1.2	19	19	19	Cre03.g201100.t1.2 FtsH-like ATPase/metalloprotease DBV=JGI5.5 OS=Chlamydomonas reinhardtii SV=2 TOU=Cre	1	19	19	19	1	5	9	7	3	6	3	5	0	0	0	0	0	0	0	0	1	5	9	7	3	6	3	5	0	0	0	0	0	0	0	0	1	5	9	7	3	6	3	5
Cre03.g201200.t1.1	Cre03.g201200.t1.1	14	14	14	Cre03.g201200.t1.1 Flagellar Associated Protein ALS=FAP283 DBV=JGI5.5 GN=FAP283 OS=Chlamydomonas reinhardtii SV=1 TOU=Cre	1	14	14	14	1	3	1	6	5	9	5	5	0	0	0	1	0	0	0	0	1	3	1	6	5	9	5	5	0	0	0	1	0	0	0	0	1	3	1	6	5	9	5	5
Cre03.g201400.t1.2	Cre03.g201400.t1.2	2	2	2	Cre03.g201400.t1.2 Phosphoprotein phosphatase 2C DBV=JGI5.5 OS=Chlamydomonas reinhardtii SV=2 TOU=Cre	1	2	2	2	0	0	0	0	0	0	0	0	0	0	0	0	0	0	0	0	0	0	0	0	0	0	0	0	0	0	0	0	0	0	0	0	0	0	0	0	0	0	0	0
Cre03.g202000.t1.2	Cre03.g202000.t1.2	1	1	1	Cre03.g202000.t1.2 None DBV=JGI5.5 OS=Chlamydomonas reinhardtii SV=2 TOU=Cre	1	1	1	1	0	0	0	0	0	0	0	1	1	0	0	0	1	0	0	0	0	0	0	0	0	0	0	1	1	0	0	0	1	0	0	0	0	0	0	0	0	0	0	1
Cre03.g203850.t1.2	Cre03.g203850.t1.2	4	4	4	Cre03.g203850.t1.2 ATP-sulfurylase ALS=ATS1 DBV=JGI5.5 GN=ATS1 OS=Chlamydomonas reinhardtii SV=2 TOU=Cre	1	4	4	4	0	0	0	0	1	1	0	0	0	1	0	0	0	0	0	0	0	0	0	0	1	1	0	0	0	1	0	0	0	0	0	0	0	0	0	0	1	1	0	0
Cre03.g204150.t1.2	Cre03.g204150.t1.2	1	1	1	Cre03.g204150.t1.2 Intraflagellar transport protein 80 ALS=IFT80 DBV=JGI5.5 GN=IFT80 OS=Chlamydomonas reinhardtii SV=2 TOU=Cre	1	1	1	1	0	0	0	0	0	0	0	0	0	0	0	0	0	0	0	0	0	0	0	0	0	0	0	0	0	0	0	0	0	0	0	0	0	0	0	0	0	0	0	0
Cre03.g204250.t1.2	Cre03.g204250.t1.2	21	21	21	Cre03.g204250.t1.2 S-Adenosyl homocysteine hydrolase ALS=SAH1 DBV=JGI5.5 GN=SAH1 OS=Chlamydomonas reinhardtii SV=2 TOU=Cre	1	21	21	21	6	5	12	4	5	11	15	5	2	4	7	4	6	6	10	6	6	5	12	4	5	11	15	5	2	4	7	4	6	6	10	6	6	5	12	4	5	11	15	5
Cre03.g204350.t1.2	Cre03.g204350.t1.2	4	4	4	Cre03.g204350.t1.2 Inactive subunit of chloroplast ClpP complex ALS=CLPR4 DBV=JGI5.5 GN=CLPR4 OS=Chlamydomonas reinhardtii SV=2 TOU=Cre	1	4	4	4	0	0	1	0	0	0	0	0	0	1	0	0	0	2	0	0	0	0	1	0	0	0	0	0	0	1	0	0	0	2	0	0	0	0	1	0	0	0	0	0
Cre03.g206600.t1.2	Cre03.g206600.t1.2	13	13	13	Cre03.g206600.t1.2 Acetohydroxyacid dehydratase ALS=AAD1 DBV=JGI5.5 GN=AAD1 OS=Chlamydomonas reinhardtii SV=2 TOU=Cre	1	13	13	13	1	2	3	4	5	7	0	3	0	1	1	0	0	0	0	0	1	2	3	4	5	7	0	3	0	1	1	0	0	0	0	0	1	2	3	4	5	7	0	3
Cre03.g206700.t1.1	Cre03.g206700.t1.1	4	4	4	Cre03.g206700.t1.1 None DBV=JGI5.5 OS=Chlamydomonas reinhardtii SV=1 TOU=Cre	1	4	4	4	0	0	0	0	0	0	0	0	0	0	0	0	0	0	0	0	0	0	0	0	0	0	0	0	0	0	0	0	0	0	0	0	0	0	0	0	0	0	0	0
Cre03.g206929.t1.1	Cre03.g206929.t1.1	2	2	2	Cre03.g206929.t1.1 Membrane associated metalloprotease involved in plastid development ALS=RSE4 DBV=JGI5.5 GN=RSE4 OS=Chlamydomonas reinhardtii SV=1 TOU=Cre	1	2	2	2	0	0	0	0	0	0	0	0	0	2	1	1	0	0	0	0	0	0	0	0	0	0	0	0	0	2	1	1	0	0	0	0	0	0	0	0	0	0	0	0
Cre03.g207400.t1.2	Cre03.g207400.t1.2	4	4	4	Cre03.g207400.t1.2 None DBV=JGI5.5 OS=Chlamydomonas reinhardtii SV=2 TOU=Cre	1	4	4	4	0	1	1	0	0	2	1	0	0	1	0	0	0	0	0	0	0	1	1	0	0	2	1	0	0	1	0	0	0	0	0	0	0	1	1	0	0	2	1	0
Cre03.g208000.t1.1	Cre03.g208000.t1.1	2	2	2	Cre03.g208000.t1.1 None DBV=JGI5.5 OS=Chlamydomonas reinhardtii SV=1 TOU=Cre	1	2	2	2	0	0	0	0	0	0	0	0	0	0	2	0	0	0	0	0	0	0	0	0	0	0	0	0	0	0	2	0	0	0	0	0	0	0	0	0	0	0	0	0
Cre03.g213649.t1.1	Cre03.g213649.t1.1	3	3	3	Cre03.g213649.t1.1 None DBV=JGI5.5 OS=Chlamydomonas reinhardtii SV=1 TOU=Cre	1	3	3	3	0	2	0	0	0	0	0	0	0	0	0	0	0	0	0	0	0	2	0	0	0	0	0	0	0	0	0	0	0	0	0	0	0	2	0	0	0	0	0	0
Cre04.g211800.t1.2	Cre04.g211800.t1.2	6	6	6	Cre04.g211800.t1.2 Ribosomal protein L23, component of cytosolic 80S ribosome and 60S large subunit ALS=RPL23 DBV=JGI5.5 GN=RPL23 OS=Chlamydomonas reinhardtii SV=2 TOU=Cre	1	6	6	6	1	1	4	4	2	0	3	0	0	2	2	1	3	4	1	1	1	1	4	4	2	0	3	0	0	2	2	1	3	4	1	1	1	1	4	4	2	0	3	0
Cre04.g212500.t1.2	Cre04.g212500.t1.2	7	7	7	Cre04.g212500.t1.2 Predicted protein ALS=CGL42 DBV=JGI5.5 GN=CGL42 OS=Chlamydomonas reinhardtii SV=2 TOU=Cre	1	7	7	7	0	4	3	1	2	2	3	1	2	1	1	1	0	0	0	0	0	4	3	1	2	2	3	1	2	1	1	1	0	0	0	0	0	4	3	1	2	2	3	1
Cre04.g214150.t1.1	Cre04.g214150.t1.1	17	17	17	Cre04.g214150.t1.1 Thiazole biosynthetic enzyme; THI4 regulatory protein ALS=THI4 DBV=JGI5.5 GN=THI4 OS=Chlamydomonas reinhardtii SV=1 TOU=Cre	1	17	17	17	3	9	15	12	8	7	13	11	8	14	12	12	3	9	13	13	3	9	15	12	8	7	13	11	8	14	12	12	3	9	13	13	3	9	15	12	8	7	13	11
Cre04.g214350.t1.1	Cre04.g214350.t1.1	2	2	2	Cre04.g214350.t1.1 DNA polymerase alpha, catalytic subunit DBV=JGI5.5 OS=Chlamydomonas reinhardtii SV=1 TOU=Cre	1	2	2	2	0	1	0	0	0	1	1	0	0	0	0	1	0	1	0	0	0	1	0	0	0	1	1	0	0	0	0	1	0	1	0	0	0	1	0	0	0	1	1	0
Cre04.g214500.t1.1	Cre04.g214500.t1.1	8	8	8	Cre04.g214500.t1.1 Isocitrate dehydrogenase, NADP-dependent ALS=IDH3 DBV=JGI5.5 GN=IDH3 OS=Chlamydomonas reinhardtii SV=1 TOU=Cre	1	8	8	8	0	2	3	4	2	2	5	2	1	2	2	1	0	1	3	3	0	2	3	4	2	2	5	2	1	2	2	1	0	1	3	3	0	2	3	4	2	2	5	2
Cre04.g215350.t1.1	Cre04.g215350.t1.1	1	1	1	Cre04.g215350.t1.1 None DBV=JGI5.5 OS=Chlamydomonas reinhardtii SV=1 TOU=Cre	1	1	1	1	0	0	0	0	0	0	1	0	0	0	0	0	0	0	0	0	0	0	0	0	0	0	1	0	0	0	0	0	0	0	0	0	0	0	0	0	0	0	1	0
Cre04.g216100.t1.1	Cre04.g216100.t1.1	2	2	2	Cre04.g216100.t1.1 None DBV=JGI5.5 OS=Chlamydomonas reinhardtii SV=1 TOU=Cre	1	2	2	2	0	0	0	0	0	0	0	1	0	0	0	0	0	0	0	0	0	0	0	0	0	0	0	1	0	0	0	0	0	0	0	0	0	0	0	0	0	0	0	1
Cre04.g216350.t1.2	Cre04.g216350.t1.2	3	3	3	Cre04.g216350.t1.2 Aldo/keto reductase DBV=JGI5.5 OS=Chlamydomonas reinhardtii SV=2 TOU=Cre	1	3	3	3	0	0	0	0	0	0	0	0	1	2	2	0	0	0	0	0	0	0	0	0	0	0	0	0	1	2	2	0	0	0	0	0	0	0	0	0	0	0	0	0
Cre04.g217550.t1.1	Cre04.g217550.t1.1	11	11	11	Cre04.g217550.t1.1 Eukaryotic translation initiation factor 3, subunit C ALS=EIF3C DBV=JGI5.5 GN=EIF3C OS=Chlamydomonas reinhardtii SV=1 TOU=Cre	1	11	11	11	0	1	2	0	0	4	0	0	0	1	0	0	1	1	0	0	0	1	2	0	0	4	0	0	0	1	0	0	1	1	0	0	0	1	2	0	0	4	0	0
Cre04.g217750.t1.1	Cre04.g217750.t1.1	4	4	4	Cre04.g217750.t1.1 None DBV=JGI5.5 OS=Chlamydomonas reinhardtii SV=1 TOU=Cre	1	4	4	4	0	0	0	0	0	0	0	0	0	0	0	0	0	0	0	0	0	0	0	0	0	0	0	0	0	0	0	0	0	0	0	0	0	0	0	0	0	0	0	0
Cre04.g217910.t1.1	Cre04.g217910.t1.1	4	4	4	Cre04.g217910.t1.1 None DBV=JGI5.5 OS=Chlamydomonas reinhardtii SV=1 TOU=Cre	1	4	4	4	0	0	0	0	0	0	0	0	1	2	2	1	0	0	0	0	0	0	0	0	0	0	0	0	1	2	2	1	0	0	0	0	0	0	0	0	0	0	0	0
Cre04.g217921.t1.1	Cre04.g217921.t1.1	18	18	18	Cre04.g217921.t1.1 Beta subunit of COP-I complex ALS=COPB1 DBV=JGI5.5 GN=COPB1 OS=Chlamydomonas reinhardtii SV=1 TOU=Cre	1	18	18	18	1	3	7	4	2	6	5	5	4	6	4	3	4	6	9	10	1	3	7	4	2	6	5	5	4	6	4	3	4	6	9	10	1	3	7	4	2	6	5	5
Cre04.g217933.t1.1	Cre04.g217933.t1.1	7	7	7	Cre04.g217933.t1.1 None DBV=JGI5.5 OS=Chlamydomonas reinhardtii SV=1 TOU=Cre	1	7	7	7	0	1	2	0	1	0	3	0	0	1	0	0	0	2	3	2	0	1	2	0	1	0	3	0	0	1	0	0	0	2	3	2	0	1	2	0	1	0	3	0
Cre04.g218150.t1.2	Cre04.g218150.t1.2	6	6	6	Cre04.g218150.t1.2 None DBV=JGI5.5 OS=Chlamydomonas reinhardtii SV=2 TOU=Cre	1	6	6	6	0	2	1	3	2	1	1	3	2	2	1	3	2	2	0	3	0	2	1	3	2	1	1	3	2	2	1	3	2	2	0	3	0	2	1	3	2	1	1	3
Cre04.g220200.t3.1;Cre04.g220200.t1.2;Cre04.g220200.t2.1	Cre04.g220200.t3.1;Cre04.g220200.t1.2;Cre04.g220200.t2.1	18;18;17	18;18;17	18;18;17	Cre04.g220200.t3.1 None DBV=JGI5.5 OS=Chlamydomonas reinhardtii SV=1 TOU=Cre;Cre04.g220200.t1.2 None DBV=JGI5.5 OS=Chlamydomonas reinhardtii SV=2 TOU=Cre;Cre04.g220200.t2.1 None DBV=JGI5.5 OS=Chlamydomonas reinhardtii SV=1 TOU=Cre	3	18	18	18	1	6	7	5	7	11	9	4	1	3	4	3	1	0	0	0	1	6	7	5	7	11	9	4	1	3	4	3	1	0	0	0	1	6	7	5	7	11	9	4
Cre04.g222700.t1.2	Cre04.g222700.t1.2	37	37	37	Cre04.g222700.t1.2 None DBV=JGI5.5 OS=Chlamydomonas reinhardtii SV=2 TOU=Cre	1	37	37	37	6	12	19	12	11	16	13	12	5	11	10	9	11	22	13	15	6	12	19	12	11	16	13	12	5	11	10	9	11	22	13	15	6	12	19	12	11	16	13	12
Cre04.g223300.t1.2;Cre04.g222750.t1.1	Cre04.g223300.t1.2;Cre04.g222750.t1.1	5;4	5;4	5;4	Cre04.g223300.t1.2 Low-CO2-inducible chloroplast envelope protein ALS=CCP1 DBV=JGI5.5 GN=CCP1 OS=Chlamydomonas reinhardtii SV=2 TOU=Cre;Cre04.g222750.t1.1 Low-CO2-inducible chloroplast envelope protein ALS=CCP2 DBV=JGI5.5 GN=CCP2 OS=Chlamydomonas reinhardt	2	5	5	5	0	0	0	0	0	0	0	0	1	0	0	0	0	0	0	0	0	0	0	0	0	0	0	0	1	0	0	0	0	0	0	0	0	0	0	0	0	0	0	0
Cre04.g223850.t1.2	Cre04.g223850.t1.2	12	12	12	Cre04.g223850.t1.2 Cytoplasmic DExD/H-box RNA helicase DBV=JGI5.5 OS=Chlamydomonas reinhardtii SV=2 TOU=Cre	1	12	12	12	2	1	3	1	1	2	2	1	1	4	0	1	2	6	2	2	2	1	3	1	1	2	2	1	1	4	0	1	2	6	2	2	2	1	3	1	1	2	2	1
Cre04.g224400.t1.1	Cre04.g224400.t1.1	1	1	1	Cre04.g224400.t1.1 None DBV=JGI5.5 OS=Chlamydomonas reinhardtii SV=1 TOU=Cre	1	1	1	1	0	0	0	0	0	0	0	0	0	1	0	0	1	0	0	0	0	0	0	0	0	0	0	0	0	1	0	0	1	0	0	0	0	0	0	0	0	0	0	0
Cre04.g225350.t2.1;Cre04.g225350.t1.1	Cre04.g225350.t2.1;Cre04.g225350.t1.1	24;24	24;24	24;24	Cre04.g225350.t2.1 None DBV=JGI5.5 OS=Chlamydomonas reinhardtii SV=1 TOU=Cre;Cre04.g225350.t1.1 None DBV=JGI5.5 OS=Chlamydomonas reinhardtii SV=1 TOU=Cre	2	24	24	24	2	5	1	5	7	12	9	10	0	0	0	0	0	0	0	0	2	5	1	5	7	12	9	10	0	0	0	0	0	0	0	0	2	5	1	5	7	12	9	10
Cre04.g229300.t1.1	Cre04.g229300.t1.1	18	18	18	Cre04.g229300.t1.1 Rubisco activase ALS=RCA1 DBV=JGI5.5 GN=RCA1 OS=Chlamydomonas reinhardtii SV=1 TOU=Cre	1	18	18	18	4	8	8	7	8	7	9	4	3	4	6	5	3	2	3	1	4	8	8	7	8	7	9	4	3	4	6	5	3	2	3	1	4	8	8	7	8	7	9	4
Cre04.g231222.t2.1;Cre04.g231222.t1.1	Cre04.g231222.t2.1;Cre04.g231222.t1.1	7;7	7;7	7;7	Cre04.g231222.t2.1 Chaperonin 60A ALS=CPN60A DBV=JGI5.5 GN=CPN60A OS=Chlamydomonas reinhardtii SV=1 TOU=Cre;Cre04.g231222.t1.1 None DBV=JGI5.5 OS=Chlamydomonas reinhardtii SV=1 TOU=Cre	2	7	7	7	0	1	5	1	0	1	2	0	0	0	0	0	0	0	1	0	0	1	5	1	0	1	2	0	0	0	0	0	0	0	1	0	0	1	5	1	0	1	2	0
Cre04.g232104.t1.1	Cre04.g232104.t1.1	8	4	4	Cre04.g232104.t1.1 Light-harvesting complex II chlorophyll a/b binding protein M3 ALS=LHCBM3 DBV=JGI5.5 GN=LHCBM3 OS=Chlamydomonas reinhardtii SV=1 TOU=Cre	1	8	4	4	4	3	6	3	4	5	5	4	3	5	4	4	4	3	5	5	2	2	3	2	2	3	3	2	2	3	3	3	3	2	3	3	2	2	3	2	2	3	3	2
Cre05.g230850.t1.1	Cre05.g230850.t1.1	6	6	6	Cre05.g230850.t1.1 None DBV=JGI5.5 OS=Chlamydomonas reinhardtii SV=1 TOU=Cre	1	6	6	6	0	1	0	0	3	5	2	3	0	0	0	0	0	0	0	0	0	1	0	0	3	5	2	3	0	0	0	0	0	0	0	0	0	1	0	0	3	5	2	3
Cre05.g232200.t1.2	Cre05.g232200.t1.2	9	9	9	Cre05.g232200.t1.2 Mitochondrial NADH dehydrogenase ALS=NDA3 DBV=JGI5.5 GN=NDA3 OS=Chlamydomonas reinhardtii SV=2 TOU=Cre	1	9	9	9	0	0	0	0	2	1	0	0	2	4	2	1	0	0	0	0	0	0	0	0	2	1	0	0	2	4	2	1	0	0	0	0	0	0	0	0	2	1	0	0
Cre05.g232750.t1.2	Cre05.g232750.t1.2	7	7	7	Cre05.g232750.t1.2 NimA-related protein kinase ALS=CNK4 DBV=JGI5.5 GN=CNK4 OS=Chlamydomonas reinhardtii SV=2 TOU=Cre	1	7	7	7	0	0	0	1	2	2	1	3	1	0	0	0	0	0	0	2	0	0	0	1	2	2	1	3	1	0	0	0	0	0	0	2	0	0	0	1	2	2	1	3
Cre05.g232950.t1.2	Cre05.g232950.t1.2	3	3	3	Cre05.g232950.t1.2 None DBV=JGI5.5 OS=Chlamydomonas reinhardtii SV=2 TOU=Cre	1	3	3	3	0	0	0	0	0	0	0	0	0	0	0	0	0	0	0	0	0	0	0	0	0	0	0	0	0	0	0	0	0	0	0	0	0	0	0	0	0	0	0	0
Cre05.g233305.t2.1;Cre05.g233305.t1.1	Cre05.g233305.t2.1;Cre05.g233305.t1.1	7;7	7;7	7;7	Cre05.g233305.t2.1 None DBV=JGI5.5 OS=Chlamydomonas reinhardtii SV=1 TOU=Cre;Cre05.g233305.t1.1 None DBV=JGI5.5 OS=Chlamydomonas reinhardtii SV=1 TOU=Cre	2	7	7	7	0	1	2	2	3	2	4	3	2	2	2	2	1	2	1	1	0	1	2	2	3	2	4	3	2	2	2	2	1	2	1	1	0	1	2	2	3	2	4	3
Cre05.g233800.t1.2	Cre05.g233800.t1.2	6	6	6	Cre05.g233800.t1.2 None DBV=JGI5.5 OS=Chlamydomonas reinhardtii SV=2 TOU=Cre	1	6	6	6	0	0	0	2	0	3	1	2	0	0	2	0	0	0	1	1	0	0	0	2	0	3	1	2	0	0	2	0	0	0	1	1	0	0	0	2	0	3	1	2
Cre05.g233950.t1.2	Cre05.g233950.t1.2	1	1	1	Cre05.g233950.t1.2 None DBV=JGI5.5 OS=Chlamydomonas reinhardtii SV=2 TOU=Cre	1	1	1	1	0	0	0	0	0	0	0	0	0	0	0	1	0	0	0	0	0	0	0	0	0	0	0	0	0	0	0	1	0	0	0	0	0	0	0	0	0	0	0	0
Cre05.g234200.t1.2	Cre05.g234200.t1.2	4	4	4	Cre05.g234200.t1.2 None DBV=JGI5.5 OS=Chlamydomonas reinhardtii SV=2 TOU=Cre	1	4	4	4	0	0	0	0	0	0	0	0	0	0	0	0	0	0	0	0	0	0	0	0	0	0	0	0	0	0	0	0	0	0	0	0	0	0	0	0	0	0	0	0
Cre05.g234550.t2.1;Cre05.g234550.t1.2	Cre05.g234550.t2.1;Cre05.g234550.t1.2	13;13	13;13	13;13	Cre05.g234550.t2.1 Fructose-1,6-bisphosphate aldolase ALS=FBA3 DBV=JGI5.5 GN=FBA3 OS=Chlamydomonas reinhardtii SV=1 TOU=Cre;Cre05.g234550.t1.2 Fructose-1,6-bisphosphate aldolase ALS=FBA3 DBV=JGI5.5 GN=FBA3 OS=Chlamydomonas reinhardtii SV=2 TOU=Cre	2	13	13	13	5	7	11	9	9	8	9	5	4	2	4	4	3	0	0	0	5	7	11	9	9	8	9	5	4	2	4	4	3	0	0	0	5	7	11	9	9	8	9	5
Cre05.g234637.t1.1	Cre05.g234637.t1.1	17	17	17	Cre05.g234637.t1.1 None DBV=JGI5.5 OS=Chlamydomonas reinhardtii SV=1 TOU=Cre	1	17	17	17	4	5	10	9	5	3	6	7	5	4	8	3	8	7	7	7	4	5	10	9	5	3	6	7	5	4	8	3	8	7	7	7	4	5	10	9	5	3	6	7
Cre05.g234639.t1.1	Cre05.g234639.t1.1	9	9	9	Cre05.g234639.t1.1 T-complex protein 1, delta subunit ALS=CCT4 DBV=JGI5.5 GN=CCT4 OS=Chlamydomonas reinhardtii SV=1 TOU=Cre	1	9	9	9	1	1	2	1	2	4	0	1	4	2	1	1	0	7	2	3	1	1	2	1	2	4	0	1	4	2	1	1	0	7	2	3	1	1	2	1	2	4	0	1
Cre05.g235550.t1.1	Cre05.g235550.t1.1	2	2	2	Cre05.g235550.t1.1 None DBV=JGI5.5 OS=Chlamydomonas reinhardtii SV=1 TOU=Cre	1	2	2	2	0	1	1	1	0	2	1	0	0	0	0	0	0	0	0	0	0	1	1	1	0	2	1	0	0	0	0	0	0	0	0	0	0	1	1	1	0	2	1	0
Cre05.g237450.t1.2	Cre05.g237450.t1.2	8	8	8	Cre05.g237450.t1.2 Plastid-specific ribosomal protein 1 ALS=PSRP1 DBV=JGI5.5 GN=PSRP1 OS=Chlamydomonas reinhardtii SV=2 TOU=Cre	1	8	8	8	1	3	1	0	3	1	2	1	1	1	0	1	2	0	0	0	1	3	1	0	3	1	2	1	1	1	0	1	2	0	0	0	1	3	1	0	3	1	2	1
Cre05.g238332.t1.1	Cre05.g238332.t1.1	4	4	4	Cre05.g238332.t1.1 Photosystem I reaction center subunit II, 20 kDa ALS=PSAD DBV=JGI5.5 GN=PSAD OS=Chlamydomonas reinhardtii SV=1 TOU=Cre	1	4	4	4	0	0	1	0	0	0	0	2	0	0	1	2	0	0	0	0	0	0	1	0	0	0	0	2	0	0	1	2	0	0	0	0	0	0	1	0	0	0	0	2
Cre05.g239500.t1.1	Cre05.g239500.t1.1	1	1	1	Cre05.g239500.t1.1 None DBV=JGI5.5 OS=Chlamydomonas reinhardtii SV=1 TOU=Cre	1	1	1	1	0	0	0	0	0	0	0	0	0	0	0	0	0	0	0	1	0	0	0	0	0	0	0	0	0	0	0	0	0	0	0	1	0	0	0	0	0	0	0	0
Cre05.g239652.t1.1	Cre05.g239652.t1.1	4	4	4	Cre05.g239652.t1.1 None DBV=JGI5.5 OS=Chlamydomonas reinhardtii SV=1 TOU=Cre	1	4	4	4	0	1	1	0	1	2	2	2	0	0	0	0	0	0	0	0	0	1	1	0	1	2	2	2	0	0	0	0	0	0	0	0	0	1	1	0	1	2	2	2
Cre05.g240300.t1.1	Cre05.g240300.t1.1	4	4	4	Cre05.g240300.t1.1 None DBV=JGI5.5 OS=Chlamydomonas reinhardtii SV=1 TOU=Cre	1	4	4	4	0	1	0	0	0	0	1	0	1	2	2	1	0	1	1	1	0	1	0	0	0	0	1	0	1	2	2	1	0	1	1	1	0	1	0	0	0	0	1	0
Cre05.g240650.t1.2	Cre05.g240650.t1.2	2	2	2	Cre05.g240650.t1.2 DnaJ-like protein ALS=DNJ32 DBV=JGI5.5 GN=DNJ32 OS=Chlamydomonas reinhardtii SV=2 TOU=Cre	1	2	2	2	1	1	0	0	0	1	0	0	0	0	0	0	1	0	0	0	1	1	0	0	0	1	0	0	0	0	0	0	1	0	0	0	1	1	0	0	0	1	0	0
Cre05.g240850.t1.2	Cre05.g240850.t1.2	43	43	43	Cre05.g240850.t1.2 Hydroxymethylpyrimidine phosphate synthase ALS=THIC DBV=JGI5.5 GN=THIC OS=Chlamydomonas reinhardtii SV=2 TOU=Cre	1	43	43	43	19	30	34	29	28	30	29	22	8	20	19	12	20	0	0	0	19	30	34	29	28	30	29	22	8	20	19	12	20	0	0	0	19	30	34	29	28	30	29	22
Cre05.g241650.t1.1	Cre05.g241650.t1.1	4	4	4	Cre05.g241650.t1.1 None DBV=JGI5.5 OS=Chlamydomonas reinhardtii SV=1 TOU=Cre	1	4	4	4	0	0	1	0	0	0	1	0	0	0	0	0	0	0	0	0	0	0	1	0	0	0	1	0	0	0	0	0	0	0	0	0	0	0	1	0	0	0	1	0
Cre05.g241850.t1.2	Cre05.g241850.t1.2	3	3	3	Cre05.g241850.t1.2 ATP citrate lyase, subunit A ALS=ACL1 DBV=JGI5.5 GN=ACL1 OS=Chlamydomonas reinhardtii SV=2 TOU=Cre	1	3	3	3	0	1	0	2	1	2	0	1	0	2	0	1	0	0	0	0	0	1	0	2	1	2	0	1	0	2	0	1	0	0	0	0	0	1	0	2	1	2	0	1
Cre05.g241950.t1.2	Cre05.g241950.t1.2	19	19	19	Cre05.g241950.t1.2 None DBV=JGI5.5 OS=Chlamydomonas reinhardtii SV=2 TOU=Cre	1	19	19	19	6	6	12	10	6	5	12	10	9	12	9	11	10	8	9	7	6	6	12	10	6	5	12	10	9	12	9	11	10	8	9	7	6	6	12	10	6	5	12	10
Cre05.g242000.t1.2	Cre05.g242000.t1.2	6	6	6	Cre05.g242000.t1.2 Magnesium chelatase subunit D ALS=CHLD DBV=JGI5.5 GN=CHLD OS=Chlamydomonas reinhardtii SV=2 TOU=Cre	1	6	6	6	0	1	1	1	2	1	1	1	0	1	1	0	0	0	0	0	0	1	1	1	2	1	1	1	0	1	1	0	0	0	0	0	0	1	1	1	2	1	1	1
Cre05.g242350.t1.2	Cre05.g242350.t1.2	4	4	4	Cre05.g242350.t1.2 None DBV=JGI5.5 OS=Chlamydomonas reinhardtii SV=2 TOU=Cre	1	4	4	4	0	0	0	1	0	0	0	0	0	1	0	1	1	0	1	1	0	0	0	1	0	0	0	0	0	1	0	1	1	0	1	1	0	0	0	1	0	0	0	0
Cre05.g243050.t1.2	Cre05.g243050.t1.2	6	6	6	Cre05.g243050.t1.2 Chloroplastic thioredoxin f2 DBV=JGI5.5 OS=Chlamydomonas reinhardtii SV=2 TOU=Cre	1	6	6	6	2	2	1	1	5	2	4	1	2	2	2	2	1	0	0	0	2	2	1	1	5	2	4	1	2	2	2	2	1	0	0	0	2	2	1	1	5	2	4	1
Cre05.g244050.t1.1	Cre05.g244050.t1.1	3	3	3	Cre05.g244050.t1.1 None DBV=JGI5.5 OS=Chlamydomonas reinhardtii SV=1 TOU=Cre	1	3	3	3	0	0	0	1	0	0	0	2	0	0	0	0	0	0	0	0	0	0	0	1	0	0	0	2	0	0	0	0	0	0	0	0	0	0	0	1	0	0	0	2
Cre05.g245158.t1.1;Cre24.g755097.t1.1	Cre05.g245158.t1.1;Cre24.g755097.t1.1	9;9	9;9	9;9	Cre05.g245158.t1.1 None DBV=JGI5.5 OS=Chlamydomonas reinhardtii SV=1 TOU=Cre;Cre24.g755097.t1.1 Arsenite translocating ATPase DBV=JGI5.5 OS=Chlamydomonas reinhardtii SV=1 TOU=Cre	2	9	9	9	0	2	2	2	3	3	1	0	0	3	0	0	0	0	0	0	0	2	2	2	3	3	1	0	0	3	0	0	0	0	0	0	0	2	2	2	3	3	1	0
Cre05.g246800.t1.2	Cre05.g246800.t1.2	4	4	4	Cre05.g246800.t1.2 Tetrapyrrole-binding protein ALS=GUN4 DBV=JGI5.5 GN=GUN4 OS=Chlamydomonas reinhardtii SV=2 TOU=Cre	1	4	4	4	0	1	1	0	0	2	0	0	2	1	1	0	1	0	0	0	0	1	1	0	0	2	0	0	2	1	1	0	1	0	0	0	0	1	1	0	0	2	0	0
Cre05.g247450.t1.2	Cre05.g247450.t1.2	30	30	30	Cre05.g247450.t1.2 Putative rhodanese-like protein ALS=CGL56 DBV=JGI5.5 GN=CGL56 OS=Chlamydomonas reinhardtii SV=2 TOU=Cre	1	30	30	30	3	5	4	7	4	10	5	3	19	22	19	14	1	0	0	0	3	5	4	7	4	10	5	3	19	22	19	14	1	0	0	0	3	5	4	7	4	10	5	3
Cre05.g248450.t1.2;Cre05.g248400.t1.2	Cre05.g248450.t1.2;Cre05.g248400.t1.2	10;10	10;10	10;10	Cre05.g248450.t1.2 Mitochondrial carbonic anhydrase ALS=CAH5 DBV=JGI5.5 GN=CAH5 OS=Chlamydomonas reinhardtii SV=2 TOU=Cre;Cre05.g248400.t1.2 Mitochondrial carbonic anhydrase, beta type ALS=CAH4 DBV=JGI5.5 GN=CAH4 OS=Chlamydomonas reinhardtii SV=2 TOU=Cre	2	10	10	10	1	0	3	0	3	5	6	0	4	5	4	2	2	2	7	0	1	0	3	0	3	5	6	0	4	5	4	2	2	2	7	0	1	0	3	0	3	5	6	0
Cre06.g249700.t1.1	Cre06.g249700.t1.1	12	12	12	Cre06.g249700.t1.1 None DBV=JGI5.5 OS=Chlamydomonas reinhardtii SV=1 TOU=Cre	1	12	12	12	0	0	0	0	0	0	0	0	0	0	0	0	0	0	0	0	0	0	0	0	0	0	0	0	0	0	0	0	0	0	0	0	0	0	0	0	0	0	0	0
Cre06.g249750.t1.1	Cre06.g249750.t1.1	7	7	7	Cre06.g249750.t1.1 None DBV=JGI5.5 OS=Chlamydomonas reinhardtii SV=1 TOU=Cre	1	7	7	7	0	1	1	1	3	4	1	3	0	0	0	0	0	0	0	0	0	1	1	1	3	4	1	3	0	0	0	0	0	0	0	0	0	1	1	1	3	4	1	3
Cre06.g250100.t1.2	Cre06.g250100.t1.2	31	31	28	Cre06.g250100.t1.2 Heat shock protein 70B ALS=HSP70B DBV=JGI5.5 GN=HSP70B OS=Chlamydomonas reinhardtii SV=2 TOU=Cre	1	31	31	28	4	12	18	5	9	11	9	6	4	5	5	6	5	4	4	3	4	12	18	5	9	11	9	6	4	5	5	6	5	4	4	3	3	10	16	4	6	9	8	5
Cre06.g250200.t1.2	Cre06.g250200.t1.2	25	25	25	Cre06.g250200.t1.2 S-adenosylmethionine synthetase DBV=JGI5.5 OS=Chlamydomonas reinhardtii SV=2 TOU=Cre	1	25	25	25	9	11	20	15	12	14	16	14	13	15	19	14	13	15	15	18	9	11	20	15	12	14	16	14	13	15	19	14	13	15	15	18	9	11	20	15	12	14	16	14
Cre06.g250902.t1.1	Cre06.g250902.t1.1	30	30	30	Cre06.g250902.t1.1 None DBV=JGI5.5 OS=Chlamydomonas reinhardtii SV=1 TOU=Cre	1	30	30	30	0	6	3	10	3	4	9	8	0	0	3	0	0	0	1	0	0	6	3	10	3	4	9	8	0	0	3	0	0	0	1	0	0	6	3	10	3	4	9	8
Cre06.g252200.t1.2	Cre06.g252200.t1.2	7	7	7	Cre06.g252200.t1.2 Translocon at the outer envelope membrane of chloroplasts, 75 kD ALS=TOC34 DBV=JGI5.5 GN=TOC34 OS=Chlamydomonas reinhardtii SV=2 TOU=Cre	1	7	7	7	0	0	0	1	3	5	2	5	0	1	0	0	0	0	0	0	0	0	0	1	3	5	2	5	0	1	0	0	0	0	0	0	0	0	0	1	3	5	2	5
Cre06.g252450.t1.1	Cre06.g252450.t1.1	2	2	2	Cre06.g252450.t1.1 None DBV=JGI5.5 OS=Chlamydomonas reinhardtii SV=1 TOU=Cre	1	2	2	2	0	0	0	0	0	0	1	0	0	0	0	0	0	0	0	0	0	0	0	0	0	0	1	0	0	0	0	0	0	0	0	0	0	0	0	0	0	0	1	0
Cre06.g252550.t1.1;REV__Cre06.g283600.t1.2	Cre06.g252550.t1.1	23;1	23;1	23;1	Cre06.g252550.t1.1 Dihydrolipoamide acetyltransferase ALS=DLA3 DBV=JGI5.5 GN=DLA3 OS=Chlamydomonas reinhardtii SV=1 TOU=Cre	2	23	23	23	2	11	15	14	7	13	18	11	0	2	1	0	1	0	0	0	2	11	15	14	7	13	18	11	0	2	1	0	1	0	0	0	2	11	15	14	7	13	18	11
Cre06.g252650.t1.2	Cre06.g252650.t1.2	5	5	5	Cre06.g252650.t1.2 Isopropylmalate dehydratase, small subunit ALS=LEU1S DBV=JGI5.5 GN=LEU1S OS=Chlamydomonas reinhardtii SV=2 TOU=Cre	1	5	5	5	2	3	4	1	4	3	3	1	1	1	2	1	2	0	0	0	2	3	4	1	4	3	3	1	1	1	2	1	2	0	0	0	2	3	4	1	4	3	3	1
Cre06.g254400.t1.1	Cre06.g254400.t1.1	2	2	2	Cre06.g254400.t1.1 Fumarate hydratase ALS=FUM1 DBV=JGI5.5 GN=FUM1 OS=Chlamydomonas reinhardtii SV=1 TOU=Cre	1	2	2	2	0	0	1	0	0	0	1	0	0	0	0	0	0	0	0	0	0	0	1	0	0	0	1	0	0	0	0	0	0	0	0	0	0	0	1	0	0	0	1	0
Cre06.g255100.t1.1	Cre06.g255100.t1.1	4	4	4	Cre06.g255100.t1.1 None DBV=JGI5.5 OS=Chlamydomonas reinhardtii SV=1 TOU=Cre	1	4	4	4	0	0	1	0	0	2	0	0	0	0	0	0	1	0	0	0	0	0	1	0	0	2	0	0	0	0	0	0	1	0	0	0	0	0	1	0	0	2	0	0
Cre06.g255250.t1.1	Cre06.g255250.t1.1	2	2	2	Cre06.g255250.t1.1 None DBV=JGI5.5 OS=Chlamydomonas reinhardtii SV=1 TOU=Cre	1	2	2	2	0	0	0	0	0	0	0	0	0	0	0	0	0	0	0	0	0	0	0	0	0	0	0	0	0	0	0	0	0	0	0	0	0	0	0	0	0	0	0	0
Cre16.g672700.t1.2;Cre17.g730817.t2.1;Cre17.g730817.t1.1;Cre12.g490950.t2.1;Cre12.g490950.t1.2;Cre09.g400900.t1.2;Cre06.g255850.t1.2;Cre17.g697850.t1.2;Cre08.g358545.t1.1;Cre10.g453200.t2.1;Cre10.g453200.t1.1;Cre06.g278232.t1.1;Cre02.g144008.t2.1;Cre02.g144008.t1.1;Cre11.g469550.t1.2;Cre08.g358544.t1.1;Cre08.g379187.t1.1;Cre08.g379150.t1.2	Cre16.g672700.t1.2;Cre17.g730817.t2.1;Cre17.g730817.t1.1;Cre12.g490950.t2.1;Cre12.g490950.t1.2;Cre09.g400900.t1.2;Cre06.g255850.t1.2;Cre17.g697850.t1.2;Cre08.g358545.t1.1;Cre10.g453200.t2.1;Cre10.g453200.t1.1;Cre06.g278232.t1.1;Cre02.g144008.t2.1;Cre02.g144008.t1.1	3;3;3;3;3;3;3;2;2;2;2;2;2;2;1;1;1;1	3;3;3;3;3;3;3;2;2;2;2;2;2;2;1;1;1;1	3;3;3;3;3;3;3;2;2;2;2;2;2;2;1;1;1;1	Cre16.g672700.t1.2 None DBV=JGI5.5 OS=Chlamydomonas reinhardtii SV=2 TOU=Cre;Cre17.g730817.t2.1 None DBV=JGI5.5 OS=Chlamydomonas reinhardtii SV=1 TOU=Cre;Cre17.g730817.t1.1 None DBV=JGI5.5 OS=Chlamydomonas reinhardtii SV=1 TOU=Cre;Cre12.g490950.t2.1 None D	18	3	3	3	0	1	0	1	0	0	0	0	0	0	0	0	0	1	0	1	0	1	0	1	0	0	0	0	0	0	0	0	0	1	0	1	0	1	0	1	0	0	0	0
Cre06.g257150.t1.2	Cre06.g257150.t1.2	3	3	3	Cre06.g257150.t1.2 Ribosomal protein L37a, component of cytosolic 80S ribosome and 60S large subunit ALS=RPL37a DBV=JGI5.5 GN=RPL37a OS=Chlamydomonas reinhardtii SV=2 TOU=Cre	1	3	3	3	0	1	0	3	0	0	1	0	1	1	0	0	0	2	2	1	0	1	0	3	0	0	1	0	1	1	0	0	0	2	2	1	0	1	0	3	0	0	1	0
Cre06.g257601.t1.2	Cre06.g257601.t1.2	6	6	6	Cre06.g257601.t1.2 2-cys peroxiredoxin, chloroplastic ALS=PRX1 DBV=JGI5.5 GN=PRX1 OS=Chlamydomonas reinhardtii SV=2 TOU=Cre	1	6	6	6	1	2	4	2	3	4	4	2	1	3	1	2	0	0	0	0	1	2	4	2	3	4	4	2	1	3	1	2	0	0	0	0	1	2	4	2	3	4	4	2
Cre06.g257850.t1.2	Cre06.g257850.t1.2	7	7	7	Cre06.g257850.t1.2 None DBV=JGI5.5 OS=Chlamydomonas reinhardtii SV=2 TOU=Cre	1	7	7	7	3	3	0	1	5	3	1	0	2	6	7	4	0	0	0	0	3	3	0	1	5	3	1	0	2	6	7	4	0	0	0	0	3	3	0	1	5	3	1	0
Cre06.g258700.t1.1	Cre06.g258700.t1.1	88	88	88	Cre06.g258700.t1.1 Pyruvate carboxylase ALS=PYC1 DBV=JGI5.5 GN=PYC1 OS=Chlamydomonas reinhardtii SV=1 TOU=Cre	1	88	88	88	61	62	68	72	64	63	67	69	71	63	68	60	58	60	63	70	61	62	68	72	64	63	67	69	71	63	68	60	58	60	63	70	61	62	68	72	64	63	67	69
83226;83227;83228;83229;83230;83231;83232;83233;83234;83235;83236;83237;83238;83239;83240;83241;83242;83243;83244;83245;83246;83247;83248;83249;83250;83251;83252;83253;83254;83255;83256;83257;83258;83259;83260;83261;83262;83263;83264;83265;83266;83267;83268;83269;83270;83271;83272;83273;83274;83275;83276;83277;83278;83279;83280;83281;83282;83283;83284;83285;83286;83305;83306;83307;83308;83309;833…	2484;2485;2486;2487;2488;2489;2490;2491;2492;2493;2494;2495;2496;2497;2498;2499;2500;2501;2502;2503;2504;2505;3150;3151;3152;3153;3154;3155;3156;3157;3158;3159;3160;3161;3162;3163;3164;3165;3166;3167;3168;3169;3170;3171;3172;3173;3174;3175;3176;3177;3178;3179;3180;3181;3182;3183;3184;3185;3186;3187;3188;3189;3190;3191;3192;3193;3194;3195;3196;3197;3198;3199;3200;3201;3202;3203;3204;3205;3206;3207…
8748;48749;48750;48751;48752;48753;48754;48755;48756;48757;48758;48759;48760;48761;48762;48763;48764;48765;48766;48767;48768;48769;48770;48771;48772;48773;48774;48775;48776;48777;48778;48779;48780;48781;48782;48783;48784;48785;48786;48787;48788;48789;48790;48791;48792;48793;48794;48795;48796;48797;48798;48799;48800;48801;48802;48803;48804;48805;48806;48807;48808;48809;48810;48811;48812;48813;4881…
18429;118430;118431;118432;118433;118434;118435;118436;118437;118438;118439;118440;118441;118442;118443;118444;118445;118446;118447;118448;118449;118450;118451;118452;118453;118454;118455;118456;118457;118458;118459;118460;118461;118462;118463;118464;118465;118466;118467;118468;118469;118470;118471;118472;118473;118474;118475;118476;118477;118478;118479;118480;118481;118482;118483;118484;118485;1…	2502;3342;3531;4065;4869;4951;4960;5393;5506;5569;7865;8169;10703;10723;16231;16265;17430;19191;19377;20842;21976;22072;24503;25247;25436;25691;25819;26202;26880;28444;30967;33070;34416;34643;35566;39487;40139;44629;44643;45136;45339;47217;48181;49461;50010;50548;50875;51768;53660;53795;59673;60314;71737;74175;76735;82405;84193;90463;94637;96881;96922;96946;99256;99396;100659;103539;108232;111448…	256;257;258;259;260;261;262;263;264;265;266;267;268;269;270;271;272	117;137;192;235;302;338;373;422;474;583;595;650;677;714;751;829;850
Cre06.g258733.t2.1;Cre06.g258733.t1.1	Cre06.g258733.t2.1;Cre06.g258733.t1.1	18;18	18;18	18;18	Cre06.g258733.t2.1 None DBV=JGI5.5 OS=Chlamydomonas reinhardtii SV=1 TOU=Cre;Cre06.g258733.t1.1 None DBV=JGI5.5 OS=Chlamydomonas reinhardtii SV=1 TOU=Cre	2	18	18	18	1	6	6	2	9	10	3	3	1	3	0	1	1	3	0	1	1	6	6	2	9	10	3	3	1	3	0	1	1	3	0	1	1	6	6	2	9	10	3	3
Cre06.g259100.t1.1;REV__Cre16.g671050.t1.2;Cre12.g492750.t1.1	Cre06.g259100.t1.1	42;1;1	42;1;1	42;1;1	Cre06.g259100.t1.1 None DBV=JGI5.5 OS=Chlamydomonas reinhardtii SV=1 TOU=Cre	3	42	42	42	4	6	13	6	8	10	9	1	5	23	9	3	0	0	0	0	4	6	13	6	8	10	9	1	5	23	9	3	0	0	0	0	4	6	13	6	8	10	9	1
Cre06.g259150.t1.2	Cre06.g259150.t1.2	16	15	15	Cre06.g259150.t1.2 Mitochondrial translation factor Tu ALS=EFG8 DBV=JGI5.5 GN=EFG8 OS=Chlamydomonas reinhardtii SV=2 TOU=Cre	1	16	15	15	0	3	5	5	4	2	5	4	2	5	4	5	3	5	4	6	0	2	5	4	3	1	5	3	2	5	4	4	2	4	3	6	0	2	5	4	3	1	5	3
Cre06.g259600.t1.1	Cre06.g259600.t1.1	4	4	4	Cre06.g259600.t1.1 Subunit of GARP complex ALS=VPS53 DBV=JGI5.5 GN=VPS53 OS=Chlamydomonas reinhardtii SV=1 TOU=Cre	1	4	4	4	0	0	0	0	0	0	0	0	0	0	0	0	0	0	0	0	0	0	0	0	0	0	0	0	0	0	0	0	0	0	0	0	0	0	0	0	0	0	0	0
Cre06.g259900.t1.2	Cre06.g259900.t1.2	16	16	16	Cre06.g259900.t1.2 Chloroplast ATP synthase gamma chain ALS=ATPC DBV=JGI5.5 GN=ATPC OS=Chlamydomonas reinhardtii SV=2 TOU=Cre	1	16	16	16	4	3	13	4	5	5	9	7	6	3	12	5	2	2	9	2	4	3	13	4	5	5	9	7	6	3	12	5	2	2	9	2	4	3	13	4	5	5	9	7
Cre06.g260250.t1.2	Cre06.g260250.t1.2	5	5	5	Cre06.g260250.t1.2 Chloroplast proton extrusion protein ALS=CEM1 DBV=JGI5.5 GN=CEM1 OS=Chlamydomonas reinhardtii SV=2 TOU=Cre	1	5	5	5	0	0	0	0	0	0	2	0	3	0	4	0	0	0	0	0	0	0	0	0	0	0	2	0	3	0	4	0	0	0	0	0	0	0	0	0	0	0	2	0
Cre06.g260450.t1.2	Cre06.g260450.t1.2	3	3	3	Cre06.g260450.t1.2 2-oxoglutarate/malate translocator ALS=LCI20 DBV=JGI5.5 GN=LCI20 OS=Chlamydomonas reinhardtii SV=2 TOU=Cre	1	3	3	3	0	0	1	1	1	1	2	1	3	1	0	1	0	1	0	1	0	0	1	1	1	1	2	1	3	1	0	1	0	1	0	1	0	0	1	1	1	1	2	1
Cre06.g261000.t1.2	Cre06.g261000.t1.2	2	2	2	Cre06.g261000.t1.2 10 kDa photosystem II polypeptide ALS=PSBR DBV=JGI5.5 GN=PSBR OS=Chlamydomonas reinhardtii SV=2 TOU=Cre	1	2	2	2	0	0	0	0	0	0	0	0	1	1	1	2	0	0	0	0	0	0	0	0	0	0	0	0	1	1	1	2	0	0	0	0	0	0	0	0	0	0	0	0
Cre06.g261750.t1.2	Cre06.g261750.t1.2	15	15	15	Cre06.g261750.t1.2 None DBV=JGI5.5 OS=Chlamydomonas reinhardtii SV=2 TOU=Cre	1	15	15	15	0	3	3	4	0	1	0	0	7	13	3	2	1	0	0	0	0	3	3	4	0	1	0	0	7	13	3	2	1	0	0	0	0	3	3	4	0	1	0	0
Cre06.g261800.t1.2	Cre06.g261800.t1.2	6	6	6	Cre06.g261800.t1.2 Prephenate dehydratase ALS=PRD1 DBV=JGI5.5 GN=PRD1 OS=Chlamydomonas reinhardtii SV=2 TOU=Cre	1	6	6	6	0	0	4	1	0	0	2	1	0	0	0	0	0	0	0	0	0	0	4	1	0	0	2	1	0	0	0	0	0	0	0	0	0	0	4	1	0	0	2	1
Cre06.g262900.t1.2	Cre06.g262900.t1.2	4	3	3	Cre06.g262900.t1.2 Phosphofructokinase ALS=PFK1 DBV=JGI5.5 GN=PFK1 OS=Chlamydomonas reinhardtii SV=2 TOU=Cre	1	4	3	3	0	1	2	0	1	1	3	0	0	0	0	0	0	0	0	0	0	0	2	0	0	0	2	0	0	0	0	0	0	0	0	0	0	0	2	0	0	0	2	0
Cre06.g263250.t1.1	Cre06.g263250.t1.1	20	20	20	Cre06.g263250.t1.1 None DBV=JGI5.5 OS=Chlamydomonas reinhardtii SV=1 TOU=Cre	1	20	20	20	1	3	4	4	5	9	5	6	0	0	1	0	2	0	0	0	1	3	4	4	5	9	5	6	0	0	1	0	2	0	0	0	1	3	4	4	5	9	5	6
Cre06.g263450.t1.2;Cre12.g498600.t1.2;Cre06.g263450.t2.1	Cre06.g263450.t1.2;Cre12.g498600.t1.2;Cre06.g263450.t2.1	48;48;44	48;48;44	48;48;44	Cre06.g263450.t1.2 None DBV=JGI5.5 OS=Chlamydomonas reinhardtii SV=2 TOU=Cre;Cre12.g498600.t1.2 Eukaryotic translation elongation factor 1 alpha DBV=JGI5.5 OS=Chlamydomonas reinhardtii SV=2 TOU=Cre;Cre06.g263450.t2.1 None DBV=JGI5.5 OS=Chlamydomonas reinha	3	48	48	48	36	36	29	32	37	43	35	36	35	35	33	31	31	33	27	34	36	36	29	32	37	43	35	36	35	35	33	31	31	33	27	34	36	36	29	32	37	43	35	36
Cre06.g264050.t1.2	Cre06.g264050.t1.2	4	4	4	Cre06.g264050.t1.2 None DBV=JGI5.5 OS=Chlamydomonas reinhardtii SV=2 TOU=Cre	1	4	4	4	0	0	0	0	1	0	1	0	1	0	0	1	0	0	0	1	0	0	0	0	1	0	1	0	1	0	0	1	0	0	0	1	0	0	0	0	1	0	1	0
Cre06.g264350.t1.2	Cre06.g264350.t1.2	7	7	7	Cre06.g264350.t1.2 Plastid ribosomal protein L13 ALS=PRPL13 DBV=JGI5.5 GN=PRPL13 OS=Chlamydomonas reinhardtii SV=2 TOU=Cre	1	7	7	7	1	1	4	1	2	3	3	2	2	3	3	2	2	4	2	2	1	1	4	1	2	3	3	2	2	3	3	2	2	4	2	2	1	1	4	1	2	3	3	2
Cre17.g714650.t1.2;Cre17.g713950.t1.2;Cre17.g713550.t1.2;Cre17.g711850.t1.2;Cre17.g710550.t1.2;Cre17.g709050.t1.2;Cre17.g708700.t1.2;Cre17.g708150.t1.2;Cre16.g650300.t1.2;Cre16.g649900.t1.1;Cre16.g648500.t1.2;Cre13.g569950.t1.2;Cre12.g506500.t1.2;Cre12.g506300.t1.2;Cre12.g505500.t1.2;Cre12.g504800.t1.2;Cre12.g504650.t1.2;Cre06.g276850.t1.2;Cre06.g276600.t1.2;Cre06.g275750.t1.2;Cre06.g274850.t1.2;…	Cre17.g714650.t1.2;Cre17.g713950.t1.2;Cre17.g713550.t1.2;Cre17.g711850.t1.2;Cre17.g710550.t1.2;Cre17.g709050.t1.2;Cre17.g708700.t1.2;Cre17.g708150.t1.2;Cre16.g650300.t1.2;Cre16.g649900.t1.1;Cre16.g648500.t1.2;Cre13.g569950.t1.2;Cre12.g506500.t1.2;Cre12.g506300.t1.2;Cre12.g505500.t1.2;Cre12.g504800.t1.2;Cre12.g504650.t1.2;Cre06.g276850.t1.2;Cre06.g276600.t1.2;Cre06.g275750.t1.2;Cre06.g274850.t1.2;…	3;3;3;3;3;3;3;3;3;3;3;3;3;3;3;3;3;3;3;3;3;3;3;3;3;3;3;3;3;3;3;3;1	3;3;3;3;3;3;3;3;3;3;3;3;3;3;3;3;3;3;3;3;3;3;3;3;3;3;3;3;3;3;3;3;1	3;3;3;3;3;3;3;3;3;3;3;3;3;3;3;3;3;3;3;3;3;3;3;3;3;3;3;3;3;3;3;3;1	Cre17.g714650.t1.2 Histone H3 DBV=JGI5.5 OS=Chlamydomonas reinhardtii SV=2 TOU=Cre;Cre17.g713950.t1.2 Histone H3 ALS=HTR21 DBV=JGI5.5 GN=HTR21 OS=Chlamydomonas reinhardtii SV=2 TOU=Cre;Cre17.g713550.t1.2 Histone H3 ALS=HTR22 DBV=JGI5.5 GN=HTR22 OS=Chlamydo	33	3	3	3	1	0	1	1	0	0	1	1	1	0	2	1	1	0	3	0	1	0	1	1	0	0	1	1	1	0	2	1	1	0	3	0	1	0	1	1	0	0	1	1
Cre06.g265100.t1.1	Cre06.g265100.t1.1	20	20	20	Cre06.g265100.t1.1 None DBV=JGI5.5 OS=Chlamydomonas reinhardtii SV=1 TOU=Cre	1	20	20	20	3	7	5	6	5	11	6	0	1	4	1	1	3	0	0	0	3	7	5	6	5	11	6	0	1	4	1	1	3	0	0	0	3	7	5	6	5	11	6	0
Cre06.g265550.t1.2	Cre06.g265550.t1.2	8	8	8	Cre06.g265550.t1.2 None DBV=JGI5.5 OS=Chlamydomonas reinhardtii SV=2 TOU=Cre	1	8	8	8	0	2	3	4	1	4	1	1	0	3	2	1	0	0	0	0	0	2	3	4	1	4	1	1	0	3	2	1	0	0	0	0	0	2	3	4	1	4	1	1
Cre06.g265800.t1.2	Cre06.g265800.t1.2	2	2	2	Cre06.g265800.t1.2 Plastid ribosomal protein L28 ALS=PRPL28 DBV=JGI5.5 GN=PRPL28 OS=Chlamydomonas reinhardtii SV=2 TOU=Cre	1	2	2	2	0	0	1	0	0	0	1	0	0	0	1	0	0	0	0	0	0	0	1	0	0	0	1	0	0	0	1	0	0	0	0	0	0	0	1	0	0	0	1	0
Cre06.g269050.t1.2;Cre09.g410250.t1.1;REV__Cre06.g278900.t1.1	Cre06.g269050.t1.2	68;1;1	68;1;1	68;1;1	Cre06.g269050.t1.2 None DBV=JGI5.5 OS=Chlamydomonas reinhardtii SV=2 TOU=Cre	3	68	68	68	17	29	37	24	27	31	27	19	37	58	48	34	11	0	0	0	17	29	37	24	27	31	27	19	37	58	48	34	11	0	0	0	17	29	37	24	27	31	27	19
Cre06.g269450.t1.2	Cre06.g269450.t1.2	4	4	4	Cre06.g269450.t1.2 Eukaryotic translation initiation factor 3, subunit G ALS=EIF3G DBV=JGI5.5 GN=EIF3G OS=Chlamydomonas reinhardtii SV=2 TOU=Cre	1	4	4	4	0	0	0	0	0	1	0	0	0	0	0	0	0	0	0	0	0	0	0	0	0	1	0	0	0	0	0	0	0	0	0	0	0	0	0	0	0	1	0	0
Cre06.g269650.t1.2;Cre06.g269601.t1.1	Cre06.g269650.t1.2	12;3	12;3	12;3	Cre06.g269650.t1.2 None DBV=JGI5.5 OS=Chlamydomonas reinhardtii SV=2 TOU=Cre	2	12	12	12	3	7	7	5	8	10	4	5	2	4	1	3	3	0	1	0	3	7	7	5	8	10	4	5	2	4	1	3	3	0	1	0	3	7	7	5	8	10	4	5
Cre06.g270550.t1.2	Cre06.g270550.t1.2	1	1	1	Cre06.g270550.t1.2 None DBV=JGI5.5 OS=Chlamydomonas reinhardtii SV=2 TOU=Cre	1	1	1	1	0	0	0	0	0	0	0	0	0	0	0	0	0	0	0	0	0	0	0	0	0	0	0	0	0	0	0	0	0	0	0	0	0	0	0	0	0	0	0	0
Cre06.g271850.t1.2	Cre06.g271850.t1.2	14	14	14	Cre06.g271850.t1.2 None DBV=JGI5.5 OS=Chlamydomonas reinhardtii SV=2 TOU=Cre	1	14	14	14	2	2	4	6	2	3	4	4	0	1	0	0	1	0	0	0	2	2	4	6	2	3	4	4	0	1	0	0	1	0	0	0	2	2	4	6	2	3	4	4
Cre06.g272650.t1.2	Cre06.g272650.t1.2	1	1	1	Cre06.g272650.t1.2 Light-harvesting protein of photosystem I ALS=LHCA8 DBV=JGI5.5 GN=LHCA8 OS=Chlamydomonas reinhardtii SV=2 TOU=Cre	1	1	1	1	0	0	0	0	0	0	0	0	0	0	0	0	1	1	0	0	0	0	0	0	0	0	0	0	0	0	0	0	1	1	0	0	0	0	0	0	0	0	0	0
Cre06.g272800.t1.2	Cre06.g272800.t1.2	18	18	18	Cre06.g272800.t1.2 Ribosomal protein S8, component of cytosolic 80S ribosome and 40S small subunit ALS=RPS8 DBV=JGI5.5 GN=RPS8 OS=Chlamydomonas reinhardtii SV=2 TOU=Cre	1	18	18	18	5	9	9	10	8	5	13	10	9	11	9	6	5	13	11	10	5	9	9	10	8	5	13	10	9	11	9	6	5	13	11	10	5	9	9	10	8	5	13	10
Cre06.g272850.t1.2	Cre06.g272850.t1.2	9	9	9	Cre06.g272850.t1.2 Plastid ribosomal protein L10 ALS=PRPL10 DBV=JGI5.5 GN=PRPL10 OS=Chlamydomonas reinhardtii SV=2 TOU=Cre	1	9	9	9	1	3	2	2	2	1	5	4	2	2	3	3	2	3	3	1	1	3	2	2	2	1	5	4	2	2	3	3	2	3	3	1	1	3	2	2	2	1	5	4
Cre06.g272900.t1.2;Cre09.g414850.t1.1;Cre09.g414850.t2.1	Cre06.g272900.t1.2;Cre09.g414850.t1.1;Cre09.g414850.t2.1	2;1;1	2;1;1	2;1;1	Cre06.g272900.t1.2 None DBV=JGI5.5 OS=Chlamydomonas reinhardtii SV=2 TOU=Cre;Cre09.g414850.t1.1 None DBV=JGI5.5 OS=Chlamydomonas reinhardtii SV=1 TOU=Cre;Cre09.g414850.t2.1 None DBV=JGI5.5 OS=Chlamydomonas reinhardtii SV=1 TOU=Cre	3	2	2	2	1	0	1	0	0	0	1	0	0	0	0	0	0	0	1	0	1	0	1	0	0	0	1	0	0	0	0	0	0	0	1	0	1	0	1	0	0	0	1	0
Cre06.g272950.t1.1	Cre06.g272950.t1.1	2	2	2	Cre06.g272950.t1.1 Ribosomal protein S18, component of cytosolic 80S ribosome and 40S small subunit ALS=RPS18 DBV=JGI5.5 GN=RPS18 OS=Chlamydomonas reinhardtii SV=1 TOU=Cre	1	2	2	2	0	0	1	0	0	0	1	0	0	0	1	0	0	0	1	0	0	0	1	0	0	0	1	0	0	0	1	0	0	0	1	0	0	0	1	0	0	0	1	0
Cre06.g273250.t1.2	Cre06.g273250.t1.2	2	2	2	Cre06.g273250.t1.2 None DBV=JGI5.5 OS=Chlamydomonas reinhardtii SV=2 TOU=Cre	1	2	2	2	0	0	0	0	0	0	0	0	0	1	0	1	0	0	0	0	0	0	0	0	0	0	0	0	0	1	0	1	0	0	0	0	0	0	0	0	0	0	0	0
Cre06.g273300.t1.2	Cre06.g273300.t1.2	5	5	5	Cre06.g273300.t1.2 None DBV=JGI5.5 OS=Chlamydomonas reinhardtii SV=2 TOU=Cre	1	5	5	5	0	0	0	1	1	4	1	2	0	0	0	0	0	1	0	0	0	0	0	1	1	4	1	2	0	0	0	0	0	1	0	0	0	0	0	1	1	4	1	2
Cre06.g273600.t1.2	Cre06.g273600.t1.2	3	3	3	Cre06.g273600.t1.2 Ribosomal protein S27a, component of cytosolic 80S ribosome and 40S small subunit ALS=RPS27a DBV=JGI5.5 GN=RPS27a OS=Chlamydomonas reinhardtii SV=2 TOU=Cre	1	3	3	3	1	2	2	2	1	1	1	0	0	2	2	1	2	1	1	2	1	2	2	2	1	1	1	0	0	2	2	1	2	1	1	2	1	2	2	2	1	1	1	0
Cre06.g273750.t1.1	Cre06.g273750.t1.1	11	11	11	Cre06.g273750.t1.1 Chloroplast sulfate transporter ALS=SUA1 DBV=JGI5.5 GN=SUA1 OS=Chlamydomonas reinhardtii SV=1 TOU=Cre	1	11	11	11	1	3	2	0	4	3	2	0	0	0	1	0	0	0	0	0	1	3	2	0	4	3	2	0	0	0	1	0	0	0	0	0	1	3	2	0	4	3	2	0
Cre06.g274700.t1.1	Cre06.g274700.t1.1	4	4	4	Cre06.g274700.t1.1 None DBV=JGI5.5 OS=Chlamydomonas reinhardtii SV=1 TOU=Cre	1	4	4	4	0	0	2	2	3	4	3	3	0	0	1	0	0	0	1	0	0	0	2	2	3	4	3	3	0	0	1	0	0	0	1	0	0	0	2	2	3	4	3	3
Cre06.g275100.t1.2	Cre06.g275100.t1.2	1	1	1	Cre06.g275100.t1.2 None DBV=JGI5.5 OS=Chlamydomonas reinhardtii SV=2 TOU=Cre	1	1	1	1	0	0	0	0	0	0	0	0	0	0	0	0	0	0	0	0	0	0	0	0	0	0	0	0	0	0	0	0	0	0	0	0	0	0	0	0	0	0	0	0
Cre06.g275300.t1.2	Cre06.g275300.t1.2	2	2	2	Cre06.g275300.t1.2 None DBV=JGI5.5 OS=Chlamydomonas reinhardtii SV=2 TOU=Cre	1	2	2	2	0	0	0	0	0	0	0	1	0	0	0	0	0	0	0	0	0	0	0	0	0	0	0	1	0	0	0	0	0	0	0	0	0	0	0	0	0	0	0	1
Cre06.g275650.t1.2	Cre06.g275650.t1.2	5	5	5	Cre06.g275650.t1.2 26S proteasome regulatory subunit ALS=RPN3 DBV=JGI5.5 GN=RPN3 OS=Chlamydomonas reinhardtii SV=2 TOU=Cre	1	5	5	5	2	1	0	0	0	0	0	0	1	1	0	0	0	0	0	0	2	1	0	0	0	0	0	0	1	1	0	0	0	0	0	0	2	1	0	0	0	0	0	0
Cre06.g278098.t1.1	Cre06.g278098.t1.1	55	55	55	Cre06.g278098.t1.1 Methylcrotonoyl-CoA carboxylase alpha subunit ALS=MCC1 DBV=JGI5.5 GN=MCC1 OS=Chlamydomonas reinhardtii SV=1 TOU=Cre	1	55	55	55	30	16	44	26	22	27	30	24	23	42	39	36	25	22	49	34	30	16	44	26	22	27	30	24	23	42	39	36	25	22	49	34	30	16	44	26	22	27	30	24
Cre06.g278125.t1.1	Cre06.g278125.t1.1	3	3	3	Cre06.g278125.t1.1 None DBV=JGI5.5 OS=Chlamydomonas reinhardtii SV=1 TOU=Cre	1	3	3	3	0	0	0	0	0	0	0	0	0	0	0	0	0	0	0	0	0	0	0	0	0	0	0	0	0	0	0	0	0	0	0	0	0	0	0	0	0	0	0	0
Cre06.g278135.t1.1	Cre06.g278135.t1.1	12	12	12	Cre06.g278135.t1.1 Ribosomal protein L21, component of cytosolic 80S ribosome and 60S large subunit ALS=RPL21 DBV=JGI5.5 GN=RPL21 OS=Chlamydomonas reinhardtii SV=1 TOU=Cre	1	12	12	12	4	6	7	6	6	5	8	6	2	6	5	5	8	8	6	6	4	6	7	6	6	5	8	6	2	6	5	5	8	8	6	6	4	6	7	6	6	5	8	6
Cre06.g278172.t1.1	Cre06.g278172.t1.1	3	3	3	Cre06.g278172.t1.1 Endosomal R-SNARE protein, Vamp7/Nyv1-family (R.III) DBV=JGI5.5 OS=Chlamydomonas reinhardtii SV=1 TOU=Cre	1	3	3	3	0	0	0	0	1	0	0	0	0	0	0	0	0	0	0	0	0	0	0	0	1	0	0	0	0	0	0	0	0	0	0	0	0	0	0	0	1	0	0	0
Cre06.g278185.t1.1	Cre06.g278185.t1.1	19	19	8	Cre06.g278185.t1.1 UDP-glucose dehydrogenase ALS=UGD2 DBV=JGI5.5 GN=UGD2 OS=Chlamydomonas reinhardtii SV=1 TOU=Cre	1	19	19	8	9	9	11	12	11	10	9	11	8	11	7	10	10	12	6	11	9	9	11	12	11	10	9	11	8	11	7	10	10	12	6	11	2	1	3	3	2	3	1	2
Cre06.g278210.t1.1	Cre06.g278210.t1.1	7	7	7	Cre06.g278210.t1.1 Phosphoglucomutase ALS=GPM1 DBV=JGI5.5 GN=GPM1 OS=Chlamydomonas reinhardtii SV=1 TOU=Cre	1	7	7	7	0	2	2	2	1	2	5	1	1	2	2	1	1	1	2	1	0	2	2	2	1	2	5	1	1	2	2	1	1	1	2	1	0	2	2	2	1	2	5	1
Cre06.g278213.t1.1	Cre06.g278213.t1.1	2	2	2	Cre06.g278213.t1.1 Light-harvesting protein of photosystem I ALS=LHCA6 DBV=JGI5.5 GN=LHCA6 OS=Chlamydomonas reinhardtii SV=1 TOU=Cre	1	2	2	2	0	0	0	0	0	0	0	0	0	0	2	0	1	0	0	0	0	0	0	0	0	0	0	0	0	0	2	0	1	0	0	0	0	0	0	0	0	0	0	0
Cre06.g278219.t1.1	Cre06.g278219.t1.1	6	6	6	Cre06.g278219.t1.1 Predicted protein ALS=SSA6 DBV=JGI5.5 GN=SSA6 OS=Chlamydomonas reinhardtii SV=1 TOU=Cre	1	6	6	6	0	0	0	0	1	0	0	2	0	0	0	0	0	0	0	0	0	0	0	0	1	0	0	2	0	0	0	0	0	0	0	0	0	0	0	0	1	0	0	2
Cre06.g278221.t1.1	Cre06.g278221.t1.1	1	1	1	Cre06.g278221.t1.1 Trehalose-6-phosphate synthase/phosphatase ALS=TPS1 DBV=JGI5.5 GN=TPS1 OS=Chlamydomonas reinhardtii SV=1 TOU=Cre	1	1	1	1	0	0	0	0	0	0	0	0	0	0	0	0	0	0	0	0	0	0	0	0	0	0	0	0	0	0	0	0	0	0	0	0	0	0	0	0	0	0	0	0
Cre06.g278236.t1.1	Cre06.g278236.t1.1	4	4	4	Cre06.g278236.t1.1 Ubiquinone/menaquinone biosynthesis methyltransferase DBV=JGI5.5 OS=Chlamydomonas reinhardtii SV=1 TOU=Cre	1	4	4	4	1	1	3	0	2	0	1	1	0	0	0	0	0	0	0	0	1	1	3	0	2	0	1	1	0	0	0	0	0	0	0	0	1	1	3	0	2	0	1	1
Cre06.g278239.t2.1;Cre06.g278239.t1.1	Cre06.g278239.t2.1;Cre06.g278239.t1.1	3;3	3;3	3;3	Cre06.g278239.t2.1 Serine/arginine-rich pre-mRNA splicing factor DBV=JGI5.5 OS=Chlamydomonas reinhardtii SV=1 TOU=Cre;Cre06.g278239.t1.1 Serine/arginine-rich pre-mRNA splicing factor DBV=JGI5.5 OS=Chlamydomonas reinhardtii SV=1 TOU=Cre	2	3	3	3	1	0	0	0	0	2	1	0	0	0	2	0	0	0	1	1	1	0	0	0	0	2	1	0	0	0	2	0	0	0	1	1	1	0	0	0	0	2	1	0
Cre06.g278255.t1.1	Cre06.g278255.t1.1	8	8	8	Cre06.g278255.t1.1 None DBV=JGI5.5 OS=Chlamydomonas reinhardtii SV=1 TOU=Cre	1	8	8	8	0	2	4	0	1	1	2	0	0	0	0	0	0	0	0	0	0	2	4	0	1	1	2	0	0	0	0	0	0	0	0	0	0	2	4	0	1	1	2	0
Cre06.g278258.t1.1	Cre06.g278258.t1.1	3	3	3	Cre06.g278258.t1.1 None DBV=JGI5.5 OS=Chlamydomonas reinhardtii SV=1 TOU=Cre	1	3	3	3	0	0	0	0	0	0	0	0	0	0	0	0	0	0	0	0	0	0	0	0	0	0	0	0	0	0	0	0	0	0	0	0	0	0	0	0	0	0	0	0
Cre06.g278750.t1.2	Cre06.g278750.t1.2	9	9	9	Cre06.g278750.t1.2 Uncoupling protein ALS=UCP1 DBV=JGI5.5 GN=UCP1 OS=Chlamydomonas reinhardtii SV=2 TOU=Cre	1	9	9	9	1	1	4	2	1	1	4	1	2	2	2	1	1	5	2	1	1	1	4	2	1	1	4	1	2	2	2	1	1	5	2	1	1	1	4	2	1	1	4	1
Cre06.g279850.t1.2	Cre06.g279850.t1.2	1	1	1	Cre06.g279850.t1.2 None DBV=JGI5.5 OS=Chlamydomonas reinhardtii SV=2 TOU=Cre	1	1	1	1	0	0	0	0	0	0	0	0	0	0	0	0	0	0	0	0	0	0	0	0	0	0	0	0	0	0	0	0	0	0	0	0	0	0	0	0	0	0	0	0
Cre06.g280050.t1.2	Cre06.g280050.t1.2	21	21	21	Cre06.g280050.t1.2 Single-stranded RNA 5\->3\ exonuclease ALS=XRN1 DBV=JGI5.5 GN=XRN1 OS=Chlamydomonas reinhardtii SV=2 TOU=Cre	1	21	21	21	0	1	0	1	2	10	3	3	0	0	0	0	0	0	0	0	0	1	0	1	2	10	3	3	0	0	0	0	0	0	0	0	0	1	0	1	2	10	3	3
Cre06.g280550.t1.1	Cre06.g280550.t1.1	6	6	6	Cre06.g280550.t1.1 None DBV=JGI5.5 OS=Chlamydomonas reinhardtii SV=1 TOU=Cre	1	6	6	6	0	0	0	0	0	0	0	0	0	0	0	0	0	0	0	0	0	0	0	0	0	0	0	0	0	0	0	0	0	0	0	0	0	0	0	0	0	0	0	0
Cre06.g280650.t1.2	Cre06.g280650.t1.2	3	3	3	Cre06.g280650.t1.2 Predicted protein ALS=CGL59 DBV=JGI5.5 GN=CGL59 OS=Chlamydomonas reinhardtii SV=2 TOU=Cre	1	3	3	3	0	0	0	0	0	0	0	0	1	2	2	1	0	0	0	0	0	0	0	0	0	0	0	0	1	2	2	1	0	0	0	0	0	0	0	0	0	0	0	0
Cre06.g280950.t1.2;Cre10.g426292.t1.1	Cre06.g280950.t1.2	7;1	7;1	7;1	Cre06.g280950.t1.2 Pyruvate kinase ALS=PYK2 DBV=JGI5.5 GN=PYK2 OS=Chlamydomonas reinhardtii SV=2 TOU=Cre	2	7	7	7	0	0	2	0	0	1	2	1	2	0	2	0	0	2	1	1	0	0	2	0	0	1	2	1	2	0	2	0	0	2	1	1	0	0	2	0	0	1	2	1
Cre06.g282000.t1.1;Cre06.g282000.t2.1	Cre06.g282000.t1.1;Cre06.g282000.t2.1	39;37	39;37	39;37	Cre06.g282000.t1.1 Soluble starch synthase III ALS=SSS3 DBV=JGI5.5 GN=SSS3 OS=Chlamydomonas reinhardtii SV=1 TOU=Cre;Cre06.g282000.t2.1 Soluble starch synthase III ALS=SSS3 DBV=JGI5.5 GN=SSS3 OS=Chlamydomonas reinhardtii SV=1 TOU=Cre	2	39	39	39	8	15	11	17	9	25	11	5	2	6	2	3	3	0	0	0	8	15	11	17	9	25	11	5	2	6	2	3	3	0	0	0	8	15	11	17	9	25	11	5
Cre06.g282500.t1.2	Cre06.g282500.t1.2	4	4	4	Cre06.g282500.t1.2 Ribosomal protein L23a, component of cytosolic 80S ribosome and 60S large subunit ALS=RPL23a DBV=JGI5.5 GN=RPL23a OS=Chlamydomonas reinhardtii SV=2 TOU=Cre	1	4	4	4	0	0	2	0	0	0	2	0	1	0	1	1	0	0	1	0	0	0	2	0	0	0	2	0	1	0	1	1	0	0	1	0	0	0	2	0	0	0	2	0
Cre06.g282800.t1.2	Cre06.g282800.t1.2	15	15	15	Cre06.g282800.t1.2 Isocitrate lyase ALS=ICL1 DBV=JGI5.5 GN=ICL1 OS=Chlamydomonas reinhardtii SV=2 TOU=Cre	1	15	15	15	5	9	6	7	8	7	8	9	5	7	2	4	5	11	5	10	5	9	6	7	8	7	8	9	5	7	2	4	5	11	5	10	5	9	6	7	8	7	8	9
Cre06.g283000.t1.1	Cre06.g283000.t1.1	1	1	1	Cre06.g283000.t1.1 None DBV=JGI5.5 OS=Chlamydomonas reinhardtii SV=1 TOU=Cre	1	1	1	1	0	0	0	0	0	0	1	0	0	0	0	0	0	0	0	0	0	0	0	0	0	0	1	0	0	0	0	0	0	0	0	0	0	0	0	0	0	0	1	0
Cre06.g283050.t1.2	Cre06.g283050.t1.2	3	3	3	Cre06.g283050.t1.2 Light-harvesting protein of photosystem I ALS=LHCA1 DBV=JGI5.5 GN=LHCA1 OS=Chlamydomonas reinhardtii SV=2 TOU=Cre	1	3	3	3	2	0	1	1	1	0	3	1	2	1	1	0	2	1	2	0	2	0	1	1	1	0	3	1	2	1	1	0	2	1	2	0	2	0	1	1	1	0	3	1
Cre06.g284750.t1.2	Cre06.g284750.t1.2	3	3	3	Cre06.g284750.t1.2 Elongation factor-like protein ALS=EFG3 DBV=JGI5.5 GN=EFG3 OS=Chlamydomonas reinhardtii SV=2 TOU=Cre	1	3	3	3	0	0	2	0	0	2	0	0	0	0	0	0	0	0	1	1	0	0	2	0	0	2	0	0	0	0	0	0	0	0	1	1	0	0	2	0	0	2	0	0
Cre06.g285250.t1.2;Cre06.g284250.t1.2;Cre06.g283950.t1.2;Cre06.g284200.t1.2	Cre06.g285250.t1.2;Cre06.g284250.t1.2;Cre06.g283950.t1.2	9;7;7;3	9;7;7;3	5;4;4;0	Cre06.g285250.t1.2 Chloropyll a/b binding protein of LHCII type I, chloroplast precursor ALS=LHCBM6 DBV=JGI5.5 GN=LHCBM6 OS=Chlamydomonas reinhardtii SV=2 TOU=Cre;Cre06.g284250.t1.2 Chlorophyll a/b binding protein of LHCII ALS=LHCBM8 DBV=JGI5.5 GN=LHCBM8 O	4	9	9	5	5	5	4	3	5	5	5	6	5	4	4	4	4	3	5	6	5	5	4	3	5	5	5	6	5	4	4	4	4	3	5	6	3	4	1	2	3	3	3	4
Cre06.g285401.t1.1	Cre06.g285401.t1.1	2	2	2	Cre06.g285401.t1.1 None DBV=JGI5.5 OS=Chlamydomonas reinhardtii SV=1 TOU=Cre	1	2	2	2	0	0	0	1	0	0	0	0	0	0	0	0	0	0	0	0	0	0	0	1	0	0	0	0	0	0	0	0	0	0	0	0	0	0	0	1	0	0	0	0
Cre06.g286250.t1.2	Cre06.g286250.t1.2	4	4	4	Cre06.g286250.t1.2 Mitochondrial substrate carrier protein DBV=JGI5.5 OS=Chlamydomonas reinhardtii SV=2 TOU=Cre	1	4	4	4	0	0	0	1	1	0	1	0	0	0	0	0	1	0	0	0	0	0	0	1	1	0	1	0	0	0	0	0	1	0	0	0	0	0	0	1	1	0	1	0
Cre06.g287500.t1.1	Cre06.g287500.t1.1	1	1	1	Cre06.g287500.t1.1 None DBV=JGI5.5 OS=Chlamydomonas reinhardtii SV=1 TOU=Cre	1	1	1	1	0	0	0	0	0	0	0	0	0	0	0	0	0	0	0	0	0	0	0	0	0	0	0	0	0	0	0	0	0	0	0	0	0	0	0	0	0	0	0	0
Cre06.g288800.t1.2	Cre06.g288800.t1.2	7	7	7	Cre06.g288800.t1.2 None DBV=JGI5.5 OS=Chlamydomonas reinhardtii SV=2 TOU=Cre	1	7	7	7	2	3	4	2	2	3	5	3	1	1	2	1	1	0	0	0	2	3	4	2	2	3	5	3	1	1	2	1	1	0	0	0	2	3	4	2	2	3	5	3
Cre06.g289550.t1.2	Cre06.g289550.t1.2	3	3	3	Cre06.g289550.t1.2 Ribosomal protein L32, component of cytosolic 80S ribosome and 60S large subunit ALS=RPL32 DBV=JGI5.5 GN=RPL32 OS=Chlamydomonas reinhardtii SV=2 TOU=Cre	1	3	3	3	1	0	2	0	1	0	1	0	0	0	2	0	0	0	0	0	1	0	2	0	1	0	1	0	0	0	2	0	0	0	0	0	1	0	2	0	1	0	1	0
Cre06.g290950.t1.2	Cre06.g290950.t1.2	7	7	7	Cre06.g290950.t1.2 Ribosomal protein S5, component of cytosolic 80S ribosome and 40S small subunit ALS=RPS5 DBV=JGI5.5 GN=RPS5 OS=Chlamydomonas reinhardtii SV=2 TOU=Cre	1	7	7	7	0	0	3	1	0	1	3	1	1	1	2	0	1	3	1	4	0	0	3	1	0	1	3	1	1	1	2	0	1	3	1	4	0	0	3	1	0	1	3	1
Cre06.g292000.t1.1	Cre06.g292000.t1.1	3	3	3	Cre06.g292000.t1.1 None DBV=JGI5.5 OS=Chlamydomonas reinhardtii SV=1 TOU=Cre	1	3	3	3	0	0	0	0	0	1	0	0	0	0	0	0	0	0	0	0	0	0	0	0	0	1	0	0	0	0	0	0	0	0	0	0	0	0	0	0	0	1	0	0
Cre06.g292400.t1.1	Cre06.g292400.t1.1	7	7	7	Cre06.g292400.t1.1 None DBV=JGI5.5 OS=Chlamydomonas reinhardtii SV=1 TOU=Cre	1	7	7	7	0	1	0	1	3	1	2	2	2	4	4	5	2	0	0	0	0	1	0	1	3	1	2	2	2	4	4	5	2	0	0	0	0	1	0	1	3	1	2	2
Cre06.g294750.t1.2	Cre06.g294750.t1.2	2	2	2	Cre06.g294750.t1.2 Chlorophyll synthetase ALS=CHLG DBV=JGI5.5 GN=CHLG OS=Chlamydomonas reinhardtii SV=2 TOU=Cre	1	2	2	2	0	0	0	1	1	0	1	0	0	1	0	0	0	2	1	0	0	0	0	1	1	0	1	0	0	1	0	0	0	2	1	0	0	0	0	1	1	0	1	0
Cre06.g294950.t1.1	Cre06.g294950.t1.1	8	8	8	Cre06.g294950.t1.1 None DBV=JGI5.5 OS=Chlamydomonas reinhardtii SV=1 TOU=Cre	1	8	8	8	2	1	4	2	3	2	3	3	1	3	1	2	1	0	0	0	2	1	4	2	3	2	3	3	1	3	1	2	1	0	0	0	2	1	4	2	3	2	3	3
Cre06.g295400.t1.2	Cre06.g295400.t1.2	2	2	2	Cre06.g295400.t1.2 Mitochondrial substrate carrier protein DBV=JGI5.5 OS=Chlamydomonas reinhardtii SV=2 TOU=Cre	1	2	2	2	0	0	0	0	0	0	0	0	0	0	0	2	0	0	0	0	0	0	0	0	0	0	0	0	0	0	0	2	0	0	0	0	0	0	0	0	0	0	0	0
Cre06.g296700.t1.2	Cre06.g296700.t1.2	5	5	5	Cre06.g296700.t1.2 Hydrogenase assembly factor/biotin synthase DBV=JGI5.5 OS=Chlamydomonas reinhardtii SV=2 TOU=Cre	1	5	5	5	0	0	0	1	3	3	1	1	0	0	0	0	0	0	0	0	0	0	0	1	3	3	1	1	0	0	0	0	0	0	0	0	0	0	0	1	3	3	1	1
Cre06.g296750.t1.2	Cre06.g296750.t1.2	12	12	12	Cre06.g296750.t1.2 Iron hydrogenase assembly protein; Iron hydrogenase assembly protein ALS=HYDEF DBV=JGI5.5 GN=HYDEF OS=Chlamydomonas reinhardtii SV=2 TOU=Cre	1	12	12	12	0	0	1	0	0	1	0	0	0	0	0	0	0	0	0	0	0	0	1	0	0	1	0	0	0	0	0	0	0	0	0	0	0	0	1	0	0	1	0	0
Cre06.g298300.t1.1	Cre06.g298300.t1.1	3	3	3	Cre06.g298300.t1.1 Pentatrichopeptide repeat protein, stabilizes rbcL mRNA DBV=JGI5.5 OS=Chlamydomonas reinhardtii SV=1 TOU=Cre	1	3	3	3	0	0	1	0	1	1	0	0	0	0	0	0	0	0	0	0	0	0	1	0	1	1	0	0	0	0	0	0	0	0	0	0	0	0	1	0	1	1	0	0
Cre06.g298350.t1.2	Cre06.g298350.t1.2	17	17	17	Cre06.g298350.t1.2 Flagellar Associated Protein ALS=FAP224 DBV=JGI5.5 GN=FAP224 OS=Chlamydomonas reinhardtii SV=2 TOU=Cre	1	17	17	17	2	6	7	10	7	5	9	8	6	8	8	6	3	12	11	10	2	6	7	10	7	5	9	8	6	8	8	6	3	12	11	10	2	6	7	10	7	5	9	8
Cre06.g298600.t1.2	Cre06.g298600.t1.2	1	1	1	Cre06.g298600.t1.2 None DBV=JGI5.5 OS=Chlamydomonas reinhardtii SV=2 TOU=Cre	1	1	1	1	0	0	0	0	0	0	0	0	0	0	0	0	0	0	0	1	0	0	0	0	0	0	0	0	0	0	0	0	0	0	0	1	0	0	0	0	0	0	0	0
Cre06.g298650.t1.2	Cre06.g298650.t1.2	23	23	21	Cre06.g298650.t1.2 None DBV=JGI5.5 OS=Chlamydomonas reinhardtii SV=2 TOU=Cre	1	23	23	21	7	8	10	9	8	7	11	8	8	11	10	7	7	15	12	12	7	8	10	9	8	7	11	8	8	11	10	7	7	15	12	12	7	8	10	9	8	7	11	8
Cre06.g299650.t1.2	Cre06.g299650.t1.2	3	3	3	Cre06.g299650.t1.2 Inactive subunit of chloroplast ClpP complex ALS=CLPR6 DBV=JGI5.5 GN=CLPR6 OS=Chlamydomonas reinhardtii SV=2 TOU=Cre	1	3	3	3	0	0	0	0	0	0	1	0	0	1	0	1	0	1	0	0	0	0	0	0	0	0	1	0	0	1	0	1	0	1	0	0	0	0	0	0	0	0	1	0
Cre06.g304100.t1.2	Cre06.g304100.t1.2	3	3	3	Cre06.g304100.t1.2 None DBV=JGI5.5 OS=Chlamydomonas reinhardtii SV=2 TOU=Cre	1	3	3	3	0	0	0	0	0	0	0	0	0	0	0	0	0	0	0	0	0	0	0	0	0	0	0	0	0	0	0	0	0	0	0	0	0	0	0	0	0	0	0	0
Cre06.g304650.t1.1	Cre06.g304650.t1.1	9	9	9	Cre06.g304650.t1.1 None DBV=JGI5.5 OS=Chlamydomonas reinhardtii SV=1 TOU=Cre	1	9	9	9	0	0	0	1	0	0	0	0	0	0	0	0	0	0	0	0	0	0	0	1	0	0	0	0	0	0	0	0	0	0	0	0	0	0	0	1	0	0	0	0
Cre06.g306300.t1.2	Cre06.g306300.t1.2	14	14	14	Cre06.g306300.t1.2 Magnesium chelatase subunit I ALS=CHLI1 DBV=JGI5.5 GN=CHLI1 OS=Chlamydomonas reinhardtii SV=2 TOU=Cre	1	14	14	14	2	5	8	4	1	3	11	3	1	4	2	1	2	2	3	1	2	5	8	4	1	3	11	3	1	4	2	1	2	2	3	1	2	5	8	4	1	3	11	3
Cre06.g306350.t1.2	Cre06.g306350.t1.2	2	2	2	Cre06.g306350.t1.2 Ferredoxin ALS=FDX3 DBV=JGI5.5 GN=FDX3 OS=Chlamydomonas reinhardtii SV=2 TOU=Cre	1	2	2	2	0	0	0	1	1	0	1	0	0	1	0	1	0	0	0	0	0	0	0	1	1	0	1	0	0	1	0	1	0	0	0	0	0	0	0	1	1	0	1	0
Cre06.g306601.t1.1	Cre06.g306601.t1.1	4	4	4	Cre06.g306601.t1.1 None DBV=JGI5.5 OS=Chlamydomonas reinhardtii SV=1 TOU=Cre	1	4	4	4	0	0	2	0	0	0	1	0	0	0	0	0	0	0	0	0	0	0	2	0	0	0	1	0	0	0	0	0	0	0	0	0	0	0	2	0	0	0	1	0
Cre06.g307500.t1.1	Cre06.g307500.t1.1	4	4	4	Cre06.g307500.t1.1 Low-CO2 inducible protein ALS=LCIC DBV=JGI5.5 GN=LCIC OS=Chlamydomonas reinhardtii SV=1 TOU=Cre	1	4	4	4	0	2	2	0	2	3	1	0	1	1	1	0	1	1	0	0	0	2	2	0	2	3	1	0	1	1	1	0	1	1	0	0	0	2	2	0	2	3	1	0
Cre06.g307850.t1.2	Cre06.g307850.t1.2	5	5	5	Cre06.g307850.t1.2 None DBV=JGI5.5 OS=Chlamydomonas reinhardtii SV=2 TOU=Cre	1	5	5	5	0	0	0	0	0	3	0	0	0	0	0	0	0	0	0	0	0	0	0	0	0	3	0	0	0	0	0	0	0	0	0	0	0	0	0	0	0	3	0	0
Cre06.g308250.t1.2	Cre06.g308250.t1.2	27	27	27	Cre06.g308250.t1.2 Ribosomal protein S4, component of cytosolic 80S ribosome and 40S small subunit ALS=RPS4 DBV=JGI5.5 GN=RPS4 OS=Chlamydomonas reinhardtii SV=2 TOU=Cre	1	27	27	27	12	16	16	15	12	13	11	13	16	13	12	11	9	16	15	14	12	16	16	15	12	13	11	13	16	13	12	11	9	16	15	14	12	16	16	15	12	13	11	13
Cre06.g308450.t1.2	Cre06.g308450.t1.2	2	2	2	Cre06.g308450.t1.2 None DBV=JGI5.5 OS=Chlamydomonas reinhardtii SV=2 TOU=Cre	1	2	2	2	0	1	1	1	0	2	0	0	0	0	0	0	0	0	0	0	0	1	1	1	0	2	0	0	0	0	0	0	0	0	0	0	0	1	1	1	0	2	0	0
Cre06.g308500.t1.2	Cre06.g308500.t1.2	6	6	6	Cre06.g308500.t1.2 Carbamoyl phosphate synthase, small subunit ALS=CMP2 DBV=JGI5.5 GN=CMP2 OS=Chlamydomonas reinhardtii SV=2 TOU=Cre	1	6	6	6	0	0	0	1	0	1	1	0	2	0	0	1	0	2	1	0	0	0	0	1	0	1	1	0	2	0	0	1	0	2	1	0	0	0	0	1	0	1	1	0
Cre06.g308850.t1.2	Cre06.g308850.t1.2	1	1	1	Cre06.g308850.t1.2 None DBV=JGI5.5 OS=Chlamydomonas reinhardtii SV=2 TOU=Cre	1	1	1	1	0	0	0	0	0	0	0	0	0	0	0	0	0	0	0	0	0	0	0	0	0	0	0	0	0	0	0	0	0	0	0	0	0	0	0	0	0	0	0	0
Cre06.g308900.t1.2	Cre06.g308900.t1.2	1	1	1	Cre06.g308900.t1.2 Complex of the outer membrane that mediates the topogenesis of beta-barrel proteins. ALS=TOB55 DBV=JGI5.5 GN=TOB55 OS=Chlamydomonas reinhardtii SV=2 TOU=Cre	1	1	1	1	0	0	0	0	0	0	0	0	0	0	0	1	0	0	0	0	0	0	0	0	0	0	0	0	0	0	0	1	0	0	0	0	0	0	0	0	0	0	0	0
Cre06.g308950.t1.2	Cre06.g308950.t1.2	5	5	5	Cre06.g308950.t1.2 None DBV=JGI5.5 OS=Chlamydomonas reinhardtii SV=2 TOU=Cre	1	5	5	5	0	0	3	1	1	1	1	1	0	1	1	0	2	0	2	0	0	0	3	1	1	1	1	1	0	1	1	0	2	0	2	0	0	0	3	1	1	1	1	1
Cre06.g309000.t1.2	Cre06.g309000.t1.2	1	1	1	Cre06.g309000.t1.2 Anion transporter ALS=NAR1.2 DBV=JGI5.5 GN=NAR1.2 OS=Chlamydomonas reinhardtii SV=2 TOU=Cre	1	1	1	1	0	0	0	0	0	0	0	0	1	0	0	0	0	0	0	0	0	0	0	0	0	0	0	0	1	0	0	0	0	0	0	0	0	0	0	0	0	0	0	0
Cre06.g309200.t1.2	Cre06.g309200.t1.2	6	6	6	Cre06.g309200.t1.2 None DBV=JGI5.5 OS=Chlamydomonas reinhardtii SV=2 TOU=Cre	1	6	6	6	0	1	0	0	1	6	3	4	0	0	0	0	0	0	0	0	0	1	0	0	1	6	3	4	0	0	0	0	0	0	0	0	0	1	0	0	1	6	3	4
Cre06.g309300.t1.2	Cre06.g309300.t1.2	2	2	2	Cre06.g309300.t1.2 None DBV=JGI5.5 OS=Chlamydomonas reinhardtii SV=2 TOU=Cre	1	2	2	2	1	1	1	0	0	1	1	0	0	0	0	0	0	0	0	0	1	1	1	0	0	1	1	0	0	0	0	0	0	0	0	0	1	1	1	0	0	1	1	0
Cre06.g309717.t1.1	Cre06.g309717.t1.1	7	7	7	Cre06.g309717.t1.1 None DBV=JGI5.5 OS=Chlamydomonas reinhardtii SV=1 TOU=Cre	1	7	7	7	1	4	3	2	3	3	0	2	0	2	2	1	0	0	0	0	1	4	3	2	3	3	0	2	0	2	2	1	0	0	0	0	1	4	3	2	3	3	0	2
Cre07.g312050.t1.1	Cre07.g312050.t1.1	3	3	3	Cre07.g312050.t1.1 None DBV=JGI5.5 OS=Chlamydomonas reinhardtii SV=1 TOU=Cre	1	3	3	3	1	0	0	0	0	1	0	0	0	1	1	0	0	0	0	0	1	0	0	0	0	1	0	0	0	1	1	0	0	0	0	0	1	0	0	0	0	1	0	0
Cre07.g313122.t1.1;Cre14.g629102.t1.1	Cre07.g313122.t1.1	10;1	10;1	10;1	Cre07.g313122.t1.1 None DBV=JGI5.5 OS=Chlamydomonas reinhardtii SV=1 TOU=Cre	2	10	10	10	1	5	1	0	5	6	0	0	1	1	0	0	1	0	0	0	1	5	1	0	5	6	0	0	1	1	0	0	1	0	0	0	1	5	1	0	5	6	0	0
Cre07.g313143.t1.1	Cre07.g313143.t1.1	3	3	3	Cre07.g313143.t1.1 None DBV=JGI5.5 OS=Chlamydomonas reinhardtii SV=1 TOU=Cre	1	3	3	3	0	0	0	0	0	0	0	0	0	0	0	0	0	0	0	0	0	0	0	0	0	0	0	0	0	0	0	0	0	0	0	0	0	0	0	0	0	0	0	0
Cre07.g314150.t1.2	Cre07.g314150.t1.2	17	17	17	Cre07.g314150.t1.2 Zeta-carotene desaturase ALS=ZDS1 DBV=JGI5.5 GN=ZDS1 OS=Chlamydomonas reinhardtii SV=2 TOU=Cre	1	17	17	17	1	3	3	5	1	5	5	2	3	4	1	2	1	8	5	10	1	3	3	5	1	5	5	2	3	4	1	2	1	8	5	10	1	3	3	5	1	5	5	2
Cre07.g314400.t1.1	Cre07.g314400.t1.1	1	1	1	Cre07.g314400.t1.1 None DBV=JGI5.5 OS=Chlamydomonas reinhardtii SV=1 TOU=Cre	1	1	1	1	1	0	0	0	0	1	0	0	0	1	0	1	0	1	0	0	1	0	0	0	0	1	0	0	0	1	0	1	0	1	0	0	1	0	0	0	0	1	0	0
Cre07.g314650.t1.2	Cre07.g314650.t1.2	15	15	15	Cre07.g314650.t1.2 Chloroplast RecA recombination protein DBV=JGI5.5 OS=Chlamydomonas reinhardtii SV=2 TOU=Cre	1	15	15	15	0	7	3	5	9	6	6	2	3	8	7	5	0	0	0	0	0	7	3	5	9	6	6	2	3	8	7	5	0	0	0	0	0	7	3	5	9	6	6	2
Cre07.g314900.t1.1	Cre07.g314900.t1.1	2	2	2	Cre07.g314900.t1.1 None DBV=JGI5.5 OS=Chlamydomonas reinhardtii SV=1 TOU=Cre	1	2	2	2	0	0	0	0	0	0	0	0	0	1	0	1	0	1	0	1	0	0	0	0	0	0	0	0	0	1	0	1	0	1	0	1	0	0	0	0	0	0	0	0
Cre07.g318350.t1.2	Cre07.g318350.t1.2	3	3	3	Cre07.g318350.t1.2 Predicted protein ALS=CGL64 DBV=JGI5.5 GN=CGL64 OS=Chlamydomonas reinhardtii SV=2 TOU=Cre	1	3	3	3	0	0	0	0	0	0	0	0	1	3	1	1	0	0	0	0	0	0	0	0	0	0	0	0	1	3	1	1	0	0	0	0	0	0	0	0	0	0	0	0
Cre07.g318450.t1.2	Cre07.g318450.t1.2	1	1	1	Cre07.g318450.t1.2 SEC61-beta subunit of ER-translocon ALS=SEC61B DBV=JGI5.5 GN=SEC61B OS=Chlamydomonas reinhardtii SV=2 TOU=Cre	1	1	1	1	0	0	0	0	0	0	0	0	0	0	0	1	0	0	0	0	0	0	0	0	0	0	0	0	0	0	0	1	0	0	0	0	0	0	0	0	0	0	0	0
Cre07.g318750.t1.2	Cre07.g318750.t1.2	16	16	16	Cre07.g318750.t1.2 None DBV=JGI5.5 OS=Chlamydomonas reinhardtii SV=2 TOU=Cre	1	16	16	16	4	6	9	6	11	7	8	6	3	2	3	3	3	1	0	0	4	6	9	6	11	7	8	6	3	2	3	3	3	1	0	0	4	6	9	6	11	7	8	6
Cre07.g319300.t1.1;Cre07.g319340.t1.1	Cre07.g319300.t1.1;Cre07.g319340.t1.1	10;8	10;8	10;8	Cre07.g319300.t1.1 Alpha-glucan water dikinase ALS=GWD1 DBV=JGI5.5 GN=GWD1 OS=Chlamydomonas reinhardtii SV=1 TOU=Cre;Cre07.g319340.t1.1 None DBV=JGI5.5 OS=Chlamydomonas reinhardtii SV=1 TOU=Cre	2	10	10	10	1	0	1	0	0	4	1	1	0	0	0	0	1	0	0	0	1	0	1	0	0	4	1	1	0	0	0	0	1	0	0	0	1	0	1	0	0	4	1	1
Cre07.g319950.t1.2	Cre07.g319950.t1.2	7	7	7	Cre07.g319950.t1.2 None DBV=JGI5.5 OS=Chlamydomonas reinhardtii SV=2 TOU=Cre	1	7	7	7	4	4	4	6	4	5	5	4	2	3	0	1	1	0	0	0	4	4	4	6	4	5	5	4	2	3	0	1	1	0	0	0	4	4	4	6	4	5	5	4
Cre07.g321350.t1.2	Cre07.g321350.t1.2	1	1	1	Cre07.g321350.t1.2 None DBV=JGI5.5 OS=Chlamydomonas reinhardtii SV=2 TOU=Cre	1	1	1	1	0	0	1	1	1	1	0	0	0	1	0	1	1	0	1	0	0	0	1	1	1	1	0	0	0	1	0	1	1	0	1	0	0	0	1	1	1	1	0	0
Cre07.g323600.t1.1	Cre07.g323600.t1.1	1	1	1	Cre07.g323600.t1.1 None DBV=JGI5.5 OS=Chlamydomonas reinhardtii SV=1 TOU=Cre	1	1	1	1	0	0	0	0	0	0	0	0	0	0	0	1	0	0	0	0	0	0	0	0	0	0	0	0	0	0	0	1	0	0	0	0	0	0	0	0	0	0	0	0
Cre07.g324200.t1.2	Cre07.g324200.t1.2	11	11	11	Cre07.g324200.t1.2 Diacylglyceryl-N,N,N-trimethylhomoserine synthesis protein ALS=BTA1 DBV=JGI5.5 GN=BTA1 OS=Chlamydomonas reinhardtii SV=2 TOU=Cre	1	11	11	11	0	2	4	2	0	3	1	1	2	3	2	2	1	5	1	3	0	2	4	2	0	3	1	1	2	3	2	2	1	5	1	3	0	2	4	2	0	3	1	1
Cre07.g325400.t1.2	Cre07.g325400.t1.2	8	8	8	Cre07.g325400.t1.2 3-Isopropylmalate dehydrogenase, splicing variant a; 3-Isopropylmalate dehydrogenase, splicing variant b ALS=LEU3 DBV=JGI5.5 GN=LEU3 OS=Chlamydomonas reinhardtii SV=2 TOU=Cre	1	8	8	8	0	0	2	3	1	1	4	1	2	2	2	1	0	5	3	3	0	0	2	3	1	1	4	1	2	2	2	1	0	5	3	3	0	0	2	3	1	1	4	1
Cre07.g325500.t1.1	Cre07.g325500.t1.1	28	28	28	Cre07.g325500.t1.1 Magnesium chelatase subunit H DBV=JGI5.5 OS=Chlamydomonas reinhardtii SV=1 TOU=Cre	1	28	28	28	2	9	6	3	8	6	6	2	4	15	10	7	2	1	0	0	2	9	6	3	8	6	6	2	4	15	10	7	2	1	0	0	2	9	6	3	8	6	6	2
Cre07.g325736.t1.1	Cre07.g325736.t1.1	33	33	33	Cre07.g325736.t1.1 None DBV=JGI5.5 OS=Chlamydomonas reinhardtii SV=1 TOU=Cre	1	33	33	33	1	12	20	3	3	11	16	2	18	26	21	19	2	0	0	0	1	12	20	3	3	11	16	2	18	26	21	19	2	0	0	0	1	12	20	3	3	11	16	2
Cre07.g326200.t1.2	Cre07.g326200.t1.2	1	1	1	Cre07.g326200.t1.2 None DBV=JGI5.5 OS=Chlamydomonas reinhardtii SV=2 TOU=Cre	1	1	1	1	0	0	0	1	0	0	0	0	0	1	0	1	0	0	0	1	0	0	0	1	0	0	0	0	0	1	0	1	0	0	0	1	0	0	0	1	0	0	0	0
Cre07.g330100.t1.2	Cre07.g330100.t1.2	1	1	1	Cre07.g330100.t1.2 Oligsaccharyl transferase STT3 subunit ALS=GTR25 DBV=JGI5.5 GN=GTR25 OS=Chlamydomonas reinhardtii SV=2 TOU=Cre	1	1	1	1	0	0	1	0	0	0	0	0	0	0	0	0	0	0	0	1	0	0	1	0	0	0	0	0	0	0	0	0	0	0	0	1	0	0	1	0	0	0	0	0
Cre07.g330250.t1.2	Cre07.g330250.t1.2	4	4	4	Cre07.g330250.t1.2 Subunit H of photosystem I ALS=PSAH DBV=JGI5.5 GN=PSAH OS=Chlamydomonas reinhardtii SV=2 TOU=Cre	1	4	4	4	0	0	0	0	0	0	0	0	0	0	2	2	0	0	0	0	0	0	0	0	0	0	0	0	0	0	2	2	0	0	0	0	0	0	0	0	0	0	0	0
Cre07.g330300.t1.2	Cre07.g330300.t1.2	7	7	7	Cre07.g330300.t1.2 None DBV=JGI5.5 OS=Chlamydomonas reinhardtii SV=2 TOU=Cre	1	7	7	7	0	0	0	0	1	2	0	0	0	0	0	0	0	0	0	0	0	0	0	0	1	2	0	0	0	0	0	0	0	0	0	0	0	0	0	0	1	2	0	0
Cre07.g331500.t1.1	Cre07.g331500.t1.1	6	6	6	Cre07.g331500.t1.1 Inactive subunit of chloroplast ClpP complex ALS=CLPR3 DBV=JGI5.5 GN=CLPR3 OS=Chlamydomonas reinhardtii SV=1 TOU=Cre	1	6	6	6	1	1	1	1	0	2	0	1	1	0	1	1	1	1	2	1	1	1	1	1	0	2	0	1	1	0	1	1	1	1	2	1	1	1	1	1	0	2	0	1
Cre07.g331900.t1.2	Cre07.g331900.t1.2	4	4	4	Cre07.g331900.t1.2 Ribosomal protein S13, component of cytosolic 80S ribosome and 40S small subunit ALS=RPS13 DBV=JGI5.5 GN=RPS13 OS=Chlamydomonas reinhardtii SV=2 TOU=Cre	1	4	4	4	0	0	0	0	1	0	3	0	0	0	0	0	2	1	0	0	0	0	0	0	1	0	3	0	0	0	0	0	2	1	0	0	0	0	0	0	1	0	3	0
Cre07.g331962.t1.1	Cre07.g331962.t1.1	2	2	2	Cre07.g331962.t1.1 None DBV=JGI5.5 OS=Chlamydomonas reinhardtii SV=1 TOU=Cre	1	2	2	2	0	0	0	0	0	0	0	0	0	0	0	0	0	0	0	0	0	0	0	0	0	0	0	0	0	0	0	0	0	0	0	0	0	0	0	0	0	0	0	0
Cre07.g332300.t1.2	Cre07.g332300.t1.2	5	5	5	Cre07.g332300.t1.2 R1 Protein, alpha-glucan water dikinase ALS=GWD2 DBV=JGI5.5 GN=GWD2 OS=Chlamydomonas reinhardtii SV=2 TOU=Cre	1	5	5	5	0	0	0	1	0	1	0	1	0	0	1	0	0	0	0	0	0	0	0	1	0	1	0	1	0	0	1	0	0	0	0	0	0	0	0	1	0	1	0	1
Cre07.g333150.t1.2	Cre07.g333150.t1.2	6	6	6	Cre07.g333150.t1.2 None DBV=JGI5.5 OS=Chlamydomonas reinhardtii SV=2 TOU=Cre	1	6	6	6	1	1	2	0	2	3	0	0	0	0	1	0	2	0	0	0	1	1	2	0	2	3	0	0	0	0	1	0	2	0	0	0	1	1	2	0	2	3	0	0
Cre07.g335200.t1.1	Cre07.g335200.t1.1	9	9	9	Cre07.g335200.t1.1 Translation elongation factor EFG/EF2 related to membrane GTP-binding protein LepA DBV=JGI5.5 OS=Chlamydomonas reinhardtii SV=1 TOU=Cre	1	9	9	9	0	0	0	0	1	5	1	0	1	1	1	1	0	0	1	0	0	0	0	0	1	5	1	0	1	1	1	1	0	0	1	0	0	0	0	0	1	5	1	0
Cre07.g335400.t1.1	Cre07.g335400.t1.1	14	14	14	Cre07.g335400.t1.1 None DBV=JGI5.5 OS=Chlamydomonas reinhardtii SV=1 TOU=Cre	1	14	14	14	2	5	5	6	4	8	2	1	0	3	2	2	0	1	0	1	2	5	5	6	4	8	2	1	0	3	2	2	0	1	0	1	2	5	5	6	4	8	2	1
Cre07.g336200.t1.1	Cre07.g336200.t1.1	10	10	10	Cre07.g336200.t1.1 None DBV=JGI5.5 OS=Chlamydomonas reinhardtii SV=1 TOU=Cre	1	10	10	10	0	0	0	0	0	0	0	0	0	0	0	0	0	0	0	0	0	0	0	0	0	0	0	0	0	0	0	0	0	0	0	0	0	0	0	0	0	0	0	0
Cre07.g336400.t1.1	Cre07.g336400.t1.1	3	3	3	Cre07.g336400.t1.1 None DBV=JGI5.5 OS=Chlamydomonas reinhardtii SV=1 TOU=Cre	1	3	3	3	0	1	0	0	0	0	0	0	0	1	0	0	0	0	0	0	0	1	0	0	0	0	0	0	0	1	0	0	0	0	0	0	0	1	0	0	0	0	0	0
Cre07.g336950.t1.1	Cre07.g336950.t1.1	35	34	34	Cre07.g336950.t1.1 Starch phosphorylase DBV=JGI5.5 OS=Chlamydomonas reinhardtii SV=1 TOU=Cre	1	35	34	34	10	17	15	16	13	21	12	12	8	19	13	12	9	15	10	18	9	16	14	15	12	20	11	11	8	18	13	11	8	15	9	17	9	16	14	15	12	20	11	11
Cre07.g338050.t1.2	Cre07.g338050.t1.2	7	7	7	Cre07.g338050.t1.2 Mitochondrial F1F0 ATP synthase associated 36.3 kDa protein ALS=ASA3 DBV=JGI5.5 GN=ASA3 OS=Chlamydomonas reinhardtii SV=2 TOU=Cre	1	7	7	7	0	0	3	0	0	0	5	0	0	0	2	0	0	0	0	0	0	0	3	0	0	0	5	0	0	0	2	0	0	0	0	0	0	0	3	0	0	0	5	0
Cre07.g338350.t1.2	Cre07.g338350.t1.2	14	14	14	Cre07.g338350.t1.2 Predicted protein ALS=CPLD50 DBV=JGI5.5 GN=CPLD50 OS=Chlamydomonas reinhardtii SV=2 TOU=Cre	1	14	14	14	0	0	0	0	0	1	0	0	4	9	9	6	0	0	0	0	0	0	0	0	0	1	0	0	4	9	9	6	0	0	0	0	0	0	0	0	0	1	0	0
Cre07.g338451.t1.1	Cre07.g338451.t1.1	3	3	3	Cre07.g338451.t1.1 None DBV=JGI5.5 OS=Chlamydomonas reinhardtii SV=1 TOU=Cre	1	3	3	3	0	0	1	2	1	0	0	2	0	0	1	0	0	0	1	1	0	0	1	2	1	0	0	2	0	0	1	0	0	0	1	1	0	0	1	2	1	0	0	2
Cre07.g339150.t1.1	Cre07.g339150.t1.1	13	13	9	Cre07.g339150.t1.1 Chaperonin 60B2 ALS=CPN60B2 DBV=JGI5.5 GN=CPN60B2 OS=Chlamydomonas reinhardtii SV=1 TOU=Cre	1	13	13	9	0	1	7	1	1	4	4	1	2	3	1	1	0	2	4	1	0	1	7	1	1	4	4	1	2	3	1	1	0	2	4	1	0	1	6	1	0	3	2	1
Cre07.g339700.t1.2	Cre07.g339700.t1.2	3	3	3	Cre07.g339700.t1.2 Iron-sulfur cluster assembly protein ALS=SUF3 DBV=JGI5.5 GN=SUF3 OS=Chlamydomonas reinhardtii SV=2 TOU=Cre	1	3	3	3	0	0	1	0	0	0	2	0	0	0	1	0	0	0	0	0	0	0	1	0	0	0	2	0	0	0	1	0	0	0	0	0	0	0	1	0	0	0	2	0
Cre07.g340050.t1.1	Cre07.g340050.t1.1	3	3	3	Cre07.g340050.t1.1 None DBV=JGI5.5 OS=Chlamydomonas reinhardtii SV=1 TOU=Cre	1	3	3	3	0	0	0	0	0	0	0	0	0	0	0	0	0	0	0	0	0	0	0	0	0	0	0	0	0	0	0	0	0	0	0	0	0	0	0	0	0	0	0	0
Cre07.g340200.t1.1	Cre07.g340200.t1.1	16	16	16	Cre07.g340200.t1.1 Thylakoid transmembrane protein involved in cyclic electron flow ALS=TEF3 DBV=JGI5.5 GN=TEF3 OS=Chlamydomonas reinhardtii SV=1 TOU=Cre	1	16	16	16	3	4	3	0	4	5	4	1	15	12	15	14	0	1	1	0	3	4	3	0	4	5	4	1	15	12	15	14	0	1	1	0	3	4	3	0	4	5	4	1
Cre07.g341000.t1.1	Cre07.g341000.t1.1	1	1	1	Cre07.g341000.t1.1 None DBV=JGI5.5 OS=Chlamydomonas reinhardtii SV=1 TOU=Cre	1	1	1	1	0	0	0	0	0	0	0	0	0	0	0	0	0	0	1	0	0	0	0	0	0	0	0	0	0	0	0	0	0	0	1	0	0	0	0	0	0	0	0	0
Cre07.g341251.t1.1	Cre07.g341251.t1.1	2	1	1	Cre07.g341251.t1.1 None DBV=JGI5.5 OS=Chlamydomonas reinhardtii SV=1 TOU=Cre	1	2	1	1	0	0	0	0	0	0	0	0	0	0	0	0	0	0	0	1	0	0	0	0	0	0	0	0	0	0	0	0	0	0	0	0	0	0	0	0	0	0	0	0
Cre07.g341850.t1.2	Cre07.g341850.t1.2	13	13	13	Cre07.g341850.t1.2 None DBV=JGI5.5 OS=Chlamydomonas reinhardtii SV=2 TOU=Cre	1	13	13	13	0	3	4	1	3	5	0	1	0	1	0	0	1	0	0	0	0	3	4	1	3	5	0	1	0	1	0	0	1	0	0	0	0	3	4	1	3	5	0	1
Cre07.g342150.t1.2	Cre07.g342150.t1.2	3	3	3	Cre07.g342150.t1.2 Glutamyl-tRNA reductase ALS=HEM1 DBV=JGI5.5 GN=HEM1 OS=Chlamydomonas reinhardtii SV=2 TOU=Cre	1	3	3	3	1	0	0	0	1	2	0	0	1	1	0	0	0	1	0	0	1	0	0	0	1	2	0	0	1	1	0	0	0	1	0	0	1	0	0	0	1	2	0	0
Cre07.g342350.t1.2	Cre07.g342350.t1.2	1	1	1	Cre07.g342350.t1.2 3\,5\-cyclic-nucleotide phosphodiesterase ALS=PDE14 DBV=JGI5.5 GN=PDE14 OS=Chlamydomonas reinhardtii SV=2 TOU=Cre	1	1	1	1	0	0	0	0	0	0	0	0	0	1	0	0	0	0	0	0	0	0	0	0	0	0	0	0	0	1	0	0	0	0	0	0	0	0	0	0	0	0	0	0
Cre07.g343700.t1.2;Cre07.g343433.t1.1	Cre07.g343700.t1.2	9;1	9;1	9;1	Cre07.g343700.t1.2 Dihydrolipoamide succinyltransferase, oxoglutarate dehydrogenase E2 component ALS=OGD2 DBV=JGI5.5 GN=OGD2 OS=Chlamydomonas reinhardtii SV=2 TOU=Cre	2	9	9	9	0	0	5	1	0	0	4	0	0	0	4	0	0	1	5	1	0	0	5	1	0	0	4	0	0	0	4	0	0	1	5	1	0	0	5	1	0	0	4	0
Cre07.g344400.t1.2	Cre07.g344400.t1.2	13	6	6	Cre07.g344400.t1.2 None DBV=JGI5.5 OS=Chlamydomonas reinhardtii SV=2 TOU=Cre	1	13	6	6	4	6	2	4	7	5	6	0	1	2	4	2	3	0	1	1	2	4	1	1	3	0	3	0	0	1	1	0	1	0	0	0	2	4	1	1	3	0	3	0
Cre07.g344550.t1.2	Cre07.g344550.t1.2	13	13	6	Cre07.g344550.t1.2 None DBV=JGI5.5 OS=Chlamydomonas reinhardtii SV=2 TOU=Cre	1	13	13	6	2	4	5	3	4	7	5	0	1	1	4	3	3	0	1	1	2	4	5	3	4	7	5	0	1	1	4	3	3	0	1	1	0	2	4	0	0	2	2	0
Cre07.g344600.t1.2	Cre07.g344600.t1.2	9	9	9	Cre07.g344600.t1.2 D-3-phosphoglycerate dehydrogenase ALS=PGD1 DBV=JGI5.5 GN=PGD1 OS=Chlamydomonas reinhardtii SV=2 TOU=Cre	1	9	9	9	0	1	2	1	0	1	0	1	0	0	1	0	0	3	1	4	0	1	2	1	0	1	0	1	0	0	1	0	0	3	1	4	0	1	2	1	0	1	0	1
Cre07.g344950.t1.2	Cre07.g344950.t1.2	4	4	4	Cre07.g344950.t1.2 Light-harvesting protein of photosystem I ALS=LHCA9 DBV=JGI5.5 GN=LHCA9 OS=Chlamydomonas reinhardtii SV=2 TOU=Cre	1	4	4	4	0	0	1	1	0	0	2	0	1	1	2	1	0	1	3	0	0	0	1	1	0	0	2	0	1	1	2	1	0	1	3	0	0	0	1	1	0	0	2	0
Cre07.g349200.t1.2	Cre07.g349200.t1.2	4	4	4	Cre07.g349200.t1.2 None DBV=JGI5.5 OS=Chlamydomonas reinhardtii SV=2 TOU=Cre	1	4	4	4	1	0	1	2	2	1	1	2	1	0	2	2	3	0	0	2	1	0	1	2	2	1	1	2	1	0	2	2	3	0	0	2	1	0	1	2	2	1	1	2
Cre07.g352350.t1.2	Cre07.g352350.t1.2	25	25	25	Cre07.g352350.t1.2 None DBV=JGI5.5 OS=Chlamydomonas reinhardtii SV=2 TOU=Cre	1	25	25	25	3	9	9	12	7	9	7	6	0	0	1	0	2	0	0	0	3	9	9	12	7	9	7	6	0	0	1	0	2	0	0	0	3	9	9	12	7	9	7	6
Cre07.g353450.t1.2	Cre07.g353450.t1.2	29	29	29	Cre07.g353450.t1.2 Acetyl-CoA synthetase/ligase ALS=ACS3 DBV=JGI5.5 GN=ACS3 OS=Chlamydomonas reinhardtii SV=2 TOU=Cre	1	29	29	29	7	11	14	19	11	17	13	14	7	3	9	6	8	17	13	14	7	11	14	19	11	17	13	14	7	3	9	6	8	17	13	14	7	11	14	19	11	17	13	14
Cre07.g356350.t1.1	Cre07.g356350.t1.1	41	41	41	Cre07.g356350.t1.1 1-deoxy-D-xylulose 5-phosphate synthase, chloroplast precursor ALS=DXS1 DBV=JGI5.5 GN=DXS1 OS=Chlamydomonas reinhardtii SV=1 TOU=Cre	1	41	41	41	18	29	33	31	26	30	28	23	16	22	21	17	13	2	4	4	18	29	33	31	26	30	28	23	16	22	21	17	13	2	4	4	18	29	33	31	26	30	28	23
Cre07.g357200.t1.2	Cre07.g357200.t1.2	14	3	3	Cre07.g357200.t1.2 UDP-glucose dehydrogenase ALS=UGD1 DBV=JGI5.5 GN=UGD1 OS=Chlamydomonas reinhardtii SV=2 TOU=Cre	1	14	3	3	7	9	8	9	11	9	9	10	8	8	6	8	9	11	6	10	0	1	0	0	2	2	1	1	1	0	0	0	0	2	1	1	0	1	0	0	2	2	1	1
Cre07.g357850.t1.2	Cre07.g357850.t1.2	6	6	6	Cre07.g357850.t1.2 Ribosomal protein L22, component of cytosolic 80S ribosome and 60S large subunit ALS=RPL22 DBV=JGI5.5 GN=RPL22 OS=Chlamydomonas reinhardtii SV=2 TOU=Cre	1	6	6	6	0	0	3	0	0	0	3	0	0	0	1	0	0	0	2	0	0	0	3	0	0	0	3	0	0	0	1	0	0	0	2	0	0	0	3	0	0	0	3	0
Cre08.g358200.t2.1;Cre08.g358200.t1.1	Cre08.g358200.t2.1;Cre08.g358200.t1.1	12;12	12;12	12;12	Cre08.g358200.t2.1 None DBV=JGI5.5 OS=Chlamydomonas reinhardtii SV=1 TOU=Cre;Cre08.g358200.t1.1 None DBV=JGI5.5 OS=Chlamydomonas reinhardtii SV=1 TOU=Cre	2	12	12	12	0	1	0	3	1	1	1	1	0	0	0	0	0	0	0	0	0	1	0	3	1	1	1	1	0	0	0	0	0	0	0	0	0	1	0	3	1	1	1	1
Cre08.g358350.t1.1	Cre08.g358350.t1.1	10	10	10	Cre08.g358350.t1.1 None DBV=JGI5.5 OS=Chlamydomonas reinhardtii SV=1 TOU=Cre	1	10	10	10	0	0	0	0	0	0	0	0	0	0	0	0	0	0	0	0	0	0	0	0	0	0	0	0	0	0	0	0	0	0	0	0	0	0	0	0	0	0	0	0
Cre08.g358526.t1.1	Cre08.g358526.t1.1	5	5	5	Cre08.g358526.t1.1 Plastidic ADP/ATP translocase ALS=AAA1 DBV=JGI5.5 GN=AAA1 OS=Chlamydomonas reinhardtii SV=1 TOU=Cre	1	5	5	5	4	1	5	2	2	2	2	1	1	3	2	1	2	4	3	2	4	1	5	2	2	2	2	1	1	3	2	1	2	4	3	2	4	1	5	2	2	2	2	1
Cre08.g358540.t1.1	Cre08.g358540.t1.1	8	8	8	Cre08.g358540.t1.1 None DBV=JGI5.5 OS=Chlamydomonas reinhardtii SV=1 TOU=Cre	1	8	8	8	0	0	2	1	0	1	2	0	4	4	1	4	0	0	0	0	0	0	2	1	0	1	2	0	4	4	1	4	0	0	0	0	0	0	2	1	0	1	2	0
Cre08.g358562.t1.1	Cre08.g358562.t1.1	7	7	7	Cre08.g358562.t1.1 Chaperonin 20 ALS=CPN20 DBV=JGI5.5 GN=CPN20 OS=Chlamydomonas reinhardtii SV=1 TOU=Cre	1	7	7	7	3	2	5	5	4	3	5	6	2	1	3	3	1	0	0	0	3	2	5	5	4	3	5	6	2	1	3	3	1	0	0	0	3	2	5	5	4	3	5	6
Cre08.g358580.t1.1	Cre08.g358580.t1.1	51	51	51	Cre08.g358580.t1.1 Carbamoyl phosphate synthase, large subunit ALS=CMP1 DBV=JGI5.5 GN=CMP1 OS=Chlamydomonas reinhardtii SV=1 TOU=Cre	1	51	51	51	11	20	18	13	18	30	17	9	8	10	11	10	9	16	6	11	11	20	18	13	18	30	17	9	8	10	11	10	9	16	6	11	11	20	18	13	18	30	17	9
Cre08.g359350.t1.2	Cre08.g359350.t1.2	29	29	29	Cre08.g359350.t1.2 None DBV=JGI5.5 OS=Chlamydomonas reinhardtii SV=2 TOU=Cre	1	29	29	29	11	11	15	17	13	18	17	14	16	18	15	15	15	21	16	17	11	11	15	17	13	18	17	14	16	18	15	15	15	21	16	17	11	11	15	17	13	18	17	14
Cre08.g359750.t2.1;Cre08.g359750.t1.2	Cre08.g359750.t2.1;Cre08.g359750.t1.2	16;16	16;16	16;16	Cre08.g359750.t2.1 Ribosomal protein S9, component of cytosolic 80S ribosome and 40S small subunit ALS=RPS9 DBV=JGI5.5 GN=RPS9 OS=Chlamydomonas reinhardtii SV=1 TOU=Cre;Cre08.g359750.t1.2 Ribosomal protein S9, component of cytosolic 80S ribosome and 40S sm	2	16	16	16	5	7	8	8	5	6	9	7	5	8	10	8	8	9	7	9	5	7	8	8	5	6	9	7	5	8	10	8	8	9	7	9	5	7	8	8	5	6	9	7
Cre08.g360050.t2.1;Cre08.g360050.t1.1	Cre08.g360050.t2.1;Cre08.g360050.t1.1	21;21	21;21	21;21	Cre08.g360050.t2.1 Urea carboxylase/allophanate hydrolase ALS=DUR1 DBV=JGI5.5 GN=DUR1 OS=Chlamydomonas reinhardtii SV=1 TOU=Cre;Cre08.g360050.t1.1 Urea carboxylase/allophanate hydrolase ALS=DUR1 DBV=JGI5.5 GN=DUR1 OS=Chlamydomonas reinhardtii SV=1 TOU=Cre	2	21	21	21	0	1	5	0	4	3	1	3	2	8	4	3	2	3	8	1	0	1	5	0	4	3	1	3	2	8	4	3	2	3	8	1	0	1	5	0	4	3	1	3
Cre08.g360564.t1.2	Cre08.g360564.t1.2	2	2	2	Cre08.g360564.t1.2 None DBV=JGI5.5 OS=Chlamydomonas reinhardtii SV=2 TOU=Cre	1	2	2	2	0	0	0	0	0	0	0	0	0	2	0	0	0	0	0	0	0	0	0	0	0	0	0	0	0	2	0	0	0	0	0	0	0	0	0	0	0	0	0	0
Cre08.g360600.t1.1	Cre08.g360600.t1.1	3	3	3	Cre08.g360600.t1.1 ERD4-related membrane protein ALS=ERM4 DBV=JGI5.5 GN=ERM4 OS=Chlamydomonas reinhardtii SV=1 TOU=Cre	1	3	3	3	0	0	0	0	0	0	0	0	0	3	1	1	0	0	0	0	0	0	0	0	0	0	0	0	0	3	1	1	0	0	0	0	0	0	0	0	0	0	0	0
Cre08.g360900.t1.2	Cre08.g360900.t1.2	5	5	5	Cre08.g360900.t1.2 Ribosomal protein S15, component of cytosolic 80S ribosome and 40S small subunit ALS=RPS15 DBV=JGI5.5 GN=RPS15 OS=Chlamydomonas reinhardtii SV=2 TOU=Cre	1	5	5	5	1	0	1	0	0	0	4	1	1	2	1	2	3	2	1	1	1	0	1	0	0	0	4	1	1	2	1	2	3	2	1	1	1	0	1	0	0	0	4	1
Cre08.g360950.t1.1	Cre08.g360950.t1.1	13	13	13	Cre08.g360950.t1.1 None DBV=JGI5.5 OS=Chlamydomonas reinhardtii SV=1 TOU=Cre	1	13	13	13	0	1	0	0	0	0	0	0	2	6	2	6	0	0	0	0	0	1	0	0	0	0	0	0	2	6	2	6	0	0	0	0	0	1	0	0	0	0	0	0
Cre08.g362450.t1.2	Cre08.g362450.t1.2	16	16	16	Cre08.g362450.t1.2 Alpha-amylase ALS=AMA2 DBV=JGI5.5 GN=AMA2 OS=Chlamydomonas reinhardtii SV=2 TOU=Cre	1	16	16	16	2	5	5	3	3	7	4	2	0	0	0	1	1	0	0	0	2	5	5	3	3	7	4	2	0	0	0	1	1	0	0	0	2	5	5	3	3	7	4	2
Cre08.g363050.t1.2	Cre08.g363050.t1.2	1	1	1	Cre08.g363050.t1.2 None DBV=JGI5.5 OS=Chlamydomonas reinhardtii SV=2 TOU=Cre	1	1	1	1	0	0	0	1	1	0	0	0	0	0	0	0	0	0	0	0	0	0	0	1	1	0	0	0	0	0	0	0	0	0	0	0	0	0	0	1	1	0	0	0
Cre08.g363874.t2.1;Cre08.g363874.t1.1	Cre08.g363874.t2.1;Cre08.g363874.t1.1	4;4	4;4	4;4	Cre08.g363874.t2.1 None DBV=JGI5.5 OS=Chlamydomonas reinhardtii SV=1 TOU=Cre;Cre08.g363874.t1.1 None DBV=JGI5.5 OS=Chlamydomonas reinhardtii SV=1 TOU=Cre	2	4	4	4	0	1	0	0	0	3	1	0	0	0	0	0	0	0	0	0	0	1	0	0	0	3	1	0	0	0	0	0	0	0	0	0	0	1	0	0	0	3	1	0
Cre08.g364450.t1.2	Cre08.g364450.t1.2	2	2	2	Cre08.g364450.t1.2 Peptide alpha-N-acetyltransferase ALS=NAT1 DBV=JGI5.5 GN=NAT1 OS=Chlamydomonas reinhardtii SV=2 TOU=Cre	1	2	2	2	0	0	0	0	0	1	1	1	0	0	0	0	0	0	0	0	0	0	0	0	0	1	1	1	0	0	0	0	0	0	0	0	0	0	0	0	0	1	1	1
Cre08.g364800.t1.2	Cre08.g364800.t1.2	17	17	17	Cre08.g364800.t1.2 None DBV=JGI5.5 OS=Chlamydomonas reinhardtii SV=2 TOU=Cre	1	17	17	17	0	0	2	2	2	10	0	0	0	0	1	0	0	0	0	0	0	0	2	2	2	10	0	0	0	0	1	0	0	0	0	0	0	0	2	2	2	10	0	0
Cre08.g365632.t1.1	Cre08.g365632.t1.1	7	7	7	Cre08.g365632.t1.1 None DBV=JGI5.5 OS=Chlamydomonas reinhardtii SV=1 TOU=Cre	1	7	7	7	1	1	4	2	2	2	4	2	3	3	3	2	0	0	0	0	1	1	4	2	2	2	4	2	3	3	3	2	0	0	0	0	1	1	4	2	2	2	4	2
Cre08.g365692.t1.1	Cre08.g365692.t1.1	22	22	16	Cre08.g365692.t1.1 None DBV=JGI5.5 OS=Chlamydomonas reinhardtii SV=1 TOU=Cre	1	22	22	16	6	9	10	5	15	18	9	4	0	1	0	0	1	0	0	0	6	9	10	5	15	18	9	4	0	1	0	0	1	0	0	0	6	8	9	5	11	13	7	3
Cre08.g365900.t1.2	Cre08.g365900.t1.2	1	1	1	Cre08.g365900.t1.2 Stress-related chlorophyll a/b binding protein 1 ALS=LHCSR1 DBV=JGI5.5 GN=LHCSR1 OS=Chlamydomonas reinhardtii SV=2 TOU=Cre	1	1	1	1	0	0	0	0	0	0	0	0	0	0	0	0	1	0	0	0	0	0	0	0	0	0	0	0	0	0	0	0	1	0	0	0	0	0	0	0	0	0	0	0
Cre08.g369000.t1.1	Cre08.g369000.t1.1	9	9	9	Cre08.g369000.t1.1 None DBV=JGI5.5 OS=Chlamydomonas reinhardtii SV=1 TOU=Cre	1	9	9	9	6	5	5	5	6	6	5	6	4	4	5	5	4	0	0	0	6	5	5	5	6	6	5	6	4	4	5	5	4	0	0	0	6	5	5	5	6	6	5	6
Cre08.g370401.t1.1	Cre08.g370401.t1.1	2	2	2	Cre08.g370401.t1.1 None DBV=JGI5.5 OS=Chlamydomonas reinhardtii SV=1 TOU=Cre	1	2	2	2	0	0	0	0	0	0	0	0	0	2	0	0	0	0	0	0	0	0	0	0	0	0	0	0	0	2	0	0	0	0	0	0	0	0	0	0	0	0	0	0
Cre08.g371450.t2.1;Cre08.g371450.t1.2	Cre08.g371450.t2.1;Cre08.g371450.t1.2	2;1	2;1	2;1	Cre08.g371450.t2.1 Zeta subunit of COP-I complex ALS=COPZ1 DBV=JGI5.5 GN=COPZ1 OS=Chlamydomonas reinhardtii SV=1 TOU=Cre;Cre08.g371450.t1.2 Zeta subunit of COP-I complex ALS=COPZ1 DBV=JGI5.5 GN=COPZ1 OS=Chlamydomonas reinhardtii SV=2 TOU=Cre	2	2	2	2	0	0	0	0	0	0	0	0	0	0	0	0	0	0	0	0	0	0	0	0	0	0	0	0	0	0	0	0	0	0	0	0	0	0	0	0	0	0	0	0
Cre08.g372100.t1.2	Cre08.g372100.t1.2	42	42	38	Cre08.g372100.t1.2 Heat shock protein 70A ALS=HSP70A DBV=JGI5.5 GN=HSP70A OS=Chlamydomonas reinhardtii SV=2 TOU=Cre	1	42	42	38	7	14	20	18	15	23	22	18	8	15	13	10	8	19	16	15	7	14	20	18	15	23	22	18	8	15	13	10	8	19	16	15	6	13	18	16	14	21	19	17
Cre08.g372450.t1.2	Cre08.g372450.t1.2	6	6	6	Cre08.g372450.t1.2 Oxygen evolving enhancer protein 3 ALS=PSBQ DBV=JGI5.5 GN=PSBQ OS=Chlamydomonas reinhardtii SV=2 TOU=Cre	1	6	6	6	0	0	2	1	0	0	3	2	0	0	2	1	0	0	0	1	0	0	2	1	0	0	3	2	0	0	2	1	0	0	0	1	0	0	2	1	0	0	3	2
Cre08.g372850.t1.2	Cre08.g372850.t1.2	1	1	1	Cre08.g372850.t1.2 None DBV=JGI5.5 OS=Chlamydomonas reinhardtii SV=2 TOU=Cre	1	1	1	1	0	0	0	0	0	0	0	0	0	1	0	0	0	0	0	0	0	0	0	0	0	0	0	0	0	1	0	0	0	0	0	0	0	0	0	0	0	0	0	0
Cre08.g372950.t1.2	Cre08.g372950.t1.2	15	15	15	Cre08.g372950.t1.2 4-hydroxy-3-methylbut-2-enyl diphosphate reductase ALS=IDS1 DBV=JGI5.5 GN=IDS1 OS=Chlamydomonas reinhardtii SV=2 TOU=Cre	1	15	15	15	4	6	4	2	6	7	4	2	2	4	0	2	1	0	0	0	4	6	4	2	6	7	4	2	2	4	0	2	1	0	0	0	4	6	4	2	6	7	4	2
Cre08.g373050.t1.1	Cre08.g373050.t1.1	103	103	103	Cre08.g373050.t1.1 None DBV=JGI5.5 OS=Chlamydomonas reinhardtii SV=1 TOU=Cre	1	103	103	103	20	38	65	64	17	30	45	27	29	65	44	22	24	47	69	69	20	38	65	64	17	30	45	27	29	65	44	22	24	47	69	69	20	38	65	64	17	30	45	27
Cre08.g373100.t1.1	Cre08.g373100.t1.1	8	8	8	Cre08.g373100.t1.1 Cytochrome P450, CYP97 superfamily; carotenoid hydroxylase DBV=JGI5.5 OS=Chlamydomonas reinhardtii SV=1 TOU=Cre	1	8	8	8	0	1	0	0	0	2	0	0	1	4	2	1	0	0	0	0	0	1	0	0	0	2	0	0	1	4	2	1	0	0	0	0	0	1	0	0	0	2	0	0
Cre08.g375550.t1.2	Cre08.g375550.t1.2	4	4	4	Cre08.g375550.t1.2 None DBV=JGI5.5 OS=Chlamydomonas reinhardtii SV=2 TOU=Cre	1	4	4	4	0	0	0	0	0	0	0	0	1	1	0	2	0	0	0	0	0	0	0	0	0	0	0	0	1	1	0	2	0	0	0	0	0	0	0	0	0	0	0	0
Cre08.g378150.t1.1	Cre08.g378150.t1.1	7	7	7	Cre08.g378150.t1.1 Glucose-6-phosphate dehydrogenase ALS=GLD2 DBV=JGI5.5 GN=GLD2 OS=Chlamydomonas reinhardtii SV=1 TOU=Cre	1	7	7	7	2	4	2	2	3	5	3	1	0	0	0	1	3	3	2	1	2	4	2	2	3	5	3	1	0	0	0	1	3	3	2	1	2	4	2	2	3	5	3	1
Cre08.g379200.t1.1;Cre08.g379175.t1.1	Cre08.g379200.t1.1	3;1	3;1	3;1	Cre08.g379200.t1.1 Conserved protein in plant and diatom lineage ALS=CPLD18 DBV=JGI5.5 GN=CPLD18 OS=Chlamydomonas reinhardtii SV=1 TOU=Cre	2	3	3	3	0	0	0	0	0	0	0	1	0	2	2	1	0	0	0	0	0	0	0	0	0	0	0	1	0	2	2	1	0	0	0	0	0	0	0	0	0	0	0	1
Cre08.g381400.t1.2	Cre08.g381400.t1.2	5	5	5	Cre08.g381400.t1.2 None DBV=JGI5.5 OS=Chlamydomonas reinhardtii SV=2 TOU=Cre	1	5	5	5	0	0	0	2	0	0	0	0	0	0	0	0	0	0	0	0	0	0	0	2	0	0	0	0	0	0	0	0	0	0	0	0	0	0	0	2	0	0	0	0
Cre08.g382350.t1.2	Cre08.g382350.t1.2	4	4	4	Cre08.g382350.t1.2 None DBV=JGI5.5 OS=Chlamydomonas reinhardtii SV=2 TOU=Cre	1	4	4	4	0	0	1	0	0	0	0	0	1	2	4	2	0	0	0	0	0	0	1	0	0	0	0	0	1	2	4	2	0	0	0	0	0	0	1	0	0	0	0	0
Cre08.g383350.t1.1	Cre08.g383350.t1.1	1	1	1	Cre08.g383350.t1.1 None DBV=JGI5.5 OS=Chlamydomonas reinhardtii SV=1 TOU=Cre	1	1	1	1	0	0	0	0	0	0	0	0	0	0	1	0	0	0	0	0	0	0	0	0	0	0	0	0	0	0	1	0	0	0	0	0	0	0	0	0	0	0	0	0
Cre08.g384000.t1.1	Cre08.g384000.t1.1	11	11	11	Cre08.g384000.t1.1 Cytochrome P450, CYP197 superfamily DBV=JGI5.5 OS=Chlamydomonas reinhardtii SV=1 TOU=Cre	1	11	11	11	2	3	2	3	5	6	1	2	1	1	2	2	1	0	0	0	2	3	2	3	5	6	1	2	1	1	2	2	1	0	0	0	2	3	2	3	5	6	1	2
Cre08.g384355.t1.1	Cre08.g384355.t1.1	4	4	4	Cre08.g384355.t1.1 None DBV=JGI5.5 OS=Chlamydomonas reinhardtii SV=1 TOU=Cre	1	4	4	4	0	0	3	1	1	2	1	0	0	0	0	0	0	0	0	0	0	0	3	1	1	2	1	0	0	0	0	0	0	0	0	0	0	0	3	1	1	2	1	0
Cre09.g386200.t1.1	Cre09.g386200.t1.1	7	7	7	Cre09.g386200.t1.1 None DBV=JGI5.5 OS=Chlamydomonas reinhardtii SV=1 TOU=Cre	1	7	7	7	2	1	0	2	0	3	1	1	0	1	2	2	0	1	2	2	2	1	0	2	0	3	1	1	0	1	2	2	0	1	2	2	2	1	0	2	0	3	1	1
Cre09.g386550.t1.2	Cre09.g386550.t1.2	5	5	5	Cre09.g386550.t1.2 None DBV=JGI5.5 OS=Chlamydomonas reinhardtii SV=2 TOU=Cre	1	5	5	5	0	1	0	0	1	2	0	0	0	3	1	3	0	0	0	0	0	1	0	0	1	2	0	0	0	3	1	3	0	0	0	0	0	1	0	0	1	2	0	0
Cre09.g386650.t2.1;Cre09.g386650.t1.2	Cre09.g386650.t2.1;Cre09.g386650.t1.2	33;33	33;33	33;33	Cre09.g386650.t2.1 ADP/ATP carrier protein, mitochondrial ALS=ANT1 DBV=JGI5.5 GN=ANT1 OS=Chlamydomonas reinhardtii SV=1 TOU=Cre;Cre09.g386650.t1.2 ADP/ATP carrier protein, mitochondrial ALS=ANT1 DBV=JGI5.5 GN=ANT1 OS=Chlamydomonas reinhardtii SV=2 TOU=Cre	2	33	33	33	20	20	22	24	22	23	25	22	21	21	19	23	17	21	19	28	20	20	22	24	22	23	25	22	21	21	19	23	17	21	19	28	20	20	22	24	22	23	25	22
Cre09.g386735.t1.1	Cre09.g386735.t1.1	17	17	17	Cre09.g386735.t1.1 Dihydrolipoamide acetyltransferase ALS=DLA1 DBV=JGI5.5 GN=DLA1 OS=Chlamydomonas reinhardtii SV=1 TOU=Cre	1	17	17	17	2	3	4	3	4	9	3	2	0	0	0	0	1	0	0	0	2	3	4	3	4	9	3	2	0	0	0	0	1	0	0	0	2	3	4	3	4	9	3	2
Cre09.g386743.t1.1	Cre09.g386743.t1.1	1	1	1	Cre09.g386743.t1.1 None DBV=JGI5.5 OS=Chlamydomonas reinhardtii SV=1 TOU=Cre	1	1	1	1	0	1	0	1	1	0	0	1	1	0	0	1	1	0	0	1	0	1	0	1	1	0	0	1	1	0	0	1	1	0	0	1	0	1	0	1	1	0	0	1
Cre09.g386750.t1.2;Cre02.g080650.t1.2	Cre09.g386750.t1.2	32;2	31;1	31;1	Cre09.g386750.t1.2 Heat shock protein 90A ALS=HSP90A DBV=JGI5.5 GN=HSP90A OS=Chlamydomonas reinhardtii SV=2 TOU=Cre	2	32	31	31	4	10	15	12	13	12	10	12	12	15	13	12	7	17	10	12	4	10	14	12	13	12	10	12	11	15	13	12	7	17	10	12	4	10	14	12	13	12	10	12
Cre09.g386758.t1.1	Cre09.g386758.t1.1	27	27	27	Cre09.g386758.t1.1 Acetolactate synthase, large subunit ALS=ALS1 DBV=JGI5.5 GN=ALS1 OS=Chlamydomonas reinhardtii SV=1 TOU=Cre	1	27	27	27	10	16	15	20	16	16	15	11	6	8	8	8	10	10	9	13	10	16	15	20	16	16	15	11	6	8	8	8	10	10	9	13	10	16	15	20	16	16	15	11
Cre09.g387171.t2.1;Cre09.g387171.t1.1	Cre09.g387171.t2.1;Cre09.g387171.t1.1	9;9	9;9	9;9	Cre09.g387171.t2.1 None DBV=JGI5.5 OS=Chlamydomonas reinhardtii SV=1 TOU=Cre;Cre09.g387171.t1.1 None DBV=JGI5.5 OS=Chlamydomonas reinhardtii SV=1 TOU=Cre	2	9	9	9	1	0	4	0	1	1	1	1	0	0	2	0	2	1	1	0	1	0	4	0	1	1	1	1	0	0	2	0	2	1	1	0	1	0	4	0	1	1	1	1
Cre09.g387800.t1.2	Cre09.g387800.t1.2	16	16	16	Cre09.g387800.t1.2 Pre-apoferritin ALS=FER1 DBV=JGI5.5 GN=FER1 OS=Chlamydomonas reinhardtii SV=2 TOU=Cre	1	16	16	16	9	10	12	11	10	12	14	11	7	8	6	3	8	0	0	0	9	10	12	11	10	12	14	11	7	8	6	3	8	0	0	0	9	10	12	11	10	12	14	11
Cre09.g387875.t1.1	Cre09.g387875.t1.1	5	5	5	Cre09.g387875.t1.1 Soluble inorganic pyrophosphatase ALS=IPY3 DBV=JGI5.5 GN=IPY3 OS=Chlamydomonas reinhardtii SV=1 TOU=Cre	1	5	5	5	0	1	1	1	2	2	1	3	0	0	0	0	0	0	0	0	0	1	1	1	2	2	1	3	0	0	0	0	0	0	0	0	0	1	1	1	2	2	1	3
Cre09.g388200.t1.1	Cre09.g388200.t1.1	13	13	13	Cre09.g388200.t1.1 Ribosomal protein L10, component of cytosolic 80S ribosome and 60S large subunit ALS=RPL10 DBV=JGI5.5 GN=RPL10 OS=Chlamydomonas reinhardtii SV=1 TOU=Cre	1	13	13	13	2	3	4	4	4	4	3	3	4	5	6	5	6	4	3	6	2	3	4	4	4	4	3	3	4	5	6	5	6	4	3	6	2	3	4	4	4	4	3	3
Cre09.g388750.t1.2	Cre09.g388750.t1.2	5	5	5	Cre09.g388750.t1.2 Phosphoinositide phosphatase ALS=TEF21 DBV=JGI5.5 GN=TEF21 OS=Chlamydomonas reinhardtii SV=2 TOU=Cre	1	5	5	5	0	0	0	0	1	1	0	0	0	0	0	1	0	1	0	1	0	0	0	0	1	1	0	0	0	0	0	1	0	1	0	1	0	0	0	0	1	1	0	0
Cre09.g389430.t1.1	Cre09.g389430.t1.1	4	4	4	Cre09.g389430.t1.1 None DBV=JGI5.5 OS=Chlamydomonas reinhardtii SV=1 TOU=Cre	1	4	4	4	0	0	1	0	0	0	2	0	0	0	0	0	0	0	0	0	0	0	1	0	0	0	2	0	0	0	0	0	0	0	0	0	0	0	1	0	0	0	2	0
Cre09.g389450.t1.2	Cre09.g389450.t1.2	3	3	3	Cre09.g389450.t1.2 None DBV=JGI5.5 OS=Chlamydomonas reinhardtii SV=2 TOU=Cre	1	3	3	3	0	0	0	0	0	0	0	0	0	0	0	0	0	0	0	0	0	0	0	0	0	0	0	0	0	0	0	0	0	0	0	0	0	0	0	0	0	0	0	0
Cre09.g389689.t1.1	Cre09.g389689.t1.1	6	6	6	Cre09.g389689.t1.1 Aspartate semialdehyde dehydrogenase ALS=ASD1 DBV=JGI5.5 GN=ASD1 OS=Chlamydomonas reinhardtii SV=1 TOU=Cre	1	6	6	6	0	0	0	3	0	2	3	0	1	3	4	1	1	1	2	1	0	0	0	3	0	2	3	0	1	3	4	1	1	1	2	1	0	0	0	3	0	2	3	0
Cre09.g389986.t2.1;Cre09.g389986.t1.1	Cre09.g389986.t2.1;Cre09.g389986.t1.1	5;5	5;5	5;5	Cre09.g389986.t2.1 None DBV=JGI5.5 OS=Chlamydomonas reinhardtii SV=1 TOU=Cre;Cre09.g389986.t1.1 None DBV=JGI5.5 OS=Chlamydomonas reinhardtii SV=1 TOU=Cre	2	5	5	5	0	0	0	0	2	2	3	1	0	0	0	0	0	0	0	0	0	0	0	0	2	2	3	1	0	0	0	0	0	0	0	0	0	0	0	0	2	2	3	1
Cre09.g390604.t1.1	Cre09.g390604.t1.1	2	2	2	Cre09.g390604.t1.1 None DBV=JGI5.5 OS=Chlamydomonas reinhardtii SV=1 TOU=Cre	1	2	2	2	0	0	0	0	0	1	0	0	0	0	0	0	0	0	0	0	0	0	0	0	0	1	0	0	0	0	0	0	0	0	0	0	0	0	0	0	0	1	0	0
Cre09.g390763.t1.1	Cre09.g390763.t1.1	9	9	9	Cre09.g390763.t1.1 Small Rab-related GTPase DBV=JGI5.5 OS=Chlamydomonas reinhardtii SV=1 TOU=Cre	1	9	9	9	1	0	3	5	2	1	4	4	1	3	3	2	1	5	0	2	1	0	3	5	2	1	4	4	1	3	3	2	1	5	0	2	1	0	3	5	2	1	4	4
Cre09.g390900.t1.1	Cre09.g390900.t1.1	2	2	2	Cre09.g390900.t1.1 None DBV=JGI5.5 OS=Chlamydomonas reinhardtii SV=1 TOU=Cre	1	2	2	2	0	0	0	0	0	0	0	1	0	0	0	0	0	0	0	0	0	0	0	0	0	0	0	1	0	0	0	0	0	0	0	0	0	0	0	0	0	0	0	1
Cre09.g391097.t2.1;Cre09.g391097.t1.1	Cre09.g391097.t2.1;Cre09.g391097.t1.1	12;12	12;12	12;12	Cre09.g391097.t2.1 Ribosomal protein L24, component of cytosolic 80S ribosome and 60S large subunit ALS=RPL24 DBV=JGI5.5 GN=RPL24 OS=Chlamydomonas reinhardtii SV=1 TOU=Cre;Cre09.g391097.t1.1 Ribosomal protein L24, component of cytosolic 80S ribosome and 60	2	12	12	12	2	4	7	4	6	3	5	4	4	4	7	4	5	7	6	4	2	4	7	4	6	3	5	4	4	4	7	4	5	7	6	4	2	4	7	4	6	3	5	4
Cre09.g391450.t1.2;Cre09.g391650.t1.2;Cre09.g393506.t1.1;Cre09.g393543.t1.1	Cre09.g391450.t1.2;Cre09.g391650.t1.2	3;2;1;1	3;2;1;1	3;2;1;1	Cre09.g391450.t1.2 Hybrid-cluster protein ALS=HCP1 DBV=JGI5.5 GN=HCP1 OS=Chlamydomonas reinhardtii SV=2 TOU=Cre;Cre09.g391650.t1.2 Hybrid-cluster protein ALS=HCP4 DBV=JGI5.5 GN=HCP4 OS=Chlamydomonas reinhardtii SV=2 TOU=Cre	4	3	3	3	0	0	0	1	0	1	0	0	0	0	0	0	0	0	0	0	0	0	0	1	0	1	0	0	0	0	0	0	0	0	0	0	0	0	0	1	0	1	0	0
Cre09.g391900.t1.1	Cre09.g391900.t1.1	4	4	4	Cre09.g391900.t1.1 Cytosolic thioredoxin h1 DBV=JGI5.5 OS=Chlamydomonas reinhardtii SV=1 TOU=Cre	1	4	4	4	0	0	2	0	0	0	2	0	0	0	0	0	0	0	0	0	0	0	2	0	0	0	2	0	0	0	0	0	0	0	0	0	0	0	2	0	0	0	2	0
Cre09.g391949.t1.1	Cre09.g391949.t1.1	2	2	2	Cre09.g391949.t1.1 U2 snRNP auxiliary splicing factor, large subunit DBV=JGI5.5 OS=Chlamydomonas reinhardtii SV=1 TOU=Cre	1	2	2	2	0	0	0	0	0	0	0	0	0	0	0	0	0	0	0	0	0	0	0	0	0	0	0	0	0	0	0	0	0	0	0	0	0	0	0	0	0	0	0	0
Cre09.g392800.t1.1	Cre09.g392800.t1.1	3	3	3	Cre09.g392800.t1.1 None DBV=JGI5.5 OS=Chlamydomonas reinhardtii SV=1 TOU=Cre	1	3	3	3	0	0	0	0	0	0	0	1	0	0	0	0	0	0	0	0	0	0	0	0	0	0	0	1	0	0	0	0	0	0	0	0	0	0	0	0	0	0	0	1
Cre09.g393136.t1.1	Cre09.g393136.t1.1	6	6	6	Cre09.g393136.t1.1 None DBV=JGI5.5 OS=Chlamydomonas reinhardtii SV=1 TOU=Cre	1	6	6	6	0	0	0	0	0	5	0	0	0	0	0	0	0	0	0	0	0	0	0	0	0	5	0	0	0	0	0	0	0	0	0	0	0	0	0	0	0	5	0	0
Cre09.g393200.t1.2	Cre09.g393200.t1.2	16	12	12	Cre09.g393200.t1.2 Heat shock protein 70C ALS=HSP70C DBV=JGI5.5 GN=HSP70C OS=Chlamydomonas reinhardtii SV=2 TOU=Cre	1	16	12	12	1	2	5	3	5	3	6	2	1	1	5	3	4	2	4	6	0	0	3	2	2	1	4	1	0	1	4	2	1	1	3	3	0	0	3	2	2	1	4	1
Cre09.g393358.t1.1	Cre09.g393358.t1.1	4	4	4	Cre09.g393358.t1.1 None DBV=JGI5.5 OS=Chlamydomonas reinhardtii SV=1 TOU=Cre	1	4	4	4	0	0	0	0	0	1	1	2	0	0	0	0	0	0	0	0	0	0	0	0	0	1	1	2	0	0	0	0	0	0	0	0	0	0	0	0	0	1	1	2
Cre09.g393900.t2.1;Cre09.g393900.t1.2	Cre09.g393900.t2.1;Cre09.g393900.t1.2	2;2	2;2	2;2	Cre09.g393900.t2.1 None DBV=JGI5.5 OS=Chlamydomonas reinhardtii SV=1 TOU=Cre;Cre09.g393900.t1.2 None DBV=JGI5.5 OS=Chlamydomonas reinhardtii SV=2 TOU=Cre	2	2	2	2	0	1	0	0	0	0	0	0	0	0	0	0	0	0	0	0	0	1	0	0	0	0	0	0	0	0	0	0	0	0	0	0	0	1	0	0	0	0	0	0
Cre09.g394436.t1.1	Cre09.g394436.t1.1	9	9	9	Cre09.g394436.t1.1 None DBV=JGI5.5 OS=Chlamydomonas reinhardtii SV=1 TOU=Cre	1	9	9	9	2	2	4	6	4	3	4	3	3	4	4	6	3	6	4	6	2	2	4	6	4	3	4	3	3	4	4	6	3	6	4	6	2	2	4	6	4	3	4	3
Cre09.g394621.t2.1;Cre09.g394621.t1.1	Cre09.g394621.t2.1;Cre09.g394621.t1.1	8;8	8;8	8;8	Cre09.g394621.t2.1 None DBV=JGI5.5 OS=Chlamydomonas reinhardtii SV=1 TOU=Cre;Cre09.g394621.t1.1 None DBV=JGI5.5 OS=Chlamydomonas reinhardtii SV=1 TOU=Cre	2	8	8	8	0	2	2	1	0	3	1	0	0	0	0	0	0	0	0	0	0	2	2	1	0	3	1	0	0	0	0	0	0	0	0	0	0	2	2	1	0	3	1	0
Cre09.g395250.t1.1	Cre09.g395250.t1.1	14	14	14	Cre09.g395250.t1.1 Flagellar Associated Protein ALS=FAP36 DBV=JGI5.5 GN=FAP36 OS=Chlamydomonas reinhardtii SV=1 TOU=Cre	1	14	14	14	0	3	1	3	6	9	4	3	0	0	1	1	0	0	0	0	0	3	1	3	6	9	4	3	0	0	1	1	0	0	0	0	0	3	1	3	6	9	4	3
Cre09.g395350.t1.1	Cre09.g395350.t1.1	1	1	1	Cre09.g395350.t1.1 Mitochondrial F1F0 ATP synthase associated 12.0 kDa protein ALS=ASA9 DBV=JGI5.5 GN=ASA9 OS=Chlamydomonas reinhardtii SV=1 TOU=Cre	1	1	1	1	0	0	0	0	0	0	1	0	0	0	0	0	0	0	0	0	0	0	0	0	0	0	1	0	0	0	0	0	0	0	0	0	0	0	0	0	0	0	1	0
Cre09.g395600.t1.1	Cre09.g395600.t1.1	6	6	6	Cre09.g395600.t1.1 None DBV=JGI5.5 OS=Chlamydomonas reinhardtii SV=1 TOU=Cre	1	6	6	6	0	1	0	1	3	3	2	0	0	0	1	0	0	0	0	0	0	1	0	1	3	3	2	0	0	0	1	0	0	0	0	0	0	1	0	1	3	3	2	0
Cre09.g395650.t1.1	Cre09.g395650.t1.1	4	4	4	Cre09.g395650.t1.1 None DBV=JGI5.5 OS=Chlamydomonas reinhardtii SV=1 TOU=Cre	1	4	4	4	1	1	0	0	1	1	0	0	1	2	0	0	1	0	0	0	1	1	0	0	1	1	0	0	1	2	0	0	1	0	0	0	1	1	0	0	1	1	0	0
Cre09.g395769.t2.1;Cre09.g395769.t1.1	Cre09.g395769.t2.1;Cre09.g395769.t1.1	2;2	2;2	2;2	Cre09.g395769.t2.1 None DBV=JGI5.5 OS=Chlamydomonas reinhardtii SV=1 TOU=Cre;Cre09.g395769.t1.1 None DBV=JGI5.5 OS=Chlamydomonas reinhardtii SV=1 TOU=Cre	2	2	2	2	0	0	1	0	0	0	1	0	0	0	0	0	1	0	0	0	0	0	1	0	0	0	1	0	0	0	0	0	1	0	0	0	0	0	1	0	0	0	1	0
Cre09.g396213.t1.1	Cre09.g396213.t1.1	21	21	21	Cre09.g396213.t1.1 Oxygen-evolving enhancer protein 1 of photosystem II ALS=PSBO DBV=JGI5.5 GN=PSBO OS=Chlamydomonas reinhardtii SV=1 TOU=Cre	1	21	21	21	11	13	13	15	15	11	16	17	12	11	15	15	14	13	9	12	11	13	13	15	15	11	16	17	12	11	15	15	14	13	9	12	11	13	13	15	15	11	16	17
Cre09.g396300.t1.2	Cre09.g396300.t1.2	10	10	10	Cre09.g396300.t1.2 Protoporphyrinogen oxidase ALS=PPX1 DBV=JGI5.5 GN=PPX1 OS=Chlamydomonas reinhardtii SV=2 TOU=Cre	1	10	10	10	0	0	0	0	0	1	0	0	2	6	5	0	0	0	0	0	0	0	0	0	0	1	0	0	2	6	5	0	0	0	0	0	0	0	0	0	0	1	0	0
Cre09.g396600.t1.1	Cre09.g396600.t1.1	5	5	5	Cre09.g396600.t1.1 Iron hydrogenase ALS=HYDA2 DBV=JGI5.5 GN=HYDA2 OS=Chlamydomonas reinhardtii SV=1 TOU=Cre	1	5	5	5	1	0	0	1	0	0	0	1	0	0	0	0	0	0	0	0	1	0	0	1	0	0	0	1	0	0	0	0	0	0	0	0	1	0	0	1	0	0	0	1
Cre09.g396650.t1.2	Cre09.g396650.t1.2	14	14	13	Cre09.g396650.t1.2 Phosphate acetyltransferase ALS=PAT2 DBV=JGI5.5 GN=PAT2 OS=Chlamydomonas reinhardtii SV=2 TOU=Cre	1	14	14	13	1	4	4	4	2	5	6	1	3	5	2	2	1	4	3	2	1	4	4	4	2	5	6	1	3	5	2	2	1	4	3	2	1	4	4	4	2	5	6	1
Cre09.g396700.t1.2;Cre17.g709850.t1.2	Cre09.g396700.t1.2	8;1	8;1	8;1	Cre09.g396700.t1.2 Acetate kinase ALS=ACK1 DBV=JGI5.5 GN=ACK1 OS=Chlamydomonas reinhardtii SV=2 TOU=Cre	2	8	8	8	2	3	1	1	3	4	2	0	0	0	2	1	0	0	0	0	2	3	1	1	3	4	2	0	0	0	2	1	0	0	0	0	2	3	1	1	3	4	2	0
Cre09.g397200.t1.2	Cre09.g397200.t1.2	12	12	12	Cre09.g397200.t1.2 T-complex protein 1, zeta subunit ALS=CCT6 DBV=JGI5.5 GN=CCT6 OS=Chlamydomonas reinhardtii SV=2 TOU=Cre	1	12	12	12	2	3	3	4	3	4	4	2	3	3	3	1	0	5	4	7	2	3	3	4	3	4	4	2	3	3	3	1	0	5	4	7	2	3	3	4	3	4	4	2
Cre09.g397250.t1.2	Cre09.g397250.t1.2	1	1	1	Cre09.g397250.t1.2 Delta-9 desaturase DBV=JGI5.5 OS=Chlamydomonas reinhardtii SV=2 TOU=Cre	1	1	1	1	0	0	0	0	0	1	0	1	0	0	1	1	0	0	0	1	0	0	0	0	0	1	0	1	0	0	1	1	0	0	0	1	0	0	0	0	0	1	0	1
Cre09.g397549.t1.1	Cre09.g397549.t1.1	2	2	2	Cre09.g397549.t1.1 None DBV=JGI5.5 OS=Chlamydomonas reinhardtii SV=1 TOU=Cre	1	2	2	2	0	0	0	0	2	2	1	1	0	0	0	0	0	0	0	0	0	0	0	0	2	2	1	1	0	0	0	0	0	0	0	0	0	0	0	0	2	2	1	1
Cre09.g397697.t1.1	Cre09.g397697.t1.1	24	24	24	Cre09.g397697.t1.1 Ribosomal protein L4, component of cytosolic 80S ribosome and 60S large subunit ALS=RPL4 DBV=JGI5.5 GN=RPL4 OS=Chlamydomonas reinhardtii SV=1 TOU=Cre	1	24	24	24	7	7	12	7	10	7	10	4	4	8	12	6	10	7	12	7	7	7	12	7	10	7	10	4	4	8	12	6	10	7	12	7	7	7	12	7	10	7	10	4
Cre09.g400050.t1.1	Cre09.g400050.t1.1	2	2	2	Cre09.g400050.t1.1 None DBV=JGI5.5 OS=Chlamydomonas reinhardtii SV=1 TOU=Cre	1	2	2	2	0	0	0	0	0	0	0	0	0	0	0	0	0	0	0	0	0	0	0	0	0	0	0	0	0	0	0	0	0	0	0	0	0	0	0	0	0	0	0	0
Cre09.g400550.t1.2	Cre09.g400550.t1.2	27	27	27	Cre09.g400550.t1.2 Nitric oxide associated protein ALS=NOA1 DBV=JGI5.5 GN=NOA1 OS=Chlamydomonas reinhardtii SV=2 TOU=Cre	1	27	27	27	8	11	11	15	9	16	7	7	2	7	3	3	4	0	0	0	8	11	11	15	9	16	7	7	2	7	3	3	4	0	0	0	8	11	11	15	9	16	7	7
Cre09.g400650.t1.2	Cre09.g400650.t1.2	15	15	15	Cre09.g400650.t1.2 Ribosomal protein S6, component of cytosolic 80S ribosome and 40S small subunit ALS=RPS6 DBV=JGI5.5 GN=RPS6 OS=Chlamydomonas reinhardtii SV=2 TOU=Cre	1	15	15	15	7	4	9	6	4	5	8	7	5	5	7	6	6	6	11	6	7	4	9	6	4	5	8	7	5	5	7	6	6	6	11	6	7	4	9	6	4	5	8	7
Cre09.g400997.t1.1	Cre09.g400997.t1.1	4	4	4	Cre09.g400997.t1.1 None DBV=JGI5.5 OS=Chlamydomonas reinhardtii SV=1 TOU=Cre	1	4	4	4	0	0	0	0	0	0	0	0	2	4	2	1	0	0	0	0	0	0	0	0	0	0	0	0	2	4	2	1	0	0	0	0	0	0	0	0	0	0	0	0
Cre09.g401515.t1.1	Cre09.g401515.t1.1	6	6	6	Cre09.g401515.t1.1 None DBV=JGI5.5 OS=Chlamydomonas reinhardtii SV=1 TOU=Cre	1	6	6	6	0	2	0	1	0	2	3	1	1	1	0	0	0	0	0	0	0	2	0	1	0	2	3	1	1	1	0	0	0	0	0	0	0	2	0	1	0	2	3	1
Cre09.g402775.t1.1	Cre09.g402775.t1.1	16	16	16	Cre09.g402775.t1.1 None DBV=JGI5.5 OS=Chlamydomonas reinhardtii SV=1 TOU=Cre	1	16	16	16	0	1	0	1	2	6	2	3	0	0	0	0	0	0	0	0	0	1	0	1	2	6	2	3	0	0	0	0	0	0	0	0	0	1	0	1	2	6	2	3
Cre09.g404100.t1.2	Cre09.g404100.t1.2	2	2	2	Cre09.g404100.t1.2 None DBV=JGI5.5 OS=Chlamydomonas reinhardtii SV=2 TOU=Cre	1	2	2	2	0	0	0	0	0	0	0	0	0	2	0	0	0	0	0	0	0	0	0	0	0	0	0	0	0	2	0	0	0	0	0	0	0	0	0	0	0	0	0	0
Cre09.g405050.t1.2	Cre09.g405050.t1.2	4	4	4	Cre09.g405050.t1.2 Vacuolar ATP synthase subunit D ALS=ATPvD2 DBV=JGI5.5 GN=ATPvD2 OS=Chlamydomonas reinhardtii SV=2 TOU=Cre	1	4	4	4	0	0	0	0	0	0	1	0	0	0	0	0	0	0	0	0	0	0	0	0	0	0	1	0	0	0	0	0	0	0	0	0	0	0	0	0	0	0	1	0
Cre09.g406200.t1.2	Cre09.g406200.t1.2	8	8	8	Cre09.g406200.t1.2 Prolyl-tRNA synthetase DBV=JGI5.5 OS=Chlamydomonas reinhardtii SV=2 TOU=Cre	1	8	8	8	0	0	0	1	0	2	1	1	0	0	1	0	1	0	1	0	0	0	0	1	0	2	1	1	0	0	1	0	1	0	1	0	0	0	0	1	0	2	1	1
Cre09.g407016.t1.1	Cre09.g407016.t1.1	2	2	2	Cre09.g407016.t1.1 None DBV=JGI5.5 OS=Chlamydomonas reinhardtii SV=1 TOU=Cre	1	2	2	2	0	0	0	0	0	1	0	2	0	0	0	0	0	0	0	0	0	0	0	0	0	1	0	2	0	0	0	0	0	0	0	0	0	0	0	0	0	1	0	2
Cre09.g408600.t1.2	Cre09.g408600.t1.2	3	3	3	Cre09.g408600.t1.2 None DBV=JGI5.5 OS=Chlamydomonas reinhardtii SV=2 TOU=Cre	1	3	3	3	0	0	1	2	0	0	0	0	0	0	0	0	0	1	0	0	0	0	1	2	0	0	0	0	0	0	0	0	0	1	0	0	0	0	1	2	0	0	0	0
Cre09.g409350.t1.2	Cre09.g409350.t1.2	12	12	12	Cre09.g409350.t1.2 Fe-S ABC transporter ALS=RLI1 DBV=JGI5.5 GN=RLI1 OS=Chlamydomonas reinhardtii SV=2 TOU=Cre	1	12	12	12	2	4	5	2	2	3	3	2	1	5	3	4	4	8	4	6	2	4	5	2	2	3	3	2	1	5	3	4	4	8	4	6	2	4	5	2	2	3	3	2
Cre09.g410200.t1.2	Cre09.g410200.t1.2	5	5	5	Cre09.g410200.t1.2 None DBV=JGI5.5 OS=Chlamydomonas reinhardtii SV=2 TOU=Cre	1	5	5	5	0	0	0	1	0	1	1	1	0	0	0	0	0	0	0	0	0	0	0	1	0	1	1	1	0	0	0	0	0	0	0	0	0	0	0	1	0	1	1	1
Cre09.g410650.t2.1;Cre09.g410650.t1.2	Cre09.g410650.t2.1;Cre09.g410650.t1.2	3;3	3;3	3;3	Cre09.g410650.t2.1 N-5-phosphoribosyl-ATP transferase ALS=HIS1 DBV=JGI5.5 GN=HIS1 OS=Chlamydomonas reinhardtii SV=1 TOU=Cre;Cre09.g410650.t1.2 N-5-phosphoribosyl-ATP transferase ALS=HIS1 DBV=JGI5.5 GN=HIS1 OS=Chlamydomonas reinhardtii SV=2 TOU=Cre	2	3	3	3	0	2	1	2	2	1	2	1	0	0	0	0	0	0	0	0	0	2	1	2	2	1	2	1	0	0	0	0	0	0	0	0	0	2	1	2	2	1	2	1
Cre09.g410700.t1.2	Cre09.g410700.t1.2	14	14	14	Cre09.g410700.t1.2 NADP-dependent malate dehydrogenase, chloroplastic ALS=MDH5 DBV=JGI5.5 GN=MDH5 OS=Chlamydomonas reinhardtii SV=2 TOU=Cre	1	14	14	14	5	6	4	5	4	5	5	3	3	3	3	4	2	4	5	7	5	6	4	5	4	5	5	3	3	3	3	4	2	4	5	7	5	6	4	5	4	5	5	3
Cre09.g411200.t1.2	Cre09.g411200.t1.2	5	5	5	Cre09.g411200.t1.2 Rieske [2Fe-2S] domain containing protein ALS=TEF5 DBV=JGI5.5 GN=TEF5 OS=Chlamydomonas reinhardtii SV=2 TOU=Cre	1	5	5	5	1	1	0	1	0	0	1	0	1	3	3	1	0	0	0	1	1	1	0	1	0	0	1	0	1	3	3	1	0	0	0	1	1	1	0	1	0	0	1	0
Cre09.g412100.t1.2	Cre09.g412100.t1.2	5	5	5	Cre09.g412100.t1.2 Photosystem I reaction center subunit III ALS=PSAF DBV=JGI5.5 GN=PSAF OS=Chlamydomonas reinhardtii SV=2 TOU=Cre	1	5	5	5	0	0	3	1	1	0	3	0	0	1	3	1	1	1	0	0	0	0	3	1	1	0	3	0	0	1	3	1	1	1	0	0	0	0	3	1	1	0	3	0
Cre09.g415550.t1.2	Cre09.g415550.t1.2	1	1	1	Cre09.g415550.t1.2 Mitochondrial F1F0 ATP synthase associated 45.5 kDa protein ALS=ASA2 DBV=JGI5.5 GN=ASA2 OS=Chlamydomonas reinhardtii SV=2 TOU=Cre	1	1	1	1	0	0	0	0	0	0	0	0	0	0	0	0	0	0	0	0	0	0	0	0	0	0	0	0	0	0	0	0	0	0	0	0	0	0	0	0	0	0	0	0
Cre09.g415600.t2.1;Cre09.g415600.t1.1	Cre09.g415600.t2.1;Cre09.g415600.t1.1	15;15	15;15	15;15	Cre09.g415600.t2.1 None DBV=JGI5.5 OS=Chlamydomonas reinhardtii SV=1 TOU=Cre;Cre09.g415600.t1.1 None DBV=JGI5.5 OS=Chlamydomonas reinhardtii SV=1 TOU=Cre	2	15	15	15	8	10	4	7	7	10	8	5	3	2	0	1	3	0	0	0	8	10	4	7	7	10	8	5	3	2	0	1	3	0	0	0	8	10	4	7	7	10	8	5
Cre09.g415800.t1.2	Cre09.g415800.t1.2	10	10	10	Cre09.g415800.t1.2 None DBV=JGI5.5 OS=Chlamydomonas reinhardtii SV=2 TOU=Cre	1	10	10	10	0	0	0	2	0	3	0	2	0	0	0	0	0	0	0	0	0	0	0	2	0	3	0	2	0	0	0	0	0	0	0	0	0	0	0	2	0	3	0	2
Cre09.g415950.t1.2	Cre09.g415950.t1.2	19	19	19	Cre09.g415950.t1.2 Plastid ribosomal protein L6 ALS=PRPL6 DBV=JGI5.5 GN=PRPL6 OS=Chlamydomonas reinhardtii SV=2 TOU=Cre	1	19	19	19	3	1	8	1	5	1	10	3	1	6	8	1	5	11	8	8	3	1	8	1	5	1	10	3	1	6	8	1	5	11	8	8	3	1	8	1	5	1	10	3
Cre09.g416050.t1.2	Cre09.g416050.t1.2	21	21	21	Cre09.g416050.t1.2 Argininosuccinate synthase ALS=AGS1 DBV=JGI5.5 GN=AGS1 OS=Chlamydomonas reinhardtii SV=2 TOU=Cre	1	21	21	21	4	4	11	12	4	10	6	7	4	8	8	7	2	8	7	13	4	4	11	12	4	10	6	7	4	8	8	7	2	8	7	13	4	4	11	12	4	10	6	7
Cre09.g416150.t1.2	Cre09.g416150.t1.2	9	9	9	Cre09.g416150.t1.2 Mitochondrial F1F0 ATP synthase associated 19.5 kDa protein ALS=ASA7 DBV=JGI5.5 GN=ASA7 OS=Chlamydomonas reinhardtii SV=2 TOU=Cre	1	9	9	9	2	3	2	1	1	1	6	1	0	2	5	1	5	3	2	2	2	3	2	1	1	1	6	1	0	2	5	1	5	3	2	2	2	3	2	1	1	1	6	1
Cre09.g416800.t1.2	Cre09.g416800.t1.2	8	8	8	Cre09.g416800.t1.2 None DBV=JGI5.5 OS=Chlamydomonas reinhardtii SV=2 TOU=Cre	1	8	8	8	1	0	1	1	1	0	1	1	1	2	1	1	2	4	0	1	1	0	1	1	1	0	1	1	1	2	1	1	2	4	0	1	1	0	1	1	1	0	1	1
Cre09.g416850.t1.2	Cre09.g416850.t1.2	6	6	6	Cre09.g416850.t1.2 None DBV=JGI5.5 OS=Chlamydomonas reinhardtii SV=2 TOU=Cre	1	6	6	6	0	0	1	0	0	1	0	0	1	1	1	1	0	0	0	0	0	0	1	0	0	1	0	0	1	1	1	1	0	0	0	0	0	0	1	0	0	1	0	0
Cre-1.g000035.t1.p1	Cre-1.g000035.t1.p1	11	11	11	Cre-1.g000035.t1.p1 None DBV=NCBI OS=Chlamydomonas reinhardtii PN=ORF1995 TOU=Cre	1	11	11	11	0	0	0	0	1	1	3	7	0	0	0	0	0	0	0	0	0	0	0	0	1	1	3	7	0	0	0	0	0	0	0	0	0	0	0	0	1	1	3	7
Cre-1.g2716952.t1.p1	Cre-1.g2716952.t1.p1	5	5	5	Cre-1.g2716952.t1.p1 None DBV=NCBI OS=Chlamydomonas reinhardtii PN=rps8 TOU=Cre	1	5	5	5	1	2	2	2	1	2	3	2	2	3	2	2	2	3	3	2	1	2	2	2	1	2	3	2	2	3	2	2	2	3	3	2	1	2	2	2	1	2	3	2
Cre-1.g2716955.t1.p1;Cre16.g675850.t1.2	Cre-1.g2716955.t1.p1	13;1	13;1	13;1	Cre-1.g2716955.t1.p1 None DBV=NCBI OS=Chlamydomonas reinhardtii PN=rps4 TOU=Cre	2	13	13	13	5	2	8	4	6	4	5	7	4	5	6	3	10	7	9	3	5	2	8	4	6	4	5	7	4	5	6	3	10	7	9	3	5	2	8	4	6	4	5	7
Cre-1.g2716961.t1.p1	Cre-1.g2716961.t1.p1	10	10	10	Cre-1.g2716961.t1.p1 None DBV=NCBI OS=Chlamydomonas reinhardtii PN=psbD TOU=Cre	1	10	10	10	7	5	7	6	6	7	8	5	6	7	7	5	7	7	5	5	7	5	7	6	6	7	8	5	6	7	7	5	7	7	5	5	7	5	7	6	6	7	8	5
Cre-1.g2716962.t1.p1	Cre-1.g2716962.t1.p1	50	50	50	Cre-1.g2716962.t1.p1 None DBV=NCBI OS=Chlamydomonas reinhardtii PN=ORF2971 TOU=Cre	1	50	50	50	1	14	11	15	3	16	6	4	0	0	0	0	1	0	0	0	1	14	11	15	3	16	6	4	0	0	0	0	1	0	0	0	1	14	11	15	3	16	6	4
Cre-1.g2716963.t1.p1	Cre-1.g2716963.t1.p1	15	15	15	Cre-1.g2716963.t1.p1 None DBV=NCBI OS=Chlamydomonas reinhardtii PN=psbC TOU=Cre	1	15	15	15	9	5	11	8	6	5	10	6	4	8	10	6	12	7	6	5	9	5	11	8	6	5	10	6	4	8	10	6	12	7	6	5	9	5	11	8	6	5	10	6
Cre-1.g2716966.t1.p1;REV__Cre08.g358568.t1.1	Cre-1.g2716966.t1.p1	47;1	47;1	47;1	Cre-1.g2716966.t1.p1 None DBV=NCBI OS=Chlamydomonas reinhardtii PN=chlB TOU=Cre	2	47	47	47	22	32	37	34	29	32	35	29	25	39	30	29	19	8	2	9	22	32	37	34	29	32	35	29	25	39	30	29	19	8	2	9	22	32	37	34	29	32	35	29
Cre-1.g2716972.t1.p1	Cre-1.g2716972.t1.p1	10	10	10	Cre-1.g2716972.t1.p1 None DBV=NCBI OS=Chlamydomonas reinhardtii PN=atpE TOU=Cre	1	10	10	10	1	2	4	5	3	2	5	4	1	3	7	6	4	4	5	3	1	2	4	5	3	2	5	4	1	3	7	6	4	4	5	3	1	2	4	5	3	2	5	4
Cre-1.g2716979.t1.p1	Cre-1.g2716979.t1.p1	31	31	30	Cre-1.g2716979.t1.p1 None DBV=NCBI OS=Chlamydomonas reinhardtii PN=tufA TOU=Cre	1	31	31	30	13	15	21	17	15	19	19	10	10	11	13	10	13	11	10	10	13	15	21	17	15	19	19	10	10	11	13	10	13	11	10	10	13	14	21	16	14	18	19	9
Cre-1.g2716983.t1.p1	Cre-1.g2716983.t1.p1	11	11	11	Cre-1.g2716983.t1.p1 None DBV=NCBI OS=Chlamydomonas reinhardtii PN=atpF TOU=Cre	1	11	11	11	3	2	3	2	2	1	7	3	3	2	4	2	1	4	3	4	3	2	3	2	2	1	7	3	3	2	4	2	1	4	3	4	3	2	3	2	2	1	7	3
Cre-1.g2716986.t1.p1	Cre-1.g2716986.t1.p1	11	11	11	Cre-1.g2716986.t1.p1 None DBV=NCBI OS=Chlamydomonas reinhardtii PN=chlN TOU=Cre	1	11	11	11	2	4	6	3	4	5	3	6	2	7	4	2	1	8	0	5	2	4	6	3	4	5	3	6	2	7	4	2	1	8	0	5	2	4	6	3	4	5	3	6
Cre-1.g2716987.t1.p1	Cre-1.g2716987.t1.p1	9	9	9	Cre-1.g2716987.t1.p1 None DBV=NCBI OS=Chlamydomonas reinhardtii PN=psbA TOU=Cre	1	9	9	9	6	3	7	4	6	3	8	5	6	6	6	5	6	6	8	5	6	3	7	4	6	3	8	5	6	6	6	5	6	6	8	5	6	3	7	4	6	3	8	5
Cre-1.g2716989.t1.p1	Cre-1.g2716989.t1.p1	4	4	4	Cre-1.g2716989.t1.p1 None DBV=NCBI OS=Chlamydomonas reinhardtii PN=petA TOU=Cre	1	4	4	4	0	0	1	1	0	0	1	0	2	2	0	1	0	0	0	0	0	0	1	1	0	0	1	0	2	2	0	1	0	0	0	0	0	0	1	1	0	0	1	0
Cre-1.g2716992.t1.p1	Cre-1.g2716992.t1.p1	16	16	16	Cre-1.g2716992.t1.p1 None DBV=NCBI OS=Chlamydomonas reinhardtii PN=rpoB-2 TOU=Cre	1	16	16	16	0	3	5	5	0	2	1	0	0	0	0	0	0	0	0	0	0	3	5	5	0	2	1	0	0	0	0	0	0	0	0	0	0	3	5	5	0	2	1	0
Cre-1.g2716993.t1.p1	Cre-1.g2716993.t1.p1	26	26	26	Cre-1.g2716993.t1.p1 None DBV=NCBI OS=Chlamydomonas reinhardtii PN=rpoB-1 TOU=Cre	1	26	26	26	1	4	10	3	5	8	5	1	0	1	0	0	0	0	0	0	1	4	10	3	5	8	5	1	0	1	0	0	0	0	0	0	1	4	10	3	5	8	5	1
Cre-1.g2716997.t1.p1	Cre-1.g2716997.t1.p1	28	28	28	Cre-1.g2716997.t1.p1 None DBV=NCBI OS=Chlamydomonas reinhardtii PN=rps3 TOU=Cre	1	28	28	28	1	11	15	8	5	11	10	7	6	15	6	5	6	14	12	18	1	11	15	8	5	11	10	7	6	15	6	5	6	14	12	18	1	11	15	8	5	11	10	7
Cre-1.g2716998.t1.p1	Cre-1.g2716998.t1.p1	40	40	40	Cre-1.g2716998.t1.p1 None DBV=NCBI OS=Chlamydomonas reinhardtii PN=rpoC2 TOU=Cre	1	40	40	40	0	4	16	9	0	1	5	2	0	0	0	0	0	0	0	0	0	4	16	9	0	1	5	2	0	0	0	0	0	0	0	0	0	4	16	9	0	1	5	2
Cre-1.g2717000.t1.p1	Cre-1.g2717000.t1.p1	4	4	4	Cre-1.g2717000.t1.p1 None DBV=NCBI OS=Chlamydomonas reinhardtii PN=psaA TOU=Cre	1	4	4	4	0	0	0	0	0	1	2	0	1	4	4	3	0	0	0	0	0	0	0	0	0	1	2	0	1	4	4	3	0	0	0	0	0	0	0	0	0	1	2	0
Cre-1.g2717001.t1.p1	Cre-1.g2717001.t1.p1	2	2	2	Cre-1.g2717001.t1.p1 None DBV=NCBI OS=Chlamydomonas reinhardtii PN=rps11 TOU=Cre	1	2	2	2	1	1	1	1	0	0	2	2	1	1	1	1	1	1	1	1	1	1	1	1	0	0	2	2	1	1	1	1	1	1	1	1	1	1	1	1	0	0	2	2
Cre-1.g2717002.t1.p1	Cre-1.g2717002.t1.p1	6	6	6	Cre-1.g2717002.t1.p1 None DBV=NCBI OS=Chlamydomonas reinhardtii PN=psbB TOU=Cre	1	6	6	6	0	0	1	0	0	0	2	0	0	1	2	1	0	0	1	0	0	0	1	0	0	0	2	0	0	1	2	1	0	0	1	0	0	0	1	0	0	0	2	0
Cre-1.g2717004.t1.p1	Cre-1.g2717004.t1.p1	20	20	20	Cre-1.g2717004.t1.p1 None DBV=NCBI OS=Chlamydomonas reinhardtii PN=rpoA TOU=Cre	1	20	20	20	1	6	9	7	4	5	6	3	0	3	2	0	1	0	1	0	1	6	9	7	4	5	6	3	0	3	2	0	1	0	1	0	1	6	9	7	4	5	6	3
Cre-1.g2717006.t1.p1	Cre-1.g2717006.t1.p1	33	33	33	Cre-1.g2717006.t1.p1 None DBV=NCBI OS=Chlamydomonas reinhardtii PN=rps2 TOU=Cre	1	33	33	33	9	15	17	9	13	22	16	3	2	2	2	1	12	0	1	0	9	15	17	9	13	22	16	3	2	2	2	1	12	0	1	0	9	15	17	9	13	22	16	3
Cre-1.g2717010.t1.p1	Cre-1.g2717010.t1.p1	9	9	9	Cre-1.g2717010.t1.p1 None DBV=NCBI OS=Chlamydomonas reinhardtii PN=rps9 TOU=Cre	1	9	9	9	2	3	7	3	5	3	6	5	1	2	1	1	2	0	0	0	2	3	7	3	5	3	6	5	1	2	1	1	2	0	0	0	2	3	7	3	5	3	6	5
Cre-1.g2717015.t1.p1	Cre-1.g2717015.t1.p1	23	23	23	Cre-1.g2717015.t1.p1 None DBV=NCBI OS=Chlamydomonas reinhardtii PN=clpP TOU=Cre	1	23	23	23	1	5	5	7	6	6	5	4	1	5	2	0	1	3	1	1	1	5	5	7	6	6	5	4	1	5	2	0	1	3	1	1	1	5	5	7	6	6	5	4
Cre-1.g2717034.t1.p1	Cre-1.g2717034.t1.p1	36	36	34	Cre-1.g2717034.t1.p1 None DBV=NCBI OS=Chlamydomonas reinhardtii PN=atpB TOU=Cre	1	36	36	34	24	28	29	30	26	27	27	24	16	19	24	17	25	1	3	0	24	28	29	30	26	27	27	24	16	19	24	17	25	1	3	0	22	26	28	30	24	25	25	22
Cre-1.g2717036.t1.p1	Cre-1.g2717036.t1.p1	2	2	2	Cre-1.g2717036.t1.p1 None DBV=NCBI OS=Chlamydomonas reinhardtii PN=rps12 TOU=Cre	1	2	2	2	1	1	1	1	1	1	1	0	1	1	1	1	1	1	1	1	1	1	1	1	1	1	1	0	1	1	1	1	1	1	1	1	1	1	1	1	1	1	1	0
Cre-1.g2717038.t1.p1	Cre-1.g2717038.t1.p1	3	3	3	Cre-1.g2717038.t1.p1 None DBV=NCBI OS=Chlamydomonas reinhardtii PN=psaB TOU=Cre	1	3	3	3	0	0	0	0	0	0	1	0	1	3	2	2	0	0	0	0	0	0	0	0	0	0	1	0	1	3	2	2	0	0	0	0	0	0	0	0	0	0	1	0
Cre-1.g2717040.t1.p1	Cre-1.g2717040.t1.p1	24	24	24	Cre-1.g2717040.t1.p1 None DBV=NCBI OS=Chlamydomonas reinhardtii PN=rbcL TOU=Cre	1	24	24	24	3	6	17	17	11	8	13	16	1	5	15	5	1	3	11	3	3	6	17	17	11	8	13	16	1	5	15	5	1	3	11	3	3	6	17	17	11	8	13	16
Cre-1.g2717041.t1.p1	Cre-1.g2717041.t1.p1	31	29	29	Cre-1.g2717041.t1.p1 None DBV=NCBI OS=Chlamydomonas reinhardtii PN=atpA TOU=Cre	1	31	29	29	8	12	22	17	16	10	28	14	10	14	22	13	11	10	25	12	6	11	21	16	14	9	26	12	9	13	20	12	9	9	23	11	6	11	21	16	14	9	26	12
Cre-1.g2717049.t1.p1	Cre-1.g2717049.t1.p1	14	14	14	Cre-1.g2717049.t1.p1 None DBV=NCBI OS=Chlamydomonas reinhardtii PN=rpoC1b TOU=Cre	1	14	14	14	0	2	2	3	1	0	2	0	0	0	0	0	0	0	0	0	0	2	2	3	1	0	2	0	0	0	0	0	0	0	0	0	0	2	2	3	1	0	2	0
Cre-1.g2717050.t1.p1	Cre-1.g2717050.t1.p1	14	14	14	Cre-1.g2717050.t1.p1 None DBV=NCBI OS=Chlamydomonas reinhardtii PN=rpoC1a TOU=Cre	1	14	14	14	0	1	3	3	0	2	2	0	0	0	0	0	0	0	0	0	0	1	3	3	0	2	2	0	0	0	0	0	0	0	0	0	0	1	3	3	0	2	2	0
Cre-1.g2717052.t1.p1	Cre-1.g2717052.t1.p1	2	2	2	Cre-1.g2717052.t1.p1 None DBV=NCBI OS=Chlamydomonas reinhardtii PN=chlL TOU=Cre	1	2	2	2	0	0	1	1	1	0	0	1	1	1	1	0	1	1	0	1	0	0	1	1	1	0	0	1	1	1	1	0	1	1	0	1	0	0	1	1	1	0	0	1
Cre-1.g2717055.t1.p1	Cre-1.g2717055.t1.p1	19	19	19	Cre-1.g2717055.t1.p1 None DBV=NCBI OS=Chlamydomonas reinhardtii PN=rpl2 TOU=Cre	1	19	19	19	3	3	6	8	5	6	9	5	5	10	8	9	6	8	7	9	3	3	6	8	5	6	9	5	5	10	8	9	6	8	7	9	3	3	6	8	5	6	9	5
Cre-1.g2717057.t1.p1	Cre-1.g2717057.t1.p1	3	3	3	Cre-1.g2717057.t1.p1 None DBV=NCBI OS=Chlamydomonas reinhardtii PN=rpl16 TOU=Cre	1	3	3	3	0	0	0	0	0	0	2	0	0	0	2	0	1	2	1	1	0	0	0	0	0	0	2	0	0	0	2	0	1	2	1	1	0	0	0	0	0	0	2	0
Cre-1.g2717058.t1.p1	Cre-1.g2717058.t1.p1	4	4	4	Cre-1.g2717058.t1.p1 None DBV=NCBI OS=Chlamydomonas reinhardtii PN=rpl14 TOU=Cre	1	4	4	4	0	0	3	0	0	0	2	0	0	1	1	1	0	1	1	0	0	0	3	0	0	0	2	0	0	1	1	1	0	1	1	0	0	0	3	0	0	0	2	0
Cre10.g417550.t1.1	Cre10.g417550.t1.1	3	3	3	Cre10.g417550.t1.1 ClpS-like protein ALS=CLPS3 DBV=JGI5.5 GN=CLPS3 OS=Chlamydomonas reinhardtii SV=1 TOU=Cre	1	3	3	3	0	0	1	0	2	1	1	0	0	0	1	0	0	0	1	0	0	0	1	0	2	1	1	0	0	0	1	0	0	0	1	0	0	0	1	0	2	1	1	0
Cre10.g417700.t1.2	Cre10.g417700.t1.2	28	28	28	Cre10.g417700.t1.2 Ribosomal protein L3, component of cytosolic 80S ribosome and 60S large subunit ALS=RPL3 DBV=JGI5.5 GN=RPL3 OS=Chlamydomonas reinhardtii SV=2 TOU=Cre	1	28	28	28	9	18	15	13	18	16	15	15	17	17	16	15	9	17	16	16	9	18	15	13	18	16	15	15	17	17	16	15	9	17	16	16	9	18	15	13	18	16	15	15
Cre10.g418500.t2.1;Cre10.g418500.t1.1	Cre10.g418500.t2.1;Cre10.g418500.t1.1	12;12	12;12	12;12	Cre10.g418500.t2.1 None DBV=JGI5.5 OS=Chlamydomonas reinhardtii SV=1 TOU=Cre;Cre10.g418500.t1.1 None DBV=JGI5.5 OS=Chlamydomonas reinhardtii SV=1 TOU=Cre	2	12	12	12	0	0	0	0	0	0	0	0	0	0	0	0	0	0	0	0	0	0	0	0	0	0	0	0	0	0	0	0	0	0	0	0	0	0	0	0	0	0	0	0
Cre10.g418950.t2.1;Cre10.g418950.t1.1	Cre10.g418950.t2.1;Cre10.g418950.t1.1	20;20	20;20	19;19	Cre10.g418950.t2.1 Kinesin motor protein, kinesin-4/10 family DBV=JGI5.5 OS=Chlamydomonas reinhardtii SV=1 TOU=Cre;Cre10.g418950.t1.1 Kinesin motor protein, kinesin-4/10 family DBV=JGI5.5 OS=Chlamydomonas reinhardtii SV=1 TOU=Cre	2	20	20	19	0	2	3	5	3	11	4	6	0	1	0	0	0	0	0	0	0	2	3	5	3	11	4	6	0	1	0	0	0	0	0	0	0	2	2	4	2	10	3	5
Cre10.g419050.t2.1;Cre10.g419050.t1.1	Cre10.g419050.t2.1;Cre10.g419050.t1.1	5;5	5;5	5;5	Cre10.g419050.t2.1 Mitochondrial F1F0 ATP synthase, alpha subunit ALS=ATP1B DBV=JGI5.5 GN=ATP1B OS=Chlamydomonas reinhardtii SV=1 TOU=Cre;Cre10.g419050.t1.1 Mitochondrial F1F0 ATP synthase, alpha subunit ALS=ATP1B DBV=JGI5.5 GN=ATP1B OS=Chlamydomonas reinh	2	5	5	5	0	1	3	1	1	3	2	0	0	0	0	0	0	0	0	0	0	1	3	1	1	3	2	0	0	0	0	0	0	0	0	0	0	1	3	1	1	3	2	0
Cre10.g420750.t1.2	Cre10.g420750.t1.2	7	7	7	Cre10.g420750.t1.2 Ribosomal protein L30, component of cytosolic 80S ribosome and 60S large subunit ALS=RPL30 DBV=JGI5.5 GN=RPL30 OS=Chlamydomonas reinhardtii SV=2 TOU=Cre	1	7	7	7	2	1	3	3	3	0	5	3	3	3	6	3	4	3	4	4	2	1	3	3	3	0	5	3	3	3	6	3	4	3	4	4	2	1	3	3	3	0	5	3
Cre10.g421600.t1.2	Cre10.g421600.t1.2	12	12	12	Cre10.g421600.t1.2 None DBV=JGI5.5 OS=Chlamydomonas reinhardtii SV=2 TOU=Cre	1	12	12	12	1	2	2	4	2	7	2	4	3	4	1	2	0	1	0	4	1	2	2	4	2	7	2	4	3	4	1	2	0	1	0	4	1	2	2	4	2	7	2	4
Cre10.g421700.t1.2	Cre10.g421700.t1.2	8	8	8	Cre10.g421700.t1.2 Glycerol-3-phosphate dehydrogenase/dihydroxyacetone-3-phosphate reductase ALS=GPD4 DBV=JGI5.5 GN=GPD4 OS=Chlamydomonas reinhardtii SV=2 TOU=Cre	1	8	8	8	0	4	1	0	3	5	0	0	1	0	0	1	0	2	0	0	0	4	1	0	3	5	0	0	1	0	0	1	0	2	0	0	0	4	1	0	3	5	0	0
Cre10.g421850.t1.2	Cre10.g421850.t1.2	2	2	2	Cre10.g421850.t1.2 None DBV=JGI5.5 OS=Chlamydomonas reinhardtii SV=2 TOU=Cre	1	2	2	2	0	0	0	0	0	0	0	0	0	0	0	0	0	0	0	0	0	0	0	0	0	0	0	0	0	0	0	0	0	0	0	0	0	0	0	0	0	0	0	0
Cre10.g423650.t1.2	Cre10.g423650.t1.2	6	6	6	Cre10.g423650.t1.2 Plastid ribosomal protein L11 ALS=PRPL11 DBV=JGI5.5 GN=PRPL11 OS=Chlamydomonas reinhardtii SV=2 TOU=Cre	1	6	6	6	1	1	3	0	1	1	2	0	0	0	4	0	0	0	2	0	1	1	3	0	1	1	2	0	0	0	4	0	0	0	2	0	1	1	3	0	1	1	2	0
Cre10.g424450.t1.2	Cre10.g424450.t1.2	8	8	8	Cre10.g424450.t1.2 40 kDa translocon at mitochondrial outer envelope membrane ALS=TOM40 DBV=JGI5.5 GN=TOM40 OS=Chlamydomonas reinhardtii SV=2 TOU=Cre	1	8	8	8	3	3	5	2	3	4	5	3	2	5	4	3	2	6	3	5	3	3	5	2	3	4	5	3	2	5	4	3	2	6	3	5	3	3	5	2	3	4	5	3
Cre10.g425900.t1.2	Cre10.g425900.t1.2	7	7	7	Cre10.g425900.t1.2 Light-harvesting protein of photosystem I ALS=LHCA5 DBV=JGI5.5 GN=LHCA5 OS=Chlamydomonas reinhardtii SV=2 TOU=Cre	1	7	7	7	3	2	3	1	2	2	5	1	1	4	3	0	4	2	4	2	3	2	3	1	2	2	5	1	1	4	3	0	4	2	4	2	3	2	3	1	2	2	5	1
Cre10.g427050.t1.2	Cre10.g427050.t1.2	6	6	6	Cre10.g427050.t1.2 ATP-binding protein, MRP/NBP35 family ALS=MNP1 DBV=JGI5.5 GN=MNP1 OS=Chlamydomonas reinhardtii SV=2 TOU=Cre	1	6	6	6	0	0	0	0	0	0	0	0	0	0	0	0	0	0	0	0	0	0	0	0	0	0	0	0	0	0	0	0	0	0	0	0	0	0	0	0	0	0	0	0
Cre10.g427700.t1.2	Cre10.g427700.t1.2	12	12	12	Cre10.g427700.t1.2 None DBV=JGI5.5 OS=Chlamydomonas reinhardtii SV=2 TOU=Cre	1	12	12	12	1	4	2	3	2	6	2	3	2	1	3	2	3	6	4	2	1	4	2	3	2	6	2	3	2	1	3	2	3	6	4	2	1	4	2	3	2	6	2	3
Cre10.g428200.t1.2	Cre10.g428200.t1.2	1	1	1	Cre10.g428200.t1.2 None DBV=JGI5.5 OS=Chlamydomonas reinhardtii SV=2 TOU=Cre	1	1	1	1	0	0	0	0	0	0	1	0	0	0	0	0	0	0	0	0	0	0	0	0	0	0	1	0	0	0	0	0	0	0	0	0	0	0	0	0	0	0	1	0
Cre10.g428678.t1.1	Cre10.g428678.t1.1	2	2	2	Cre10.g428678.t1.1 tRNA uridine 5-carboxymethylaminomethyl modification enzyme ALS=GID1 DBV=JGI5.5 GN=GID1 OS=Chlamydomonas reinhardtii SV=1 TOU=Cre	1	2	2	2	0	0	0	0	0	0	0	0	0	0	1	0	0	0	0	1	0	0	0	0	0	0	0	0	0	0	1	0	0	0	0	1	0	0	0	0	0	0	0	0
Cre10.g428750.t1.1	Cre10.g428750.t1.1	4	4	4	Cre10.g428750.t1.1 None DBV=JGI5.5 OS=Chlamydomonas reinhardtii SV=1 TOU=Cre	1	4	4	4	0	0	0	0	0	0	0	1	0	0	0	0	0	0	1	0	0	0	0	0	0	0	0	1	0	0	0	0	0	0	1	0	0	0	0	0	0	0	0	1
Cre10.g429100.t1.2	Cre10.g429100.t1.2	9	9	9	Cre10.g429100.t1.2 None DBV=JGI5.5 OS=Chlamydomonas reinhardtii SV=2 TOU=Cre	1	9	9	9	0	1	1	2	1	3	1	1	0	2	1	0	0	0	1	2	0	1	1	2	1	3	1	1	0	2	1	0	0	0	1	2	0	1	1	2	1	3	1	1
Cre10.g430150.t1.2	Cre10.g430150.t1.2	12	12	12	Cre10.g430150.t1.2 None DBV=JGI5.5 OS=Chlamydomonas reinhardtii SV=2 TOU=Cre	1	12	12	12	1	2	1	2	4	2	3	0	5	8	9	6	1	0	0	0	1	2	1	2	4	2	3	0	5	8	9	6	1	0	0	0	1	2	1	2	4	2	3	0
Cre10.g430501.t1.1	Cre10.g430501.t1.1	6	6	6	Cre10.g430501.t1.1 None DBV=JGI5.5 OS=Chlamydomonas reinhardtii SV=1 TOU=Cre	1	6	6	6	0	0	0	1	2	4	0	2	0	0	0	0	0	0	0	0	0	0	0	1	2	4	0	2	0	0	0	0	0	0	0	0	0	0	0	1	2	4	0	2
Cre10.g432770.t1.2	Cre10.g432770.t1.2	1	1	1	Cre10.g432770.t1.2 None DBV=JGI5.5 OS=Chlamydomonas reinhardtii SV=2 TOU=Cre	1	1	1	1	1	0	0	1	0	0	1	1	0	0	1	1	1	1	1	1	1	0	0	1	0	0	1	1	0	0	1	1	1	1	1	1	1	0	0	1	0	0	1	1
Cre10.g432800.t1.2	Cre10.g432800.t1.2	7	7	7	Cre10.g432800.t1.2 Ribosomal protein Sa, component of cytosolic 80S ribosome and 40S small subunit ALS=RPSa DBV=JGI5.5 GN=RPSa OS=Chlamydomonas reinhardtii SV=2 TOU=Cre	1	7	7	7	3	3	5	4	3	4	4	1	4	3	3	3	6	6	3	4	3	3	5	4	3	4	4	1	4	3	3	3	6	6	3	4	3	3	5	4	3	4	4	1
Cre10.g433100.t1.2	Cre10.g433100.t1.2	6	6	6	Cre10.g433100.t1.2 None DBV=JGI5.5 OS=Chlamydomonas reinhardtii SV=2 TOU=Cre	1	6	6	6	0	2	2	1	1	4	2	1	0	2	0	0	0	0	0	0	0	2	2	1	1	4	2	1	0	2	0	0	0	0	0	0	0	2	2	1	1	4	2	1
Cre10.g433600.t1.2	Cre10.g433600.t1.2	6	6	6	Cre10.g433600.t1.2 None DBV=JGI5.5 OS=Chlamydomonas reinhardtii SV=2 TOU=Cre	1	6	6	6	0	0	2	0	0	0	2	0	0	2	0	0	2	0	0	1	0	0	2	0	0	0	2	0	0	2	0	0	2	0	0	1	0	0	2	0	0	0	2	0
Cre10.g433950.t1.1	Cre10.g433950.t1.1	2	2	2	Cre10.g433950.t1.1 None DBV=JGI5.5 OS=Chlamydomonas reinhardtii SV=1 TOU=Cre	1	2	2	2	0	0	1	0	0	1	0	0	1	0	0	2	0	0	0	0	0	0	1	0	0	1	0	0	1	0	0	2	0	0	0	0	0	0	1	0	0	1	0	0
Cre10.g434250.t1.2	Cre10.g434250.t1.2	2	2	2	Cre10.g434250.t1.2 None DBV=JGI5.5 OS=Chlamydomonas reinhardtii SV=2 TOU=Cre	1	2	2	2	0	0	0	0	0	0	1	1	0	0	0	0	0	1	1	0	0	0	0	0	0	0	1	1	0	0	0	0	0	1	1	0	0	0	0	0	0	0	1	1
Cre10.g434750.t1.2	Cre10.g434750.t1.2	13	13	13	Cre10.g434750.t1.2 Acetohydroxy acid isomeroreductase ALS=AAI1 DBV=JGI5.5 GN=AAI1 OS=Chlamydomonas reinhardtii SV=2 TOU=Cre	1	13	13	13	3	3	5	5	3	3	5	2	3	4	4	3	3	7	3	3	3	3	5	5	3	3	5	2	3	4	4	3	3	7	3	3	3	3	5	5	3	3	5	2
Cre10.g435300.t2.1;Cre10.g435300.t1.2	Cre10.g435300.t2.1;Cre10.g435300.t1.2	9;9	9;9	9;9	Cre10.g435300.t2.1 Aspartyl aminopeptidase-like protein ALS=AAP1 DBV=JGI5.5 GN=AAP1 OS=Chlamydomonas reinhardtii SV=1 TOU=Cre;Cre10.g435300.t1.2 Aspartyl aminopeptidase-like protein ALS=AAP1 DBV=JGI5.5 GN=AAP1 OS=Chlamydomonas reinhardtii SV=2 TOU=Cre	2	9	9	9	0	0	0	0	0	0	0	0	0	0	0	0	0	0	0	0	0	0	0	0	0	0	0	0	0	0	0	0	0	0	0	0	0	0	0	0	0	0	0	0
Cre10.g435800.t1.2	Cre10.g435800.t1.2	6	6	6	Cre10.g435800.t1.2 NAD-dependent epimerase/dehydratase DBV=JGI5.5 OS=Chlamydomonas reinhardtii SV=2 TOU=Cre	1	6	6	6	0	0	2	0	0	1	1	1	0	0	1	0	0	0	0	0	0	0	2	0	0	1	1	1	0	0	1	0	0	0	0	0	0	0	2	0	0	1	1	1
Cre10.g436550.t1.2	Cre10.g436550.t1.2	13	13	13	Cre10.g436550.t1.2 Low-CO2-inducible protein ALS=LCI5 DBV=JGI5.5 GN=LCI5 OS=Chlamydomonas reinhardtii SV=2 TOU=Cre	1	13	13	13	8	9	9	9	11	10	10	11	2	3	5	4	7	0	2	3	8	9	9	9	11	10	10	11	2	3	5	4	7	0	2	3	8	9	9	9	11	10	10	11
Cre10.g436600.t1.2	Cre10.g436600.t1.2	11	11	11	Cre10.g436600.t1.2 None DBV=JGI5.5 OS=Chlamydomonas reinhardtii SV=2 TOU=Cre	1	11	11	11	4	7	4	5	2	8	5	3	1	3	1	2	1	0	0	0	4	7	4	5	2	8	5	3	1	3	1	2	1	0	0	0	4	7	4	5	2	8	5	3
Cre10.g439100.t1.2	Cre10.g439100.t1.2	9	9	9	Cre10.g439100.t1.2 T-complex protein 1, alpha subunit ALS=CCT1 DBV=JGI5.5 GN=CCT1 OS=Chlamydomonas reinhardtii SV=2 TOU=Cre	1	9	9	9	2	2	2	3	2	4	2	0	4	4	1	1	2	4	1	4	2	2	2	3	2	4	2	0	4	4	1	1	2	4	1	4	2	2	2	3	2	4	2	0
Cre10.g440050.t1.2	Cre10.g440050.t1.2	4	4	4	Cre10.g440050.t1.2 NAD-dependent epimerase/dehydratase DBV=JGI5.5 OS=Chlamydomonas reinhardtii SV=2 TOU=Cre	1	4	4	4	0	0	1	0	1	2	2	3	0	0	0	0	0	0	0	0	0	0	1	0	1	2	2	3	0	0	0	0	0	0	0	0	0	0	1	0	1	2	2	3
Cre10.g440750.t1.2	Cre10.g440750.t1.2	2	2	2	Cre10.g440750.t1.2 DNA topoisomerase (type IIA), DNA gyrase subunit B ALS=TOP3 DBV=JGI5.5 GN=TOP3 OS=Chlamydomonas reinhardtii SV=2 TOU=Cre	1	2	2	2	0	0	1	0	0	0	1	0	0	0	0	0	0	0	0	0	0	0	1	0	0	0	1	0	0	0	0	0	0	0	0	0	0	0	1	0	0	0	1	0
Cre10.g441200.t1.2	Cre10.g441200.t1.2	11	11	11	Cre10.g441200.t1.2 None DBV=JGI5.5 OS=Chlamydomonas reinhardtii SV=2 TOU=Cre	1	11	11	11	0	0	0	0	1	4	2	2	0	0	0	0	0	0	0	0	0	0	0	0	1	4	2	2	0	0	0	0	0	0	0	0	0	0	0	0	1	4	2	2
Cre10.g441400.t1.2	Cre10.g441400.t1.2	14	14	14	Cre10.g441400.t1.2 Nucleolar protein, Component of C/D snoRNPs ALS=NOP58 DBV=JGI5.5 GN=NOP58 OS=Chlamydomonas reinhardtii SV=2 TOU=Cre	1	14	14	14	2	2	8	6	0	3	4	2	3	3	4	2	1	6	4	4	2	2	8	6	0	3	4	2	3	3	4	2	1	6	4	4	2	2	8	6	0	3	4	2
Cre10.g441650.t1.1	Cre10.g441650.t1.1	1	1	1	Cre10.g441650.t1.1 None DBV=JGI5.5 OS=Chlamydomonas reinhardtii SV=1 TOU=Cre	1	1	1	1	0	0	1	1	0	0	1	0	0	0	1	1	0	0	0	0	0	0	1	1	0	0	1	0	0	0	1	1	0	0	0	0	0	0	1	1	0	0	1	0
Cre10.g442700.t1.2	Cre10.g442700.t1.2	3	3	3	Cre10.g442700.t1.2 None DBV=JGI5.5 OS=Chlamydomonas reinhardtii SV=2 TOU=Cre	1	3	3	3	0	0	0	0	0	0	0	0	0	0	0	0	0	0	0	2	0	0	0	0	0	0	0	0	0	0	0	0	0	0	0	2	0	0	0	0	0	0	0	0
Cre10.g443100.t1.2	Cre10.g443100.t1.2	2	2	2	Cre10.g443100.t1.2 None DBV=JGI5.5 OS=Chlamydomonas reinhardtii SV=2 TOU=Cre	1	2	2	2	0	0	0	0	0	0	0	0	0	1	0	1	0	0	0	0	0	0	0	0	0	0	0	0	0	1	0	1	0	0	0	0	0	0	0	0	0	0	0	0
Cre10.g443250.t1.2	Cre10.g443250.t1.2	13	13	13	Cre10.g443250.t1.2 T-complex protein 1, gamma subunit ALS=CCT3 DBV=JGI5.5 GN=CCT3 OS=Chlamydomonas reinhardtii SV=2 TOU=Cre	1	13	13	13	0	0	0	0	4	5	1	0	0	0	0	0	0	0	0	0	0	0	0	0	4	5	1	0	0	0	0	0	0	0	0	0	0	0	0	0	4	5	1	0
Cre10.g443350.t1.2	Cre10.g443350.t1.2	9	9	9	Cre10.g443350.t1.2 None DBV=JGI5.5 OS=Chlamydomonas reinhardtii SV=2 TOU=Cre	1	9	9	9	0	0	0	0	0	0	0	0	0	0	0	0	0	0	0	0	0	0	0	0	0	0	0	0	0	0	0	0	0	0	0	0	0	0	0	0	0	0	0	0
Cre10.g444700.t1.1;Cre16.g665800.t1.2	Cre10.g444700.t1.1	32;1	32;1	30;1	Cre10.g444700.t1.1 Starch Branching Enzyme ALS=SBE3 DBV=JGI5.5 GN=SBE3 OS=Chlamydomonas reinhardtii SV=1 TOU=Cre	2	32	32	30	2	13	13	9	9	24	15	10	3	9	6	6	3	0	0	0	2	13	13	9	9	24	15	10	3	9	6	6	3	0	0	0	2	13	13	7	8	24	15	9
Cre10.g446500.t1.1	Cre10.g446500.t1.1	14	14	14	Cre10.g446500.t1.1 None DBV=JGI5.5 OS=Chlamydomonas reinhardtii SV=1 TOU=Cre	1	14	14	14	4	5	7	8	10	5	8	8	7	7	6	5	4	0	0	0	4	5	7	8	10	5	8	8	7	7	6	5	4	0	0	0	4	5	7	8	10	5	8	8
Cre10.g449050.t1.2	Cre10.g449050.t1.2	1	1	1	Cre10.g449050.t1.2 None DBV=JGI5.5 OS=Chlamydomonas reinhardtii SV=2 TOU=Cre	1	1	1	1	0	0	0	0	0	0	0	0	0	0	0	0	0	0	0	0	0	0	0	0	0	0	0	0	0	0	0	0	0	0	0	0	0	0	0	0	0	0	0	0
Cre10.g451900.t1.1	Cre10.g451900.t1.1	25	25	25	Cre10.g451900.t1.1 Threonine synthase ALS=THS1 DBV=JGI5.5 GN=THS1 OS=Chlamydomonas reinhardtii SV=1 TOU=Cre	1	25	25	25	5	12	11	6	13	15	9	6	3	3	1	3	2	0	0	0	5	12	11	6	13	15	9	6	3	3	1	3	2	0	0	0	5	12	11	6	13	15	9	6
Cre10.g452050.t1.2	Cre10.g452050.t1.2	8	8	8	Cre10.g452050.t1.2 Light-harvesting protein of photosystem I ALS=LHCA4 DBV=JGI5.5 GN=LHCA4 OS=Chlamydomonas reinhardtii SV=2 TOU=Cre	1	8	8	8	1	2	5	1	2	1	6	1	3	6	7	4	1	0	1	0	1	2	5	1	2	1	6	1	3	6	7	4	1	0	1	0	1	2	5	1	2	1	6	1
Cre10.g452350.t1.1	Cre10.g452350.t1.1	5	5	5	Cre10.g452350.t1.1 None DBV=JGI5.5 OS=Chlamydomonas reinhardtii SV=1 TOU=Cre	1	5	5	5	2	2	0	1	3	1	2	2	3	5	4	5	3	0	0	0	2	2	0	1	3	1	2	2	3	5	4	5	3	0	0	0	2	2	0	1	3	1	2	2
Cre10.g452450.t1.2	Cre10.g452450.t1.2	12	12	12	Cre10.g452450.t1.2 110 kDa translocon of chloroplast envelope inner membrane ALS=TIC110 DBV=JGI5.5 GN=TIC110 OS=Chlamydomonas reinhardtii SV=2 TOU=Cre	1	12	12	12	1	3	2	3	2	5	1	1	0	0	0	0	0	0	0	0	1	3	2	3	2	5	1	1	0	0	0	0	0	0	0	0	1	3	2	3	2	5	1	1
Cre10.g452800.t1.2	Cre10.g452800.t1.2	8	8	8	Cre10.g452800.t1.2 Low-CO2-inducible protein ALS=LCIB DBV=JGI5.5 GN=LCIB OS=Chlamydomonas reinhardtii SV=2 TOU=Cre	1	8	8	8	1	1	0	1	2	2	0	0	1	1	1	0	0	0	0	0	1	1	0	1	2	2	0	0	1	1	1	0	0	0	0	0	1	1	0	1	2	2	0	0
Cre10.g452850.t1.1	Cre10.g452850.t1.1	2	2	2	Cre10.g452850.t1.1 None DBV=JGI5.5 OS=Chlamydomonas reinhardtii SV=1 TOU=Cre	1	2	2	2	0	0	0	0	0	0	0	0	0	0	0	0	0	0	0	0	0	0	0	0	0	0	0	0	0	0	0	0	0	0	0	0	0	0	0	0	0	0	0	0
Cre10.g454700.t1.2	Cre10.g454700.t1.2	16	16	16	Cre10.g454700.t1.2 None DBV=JGI5.5 OS=Chlamydomonas reinhardtii SV=2 TOU=Cre	1	16	16	16	0	2	0	3	1	9	2	3	0	0	0	0	0	0	0	0	0	2	0	3	1	9	2	3	0	0	0	0	0	0	0	0	0	2	0	3	1	9	2	3
Cre10.g455850.t1.2	Cre10.g455850.t1.2	26	26	26	Cre10.g455850.t1.2 Minichromosome maintenance protein ALS=MCM7 DBV=JGI5.5 GN=MCM7 OS=Chlamydomonas reinhardtii SV=2 TOU=Cre	1	26	26	26	0	0	0	0	0	0	0	1	0	1	0	0	0	0	0	0	0	0	0	0	0	0	0	1	0	1	0	0	0	0	0	0	0	0	0	0	0	0	0	1
Cre10.g456200.t1.2	Cre10.g456200.t1.2	5	5	5	Cre10.g456200.t1.2 Ribosomal protein S24, component of cytosolic 80S ribosome and 40S small subunit ALS=RPS24 DBV=JGI5.5 GN=RPS24 OS=Chlamydomonas reinhardtii SV=2 TOU=Cre	1	5	5	5	0	2	2	3	3	2	3	4	2	3	4	2	3	4	4	4	0	2	2	3	3	2	3	4	2	3	4	2	3	4	4	4	0	2	2	3	3	2	3	4
Cre10.g458500.t1.2	Cre10.g458500.t1.2	15	15	15	Cre10.g458500.t1.2 Aspartate kinase DBV=JGI5.5 OS=Chlamydomonas reinhardtii SV=2 TOU=Cre	1	15	15	15	2	5	6	4	4	6	6	2	2	5	5	5	0	10	3	7	2	5	6	4	4	6	6	2	2	5	5	5	0	10	3	7	2	5	6	4	4	6	6	2
Cre10.g458550.t1.2	Cre10.g458550.t1.2	2	2	2	Cre10.g458550.t1.2 None DBV=JGI5.5 OS=Chlamydomonas reinhardtii SV=2 TOU=Cre	1	2	2	2	0	0	0	0	0	0	0	0	1	0	1	1	0	0	0	0	0	0	0	0	0	0	0	0	1	0	1	1	0	0	0	0	0	0	0	0	0	0	0	0
Cre10.g459250.t1.2	Cre10.g459250.t1.2	16	16	16	Cre10.g459250.t1.2 Ribosomal protein L35a, component of cytosolic 80S ribosome and 60S large subunit ALS=RPL35a DBV=JGI5.5 GN=RPL35a OS=Chlamydomonas reinhardtii SV=2 TOU=Cre	1	16	16	16	6	5	8	4	6	6	8	5	3	8	7	6	7	4	7	2	6	5	8	4	6	6	8	5	3	8	7	6	7	4	7	2	6	5	8	4	6	6	8	5
Cre10.g459500.t1.1	Cre10.g459500.t1.1	4	4	4	Cre10.g459500.t1.1 Nucleolar GTP-binding protein DBV=JGI5.5 OS=Chlamydomonas reinhardtii SV=1 TOU=Cre	1	4	4	4	0	0	1	1	0	0	0	0	0	0	0	0	0	0	0	0	0	0	1	1	0	0	0	0	0	0	0	0	0	0	0	0	0	0	1	1	0	0	0	0
Cre10.g460800.t1.2	Cre10.g460800.t1.2	1	1	1	Cre10.g460800.t1.2 None DBV=JGI5.5 OS=Chlamydomonas reinhardtii SV=2 TOU=Cre	1	1	1	1	0	0	0	0	1	0	0	0	0	0	0	0	0	1	0	0	0	0	0	0	1	0	0	0	0	0	0	0	0	1	0	0	0	0	0	0	1	0	0	0
Cre10.g461050.t1.2	Cre10.g461050.t1.2	11	11	11	Cre10.g461050.t1.2 Vacuolar ATP synthase subunit A ALS=ATPvA1 DBV=JGI5.5 GN=ATPvA1 OS=Chlamydomonas reinhardtii SV=2 TOU=Cre	1	11	11	11	1	3	4	3	2	1	4	2	1	4	4	0	3	1	4	1	1	3	4	3	2	1	4	2	1	4	4	0	3	1	4	1	1	3	4	3	2	1	4	2
Cre10.g465550.t1.1	Cre10.g465550.t1.1	5	5	5	Cre10.g465550.t1.1 ClpD chaperone, Hsp100 family ALS=CLPD1 DBV=JGI5.5 GN=CLPD1 OS=Chlamydomonas reinhardtii SV=1 TOU=Cre	1	5	5	5	0	1	1	1	0	1	1	1	0	0	0	0	0	0	0	0	0	1	1	1	0	1	1	1	0	0	0	0	0	0	0	0	0	1	1	1	0	1	1	1
Cre10.g465900.t1.2	Cre10.g465900.t1.2	3	2	2	Cre10.g465900.t1.2 Cyclin dependent protein kinase ALS=CDKA1 DBV=JGI5.5 GN=CDKA1 OS=Chlamydomonas reinhardtii SV=2 TOU=Cre	1	3	2	2	0	0	0	0	0	0	0	0	0	0	0	0	0	0	0	1	0	0	0	0	0	0	0	0	0	0	0	0	0	0	0	0	0	0	0	0	0	0	0	0
Cre10.g466650.t1.2	Cre10.g466650.t1.2	4	4	4	Cre10.g466650.t1.2 Flagellar Associated Protein ALS=FAP252 DBV=JGI5.5 GN=FAP252 OS=Chlamydomonas reinhardtii SV=2 TOU=Cre	1	4	4	4	0	0	0	0	1	0	0	1	0	0	0	0	0	0	0	0	0	0	0	0	1	0	0	1	0	0	0	0	0	0	0	0	0	0	0	0	1	0	0	1
Cre11.g467400.t1.2	Cre11.g467400.t1.2	17	17	17	Cre11.g467400.t1.2 None DBV=JGI5.5 OS=Chlamydomonas reinhardtii SV=2 TOU=Cre	1	17	17	17	9	13	11	11	12	13	15	9	7	6	4	5	8	0	0	0	9	13	11	11	12	13	15	9	7	6	4	5	8	0	0	0	9	13	11	11	12	13	15	9
Cre11.g467547.t1.1	Cre11.g467547.t1.1	7	7	7	Cre11.g467547.t1.1 Glutamyl/glutaminyl-tRNA synthetase DBV=JGI5.5 OS=Chlamydomonas reinhardtii SV=1 TOU=Cre	1	7	7	7	0	0	1	1	0	1	1	0	0	0	1	0	2	2	1	2	0	0	1	1	0	1	1	0	0	0	1	0	2	2	1	2	0	0	1	1	0	1	1	0
Cre11.g467569.t1.1	Cre11.g467569.t1.1	5	5	5	Cre11.g467569.t1.1 Chloroplast ATP synthase delta chain ALS=ATPD DBV=JGI5.5 GN=ATPD OS=Chlamydomonas reinhardtii SV=1 TOU=Cre	1	5	5	5	0	0	2	1	0	0	4	1	0	0	1	0	1	0	1	0	0	0	2	1	0	0	4	1	0	0	1	0	1	0	1	0	0	0	2	1	0	0	4	1
Cre11.g467573.t1.1	Cre11.g467573.t1.1	1	1	1	Cre11.g467573.t1.1 Chlorophyll a/b binding protein of photosystem I, type III ALS=LHCA3 DBV=JGI5.5 GN=LHCA3 OS=Chlamydomonas reinhardtii SV=1 TOU=Cre	1	1	1	1	1	0	1	0	1	0	1	1	1	1	1	1	0	1	0	0	1	0	1	0	1	0	1	1	1	1	1	1	0	1	0	0	1	0	1	0	1	0	1	1
Cre11.g467578.t1.1	Cre11.g467578.t1.1	4	4	4	Cre11.g467578.t1.1 None DBV=JGI5.5 OS=Chlamydomonas reinhardtii SV=1 TOU=Cre	1	4	4	4	2	0	3	0	0	0	4	0	0	0	2	0	1	1	1	0	2	0	3	0	0	0	4	0	0	0	2	0	1	1	1	0	2	0	3	0	0	0	4	0
Cre11.g467723.t2.1;Cre11.g467723.t1.1	Cre11.g467723.t2.1;Cre11.g467723.t1.1	3;3	3;3	3;3	Cre11.g467723.t2.1 3-ketoacyl-CoA-synthase ALS=KAS1 DBV=JGI5.5 GN=KAS1 OS=Chlamydomonas reinhardtii SV=1 TOU=Cre;Cre11.g467723.t1.1 3-ketoacyl-CoA-synthase ALS=KAS1 DBV=JGI5.5 GN=KAS1 OS=Chlamydomonas reinhardtii SV=1 TOU=Cre	2	3	3	3	0	0	0	0	0	1	1	1	0	1	1	0	0	0	0	0	0	0	0	0	0	1	1	1	0	1	1	0	0	0	0	0	0	0	0	0	0	1	1	1
Cre11.g467749.t1.1	Cre11.g467749.t1.1	9	9	9	Cre11.g467749.t1.1 None DBV=JGI5.5 OS=Chlamydomonas reinhardtii SV=1 TOU=Cre	1	9	9	9	0	2	4	2	5	1	1	1	0	0	0	0	0	0	0	0	0	2	4	2	5	1	1	1	0	0	0	0	0	0	0	0	0	2	4	2	5	1	1	1
Cre11.g467770.t1.1	Cre11.g467770.t1.1	21	21	21	Cre11.g467770.t1.1 Phosphoglycerate kinase, chloroplast precursor ALS=PGK1 DBV=JGI5.5 GN=PGK1 OS=Chlamydomonas reinhardtii SV=1 TOU=Cre	1	21	21	21	3	1	10	3	5	4	12	4	4	9	12	5	5	7	8	2	3	1	10	3	5	4	12	4	4	9	12	5	5	7	8	2	3	1	10	3	5	4	12	4
Cre11.g467781.t1.1	Cre11.g467781.t1.1	12	12	12	Cre11.g467781.t1.1 ABC transporter-like and Flagellar Associated Protein DBV=JGI5.5 OS=Chlamydomonas reinhardtii SV=1 TOU=Cre	1	12	12	12	0	2	1	3	0	0	2	1	1	2	0	0	1	5	1	6	0	2	1	3	0	0	2	1	1	2	0	0	1	5	1	6	0	2	1	3	0	0	2	1
Cre11.g469150.t1.2	Cre11.g469150.t1.2	7	7	7	Cre11.g469150.t1.2 None DBV=JGI5.5 OS=Chlamydomonas reinhardtii SV=2 TOU=Cre	1	7	7	7	0	4	4	3	5	4	4	1	1	2	1	0	1	0	0	0	0	4	4	3	5	4	4	1	1	2	1	0	1	0	0	0	0	4	4	3	5	4	4	1
Cre11.g476325.t1.1;Cre16.g673852.t1.1	Cre11.g476325.t1.1;Cre16.g673852.t1.1	9;9	9;9	9;9	Cre11.g476325.t1.1 None DBV=JGI5.5 OS=Chlamydomonas reinhardtii SV=1 TOU=Cre;Cre16.g673852.t1.1 None DBV=JGI5.5 OS=Chlamydomonas reinhardtii SV=1 TOU=Cre	2	9	9	9	0	0	0	0	0	1	0	1	0	1	2	1	1	3	1	1	0	0	0	0	0	1	0	1	0	1	2	1	1	3	1	1	0	0	0	0	0	1	0	1
Cre11.g476750.t1.2	Cre11.g476750.t1.2	4	4	4	Cre11.g476750.t1.2 Ferredoxin-NADP reductase ALS=FNR1 DBV=JGI5.5 GN=FNR1 OS=Chlamydomonas reinhardtii SV=2 TOU=Cre	1	4	4	4	0	0	0	0	1	1	1	0	1	2	2	3	1	0	0	0	0	0	0	0	1	1	1	0	1	2	2	3	1	0	0	0	0	0	0	0	1	1	1	0
Cre11.g477625.t1.1	Cre11.g477625.t1.1	3	3	3	Cre11.g477625.t1.1 None DBV=JGI5.5 OS=Chlamydomonas reinhardtii SV=1 TOU=Cre	1	3	3	3	0	2	1	1	0	2	0	0	0	2	2	1	1	0	0	0	0	2	1	1	0	2	0	0	0	2	2	1	1	0	0	0	0	2	1	1	0	2	0	0
Cre11.g477950.t1.1	Cre11.g477950.t1.1	24	24	24	Cre11.g477950.t1.1 None DBV=JGI5.5 OS=Chlamydomonas reinhardtii SV=1 TOU=Cre	1	24	24	24	0	1	1	3	3	5	4	6	0	1	0	2	0	0	0	0	0	1	1	3	3	5	4	6	0	1	0	2	0	0	0	0	0	1	1	3	3	5	4	6
Cre11.g478128.t1.1	Cre11.g478128.t1.1	3	3	3	Cre11.g478128.t1.1 None DBV=JGI5.5 OS=Chlamydomonas reinhardtii SV=1 TOU=Cre	1	3	3	3	0	0	0	1	0	0	0	1	0	0	0	1	0	0	0	1	0	0	0	1	0	0	0	1	0	0	0	1	0	0	0	1	0	0	0	1	0	0	0	1
Cre11.g478156.t2.1;Cre11.g478156.t1.1	Cre11.g478156.t2.1;Cre11.g478156.t1.1	1;1	1;1	1;1	Cre11.g478156.t2.1 None DBV=JGI5.5 OS=Chlamydomonas reinhardtii SV=1 TOU=Cre;Cre11.g478156.t1.1 None DBV=JGI5.5 OS=Chlamydomonas reinhardtii SV=1 TOU=Cre	2	1	1	1	0	0	0	0	0	0	0	0	0	0	0	0	0	1	0	1	0	0	0	0	0	0	0	0	0	0	0	0	0	1	0	1	0	0	0	0	0	0	0	0
Cre11.g478528.t1.1	Cre11.g478528.t1.1	7	7	7	Cre11.g478528.t1.1 None DBV=JGI5.5 OS=Chlamydomonas reinhardtii SV=1 TOU=Cre	1	7	7	7	0	0	0	1	0	0	0	0	3	4	5	4	0	0	0	0	0	0	0	1	0	0	0	0	3	4	5	4	0	0	0	0	0	0	0	1	0	0	0	0
Cre11.g478800.t1.2	Cre11.g478800.t1.2	5	5	5	Cre11.g478800.t1.2 None DBV=JGI5.5 OS=Chlamydomonas reinhardtii SV=2 TOU=Cre	1	5	5	5	0	0	1	0	0	1	1	0	0	1	1	0	0	0	0	0	0	0	1	0	0	1	1	0	0	1	1	0	0	0	0	0	0	0	1	0	0	1	1	0
Cre11.g480150.t1.2	Cre11.g480150.t1.2	11	11	11	Cre11.g480150.t1.2 Ribosomal protein S14, component of cytosolic 80S ribosome and 40S small subunit ALS=RPS14 DBV=JGI5.5 GN=RPS14 OS=Chlamydomonas reinhardtii SV=2 TOU=Cre	1	11	11	11	5	6	10	7	6	5	10	6	8	8	8	9	7	7	6	7	5	6	10	7	6	5	10	6	8	8	8	9	7	7	6	7	5	6	10	7	6	5	10	6
Cre11.g481115.t1.1	Cre11.g481115.t1.1	6	6	6	Cre11.g481115.t1.1 None DBV=JGI5.5 OS=Chlamydomonas reinhardtii SV=1 TOU=Cre	1	6	6	6	3	5	0	1	3	5	1	0	0	1	0	1	0	0	0	0	3	5	0	1	3	5	1	0	0	1	0	1	0	0	0	0	3	5	0	1	3	5	1	0
Cre11.g481450.t1.2	Cre11.g481450.t1.2	4	4	4	Cre11.g481450.t1.2 CF0 ATP synthase subunit II precursor ALS=ATPG DBV=JGI5.5 GN=ATPG OS=Chlamydomonas reinhardtii SV=2 TOU=Cre	1	4	4	4	0	0	2	3	0	0	1	1	0	1	1	0	0	0	0	0	0	0	2	3	0	0	1	1	0	1	1	0	0	0	0	0	0	0	2	3	0	0	1	1
Cre11.g481500.t1.2	Cre11.g481500.t1.2	7	7	7	Cre11.g481500.t1.2 Imidazole glycerol phosphate synthase ALS=HIS7 DBV=JGI5.5 GN=HIS7 OS=Chlamydomonas reinhardtii SV=2 TOU=Cre	1	7	7	7	0	0	1	0	2	5	0	0	0	0	0	0	0	0	0	0	0	0	1	0	2	5	0	0	0	0	0	0	0	0	0	0	0	0	1	0	2	5	0	0
Cre11.g481700.t1.1;Cre11.g481700.t2.1	Cre11.g481700.t1.1;Cre11.g481700.t2.1	2;1	2;1	2;1	Cre11.g481700.t1.1 None DBV=JGI5.5 OS=Chlamydomonas reinhardtii SV=1 TOU=Cre;Cre11.g481700.t2.1 None DBV=JGI5.5 OS=Chlamydomonas reinhardtii SV=1 TOU=Cre	2	2	2	2	0	0	0	0	0	0	0	0	0	1	0	1	0	0	0	0	0	0	0	0	0	0	0	0	0	1	0	1	0	0	0	0	0	0	0	0	0	0	0	0
Cre12.g483650.t1.2	Cre12.g483650.t1.2	5	5	5	Cre12.g483650.t1.2 None DBV=JGI5.5 OS=Chlamydomonas reinhardtii SV=2 TOU=Cre	1	5	5	5	0	0	1	2	1	0	1	1	1	4	1	1	0	2	1	2	0	0	1	2	1	0	1	1	1	4	1	1	0	2	1	2	0	0	1	2	1	0	1	1
Cre12.g483700.t2.1;Cre12.g483700.t1.2	Cre12.g483700.t2.1;Cre12.g483700.t1.2	38;38	38;38	38;38	Cre12.g483700.t2.1 Chloroplast-targeted RNA-binding protein DBV=JGI5.5 OS=Chlamydomonas reinhardtii SV=1 TOU=Cre;Cre12.g483700.t1.2 Chloroplast-targeted RNA-binding protein DBV=JGI5.5 OS=Chlamydomonas reinhardtii SV=2 TOU=Cre	2	38	38	38	18	21	23	19	23	24	22	20	12	14	16	13	15	0	0	0	18	21	23	19	23	24	22	20	12	14	16	13	15	0	0	0	18	21	23	19	23	24	22	20
Cre12.g484000.t1.2	Cre12.g484000.t1.2	18	18	18	Cre12.g484000.t1.2 None DBV=JGI5.5 OS=Chlamydomonas reinhardtii SV=2 TOU=Cre	1	18	18	18	6	7	9	8	6	8	7	8	1	5	2	2	4	2	1	0	6	7	9	8	6	8	7	8	1	5	2	2	4	2	1	0	6	7	9	8	6	8	7	8
Cre12.g484150.t2.1;Cre12.g484150.t1.1	Cre12.g484150.t2.1;Cre12.g484150.t1.1	5;5	5;5	5;5	Cre12.g484150.t2.1 None DBV=JGI5.5 OS=Chlamydomonas reinhardtii SV=1 TOU=Cre;Cre12.g484150.t1.1 None DBV=JGI5.5 OS=Chlamydomonas reinhardtii SV=1 TOU=Cre	2	5	5	5	0	0	0	0	1	2	0	0	0	0	0	0	0	0	0	0	0	0	0	0	1	2	0	0	0	0	0	0	0	0	0	0	0	0	0	0	1	2	0	0
Cre12.g484200.t1.2	Cre12.g484200.t1.2	12	12	12	Cre12.g484200.t1.2 Geranylgeranyl diphosphate synthase ALS=PPS2 DBV=JGI5.5 GN=PPS2 OS=Chlamydomonas reinhardtii SV=2 TOU=Cre	1	12	12	12	3	5	6	6	7	5	6	3	1	3	1	2	8	0	0	0	3	5	6	6	7	5	6	3	1	3	1	2	8	0	0	0	3	5	6	6	7	5	6	3
Cre12.g485150.t1.2	Cre12.g485150.t1.2	17	17	17	Cre12.g485150.t1.2 Glyceraldehyde 3-phosphate dehydrogenase ALS=GAP1 DBV=JGI5.5 GN=GAP1 OS=Chlamydomonas reinhardtii SV=2 TOU=Cre	1	17	17	17	0	1	12	2	0	1	12	0	1	3	6	0	0	0	2	0	0	1	12	2	0	1	12	0	1	3	6	0	0	0	2	0	0	1	12	2	0	1	12	0
Cre12.g485800.t1.2	Cre12.g485800.t1.2	5	5	5	Cre12.g485800.t1.2 FtsH-like membrane ATPase/metalloprotease ALS=FHL1 DBV=JGI5.5 GN=FHL1 OS=Chlamydomonas reinhardtii SV=2 TOU=Cre	1	5	5	5	0	0	3	0	1	0	1	0	0	1	3	1	0	1	0	0	0	0	3	0	1	0	1	0	0	1	3	1	0	1	0	0	0	0	3	0	1	0	1	0
Cre12.g486100.t1.2	Cre12.g486100.t1.2	2	2	2	Cre12.g486100.t1.2 Active subunit of the chloroplast ClpP complex ALS=CLPP5 DBV=JGI5.5 GN=CLPP5 OS=Chlamydomonas reinhardtii SV=2 TOU=Cre	1	2	2	2	0	0	0	0	0	0	1	0	0	0	1	0	0	1	0	0	0	0	0	0	0	0	1	0	0	0	1	0	0	1	0	0	0	0	0	0	0	0	1	0
Cre12.g486300.t1.2	Cre12.g486300.t1.2	2	2	2	Cre12.g486300.t1.2 Photosystem I reaction center subunit XI ALS=PSAL DBV=JGI5.5 GN=PSAL OS=Chlamydomonas reinhardtii SV=2 TOU=Cre	1	2	2	2	1	1	1	2	1	1	0	1	1	1	1	1	1	1	1	1	1	1	1	2	1	1	0	1	1	1	1	1	1	1	1	1	1	1	1	2	1	1	0	1
Cre12.g489153.t1.1	Cre12.g489153.t1.1	5	5	5	Cre12.g489153.t1.1 None DBV=JGI5.5 OS=Chlamydomonas reinhardtii SV=1 TOU=Cre	1	5	5	5	1	1	3	3	1	2	3	1	2	3	0	1	3	4	3	2	1	1	3	3	1	2	3	1	2	3	0	1	3	4	3	2	1	1	3	3	1	2	3	1
Cre12.g490000.t1.2	Cre12.g490000.t1.2	5	5	5	Cre12.g490000.t1.2 Eukaryotic translation initiation factor 2 subunit 1, eIF2-alpha subunit ALS=EIF2A-2 DBV=JGI5.5 GN=EIF2A-2 OS=Chlamydomonas reinhardtii SV=2 TOU=Cre	1	5	5	5	0	0	2	3	0	1	3	1	1	2	1	2	1	3	0	2	0	0	2	3	0	1	3	1	1	2	1	2	1	3	0	2	0	0	2	3	0	1	3	1
Cre12.g490350.t1.1	Cre12.g490350.t1.1	9	9	9	Cre12.g490350.t1.1 1-hydroxy-2-methyl-2-(E)-butenyl 4-diphosphate synthase ALS=HDS1 DBV=JGI5.5 GN=HDS1 OS=Chlamydomonas reinhardtii SV=1 TOU=Cre	1	9	9	9	2	2	4	2	1	3	3	1	0	2	1	0	0	1	1	0	2	2	4	2	1	3	3	1	0	2	1	0	0	1	1	0	2	2	4	2	1	3	3	1
Cre12.g490500.t1.2	Cre12.g490500.t1.2	3	3	3	Cre12.g490500.t1.2 Predicted protein ALS=CGL78 DBV=JGI5.5 GN=CGL78 OS=Chlamydomonas reinhardtii SV=2 TOU=Cre	1	3	3	3	0	0	0	0	0	0	2	0	1	1	0	1	1	0	0	0	0	0	0	0	0	0	2	0	1	1	0	1	1	0	0	0	0	0	0	0	0	0	2	0
Cre12.g492200.t1.2	Cre12.g492200.t1.2	1	1	1	Cre12.g492200.t1.2 None DBV=JGI5.5 OS=Chlamydomonas reinhardtii SV=2 TOU=Cre	1	1	1	1	0	0	0	0	0	0	0	0	0	0	0	0	0	0	0	0	0	0	0	0	0	0	0	0	0	0	0	0	0	0	0	0	0	0	0	0	0	0	0	0
Cre12.g492550.t2.1;Cre12.g492550.t1.1	Cre12.g492550.t2.1;Cre12.g492550.t1.1	2;2	2;2	2;2	Cre12.g492550.t2.1 None DBV=JGI5.5 OS=Chlamydomonas reinhardtii SV=1 TOU=Cre;Cre12.g492550.t1.1 None DBV=JGI5.5 OS=Chlamydomonas reinhardtii SV=1 TOU=Cre	2	2	2	2	0	0	0	0	0	0	0	0	0	2	0	0	0	0	0	0	0	0	0	0	0	0	0	0	0	2	0	0	0	0	0	0	0	0	0	0	0	0	0	0
Cre12.g492950.t1.2	Cre12.g492950.t1.2	8	8	8	Cre12.g492950.t1.2 Ribonucleoside-diphosphate reductase R1 subunit ALS=RIR1 DBV=JGI5.5 GN=RIR1 OS=Chlamydomonas reinhardtii SV=2 TOU=Cre	1	8	8	8	1	2	0	1	1	3	1	3	0	0	1	1	0	3	2	1	1	2	0	1	1	3	1	3	0	0	1	1	0	3	2	1	1	2	0	1	1	3	1	3
Cre12.g493250.t1.2	Cre12.g493250.t1.2	8	8	7	Cre12.g493250.t1.2 None DBV=JGI5.5 OS=Chlamydomonas reinhardtii SV=2 TOU=Cre	1	8	8	7	0	1	0	0	1	1	0	0	0	0	0	0	0	0	1	1	0	1	0	0	1	1	0	0	0	0	0	0	0	0	1	1	0	0	0	0	1	1	0	0
Cre12.g494050.t1.2	Cre12.g494050.t1.2	17	17	17	Cre12.g494050.t1.2 Ribosomal protein L9, component of cytosolic 80S ribosome and 60S large subunit ALS=RPL9 DBV=JGI5.5 GN=RPL9 OS=Chlamydomonas reinhardtii SV=2 TOU=Cre	1	17	17	17	5	7	12	9	10	7	10	10	7	10	8	8	7	10	8	10	5	7	12	9	10	7	10	10	7	10	8	8	7	10	8	10	5	7	12	9	10	7	10	10
Cre12.g494100.t1.1	Cre12.g494100.t1.1	12	12	12	Cre12.g494100.t1.1 None DBV=JGI5.5 OS=Chlamydomonas reinhardtii SV=1 TOU=Cre	1	12	12	12	0	0	0	0	0	0	0	0	0	0	0	0	0	0	0	0	0	0	0	0	0	0	0	0	0	0	0	0	0	0	0	0	0	0	0	0	0	0	0	0
Cre12.g497300.t2.1;Cre12.g497300.t1.2	Cre12.g497300.t2.1;Cre12.g497300.t1.2	15;15	15;15	15;15	Cre12.g497300.t2.1 Rhodanese-like Ca-sensing receptor DBV=JGI5.5 OS=Chlamydomonas reinhardtii SV=1 TOU=Cre;Cre12.g497300.t1.2 Rhodanese-like Ca-sensing receptor DBV=JGI5.5 OS=Chlamydomonas reinhardtii SV=2 TOU=Cre	2	15	15	15	4	2	11	7	1	5	9	5	6	8	10	7	5	6	7	4	4	2	11	7	1	5	9	5	6	8	10	7	5	6	7	4	4	2	11	7	1	5	9	5
Cre12.g497350.t1.1;REV__Cre06.g285800.t1.2;REV__Cre17.g741700.t1.1	Cre12.g497350.t1.1	47;1;1	47;1;1	47;1;1	Cre12.g497350.t1.1 None DBV=JGI5.5 OS=Chlamydomonas reinhardtii SV=1 TOU=Cre	3	47	47	47	4	22	34	29	4	10	17	11	2	13	3	2	2	0	0	0	4	22	34	29	4	10	17	11	2	13	3	2	2	0	0	0	4	22	34	29	4	10	17	11
Cre12.g498100.t1.2	Cre12.g498100.t1.2	8	8	8	Cre12.g498100.t1.2 Eukaryotic translation initiation factor 3, subunit E ALS=EIF3E DBV=JGI5.5 GN=EIF3E OS=Chlamydomonas reinhardtii SV=2 TOU=Cre	1	8	8	8	1	1	1	1	1	2	0	1	0	0	1	1	0	3	1	1	1	1	1	1	1	2	0	1	0	0	1	1	0	3	1	1	1	1	1	1	1	2	0	1
Cre12.g498250.t1.2	Cre12.g498250.t1.2	6	6	6	Cre12.g498250.t1.2 Ribosomal protein S17, component of cytosolic 80S ribosome and 40S small subunit ALS=RPS17 DBV=JGI5.5 GN=RPS17 OS=Chlamydomonas reinhardtii SV=2 TOU=Cre	1	6	6	6	2	1	2	0	1	0	3	2	1	4	2	2	2	4	3	3	2	1	2	0	1	0	3	2	1	4	2	2	2	4	3	3	2	1	2	0	1	0	3	2
Cre12.g498550.t1.1	Cre12.g498550.t1.1	9	9	9	Cre12.g498550.t1.1 Magnesium protoporphyrin O-methyltransferase DBV=JGI5.5 OS=Chlamydomonas reinhardtii SV=1 TOU=Cre	1	9	9	9	1	1	2	1	2	0	3	1	0	1	6	3	0	0	1	1	1	1	2	1	2	0	3	1	0	1	6	3	0	0	1	1	1	1	2	1	2	0	3	1
Cre12.g498900.t1.2	Cre12.g498900.t1.2	2	2	2	Cre12.g498900.t1.2 Ribosomal protein S7, component of cytosolic 80S ribosome and 40S small subunit ALS=RPS7 DBV=JGI5.5 GN=RPS7 OS=Chlamydomonas reinhardtii SV=2 TOU=Cre	1	2	2	2	0	0	0	1	0	0	1	0	0	0	0	0	2	0	0	0	0	0	0	1	0	0	1	0	0	0	0	0	2	0	0	0	0	0	0	1	0	0	1	0
Cre12.g498950.t1.2	Cre12.g498950.t1.2	2	2	2	Cre12.g498950.t1.2 None DBV=JGI5.5 OS=Chlamydomonas reinhardtii SV=2 TOU=Cre	1	2	2	2	0	0	1	0	1	1	1	1	0	0	0	0	0	0	0	0	0	0	1	0	1	1	1	1	0	0	0	0	0	0	0	0	0	0	1	0	1	1	1	1
Cre12.g499400.t1.2	Cre12.g499400.t1.2	4	4	4	Cre12.g499400.t1.2 Peptidyl-prolyl cis-trans isomerase, cyclophilin-type DBV=JGI5.5 OS=Chlamydomonas reinhardtii SV=2 TOU=Cre	1	4	4	4	0	0	0	0	0	0	0	0	0	0	0	0	0	0	0	0	0	0	0	0	0	0	0	0	0	0	0	0	0	0	0	0	0	0	0	0	0	0	0	0
Cre12.g500400.t1.2	Cre12.g500400.t1.2	4	4	4	Cre12.g500400.t1.2 None DBV=JGI5.5 OS=Chlamydomonas reinhardtii SV=2 TOU=Cre	1	4	4	4	0	0	1	0	0	0	0	0	0	0	0	0	0	0	0	0	0	0	1	0	0	0	0	0	0	0	0	0	0	0	0	0	0	0	1	0	0	0	0	0
Cre12.g500500.t2.1;Cre12.g500500.t1.1	Cre12.g500500.t2.1;Cre12.g500500.t1.1	7;7	7;7	7;7	Cre12.g500500.t2.1 Sterol-C24-methyltransferase DBV=JGI5.5 OS=Chlamydomonas reinhardtii SV=1 TOU=Cre;Cre12.g500500.t1.1 Sterol-C24-methyltransferase DBV=JGI5.5 OS=Chlamydomonas reinhardtii SV=1 TOU=Cre	2	7	7	7	2	1	0	1	2	1	2	1	0	0	1	0	1	1	0	1	2	1	0	1	2	1	2	1	0	0	1	0	1	1	0	1	2	1	0	1	2	1	2	1
Cre12.g500950.t1.2	Cre12.g500950.t1.2	6	6	6	Cre12.g500950.t1.2 Active subunit of chloroplast ClpP peptidase ALS=CLPP4 DBV=JGI5.5 GN=CLPP4 OS=Chlamydomonas reinhardtii SV=2 TOU=Cre	1	6	6	6	0	1	4	1	3	1	2	0	0	2	0	0	0	0	0	0	0	1	4	1	3	1	2	0	0	2	0	0	0	0	0	0	0	1	4	1	3	1	2	0
Cre12.g501000.t1.1	Cre12.g501000.t1.1	1	1	1	Cre12.g501000.t1.1 Triose-phosphate transporter DBV=JGI5.5 OS=Chlamydomonas reinhardtii SV=1 TOU=Cre	1	1	1	1	0	0	1	0	0	0	0	1	1	0	1	0	0	1	0	1	0	0	1	0	0	0	0	1	1	0	1	0	0	1	0	1	0	0	1	0	0	0	0	1
Cre12.g501100.t1.2	Cre12.g501100.t1.2	2	2	2	Cre12.g501100.t1.2 tRNA (uracil-5-)-methyltransferase ALS=TMU3 DBV=JGI5.5 GN=TMU3 OS=Chlamydomonas reinhardtii SV=2 TOU=Cre	1	2	2	2	0	0	0	0	0	1	0	0	0	0	0	0	0	0	0	0	0	0	0	0	0	1	0	0	0	0	0	0	0	0	0	0	0	0	0	0	0	1	0	0
Cre12.g502200.t1.2	Cre12.g502200.t1.2	3	3	3	Cre12.g502200.t1.2 None DBV=JGI5.5 OS=Chlamydomonas reinhardtii SV=2 TOU=Cre	1	3	3	3	0	0	1	0	0	2	1	0	0	0	0	0	0	1	0	0	0	0	1	0	0	2	1	0	0	0	0	0	0	1	0	0	0	0	1	0	0	2	1	0
Cre12.g503300.t1.2	Cre12.g503300.t1.2	11	11	11	Cre12.g503300.t1.2 None DBV=JGI5.5 OS=Chlamydomonas reinhardtii SV=2 TOU=Cre	1	11	11	11	0	5	4	2	0	1	0	0	0	0	1	0	0	0	0	0	0	5	4	2	0	1	0	0	0	0	1	0	0	0	0	0	0	5	4	2	0	1	0	0
Cre12.g503400.t1.2	Cre12.g503400.t1.2	13	13	13	Cre12.g503400.t1.2 Pre-mRNA splicing factor, SR-related protein ALS=PRP38 DBV=JGI5.5 GN=PRP38 OS=Chlamydomonas reinhardtii SV=2 TOU=Cre	1	13	13	13	0	0	1	0	1	0	0	1	0	0	0	0	0	0	0	0	0	0	1	0	1	0	0	1	0	0	0	0	0	0	0	0	0	0	1	0	1	0	0	1
Cre12.g504200.t1.2	Cre12.g504200.t1.2	5	5	5	Cre12.g504200.t1.2 Ribosomal protein S23, component of cytosolic 80S ribosome and 40S small subunit ALS=RPS23 DBV=JGI5.5 GN=RPS23 OS=Chlamydomonas reinhardtii SV=2 TOU=Cre	1	5	5	5	3	1	3	4	2	1	3	2	3	2	3	3	3	3	4	2	3	1	3	4	2	1	3	2	3	2	3	3	3	3	4	2	3	1	3	4	2	1	3	2
Cre12.g505650.t1.2	Cre12.g505650.t1.2	1	1	1	Cre12.g505650.t1.2 None DBV=JGI5.5 OS=Chlamydomonas reinhardtii SV=2 TOU=Cre	1	1	1	1	0	0	0	0	0	0	0	0	0	0	0	0	0	0	0	0	0	0	0	0	0	0	0	0	0	0	0	0	0	0	0	0	0	0	0	0	0	0	0	0
Cre12.g507150.t1.2	Cre12.g507150.t1.2	2	2	2	Cre12.g507150.t1.2 None DBV=JGI5.5 OS=Chlamydomonas reinhardtii SV=2 TOU=Cre	1	2	2	2	0	0	0	0	0	0	0	1	0	0	0	0	0	0	0	0	0	0	0	0	0	0	0	1	0	0	0	0	0	0	0	0	0	0	0	0	0	0	0	1
Cre12.g507350.t2.1;Cre12.g507350.t1.2	Cre12.g507350.t2.1;Cre12.g507350.t1.2	2;2	2;2	2;2	Cre12.g507350.t2.1 None DBV=JGI5.5 OS=Chlamydomonas reinhardtii SV=1 TOU=Cre;Cre12.g507350.t1.2 None DBV=JGI5.5 OS=Chlamydomonas reinhardtii SV=2 TOU=Cre	2	2	2	2	0	0	1	0	0	0	1	0	0	0	0	0	0	0	0	0	0	0	1	0	0	0	1	0	0	0	0	0	0	0	0	0	0	0	1	0	0	0	1	0
Cre12.g507400.t1.2	Cre12.g507400.t1.2	3	3	3	Cre12.g507400.t1.2 None DBV=JGI5.5 OS=Chlamydomonas reinhardtii SV=2 TOU=Cre	1	3	3	3	0	0	0	0	0	0	0	0	0	0	0	0	0	0	0	2	0	0	0	0	0	0	0	0	0	0	0	0	0	0	0	2	0	0	0	0	0	0	0	0
Cre12.g507650.t2.1;Cre12.g507650.t1.2	Cre12.g507650.t2.1;Cre12.g507650.t1.2	5;5	5;5	4;4	Cre12.g507650.t2.1 Chloroplast DnaJ-like protein ALS=CDJ1 DBV=JGI5.5 GN=CDJ1 OS=Chlamydomonas reinhardtii SV=1 TOU=Cre;Cre12.g507650.t1.2 Chloroplast DnaJ-like protein ALS=CDJ1 DBV=JGI5.5 GN=CDJ1 OS=Chlamydomonas reinhardtii SV=2 TOU=Cre	2	5	5	4	2	3	1	2	1	3	1	2	1	0	0	1	0	0	0	0	2	3	1	2	1	3	1	2	1	0	0	1	0	0	0	0	1	2	1	1	0	2	0	1
Cre12.g508000.t1.1	Cre12.g508000.t1.1	3	3	3	Cre12.g508000.t1.1 Translocon component Tic40-related protein ALS=TIC40 DBV=JGI5.5 GN=TIC40 OS=Chlamydomonas reinhardtii SV=1 TOU=Cre	1	3	3	3	0	0	0	0	2	1	0	0	0	0	0	0	0	0	0	0	0	0	0	0	2	1	0	0	0	0	0	0	0	0	0	0	0	0	0	0	2	1	0	0
Cre12.g508150.t1.2	Cre12.g508150.t1.2	8	8	8	Cre12.g508150.t1.2 None DBV=JGI5.5 OS=Chlamydomonas reinhardtii SV=2 TOU=Cre	1	8	8	8	0	0	0	0	0	1	1	0	0	0	1	0	1	1	1	0	0	0	0	0	0	1	1	0	0	0	1	0	1	1	1	0	0	0	0	0	0	1	1	0
Cre12.g508300.t1.1	Cre12.g508300.t1.1	3	3	3	Cre12.g508300.t1.1 None DBV=JGI5.5 OS=Chlamydomonas reinhardtii SV=1 TOU=Cre	1	3	3	3	1	0	2	0	2	0	0	1	0	0	0	0	1	0	0	0	1	0	2	0	2	0	0	1	0	0	0	0	1	0	0	0	1	0	2	0	2	0	0	1
Cre12.g508750.t1.2	Cre12.g508750.t1.2	6	6	6	Cre12.g508750.t1.2 Light-harvesting protein of photosystem I ALS=LHCA2 DBV=JGI5.5 GN=LHCA2 OS=Chlamydomonas reinhardtii SV=2 TOU=Cre	1	6	6	6	1	1	5	5	2	3	4	3	3	3	4	4	5	3	3	3	1	1	5	5	2	3	4	3	3	3	4	4	5	3	3	3	1	1	5	5	2	3	4	3
Cre12.g509050.t1.1	Cre12.g509050.t1.1	5	5	5	Cre12.g509050.t1.1 OEE2-like protein of thylakoid lumen ALS=PSBP3 DBV=JGI5.5 GN=PSBP3 OS=Chlamydomonas reinhardtii SV=1 TOU=Cre	1	5	5	5	1	1	3	3	0	0	2	1	1	2	1	2	1	2	3	3	1	1	3	3	0	0	2	1	1	2	1	2	1	2	3	3	1	1	3	3	0	0	2	1
Cre12.g509750.t1.2	Cre12.g509750.t1.2	22	22	22	Cre12.g509750.t1.2 Mitochondrial processing peptidase alpha subunit ALS=QCR2 DBV=JGI5.5 GN=QCR2 OS=Chlamydomonas reinhardtii SV=2 TOU=Cre	1	22	22	22	7	9	12	11	7	13	9	12	11	11	10	11	6	12	10	14	7	9	12	11	7	13	9	12	11	11	10	11	6	12	10	14	7	9	12	11	7	13	9	12
Cre12.g510050.t1.2;Cre07.g346050.t2.1;Cre07.g346050.t1.2	Cre12.g510050.t1.2	4;1;1	4;1;1	4;1;1	Cre12.g510050.t1.2 Copper target 1 protein ALS=CTH1 DBV=JGI5.5 GN=CTH1 OS=Chlamydomonas reinhardtii SV=2 TOU=Cre	3	4	4	4	0	1	0	0	0	1	0	0	1	0	2	0	0	3	0	1	0	1	0	0	0	1	0	0	1	0	2	0	0	3	0	1	0	1	0	0	0	1	0	0
Cre12.g510550.t1.2	Cre12.g510550.t1.2	6	6	6	Cre12.g510550.t1.2 None DBV=JGI5.5 OS=Chlamydomonas reinhardtii SV=2 TOU=Cre	1	6	6	6	0	1	2	1	1	3	1	0	0	0	1	0	0	0	0	0	0	1	2	1	1	3	1	0	0	0	1	0	0	0	0	0	0	1	2	1	1	3	1	0
Cre12.g510650.t1.2	Cre12.g510650.t1.2	7	7	7	Cre12.g510650.t1.2 Fructose-1,6-bisphosphatase ALS=FBP1 DBV=JGI5.5 GN=FBP1 OS=Chlamydomonas reinhardtii SV=2 TOU=Cre	1	7	7	7	0	1	3	1	1	0	3	1	2	2	2	1	0	2	2	0	0	1	3	1	1	0	3	1	2	2	2	1	0	2	2	0	0	1	3	1	1	0	3	1
Cre12.g510800.t1.2	Cre12.g510800.t1.2	4	4	4	Cre12.g510800.t1.2 Magnesium chelatase subunit I ALS=CHLI2 DBV=JGI5.5 GN=CHLI2 OS=Chlamydomonas reinhardtii SV=2 TOU=Cre	1	4	4	4	0	0	0	0	1	0	1	0	0	0	1	0	0	0	0	0	0	0	0	0	1	0	1	0	0	0	1	0	0	0	0	0	0	0	0	0	1	0	1	0
Cre12.g510950.t1.2	Cre12.g510950.t1.2	8	8	8	Cre12.g510950.t1.2 None DBV=JGI5.5 OS=Chlamydomonas reinhardtii SV=2 TOU=Cre	1	8	8	8	0	0	1	0	0	3	1	2	0	0	0	0	0	0	0	0	0	0	1	0	0	3	1	2	0	0	0	0	0	0	0	0	0	0	1	0	0	3	1	2
Cre12.g511850.t1.2	Cre12.g511850.t1.2	2	2	2	Cre12.g511850.t1.2 Glycogen Synthase Kinase ALS=GSK3 DBV=JGI5.5 GN=GSK3 OS=Chlamydomonas reinhardtii SV=2 TOU=Cre	1	2	2	2	0	0	0	0	1	0	0	0	0	0	0	0	0	1	0	0	0	0	0	0	1	0	0	0	0	0	0	0	0	1	0	0	0	0	0	0	1	0	0	0
Cre12.g512300.t1.2	Cre12.g512300.t1.2	42	42	42	Cre12.g512300.t1.2 None DBV=JGI5.5 OS=Chlamydomonas reinhardtii SV=2 TOU=Cre	1	42	42	42	8	25	21	11	16	26	25	13	17	24	23	27	7	0	0	0	8	25	21	11	16	26	25	13	17	24	23	27	7	0	0	0	8	25	21	11	16	26	25	13
Cre12.g512600.t1.2	Cre12.g512600.t1.2	4	4	4	Cre12.g512600.t1.2 Ribosomal protein L18, component of cytosolic 80S ribosome and 60S large subunit ALS=RPL18 DBV=JGI5.5 GN=RPL18 OS=Chlamydomonas reinhardtii SV=2 TOU=Cre	1	4	4	4	1	0	3	0	1	0	2	0	1	0	2	0	0	1	0	0	1	0	3	0	1	0	2	0	1	0	2	0	0	1	0	0	1	0	3	0	1	0	2	0
Cre12.g513200.t1.2	Cre12.g513200.t1.2	2	2	2	Cre12.g513200.t1.2 Enolase ALS=PGH1 DBV=JGI5.5 GN=PGH1 OS=Chlamydomonas reinhardtii SV=2 TOU=Cre	1	2	2	2	0	0	0	0	0	1	1	0	0	0	1	0	0	0	0	0	0	0	0	0	0	1	1	0	0	0	1	0	0	0	0	0	0	0	0	0	0	1	1	0
Cre12.g513701.t1.2	Cre12.g513701.t1.2	2	2	2	Cre12.g513701.t1.2 None DBV=JGI5.5 OS=Chlamydomonas reinhardtii SV=2 TOU=Cre	1	2	2	2	0	0	0	0	0	0	0	0	0	0	0	0	0	0	0	0	0	0	0	0	0	0	0	0	0	0	0	0	0	0	0	0	0	0	0	0	0	0	0	0
Cre12.g513950.t1.2	Cre12.g513950.t1.2	2	2	2	Cre12.g513950.t1.2 Iron-sulfur cluster assembly protein ALS=SUF4 DBV=JGI5.5 GN=SUF4 OS=Chlamydomonas reinhardtii SV=2 TOU=Cre	1	2	2	2	0	0	0	0	0	0	0	0	0	0	1	0	0	0	0	0	0	0	0	0	0	0	0	0	0	0	1	0	0	0	0	0	0	0	0	0	0	0	0	0
Cre12.g514050.t1.2	Cre12.g514050.t1.2	15	15	15	Cre12.g514050.t1.2 Ferredoxin-dependent glutamate synthase ALS=GSF1 DBV=JGI5.5 GN=GSF1 OS=Chlamydomonas reinhardtii SV=2 TOU=Cre	1	15	15	15	0	1	1	0	2	8	2	0	0	1	0	0	0	0	0	0	0	1	1	0	2	8	2	0	0	1	0	0	0	0	0	0	0	1	1	0	2	8	2	0
Cre12.g514200.t1.2	Cre12.g514200.t1.2	19	19	19	Cre12.g514200.t1.2 None DBV=JGI5.5 OS=Chlamydomonas reinhardtii SV=2 TOU=Cre	1	19	19	19	3	8	4	6	6	6	6	7	8	9	7	8	3	10	5	10	3	8	4	6	6	6	6	7	8	9	7	8	3	10	5	10	3	8	4	6	6	6	6	7
Cre12.g514500.t1.2	Cre12.g514500.t1.2	13	13	13	Cre12.g514500.t1.2 Ribosomal protein S11, component of cytosolic 80S ribosome and 40S small subunit ALS=RPS11 DBV=JGI5.5 GN=RPS11 OS=Chlamydomonas reinhardtii SV=2 TOU=Cre	1	13	13	13	3	6	6	5	5	5	8	9	4	6	4	6	3	5	4	5	3	6	6	5	5	5	8	9	4	6	4	6	3	5	4	5	3	6	6	5	5	5	8	9
Cre12.g514850.t1.2	Cre12.g514850.t1.2	69	69	68	Cre12.g514850.t1.2 Heat shock protein 90C ALS=HSP90C DBV=JGI5.5 GN=HSP90C OS=Chlamydomonas reinhardtii SV=2 TOU=Cre	1	69	69	68	24	50	47	47	37	55	42	38	17	26	22	14	29	4	2	5	24	50	47	47	37	55	42	38	17	26	22	14	29	4	2	5	24	50	46	47	37	55	42	38
Cre12.g515650.t1.2	Cre12.g515650.t1.2	3	3	3	Cre12.g515650.t1.2 Eukaryotic translation initiation factor 3, subunit K ALS=EIF3K DBV=JGI5.5 GN=EIF3K OS=Chlamydomonas reinhardtii SV=2 TOU=Cre	1	3	3	3	0	0	1	1	0	0	1	1	0	0	1	0	1	0	2	0	0	0	1	1	0	0	1	1	0	0	1	0	1	0	2	0	0	0	1	1	0	0	1	1
Cre12.g516200.t1.2;Cre17.g737250.t1.2	Cre12.g516200.t1.2	32;2	32;2	32;2	Cre12.g516200.t1.2 Elongation Factor 2 ALS=EFG2 DBV=JGI5.5 GN=EFG2 OS=Chlamydomonas reinhardtii SV=2 TOU=Cre	2	32	32	32	1	4	17	8	8	13	19	8	5	10	12	7	4	10	17	6	1	4	17	8	8	13	19	8	5	10	12	7	4	10	17	6	1	4	17	8	8	13	19	8
Cre12.g517400.t1.2	Cre12.g517400.t1.2	1	1	1	Cre12.g517400.t1.2 Small Rab-related GTPase DBV=JGI5.5 OS=Chlamydomonas reinhardtii SV=2 TOU=Cre	1	1	1	1	0	0	0	0	0	0	1	0	0	0	1	1	0	0	0	0	0	0	0	0	0	0	1	0	0	0	1	1	0	0	0	0	0	0	0	0	0	0	1	0
Cre12.g517900.t1.1;Cre12.g518000.t1.1;Cre12.g518000.t2.1	Cre12.g517900.t1.1	9;3;3	9;3;3	9;3;3	Cre12.g517900.t1.1 Chloroplast-associated SecA protein ALS=SCA1 DBV=JGI5.5 GN=SCA1 OS=Chlamydomonas reinhardtii SV=1 TOU=Cre	3	9	9	9	0	0	2	0	0	4	0	0	0	1	0	0	0	1	1	0	0	0	2	0	0	4	0	0	0	1	0	0	0	1	1	0	0	0	2	0	0	4	0	0
Cre12.g519050.t2.1;Cre12.g519050.t1.1	Cre12.g519050.t2.1;Cre12.g519050.t1.1	2;2	2;2	2;2	Cre12.g519050.t2.1 None DBV=JGI5.5 OS=Chlamydomonas reinhardtii SV=1 TOU=Cre;Cre12.g519050.t1.1 None DBV=JGI5.5 OS=Chlamydomonas reinhardtii SV=1 TOU=Cre	2	2	2	2	1	1	2	2	1	0	2	0	2	1	2	2	0	0	0	0	1	1	2	2	1	0	2	0	2	1	2	2	0	0	0	0	1	1	2	2	1	0	2	0
Cre12.g519100.t1.2	Cre12.g519100.t1.2	12	12	12	Cre12.g519100.t1.2 None DBV=JGI5.5 OS=Chlamydomonas reinhardtii SV=2 TOU=Cre	1	12	12	12	1	3	7	1	5	5	4	2	3	5	6	1	2	1	0	1	1	3	7	1	5	5	4	2	3	5	6	1	2	1	0	1	1	3	7	1	5	5	4	2
Cre12.g519150.t1.2	Cre12.g519150.t1.2	2	2	2	Cre12.g519150.t1.2 None DBV=JGI5.5 OS=Chlamydomonas reinhardtii SV=2 TOU=Cre	1	2	2	2	0	0	0	0	0	0	0	0	0	0	0	0	0	0	0	0	0	0	0	0	0	0	0	0	0	0	0	0	0	0	0	0	0	0	0	0	0	0	0	0
Cre12.g519180.t2.1;Cre12.g519180.t1.1;Cre12.g519180.t4.1;Cre12.g519180.t3.1	Cre12.g519180.t2.1;Cre12.g519180.t1.1;Cre12.g519180.t4.1	15;15;8;7	15;15;8;7	15;15;8;7	Cre12.g519180.t2.1 None DBV=JGI5.5 OS=Chlamydomonas reinhardtii SV=1 TOU=Cre;Cre12.g519180.t1.1 None DBV=JGI5.5 OS=Chlamydomonas reinhardtii SV=1 TOU=Cre;Cre12.g519180.t4.1 None DBV=JGI5.5 OS=Chlamydomonas reinhardtii SV=1 TOU=Cre	4	15	15	15	1	6	5	2	6	8	2	2	2	1	2	0	0	0	0	0	1	6	5	2	6	8	2	2	2	1	2	0	0	0	0	0	1	6	5	2	6	8	2	2
Cre12.g519300.t1.2;REV__Cre14.g624950.t1.1	Cre12.g519300.t1.2	3;1	3;1	3;1	Cre12.g519300.t1.2 Predicted protein ALS=TEF9 DBV=JGI5.5 GN=TEF9 OS=Chlamydomonas reinhardtii SV=2 TOU=Cre	2	3	3	3	1	0	0	0	0	0	1	0	0	0	1	1	2	0	0	0	1	0	0	0	0	0	1	0	0	0	1	1	2	0	0	0	1	0	0	0	0	0	1	0
Cre12.g520200.t1.1	Cre12.g520200.t1.1	13	13	13	Cre12.g520200.t1.1 Pyridoxamine 5\-phosphate oxidase-like protein DBV=JGI5.5 OS=Chlamydomonas reinhardtii SV=1 TOU=Cre	1	13	13	13	2	1	2	1	3	3	5	0	0	0	0	0	1	0	0	0	2	1	2	1	3	3	5	0	0	0	0	0	1	0	0	0	2	1	2	1	3	3	5	0
Cre12.g520500.t1.1	Cre12.g520500.t1.1	13	13	13	Cre12.g520500.t1.1 Acidic ribosomal protein P0, Ribosomal protein L10 ALS=RPP0 DBV=JGI5.5 GN=RPP0 OS=Chlamydomonas reinhardtii SV=1 TOU=Cre	1	13	13	13	2	2	7	4	4	1	6	3	2	4	7	5	3	8	8	3	2	2	7	4	4	1	6	3	2	4	7	5	3	8	8	3	2	2	7	4	4	1	6	3
Cre12.g522950.t1.2	Cre12.g522950.t1.2	7	7	7	Cre12.g522950.t1.2 Chloroplast septum site-determining protein ALS=MIND1 DBV=JGI5.5 GN=MIND1 OS=Chlamydomonas reinhardtii SV=2 TOU=Cre	1	7	7	7	0	1	3	0	0	0	1	0	0	4	0	0	0	0	0	0	0	1	3	0	0	0	1	0	0	4	0	0	0	0	0	0	0	1	3	0	0	0	1	0
Cre12.g523300.t1.2;Cre12.g523340.t1.1;Cre12.g523340.t2.1	Cre12.g523300.t1.2	8;1;1	8;1;1	8;1;1	Cre12.g523300.t1.2 Glycosyltransferase ALS=GTR22 DBV=JGI5.5 GN=GTR22 OS=Chlamydomonas reinhardtii SV=2 TOU=Cre	3	8	8	8	2	3	3	2	2	4	2	3	3	2	2	1	4	6	2	3	2	3	3	2	2	4	2	3	3	2	2	1	4	6	2	3	2	3	3	2	2	4	2	3
Cre12.g523850.t1.2	Cre12.g523850.t1.2	13	13	13	Cre12.g523850.t1.2 Ubiquinol:cytochrome c oxidoreductase 50 kDa core 1 subunit ALS=QCR1 DBV=JGI5.5 GN=QCR1 OS=Chlamydomonas reinhardtii SV=2 TOU=Cre	1	13	13	13	6	5	8	6	7	6	4	7	6	5	7	6	5	7	7	12	6	5	8	6	7	6	4	7	6	5	7	6	5	7	7	12	6	5	8	6	7	6	4	7
Cre12.g525200.t1.2	Cre12.g525200.t1.2	10	10	10	Cre12.g525200.t1.2 Nucleolar protein, Component of C/D snoRNPs ALS=NOP56 DBV=JGI5.5 GN=NOP56 OS=Chlamydomonas reinhardtii SV=2 TOU=Cre	1	10	10	10	0	3	2	2	1	4	3	1	3	2	3	1	0	6	3	2	0	3	2	2	1	4	3	1	3	2	3	1	0	6	3	2	0	3	2	2	1	4	3	1
Cre12.g526800.t1.2	Cre12.g526800.t1.2	18	18	18	Cre12.g526800.t1.2 6-phosphogluconate dehydrogenase, decarboxylating ALS=GND1 DBV=JGI5.5 GN=GND1 OS=Chlamydomonas reinhardtii SV=2 TOU=Cre	1	18	18	18	5	5	9	6	5	10	8	5	6	5	5	6	3	8	5	6	5	5	9	6	5	10	8	5	6	5	5	6	3	8	5	6	5	5	9	6	5	10	8	5
Cre12.g526950.t1.1	Cre12.g526950.t1.1	1	1	1	Cre12.g526950.t1.1 None DBV=JGI5.5 OS=Chlamydomonas reinhardtii SV=1 TOU=Cre	1	1	1	1	0	0	0	0	0	0	0	0	0	0	0	0	0	1	0	0	0	0	0	0	0	0	0	0	0	0	0	0	0	1	0	0	0	0	0	0	0	0	0	0
Cre12.g527600.t1.1	Cre12.g527600.t1.1	2	2	2	Cre12.g527600.t1.1 None DBV=JGI5.5 OS=Chlamydomonas reinhardtii SV=1 TOU=Cre	1	2	2	2	0	0	0	0	0	0	0	0	0	0	0	0	0	0	0	0	0	0	0	0	0	0	0	0	0	0	0	0	0	0	0	0	0	0	0	0	0	0	0	0
Cre12.g528000.t1.2	Cre12.g528000.t1.2	13	13	13	Cre12.g528000.t1.2 None DBV=JGI5.5 OS=Chlamydomonas reinhardtii SV=2 TOU=Cre	1	13	13	13	0	2	8	1	1	2	11	3	0	0	0	0	3	2	5	1	0	2	8	1	1	2	11	3	0	0	0	0	3	2	5	1	0	2	8	1	1	2	11	3
Cre12.g528200.t1.1	Cre12.g528200.t1.1	1	1	1	Cre12.g528200.t1.1 None DBV=JGI5.5 OS=Chlamydomonas reinhardtii SV=1 TOU=Cre	1	1	1	1	0	0	0	0	0	0	0	0	0	0	0	0	0	0	0	1	0	0	0	0	0	0	0	0	0	0	0	0	0	0	0	1	0	0	0	0	0	0	0	0
Cre12.g528400.t1.1	Cre12.g528400.t1.1	45	45	45	Cre12.g528400.t1.1 None DBV=JGI5.5 OS=Chlamydomonas reinhardtii SV=1 TOU=Cre	1	45	45	45	15	30	16	29	21	33	26	30	6	13	4	6	12	0	0	0	15	30	16	29	21	33	26	30	6	13	4	6	12	0	0	0	15	30	16	29	21	33	26	30
Cre12.g528750.t1.2	Cre12.g528750.t1.2	7	7	7	Cre12.g528750.t1.2 Ribosomal protein L12, component of cytosolic 80S ribosome and 60S large subunit ALS=RPL12 DBV=JGI5.5 GN=RPL12 OS=Chlamydomonas reinhardtii SV=2 TOU=Cre	1	7	7	7	1	3	5	4	2	2	3	2	3	2	4	3	2	3	5	3	1	3	5	4	2	2	3	2	3	2	4	3	2	3	5	3	1	3	5	4	2	2	3	2
Cre12.g529400.t1.2	Cre12.g529400.t1.2	3	3	3	Cre12.g529400.t1.2 Ribosomal protein S27e isoform 1, component of 80S ribosome and 40S small subunit ALS=RPS27e1 DBV=JGI5.5 GN=RPS27e1 OS=Chlamydomonas reinhardtii SV=2 TOU=Cre	1	3	3	3	1	3	2	2	2	2	2	1	1	1	3	2	2	2	3	2	1	3	2	2	2	2	2	1	1	1	3	2	2	2	3	2	1	3	2	2	2	2	2	1
Cre12.g529651.t1.1	Cre12.g529651.t1.1	12	12	12	Cre12.g529651.t1.1 None DBV=JGI5.5 OS=Chlamydomonas reinhardtii SV=1 TOU=Cre	1	12	12	12	4	1	8	4	2	3	9	5	4	2	9	5	7	7	5	3	4	1	8	4	2	3	9	5	4	2	9	5	7	7	5	3	4	1	8	4	2	3	9	5
Cre12.g530600.t1.1;Cre12.g530650.t2.1;Cre12.g530650.t1.1	Cre12.g530600.t1.1;Cre12.g530650.t2.1;Cre12.g530650.t1.1	8;8;8	8;8;8	8;8;8	Cre12.g530600.t1.1 Glutamine synthetase ALS=GLN3 DBV=JGI5.5 GN=GLN3 OS=Chlamydomonas reinhardtii SV=1 TOU=Cre;Cre12.g530650.t2.1 Glutamine synthetase ALS=GLN2 DBV=JGI5.5 GN=GLN2 OS=Chlamydomonas reinhardtii SV=1 TOU=Cre;Cre12.g530650.t1.1 Glutamine synthet	3	8	8	8	0	0	5	0	1	0	3	1	0	0	0	0	1	0	1	0	0	0	5	0	1	0	3	1	0	0	0	0	1	0	1	0	0	0	5	0	1	0	3	1
Cre12.g530850.t3.1;Cre12.g530850.t2.1;Cre12.g530850.t1.1	Cre12.g530850.t3.1;Cre12.g530850.t2.1;Cre12.g530850.t1.1	6;6;6	6;6;6	6;6;6	Cre12.g530850.t3.1 None DBV=JGI5.5 OS=Chlamydomonas reinhardtii SV=1 TOU=Cre;Cre12.g530850.t2.1 None DBV=JGI5.5 OS=Chlamydomonas reinhardtii SV=1 TOU=Cre;Cre12.g530850.t1.1 None DBV=JGI5.5 OS=Chlamydomonas reinhardtii SV=1 TOU=Cre	3	6	6	6	0	3	1	0	0	3	0	0	0	0	0	0	0	0	0	0	0	3	1	0	0	3	0	0	0	0	0	0	0	0	0	0	0	3	1	0	0	3	0	0
Cre12.g531900.t1.2	Cre12.g531900.t1.2	4	4	4	Cre12.g531900.t1.2 None DBV=JGI5.5 OS=Chlamydomonas reinhardtii SV=2 TOU=Cre	1	4	4	4	1	1	0	0	0	1	0	0	0	1	0	0	0	1	0	0	1	1	0	0	0	1	0	0	0	1	0	0	0	1	0	0	1	1	0	0	0	1	0	0
Cre12.g532550.t1.1	Cre12.g532550.t1.1	17	17	17	Cre12.g532550.t1.1 Ribosomal protein L13a, component of cytosolic 80S ribosome and 60S large subunit ALS=RPL13a DBV=JGI5.5 GN=RPL13a OS=Chlamydomonas reinhardtii SV=1 TOU=Cre	1	17	17	17	7	2	11	8	3	3	11	7	7	6	12	6	7	4	5	4	7	2	11	8	3	3	11	7	7	6	12	6	7	4	5	4	7	2	11	8	3	3	11	7
Cre12.g533351.t1.1;Cre11.g467575.t2.1;Cre11.g467575.t1.1	Cre12.g533351.t1.1	66;2;2	66;2;2	65;2;2	Cre12.g533351.t1.1 None DBV=JGI5.5 OS=Chlamydomonas reinhardtii SV=1 TOU=Cre	3	66	66	65	27	42	28	42	45	46	43	39	0	1	0	0	16	0	0	0	27	42	28	42	45	46	43	39	0	1	0	0	16	0	0	0	27	41	28	42	44	45	43	39
Cre12.g533550.t1.1	Cre12.g533550.t1.1	3	3	3	Cre12.g533550.t1.1 Pyruvate kinase ALS=PYK1 DBV=JGI5.5 GN=PYK1 OS=Chlamydomonas reinhardtii SV=1 TOU=Cre	1	3	3	3	0	0	0	1	0	0	0	0	0	0	2	0	0	0	1	0	0	0	0	1	0	0	0	0	0	0	2	0	0	0	1	0	0	0	0	1	0	0	0	0
Cre12.g533900.t1.1	Cre12.g533900.t1.1	1	1	1	Cre12.g533900.t1.1 None DBV=JGI5.5 OS=Chlamydomonas reinhardtii SV=1 TOU=Cre	1	1	1	1	0	0	0	0	0	0	0	0	0	0	0	0	0	0	0	0	0	0	0	0	0	0	0	0	0	0	0	0	0	0	0	0	0	0	0	0	0	0	0	0
Cre12.g534151.t1.1	Cre12.g534151.t1.1	1	1	1	Cre12.g534151.t1.1 None DBV=JGI5.5 OS=Chlamydomonas reinhardtii SV=1 TOU=Cre	1	1	1	1	0	0	0	0	0	0	0	0	0	1	0	0	0	0	0	0	0	0	0	0	0	0	0	0	0	1	0	0	0	0	0	0	0	0	0	0	0	0	0	0
Cre12.g534200.t1.1	Cre12.g534200.t1.1	7	7	7	Cre12.g534200.t1.1 None DBV=JGI5.5 OS=Chlamydomonas reinhardtii SV=1 TOU=Cre	1	7	7	7	0	0	0	0	1	3	0	0	0	0	0	0	0	0	0	0	0	0	0	0	1	3	0	0	0	0	0	0	0	0	0	0	0	0	0	0	1	3	0	0
Cre12.g535851.t1.1	Cre12.g535851.t1.1	14	14	14	Cre12.g535851.t1.1 None DBV=JGI5.5 OS=Chlamydomonas reinhardtii SV=1 TOU=Cre	1	14	14	14	9	7	9	7	8	11	7	9	4	5	7	6	5	6	8	9	9	7	9	7	8	11	7	9	4	5	7	6	5	6	8	9	9	7	9	7	8	11	7	9
Cre12.g536251.t1.1;Cre12.g536450.t2.1;Cre12.g536450.t1.2	Cre12.g536251.t1.1;Cre12.g536450.t2.1;Cre12.g536450.t1.2	1;1;1	1;1;1	1;1;1	Cre12.g536251.t1.1 None DBV=JGI5.5 OS=Chlamydomonas reinhardtii SV=1 TOU=Cre;Cre12.g536450.t2.1 None DBV=JGI5.5 OS=Chlamydomonas reinhardtii SV=1 TOU=Cre;Cre12.g536450.t1.2 None DBV=JGI5.5 OS=Chlamydomonas reinhardtii SV=2 TOU=Cre	3	1	1	1	1	0	1	0	1	0	1	1	0	0	0	1	0	0	0	0	1	0	1	0	1	0	1	1	0	0	0	1	0	0	0	0	1	0	1	0	1	0	1	1
Cre12.g536600.t1.1	Cre12.g536600.t1.1	1	1	1	Cre12.g536600.t1.1 Flagellar Associated Protein ALS=FAP78 DBV=JGI5.5 GN=FAP78 OS=Chlamydomonas reinhardtii SV=1 TOU=Cre	1	1	1	1	0	0	0	0	0	0	0	0	0	0	0	0	0	0	0	0	0	0	0	0	0	0	0	0	0	0	0	0	0	0	0	0	0	0	0	0	0	0	0	0
Cre12.g537200.t1.2	Cre12.g537200.t1.2	15	15	15	Cre12.g537200.t1.2 2-oxoglutarate dehydrogenase, E1 subunit ALS=OGD1 DBV=JGI5.5 GN=OGD1 OS=Chlamydomonas reinhardtii SV=2 TOU=Cre	1	15	15	15	0	1	0	2	1	2	2	1	0	0	2	0	0	0	1	2	0	1	0	2	1	2	2	1	0	0	2	0	0	0	1	2	0	1	0	2	1	2	2	1
Cre12.g537581.t1.1	Cre12.g537581.t1.1	6	6	6	Cre12.g537581.t1.1 None DBV=JGI5.5 OS=Chlamydomonas reinhardtii SV=1 TOU=Cre	1	6	6	6	1	2	2	2	1	5	2	1	1	0	1	0	0	0	0	0	1	2	2	2	1	5	2	1	1	0	1	0	0	0	0	0	1	2	2	2	1	5	2	1
Cre12.g537641.t1.1	Cre12.g537641.t1.1	2	2	2	Cre12.g537641.t1.1 None DBV=JGI5.5 OS=Chlamydomonas reinhardtii SV=1 TOU=Cre	1	2	2	2	0	0	0	1	0	0	0	0	0	0	0	1	0	1	0	0	0	0	0	1	0	0	0	0	0	0	0	1	0	1	0	0	0	0	0	1	0	0	0	0
Cre12.g537800.t1.2	Cre12.g537800.t1.2	25	25	25	Cre12.g537800.t1.2 Ribosomal protein L7, component of cytosolic 80S ribosome and 60S large subunit ALS=RPL7 DBV=JGI5.5 GN=RPL7 OS=Chlamydomonas reinhardtii SV=2 TOU=Cre	1	25	25	25	5	3	16	9	5	5	19	7	6	10	19	7	10	11	12	6	5	3	16	9	5	5	19	7	6	10	19	7	10	11	12	6	5	3	16	9	5	5	19	7
Cre12.g538850.t1.1	Cre12.g538850.t1.1	2	2	2	Cre12.g538850.t1.1 None DBV=JGI5.5 OS=Chlamydomonas reinhardtii SV=1 TOU=Cre	1	2	2	2	0	0	0	0	0	2	0	0	0	0	0	0	0	0	0	0	0	0	0	0	0	2	0	0	0	0	0	0	0	0	0	0	0	0	0	0	0	2	0	0
Cre12.g539000.t1.2	Cre12.g539000.t1.2	3	3	3	Cre12.g539000.t1.2 CDP-Ethanolamine synthase ALS=ECT1 DBV=JGI5.5 GN=ECT1 OS=Chlamydomonas reinhardtii SV=2 TOU=Cre	1	3	3	3	0	0	0	0	1	1	0	0	0	0	0	0	0	1	0	1	0	0	0	0	1	1	0	0	0	0	0	0	0	1	0	1	0	0	0	0	1	1	0	0
Cre12.g541600.t1.2	Cre12.g541600.t1.2	5	5	5	Cre12.g541600.t1.2 None DBV=JGI5.5 OS=Chlamydomonas reinhardtii SV=2 TOU=Cre	1	5	5	5	0	1	1	0	1	0	2	1	2	0	1	0	1	1	0	2	0	1	1	0	1	0	2	1	2	0	1	0	1	1	0	2	0	1	1	0	1	0	2	1
Cre12.g541750.t1.1	Cre12.g541750.t1.1	10	10	10	Cre12.g541750.t1.1 None DBV=JGI5.5 OS=Chlamydomonas reinhardtii SV=1 TOU=Cre	1	10	10	10	1	3	6	2	2	4	3	0	1	3	0	0	1	0	0	0	1	3	6	2	2	4	3	0	1	3	0	0	1	0	0	0	1	3	6	2	2	4	3	0
Cre12.g549550.t1.2;Cre12.g542250.t1.1;CON__ENSEMBL:ENSBTAP00000025008	Cre12.g549550.t1.2;Cre12.g542250.t1.1	24;24;3	24;24;3	24;24;3	Cre12.g549550.t1.2 Beta tubulin 2 ALS=TUB2 DBV=JGI5.5 GN=TUB2 OS=Chlamydomonas reinhardtii SV=2 TOU=Cre;Cre12.g542250.t1.1 Beta tubulin 1 ALS=TUB1 DBV=JGI5.5 GN=TUB1 OS=Chlamydomonas reinhardtii SV=1 TOU=Cre	3	24	24	24	13	14	16	19	15	13	15	11	15	15	18	15	11	16	15	15	13	14	16	19	15	13	15	11	15	15	18	15	11	16	15	15	13	14	16	19	15	13	15	11
Cre12.g544050.t1.1;Cre12.g544109.t1.1	Cre12.g544050.t1.1;Cre12.g544109.t1.1	5;4	5;4	5;4	Cre12.g544050.t1.1 None DBV=JGI5.5 OS=Chlamydomonas reinhardtii SV=1 TOU=Cre;Cre12.g544109.t1.1 None DBV=JGI5.5 OS=Chlamydomonas reinhardtii SV=1 TOU=Cre	2	5	5	5	1	0	3	2	1	4	1	1	1	1	2	0	0	1	1	0	1	0	3	2	1	4	1	1	1	1	2	0	0	1	1	0	1	0	3	2	1	4	1	1
Cre12.g546050.t1.2	Cre12.g546050.t1.2	12	12	12	Cre12.g546050.t1.2 1-deoxy-D-xylulose 5-phosphate reductoisomerase, chloroplast precursor ALS=DXR1 DBV=JGI5.5 GN=DXR1 OS=Chlamydomonas reinhardtii SV=2 TOU=Cre	1	12	12	12	0	3	4	6	3	5	3	1	0	0	1	0	0	0	0	0	0	3	4	6	3	5	3	1	0	0	1	0	0	0	0	0	0	3	4	6	3	5	3	1
Cre12.g547800.t1.1	Cre12.g547800.t1.1	2	2	2	Cre12.g547800.t1.1 None DBV=JGI5.5 OS=Chlamydomonas reinhardtii SV=1 TOU=Cre	1	2	2	2	0	0	1	0	0	1	0	0	0	0	0	1	0	0	1	1	0	0	1	0	0	1	0	0	0	0	0	1	0	0	1	1	0	0	1	0	0	1	0	0
Cre12.g548950.t1.2;Cre12.g548400.t1.2	Cre12.g548950.t1.2;Cre12.g548400.t1.2	6;6	4;4	4;4	Cre12.g548950.t1.2 Chlorophyll a/b binding protein of LHCII ALS=LHCBM7 DBV=JGI5.5 GN=LHCBM7 OS=Chlamydomonas reinhardtii SV=2 TOU=Cre;Cre12.g548400.t1.2 Light-harvesting protein of photosystem II ALS=LHCBM2 DBV=JGI5.5 GN=LHCBM2 OS=Chlamydomonas reinhardtii	2	6	4	4	3	3	4	3	4	4	5	4	3	4	4	3	3	3	4	4	1	2	2	2	2	2	3	2	2	2	3	2	2	2	2	2	1	2	2	2	2	2	3	2
Cre12.g549150.t1.1	Cre12.g549150.t1.1	2	2	2	Cre12.g549150.t1.1 None DBV=JGI5.5 OS=Chlamydomonas reinhardtii SV=1 TOU=Cre	1	2	2	2	0	0	0	0	0	0	1	1	0	0	0	0	0	0	0	0	0	0	0	0	0	0	1	1	0	0	0	0	0	0	0	0	0	0	0	0	0	0	1	1
Cre12.g550150.t1.1	Cre12.g550150.t1.1	1	1	1	Cre12.g550150.t1.1 None DBV=JGI5.5 OS=Chlamydomonas reinhardtii SV=1 TOU=Cre	1	1	1	1	0	0	0	0	0	0	0	0	0	0	0	0	0	0	1	0	0	0	0	0	0	0	0	0	0	0	0	0	0	0	1	0	0	0	0	0	0	0	0	0
Cre12.g550850.t1.2	Cre12.g550850.t1.2	15	15	15	Cre12.g550850.t1.2 Oxygen-evolving enhancer protein 2 of photosystem II ALS=PSBP1 DBV=JGI5.5 GN=PSBP1 OS=Chlamydomonas reinhardtii SV=2 TOU=Cre	1	15	15	15	0	1	9	5	5	1	9	5	1	3	5	5	0	2	6	0	0	1	9	5	5	1	9	5	1	3	5	5	0	2	6	0	0	1	9	5	5	1	9	5
Cre12.g551050.t1.2	Cre12.g551050.t1.2	3	3	3	Cre12.g551050.t1.2 None DBV=JGI5.5 OS=Chlamydomonas reinhardtii SV=2 TOU=Cre	1	3	3	3	0	0	0	0	0	0	0	0	0	0	0	0	0	0	0	0	0	0	0	0	0	0	0	0	0	0	0	0	0	0	0	0	0	0	0	0	0	0	0	0
Cre12.g551800.t1.2	Cre12.g551800.t1.2	2	2	2	Cre12.g551800.t1.2 None DBV=JGI5.5 OS=Chlamydomonas reinhardtii SV=2 TOU=Cre	1	2	2	2	0	0	1	0	0	0	1	0	0	0	0	0	0	0	0	0	0	0	1	0	0	0	1	0	0	0	0	0	0	0	0	0	0	0	1	0	0	0	1	0
Cre12.g552200.t1.2	Cre12.g552200.t1.2	56	56	55	Cre12.g552200.t1.2 Starch phosphorylase DBV=JGI5.5 OS=Chlamydomonas reinhardtii SV=2 TOU=Cre	1	56	56	55	6	17	12	9	12	26	14	5	1	7	4	4	4	0	1	1	6	17	12	9	12	26	14	5	1	7	4	4	4	0	1	1	5	16	11	8	11	25	13	4
Cre12.g553100.t2.1;Cre12.g553100.t1.1	Cre12.g553100.t2.1;Cre12.g553100.t1.1	3;3	3;3	3;3	Cre12.g553100.t2.1 None DBV=JGI5.5 OS=Chlamydomonas reinhardtii SV=1 TOU=Cre;Cre12.g553100.t1.1 None DBV=JGI5.5 OS=Chlamydomonas reinhardtii SV=1 TOU=Cre	2	3	3	3	0	0	0	0	0	1	0	0	0	0	0	0	0	0	0	0	0	0	0	0	0	1	0	0	0	0	0	0	0	0	0	0	0	0	0	0	0	1	0	0
Cre12.g553250.t1.2	Cre12.g553250.t1.2	18	18	17	Cre12.g553250.t1.2 Phosphofructokinase ALS=PFK2 DBV=JGI5.5 GN=PFK2 OS=Chlamydomonas reinhardtii SV=2 TOU=Cre	1	18	18	17	3	7	9	9	6	6	4	4	0	2	1	1	3	0	1	1	3	7	9	9	6	6	4	4	0	2	1	1	3	0	1	1	3	6	9	9	5	5	3	4
Cre12.g554103.t1.1	Cre12.g554103.t1.1	3	3	3	Cre12.g554103.t1.1 Predicted protein ALS=CGL74 DBV=JGI5.5 GN=CGL74 OS=Chlamydomonas reinhardtii SV=1 TOU=Cre	1	3	3	3	0	0	0	0	0	1	0	0	0	2	0	2	0	0	0	0	0	0	0	0	0	1	0	0	0	2	0	2	0	0	0	0	0	0	0	0	0	1	0	0
Cre12.g554800.t1.2	Cre12.g554800.t1.2	5	5	5	Cre12.g554800.t1.2 Phosphoribulokinase ALS=PRK1 DBV=JGI5.5 GN=PRK1 OS=Chlamydomonas reinhardtii SV=2 TOU=Cre	1	5	5	5	0	0	0	0	0	0	0	0	0	0	0	0	0	0	0	0	0	0	0	0	0	0	0	0	0	0	0	0	0	0	0	0	0	0	0	0	0	0	0	0
Cre12.g555550.t1.2	Cre12.g555550.t1.2	12	12	12	Cre12.g555550.t1.2 None DBV=JGI5.5 OS=Chlamydomonas reinhardtii SV=2 TOU=Cre	1	12	12	12	0	0	0	0	0	3	1	2	0	0	0	0	0	0	0	0	0	0	0	0	0	3	1	2	0	0	0	0	0	0	0	0	0	0	0	0	0	3	1	2
Cre12.g556050.t1.2	Cre12.g556050.t1.2	4	4	4	Cre12.g556050.t1.2 Plastid ribosomal protein L9 ALS=PRPL9 DBV=JGI5.5 GN=PRPL9 OS=Chlamydomonas reinhardtii SV=2 TOU=Cre	1	4	4	4	0	1	1	0	1	1	1	1	0	0	2	0	1	0	2	0	0	1	1	0	1	1	1	1	0	0	2	0	1	0	2	0	0	1	1	0	1	1	1	1
Cre12.g556250.t1.2	Cre12.g556250.t1.2	14	14	14	Cre12.g556250.t1.2 Septin-like protein ALS=sept-01 DBV=JGI5.5 GN=sept-01 OS=Chlamydomonas reinhardtii SV=2 TOU=Cre	1	14	14	14	0	3	3	3	4	7	4	6	0	0	1	2	1	0	1	1	0	3	3	3	4	7	4	6	0	0	1	2	1	0	1	1	0	3	3	3	4	7	4	6
Cre12.g557250.t2.1;Cre12.g557250.t1.2	Cre12.g557250.t2.1;Cre12.g557250.t1.2	3;3	3;3	3;3	Cre12.g557250.t2.1 None DBV=JGI5.5 OS=Chlamydomonas reinhardtii SV=1 TOU=Cre;Cre12.g557250.t1.2 None DBV=JGI5.5 OS=Chlamydomonas reinhardtii SV=2 TOU=Cre	2	3	3	3	0	0	1	0	0	0	1	0	0	0	2	0	0	1	0	0	0	0	1	0	0	0	1	0	0	0	2	0	0	1	0	0	0	0	1	0	0	0	1	0
Cre12.g558600.t1.2	Cre12.g558600.t1.2	8	8	8	Cre12.g558600.t1.2 None DBV=JGI5.5 OS=Chlamydomonas reinhardtii SV=2 TOU=Cre	1	8	8	8	0	0	0	0	0	0	0	0	1	3	2	4	0	0	0	0	0	0	0	0	0	0	0	0	1	3	2	4	0	0	0	0	0	0	0	0	0	0	0	0
Cre12.g558650.t1.1	Cre12.g558650.t1.1	12	12	12	Cre12.g558650.t1.1 Eukaryotic translation initiation factor 2B subunit 4, eIF-2B delta subunit DBV=JGI5.5 OS=Chlamydomonas reinhardtii SV=1 TOU=Cre	1	12	12	12	0	1	0	3	5	8	3	5	0	0	0	0	0	0	0	0	0	1	0	3	5	8	3	5	0	0	0	0	0	0	0	0	0	1	0	3	5	8	3	5
Cre12.g558900.t1.2	Cre12.g558900.t1.2	3	3	3	Cre12.g558900.t1.2 Cytochrome b6f complex subunit V ALS=PETO DBV=JGI5.5 GN=PETO OS=Chlamydomonas reinhardtii SV=2 TOU=Cre	1	3	3	3	0	0	0	0	0	0	0	0	1	3	1	2	0	0	0	0	0	0	0	0	0	0	0	0	1	3	1	2	0	0	0	0	0	0	0	0	0	0	0	0
Cre12.g559450.t1.1	Cre12.g559450.t1.1	3	3	3	Cre12.g559450.t1.1 None DBV=JGI5.5 OS=Chlamydomonas reinhardtii SV=1 TOU=Cre	1	3	3	3	0	0	0	0	1	0	0	0	0	1	1	1	0	1	0	1	0	0	0	0	1	0	0	0	0	1	1	1	0	1	0	1	0	0	0	0	1	0	0	0
Cre12.g560150.t1.2	Cre12.g560150.t1.2	9	9	9	Cre12.g560150.t1.2 Small Rab-related GTPase DBV=JGI5.5 OS=Chlamydomonas reinhardtii SV=2 TOU=Cre	1	9	9	9	1	1	2	3	2	0	4	1	4	3	2	3	5	2	4	2	1	1	2	3	2	0	4	1	4	3	2	3	5	2	4	2	1	1	2	3	2	0	4	1
Cre12.g560300.t3.1;Cre12.g560300.t2.1;Cre12.g560300.t1.2	Cre12.g560300.t3.1;Cre12.g560300.t2.1;Cre12.g560300.t1.2	5;5;5	5;5;5	5;5;5	Cre12.g560300.t3.1 None DBV=JGI5.5 OS=Chlamydomonas reinhardtii SV=1 TOU=Cre;Cre12.g560300.t2.1 None DBV=JGI5.5 OS=Chlamydomonas reinhardtii SV=1 TOU=Cre;Cre12.g560300.t1.2 None DBV=JGI5.5 OS=Chlamydomonas reinhardtii SV=2 TOU=Cre	3	5	5	5	0	0	2	2	1	1	2	0	1	0	1	2	0	2	3	2	0	0	2	2	1	1	2	0	1	0	1	2	0	2	3	2	0	0	2	2	1	1	2	0
Cre12.g560950.t1.2	Cre12.g560950.t1.2	5	5	5	Cre12.g560950.t1.2 Photosystem I reaction center subunit V ALS=PSAG DBV=JGI5.5 GN=PSAG OS=Chlamydomonas reinhardtii SV=2 TOU=Cre	1	5	5	5	1	3	3	2	2	4	3	1	1	4	4	3	3	2	3	4	1	3	3	2	2	4	3	1	1	4	4	3	3	2	3	4	1	3	3	2	2	4	3	1
Cre12.g561500.t1.2	Cre12.g561500.t1.2	1	1	1	Cre12.g561500.t1.2 None DBV=JGI5.5 OS=Chlamydomonas reinhardtii SV=2 TOU=Cre	1	1	1	1	0	0	0	0	0	0	0	0	0	0	0	0	0	0	0	0	0	0	0	0	0	0	0	0	0	0	0	0	0	0	0	0	0	0	0	0	0	0	0	0
Cre13.g561850.t1.1	Cre13.g561850.t1.1	17	17	17	Cre13.g561850.t1.1 None DBV=JGI5.5 OS=Chlamydomonas reinhardtii SV=1 TOU=Cre	1	17	17	17	7	9	8	13	9	10	7	9	11	7	9	10	9	11	9	9	7	9	8	13	9	10	7	9	11	7	9	10	9	11	9	9	7	9	8	13	9	10	7	9
Cre13.g562750.t1.2	Cre13.g562750.t1.2	5	5	5	Cre13.g562750.t1.2 None DBV=JGI5.5 OS=Chlamydomonas reinhardtii SV=2 TOU=Cre	1	5	5	5	0	1	0	0	1	1	1	0	2	1	1	2	0	0	1	0	0	1	0	0	1	1	1	0	2	1	1	2	0	0	1	0	0	1	0	0	1	1	1	0
Cre13.g563150.t1.2	Cre13.g563150.t1.2	5	5	5	Cre13.g563150.t1.2 Predicted protein ALS=CGLD8 DBV=JGI5.5 GN=CGLD8 OS=Chlamydomonas reinhardtii SV=2 TOU=Cre	1	5	5	5	0	0	0	0	1	3	0	1	1	1	0	0	0	0	0	0	0	0	0	0	1	3	0	1	1	1	0	0	0	0	0	0	0	0	0	0	1	3	0	1
Cre13.g564250.t1.2	Cre13.g564250.t1.2	12	12	12	Cre13.g564250.t1.2 Eukaryotic translation initiation factor 3, subunit A ALS=EIF3A DBV=JGI5.5 GN=EIF3A OS=Chlamydomonas reinhardtii SV=2 TOU=Cre	1	12	12	12	0	0	0	2	1	4	0	1	0	0	0	0	0	0	0	0	0	0	0	2	1	4	0	1	0	0	0	0	0	0	0	0	0	0	0	2	1	4	0	1
Cre13.g565400.t1.2;Cre13.g565400.t2.1	Cre13.g565400.t1.2;Cre13.g565400.t2.1	4;3	4;3	4;3	Cre13.g565400.t1.2 None DBV=JGI5.5 OS=Chlamydomonas reinhardtii SV=2 TOU=Cre;Cre13.g565400.t2.1 None DBV=JGI5.5 OS=Chlamydomonas reinhardtii SV=1 TOU=Cre	2	4	4	4	0	0	0	0	0	0	0	0	0	2	2	0	0	0	0	0	0	0	0	0	0	0	0	0	0	2	2	0	0	0	0	0	0	0	0	0	0	0	0	0
Cre13.g565450.t1.2;Cre13.g565321.t1.1	Cre13.g565450.t1.2;Cre13.g565321.t1.1	5;3	5;3	5;3	Cre13.g565450.t1.2 None DBV=JGI5.5 OS=Chlamydomonas reinhardtii SV=2 TOU=Cre;Cre13.g565321.t1.1 None DBV=JGI5.5 OS=Chlamydomonas reinhardtii SV=1 TOU=Cre	2	5	5	5	0	0	1	0	1	0	1	1	0	0	0	0	1	2	0	0	0	0	1	0	1	0	1	1	0	0	0	0	1	2	0	0	0	0	1	0	1	0	1	1
Cre13.g565750.t2.1;Cre13.g565750.t1.2	Cre13.g565750.t2.1;Cre13.g565750.t1.2	5;5	5;5	5;5	Cre13.g565750.t2.1 GTP-binding elongation factor ALS=EFG4 DBV=JGI5.5 GN=EFG4 OS=Chlamydomonas reinhardtii SV=1 TOU=Cre;Cre13.g565750.t1.2 GTP-binding elongation factor ALS=EFG4 DBV=JGI5.5 GN=EFG4 OS=Chlamydomonas reinhardtii SV=2 TOU=Cre	2	5	5	5	0	0	0	0	0	2	0	0	0	0	0	0	0	0	0	0	0	0	0	0	0	2	0	0	0	0	0	0	0	0	0	0	0	0	0	0	0	2	0	0
Cre13.g565850.t1.1;REV__Cre09.g410650.t3.1;REV__Cre09.g410650.t1.2	Cre13.g565850.t1.1	25;1;1	25;1;1	25;1;1	Cre13.g565850.t1.1 Alpha subunit of COP-I complex ALS=COPA1 DBV=JGI5.5 GN=COPA1 OS=Chlamydomonas reinhardtii SV=1 TOU=Cre	3	25	25	25	1	4	6	3	4	8	4	3	4	9	6	0	1	3	7	6	1	4	6	3	4	8	4	3	4	9	6	0	1	3	7	6	1	4	6	3	4	8	4	3
Cre13.g566300.t1.2	Cre13.g566300.t1.2	9	9	9	Cre13.g566300.t1.2 None DBV=JGI5.5 OS=Chlamydomonas reinhardtii SV=2 TOU=Cre	1	9	9	9	1	2	3	3	4	5	1	1	0	0	0	2	1	0	0	0	1	2	3	3	4	5	1	1	0	0	0	2	1	0	0	0	1	2	3	3	4	5	1	1
Cre13.g567750.t1.2	Cre13.g567750.t1.2	4	3	3	Cre13.g567750.t1.2 Pre-mRNA splicing factor ALS=PRP18 DBV=JGI5.5 GN=PRP18 OS=Chlamydomonas reinhardtii SV=2 TOU=Cre	1	4	3	3	1	1	0	1	1	1	1	1	0	0	1	1	1	0	0	0	0	0	0	0	0	0	0	0	0	0	0	0	0	0	0	0	0	0	0	0	0	0	0	0
Cre13.g567950.t1.2	Cre13.g567950.t1.2	13	13	13	Cre13.g567950.t1.2 ADP-glucose pyrophosphorylase large subunit 1 DBV=JGI5.5 OS=Chlamydomonas reinhardtii SV=2 TOU=Cre	1	13	13	13	2	2	5	4	2	4	4	3	3	3	4	2	1	3	5	5	2	2	5	4	2	4	4	3	3	3	4	2	1	3	5	5	2	2	5	4	2	4	4	3
Cre13.g568600.t3.1;Cre13.g568600.t2.1;Cre13.g568600.t1.1	Cre13.g568600.t3.1;Cre13.g568600.t2.1;Cre13.g568600.t1.1	1;1;1	1;1;1	1;1;1	Cre13.g568600.t3.1 None DBV=JGI5.5 OS=Chlamydomonas reinhardtii SV=1 TOU=Cre;Cre13.g568600.t2.1 None DBV=JGI5.5 OS=Chlamydomonas reinhardtii SV=1 TOU=Cre;Cre13.g568600.t1.1 None DBV=JGI5.5 OS=Chlamydomonas reinhardtii SV=1 TOU=Cre	3	1	1	1	0	0	0	0	0	0	0	0	0	0	0	0	1	0	0	0	0	0	0	0	0	0	0	0	0	0	0	0	1	0	0	0	0	0	0	0	0	0	0	0
Cre13.g568650.t1.2	Cre13.g568650.t1.2	18	18	18	Cre13.g568650.t1.2 Ribosomal protein S3a, component of cytosolic 80S ribosome and 40S small subunit ALS=RPS3a DBV=JGI5.5 GN=RPS3a OS=Chlamydomonas reinhardtii SV=2 TOU=Cre	1	18	18	18	5	8	10	10	10	6	12	10	10	11	11	8	7	10	10	9	5	8	10	10	10	6	12	10	10	11	11	8	7	10	10	9	5	8	10	10	10	6	12	10
Cre13.g568900.t1.2	Cre13.g568900.t1.2	7	7	7	Cre13.g568900.t1.2 Ribosomal protein L17, component of cytosolic 80S ribosome and 60S large subunit ALS=RPL17 DBV=JGI5.5 GN=RPL17 OS=Chlamydomonas reinhardtii SV=2 TOU=Cre	1	7	7	7	0	0	4	1	1	0	3	1	2	1	3	0	4	3	0	3	0	0	4	1	1	0	3	1	2	1	3	0	4	3	0	3	0	0	4	1	1	0	3	1
Cre13.g570350.t2.1;Cre13.g570350.t1.1	Cre13.g570350.t2.1;Cre13.g570350.t1.1	12;12	12;12	11;11	Cre13.g570350.t2.1 ABC1-like kinase ALS=AKC4 DBV=JGI5.5 GN=AKC4 OS=Chlamydomonas reinhardtii SV=1 TOU=Cre;Cre13.g570350.t1.1 ABC1-like kinase ALS=AKC4 DBV=JGI5.5 GN=AKC4 OS=Chlamydomonas reinhardtii SV=1 TOU=Cre	2	12	12	11	0	0	2	0	0	2	1	0	1	5	3	2	0	0	0	0	0	0	2	0	0	2	1	0	1	5	3	2	0	0	0	0	0	0	2	0	0	2	1	0
Cre13.g572900.t2.1;Cre13.g572900.t1.1	Cre13.g572900.t2.1;Cre13.g572900.t1.1	6;6	6;6	6;6	Cre13.g572900.t2.1 Oligopeptidase A DBV=JGI5.5 OS=Chlamydomonas reinhardtii SV=1 TOU=Cre;Cre13.g572900.t1.1 Oligopeptidase A DBV=JGI5.5 OS=Chlamydomonas reinhardtii SV=1 TOU=Cre	2	6	6	6	2	0	2	0	0	0	1	0	1	1	0	1	0	1	1	4	2	0	2	0	0	0	1	0	1	1	0	1	0	1	1	4	2	0	2	0	0	0	1	0
Cre13.g573351.t1.2	Cre13.g573351.t1.2	13	13	13	Cre13.g573351.t1.2 None DBV=JGI5.5 OS=Chlamydomonas reinhardtii SV=2 TOU=Cre	1	13	13	13	3	4	10	8	7	5	10	7	6	10	9	10	7	12	11	6	3	4	10	8	7	5	10	7	6	10	9	10	7	12	11	6	3	4	10	8	7	5	10	7
Cre13.g573400.t1.2	Cre13.g573400.t1.2	2	2	2	Cre13.g573400.t1.2 None DBV=JGI5.5 OS=Chlamydomonas reinhardtii SV=2 TOU=Cre	1	2	2	2	0	1	1	1	1	1	0	1	0	2	1	1	0	1	1	1	0	1	1	1	1	1	0	1	0	2	1	1	0	1	1	1	0	1	1	1	1	1	0	1
Cre13.g574900.t1.2	Cre13.g574900.t1.2	6	6	6	Cre13.g574900.t1.2 Glycosyltransferase DBV=JGI5.5 OS=Chlamydomonas reinhardtii SV=2 TOU=Cre	1	6	6	6	0	1	0	0	0	1	0	0	1	3	2	0	0	0	0	0	0	1	0	0	0	1	0	0	1	3	2	0	0	0	0	0	0	1	0	0	0	1	0	0
Cre13.g575300.t1.1	Cre13.g575300.t1.1	3	3	3	Cre13.g575300.t1.1 None DBV=JGI5.5 OS=Chlamydomonas reinhardtii SV=1 TOU=Cre	1	3	3	3	0	1	0	1	1	0	0	0	1	0	0	1	0	0	0	0	0	1	0	1	1	0	0	0	1	0	0	1	0	0	0	0	0	1	0	1	1	0	0	0
Cre13.g577100.t1.2	Cre13.g577100.t1.2	2	2	2	Cre13.g577100.t1.2 Acyl-carrier protein ALS=ACP2 DBV=JGI5.5 GN=ACP2 OS=Chlamydomonas reinhardtii SV=2 TOU=Cre	1	2	2	2	0	0	0	0	0	0	0	0	0	0	0	0	0	0	0	0	0	0	0	0	0	0	0	0	0	0	0	0	0	0	0	0	0	0	0	0	0	0	0	0
Cre13.g578650.t1.1	Cre13.g578650.t1.1	10	10	10	Cre13.g578650.t1.1 Similar to complex I intermediate-associated protein 30 DBV=JGI5.5 OS=Chlamydomonas reinhardtii SV=1 TOU=Cre	1	10	10	10	2	4	2	1	3	5	3	1	0	1	0	0	0	0	0	0	2	4	2	1	3	5	3	1	0	1	0	0	0	0	0	0	2	4	2	1	3	5	3	1
Cre13.g579550.t1.1	Cre13.g579550.t1.1	8	8	8	Cre13.g579550.t1.1 Predicted protein ALS=CGL27 DBV=JGI5.5 GN=CGL27 OS=Chlamydomonas reinhardtii SV=1 TOU=Cre	1	8	8	8	2	5	5	3	7	4	5	3	5	4	2	4	3	0	0	0	2	5	5	3	7	4	5	3	5	4	2	4	3	0	0	0	2	5	5	3	7	4	5	3
Cre13.g579566.t2.1;Cre13.g579566.t1.1	Cre13.g579566.t2.1;Cre13.g579566.t1.1	4;4	4;4	4;4	Cre13.g579566.t2.1 None DBV=JGI5.5 OS=Chlamydomonas reinhardtii SV=1 TOU=Cre;Cre13.g579566.t1.1 None DBV=JGI5.5 OS=Chlamydomonas reinhardtii SV=1 TOU=Cre	2	4	4	4	1	1	2	1	1	1	1	1	0	0	1	0	0	0	0	0	1	1	2	1	1	1	1	1	0	0	1	0	0	0	0	0	1	1	2	1	1	1	1	1
Cre13.g579582.t1.1	Cre13.g579582.t1.1	5	5	5	Cre13.g579582.t1.1 None DBV=JGI5.5 OS=Chlamydomonas reinhardtii SV=1 TOU=Cre	1	5	5	5	0	1	3	0	1	0	3	0	0	0	0	0	0	0	0	0	0	1	3	0	1	0	3	0	0	0	0	0	0	0	0	0	0	1	3	0	1	0	3	0
Cre13.g581150.t1.2	Cre13.g581150.t1.2	6	6	6	Cre13.g581150.t1.2 None DBV=JGI5.5 OS=Chlamydomonas reinhardtii SV=2 TOU=Cre	1	6	6	6	0	0	0	0	0	1	0	0	0	1	0	0	0	0	0	0	0	0	0	0	0	1	0	0	0	1	0	0	0	0	0	0	0	0	0	0	0	1	0	0
Cre13.g581650.t1.2	Cre13.g581650.t1.2	3	3	3	Cre13.g581650.t1.2 Plastid ribosomal protein L7/L12 ALS=PRPL7 DBV=JGI5.5 GN=PRPL7 OS=Chlamydomonas reinhardtii SV=2 TOU=Cre	1	3	3	3	2	2	3	2	2	2	2	2	1	2	1	1	1	0	0	0	2	2	3	2	2	2	2	2	1	2	1	1	1	0	0	0	2	2	3	2	2	2	2	2
Cre13.g582800.t1.2	Cre13.g582800.t1.2	4	4	4	Cre13.g582800.t1.2 None DBV=JGI5.5 OS=Chlamydomonas reinhardtii SV=2 TOU=Cre	1	4	4	4	0	0	0	0	0	2	0	0	0	0	0	0	0	0	0	0	0	0	0	0	0	2	0	0	0	0	0	0	0	0	0	0	0	0	0	0	0	2	0	0
Cre13.g583550.t1.2	Cre13.g583550.t1.2	16	16	16	Cre13.g583550.t1.2 Vesicle inducing protein in plastids 1 ALS=VIP1 DBV=JGI5.5 GN=VIP1 OS=Chlamydomonas reinhardtii SV=2 TOU=Cre	1	16	16	16	4	4	9	3	7	6	8	4	9	12	10	12	4	0	0	0	4	4	9	3	7	6	8	4	9	12	10	12	4	0	0	0	4	4	9	3	7	6	8	4
Cre13.g583600.t1.2	Cre13.g583600.t1.2	4	4	4	Cre13.g583600.t1.2 Galactolipid galactosyltransferase ALS=DGD1 DBV=JGI5.5 GN=DGD1 OS=Chlamydomonas reinhardtii SV=2 TOU=Cre	1	4	4	4	0	0	0	1	0	2	2	1	0	0	0	0	0	0	0	0	0	0	0	1	0	2	2	1	0	0	0	0	0	0	0	0	0	0	0	1	0	2	2	1
Cre13.g584250.t1.2	Cre13.g584250.t1.2	4	4	4	Cre13.g584250.t1.2 None DBV=JGI5.5 OS=Chlamydomonas reinhardtii SV=2 TOU=Cre	1	4	4	4	1	0	0	0	0	0	0	0	3	3	3	4	0	0	0	0	1	0	0	0	0	0	0	0	3	3	3	4	0	0	0	0	1	0	0	0	0	0	0	0
Cre13.g584850.t1.1	Cre13.g584850.t1.1	3	3	3	Cre13.g584850.t1.1 None DBV=JGI5.5 OS=Chlamydomonas reinhardtii SV=1 TOU=Cre	1	3	3	3	0	1	2	0	1	0	0	1	2	2	1	2	0	0	0	0	0	1	2	0	1	0	0	1	2	2	1	2	0	0	0	0	0	1	2	0	1	0	0	1
Cre13.g586350.t1.1	Cre13.g586350.t1.1	4	4	4	Cre13.g586350.t1.1 None DBV=JGI5.5 OS=Chlamydomonas reinhardtii SV=1 TOU=Cre	1	4	4	4	0	0	0	0	0	2	0	0	1	3	4	1	0	0	0	0	0	0	0	0	0	2	0	0	1	3	4	1	0	0	0	0	0	0	0	0	0	2	0	0
Cre13.g587050.t1.2	Cre13.g587050.t1.2	4	4	4	Cre13.g587050.t1.2 Eukaryotic release factor ALS=ERF1 DBV=JGI5.5 GN=ERF1 OS=Chlamydomonas reinhardtii SV=2 TOU=Cre	1	4	4	4	1	0	1	0	0	1	1	0	0	1	2	1	0	2	1	1	1	0	1	0	0	1	1	0	0	1	2	1	0	2	1	1	1	0	1	0	0	1	1	0
Cre13.g587550.t2.1;Cre13.g587550.t1.1;Cre13.g586650.t1.1	Cre13.g587550.t2.1;Cre13.g587550.t1.1;Cre13.g586650.t1.1	3;3;2	3;3;2	3;3;2	Cre13.g587550.t2.1 None DBV=JGI5.5 OS=Chlamydomonas reinhardtii SV=1 TOU=Cre;Cre13.g587550.t1.1 None DBV=JGI5.5 OS=Chlamydomonas reinhardtii SV=1 TOU=Cre;Cre13.g586650.t1.1 FixL-like PAS domain protein ALS=FXL1 DBV=JGI5.5 GN=FXL1 OS=Chlamydomonas reinhardt	3	3	3	3	0	0	0	0	0	0	0	0	0	3	0	0	0	0	0	0	0	0	0	0	0	0	0	0	0	3	0	0	0	0	0	0	0	0	0	0	0	0	0	0
Cre13.g588100.t1.2	Cre13.g588100.t1.2	2	2	2	Cre13.g588100.t1.2 Peptidyl-prolyl cis-trans isomerase, cyclophilin-type DBV=JGI5.5 OS=Chlamydomonas reinhardtii SV=2 TOU=Cre	1	2	2	2	0	0	2	1	1	0	0	0	0	0	0	0	0	0	0	0	0	0	2	1	1	0	0	0	0	0	0	0	0	0	0	0	0	0	2	1	1	0	0	0
Cre13.g589450.t1.2;Cre13.g589350.t1.2;Cre42.g760347.t1.1	Cre13.g589450.t1.2	26;8;4	26;8;4	26;8;4	Cre13.g589450.t1.2 None DBV=JGI5.5 OS=Chlamydomonas reinhardtii SV=2 TOU=Cre	3	26	26	26	3	1	3	1	11	14	7	3	4	12	6	10	1	0	0	0	3	1	3	1	11	14	7	3	4	12	6	10	1	0	0	0	3	1	3	1	11	14	7	3
Cre42.g760447.t1.1;Cre13.g589500.t1.1	Cre42.g760447.t1.1;Cre13.g589500.t1.1	1;1	1;1	1;1	Cre42.g760447.t1.1 None DBV=JGI5.5 OS=Chlamydomonas reinhardtii SV=1 TOU=Cre;Cre13.g589500.t1.1 Protein tyrosine kinase ALS=PTK9 DBV=JGI5.5 GN=PTK9 OS=Chlamydomonas reinhardtii SV=1 TOU=Cre	2	1	1	1	0	0	0	1	0	0	0	0	1	0	0	0	1	0	0	0	0	0	0	1	0	0	0	0	1	0	0	0	1	0	0	0	0	0	0	1	0	0	0	0
Cre13.g590950.t1.2	Cre13.g590950.t1.2	2	2	2	Cre13.g590950.t1.2 None DBV=JGI5.5 OS=Chlamydomonas reinhardtii SV=2 TOU=Cre	1	2	2	2	0	0	0	0	1	1	1	1	0	0	0	0	0	0	0	0	0	0	0	0	1	1	1	1	0	0	0	0	0	0	0	0	0	0	0	0	1	1	1	1
REV__Cre13.g591300.t1.1;Cre13.g591300.t1.1	REV__Cre13.g591300.t1.1;Cre13.g591300.t1.1	1;1	1;1	1;1	Cre13.g591300.t1.1 None DBV=JGI5.5 OS=Chlamydomonas reinhardtii SV=1 TOU=Cre;Cre13.g591300.t1.1 None DBV=JGI5.5 OS=Chlamydomonas reinhardtii SV=1 TOU=Cre	2	1	1	1	0	0	0	0	0	0	0	0	0	0	0	0	0	0	0	0	0	0	0	0	0	0	0	0	0	0	0	0	0	0	0	0	0	0	0	0	0	0	0	0
Cre13.g591400.t1.1	Cre13.g591400.t1.1	3	3	3	Cre13.g591400.t1.1 None DBV=JGI5.5 OS=Chlamydomonas reinhardtii SV=1 TOU=Cre	1	3	3	3	0	0	1	1	0	1	2	1	0	0	0	0	0	1	1	1	0	0	1	1	0	1	2	1	0	0	0	0	0	1	1	1	0	0	1	1	0	1	2	1
Cre13.g592200.t1.2	Cre13.g592200.t1.2	159	159	159	Cre13.g592200.t1.2 Glutamate synthase, NADH-dependent ALS=GSN1 DBV=JGI5.5 GN=GSN1 OS=Chlamydomonas reinhardtii SV=2 TOU=Cre	1	159	159	159	73	100	104	85	105	123	100	66	22	42	33	26	65	2	5	3	73	100	104	85	105	123	100	66	22	42	33	26	65	2	5	3	73	100	104	85	105	123	100	66
Cre13.g603225.t1.1	Cre13.g603225.t1.1	7	7	7	Cre13.g603225.t1.1 None DBV=JGI5.5 OS=Chlamydomonas reinhardtii SV=1 TOU=Cre	1	7	7	7	0	0	1	1	1	2	0	0	0	0	0	0	0	0	0	0	0	0	1	1	1	2	0	0	0	0	0	0	0	0	0	0	0	0	1	1	1	2	0	0
Cre13.g603500.t1.2	Cre13.g603500.t1.2	4	4	4	Cre13.g603500.t1.2 None DBV=JGI5.5 OS=Chlamydomonas reinhardtii SV=2 TOU=Cre	1	4	4	4	2	2	2	4	2	1	3	3	1	1	0	1	1	0	0	0	2	2	2	4	2	1	3	3	1	1	0	1	1	0	0	0	2	2	2	4	2	1	3	3
Cre13.g603700.t1.2	Cre13.g603700.t1.2	6	6	6	Cre13.g603700.t1.2 Actin DBV=JGI5.5 OS=Chlamydomonas reinhardtii SV=2 TOU=Cre	1	6	6	6	1	0	4	1	1	2	1	1	0	2	1	1	0	1	0	2	1	0	4	1	1	2	1	1	0	2	1	1	0	1	0	2	1	0	4	1	1	2	1	1
Cre13.g604150.t1.2	Cre13.g604150.t1.2	8	8	8	Cre13.g604150.t1.2 None DBV=JGI5.5 OS=Chlamydomonas reinhardtii SV=2 TOU=Cre	1	8	8	8	1	1	2	0	3	4	1	1	0	1	0	0	1	0	0	0	1	1	2	0	3	4	1	1	0	1	0	0	1	0	0	0	1	1	2	0	3	4	1	1
Cre13.g604650.t2.1;Cre13.g604650.t1.2	Cre13.g604650.t2.1;Cre13.g604650.t1.2	3;3	3;3	3;3	Cre13.g604650.t2.1 None DBV=JGI5.5 OS=Chlamydomonas reinhardtii SV=1 TOU=Cre;Cre13.g604650.t1.2 None DBV=JGI5.5 OS=Chlamydomonas reinhardtii SV=2 TOU=Cre	2	3	3	3	0	0	0	0	0	1	1	1	0	0	0	0	0	0	0	0	0	0	0	0	0	1	1	1	0	0	0	0	0	0	0	0	0	0	0	0	0	1	1	1
Cre13.g606150.t1.1	Cre13.g606150.t1.1	8	8	8	Cre13.g606150.t1.1 None DBV=JGI5.5 OS=Chlamydomonas reinhardtii SV=1 TOU=Cre	1	8	8	8	0	0	0	1	0	3	0	0	5	6	5	5	0	0	0	0	0	0	0	1	0	3	0	0	5	6	5	5	0	0	0	0	0	0	0	1	0	3	0	0
Cre13.g607300.t1.2;Cre08.g385850.t1.2;Cre17.g736250.t1.2;Cre07.g320050.t1.1	Cre13.g607300.t1.2	4;1;1;1	4;1;1;1	3;0;0;0	Cre13.g607300.t1.2 Mitogen-Activated Protein Kinase ALS=MAPK5 DBV=JGI5.5 GN=MAPK5 OS=Chlamydomonas reinhardtii SV=2 TOU=Cre	4	4	4	3	0	0	0	0	0	0	0	0	0	0	0	0	0	2	0	1	0	0	0	0	0	0	0	0	0	0	0	0	0	2	0	1	0	0	0	0	0	0	0	0
Cre13.g607900.t1.1	Cre13.g607900.t1.1	42	42	42	Cre13.g607900.t1.1 None DBV=JGI5.5 OS=Chlamydomonas reinhardtii SV=1 TOU=Cre	1	42	42	42	15	27	19	17	20	27	18	17	16	24	13	10	11	0	0	0	15	27	19	17	20	27	18	17	16	24	13	10	11	0	0	0	15	27	19	17	20	27	18	17
Cre14.g611200.t1.2	Cre14.g611200.t1.2	4	4	4	Cre14.g611200.t1.2 None DBV=JGI5.5 OS=Chlamydomonas reinhardtii SV=2 TOU=Cre	1	4	4	4	1	1	3	2	2	1	3	2	1	2	1	1	1	0	0	0	1	1	3	2	2	1	3	2	1	2	1	1	1	0	0	0	1	1	3	2	2	1	3	2
Cre14.g612700.t1.2	Cre14.g612700.t1.2	1	1	1	Cre14.g612700.t1.2 Flagellar Associated Protein ALS=FAP50 DBV=JGI5.5 GN=FAP50 OS=Chlamydomonas reinhardtii SV=2 TOU=Cre	1	1	1	1	0	0	0	0	1	0	0	0	0	0	0	0	0	0	0	0	0	0	0	0	1	0	0	0	0	0	0	0	0	0	0	0	0	0	0	0	1	0	0	0
Cre14.g614750.t1.1	Cre14.g614750.t1.1	9	9	9	Cre14.g614750.t1.1 None DBV=JGI5.5 OS=Chlamydomonas reinhardtii SV=1 TOU=Cre	1	9	9	9	4	3	4	6	5	6	4	5	4	3	5	6	2	0	0	0	4	3	4	6	5	6	4	5	4	3	5	6	2	0	0	0	4	3	4	6	5	6	4	5
Cre14.g614800.t1.2	Cre14.g614800.t1.2	1	1	1	Cre14.g614800.t1.2 None DBV=JGI5.5 OS=Chlamydomonas reinhardtii SV=2 TOU=Cre	1	1	1	1	0	0	0	0	0	0	0	0	0	0	0	1	0	0	0	0	0	0	0	0	0	0	0	0	0	0	0	1	0	0	0	0	0	0	0	0	0	0	0	0
Cre14.g615000.t1.1	Cre14.g615000.t1.1	1	1	1	Cre14.g615000.t1.1 None DBV=JGI5.5 OS=Chlamydomonas reinhardtii SV=1 TOU=Cre	1	1	1	1	1	1	1	1	1	1	1	1	0	1	1	1	1	0	0	0	1	1	1	1	1	1	1	1	0	1	1	1	1	0	0	0	1	1	1	1	1	1	1	1
Cre14.g615300.t1.2	Cre14.g615300.t1.2	1	1	1	Cre14.g615300.t1.2 None DBV=JGI5.5 OS=Chlamydomonas reinhardtii SV=2 TOU=Cre	1	1	1	1	1	1	1	0	1	0	1	1	0	1	0	1	0	0	1	1	1	1	1	0	1	0	1	1	0	1	0	1	0	0	1	1	1	1	1	0	1	0	1	1
Cre14.g615950.t1.1	Cre14.g615950.t1.1	4	4	4	Cre14.g615950.t1.1 None DBV=JGI5.5 OS=Chlamydomonas reinhardtii SV=1 TOU=Cre	1	4	4	4	1	0	1	1	0	2	1	2	0	1	0	1	0	0	0	2	1	0	1	1	0	2	1	2	0	1	0	1	0	0	0	2	1	0	1	1	0	2	1	2
Cre14.g616100.t1.1	Cre14.g616100.t1.1	1	1	1	Cre14.g616100.t1.1 Peptidyl-prolyl cis-trans isomerase, FKBP-type DBV=JGI5.5 OS=Chlamydomonas reinhardtii SV=1 TOU=Cre	1	1	1	1	0	0	1	0	0	0	0	0	0	0	0	0	0	0	0	0	0	0	1	0	0	0	0	0	0	0	0	0	0	0	0	0	0	0	1	0	0	0	0	0
Cre14.g617450.t1.2;Cre14.g617400.t1.2	Cre14.g617450.t1.2;Cre14.g617400.t1.2	4;4	4;4	4;4	Cre14.g617450.t1.2 Heat shock protein 22E ALS=HSP22E DBV=JGI5.5 GN=HSP22E OS=Chlamydomonas reinhardtii SV=2 TOU=Cre;Cre14.g617400.t1.2 Heat shock protein 22F ALS=HSP22F DBV=JGI5.5 GN=HSP22F OS=Chlamydomonas reinhardtii SV=2 TOU=Cre	2	4	4	4	0	0	1	1	0	0	0	0	0	0	0	0	0	0	0	0	0	0	1	1	0	0	0	0	0	0	0	0	0	0	0	0	0	0	1	1	0	0	0	0
Cre14.g619100.t1.2	Cre14.g619100.t1.2	5	5	5	Cre14.g619100.t1.2 Inactive subunit of chloroplast ClpP complex ALS=CLPR1 DBV=JGI5.5 GN=CLPR1 OS=Chlamydomonas reinhardtii SV=2 TOU=Cre	1	5	5	5	1	1	2	0	1	1	3	0	1	1	0	0	0	1	3	0	1	1	2	0	1	1	3	0	1	1	0	0	0	1	3	0	1	1	2	0	1	1	3	0
Cre14.g619133.t1.1	Cre14.g619133.t1.1	8	8	8	Cre14.g619133.t1.1 None DBV=JGI5.5 OS=Chlamydomonas reinhardtii SV=1 TOU=Cre	1	8	8	8	1	1	3	2	1	4	4	2	1	0	0	0	3	4	2	4	1	1	3	2	1	4	4	2	1	0	0	0	3	4	2	4	1	1	3	2	1	4	4	2
Cre14.g619166.t1.1	Cre14.g619166.t1.1	1	1	1	Cre14.g619166.t1.1 None DBV=JGI5.5 OS=Chlamydomonas reinhardtii SV=1 TOU=Cre	1	1	1	1	0	0	0	0	0	0	0	0	0	0	0	0	0	0	0	1	0	0	0	0	0	0	0	0	0	0	0	0	0	0	0	1	0	0	0	0	0	0	0	0
Cre14.g621351.t1.1	Cre14.g621351.t1.1	9	9	9	Cre14.g621351.t1.1 None DBV=JGI5.5 OS=Chlamydomonas reinhardtii SV=1 TOU=Cre	1	9	9	9	0	2	0	0	0	1	0	0	1	8	0	1	0	0	0	0	0	2	0	0	0	1	0	0	1	8	0	1	0	0	0	0	0	2	0	0	0	1	0	0
Cre14.g621450.t1.2	Cre14.g621450.t1.2	11	11	11	Cre14.g621450.t1.2 Ribosomal protein L5, component of cytosolic 80S ribosome and 60S large subunit ALS=RPL5 DBV=JGI5.5 GN=RPL5 OS=Chlamydomonas reinhardtii SV=2 TOU=Cre	1	11	11	11	5	5	7	8	4	6	5	7	6	7	6	3	5	7	7	6	5	5	7	8	4	6	5	7	6	7	6	3	5	7	7	6	5	5	7	8	4	6	5	7
Cre14.g621650.t1.1	Cre14.g621650.t1.1	2	2	2	Cre14.g621650.t1.1 None DBV=JGI5.5 OS=Chlamydomonas reinhardtii SV=1 TOU=Cre	1	2	2	2	0	1	1	1	0	2	1	0	1	0	0	1	0	0	0	0	0	1	1	1	0	2	1	0	1	0	0	1	0	0	0	0	0	1	1	1	0	2	1	0
Cre14.g624201.t1.1	Cre14.g624201.t1.1	2	2	2	Cre14.g624201.t1.1 None DBV=JGI5.5 OS=Chlamydomonas reinhardtii SV=1 TOU=Cre	1	2	2	2	0	0	0	0	0	0	0	0	0	0	0	0	0	0	0	0	0	0	0	0	0	0	0	0	0	0	0	0	0	0	0	0	0	0	0	0	0	0	0	0
Cre14.g627433.t1.1	Cre14.g627433.t1.1	1	1	1	Cre14.g627433.t1.1 None DBV=JGI5.5 OS=Chlamydomonas reinhardtii SV=1 TOU=Cre	1	1	1	1	0	0	0	0	0	1	0	0	0	0	0	0	0	0	0	0	0	0	0	0	0	1	0	0	0	0	0	0	0	0	0	0	0	0	0	0	0	1	0	0
Cre14.g628050.t1.2	Cre14.g628050.t1.2	2	2	2	Cre14.g628050.t1.2 Component of oligomeric golgi complex ALS=COG1 DBV=JGI5.5 GN=COG1 OS=Chlamydomonas reinhardtii SV=2 TOU=Cre	1	2	2	2	0	0	0	0	0	0	0	0	0	0	0	0	0	0	0	0	0	0	0	0	0	0	0	0	0	0	0	0	0	0	0	0	0	0	0	0	0	0	0	0
Cre14.g629200.t1.2	Cre14.g629200.t1.2	10	10	10	Cre14.g629200.t1.2 Flagellar Associated Protein ALS=FAP98 DBV=JGI5.5 GN=FAP98 OS=Chlamydomonas reinhardtii SV=2 TOU=Cre	1	10	10	10	0	0	0	0	0	1	1	1	0	0	0	0	0	0	0	0	0	0	0	0	0	1	1	1	0	0	0	0	0	0	0	0	0	0	0	0	0	1	1	1
Cre14.g630100.t1.2	Cre14.g630100.t1.2	5	5	5	Cre14.g630100.t1.2 Ribosomal protein L13, component of cytosolic 80S ribosome and 60S large subunit ALS=RPL13 DBV=JGI5.5 GN=RPL13 OS=Chlamydomonas reinhardtii SV=2 TOU=Cre	1	5	5	5	1	0	3	0	0	1	1	1	0	0	1	1	2	1	2	1	1	0	3	0	0	1	1	1	0	0	1	1	2	1	2	1	1	0	3	0	0	1	1	1
Cre14.g630301.t1.1	Cre14.g630301.t1.1	1	1	1	Cre14.g630301.t1.1 None DBV=JGI5.5 OS=Chlamydomonas reinhardtii SV=1 TOU=Cre	1	1	1	1	0	0	0	0	1	0	0	0	0	0	0	0	0	0	0	0	0	0	0	0	1	0	0	0	0	0	0	0	0	0	0	0	0	0	0	0	1	0	0	0
Cre14.g630847.t1.1;Cre14.g630835.t1.1	Cre14.g630847.t1.1	12;3	12;3	12;3	Cre14.g630847.t1.1 None DBV=JGI5.5 OS=Chlamydomonas reinhardtii SV=1 TOU=Cre	2	12	12	12	4	4	5	7	5	6	7	6	2	5	3	3	3	4	2	3	4	4	5	7	5	6	7	6	2	5	3	3	3	4	2	3	4	4	5	7	5	6	7	6
Cre14.g631900.t1.2	Cre14.g631900.t1.2	4	4	4	Cre14.g631900.t1.2 None DBV=JGI5.5 OS=Chlamydomonas reinhardtii SV=2 TOU=Cre	1	4	4	4	0	0	3	1	0	0	2	2	1	1	1	3	0	1	2	1	0	0	3	1	0	0	2	2	1	1	1	3	0	1	2	1	0	0	3	1	0	0	2	2
Cre14.g632600.t1.1	Cre14.g632600.t1.1	1	1	1	Cre14.g632600.t1.1 None DBV=JGI5.5 OS=Chlamydomonas reinhardtii SV=1 TOU=Cre	1	1	1	1	0	0	0	0	0	0	0	0	0	0	0	0	0	0	0	0	0	0	0	0	0	0	0	0	0	0	0	0	0	0	0	0	0	0	0	0	0	0	0	0
Cre14.g632775.t1.1	Cre14.g632775.t1.1	6	6	6	Cre14.g632775.t1.1 None DBV=JGI5.5 OS=Chlamydomonas reinhardtii SV=1 TOU=Cre	1	6	6	6	1	1	0	0	1	0	0	1	0	2	1	0	0	3	1	1	1	1	0	0	1	0	0	1	0	2	1	0	0	3	1	1	1	1	0	0	1	0	0	1
Cre15.g635850.t2.1;Cre15.g635850.t1.2	Cre15.g635850.t2.1;Cre15.g635850.t1.2	10;10	10;10	10;10	Cre15.g635850.t2.1 Mitochondrial F1F0 ATP synthase, gamma subunit ALS=ATP3 DBV=JGI5.5 GN=ATP3 OS=Chlamydomonas reinhardtii SV=1 TOU=Cre;Cre15.g635850.t1.2 Mitochondrial F1F0 ATP synthase, gamma subunit ALS=ATP3 DBV=JGI5.5 GN=ATP3 OS=Chlamydomonas reinhardt	2	10	10	10	1	0	4	0	1	1	5	0	1	0	5	0	0	1	0	0	1	0	4	0	1	1	5	0	1	0	5	0	0	1	0	0	1	0	4	0	1	1	5	0
Cre15.g637050.t1.2	Cre15.g637050.t1.2	2	2	2	Cre15.g637050.t1.2 Flagellar Associated Protein ALS=FAP274 DBV=JGI5.5 GN=FAP274 OS=Chlamydomonas reinhardtii SV=2 TOU=Cre	1	2	2	2	0	0	0	0	1	1	0	1	0	0	0	0	0	0	0	0	0	0	0	0	1	1	0	1	0	0	0	0	0	0	0	0	0	0	0	0	1	1	0	1
Cre15.g637761.t3.1;Cre15.g637761.t2.1;Cre15.g637761.t1.2	Cre15.g637761.t3.1;Cre15.g637761.t2.1;Cre15.g637761.t1.2	6;6;6	6;6;6	6;6;6	Cre15.g637761.t3.1 None DBV=JGI5.5 OS=Chlamydomonas reinhardtii SV=1 TOU=Cre;Cre15.g637761.t2.1 None DBV=JGI5.5 OS=Chlamydomonas reinhardtii SV=1 TOU=Cre;Cre15.g637761.t1.2 None DBV=JGI5.5 OS=Chlamydomonas reinhardtii SV=2 TOU=Cre	3	6	6	6	0	0	0	1	1	1	0	2	0	0	0	2	0	4	0	4	0	0	0	1	1	1	0	2	0	0	0	2	0	4	0	4	0	0	0	1	1	1	0	2
Cre15.g640652.t1.1;Cre15.g640250.t2.1;Cre15.g640250.t1.2	Cre15.g640652.t1.1;Cre15.g640250.t2.1;Cre15.g640250.t1.2	5;5;5	5;5;5	5;5;5	Cre15.g640652.t1.1 None DBV=JGI5.5 OS=Chlamydomonas reinhardtii SV=1 TOU=Cre;Cre15.g640250.t2.1 None DBV=JGI5.5 OS=Chlamydomonas reinhardtii SV=1 TOU=Cre;Cre15.g640250.t1.2 None DBV=JGI5.5 OS=Chlamydomonas reinhardtii SV=2 TOU=Cre	3	5	5	5	0	0	0	0	0	0	0	1	0	0	0	0	0	0	0	0	0	0	0	0	0	0	0	1	0	0	0	0	0	0	0	0	0	0	0	0	0	0	0	1
Cre15.g641200.t1.2	Cre15.g641200.t1.2	18	18	18	Cre15.g641200.t1.2 None DBV=JGI5.5 OS=Chlamydomonas reinhardtii SV=2 TOU=Cre	1	18	18	18	5	5	10	14	8	7	10	11	8	11	11	12	8	14	9	12	5	5	10	14	8	7	10	11	8	11	11	12	8	14	9	12	5	5	10	14	8	7	10	11
Cre15.g641800.t1.2	Cre15.g641800.t1.2	2	2	2	Cre15.g641800.t1.2 Small Rab-related GTPase DBV=JGI5.5 OS=Chlamydomonas reinhardtii SV=2 TOU=Cre	1	2	2	2	0	0	0	0	0	0	0	0	0	1	0	1	0	1	1	0	0	0	0	0	0	0	0	0	0	1	0	1	0	1	1	0	0	0	0	0	0	0	0	0
Cre15.g643550.t1.2	Cre15.g643550.t1.2	10	10	10	Cre15.g643550.t1.2 Pyridoxin biosynthesis protein ALS=PDX1 DBV=JGI5.5 GN=PDX1 OS=Chlamydomonas reinhardtii SV=2 TOU=Cre	1	10	10	10	0	0	0	0	0	2	0	1	0	0	0	0	0	0	0	0	0	0	0	0	0	2	0	1	0	0	0	0	0	0	0	0	0	0	0	0	0	2	0	1
Cre15.g643600.t1.2	Cre15.g643600.t1.2	14	14	14	Cre15.g643600.t1.2 Iron-sulfur cluster assembly protein ALS=SUF2 DBV=JGI5.5 GN=SUF2 OS=Chlamydomonas reinhardtii SV=2 TOU=Cre	1	14	14	14	5	8	7	7	6	6	7	6	6	5	6	6	3	8	6	6	5	8	7	7	6	6	7	6	6	5	6	6	3	8	6	6	5	8	7	7	6	6	7	6
Cre15.g644051.t1.1	Cre15.g644051.t1.1	3	3	3	Cre15.g644051.t1.1 None DBV=JGI5.5 OS=Chlamydomonas reinhardtii SV=1 TOU=Cre	1	3	3	3	0	0	0	0	0	1	1	0	0	0	0	0	0	1	0	0	0	0	0	0	0	1	1	0	0	0	0	0	0	1	0	0	0	0	0	0	0	1	1	0
Cre16.g649100.t1.2;Cre06.g310100.t1.2;Cre01.g014500.t1.1	Cre16.g649100.t1.2	4;1;1	4;1;1	4;1;1	Cre16.g649100.t1.2 None DBV=JGI5.5 OS=Chlamydomonas reinhardtii SV=2 TOU=Cre	3	4	4	4	0	0	0	0	0	1	1	0	0	0	0	0	0	0	0	0	0	0	0	0	0	1	1	0	0	0	0	0	0	0	0	0	0	0	0	0	0	1	1	0
Cre16.g649350.t1.1	Cre16.g649350.t1.1	2	2	2	Cre16.g649350.t1.1 None DBV=JGI5.5 OS=Chlamydomonas reinhardtii SV=1 TOU=Cre	1	2	2	2	0	0	0	0	0	0	0	0	0	0	0	0	0	0	0	0	0	0	0	0	0	0	0	0	0	0	0	0	0	0	0	0	0	0	0	0	0	0	0	0
Cre16.g650550.t2.1;Cre16.g650550.t1.2	Cre16.g650550.t2.1;Cre16.g650550.t1.2	1;1	1;1	1;1	Cre16.g650550.t2.1 Flagellar Associated Protein, nucleoside diphosphate kinase-like ALS=FAP103 DBV=JGI5.5 GN=FAP103 OS=Chlamydomonas reinhardtii SV=1 TOU=Cre;Cre16.g650550.t1.2 Flagellar Associated Protein, nucleoside diphosphate kinase-like ALS=FAP103 DBV	2	1	1	1	0	0	1	0	0	0	1	0	0	0	0	0	0	0	0	0	0	0	1	0	0	0	1	0	0	0	0	0	0	0	0	0	0	0	1	0	0	0	1	0
Cre16.g650750.t1.1	Cre16.g650750.t1.1	3	3	3	Cre16.g650750.t1.1 Flagella Associated Protein ALS=FAP268 DBV=JGI5.5 GN=FAP268 OS=Chlamydomonas reinhardtii SV=1 TOU=Cre	1	3	3	3	0	0	0	0	1	1	1	1	0	0	0	0	0	0	0	0	0	0	0	0	1	1	1	1	0	0	0	0	0	0	0	0	0	0	0	0	1	1	1	1
Cre16.g651550.t1.2;Cre16.g651650.t1.1	Cre16.g651550.t1.2;Cre16.g651650.t1.1	5;4	5;4	5;4	Cre16.g651550.t1.2 Mitochondrial transcription termination factor ALS=MTT1 DBV=JGI5.5 GN=MTT1 OS=Chlamydomonas reinhardtii SV=2 TOU=Cre;Cre16.g651650.t1.1 None DBV=JGI5.5 OS=Chlamydomonas reinhardtii SV=1 TOU=Cre	2	5	5	5	0	0	0	1	2	2	1	0	0	0	0	0	0	0	0	0	0	0	0	1	2	2	1	0	0	0	0	0	0	0	0	0	0	0	0	1	2	2	1	0
Cre16.g651750.t1.2	Cre16.g651750.t1.2	6	6	6	Cre16.g651750.t1.2 None DBV=JGI5.5 OS=Chlamydomonas reinhardtii SV=2 TOU=Cre	1	6	6	6	0	0	0	0	0	0	0	0	0	0	0	0	0	0	0	0	0	0	0	0	0	0	0	0	0	0	0	0	0	0	0	0	0	0	0	0	0	0	0	0
Cre16.g651923.t1.2	Cre16.g651923.t1.2	6	6	6	Cre16.g651923.t1.2 None DBV=JGI5.5 OS=Chlamydomonas reinhardtii SV=2 TOU=Cre	1	6	6	6	0	0	0	0	0	0	0	0	0	2	0	1	0	0	0	0	0	0	0	0	0	0	0	0	0	2	0	1	0	0	0	0	0	0	0	0	0	0	0	0
Cre16.g653300.t1.2	Cre16.g653300.t1.2	1	1	1	Cre16.g653300.t1.2 None DBV=JGI5.5 OS=Chlamydomonas reinhardtii SV=2 TOU=Cre	1	1	1	1	0	0	0	0	1	1	0	0	0	0	0	0	0	0	0	0	0	0	0	0	1	1	0	0	0	0	0	0	0	0	0	0	0	0	0	0	1	1	0	0
Cre16.g653700.t1.1	Cre16.g653700.t1.1	7	7	7	Cre16.g653700.t1.1 None DBV=JGI5.5 OS=Chlamydomonas reinhardtii SV=1 TOU=Cre	1	7	7	7	0	0	0	0	0	2	0	1	0	1	0	0	0	0	0	0	0	0	0	0	0	2	0	1	0	1	0	0	0	0	0	0	0	0	0	0	0	2	0	1
Cre16.g654500.t1.1	Cre16.g654500.t1.1	1	1	1	Cre16.g654500.t1.1 Eukaryotic translation initiation factor 3, subunit F ALS=EIF3F DBV=JGI5.5 GN=EIF3F OS=Chlamydomonas reinhardtii SV=1 TOU=Cre	1	1	1	1	0	0	0	0	0	0	0	0	0	0	0	0	0	0	0	0	0	0	0	0	0	0	0	0	0	0	0	0	0	0	0	0	0	0	0	0	0	0	0	0
Cre16.g656350.t1.1	Cre16.g656350.t1.1	7	7	7	Cre16.g656350.t1.1 None DBV=JGI5.5 OS=Chlamydomonas reinhardtii SV=1 TOU=Cre	1	7	7	7	0	0	0	0	0	2	1	0	0	0	0	0	0	0	0	0	0	0	0	0	0	2	1	0	0	0	0	0	0	0	0	0	0	0	0	0	0	2	1	0
Cre16.g656400.t1.2	Cre16.g656400.t1.2	10	10	10	Cre16.g656400.t1.2 UDP-sulfoquinovose synthase ALS=SQD1 DBV=JGI5.5 GN=SQD1 OS=Chlamydomonas reinhardtii SV=2 TOU=Cre	1	10	10	10	4	3	6	4	7	6	4	2	2	4	1	1	2	1	1	0	4	3	6	4	7	6	4	2	2	4	1	1	2	1	1	0	4	3	6	4	7	6	4	2
Cre16.g657350.t1.2	Cre16.g657350.t1.2	4	4	4	Cre16.g657350.t1.2 None DBV=JGI5.5 OS=Chlamydomonas reinhardtii SV=2 TOU=Cre	1	4	4	4	0	1	0	1	0	1	1	0	0	0	1	1	1	1	1	1	0	1	0	1	0	1	1	0	0	0	1	1	1	1	1	1	0	1	0	1	0	1	1	0
Cre16.g657850.t1.2	Cre16.g657850.t1.2	6	6	6	Cre16.g657850.t1.2 ER-targeted preprotein translocase subunit ALS=SEC63 DBV=JGI5.5 GN=SEC63 OS=Chlamydomonas reinhardtii SV=2 TOU=Cre	1	6	6	6	1	0	1	1	0	0	0	0	0	3	0	2	0	0	0	0	1	0	1	1	0	0	0	0	0	3	0	2	0	0	0	0	1	0	1	1	0	0	0	0
Cre16.g658526.t1.1	Cre16.g658526.t1.1	1	1	1	Cre16.g658526.t1.1 None DBV=JGI5.5 OS=Chlamydomonas reinhardtii SV=1 TOU=Cre	1	1	1	1	0	1	0	0	0	0	0	0	0	0	0	0	0	0	0	0	0	1	0	0	0	0	0	0	0	0	0	0	0	0	0	0	0	1	0	0	0	0	0	0
Cre16.g659700.t1.2	Cre16.g659700.t1.2	1	1	1	Cre16.g659700.t1.2 None DBV=JGI5.5 OS=Chlamydomonas reinhardtii SV=2 TOU=Cre	1	1	1	1	0	0	1	0	0	0	1	0	0	0	1	0	0	0	1	0	0	0	1	0	0	0	1	0	0	0	1	0	0	0	1	0	0	0	1	0	0	0	1	0
Cre16.g659950.t1.1	Cre16.g659950.t1.1	11	11	11	Cre16.g659950.t1.1 Plastid ribosomal protein S5 ALS=PRPS5 DBV=JGI5.5 GN=PRPS5 OS=Chlamydomonas reinhardtii SV=1 TOU=Cre	1	11	11	11	2	2	4	4	1	5	4	2	2	1	3	0	1	2	3	2	2	2	4	4	1	5	4	2	2	1	3	0	1	2	3	2	2	2	4	4	1	5	4	2
Cre16.g660150.t1.2	Cre16.g660150.t1.2	3	3	3	Cre16.g660150.t1.2 None DBV=JGI5.5 OS=Chlamydomonas reinhardtii SV=2 TOU=Cre	1	3	3	3	2	1	3	1	2	3	2	2	2	2	2	1	1	1	3	2	2	1	3	1	2	3	2	2	2	2	2	1	1	1	3	2	2	1	3	1	2	3	2	2
Cre16.g661050.t1.2	Cre16.g661050.t1.2	6	6	6	Cre16.g661050.t1.2 Ribosomal protein, L34e superfamily, component of cytosolic 80S ribosome and 60S large subunit ALS=RPL34 DBV=JGI5.5 GN=RPL34 OS=Chlamydomonas reinhardtii SV=2 TOU=Cre	1	6	6	6	2	1	2	2	1	0	2	2	1	1	4	2	1	1	2	3	2	1	2	2	1	0	2	2	1	1	4	2	1	1	2	3	2	1	2	2	1	0	2	2
Cre16.g662200.t1.1	Cre16.g662200.t1.1	1	1	1	Cre16.g662200.t1.1 None DBV=JGI5.5 OS=Chlamydomonas reinhardtii SV=1 TOU=Cre	1	1	1	1	1	1	1	1	1	1	1	1	1	1	1	0	1	1	0	0	1	1	1	1	1	1	1	1	1	1	1	0	1	1	0	0	1	1	1	1	1	1	1	1
Cre16.g662702.t1.1	Cre16.g662702.t1.1	10	10	10	Cre16.g662702.t1.1 None DBV=JGI5.5 OS=Chlamydomonas reinhardtii SV=1 TOU=Cre	1	10	10	10	0	0	0	0	2	5	1	3	0	0	0	0	0	0	0	0	0	0	0	0	2	5	1	3	0	0	0	0	0	0	0	0	0	0	0	0	2	5	1	3
Cre16.g662902.t1.1	Cre16.g662902.t1.1	2	2	2	Cre16.g662902.t1.1 None DBV=JGI5.5 OS=Chlamydomonas reinhardtii SV=1 TOU=Cre	1	2	2	2	0	0	0	1	0	0	1	0	0	0	0	0	0	0	0	0	0	0	0	1	0	0	1	0	0	0	0	0	0	0	0	0	0	0	0	1	0	0	1	0
Cre16.g663450.t1.2	Cre16.g663450.t1.2	1	1	1	Cre16.g663450.t1.2 Low-CO2-inducible membrane protein DBV=JGI5.5 OS=Chlamydomonas reinhardtii SV=2 TOU=Cre	1	1	1	1	0	0	0	0	0	1	0	0	1	0	1	0	0	0	0	0	0	0	0	0	0	1	0	0	1	0	1	0	0	0	0	0	0	0	0	0	0	1	0	0
Cre16.g663900.t1.2	Cre16.g663900.t1.2	3	3	3	Cre16.g663900.t1.2 Porphobilinogen deaminase DBV=JGI5.5 OS=Chlamydomonas reinhardtii SV=2 TOU=Cre	1	3	3	3	1	0	3	0	0	0	1	1	1	0	0	0	2	0	0	0	1	0	3	0	0	0	1	1	1	0	0	0	2	0	0	0	1	0	3	0	0	0	1	1
Cre16.g664000.t1.2	Cre16.g664000.t1.2	2	2	2	Cre16.g664000.t1.2 None DBV=JGI5.5 OS=Chlamydomonas reinhardtii SV=2 TOU=Cre	1	2	2	2	0	1	0	0	0	2	0	0	0	0	0	0	0	0	0	0	0	1	0	0	0	2	0	0	0	0	0	0	0	0	0	0	0	1	0	0	0	2	0	0
Cre16.g665250.t1.2	Cre16.g665250.t1.2	5	5	5	Cre16.g665250.t1.2 Thykaloid associated protein required for photosynthetic acclimation to variable light intensity ALS=APE1 DBV=JGI5.5 GN=APE1 OS=Chlamydomonas reinhardtii SV=2 TOU=Cre	1	5	5	5	0	0	1	1	0	0	2	0	0	4	2	3	0	0	0	0	0	0	1	1	0	0	2	0	0	4	2	3	0	0	0	0	0	0	1	1	0	0	2	0
Cre16.g665450.t1.1	Cre16.g665450.t1.1	1	1	1	Cre16.g665450.t1.1 Ryanodine-inositol 1,4,5-triphosphate receptor Ca2+ channel ALS=RYR1 DBV=JGI5.5 GN=RYR1 OS=Chlamydomonas reinhardtii SV=1 TOU=Cre	1	1	1	1	1	0	0	0	0	0	0	0	0	0	0	0	0	0	0	0	1	0	0	0	0	0	0	0	0	0	0	0	0	0	0	0	1	0	0	0	0	0	0	0
Cre16.g666550.t1.1	Cre16.g666550.t1.1	4	4	4	Cre16.g666550.t1.1 SOUL heme-binding protein ALS=SOUL3 DBV=JGI5.5 GN=SOUL3 OS=Chlamydomonas reinhardtii SV=1 TOU=Cre	1	4	4	4	0	0	0	0	1	1	1	0	0	1	1	1	0	0	0	0	0	0	0	0	1	1	1	0	0	1	1	1	0	0	0	0	0	0	0	0	1	1	1	0
Cre16.g669550.t1.2	Cre16.g669550.t1.2	2	2	2	Cre16.g669550.t1.2 Cystathionine beta-lyase DBV=JGI5.5 OS=Chlamydomonas reinhardtii SV=2 TOU=Cre	1	2	2	2	0	0	1	0	0	0	0	0	0	0	0	0	0	0	0	0	0	0	1	0	0	0	0	0	0	0	0	0	0	0	0	0	0	0	1	0	0	0	0	0
Cre16.g670261.t1.1	Cre16.g670261.t1.1	2	2	2	Cre16.g670261.t1.1 None DBV=JGI5.5 OS=Chlamydomonas reinhardtii SV=1 TOU=Cre	1	2	2	2	0	0	0	0	0	0	0	0	0	0	0	0	0	0	0	0	0	0	0	0	0	0	0	0	0	0	0	0	0	0	0	0	0	0	0	0	0	0	0	0
Cre16.g671950.t1.1	Cre16.g671950.t1.1	4	4	4	Cre16.g671950.t1.1 None DBV=JGI5.5 OS=Chlamydomonas reinhardtii SV=1 TOU=Cre	1	4	4	4	0	0	1	1	0	0	0	1	0	1	1	0	0	1	0	0	0	0	1	1	0	0	0	1	0	1	1	0	0	1	0	0	0	0	1	1	0	0	0	1
Cre16.g672385.t1.1	Cre16.g672385.t1.1	7	7	7	Cre16.g672385.t1.1 Histidinol phosphate aminotransferase ALS=HIS5 DBV=JGI5.5 GN=HIS5 OS=Chlamydomonas reinhardtii SV=1 TOU=Cre	1	7	7	7	0	0	1	0	1	2	0	0	0	1	0	0	0	0	0	0	0	0	1	0	1	2	0	0	0	1	0	0	0	0	0	0	0	0	1	0	1	2	0	0
Cre16.g672650.t1.2	Cre16.g672650.t1.2	22	22	22	Cre16.g672650.t1.2 Mitochondrial substrate carrier protein, possible 2-oxoglutarate/malate carrier DBV=JGI5.5 OS=Chlamydomonas reinhardtii SV=2 TOU=Cre	1	22	22	22	12	12	13	13	12	13	16	17	14	13	12	14	13	14	14	15	12	12	13	13	12	13	16	17	14	13	12	14	13	14	14	15	12	12	13	13	12	13	16	17
Cre16.g672750.t1.2	Cre16.g672750.t1.2	16	16	16	Cre16.g672750.t1.2 None DBV=JGI5.5 OS=Chlamydomonas reinhardtii SV=2 TOU=Cre	1	16	16	16	4	5	8	6	5	6	6	6	6	8	9	5	5	8	9	7	4	5	8	6	5	6	6	6	6	8	9	5	5	8	9	7	4	5	8	6	5	6	6	6
Cre16.g672800.t1.2	Cre16.g672800.t1.2	5	5	5	Cre16.g672800.t1.2 GDP-D-mannose pyrophosphorylase ALS=GMP1 DBV=JGI5.5 GN=GMP1 OS=Chlamydomonas reinhardtii SV=2 TOU=Cre	1	5	5	5	0	0	1	1	0	0	2	1	0	1	0	1	0	2	2	0	0	0	1	1	0	0	2	1	0	1	0	1	0	2	2	0	0	0	1	1	0	0	2	1
Cre16.g673650.t1.1	Cre16.g673650.t1.1	7	7	7	Cre16.g673650.t1.1 Minor chlorophyll a/b binding protein of photosystem II ALS=LHCB5 DBV=JGI5.5 GN=LHCB5 OS=Chlamydomonas reinhardtii SV=1 TOU=Cre	1	7	7	7	0	1	1	0	1	0	0	0	4	5	3	5	0	1	0	0	0	1	1	0	1	0	0	0	4	5	3	5	0	1	0	0	0	1	1	0	1	0	0	0
Cre16.g674250.t1.2	Cre16.g674250.t1.2	3	3	3	Cre16.g674250.t1.2 None DBV=JGI5.5 OS=Chlamydomonas reinhardtii SV=2 TOU=Cre	1	3	3	3	0	1	0	1	0	0	0	1	1	1	1	1	0	0	1	1	0	1	0	1	0	0	0	1	1	1	1	1	0	0	1	1	0	1	0	1	0	0	0	1
Cre16.g675650.t1.2	Cre16.g675650.t1.2	3	3	3	Cre16.g675650.t1.2 None DBV=JGI5.5 OS=Chlamydomonas reinhardtii SV=2 TOU=Cre	1	3	3	3	0	0	0	0	1	0	0	0	0	0	0	0	0	0	0	0	0	0	0	0	1	0	0	0	0	0	0	0	0	0	0	0	0	0	0	0	1	0	0	0
Cre16.g691400.t1.1;Cre16.g676000.t1.2	Cre16.g691400.t1.1;Cre16.g676000.t1.2	1;1	1;1	1;1	Cre16.g691400.t1.1 None DBV=JGI5.5 OS=Chlamydomonas reinhardtii SV=1 TOU=Cre;Cre16.g676000.t1.2 None DBV=JGI5.5 OS=Chlamydomonas reinhardtii SV=2 TOU=Cre	2	1	1	1	0	0	0	0	0	0	0	0	0	0	0	1	0	0	0	0	0	0	0	0	0	0	0	0	0	0	0	1	0	0	0	0	0	0	0	0	0	0	0	0
Cre16.g676650.t1.2	Cre16.g676650.t1.2	4	4	4	Cre16.g676650.t1.2 Gamma1-Adaptin ALS=AP1G1 DBV=JGI5.5 GN=AP1G1 OS=Chlamydomonas reinhardtii SV=2 TOU=Cre	1	4	4	4	0	0	0	0	0	0	0	1	0	0	0	0	0	0	0	0	0	0	0	0	0	0	0	1	0	0	0	0	0	0	0	0	0	0	0	0	0	0	0	1
Cre16.g677026.t1.1	Cre16.g677026.t1.1	2	2	2	Cre16.g677026.t1.1 Pyruvate dehydrogenase E1 beta subunit ALS=PDH1 DBV=JGI5.5 GN=PDH1 OS=Chlamydomonas reinhardtii SV=1 TOU=Cre	1	2	2	2	0	0	0	0	0	0	0	0	0	0	0	0	0	0	0	0	0	0	0	0	0	0	0	0	0	0	0	0	0	0	0	0	0	0	0	0	0	0	0	0
Cre16.g677950.t1.1	Cre16.g677950.t1.1	8	8	8	Cre16.g677950.t1.1 None DBV=JGI5.5 OS=Chlamydomonas reinhardtii SV=1 TOU=Cre	1	8	8	8	0	1	1	2	0	1	1	2	0	0	0	1	0	4	2	3	0	1	1	2	0	1	1	2	0	0	0	1	0	4	2	3	0	1	1	2	0	1	1	2
Cre16.g679550.t1.1	Cre16.g679550.t1.1	3	3	3	Cre16.g679550.t1.1 Flagellar Associated Protein, protease inhibitor-like ALS=FAP277 DBV=JGI5.5 GN=FAP277 OS=Chlamydomonas reinhardtii SV=1 TOU=Cre	1	3	3	3	0	0	0	0	1	0	1	0	0	0	0	1	1	1	0	0	0	0	0	0	1	0	1	0	0	0	0	1	1	1	0	0	0	0	0	0	1	0	1	0
Cre16.g680000.t1.2	Cre16.g680000.t1.2	2	2	2	Cre16.g680000.t1.2 Mitochondrial ATP synthase subunit 5, OSCP subunit ALS=ATP5 DBV=JGI5.5 GN=ATP5 OS=Chlamydomonas reinhardtii SV=2 TOU=Cre	1	2	2	2	0	0	1	0	0	0	2	0	0	0	1	0	0	0	0	0	0	0	1	0	0	0	2	0	0	0	1	0	0	0	0	0	0	0	1	0	0	0	2	0
Cre16.g680350.t1.2	Cre16.g680350.t1.2	2	2	2	Cre16.g680350.t1.2 None DBV=JGI5.5 OS=Chlamydomonas reinhardtii SV=2 TOU=Cre	1	2	2	2	0	1	0	1	0	0	1	0	0	0	0	0	0	0	0	0	0	1	0	1	0	0	1	0	0	0	0	0	0	0	0	0	0	1	0	1	0	0	1	0
Cre16.g680700.t1.2	Cre16.g680700.t1.2	2	2	2	Cre16.g680700.t1.2 None DBV=JGI5.5 OS=Chlamydomonas reinhardtii SV=2 TOU=Cre	1	2	2	2	0	0	0	1	1	1	0	1	0	0	0	0	0	0	0	0	0	0	0	1	1	1	0	1	0	0	0	0	0	0	0	0	0	0	0	1	1	1	0	1
Cre16.g682300.t1.2	Cre16.g682300.t1.2	2	2	2	Cre16.g682300.t1.2 Ribosomal protein S26, component of cytosolic 80S ribosome and 40S small subunit ALS=RPS26 DBV=JGI5.5 GN=RPS26 OS=Chlamydomonas reinhardtii SV=2 TOU=Cre	1	2	2	2	0	0	1	0	0	0	1	0	0	0	1	0	1	1	2	1	0	0	1	0	0	0	1	0	0	0	1	0	1	1	2	1	0	0	1	0	0	0	1	0
Cre16.g682800.t1.2	Cre16.g682800.t1.2	4	4	4	Cre16.g682800.t1.2 None DBV=JGI5.5 OS=Chlamydomonas reinhardtii SV=2 TOU=Cre	1	4	4	4	0	0	0	2	0	2	1	2	0	0	0	0	0	0	0	0	0	0	0	2	0	2	1	2	0	0	0	0	0	0	0	0	0	0	0	2	0	2	1	2
Cre16.g682900.t2.1;Cre16.g682900.t1.2	Cre16.g682900.t2.1;Cre16.g682900.t1.2	1;1	1;1	1;1	Cre16.g682900.t2.1 Non-catalytic subunit of chloroplast ClpP complex ALS=CLPR2 DBV=JGI5.5 GN=CLPR2 OS=Chlamydomonas reinhardtii SV=1 TOU=Cre;Cre16.g682900.t1.2 Non-catalytic subunit of chloroplast ClpP complex ALS=CLPR2 DBV=JGI5.5 GN=CLPR2 OS=Chlamydomonas	2	1	1	1	0	0	0	0	1	0	0	0	0	1	0	0	0	0	0	0	0	0	0	0	1	0	0	0	0	1	0	0	0	0	0	0	0	0	0	0	1	0	0	0
Cre16.g683050.t1.1	Cre16.g683050.t1.1	5	5	5	Cre16.g683050.t1.1 RNase J-like protein ALS=RNJ1 DBV=JGI5.5 GN=RNJ1 OS=Chlamydomonas reinhardtii SV=1 TOU=Cre	1	5	5	5	0	1	2	2	0	1	1	0	0	0	0	0	0	0	0	0	0	1	2	2	0	1	1	0	0	0	0	0	0	0	0	0	0	1	2	2	0	1	1	0
Cre16.g683950.t1.2	Cre16.g683950.t1.2	4	4	4	Cre16.g683950.t1.2 Alpha Subunit of the SRP Receptor ALS=SRP1 DBV=JGI5.5 GN=SRP1 OS=Chlamydomonas reinhardtii SV=2 TOU=Cre	1	4	4	4	0	0	0	0	0	0	0	0	0	1	0	4	0	0	0	0	0	0	0	0	0	0	0	0	0	1	0	4	0	0	0	0	0	0	0	0	0	0	0	0
Cre16.g684250.t1.1	Cre16.g684250.t1.1	30	30	30	Cre16.g684250.t1.1 None DBV=JGI5.5 OS=Chlamydomonas reinhardtii SV=1 TOU=Cre	1	30	30	30	1	8	10	4	7	10	5	0	0	2	2	0	1	0	0	0	1	8	10	4	7	10	5	0	0	2	2	0	1	0	0	0	1	8	10	4	7	10	5	0
Cre16.g684350.t1.2;Cre16.g684550.t1.1	Cre16.g684350.t1.2	5;2	5;2	5;2	Cre16.g684350.t1.2 None DBV=JGI5.5 OS=Chlamydomonas reinhardtii SV=2 TOU=Cre	2	5	5	5	1	1	2	0	1	1	0	1	0	0	0	0	0	0	0	0	1	1	2	0	1	1	0	1	0	0	0	0	0	0	0	0	1	1	2	0	1	1	0	1
Cre16.g684900.t1.1	Cre16.g684900.t1.1	2	2	2	Cre16.g684900.t1.1 None DBV=JGI5.5 OS=Chlamydomonas reinhardtii SV=1 TOU=Cre	1	2	2	2	0	1	0	0	0	1	0	0	0	0	0	0	0	0	0	0	0	1	0	0	0	1	0	0	0	0	0	0	0	0	0	0	0	1	0	0	0	1	0	0
Cre16.g686286.t1.1;Cre16.g686398.t1.1	Cre16.g686286.t1.1	6;2	6;2	6;2	Cre16.g686286.t1.1 None DBV=JGI5.5 OS=Chlamydomonas reinhardtii SV=1 TOU=Cre	2	6	6	6	0	1	2	0	0	0	0	0	0	0	0	0	0	0	0	0	0	1	2	0	0	0	0	0	0	0	0	0	0	0	0	0	0	1	2	0	0	0	0	0
Cre16.g687900.t1.2	Cre16.g687900.t1.2	8	8	8	Cre16.g687900.t1.2 Light-harvesting protein of photosystem I ALS=LHCA7 DBV=JGI5.5 GN=LHCA7 OS=Chlamydomonas reinhardtii SV=2 TOU=Cre	1	8	8	8	4	2	5	2	6	3	4	3	4	4	3	4	2	3	3	4	4	2	5	2	6	3	4	3	4	4	3	4	2	3	3	4	4	2	5	2	6	3	4	3
Cre16.g688050.t1.1	Cre16.g688050.t1.1	29	29	29	Cre16.g688050.t1.1 None DBV=JGI5.5 OS=Chlamydomonas reinhardtii SV=1 TOU=Cre	1	29	29	29	2	5	2	6	6	14	9	9	1	1	0	0	2	0	0	0	2	5	2	6	6	14	9	9	1	1	0	0	2	0	0	0	2	5	2	6	6	14	9	9
Cre16.g688526.t1.1	Cre16.g688526.t1.1	13	13	13	Cre16.g688526.t1.1 None DBV=JGI5.5 OS=Chlamydomonas reinhardtii SV=1 TOU=Cre	1	13	13	13	1	0	2	0	1	2	1	0	2	8	1	0	0	0	0	0	1	0	2	0	1	2	1	0	2	8	1	0	0	0	0	0	1	0	2	0	1	2	1	0
Cre16.g688800.t1.2	Cre16.g688800.t1.2	10	10	10	Cre16.g688800.t1.2 None DBV=JGI5.5 OS=Chlamydomonas reinhardtii SV=2 TOU=Cre	1	10	10	10	3	3	2	5	7	7	6	9	0	0	0	0	2	0	0	0	3	3	2	5	7	7	6	9	0	0	0	0	2	0	0	0	3	3	2	5	7	7	6	9
Cre16.g689087.t1.1	Cre16.g689087.t1.1	11	11	11	Cre16.g689087.t1.1 None DBV=JGI5.5 OS=Chlamydomonas reinhardtii SV=1 TOU=Cre	1	11	11	11	0	0	0	0	0	0	0	0	3	6	4	9	0	0	0	0	0	0	0	0	0	0	0	0	3	6	4	9	0	0	0	0	0	0	0	0	0	0	0	0
Cre16.g689600.t1.2	Cre16.g689600.t1.2	4	4	4	Cre16.g689600.t1.2 Flagellar Associated Protein ALS=FAP73 DBV=JGI5.5 GN=FAP73 OS=Chlamydomonas reinhardtii SV=2 TOU=Cre	1	4	4	4	0	0	0	0	0	0	0	0	0	0	0	0	0	0	0	0	0	0	0	0	0	0	0	0	0	0	0	0	0	0	0	0	0	0	0	0	0	0	0	0
Cre16.g689871.t1.1	Cre16.g689871.t1.1	4	4	4	Cre16.g689871.t1.1 None DBV=JGI5.5 OS=Chlamydomonas reinhardtii SV=1 TOU=Cre	1	4	4	4	0	1	0	0	0	2	0	0	0	1	0	0	0	0	0	0	0	1	0	0	0	2	0	0	0	1	0	0	0	0	0	0	0	1	0	0	0	2	0	0
Cre16.g690431.t2.1;Cre16.g690431.t1.1	Cre16.g690431.t2.1;Cre16.g690431.t1.1	4;4	4;4	4;4	Cre16.g690431.t2.1 None DBV=JGI5.5 OS=Chlamydomonas reinhardtii SV=1 TOU=Cre;Cre16.g690431.t1.1 None DBV=JGI5.5 OS=Chlamydomonas reinhardtii SV=1 TOU=Cre	2	4	4	4	0	0	0	0	0	3	0	2	0	0	0	0	0	1	0	0	0	0	0	0	0	3	0	2	0	0	0	0	0	1	0	0	0	0	0	0	0	3	0	2
Cre16.g691000.t1.2	Cre16.g691000.t1.2	4	4	4	Cre16.g691000.t1.2 Organellar elongation factor P ALS=EFP1 DBV=JGI5.5 GN=EFP1 OS=Chlamydomonas reinhardtii SV=2 TOU=Cre	1	4	4	4	2	1	2	2	3	2	3	3	2	1	1	1	3	0	0	0	2	1	2	2	3	2	3	3	2	1	1	1	3	0	0	0	2	1	2	2	3	2	3	3
Cre16.g691800.t1.1	Cre16.g691800.t1.1	6	6	6	Cre16.g691800.t1.1 None DBV=JGI5.5 OS=Chlamydomonas reinhardtii SV=1 TOU=Cre	1	6	6	6	0	0	1	0	0	1	0	0	0	2	0	0	0	0	0	0	0	0	1	0	0	1	0	0	0	2	0	0	0	0	0	0	0	0	1	0	0	1	0	0
Cre16.g692901.t1.1;Cre03.g156600.t1.2	Cre16.g692901.t1.1	11;1	11;1	11;1	Cre16.g692901.t1.1 None DBV=JGI5.5 OS=Chlamydomonas reinhardtii SV=1 TOU=Cre	2	11	11	11	0	2	2	2	1	2	2	1	1	2	3	1	1	2	1	1	0	2	2	2	1	2	2	1	1	2	3	1	1	2	1	1	0	2	2	2	1	2	2	1
Cre16.g693202.t1.1	Cre16.g693202.t1.1	10	4	4	Cre16.g693202.t1.1 None DBV=JGI5.5 OS=Chlamydomonas reinhardtii SV=1 TOU=Cre	1	10	4	4	0	1	3	0	4	5	2	1	0	0	0	0	0	0	0	0	0	0	2	0	0	0	0	0	0	0	0	0	0	0	0	0	0	0	2	0	0	0	0	0
Cre16.g694208.t1.1	Cre16.g694208.t1.1	2	2	2	Cre16.g694208.t1.1 None DBV=JGI5.5 OS=Chlamydomonas reinhardtii SV=1 TOU=Cre	1	2	2	2	0	0	0	0	0	0	0	0	0	0	0	0	0	0	0	0	0	0	0	0	0	0	0	0	0	0	0	0	0	0	0	0	0	0	0	0	0	0	0	0
Cre16.g694450.t1.2	Cre16.g694450.t1.2	18	18	18	Cre16.g694450.t1.2 DnaJ-like protein DBV=JGI5.5 OS=Chlamydomonas reinhardtii SV=2 TOU=Cre	1	18	18	18	7	7	6	1	6	11	7	2	3	3	4	1	5	0	0	0	7	7	6	1	6	11	7	2	3	3	4	1	5	0	0	0	7	7	6	1	6	11	7	2
Cre16.g695050.t1.2	Cre16.g695050.t1.2	4	4	4	Cre16.g695050.t1.2 None DBV=JGI5.5 OS=Chlamydomonas reinhardtii SV=2 TOU=Cre	1	4	4	4	0	0	2	1	0	2	0	1	0	0	1	0	0	0	1	0	0	0	2	1	0	2	0	1	0	0	1	0	0	0	1	0	0	0	2	1	0	2	0	1
Cre16.g696000.t1.2	Cre16.g696000.t1.2	49	49	49	Cre16.g696000.t1.2 None DBV=JGI5.5 OS=Chlamydomonas reinhardtii SV=2 TOU=Cre	1	49	49	49	8	19	17	26	30	39	33	43	0	2	0	0	7	0	0	0	8	19	17	26	30	39	33	43	0	2	0	0	7	0	0	0	8	19	17	26	30	39	33	43
Cre17.g696250.t2.1;Cre17.g696250.t1.1	Cre17.g696250.t2.1;Cre17.g696250.t1.1	7;7	7;7	7;7	Cre17.g696250.t2.1 None DBV=JGI5.5 OS=Chlamydomonas reinhardtii SV=1 TOU=Cre;Cre17.g696250.t1.1 None DBV=JGI5.5 OS=Chlamydomonas reinhardtii SV=1 TOU=Cre	2	7	7	7	0	0	0	0	0	0	1	0	0	0	0	0	0	0	0	0	0	0	0	0	0	0	1	0	0	0	0	0	0	0	0	0	0	0	0	0	0	0	1	0
Cre17.g696350.t1.2	Cre17.g696350.t1.2	4	4	4	Cre17.g696350.t1.2 None DBV=JGI5.5 OS=Chlamydomonas reinhardtii SV=2 TOU=Cre	1	4	4	4	0	0	1	0	0	1	1	0	0	0	1	1	0	1	0	0	0	0	1	0	0	1	1	0	0	0	1	1	0	1	0	0	0	0	1	0	0	1	1	0
Cre17.g697334.t1.2	Cre17.g697334.t1.2	5	5	5	Cre17.g697334.t1.2 None DBV=JGI5.5 OS=Chlamydomonas reinhardtii SV=2 TOU=Cre	1	5	5	5	0	1	0	0	1	3	0	0	0	0	0	0	0	0	0	0	0	1	0	0	1	3	0	0	0	0	0	0	0	0	0	0	0	1	0	0	1	3	0	0
Cre17.g697450.t1.2	Cre17.g697450.t1.2	15	15	15	Cre17.g697450.t1.2 None DBV=JGI5.5 OS=Chlamydomonas reinhardtii SV=2 TOU=Cre	1	15	15	15	0	3	1	2	1	5	0	4	0	1	1	1	0	4	0	4	0	3	1	2	1	5	0	4	0	1	1	1	0	4	0	4	0	3	1	2	1	5	0	4
Cre17.g698000.t1.2	Cre17.g698000.t1.2	4	2	2	Cre17.g698000.t1.2 Mitochondrial F1F0 ATP synthase, beta subunit ALS=ATP2 DBV=JGI5.5 GN=ATP2 OS=Chlamydomonas reinhardtii SV=2 TOU=Cre	1	4	2	2	2	2	1	0	2	2	3	2	1	1	3	1	2	0	1	0	0	0	0	0	0	0	1	0	0	0	1	0	0	0	1	0	0	0	0	0	0	0	1	0
Cre17.g699000.t2.1;Cre17.g699000.t1.2	Cre17.g699000.t2.1;Cre17.g699000.t1.2	4;4	3;3	3;3	Cre17.g699000.t2.1 Phosphate acetyltransferase ALS=PAT1 DBV=JGI5.5 GN=PAT1 OS=Chlamydomonas reinhardtii SV=1 TOU=Cre;Cre17.g699000.t1.2 Phosphate acetyltransferase ALS=PAT1 DBV=JGI5.5 GN=PAT1 OS=Chlamydomonas reinhardtii SV=2 TOU=Cre	2	4	3	3	1	0	2	2	0	0	1	0	0	1	1	1	1	0	1	1	1	0	2	2	0	0	1	0	0	1	1	1	1	0	1	1	1	0	2	2	0	0	1	0
Cre17.g701200.t2.1;Cre17.g701200.t1.2	Cre17.g701200.t2.1;Cre17.g701200.t1.2	13;13	13;13	13;13	Cre17.g701200.t2.1 Ribosomal protein L14, component of cytosolic 80S ribosome and 60S large subunit ALS=RPL14 DBV=JGI5.5 GN=RPL14 OS=Chlamydomonas reinhardtii SV=1 TOU=Cre;Cre17.g701200.t1.2 Ribosomal protein L14, component of cytosolic 80S ribosome and 60	2	13	13	13	6	4	12	5	6	5	7	5	5	4	9	4	8	7	9	5	6	4	12	5	6	5	7	5	5	4	9	4	8	7	9	5	6	4	12	5	6	5	7	5
Cre17.g701650.t1.2	Cre17.g701650.t1.2	8	8	8	Cre17.g701650.t1.2 Ribosomal protein L27, component of cytosolic 80S ribosome and 60S large subunit ALS=RPL27 DBV=JGI5.5 GN=RPL27 OS=Chlamydomonas reinhardtii SV=2 TOU=Cre	1	8	8	8	3	2	4	4	4	2	6	6	4	5	5	4	5	5	6	4	3	2	4	4	4	2	6	6	4	5	5	4	5	5	6	4	3	2	4	4	4	2	6	6
Cre17.g702200.t1.2	Cre17.g702200.t1.2	4	4	4	Cre17.g702200.t1.2 Predicted protein with ankyrin repeats ALS=ANK29 DBV=JGI5.5 GN=ANK29 OS=Chlamydomonas reinhardtii SV=2 TOU=Cre	1	4	4	4	1	2	1	1	2	3	1	0	0	1	1	2	0	0	0	0	1	2	1	1	2	3	1	0	0	1	1	2	0	0	0	0	1	2	1	1	2	3	1	0
Cre17.g702500.t1.2	Cre17.g702500.t1.2	1	1	1	Cre17.g702500.t1.2 PsaB RNA binding protein ALS=TAB2 DBV=JGI5.5 GN=TAB2 OS=Chlamydomonas reinhardtii SV=2 TOU=Cre	1	1	1	1	0	0	1	0	0	0	0	0	0	0	0	0	0	0	0	0	0	0	1	0	0	0	0	0	0	0	0	0	0	0	0	0	0	0	1	0	0	0	0	0
Cre17.g704450.t1.1;REV__Cre18.g748697.t1.1	Cre17.g704450.t1.1	3;1	3;1	3;1	Cre17.g704450.t1.1 None DBV=JGI5.5 OS=Chlamydomonas reinhardtii SV=1 TOU=Cre	2	3	3	3	0	0	0	1	0	1	0	0	0	0	0	0	0	0	0	0	0	0	0	1	0	1	0	0	0	0	0	0	0	0	0	0	0	0	0	1	0	1	0	0
Cre17.g704850.t1.2	Cre17.g704850.t1.2	2	2	2	Cre17.g704850.t1.2 None DBV=JGI5.5 OS=Chlamydomonas reinhardtii SV=2 TOU=Cre	1	2	2	2	0	0	0	0	1	0	0	0	0	1	0	0	0	0	0	0	0	0	0	0	1	0	0	0	0	1	0	0	0	0	0	0	0	0	0	0	1	0	0	0
Cre17.g705850.t1.2;Cre17.g705700.t1.2	Cre17.g705850.t1.2;Cre17.g705700.t1.2	5;4	5;4	5;4	Cre17.g705850.t1.2 Glutamate 5-kinase DBV=JGI5.5 OS=Chlamydomonas reinhardtii SV=2 TOU=Cre;Cre17.g705700.t1.2 Glutamate 5-kinase DBV=JGI5.5 OS=Chlamydomonas reinhardtii SV=2 TOU=Cre	2	5	5	5	0	0	0	0	1	4	1	0	0	0	0	0	0	0	0	0	0	0	0	0	1	4	1	0	0	0	0	0	0	0	0	0	0	0	0	0	1	4	1	0
Cre17.g710150.t1.2	Cre17.g710150.t1.2	2	2	1	Cre17.g710150.t1.2 26S proteasome regulatory subunit ALS=RPT4 DBV=JGI5.5 GN=RPT4 OS=Chlamydomonas reinhardtii SV=2 TOU=Cre	1	2	2	1	0	0	1	0	0	0	0	1	0	0	0	0	0	0	0	0	0	0	1	0	0	0	0	1	0	0	0	0	0	0	0	0	0	0	1	0	0	0	0	0
Cre17.g710800.t2.1;Cre17.g710800.t1.2	Cre17.g710800.t2.1;Cre17.g710800.t1.2	6;5	6;5	6;5	Cre17.g710800.t2.1 Iron-sulfur cluster assembly protein ALS=NFU3 DBV=JGI5.5 GN=NFU3 OS=Chlamydomonas reinhardtii SV=1 TOU=Cre;Cre17.g710800.t1.2 Iron-sulfur cluster assembly protein ALS=NFU3 DBV=JGI5.5 GN=NFU3 OS=Chlamydomonas reinhardtii SV=2 TOU=Cre	2	6	6	6	0	5	2	0	2	4	0	0	0	0	0	0	0	0	0	0	0	5	2	0	2	4	0	0	0	0	0	0	0	0	0	0	0	5	2	0	2	4	0	0
Cre17.g712300.t1.1	Cre17.g712300.t1.1	9	9	9	Cre17.g712300.t1.1 None DBV=JGI5.5 OS=Chlamydomonas reinhardtii SV=1 TOU=Cre	1	9	9	9	0	1	3	1	0	0	1	0	0	0	0	0	0	0	0	0	0	1	3	1	0	0	1	0	0	0	0	0	0	0	0	0	0	1	3	1	0	0	1	0
Cre17.g713200.t1.1;Cre17.g713350.t1.2	Cre17.g713200.t1.1;Cre17.g713350.t1.2	3;2	3;2	3;2	Cre17.g713200.t1.1 Chloroplast oxoglutarate-malate translocator ALS=OMT2 DBV=JGI5.5 GN=OMT2 OS=Chlamydomonas reinhardtii SV=1 TOU=Cre;Cre17.g713350.t1.2 Oxoglutarate:malate antiporter ALS=OMT1 DBV=JGI5.5 GN=OMT1 OS=Chlamydomonas reinhardtii SV=2 TOU=Cre	2	3	3	3	0	1	2	0	1	1	3	2	1	2	2	1	2	3	1	0	0	1	2	0	1	1	3	2	1	2	2	1	2	3	1	0	0	1	2	0	1	1	3	2
Cre17.g715000.t1.2	Cre17.g715000.t1.2	2	2	2	Cre17.g715000.t1.2 Heat shock protein 33 ALS=HSP33 DBV=JGI5.5 GN=HSP33 OS=Chlamydomonas reinhardtii SV=2 TOU=Cre	1	2	2	2	0	0	1	0	1	1	0	0	0	0	0	0	0	0	0	0	0	0	1	0	1	1	0	0	0	0	0	0	0	0	0	0	0	0	1	0	1	1	0	0
Cre17.g715250.t1.2	Cre17.g715250.t1.2	18	18	18	Cre17.g715250.t1.2 Acetyl-CoA biotin carboxyl carrier ALS=BCC1 DBV=JGI5.5 GN=BCC1 OS=Chlamydomonas reinhardtii SV=2 TOU=Cre	1	18	18	18	10	12	13	14	14	14	16	13	11	15	14	14	12	13	16	17	10	12	13	14	14	14	16	13	11	15	14	14	12	13	16	17	10	12	13	14	14	14	16	13
Cre17.g715350.t2.1;Cre17.g715350.t1.2	Cre17.g715350.t2.1;Cre17.g715350.t1.2	4;4	4;4	4;4	Cre17.g715350.t2.1 None DBV=JGI5.5 OS=Chlamydomonas reinhardtii SV=1 TOU=Cre;Cre17.g715350.t1.2 None DBV=JGI5.5 OS=Chlamydomonas reinhardtii SV=2 TOU=Cre	2	4	4	4	0	0	0	0	0	1	1	1	0	0	0	0	0	0	0	0	0	0	0	0	0	1	1	1	0	0	0	0	0	0	0	0	0	0	0	0	0	1	1	1
Cre17.g715500.t1.2	Cre17.g715500.t1.2	2	2	2	Cre17.g715500.t1.2 None DBV=JGI5.5 OS=Chlamydomonas reinhardtii SV=2 TOU=Cre	1	2	2	2	0	0	0	1	1	1	0	1	1	0	0	0	0	0	0	0	0	0	0	1	1	1	0	1	1	0	0	0	0	0	0	0	0	0	0	1	1	1	0	1
Cre17.g715900.t1.2	Cre17.g715900.t1.2	3	3	3	Cre17.g715900.t1.2 None DBV=JGI5.5 OS=Chlamydomonas reinhardtii SV=2 TOU=Cre	1	3	3	3	0	2	1	0	2	2	1	0	0	0	0	0	0	0	0	0	0	2	1	0	2	2	1	0	0	0	0	0	0	0	0	0	0	2	1	0	2	2	1	0
Cre17.g716400.t1.2	Cre17.g716400.t1.2	2	2	2	Cre17.g716400.t1.2 None DBV=JGI5.5 OS=Chlamydomonas reinhardtii SV=2 TOU=Cre	1	2	2	2	0	0	0	0	1	0	0	1	0	0	0	0	0	0	0	0	0	0	0	0	1	0	0	1	0	0	0	0	0	0	0	0	0	0	0	0	1	0	0	1
Cre17.g718950.t1.2	Cre17.g718950.t1.2	3	3	3	Cre17.g718950.t1.2 Rubisco activase-like protein ALS=RCA2 DBV=JGI5.5 GN=RCA2 OS=Chlamydomonas reinhardtii SV=2 TOU=Cre	1	3	3	3	0	0	0	0	0	2	0	0	0	0	0	0	0	0	0	0	0	0	0	0	0	2	0	0	0	0	0	0	0	0	0	0	0	0	0	0	0	2	0	0
Cre17.g719000.t1.2	Cre17.g719000.t1.2	5	5	5	Cre17.g719000.t1.2 Exon junction complex component, UAP56 DEAD/DEAH box helicase homolog DBV=JGI5.5 OS=Chlamydomonas reinhardtii SV=2 TOU=Cre	1	5	5	5	0	1	0	0	1	2	1	2	2	1	1	1	0	3	1	2	0	1	0	0	1	2	1	2	2	1	1	1	0	3	1	2	0	1	0	0	1	2	1	2
Cre17.g719900.t1.2	Cre17.g719900.t1.2	15	15	15	Cre17.g719900.t1.2 Phosphoglucan water dikinase ALS=PWD1 DBV=JGI5.5 GN=PWD1 OS=Chlamydomonas reinhardtii SV=2 TOU=Cre	1	15	15	15	2	2	4	5	3	9	2	1	1	4	0	1	2	2	1	0	2	2	4	5	3	9	2	1	1	4	0	1	2	2	1	0	2	2	4	5	3	9	2	1
Cre17.g720050.t1.2	Cre17.g720050.t1.2	26	26	26	Cre17.g720050.t1.2 FtsH-like membrane ATPase/metalloprotease ALS=FHL2 DBV=JGI5.5 GN=FHL2 OS=Chlamydomonas reinhardtii SV=2 TOU=Cre	1	26	26	26	4	12	11	9	9	11	10	10	8	14	10	9	3	0	1	0	4	12	11	9	9	11	10	10	8	14	10	9	3	0	1	0	4	12	11	9	9	11	10	10
Cre17.g720250.t1.2	Cre17.g720250.t1.2	25	25	25	Cre17.g720250.t1.2 Chlorophyll a/b binding protein of photosystem II ALS=LHCB4 DBV=JGI5.5 GN=LHCB4 OS=Chlamydomonas reinhardtii SV=2 TOU=Cre	1	25	25	25	10	14	17	17	15	18	14	17	14	16	20	15	14	10	17	20	10	14	17	17	15	18	14	17	14	16	20	15	14	10	17	20	10	14	17	17	15	18	14	17
Cre17.g720450.t1.1	Cre17.g720450.t1.1	3	3	3	Cre17.g720450.t1.1 None DBV=JGI5.5 OS=Chlamydomonas reinhardtii SV=1 TOU=Cre	1	3	3	3	0	1	1	1	0	2	0	0	0	0	0	0	0	0	0	0	0	1	1	1	0	2	0	0	0	0	0	0	0	0	0	0	0	1	1	1	0	2	0	0
Cre17.g721500.t1.2	Cre17.g721500.t1.2	4	4	4	Cre17.g721500.t1.2 Granule-bound starch synthase I DBV=JGI5.5 OS=Chlamydomonas reinhardtii SV=2 TOU=Cre	1	4	4	4	0	0	1	0	0	4	0	0	0	0	0	0	0	0	0	0	0	0	1	0	0	4	0	0	0	0	0	0	0	0	0	0	0	0	1	0	0	4	0	0
Cre17.g721650.t1.2	Cre17.g721650.t1.2	6	6	6	Cre17.g721650.t1.2 None DBV=JGI5.5 OS=Chlamydomonas reinhardtii SV=2 TOU=Cre	1	6	6	6	0	2	2	0	4	4	3	1	0	1	0	0	1	0	0	0	0	2	2	0	4	4	3	1	0	1	0	0	1	0	0	0	0	2	2	0	4	4	3	1
Cre17.g722350.t1.2	Cre17.g722350.t1.2	2	2	2	Cre17.g722350.t1.2 Small Rab-related GTPase DBV=JGI5.5 OS=Chlamydomonas reinhardtii SV=2 TOU=Cre	1	2	2	2	0	0	0	1	0	0	0	1	1	0	0	1	0	0	0	1	0	0	0	1	0	0	0	1	1	0	0	1	0	0	0	1	0	0	0	1	0	0	0	1
Cre17.g724300.t1.2	Cre17.g724300.t1.2	3	3	3	Cre17.g724300.t1.2 Photosystem I reaction center subunit psaK ALS=PSAK DBV=JGI5.5 GN=PSAK OS=Chlamydomonas reinhardtii SV=2 TOU=Cre	1	3	3	3	0	0	2	1	0	2	1	0	0	1	1	1	1	1	1	2	0	0	2	1	0	2	1	0	0	1	1	1	1	1	1	2	0	0	2	1	0	2	1	0
Cre17.g726750.t1.2	Cre17.g726750.t1.2	20	20	20	Cre17.g726750.t1.2 3-deoxy-D-arabino-heptulosonate 7-phosphate synthetase ALS=SHK1 DBV=JGI5.5 GN=SHK1 OS=Chlamydomonas reinhardtii SV=2 TOU=Cre	1	20	20	20	11	13	12	12	14	16	13	12	9	14	11	10	5	13	5	10	11	13	12	12	14	16	13	12	9	14	11	10	5	13	5	10	11	13	12	12	14	16	13	12
Cre17.g726850.t1.2;Cre17.g725750.t1.2	Cre17.g726850.t1.2;Cre17.g725750.t1.2	9;7	9;7	9;7	Cre17.g726850.t1.2 None DBV=JGI5.5 OS=Chlamydomonas reinhardtii SV=2 TOU=Cre;Cre17.g725750.t1.2 None DBV=JGI5.5 OS=Chlamydomonas reinhardtii SV=2 TOU=Cre	2	9	9	9	0	0	1	0	1	5	0	0	0	0	0	0	0	0	0	0	0	0	1	0	1	5	0	0	0	0	0	0	0	0	0	0	0	0	1	0	1	5	0	0
Cre17.g727700.t1.1;Cre02.g118300.t1.2	Cre17.g727700.t1.1	11;1	11;1	11;1	Cre17.g727700.t1.1 None DBV=JGI5.5 OS=Chlamydomonas reinhardtii SV=1 TOU=Cre	2	11	11	11	0	2	4	3	3	6	4	0	1	4	1	1	1	1	3	2	0	2	4	3	3	6	4	0	1	4	1	1	1	1	3	2	0	2	4	3	3	6	4	0
Cre17.g728800.t1.2	Cre17.g728800.t1.2	5	5	5	Cre17.g728800.t1.2 Isocitrate dehydrogenase, NAD-dependent ALS=IDH1 DBV=JGI5.5 GN=IDH1 OS=Chlamydomonas reinhardtii SV=2 TOU=Cre	1	5	5	5	0	0	3	1	0	0	1	2	0	1	0	0	0	3	1	1	0	0	3	1	0	0	1	2	0	1	0	0	0	3	1	1	0	0	3	1	0	0	1	2
Cre17.g729800.t1.2	Cre17.g729800.t1.2	2	2	2	Cre17.g729800.t1.2 None DBV=JGI5.5 OS=Chlamydomonas reinhardtii SV=2 TOU=Cre	1	2	2	2	0	0	0	0	0	0	0	0	1	2	1	1	0	0	0	0	0	0	0	0	0	0	0	0	1	2	1	1	0	0	0	0	0	0	0	0	0	0	0	0
Cre17.g730950.t1.2;Cre12.g522550.t1.2;Cre02.g073750.t1.2;Cre09.g415450.t1.2;Cre01.g036800.t1.1;Cre12.g546100.t2.1;Cre12.g546100.t1.1;Cre03.g164050.t2.1;Cre03.g164050.t1.1	Cre17.g730950.t1.2;Cre12.g522550.t1.2	3;2;1;1;1;1;1;1;1	3;2;1;1;1;1;1;1;1	3;2;1;1;1;1;1;1;1	Cre17.g730950.t1.2 Kinesin motor protein, kinesin-2 (KRP85/95) family ALS=FLA10 DBV=JGI5.5 GN=FLA10 OS=Chlamydomonas reinhardtii SV=2 TOU=Cre;Cre12.g522550.t1.2 Kinesin motor protein, kinesin-2 (KRP85/95) family ALS=FLA8 DBV=JGI5.5 GN=FLA8 OS=Chlamydomonas	9	3	3	3	0	0	0	0	0	1	1	0	0	0	0	0	0	0	0	0	0	0	0	0	0	1	1	0	0	0	0	0	0	0	0	0	0	0	0	0	0	1	1	0
Cre17.g731200.t1.1	Cre17.g731200.t1.1	7	7	7	Cre17.g731200.t1.1 None DBV=JGI5.5 OS=Chlamydomonas reinhardtii SV=1 TOU=Cre	1	7	7	7	0	3	2	2	0	0	2	0	0	0	1	0	2	0	0	1	0	3	2	2	0	0	2	0	0	0	1	0	2	0	0	1	0	3	2	2	0	0	2	0
Cre17.g732100.t1.2	Cre17.g732100.t1.2	3	3	3	Cre17.g732100.t1.2 Predicted protein ALS=SSA4 DBV=JGI5.5 GN=SSA4 OS=Chlamydomonas reinhardtii SV=2 TOU=Cre	1	3	3	3	0	0	0	0	0	0	0	0	0	0	0	0	0	0	0	0	0	0	0	0	0	0	0	0	0	0	0	0	0	0	0	0	0	0	0	0	0	0	0	0
Cre17.g733350.t1.1	Cre17.g733350.t1.1	1	1	1	Cre17.g733350.t1.1 None DBV=JGI5.5 OS=Chlamydomonas reinhardtii SV=1 TOU=Cre	1	1	1	1	0	1	1	0	0	0	0	1	0	0	0	1	0	0	0	1	0	1	1	0	0	0	0	1	0	0	0	1	0	0	0	1	0	1	1	0	0	0	0	1
Cre17.g734100.t1.2	Cre17.g734100.t1.2	10	10	10	Cre17.g734100.t1.2 None DBV=JGI5.5 OS=Chlamydomonas reinhardtii SV=2 TOU=Cre	1	10	10	10	1	4	7	2	2	6	6	2	0	2	0	2	0	0	0	0	1	4	7	2	2	6	6	2	0	2	0	2	0	0	0	0	1	4	7	2	2	6	6	2
Cre17.g734300.t2.1;Cre17.g734300.t1.1;Cre12.g541100.t1.2	Cre17.g734300.t2.1;Cre17.g734300.t1.1	30;30;1	30;30;1	30;30;1	Cre17.g734300.t2.1 None DBV=JGI5.5 OS=Chlamydomonas reinhardtii SV=1 TOU=Cre;Cre17.g734300.t1.1 None DBV=JGI5.5 OS=Chlamydomonas reinhardtii SV=1 TOU=Cre	3	30	30	30	4	10	7	15	22	19	23	22	1	4	2	2	2	2	1	1	4	10	7	15	22	19	23	22	1	4	2	2	2	2	1	1	4	10	7	15	22	19	23	22
Cre17.g734450.t1.2	Cre17.g734450.t1.2	5	5	5	Cre17.g734450.t1.2 Plastid ribosomal protein L19 ALS=PRPL19 DBV=JGI5.5 GN=PRPL19 OS=Chlamydomonas reinhardtii SV=2 TOU=Cre	1	5	5	5	3	1	4	4	2	0	3	3	3	2	3	3	4	2	3	4	3	1	4	4	2	0	3	3	3	2	3	3	4	2	3	4	3	1	4	4	2	0	3	3
Cre17.g734548.t1.1	Cre17.g734548.t1.1	12	12	11	Cre17.g734548.t1.1 Pyruvate phosphate dikinase, chloroplastic ALS=PPD2 DBV=JGI5.5 GN=PPD2 OS=Chlamydomonas reinhardtii SV=1 TOU=Cre	1	12	12	11	1	3	2	2	3	6	4	2	1	0	0	0	0	0	0	0	1	3	2	2	3	6	4	2	1	0	0	0	0	0	0	0	1	3	2	2	2	6	4	1
Cre17.g737050.t1.2	Cre17.g737050.t1.2	2	2	2	Cre17.g737050.t1.2 None DBV=JGI5.5 OS=Chlamydomonas reinhardtii SV=2 TOU=Cre	1	2	2	2	0	0	0	0	0	1	0	0	0	0	0	0	0	0	0	0	0	0	0	0	0	1	0	0	0	0	0	0	0	0	0	0	0	0	0	0	0	1	0	0
Cre17.g737150.t1.1	Cre17.g737150.t1.1	1	1	1	Cre17.g737150.t1.1 None DBV=JGI5.5 OS=Chlamydomonas reinhardtii SV=1 TOU=Cre	1	1	1	1	0	0	0	0	0	1	1	1	0	1	1	1	0	0	1	1	0	0	0	0	0	1	1	1	0	1	1	1	0	0	1	1	0	0	0	0	0	1	1	1
Cre17.g739752.t1.1;Cre12.g548901.t1.1	Cre17.g739752.t1.1	3;1	3;1	3;1	Cre17.g739752.t1.1 None DBV=JGI5.5 OS=Chlamydomonas reinhardtii SV=1 TOU=Cre	2	3	3	3	0	0	3	0	0	0	0	0	0	0	0	0	0	0	0	0	0	0	3	0	0	0	0	0	0	0	0	0	0	0	0	0	0	0	3	0	0	0	0	0
Cre17.g739800.t1.1;Cre15.g639300.t1.1;Cre15.g638303.t1.1;Cre15.g638401.t1.1;Cre15.g638300.t1.1;Cre15.g638651.t1.1;Cre15.g638550.t1.1;Cre15.g638650.t1.1;Cre15.g638750.t1.2;Cre19.g750697.t1.1;Cre19.g750747.t1.1	Cre17.g739800.t1.1;Cre15.g639300.t1.1;Cre15.g638303.t1.1;Cre15.g638401.t1.1;Cre15.g638300.t1.1;Cre15.g638651.t1.1;Cre15.g638550.t1.1;Cre15.g638650.t1.1;Cre15.g638750.t1.2;Cre19.g750697.t1.1;Cre19.g750747.t1.1	2;1;1;1;1;1;1;1;1;1;1	2;1;1;1;1;1;1;1;1;1;1	2;1;1;1;1;1;1;1;1;1;1	Cre17.g739800.t1.1 None DBV=JGI5.5 OS=Chlamydomonas reinhardtii SV=1 TOU=Cre;Cre15.g639300.t1.1 RAP-domain containing protein DBV=JGI5.5 OS=Chlamydomonas reinhardtii SV=1 TOU=Cre;Cre15.g638303.t1.1 None DBV=JGI5.5 OS=Chlamydomonas reinhardtii SV=1 TOU=Cre;	11	2	2	2	0	0	1	0	1	0	0	0	0	0	0	0	0	0	0	0	0	0	1	0	1	0	0	0	0	0	0	0	0	0	0	0	0	0	1	0	1	0	0	0
Cre17.g741450.t1.2	Cre17.g741450.t1.2	7	3	3	Cre17.g741450.t1.2 Chaperonin 60B1 ALS=CPN60B1 DBV=JGI5.5 GN=CPN60B1 OS=Chlamydomonas reinhardtii SV=2 TOU=Cre	1	7	3	3	0	0	4	0	1	2	4	1	0	2	1	0	0	3	2	1	0	0	3	0	0	1	2	1	0	0	1	0	0	1	1	1	0	0	3	0	0	1	2	1
Cre17.g742400.t1.1	Cre17.g742400.t1.1	2	2	2	Cre17.g742400.t1.1 Protein tyrosine kinase ALS=PTK17 DBV=JGI5.5 GN=PTK17 OS=Chlamydomonas reinhardtii SV=1 TOU=Cre	1	2	2	2	0	0	0	0	0	1	1	0	0	0	0	0	0	0	1	0	0	0	0	0	0	1	1	0	0	0	0	0	0	0	1	0	0	0	0	0	0	1	1	0
Cre17.g743847.t1.1	Cre17.g743847.t1.1	4	4	4	Cre17.g743847.t1.1 None DBV=JGI5.5 OS=Chlamydomonas reinhardtii SV=1 TOU=Cre	1	4	4	4	1	0	0	0	0	1	2	2	0	0	0	0	0	0	0	0	1	0	0	0	0	1	2	2	0	0	0	0	0	0	0	0	1	0	0	0	0	1	2	2
Cre17.g744147.t1.1	Cre17.g744147.t1.1	21	21	21	Cre17.g744147.t1.1 None DBV=JGI5.5 OS=Chlamydomonas reinhardtii SV=1 TOU=Cre	1	21	21	21	0	0	0	0	0	0	0	0	0	0	0	1	0	0	0	0	0	0	0	0	0	0	0	0	0	0	0	1	0	0	0	0	0	0	0	0	0	0	0	0
Cre17.g744447.t1.1	Cre17.g744447.t1.1	2	2	2	Cre17.g744447.t1.1 None DBV=JGI5.5 OS=Chlamydomonas reinhardtii SV=1 TOU=Cre	1	2	2	2	0	0	0	0	0	0	0	0	0	1	0	1	0	0	0	0	0	0	0	0	0	0	0	0	0	1	0	1	0	0	0	0	0	0	0	0	0	0	0	0
Cre17.g744547.t1.1	Cre17.g744547.t1.1	10	10	10	Cre17.g744547.t1.1 None DBV=JGI5.5 OS=Chlamydomonas reinhardtii SV=1 TOU=Cre	1	10	10	10	0	0	0	0	4	3	3	5	0	0	0	0	0	0	0	0	0	0	0	0	4	3	3	5	0	0	0	0	0	0	0	0	0	0	0	0	4	3	3	5
Cre17.g746997.t1.1;Cre16.g669150.t1.2;Cre16.g669125.t1.1	Cre17.g746997.t1.1	47;9;9	47;9;9	47;9;9	Cre17.g746997.t1.1 Dual function alcohol/acetaldehyde dehydrogenase ALS=ADH1 DBV=JGI5.5 GN=ADH1 OS=Chlamydomonas reinhardtii SV=1 TOU=Cre	3	47	47	47	15	24	29	31	20	34	25	22	10	24	23	10	19	18	16	24	15	24	29	31	20	34	25	22	10	24	23	10	19	18	16	24	15	24	29	31	20	34	25	22
Cre18.g749347.t1.1	Cre18.g749347.t1.1	1	1	1	Cre18.g749347.t1.1 None DBV=JGI5.5 OS=Chlamydomonas reinhardtii SV=1 TOU=Cre	1	1	1	1	0	0	0	0	0	0	0	0	0	0	0	0	0	0	0	0	0	0	0	0	0	0	0	0	0	0	0	0	0	0	0	0	0	0	0	0	0	0	0	0
Cre18.g749447.t2.1;Cre18.g749447.t1.1	Cre18.g749447.t2.1;Cre18.g749447.t1.1	23;23	23;23	23;23	Cre18.g749447.t2.1 Bifunctional aspartate kinase/homoserine dehydrogenase ALS=AHD1 DBV=JGI5.5 GN=AHD1 OS=Chlamydomonas reinhardtii SV=1 TOU=Cre;Cre18.g749447.t1.1 Bifunctional aspartate kinase/homoserine dehydrogenase ALS=AHD1 DBV=JGI5.5 GN=AHD1 OS=Chlamyd	2	23	23	23	5	10	7	7	5	13	7	6	6	5	7	8	6	12	8	15	5	10	7	7	5	13	7	6	6	5	7	8	6	12	8	15	5	10	7	7	5	13	7	6
Cre18.g749497.t1.1;Cre18.g749647.t1.1	Cre18.g749497.t1.1	11;4	11;4	11;4	Cre18.g749497.t1.1 None DBV=JGI5.5 OS=Chlamydomonas reinhardtii SV=1 TOU=Cre	2	11	11	11	1	1	1	1	5	8	0	0	0	1	1	1	0	0	0	0	1	1	1	1	5	8	0	0	0	1	1	1	0	0	0	0	1	1	1	1	5	8	0	0
Cre18.g749847.t2.1;Cre18.g749847.t1.1	Cre18.g749847.t2.1;Cre18.g749847.t1.1	11;11	11;11	11;11	Cre18.g749847.t2.1 Dihydrolipoyl dehydrogenase ALS=DLD1 DBV=JGI5.5 GN=DLD1 OS=Chlamydomonas reinhardtii SV=1 TOU=Cre;Cre18.g749847.t1.1 Dihydrolipoyl dehydrogenase ALS=DLD1 DBV=JGI5.5 GN=DLD1 OS=Chlamydomonas reinhardtii SV=1 TOU=Cre	2	11	11	11	1	3	2	1	0	3	1	1	3	6	2	2	1	2	0	4	1	3	2	1	0	3	1	1	3	6	2	2	1	2	0	4	1	3	2	1	0	3	1	1
Cre19.g750547.t4.1;Cre19.g750547.t3.1;Cre19.g750547.t2.1;Cre19.g750547.t1.1	Cre19.g750547.t4.1;Cre19.g750547.t3.1;Cre19.g750547.t2.1;Cre19.g750547.t1.1	32;32;32;32	32;32;32;32	32;32;32;32	Cre19.g750547.t4.1 Type-II calcium-dependent NADH dehydrogenase ALS=NDA2 DBV=JGI5.5 GN=NDA2 OS=Chlamydomonas reinhardtii SV=1 TOU=Cre;Cre19.g750547.t3.1 Type-II calcium-dependent NADH dehydrogenase ALS=NDA2 DBV=JGI5.5 GN=NDA2 OS=Chlamydomonas reinhardtii S	4	32	32	32	1	10	7	5	7	15	3	3	7	15	11	7	1	1	0	1	1	10	7	5	7	15	3	3	7	15	11	7	1	1	0	1	1	10	7	5	7	15	3	3
Cre24.g755347.t1.1	Cre24.g755347.t1.1	26	26	26	Cre24.g755347.t1.1 DEAH-box RNA helicase DBV=JGI5.5 OS=Chlamydomonas reinhardtii SV=1 TOU=Cre	1	26	26	26	2	9	3	8	11	18	11	7	0	0	0	0	0	0	0	0	2	9	3	8	11	18	11	7	0	0	0	0	0	0	0	0	2	9	3	8	11	18	11	7
Cre24.g755497.t1.1	Cre24.g755497.t1.1	4	4	4	Cre24.g755497.t1.1 None DBV=JGI5.5 OS=Chlamydomonas reinhardtii SV=1 TOU=Cre	1	4	4	4	2	1	2	2	2	0	1	3	0	1	1	2	1	2	1	0	2	1	2	2	2	0	1	3	0	1	1	2	1	2	1	0	2	1	2	2	2	0	1	3
Cre36.g759747.t1.1	Cre36.g759747.t1.1	2	2	2	Cre36.g759747.t1.1 None DBV=JGI5.5 OS=Chlamydomonas reinhardtii SV=1 TOU=Cre	1	2	2	2	0	0	1	0	0	1	0	1	0	0	1	1	0	0	1	0	0	0	1	0	0	1	0	1	0	0	1	1	0	0	1	0	0	0	1	0	0	1	0	1
Cre43.g760497.t1.1	Cre43.g760497.t1.1	11	11	11	Cre43.g760497.t1.1 None DBV=JGI5.5 OS=Chlamydomonas reinhardtii SV=1 TOU=Cre	1	11	11	11	3	5	5	4	3	6	4	4	1	1	1	0	3	0	0	0	3	5	5	4	3	6	4	4	1	1	1	0	3	0	0	0	3	5	5	4	3	6	4	4
Cre48.g761147.t1.1	Cre48.g761147.t1.1	2	2	2	Cre48.g761147.t1.1 None DBV=JGI5.5 OS=Chlamydomonas reinhardtii SV=1 TOU=Cre	1	2	2	2	0	0	0	0	0	0	0	1	0	0	0	0	0	0	0	0	0	0	0	0	0	0	0	1	0	0	0	0	0	0	0	0	0	0	0	0	0	0	0	1
Cre48.g761197.t1.1;Cre01.g050316.t2.1;Cre01.g050316.t1.1	Cre48.g761197.t1.1	7;2;2	7;2;2	7;2;2	Cre48.g761197.t1.1 None DBV=JGI5.5 OS=Chlamydomonas reinhardtii SV=1 TOU=Cre	3	7	7	7	3	2	2	1	4	2	5	0	2	4	0	2	2	5	1	2	3	2	2	1	4	2	5	0	2	4	0	2	2	5	1	2	3	2	2	1	4	2	5	0
mCherry	mCherry	37	37	37	mCherry	1	37	37	37	23	26	28	27	26	25	28	29	1	0	0	0	19	0	0	0	23	26	28	27	26	25	28	29	1	0	0	0	19	0	0	0	23	26	28	27	26	25	28	29
REV__CON__P78385	REV__CON__P78385	1	1	1		1	1	1	1	0	0	0	0	0	0	0	0	0	0	0	0	0	0	0	0	0	0	0	0	0	0	0	0	0	0	0	0	0	0	0	0	0	0	0	0	0	0	0	0
REV__Cre02.g091700.t1.2	REV__Cre02.g091700.t1.2	3	3	3	Cre02.g091700.t1.2 Protofilament ribbon protein of flagellar microtubules ALS=RIB72 DBV=JGI5.5 GN=RIB72 OS=Chlamydomonas reinhardtii SV=2 TOU=Cre	1	3	3	3	1	1	0	1	0	1	1	1	0	0	0	0	0	0	0	0	1	1	0	1	0	1	1	1	0	0	0	0	0	0	0	0	1	1	0	1	0	1	1	1
REV__Cre02.g095055.t1.1	REV__Cre02.g095055.t1.1	1	1	1	Cre02.g095055.t1.1 None DBV=JGI5.5 OS=Chlamydomonas reinhardtii SV=1 TOU=Cre	1	1	1	1	0	0	0	0	0	0	0	1	0	0	0	0	0	0	0	0	0	0	0	0	0	0	0	1	0	0	0	0	0	0	0	0	0	0	0	0	0	0	0	1
REV__Cre02.g101950.t1.2	REV__Cre02.g101950.t1.2	1	1	1	Cre02.g101950.t1.2 tRNA (uracil-5)-methyltransferase ALS=TMU2 DBV=JGI5.5 GN=TMU2 OS=Chlamydomonas reinhardtii SV=2 TOU=Cre	1	1	1	1	0	0	0	0	0	0	0	1	0	0	0	0	0	0	0	0	0	0	0	0	0	0	0	1	0	0	0	0	0	0	0	0	0	0	0	0	0	0	0	1
REV__Cre02.g104400.t1.1	REV__Cre02.g104400.t1.1	1	1	1	Cre02.g104400.t1.1 None DBV=JGI5.5 OS=Chlamydomonas reinhardtii SV=1 TOU=Cre	1	1	1	1	0	1	1	0	0	0	1	0	0	1	0	0	1	0	1	0	0	1	1	0	0	0	1	0	0	1	0	0	1	0	1	0	0	1	1	0	0	0	1	0
REV__Cre03.g183200.t1.2	REV__Cre03.g183200.t1.2	1	1	1	Cre03.g183200.t1.2 Protein associated with central pair microtubule complex ALS=CPC1 DBV=JGI5.5 GN=CPC1 OS=Chlamydomonas reinhardtii SV=2 TOU=Cre	1	1	1	1	0	0	1	0	0	0	0	0	0	0	0	0	0	0	0	0	0	0	1	0	0	0	0	0	0	0	0	0	0	0	0	0	0	0	1	0	0	0	0	0
REV__Cre06.g252000.t1.2	REV__Cre06.g252000.t1.2	1	1	1	Cre06.g252000.t1.2 None DBV=JGI5.5 OS=Chlamydomonas reinhardtii SV=2 TOU=Cre	1	1	1	1	1	1	0	0	1	1	0	0	0	0	0	0	0	1	0	1	1	1	0	0	1	1	0	0	0	0	0	0	0	1	0	1	1	1	0	0	1	1	0	0
REV__Cre08.g372400.t1.2	REV__Cre08.g372400.t1.2	2	2	2	Cre08.g372400.t1.2 None DBV=JGI5.5 OS=Chlamydomonas reinhardtii SV=2 TOU=Cre	1	2	2	2	0	1	1	1	1	1	1	1	1	1	1	1	1	2	1	2	0	1	1	1	1	1	1	1	1	1	1	1	1	2	1	2	0	1	1	1	1	1	1	1
REV__Cre10.g449750.t1.1	REV__Cre10.g449750.t1.1	1	1	1	Cre10.g449750.t1.1 None DBV=JGI5.5 OS=Chlamydomonas reinhardtii SV=1 TOU=Cre	1	1	1	1	0	0	0	0	0	0	0	0	0	1	0	0	0	0	0	0	0	0	0	0	0	0	0	0	0	1	0	0	0	0	0	0	0	0	0	0	0	0	0	0
REV__Cre10.g451600.t3.1;REV__Cre10.g451600.t1.1	REV__Cre10.g451600.t3.1;REV__Cre10.g451600.t1.1	2;2	2;2	2;2	Cre10.g451600.t3.1 None DBV=JGI5.5 OS=Chlamydomonas reinhardtii SV=1 TOU=Cre;Cre10.g451600.t1.1 None DBV=JGI5.5 OS=Chlamydomonas reinhardtii SV=1 TOU=Cre	2	2	2	2	0	0	0	0	0	0	0	0	0	0	0	1	0	0	1	1	0	0	0	0	0	0	0	0	0	0	0	1	0	0	1	1	0	0	0	0	0	0	0	0
REV__Cre10.g452000.t1.2	REV__Cre10.g452000.t1.2	1	1	1	Cre10.g452000.t1.2 None DBV=JGI5.5 OS=Chlamydomonas reinhardtii SV=2 TOU=Cre	1	1	1	1	1	1	1	0	1	1	1	0	0	0	0	0	0	1	0	0	1	1	1	0	1	1	1	0	0	0	0	0	0	1	0	0	1	1	1	0	1	1	1	0
REV__Cre12.g487101.t1.1	REV__Cre12.g487101.t1.1	1	1	1	Cre12.g487101.t1.1 None DBV=JGI5.5 OS=Chlamydomonas reinhardtii SV=1 TOU=Cre	1	1	1	1	0	0	0	0	0	0	0	0	0	0	0	0	0	0	0	0	0	0	0	0	0	0	0	0	0	0	0	0	0	0	0	0	0	0	0	0	0	0	0	0
REV__Cre12.g558700.t1.2	REV__Cre12.g558700.t1.2	2	2	2	Cre12.g558700.t1.2 Flagellar Associated Protein, nucleoside diphosphate kinase-like ALS=FAP67 DBV=JGI5.5 GN=FAP67 OS=Chlamydomonas reinhardtii SV=2 TOU=Cre	1	2	2	2	0	0	0	0	0	0	0	0	1	1	1	1	0	0	0	0	0	0	0	0	0	0	0	0	1	1	1	1	0	0	0	0	0	0	0	0	0	0	0	0
REV__Cre13.g574900.t1.2	REV__Cre13.g574900.t1.2	1	1	1	Cre13.g574900.t1.2 Glycosyltransferase DBV=JGI5.5 OS=Chlamydomonas reinhardtii SV=2 TOU=Cre	1	1	1	1	1	0	0	0	1	1	0	1	0	1	0	1	1	1	0	0	1	0	0	0	1	1	0	1	0	1	0	1	1	1	0	0	1	0	0	0	1	1	0	1
REV__Cre16.g680117.t1.1	REV__Cre16.g680117.t1.1	2	2	2	Cre16.g680117.t1.1 None DBV=JGI5.5 OS=Chlamydomonas reinhardtii SV=1 TOU=Cre	1	2	2	2	0	0	0	0	0	0	0	0	0	0	0	0	0	0	0	0	0	0	0	0	0	0	0	0	0	0	0	0	0	0	0	0	0	0	0	0	0	0	0	0
REV__Cre17.g745397.t1.1	REV__Cre17.g745397.t1.1	1	1	1	Cre17.g745397.t1.1 None DBV=JGI5.5 OS=Chlamydomonas reinhardtii SV=1 TOU=Cre	1	1	1	1	1	0	0	0	0	0	0	0	0	0	0	0	1	1	0	0	1	0	0	0	0	0	0	0	0	0	0	0	1	1	0	0	1	0	0	0	0	0	0	0
TurboID-only	TurboID-only	40	40	40	TurboID-only	1	40	40	40	11	19	26	23	18	18	28	25	23	25	25	26	9	0	0	0	11	19	26	23	18	18	28	25	23	25	25	26	9	0	0	0	11	19	26	23	18	18	28	25
[truncated: 111 more columns]

## Sheet: Continuous light
Kreis et al. (2023) TurboID reveals the proxiomes of CGE1, VIPP1, and VIPP2 in Chlamydomonas reinhardtii and confirms VPL2 and PGRL1 in the VIPP1 proxiome
Supplemental Data Set S6: Proteins significantly enriched after boosted in vivo biotinylation in PGRL1TID vs. WT and in PGRL1TID vs. mCherryTID under standard growth conditions
Significant: significantly enriched proteins (determined by T-tests with the indicated FDR and S0 in Perseus) are marked with "+"; N = number of proteins determined as significant in the test; CL = Continuous light
Proteins significantly enriched in TID strains compared to WT. N = number of proteins determined to be significant in the test; black, significantly different compared to WT; light pink, pink, and blue, enriched vs. WT with a q-value <0.05 and fold change difference of log2≥1.
Proteins significantly enriched in PGRL1TID compared to WT and in mCherryTID compared to the WT were used to determine enrichment of proteins in PGRL1TID vs. mCherryTID-13 and mCherryTID-4. N = number of proteins determined to be significant in the test; black, significantly different compared to WT; blue, enriched vs. mCherryTID-13 or mCherryTID-4 with a q-value <0.05 and fold change difference …
Proteins enriched in comparison to mCherryTID include the PGRL1 interactome candidates as well as PGRL1 (bait), (requirement: enriched in PGRL1TID vs. WT and vs. mCherryTID-13 and mCherryTID-4, with an averaged q-value <0.05 and difference mean of log2≥1). N = number of proteins determined to be significant in the test; blue, enriched vs. WT and vs. mCherryTID; red filled proteins with a single u…
									Enriched in TID vs. WT																		Enriched in PGRL1 TID vs. mCherryTID-13						Enriched in PGRL1 TID vs. mCherryTID-4						Enriched in PGRL1 TID vs. mCherryTID
									T-test: FDR=0.05;S0=1																		T-test: FDR=0.05;S0=1						T-test: FDR=0.05;S0=1						T-test: FDR=0.05;S0=1
									N=100/100						N=142/142						N=81/78						N=119/44						N=168/49						N=118/44
									CL mCherryTID-13						CL mCherryTID-4						CL PGRL1 TID						CL PGRL1 TID						CL PGRL1 TID						CL PGRL1 TID
Majority protein IDs	Fasta header	Name	Best hit Arabidopsis	Category	Localization	Peptides	Unique peptides	Score	Score	-log10 p-value	log2 fold-change	p-value	fold-change	q-value	significant	-log10 p-value	log2 fold-change	p-value	fold-change	q-value	significant	-log10 p-value	log2 fold-change	p-value	fold-change	q-value	significant	-log10 p-value	log2 fold-change	p-value	fold-change	q-value	significant	-log10 p-value	log2 fold-change	p-value	fold-change	q-value	significant	-log10 p-value	log2 fold-change	p-value	fold-change	q-value
Cre01.g001100.t1.2	Cre01.g001100.t1.2 None DBV=JGI5.5 OS=Chlamydomonas reinhardtii SV=2 TOU=Cre				Cytosol	19	19	50.673		0.16536	0.378847	0.683345	1.3003	0.877865	+	2.23201	2.17584	0.00586125	4.51849	0.013037		2.1401	2.65486	0.00724269	6.29785	0.011875	+	1.11633	2.27601	0.0765015	4.84337	0.0407788		0.246737	0.479023	0.566582	1.3938	0.536582		0.681534	1.37752	0.208193	2.59821	0.28868
Cre01.g003487.t1.1	Cre01.g003487.t1.1 None DBV=JGI5.5 OS=Chlamydomonas reinhardtii SV=1 TOU=Cre		AT1G31870.1		Cytosol	11	11	39.315		1.16301	-1.16463	0.0687053	0.446079	0.222857		0.613533	-0.835354	0.243482	0.560446	0.40984		1.09822	-0.921638	0.0797591	0.527909	0.38728		0.22741	0.242992	0.592366	1.18344	0.723101		0.0531853	-0.0862832	0.884738	0.941946	0.904552		0.140298	0.0783544	0.72394	1.05581	0.813827
Cre01.g004500.t1.2	Cre01.g004500.t1.2 Isopropylmalate dehydratase, large subunit ALS=LEU1L DBV=JGI5.5 GN=LEU1L OS=Chlamydomonas reinhardtii SV=2 TOU=Cre	LEU1	AT4G13430.1	Metabolism - amino acids	Chloroplast	14	14	33.28	+	2.39914	3.39025	0.00398896	10.485	0.00806061	+	1.82474	3.52273	0.0149713	11.4934	0.00229126		0.33473	0.574579	0.462669	1.48924	0.676488	+	1.55444	-2.81568	0.0278972	0.142035	0.0142927	+	1.28606	-2.94815	0.0517535	0.129574	0.0159273		1.42025	-2.88192	0.0379971	0.135662	0.01511
Cre01.g005950.t1.2	Cre01.g005950.t1.2 None DBV=JGI5.5 OS=Chlamydomonas reinhardtii SV=2 TOU=Cre		AT1G15140.1	Metabolism	Chloroplast	8	8	22.908	+	2.96281	2.36369	0.00108941	5.14685	0.0140706	+	1.44948	2.37166	0.0355238	5.17536	0.0237047		0.319827	0.32948	0.478821	1.25656	0.788807	+	2.35141	-2.03421	0.00445236	0.244142	0.0142529	+	1.18743	-2.04218	0.0649486	0.242797	0.0287724		1.76942	-2.03819	0.0170051	0.243468	0.0215127
Cre01.g013700.t2.1;Cre01.g013700.t1.2	Cre01.g013700.t1.2 None DBV=JGI5.5 OS=Chlamydomonas reinhardtii SV=2 TOU=Cre;Cre01.g013700.t2.1 None DBV=JGI5.5 OS=Chlamydomonas reinhardtii SV=1 TOU=Cre		AT5G57490.1;AT5G57490.1		Cytosol	13	13	48.758		1.11614	-2.11353	0.076535	0.231081	0.0801351		1.2219	-1.81738	0.0599929	0.283736	0.0732147	+	1.71525	-3.1168	0.0192642	0.115279	0.0134769		0.305487	-1.00327	0.494895	0.498868	0.385339		0.473412	-1.29942	0.336192	0.40629	0.200606		0.38945	-1.15135	0.407897	0.450205	0.292972
Cre01.g015350.t1.1	Cre01.g015350.t1.1 Light-dependent protochlorophyllide reductase ALS=POR1 DBV=JGI5.5 GN=POR1 OS=Chlamydomonas reinhardtii SV=1 TOU=Cre	POR1	AT5G54190.1	Metabolism - chlorophyll	Chloroplast	21	21	289.04	+	2.16749	3.72814	0.00680002	13.252	0.00818462	+	2.48905	4.27763	0.00324302	19.3952	0.00226866	+	2.52916	4.37683	0.00295692	20.7758	0.00266667		1.52005	0.648694	0.030196	1.56775	0.283443		0.283659	0.0992022	0.520404	1.07118	0.862481		0.901855	0.373948	0.125356	1.29589	0.572962
Cre01.g016514.t1.1	Cre01.g016514.t1.1 None DBV=JGI5.5 OS=Chlamydomonas reinhardtii SV=1 TOU=Cre	DLD2	AT3G16950.2	Metabolism - fatty acid	Chloroplast	9	9	18.639		1.24678	2.23092	0.0566526	4.69433	0.0634848	+	2.4431	2.86891	0.00360496	7.30513	0.00238384		0.503507	0.486452	0.313684	1.401	0.673055		0.847217	-1.74447	0.142162	0.298444	0.0946933	+	1.73011	-2.38246	0.0186162	0.191782	0.0132075		1.28866	-2.06346	0.0514442	0.239241	0.0539504
Cre01.g025250.t1.1	Cre01.g025250.t1.1 Riboflavin kinase ALS=RFK2 DBV=JGI5.5 GN=RFK2 OS=Chlamydomonas reinhardtii SV=1 TOU=Cre	RFK2	AT4G21470.1	Metabolism	Chloroplast	11	11	54.698	+	2.16147	3.63033	0.00689493	12.3834	0.00771014	+	1.8659	3.82171	0.0136176	14.14	0.00248421		0.347436	-0.785832	0.449329	0.580017	0.633783	+	2.86839	-4.41617	0.00135397	0.0468382	0.00176	+	2.40385	-4.60755	0.00394594	0.0410194	0.0031		2.63612	-4.51186	0.00231143	0.0438324	0.00243
Cre01.g025551.t1.1	Cre01.g025551.t1.1 None DBV=JGI5.5 OS=Chlamydomonas reinhardtii SV=1 TOU=Cre			unknown	Chloroplast	8	8	32.285	+	1.73012	2.66338	0.0186157	6.33516	0.0271429	+	2.25681	1.7776	0.00553592	3.42855	0.0256993		0.143431	0.148945	0.718735	1.10876	0.894169	+	1.53878	-2.51444	0.0289214	0.175016	0.0178462	+	1.73152	-1.62865	0.0185558	0.323391	0.0275278		1.63515	-2.07154	0.0231659	0.237905	0.022687
Cre01.g026900.t2.1;Cre01.g026900.t1.2	Cre01.g026900.t1.2 Kynurenine 3-monooxygenase DBV=JGI5.5 OS=Chlamydomonas reinhardtii SV=2 TOU=Cre;Cre01.g026900.t2.1 Kynurenine 3-monooxygenase DBV=JGI5.5 OS=Chlamydomonas reinhardtii SV=1 TOU=Cre		AT2G29720.1;AT2G29720.1		Chloroplast	11	11	28.532	+	1.39118	2.90113	0.0406275	7.47011	0.0333462	+	4.11885	3.85082	7.60589e-05	14.4282	0.0034		0.377217	0.765087	0.419549	1.69947	0.630964		0.763569	-2.13605	0.172358	0.227502	0.0849635	+	1.84239	-3.08573	0.0143751	0.117788	0.0047907		1.30298	-2.61089	0.0497761	0.163698	0.0448771
Cre01.g027550.t1.1	Cre01.g027550.t1.1 Cytochrome P450, CYP97 superfamily, CYP97B family DBV=JGI5.5 OS=Chlamydomonas reinhardtii SV=1 TOU=Cre		AT4G15110.1		Cytosol	7	7	19.649		0.348591	0.415236	0.448135	1.33352	0.805269		0.367902	0.373873	0.428645	1.29583	0.755769	+	1.47182	2.41757	0.0337427	5.3427	0.0392		1.07201	2.00233	0.0847208	4.00647	0.0544065	+	1.14565	2.0437	0.0715072	4.12302	0.0319184	+	1.10883	2.02302	0.0778341	4.06432	0.0431624
Cre01.g027800.t1.2	Cre01.g027800.t1.2 Vacuolar ATP synthase subunit H ALS=ATPvH DBV=JGI5.5 GN=ATPvH OS=Chlamydomonas reinhardtii SV=2 TOU=Cre	ATPVH	AT3G42050.1		Cytosol	6	6	6.8366		0.403887	0.240543	0.39456	1.18144	0.874135	+	2.05684	2.09548	0.00877324	4.27368	0.018029		0.276187	-0.291656	0.529435	0.816964	0.815692		0.491297	-0.532199	0.322629	0.6915	0.448033	+	1.87032	-2.38714	0.0134797	0.191161	0.0116768		1.18081	-1.45967	0.0659465	0.363576	0.229855
Cre01.g032650.t2.1;Cre01.g032650.t1.2	Cre01.g032650.t1.2 Transaldolase ALS=TAL1 DBV=JGI5.5 GN=TAL1 OS=Chlamydomonas reinhardtii SV=2 TOU=Cre;Cre01.g032650.t2.1 Transaldolase ALS=TAL1 DBV=JGI5.5 GN=TAL1 OS=Chlamydomonas reinhardtii SV=1 TOU=Cre	TAL1;TAL1	AT1G12230.1;AT1G12230.1	Metabolism	Chloroplast	12	12	16.541	+	3.66447	4.57806	0.000216536	23.8854	0.013	+	3.24562	4.05409	0.000568041	16.6113	0.00194286		0.378143	0.896606	0.418656	1.86168	0.602448	+	1.88012	-3.68145	0.0131789	0.0779423	0.00581132	+	1.58143	-3.15748	0.0262162	0.112074	0.00688889		1.73077	-3.41946	0.0185877	0.0934627	0.0063501
Cre01.g034150.t1.1	Cre01.g034150.t1.1 None DBV=JGI5.5 OS=Chlamydomonas reinhardtii SV=1 TOU=Cre		AT1G14660.1		Cytosol	52	52	220.01		0.993655	3.11465	0.101472	8.6617	0.0597097	+	3.07642	4.56625	0.000838649	23.6907	0.00242857	+	3.4142	5.39906	0.000385301	42.1968	0.00266667		0.692443	2.28441	0.203028	4.87165	0.0898483		0.541719	0.832806	0.287264	1.78115	0.269017		0.617081	1.55861	0.241501	2.94569	0.179433
Cre01.g034400.t1.1	Cre01.g034400.t1.1 None DBV=JGI5.5 OS=Chlamydomonas reinhardtii SV=1 TOU=Cre	PGL1	AT5G24400.1	Metabolism	Chloroplast	11	11	59.373	+	2.05764	4.75214	0.00875709	26.9486	0.00494545	+	2.11808	4.9487	0.00761939	30.8821	0.00208219		0.448993	-1.29646	0.355637	0.407124	0.47152	+	4.24452	-6.0486	5.69482e-05	0.0151074	0.0044	+	4.22618	-6.24516	5.94046e-05	0.0131832	0.00622222		4.23535	-6.14688	5.81634e-05	0.0141125	0.00531111
Cre01.g044200.t1.2	Cre01.g044200.t1.2 None DBV=JGI5.5 OS=Chlamydomonas reinhardtii SV=2 TOU=Cre				Cytosol	5	5	16.74		0.810516	-0.651945	0.154698	0.636422	0.511719		0.956254	1.16336	0.110598	2.23978	0.222876		0.0296967	-0.0272338	0.933906	0.9813	0.990359		1.07009	0.624711	0.0850962	1.5419	0.336722		1.10032	-1.1906	0.0793743	0.438121	0.105263		1.0852	-0.282945	0.0821855	0.821912	0.220993
Cre01.g044600.t1.2	Cre01.g044600.t1.2 None DBV=JGI5.5 OS=Chlamydomonas reinhardtii SV=2 TOU=Cre		AT1G20080.1		Cytosol	20	20	196.27		0.424398	0.457935	0.376359	1.37357	0.745747		0.508569	0.779331	0.310049	1.71633	0.467516	+	4.51939	6.80376	3.0242e-05	111.721	0	+	4.14222	6.34583	7.20742e-05	81.3364	0.0055	+	3.44125	6.02443	0.000362035	65.093	0.00953846	+	3.79174	6.18513	0.000161534	72.7628	0.00751923
Cre01.g049000.t1.2	Cre01.g049000.t1.2 Pterin dehydratase DBV=JGI5.5 OS=Chlamydomonas reinhardtii SV=2 TOU=Cre	RAF2	AT5G51110.1	Protein processing - maturation	Chloroplast	7	7	12.83	+	1.58168	2.817	0.0262011	7.04695	0.02728	+	2.41062	3.6181	0.0038849	12.2788	0.00234146	+	1.70711	2.14704	0.0196286	4.42918	0.0408261		0.415819	-0.669966	0.383867	0.628521	0.411931	+	1.70377	-1.47107	0.0197802	0.360715	0.0423	+	1.05979	-1.07052	0.0871376	0.476148	0.227115
Cre01.g049600.t1.2	Cre01.g049600.t1.2 Expressed protein similar to ATP synthase I ALS=CGLD22 DBV=JGI5.5 GN=CGLD22 OS=Chlamydomonas reinhardtii SV=2 TOU=Cre	CGLD22	AT2G31040.1	Protein processing - complex assembly	Chloroplast	14	14	96.512		0.474873	0.964768	0.335063	1.95175	0.46483		1.63538	1.52727	0.0231537	2.8824	0.0745625	+	6.7069	6.06415	1.96381e-07	66.91	0	+	2.82566	5.09938	0.00149396	34.282	0.00209524	+	3.94181	4.53688	0.000114338	23.2133	0.0053913	+	3.38373	4.81813	0.0004133	28.2099	0.00374327
Cre01.g050850.t2.1;Cre01.g050850.t1.2	Cre01.g050850.t1.2 Protein Phosphatase 1 beta DBV=JGI5.5 OS=Chlamydomonas reinhardtii SV=2 TOU=Cre;Cre01.g050850.t2.1 Protein Phosphatase 1 beta DBV=JGI5.5 OS=Chlamydomonas reinhardtii SV=1 TOU=Cre		AT2G27210.1;AT2G27210.1		Cytosol	26	26	78.132	+	2.30644	2.59798	0.0049381	6.05438	0.0166742	+	4.79857	4.93878	1.59012e-05	30.6705	0.0113333		0.154948	-0.298425	0.699926	0.81314	0.833	+	1.85386	-2.8964	0.0140004	0.134306	0.0100571	+	3.48526	-5.23721	0.000327145	0.026512	0.0062		2.66956	-4.06681	0.00214013	0.0596719	0.00812855
Cre01.g050950.t1.2	Cre01.g050950.t1.2 None DBV=JGI5.5 OS=Chlamydomonas reinhardtii SV=2 TOU=Cre		AT1G74470.1	Metabolism	Chloroplast	28	28	304.96	+	1.61994	2.43439	0.0239916	5.40536	0.0351111	+	1.77055	2.70816	0.0169609	6.53488	0.0101587	+	2.96187	4.47106	0.00109177	22.178	0.00193103	+	3.06682	2.03667	0.000857393	4.10297	0.0107568	+	2.51099	1.7629	0.00308326	3.3938	0.0169831	+	2.7889	1.89979	0.0016259	3.73158	0.01387
Cre01.g051100.t1.2	Cre01.g051100.t1.2 None DBV=JGI5.5 OS=Chlamydomonas reinhardtii SV=2 TOU=Cre		AT1G77180.1		Cytosol	20	20	71.37		0.851728	0.778347	0.140693	1.71516	0.434036		1.33751	1.34531	0.0459716	2.54085	0.122924		0.745231	0.479694	0.179791	1.39445	0.656516		0.306403	-0.298653	0.493852	0.813011	0.640768		0.882585	-0.86562	0.131043	0.548811	0.200091		0.594494	-0.582136	0.254393	0.667974	0.42043
Cre01.g054150.t1.2	Cre01.g054150.t1.2 NADPH-dependent thioredoxin reductase ALS=NTR4 DBV=JGI5.5 GN=NTR4 OS=Chlamydomonas reinhardtii SV=2 TOU=Cre	NTR4	AT2G41680.1	Metabolism	Chloroplast	10	10	53.858	+	1.61226	3.09724	0.0244197	8.5578	0.0223404	+	3.0291	4.64703	0.00093519	25.0551	0.00251852		0.625999	1.28028	0.236593	2.42886	0.381604		0.707559	-1.81696	0.196083	0.283818	0.10478	+	1.75348	-3.36675	0.0176409	0.0969409	0.00515	+	1.23052	-2.59185	0.058814	0.165872	0.054965
Cre01.g055408.t1.1	Cre01.g055408.t1.1 None DBV=JGI5.5 OS=Chlamydomonas reinhardtii SV=1 TOU=Cre		AT5G36880.2	Metabolism	Chloroplast	9	9	36.17		0.110199	0.303723	0.775892	1.23433	0.914277		0.581064	1.4427	0.262383	2.71829	0.264228		0.00548594	0.017833	0.987448	1.01244	0.992915		0.0854222	-0.28589	0.821444	0.820235	0.792382		0.484193	-1.42486	0.32795	0.372456	0.178449		0.284808	-0.855375	0.51903	0.552722	0.485415
Cre01.g055453.t1.1	Cre01.g055453.t1.1 Acetolactate synthase, small subunit ALS=ALS2 DBV=JGI5.5 GN=ALS2 OS=Chlamydomonas reinhardtii SV=1 TOU=Cre	ALS2	AT5G16290.1	Metabolism - amino acids	Chloroplast	20	20	40.376		0.394714	0.750811	0.402982	1.68274	0.599916	+	1.98249	2.6263	0.0104114	6.1744	0.00865574		0.660587	-0.926538	0.218481	0.526119	0.476883		0.92977	-1.67735	0.117552	0.312656	0.0888378	+	2.33091	-3.55284	0.00466756	0.0852096	0.003		1.63034	-2.6151	0.0234239	0.163222	0.0459189
Cre02.g075100.t2.1;Cre02.g075100.t1.2	Cre02.g075100.t1.2 None DBV=JGI5.5 OS=Chlamydomonas reinhardtii SV=2 TOU=Cre;Cre02.g075100.t2.1 None DBV=JGI5.5 OS=Chlamydomonas reinhardtii SV=1 TOU=Cre	TPR3	AT4G30480.2;AT4G30480.2	unknown	Mitochondrion	8	8	60.65		0.845698	1.13565	0.14266	2.19718	0.28985	+	3.42712	3.84403	0.000374007	14.3605	0.00183784		0.341549	0.360732	0.455461	1.28408	0.777174		0.520254	-0.774915	0.301819	0.584423	0.351136	+	3.12865	-3.4833	0.000743618	0.0894174	0.00288372		1.82445	-2.12911	0.0149812	0.228599	0.17701
Cre02.g078100.t1.1	Cre02.g078100.t1.1 Eukaryotic initiation factor, eIF-5B DBV=JGI5.5 OS=Chlamydomonas reinhardtii SV=1 TOU=Cre		AT1G76810.1		Cytosol	31	31	127.61		0.754848	2.26171	0.175854	4.7956	0.130514	+	3.16396	4.77063	0.000685551	27.2962	0.00295652		0.515616	-0.570989	0.305059	0.673155	0.642482	+	0.986634	-2.83269	0.103125	0.14037	0.0364112	+	3.42539	-5.34162	0.0003755	0.0246611	0.00652632		2.20601	-4.08716	0.00622283	0.0588361	0.0214688
Cre02.g081250.t1.2	Cre02.g081250.t1.2 None DBV=JGI5.5 OS=Chlamydomonas reinhardtii SV=2 TOU=Cre		AT3G46780.1	unknown	Chloroplast	57	57	292.72		1.83703	1.34722	0.0145536	2.54421	0.10669		1.60892	1.34124	0.0246082	2.53369	0.104827	+	5.24757	3.48797	5.65497e-06	11.2198	0.00233333	+	2.77131	2.14076	0.00169313	4.40994	0.0103014	+	2.50501	2.14674	0.00312601	4.42826	0.008	+	2.63816	2.14375	0.00230059	4.41909	0.0091507
Cre02.g088000.t1.2	Cre02.g088000.t1.2 Prohibitin ALS=PHB1 DBV=JGI5.5 GN=PHB1 OS=Chlamydomonas reinhardtii SV=2 TOU=Cre	PHB1	AT4G28510.1		Mitochondrion	17	17	32.928		0.345348	-0.213226	0.451494	0.862606	0.894245		0.120591	-0.193303	0.757546	0.874601	0.90144		0.922875	-1.22031	0.119433	0.42919	0.296356		0.755884	-1.00709	0.175435	0.497549	0.214538		0.567156	-1.02701	0.270922	0.490726	0.216145		0.66152	-1.01705	0.218012	0.494126	0.215342
Cre02.g091100.t1.2	Cre02.g091100.t1.2 Ribosomal protein L15, component of cytosolic 80S ribosome and 60S large subunit ALS=RPL15 DBV=JGI5.5 GN=RPL15 OS=Chlamydomonas reinhardtii SV=2 TOU=Cre	RPL15	AT4G16720.1	Ribosome - Cytosol	Cytosol	6	6	21.376		0.56653	-1.47697	0.271313	0.359243	0.3024		0.0778636	0.136778	0.835865	1.09945	0.930279		0.00868052	0.02428	0.980211	1.01697	0.993852		0.546736	1.50125	0.283964	2.83088	0.178		0.0538046	-0.112498	0.883477	0.924985	0.892027		0.30027	0.694376	0.500875	1.61818	0.535014
Cre02.g092250.t1.2	Cre02.g092250.t1.2 Peptidyl-prolyl cis-trans isomerase, FKBP-type DBV=JGI5.5 OS=Chlamydomonas reinhardtii SV=2 TOU=Cre		AT3G21640.1		Cytosol	16	16	95.25		0.180938	-0.232106	0.659268	0.851391	0.910719		0.633898	1.03038	0.232328	2.04256	0.334956	+	4.71505	6.56084	1.9273e-05	94.4082	0	+	6.22503	6.79294	5.95621e-07	110.887	0	+	3.77128	5.53046	0.000169325	46.2205	0.0112727	+	4.99816	6.1617	1.00426e-05	71.5907	0.00563635
Cre02.g092700.t1.2	Cre02.g092700.t1.2 Flagellar Associated Protein ALS=FAP45 DBV=JGI5.5 GN=FAP45 OS=Chlamydomonas reinhardtii SV=2 TOU=Cre;Cre07.g318950.t1.2 None DBV=JGI5.5 OS=Chlamydomonas reinhardtii SV=2 TOU=Cre	FAP45		unknown	Cytosol;Mitochondrion	26	26	60.203		0.753955	1.15398	0.176216	2.22527	0.306438	+	1.89256	3.59636	0.0128068	12.0952	0.00240816		0.201931	-0.274979	0.628158	0.826462	0.832395		1.05423	-1.42896	0.0882612	0.371399	0.100026	+	2.10095	-3.87134	0.00792593	0.0683299	0.00294737	+	1.57759	-2.65015	0.026449	0.159304	0.0514867
Cre02.g093150.t2.1;Cre02.g093150.t1.2	Cre02.g093150.t1.2 None DBV=JGI5.5 OS=Chlamydomonas reinhardtii SV=2 TOU=Cre;Cre02.g093150.t2.1 None DBV=JGI5.5 OS=Chlamydomonas reinhardtii SV=1 TOU=Cre				Cytosol	1	1	2.3426		0.0647338	0.254099	0.861522	1.19259	0.96619	+	1.46379	3.01685	0.0343724	8.09398	0.0131343	+	1.79699	3.57258	0.0159592	11.8974	0.00778571	+	1.85119	3.31848	0.0140867	9.97613	0.00630508		0.55627	0.555732	0.277799	1.46991	0.380748		1.20373	1.93711	0.0625561	3.82937	0.193527
Cre02.g095133.t1.1	Cre02.g095133.t1.1 None DBV=JGI5.5 OS=Chlamydomonas reinhardtii SV=1 TOU=Cre		AT1G72640.1		Chloroplast	3	3	5.5077		1.07541	1.0146	0.0840601	2.02034	0.289469		0.0975374	0.152578	0.798845	1.11155	0.915119	+	3.60711	1.95783	0.00024711	3.88477	0.0152727		0.958024	0.943238	0.110148	1.92284	0.200198	+	1.67085	1.80526	0.0213378	3.49492	0.023194		1.31444	1.37425	0.04848	2.59233	0.111696
Cre02.g104900.t1.2	Cre02.g104900.t1.2 Flagellar Associated Protein ALS=FAP204 DBV=JGI5.5 GN=FAP204 OS=Chlamydomonas reinhardtii SV=2 TOU=Cre	FAP204	AT1G30580.1		Cytosol	9	9	13.063		0.0309354	0.0749433	0.931246	1.05332	0.991016	+	2.13551	2.3566	0.00731964	5.12162	0.0100787		0.314319	0.684361	0.484932	1.60699	0.662405		0.254636	0.609417	0.55637	1.52564	0.509486		1.1137	-1.67224	0.0769662	0.313766	0.052142	+	0.684168	-0.531411	0.206934	0.691877	0.280814
Cre02.g114600.t1.2	Cre02.g114600.t1.2 2-cys peroxiredoxin ALS=PRX2 DBV=JGI5.5 GN=PRX2 OS=Chlamydomonas reinhardtii SV=2 TOU=Cre	PRX2	AT5G06290.1		Cytosol	5	5	48.889		0.724316	-0.841851	0.188662	0.557927	0.43413		0.401536	1.15118	0.396702	2.22095	0.40831		0.952481	-1.21917	0.111563	0.42953	0.290011		0.209865	-0.37732	0.616787	0.769866	0.632779	+	0.899477	-2.37036	0.126044	0.193397	0.0376561		0.554671	-1.37384	0.278823	0.385863	0.335218
Cre02.g117500.t1.2	Cre02.g117500.t1.2 Hexokinase ALS=HXK1 DBV=JGI5.5 GN=HXK1 OS=Chlamydomonas reinhardtii SV=2 TOU=Cre	HXK1	AT1G47840.1		Secretory pathway	8	8	26.732		0.649201	0.55149	0.224284	1.4656	0.619119	+	3.48304	3.58263	0.000328821	11.9806	0.00138776		0.525746	0.356939	0.298026	1.28071	0.749396		0.175906	-0.194551	0.666951	0.873845	0.778369	+	3.14585	-3.22569	0.000714743	0.106898	0.00253061		1.66088	-1.71012	0.0218334	0.305635	0.39045
Cre02.g120250.t1.1;Cre02.g120250.t2.1	Cre02.g120200.t1.2 None DBV=JGI5.5 OS=Chlamydomonas reinhardtii SV=2 TOU=Cre;Cre02.g120250.t1.1 Calcium/calmodulin-dependent protein kinase DBV=JGI5.5 OS=Chlamydomonas reinhardtii SV=1 TOU=Cre;Cre02.g120250.t2.1 Calcium/calmodulin-dependent protein kinase DBV=JGI5.5 OS=Chlamydomonas reinhardtii SV=1 TOU=Cre	STT7/STN7;STT7/STN7	AT1G68830.1;AT1G68830.1	Photosynthesis	Chloroplast	21	21	34.37		0.273981	0.404193	0.532132	1.32335	0.832689		0.233408	0.370623	0.584241	1.29291	0.794541	+	3.65829	4.59459	0.000219639	24.1607	0.00254545	+	4.75108	4.19039	1.77386e-05	18.2572	0.00338462	+	4.40842	4.22396	3.90463e-05	18.687	0.00590476	+	4.57975	4.20717	2.63178e-05	18.4708	0.00464469
Cre02.g141550.t1.2	Cre02.g141550.t1.2 None DBV=JGI5.5 OS=Chlamydomonas reinhardtii SV=2 TOU=Cre		AT1G19740.1	Protein processing - protease	Cytosol	12	12	113.26		1.37173	1.78124	0.0424884	3.43721	0.0818808		0.630796	1.24693	0.233994	2.37336	0.28691	´´	1.02847	0.966344	0.0936548	1.95388	0.381286		0.501858	-0.814895	0.314878	0.56845	0.349043		0.105617	-0.280589	0.784121	0.823255	0.759928		0.303737	-0.547742	0.496893	0.68409	0.554485
Cre02.g142351.t1.1	Cre02.g142351.t1.1 None DBV=JGI5.5 OS=Chlamydomonas reinhardtii SV=1 TOU=Cre		AT1G16540.1	Biogenesis	Chloroplast	16	16	47.912		1.15782	2.25628	0.0695312	4.77758	0.0709412	+	1.29144	2.66937	0.0511164	6.36151	0.0225946		0.234042	0.73245	0.583389	1.66146	0.689126		0.437419	-1.52383	0.365242	0.347761	0.223681		0.563288	-1.93692	0.273346	0.261173	0.112354		0.500354	-1.73037	0.31597	0.301374	0.168017
Cre02.g145050.t1.2	Cre02.g145050.t1.2 4-diphosphocytidyl-2-C-methyl-D-erythritol kinase, chloroplast precursor ALS=CMK1 DBV=JGI5.5 GN=CMK1 OS=Chlamydomonas reinhardtii SV=2 TOU=Cre	CMK1	AT2G26930.1	Metabolism	Chloroplast	2	2	2.9838		0.0461341	-0.0786688	0.89922	0.946931	0.991038		0.105657	0.196637	0.784049	1.14602	0.906106	+	2.49362	1.84919	0.00320908	3.60298	0.0376	+	2.04258	1.92786	0.00906609	3.8049	0.022375	+	1.44861	1.65256	0.0355951	3.14391	0.0376471	+	1.7456	1.79021	0.0179641	3.45865	0.0300111
Cre03.g144807.t1.1	Cre03.g144807.t1.1 Malate synthase ALS=MAS1 DBV=JGI5.5 GN=MAS1 OS=Chlamydomonas reinhardtii SV=1 TOU=Cre	MAS1	AT5G03860.1	Metabolism	Cytosol	12	12	22.161		0.419527	-1.38255	0.380604	0.38354	0.403506		0.435186	1.01923	0.367125	2.02684	0.42192		0.176429	0.476151	0.666148	1.39103	0.788693		0.915812	1.8587	0.121391	3.62681	0.0838797		2.09434	-0.543082	0.00804748	0.686303	0.277322		1.50508	0.657809	0.0312553	1.57768	0.180601
Cre03.g149100.t1.2	Cre03.g149100.t1.2 Citrate synthase ALS=CIS2 DBV=JGI5.5 GN=CIS2 OS=Chlamydomonas reinhardtii SV=2 TOU=Cre	CIS2	AT3G58750.1		Mitochondrion	16	16	45.579		0.0847279	0.22798	0.822758	1.17119	0.956623		0.658005	-0.794128	0.219783	0.576692	0.415399		0.583017	-0.685204	0.261206	0.621918	0.606409		0.477897	-0.913185	0.332738	0.531011	0.325314		0.108112	0.108923	0.779629	1.07842	0.872855		0.293005	-0.402131	0.509326	0.75674	0.599085
Cre03.g156900.t1.2	Cre03.g156900.t1.2 Chlorophyll a/b binding protein of LHCII ALS=LHCBM5 DBV=JGI5.5 GN=LHCBM5 OS=Chlamydomonas reinhardtii SV=2 TOU=Cre	LHCBM5	AT2G05070.1	Photosynthesis	Chloroplast	5	5	54.057		0.709747	1.69487	0.195098	3.23748	0.20348		0.627526	1.52821	0.235762	2.88428	0.229737	+	1.50375	3.17637	0.0313509	9.0403	0.01872	+	2.81304	1.48149	0.00153801	2.79237	0.0324952	+	3.14629	1.64816	0.000714019	3.13434	0.0163158	+	2.97966	1.56482	0.00104794	2.95842	0.0244055
Cre03.g158750.t1.1	Cre03.g158750.t1.1 None DBV=JGI5.5 OS=Chlamydomonas reinhardtii SV=1 TOU=Cre		AT5G63120.2		Mitochondrion	32	32	323.31	+	1.90968	5.06402	0.0123118	33.452	0.00554386	+	2.51971	6.71468	0.00302197	105.032	0.00357895		0.70885	2.00261	0.195501	4.00724	0.209203	+	2.78155	-3.06142	0.00165367	0.11979	0.00409091	+	4.19607	-4.71207	6.36693e-05	0.0381527	0.00826667		3.48881	-3.88674	0.000324482	0.0676041	0.00617879
Cre03.g158900.t1.2	Cre03.g158900.t1.2 Dihydrolipoamide acetyltransferase ALS=DLA2 DBV=JGI5.5 GN=DLA2 OS=Chlamydomonas reinhardtii SV=2 TOU=Cre	DLA2	AT1G34430.1	Metabolism/Translation	Chloroplast	10	10	32.44		0.806453	1.57422	0.156152	2.97774	0.192306	+	1.41	2.40806	0.0389045	5.3076	0.0241854		0.383761	-0.650506	0.413275	0.637057	0.649545	+	1.08844	-2.22472	0.0815755	0.21394	0.043069	+	1.63046	-3.05857	0.0234175	0.120027	0.00681319		1.35945	-2.64165	0.0437069	0.160245	0.0249411
Cre03.g163500.t1.2	Cre03.g163500.t1.2 Predicted protein ALS=CGLD21 DBV=JGI5.5 GN=CGLD21 OS=Chlamydomonas reinhardtii SV=2 TOU=Cre	CGLD21	AT1G27510.1	Signalling	Chloroplast	23	23	87.634		0.512034	0.605252	0.307586	1.52124	0.619453		0.232379	0.372747	0.585627	1.29482	0.795189		0.0905845	0.178527	0.811737	1.13173	0.897933		0.277904	-0.426725	0.527346	0.743949	0.577761		0.0977957	-0.19422	0.79837	0.874045	0.819021		0.18785	-0.310473	0.648859	0.806378	0.698391
Cre03.g164000.t1.2	Cre03.g164000.t1.2 Predicted protein ALS=TEF7 DBV=JGI5.5 GN=TEF7 OS=Chlamydomonas reinhardtii SV=2 TOU=Cre	TEF7			Chloroplast	10	10	28.061		0.229262	0.472128	0.589845	1.38715	0.824167		0.279919	0.482139	0.524905	1.39681	0.729362	+	4.15899	6.4715	6.93442e-05	88.7392	0	+	4.54172	5.99937	2.87263e-05	63.9721	0.00733333	+	5.79897	5.98936	1.58866e-06	63.5297	0.00933333	+	5.17034	5.99437	6.75546e-06	63.7505	0.00833333
Cre03.g168450.t1.2	Cre03.g168450.t1.2 T-complex protein 1, theta subunit ALS=CCT8 DBV=JGI5.5 GN=CCT8 OS=Chlamydomonas reinhardtii SV=2 TOU=Cre	CCT8	AT3G03960.1	Protein processing - chaperone	Cytosol	13	13	22.725		0.877322	1.14622	0.132641	2.21333	0.277589		1.00269	1.87734	0.0993825	3.67397	0.0916816		0.110593	-0.188786	0.775188	0.877344	0.888426		0.969841	-1.335	0.107191	0.396392	0.113168	+	1.0789	-2.06613	0.0833873	0.238799	0.0369867		1.02437	-1.70056	0.094543	0.307666	0.0750774
Cre03.g169900.t1.2	Cre03.g169900.t1.2 None DBV=JGI5.5 OS=Chlamydomonas reinhardtii SV=2 TOU=Cre;Cre06.g251600.t1.2 Eukaryotic translation initiation factor 5 ALS=EIF5 DBV=JGI5.5 GN=EIF5 OS=Chlamydomonas reinhardtii SV=2 TOU=Cre;Cre16.g686950.t1.2 DNA damage repair and chromosome cohesion protein ALS=CTF18 DBV=JGI5.5 GN=CTF18 OS=Chlamydomonas reinhardtii SV=2 TOU=Cre	EIF5;CTF18	AT1G36730.1;AT1G04730.1		Chloroplast;Cytosol	43	43	323.31		0.825646	2.10517	0.149401	4.30248	0.126372		0.668433	0.704924	0.214569	1.63006	0.456727	+	1.29527	3.14486	0.0506676	8.84499	0.0314146		0.237464	1.03969	0.57881	2.05579	0.427373	+	0.93211	2.43994	0.11692	5.42619	0.0351946		0.584787	1.73982	0.260144	3.33992	0.231284
Cre03.g173350.t2.1;Cre03.g173350.t1.2	Cre03.g173350.t1.2 Predicted protein with ankrin repeats ALS=ANK22 DBV=JGI5.5 GN=ANK22 OS=Chlamydomonas reinhardtii SV=2 TOU=Cre;Cre03.g173350.t2.1 Predicted protein with ankrin repeats ALS=ANK22 DBV=JGI5.5 GN=ANK22 OS=Chlamydomonas reinhardtii SV=1 TOU=Cre	ANK22;ANK22	AT4G35450.1;AT4G35450.1		Cytosol	12	12	40.425	+	2.17291	2.86966	0.00671568	7.30893	0.013907	+	3.31056	5.06696	0.000489148	33.5202	0.004		0.133117	-0.273417	0.736009	0.827358	0.849451	+	2.77595	-3.14308	0.00167514	0.113198	0.00418605	+	3.85106	-5.34038	0.000140909	0.0246823	0.0103333	+	3.31351	-4.24173	0.000485842	0.0528582	0.00725968
Cre03.g175400.t1.2;Cre03.g175400.t2.1	Cre03.g175400.t1.2 Phosphoglucose isomerase ALS=PGI1 DBV=JGI5.5 GN=PGI1 OS=Chlamydomonas reinhardtii SV=2 TOU=Cre;Cre03.g175400.t2.1 Phosphoglucose isomerase ALS=PGI1 DBV=JGI5.5 GN=PGI1 OS=Chlamydomonas reinhardtii SV=1 TOU=Cre	PGI1;PGI1	AT5G42740.1;AT5G42740.1	Metabolism	Chloroplast	35	35	288.92	+	2.15549	6.2925	0.00699053	78.3847	0.00385714	+	2.13578	6.55625	0.0073151	94.1083	0.0017	+	1.23094	3.59457	0.0587571	12.0802	0.0257722	+	3.22231	-2.69793	0.000599363	0.154114	0.00391304	+	2.38778	-2.96168	0.00409468	0.128365	0.00423529		2.80504	-2.8298	0.00156659	0.140651	0.00407416
Cre03.g177500.t1.1	Cre03.g177500.t1.1 None DBV=JGI5.5 OS=Chlamydomonas reinhardtii SV=1 TOU=Cre		AT5G50720.1		Cytosol	4	4	11.007		0.0761898	0.0813529	0.839093	1.05801	0.994279		0.137018	0.201559	0.729427	1.14994	0.889973	+	2.23301	2.77226	0.00584777	6.83177	0.0092	+	2.01446	2.69091	0.00967253	6.45721	0.00991549	+	1.68388	2.5707	0.0207071	5.94098	0.01156	+	1.84917	2.63081	0.0141524	6.19372	0.0107377
Cre03.g178500.t1.2	Cre03.g178500.t1.2 Flagellar protofilament ribbon protein ALS=RIB43 DBV=JGI5.5 GN=RIB43 OS=Chlamydomonas reinhardtii SV=2 TOU=Cre	RIB43		Cilia	Cytosol	32	32	223.56	+	2.27602	4.66041	0.00529639	25.2885	0.0033913	+	3.96654	6.07699	0.000108009	67.5082	0.0136		2.01398	1.66836	0.00968322	3.17853	0.0709358	+	1.50359	-2.99205	0.0313625	0.125691	0.01465	+	3.33	-4.40864	0.000467735	0.0470833	0.00375758		2.4168	-3.70034	0.00383005	0.0769281	0.00920379
Cre03.g180750.t1.2	Cre03.g180750.t1.2 Cobalamin-independent methionine synthase ALS=MES1 DBV=JGI5.5 GN=MES1 OS=Chlamydomonas reinhardtii SV=2 TOU=Cre	METE	AT5G20980.1	Metabolism - amino acids	Cytosol	50	50	323.31		2.97645	0.846228	0.00105572	1.79779	0.238942		2.70246	1.42223	0.00198399	2.67999	0.0513295		0.370398	0.243258	0.426189	1.18366	0.818174		1.05008	-0.60297	0.0891087	0.658397	0.347829		1.68941	-1.17897	0.0204451	0.441667	0.0718222		1.36974	-0.89097	0.042683	0.539251	0.209826
Cre03.g188250.t1.2	Cre03.g188250.t1.2 ADP-glucose pyrophosphorylase small subunit DBV=JGI5.5 OS=Chlamydomonas reinhardtii SV=2 TOU=Cre;Cre11.g476050.t1.2 Flagellar outer arm dynein heavy chain gamma ALS=ODA2 DBV=JGI5.5 GN=ODA2 OS=Chlamydomonas reinhardtii SV=2 TOU=Cre	ODA2;ODA2	AT5G48300.1	Metabolism	Chloroplast;Cytosol	19	19	59.349	+	1.86529	2.59199	0.0136367	6.0293	0.0259167	+	1.86298	2.51099	0.0137094	5.70011	0.0124308		0.464726	1.18367	0.342984	2.27154	0.480379		0.729759	-1.40832	0.186312	0.37675	0.13693		0.695148	-1.32732	0.201768	0.398508	0.136429	+	0.712454	-1.36782	0.193886	0.387476	0.13668
Cre03.g189950.t1.2	Cre03.g189950.t1.2 HSP70-HSP90 organizing protein ALS=HOP1 DBV=JGI5.5 GN=HOP1 OS=Chlamydomonas reinhardtii SV=2 TOU=Cre	HOP1	AT4G12400.2	Protein processing - chaperone	Cytosol	65	65	323.31	+	1.92133	6.18882	0.0119859	72.9492	0.00354545	+	2.50533	8.06277	0.0031237	267.384	0.00523077	+	1.61862	4.98745	0.0240647	31.7228	0.00646154		1.07606	-1.20136	0.0839344	0.434865	0.12337	+	3.482	-3.07532	0.00032961	0.118641	0.0026383		2.27903	-2.13834	0.00525981	0.227141	0.0630041
Cre03.g194350.t1.2	Cre03.g194350.t1.2 None DBV=JGI5.5 OS=Chlamydomonas reinhardtii SV=2 TOU=Cre		AT4G27500.1		Cytosol	29	29	68.915		1.00986	1.03015	0.0977552	2.04224	0.294035	+	1.6755	1.76607	0.0211106	3.40126	0.0487485	+	5.28497	6.52338	5.18836e-06	91.9884	0	+	4.14575	5.49324	7.14908e-05	45.0433	0.00366667	+	3.62714	4.75731	0.000235972	27.0454	0.00516667	+	3.88644	5.12528	0.000129884	34.9029	0.00441667
Cre03.g194850.t1.2	Cre03.g194850.t1.2 NAD-dependent malate dehydrogenase, chloroplastic ALS=MDH1 DBV=JGI5.5 GN=MDH1 OS=Chlamydomonas reinhardtii SV=2 TOU=Cre	MDN1	AT3G47520.1	Metabolism	Chloroplast	19	19	117.68	+	2.29803	4.93204	0.00503466	30.5276	0.00380488	+	2.23409	4.86834	0.00583324	29.209	0.00233846		1.20808	2.597	0.0619327	6.05027	0.058	+	3.9344	-2.33505	0.000116305	0.198189	0.00367347	+	3.22968	-2.27134	0.000589278	0.207137	0.00549333		3.58204	-2.30319	0.000261794	0.202614	0.0045834
Cre03.g199000.t1.2	Cre03.g199000.t1.2 Phototropin ALS=PHT1 DBV=JGI5.5 GN=PHT1 OS=Chlamydomonas reinhardtii SV=2 TOU=Cre	PHT1	AT5G58140.1		Chloroplast	17	17	50.808		0.173071	-0.36055	0.671319	0.778868	0.877625		0.252375	0.3298	0.559274	1.25684	0.800525		0.159693	-0.250986	0.69232	0.840322	0.846262		0.041341	0.109564	0.909199	1.0789	0.892279		0.362819	-0.580786	0.433692	0.668599	0.435371		0.20208	-0.235611	0.627943	0.849325	0.663825
Cre03.g201100.t1.2	Cre03.g201100.t1.2 FtsH-like ATPase/metalloprotease DBV=JGI5.5 OS=Chlamydomonas reinhardtii SV=2 TOU=Cre		AT5G64580.1	Protein processing - protease	Chloroplast	19	19	29.143	+	1.22846	3.20814	0.0590935	9.24158	0.0351698	+	1.98404	2.91696	0.0103743	7.55253	0.00576577		1.04435	1.30541	0.0902922	2.47154	0.249739		0.716347	-1.90273	0.192156	0.267437	0.100718	+	1.35742	-1.61155	0.0439117	0.327247	0.0446829		1.03688	-1.75714	0.0918579	0.295834	0.0727004
Cre03.g201200.t1.1	Cre03.g201200.t1.1 Flagellar Associated Protein ALS=FAP283 DBV=JGI5.5 GN=FAP283 OS=Chlamydomonas reinhardtii SV=1 TOU=Cre	FAP283			Mitochondrion	14	14	39.898		0.852988	1.99204	0.140285	3.97799	0.129011	+	2.72312	4.16581	0.00189182	17.9487	0.00125926		0.55687	0.745736	0.277415	1.67683	0.589621		0.560185	-1.2463	0.275306	0.421528	0.212216	+	3.00079	-3.42007	0.000998183	0.0934235	0.00269565	+	1.78049	-2.33318	0.0165773	0.198446	0.107456
Cre03.g203850.t1.2	Cre03.g203850.t1.2 ATP-sulfurylase ALS=ATS1 DBV=JGI5.5 GN=ATS1 OS=Chlamydomonas reinhardtii SV=2 TOU=Cre	ATS1	AT1G19920.1	Metabolism	Chloroplast	4	4	6.5996		0.0888098	0.155181	0.815061	1.11356	0.976848		0.320434	0.526101	0.478152	1.44003	0.69252		0.28848	-0.3274	0.51466	0.796971	0.793896		0.434665	-0.482581	0.367566	0.715696	0.491		0.731159	-0.853501	0.185712	0.55344	0.223058		0.582912	-0.668041	0.261269	0.629361	0.357029
Cre03.g206600.t1.2	Cre03.g206600.t1.2 Acetohydroxyacid dehydratase ALS=AAD1 DBV=JGI5.5 GN=AAD1 OS=Chlamydomonas reinhardtii SV=2 TOU=Cre	AAD1	AT3G23940.1	Metabolism - amino acids	Chloroplast	13	13	45.952	+	2.54512	3.15586	0.00285023	8.91268	0.00782353	+	1.30896	3.43782	0.0490953	10.8364	0.0132331		0.00252978	0.00304991	0.994192	1.00212	0.998139	+	2.93121	-3.15281	0.00117163	0.112437	0.00473684	+	1.3566	-3.43477	0.0439947	0.0924765	0.00846809		2.14391	-3.29379	0.00717951	0.10197	0.00660247
Cre04.g211800.t1.2	Cre04.g211800.t1.2 Ribosomal protein L23, component of cytosolic 80S ribosome and 60S large subunit ALS=RPL23 DBV=JGI5.5 GN=RPL23 OS=Chlamydomonas reinhardtii SV=2 TOU=Cre	RPL23	AT3G04400.1	Ribosome - Cytosol	Cytosol	6	6	9.7638		0.150782	0.345872	0.706672	1.27092	0.879551		0.529445	-1.69687	0.295498	0.308455	0.246543		0.659627	-2.01947	0.218964	0.246649	0.224101		0.703275	-2.36534	0.198027	0.194071	0.0843478		0.0562075	-0.322601	0.878603	0.799627	0.827929		0.379741	-1.34397	0.417118	0.393935	0.456138
Cre04.g217750.t1.1	Cre04.g217750.t1.1 None DBV=JGI5.5 OS=Chlamydomonas reinhardtii SV=1 TOU=Cre		AT2G20330.1		Mitochondrion	4	4	12.668		0.00946053	0.0160568	0.978452	1.01119	1		0.47282	-0.256523	0.336651	0.837103	0.809673		0.159731	0.197203	0.69226	1.14647	0.85899		0.0934686	0.181146	0.806365	1.13378	0.821938		0.413982	0.453726	0.385494	1.36957	0.490932		0.253725	0.317436	0.557538	1.24611	0.656435
Cre04.g220200.t3.1;Cre04.g220200.t1.2;Cre04.g220200.t2.1	Cre04.g220200.t1.2 None DBV=JGI5.5 OS=Chlamydomonas reinhardtii SV=2 TOU=Cre;Cre04.g220200.t2.1 None DBV=JGI5.5 OS=Chlamydomonas reinhardtii SV=1 TOU=Cre;Cre04.g220200.t3.1 None DBV=JGI5.5 OS=Chlamydomonas reinhardtii SV=1 TOU=Cre	KEA2	AT4G00630.1;AT4G00630.1;AT4G00630.1	Ion transport	Chloroplast	18	18	97.126	+	2.98963	2.70126	0.00102417	6.5037	0.00974648	+	2.86344	3.09557	0.00136949	8.5479	0.00228571		1.37178	1.31242	0.0424835	2.48358	0.195918		1.33723	-1.38885	0.0460013	0.381869	0.0825532	+	1.50994	-1.78315	0.0309072	0.290548	0.0254752		1.42359	-1.586	0.0377064	0.333094	0.0540142
Cre04.g222700.t1.2	Cre04.g222700.t1.2 None DBV=JGI5.5 OS=Chlamydomonas reinhardtii SV=2 TOU=Cre	EF3L1	AT3G54540.1	Translation - regulation	Cytosol	37	37	101.48		0.00670571	0.00652087	0.984678	1.00453	1		0.120621	0.099135	0.757494	1.07113	0.931671		1.76087	-1.01825	0.0173432	0.493715	0.260776		1.38281	-1.02477	0.0414181	0.491489	0.1332		1.58299	-1.11739	0.0261222	0.460927	0.0876703		1.4829	-1.07108	0.0328927	0.475963	0.110435
Cre04.g225350.t2.1;Cre04.g225350.t1.1	Cre04.g225350.t1.1 None DBV=JGI5.5 OS=Chlamydomonas reinhardtii SV=1 TOU=Cre;Cre04.g225350.t2.1 None DBV=JGI5.5 OS=Chlamydomonas reinhardtii SV=1 TOU=Cre		AT5G42950.1;AT5G42950.1		Mitochondrion	24	24	79.296		1.56077	1.83777	0.0274935	3.57457	0.0702222	+	4.47534	4.50926	3.34703e-05	22.7731	0.00755556		0.42005	-0.408772	0.380146	0.753264	0.729394	+	1.97722	-2.24654	0.0105385	0.210729	0.0140909	+	4.9115	-4.91804	1.22603e-05	0.0330767	0.0056		3.44436	-3.58229	0.000359451	0.0834878	0.00984545
Cre05.g230850.t1.1	Cre05.g230850.t1.1 None DBV=JGI5.5 OS=Chlamydomonas reinhardtii SV=1 TOU=Cre				Chloroplast	6	6	16.848		0.0368324	0.0935711	0.918687	1.06701	0.991813	+	1.36824	2.41682	0.0428312	5.33993	0.0265548		0.438075	0.799056	0.364691	1.73996	0.601872		0.395033	0.705485	0.402686	1.63069	0.411878		0.968514	-1.61776	0.107519	0.325841	0.0689318		0.681774	-0.456138	0.208078	0.728935	0.240405
Cre05.g234550.t2.1;Cre05.g234550.t1.2	Cre05.g234550.t1.2 Fructose-1,6-bisphosphate aldolase ALS=FBA3 DBV=JGI5.5 GN=FBA3 OS=Chlamydomonas reinhardtii SV=2 TOU=Cre;Cre05.g234550.t2.1 Fructose-1,6-bisphosphate aldolase ALS=FBA3 DBV=JGI5.5 GN=FBA3 OS=Chlamydomonas reinhardtii SV=1 TOU=Cre	FBA3;FBA3	AT4G38970.1;AT4G38970.1	Metabolism - carbon	Chloroplast	13	13	80.443	+	2.83742	5.29975	0.00145405	39.3898	0.00577778	+	2.61691	4.8912	0.00241596	29.6755	0.00174359	+	1.7921	3.22378	0.0161399	9.34231	0.011541	+	2.3884	-2.07597	0.00408884	0.237176	0.0141205	+	1.80406	-1.66742	0.0157015	0.314816	0.0227626		2.09623	-1.87169	0.00801254	0.273252	0.0184416
Cre05.g239652.t1.1	Cre05.g239652.t1.1 None DBV=JGI5.5 OS=Chlamydomonas reinhardtii SV=1 TOU=Cre		AT5G13010.1		Cytosol	4	4	5.5916		0.848524	1.3003	0.141735	2.4628	0.244593	+	2.20702	2.65523	0.0062084	6.29947	0.00566372		0.573949	-0.600063	0.266717	0.659725	0.633877	+	1.45699	-1.90036	0.0349148	0.267877	0.0410909	+	2.94138	-3.25529	0.00114451	0.104727	0.00243137		2.19918	-2.57782	0.00632143	0.167493	0.0217611
Cre05.g240850.t1.2	Cre05.g240850.t1.2 Hydroxymethylpyrimidine phosphate synthase ALS=THIC DBV=JGI5.5 GN=THIC OS=Chlamydomonas reinhardtii SV=2 TOU=Cre	THIC	AT2G29630.1	Metabolism	Chloroplast	43	43	323.31	+	1.89353	8.33509	0.0127782	322.933	0.00415385	+	1.83689	8.10815	0.0145583	275.928	0.00136	+	1.44668	6.41089	0.0357536	85.0884	0.00658824	+	2.396	-1.9242	0.00401791	0.263486	0.0173333	+	1.95989	-1.69726	0.0109676	0.308371	0.0213636		2.17794	-1.81073	0.00663827	0.285047	0.0193484
Cre05.g243050.t1.2	Cre05.g243050.t1.2 Chloroplastic thioredoxin f2 DBV=JGI5.5 OS=Chlamydomonas reinhardtii SV=2 TOU=Cre	TRXf2	AT3G02730.1	Redox	Chloroplast	6	6	14.599	+	1.39071	2.34548	0.0406715	5.08229	0.046876	+	1.03584	2.68425	0.0920789	6.42747	0.0412857	+	1.93525	3.22039	0.0116078	9.32039	0.00738983		0.943278	0.874917	0.113952	1.8339	0.225926		0.191935	0.536142	0.642784	1.45009	0.560901		0.567607	0.705529	0.270641	1.63074	0.393413
Cre05.g247450.t1.2	Cre05.g247450.t1.2 Putative rhodanese-like protein ALS=CGL56 DBV=JGI5.5 GN=CGL56 OS=Chlamydomonas reinhardtii SV=2 TOU=Cre	CGL56	AT3G59780.1		Chloroplast	30	30	231.02	+	3.03145	3.39511	0.000930144	10.5203	0.00566667	+	3.20856	3.11275	0.000618643	8.6503	0.00197403	+	5.70008	7.13106	1.99489e-06	140.173	0	+	3.61001	3.73595	0.000245465	13.324	0.00191304	+	4.36898	4.01831	4.27583e-05	16.2044	0.00476923	+	3.98949	3.87713	0.000102448	14.6937	0.00334114
Cre06.g250902.t1.1	Cre06.g250902.t1.1 None DBV=JGI5.5 OS=Chlamydomonas reinhardtii SV=1 TOU=Cre		AT3G25900.1		Cytosol	30	30	135.46		1.00879	2.82361	0.0979964	7.07932	0.0628	+	3.10068	4.37386	0.000793085	20.733	0.002125		0.0472796	-0.0948175	0.896851	0.936391	0.95178	+	1.09518	-2.91842	0.0803193	0.132272	0.0262178	+	3.58124	-4.46867	0.000262277	0.0451644	0.00427586		2.33821	-3.69355	0.00458976	0.0772916	0.0152468
Cre06.g252200.t1.2	Cre06.g252200.t1.2 Translocon at the outer envelope membrane of chloroplasts, 75 kD ALS=TOC34 DBV=JGI5.5 GN=TOC34 OS=Chlamydomonas reinhardtii SV=2 TOU=Cre	TOC34	AT5G05000.1	Biogenesis - translocon	Chloroplast	7	7	13.354		1.07194	1.41217	0.0847344	2.66137	0.170267	+	1.70823	3.41365	0.0195781	10.6564	0.00459259		0.161846	0.209202	0.688897	1.15605	0.854078		1.29274	-1.20297	0.0509636	0.43438	0.105175	+	1.78471	-3.20445	0.0164169	0.108484	0.00484706		1.53872	-2.20371	0.0289251	0.217079	0.055011
Cre06.g252550.t1.1	Cre06.g252550.t1.1 Dihydrolipoamide acetyltransferase ALS=DLA3 DBV=JGI5.5 GN=DLA3 OS=Chlamydomonas reinhardtii SV=1 TOU=Cre	DLA3	AT3G52200.1		Mitochondrion	23	23	246.29	+	2.75892	5.29794	0.00174213	39.3404	0.009	+	3.79164	6.59459	0.00016157	96.6428	0.017		0.286874	-0.528716	0.516566	0.693171	0.716891	+	2.87416	-5.82666	0.0013361	0.0176198	0.00244444	+	3.81779	-7.12331	0.000152128	0.00717249	0.007		3.34598	-6.47499	0.000450843	0.0112418	0.00472222
Cre06.g252650.t1.2	Cre06.g252650.t1.2 Isopropylmalate dehydratase, small subunit ALS=LEU1S DBV=JGI5.5 GN=LEU1S OS=Chlamydomonas reinhardtii SV=2 TOU=Cre	LEU1S	AT2G43090.1	Metabolism - amino acids	Chloroplast	5	5	55.443		0.781075	2.44211	0.165548	5.43436	0.111432	+	1.45076	3.28784	0.0354193	9.76649	0.01024		0.234951	0.719718	0.582169	1.64686	0.688085		0.638969	-1.7224	0.229631	0.303044	0.126843	+	1.60627	-2.56812	0.0247588	0.168624	0.0129231		1.12262	-2.14526	0.0754016	0.226054	0.0698831
Cre06.g257601.t1.2	Cre06.g257601.t1.2 2-cys peroxiredoxin, chloroplastic ALS=PRX1 DBV=JGI5.5 GN=PRX1 OS=Chlamydomonas reinhardtii SV=2 TOU=Cre	PRX1	AT5G06290.1	Redox	Chloroplast	6	6	28.688	+	1.65039	2.97523	0.0223671	7.86382	0.0237474	+	2.47915	4.03307	0.0033178	16.371	0.002		1.44985	2.10214	0.0354936	4.29346	0.0625243		0.469715	-0.873091	0.339067	0.545976	0.34099	+	1.47617	-1.93094	0.0334064	0.262258	0.0228529		0.972943	-1.40202	0.106428	0.3784	0.181921
Cre06.g257850.t1.2	Cre06.g257850.t1.2 None DBV=JGI5.5 OS=Chlamydomonas reinhardtii SV=2 TOU=Cre	PBCP	AT2G30170.1	Photosynthesis	Chloroplast	7	7	39.289		0.129695	0.247798	0.741831	1.18739	0.92046		0.415637	1.18679	0.384028	2.27646	0.388562	+	3.1354	4.17741	0.00073215	18.0936	0.00180645	+	2.53636	3.92962	0.00290831	15.2382	0.00311111	+	1.19293	2.99062	0.0641313	7.94815	0.0171282	+	1.86465	3.46012	0.013657	11.0052	0.0101197
Cre06.g258733.t2.1;Cre06.g258733.t1.1	Cre06.g258733.t1.1 None DBV=JGI5.5 OS=Chlamydomonas reinhardtii SV=1 TOU=Cre;Cre06.g258733.t2.1 None DBV=JGI5.5 OS=Chlamydomonas reinhardtii SV=1 TOU=Cre	LEU2;LEU2	AT1G18500.1;AT1G18500.1	Metabolism - amino acids	Cytosol	18	18	61.379		0.985111	2.11517	0.103488	4.33241	0.09595	+	1.18439	3.06755	0.0654049	8.38348	0.0207724		0.0252574	-0.0681967	0.943502	0.953829	0.971959	+	1.1038	-2.18336	0.0787408	0.220162	0.0431453	+	1.27319	-3.13575	0.0533102	0.113775	0.0136822		1.1885	-2.65956	0.0647896	0.158268	0.0284137
Cre06.g261000.t1.2	Cre06.g261000.t1.2 10 kDa photosystem II polypeptide ALS=PSBR DBV=JGI5.5 GN=PSBR OS=Chlamydomonas reinhardtii SV=2 TOU=Cre	PSBR	AT1G79040.1		Chloroplast	2	2	33.177		0.181918	-0.156953	0.657782	0.896917	0.953456		0.435113	0.602362	0.367187	1.5182	0.592945	+	4.73891	5.58194	1.82427e-05	47.8995	0	+	5.19698	5.73889	6.3536e-06	53.4045	0.0088	+	3.59008	4.97958	0.000256992	31.5503	0.00563636	+	4.39353	5.35923	4.04082e-05	41.0479	0.00721818
Cre06.g261750.t1.2	Cre06.g261750.t1.2 None DBV=JGI5.5 OS=Chlamydomonas reinhardtii SV=2 TOU=Cre		AT2G45870.1	Transporter	Chloroplast	15	15	43.929	+	1.46051	2.33999	0.034633	5.06299	0.0436639		0.155943	0.200886	0.698324	1.1494	0.882674	+	2.60767	4.23803	0.00246791	18.8701	0.00259459		0.813129	1.89804	0.15377	3.72707	0.0886259	+	2.32268	4.03714	0.00475686	16.4172	0.00248	+	1.5679	2.96759	0.0270455	7.82228	0.0455529
Cre06.g262900.t1.2	Cre06.g262900.t1.2 Phosphofructokinase ALS=PFK1 DBV=JGI5.5 GN=PFK1 OS=Chlamydomonas reinhardtii SV=2 TOU=Cre	PFK1	AT2G22480.1	Metabolism	Chloroplast	3	3	3.5965		0.288357	0.590027	0.514805	1.50527	0.743129	+	1.60523	2.15818	0.0248182	4.46351	0.0255325		1.0946	-0.764858	0.0804267	0.588511	0.474608		0.821188	-1.35489	0.150943	0.390965	0.131148	+	2.25989	-2.92304	0.0054968	0.131849	0.00389189		1.54054	-2.13896	0.0288045	0.227043	0.0675199
Cre06.g263250.t1.1	Cre06.g263250.t1.1 None DBV=JGI5.5 OS=Chlamydomonas reinhardtii SV=1 TOU=Cre			unknown	Cytosol	20	20	323.31	+	2.92337	5.01742	0.00119297	32.3887	0.00472727	+	3.70902	6.08471	0.000195425	67.8704	0.00971429		0.108646	-0.338809	0.778671	0.790694	0.847846	+	2.63459	-5.35623	0.00231958	0.0244126	0.002	+	3.25199	-6.42352	0.00055977	0.0116501	0.00885714		2.94329	-5.88987	0.00113949	0.0168644	0.00542857
Cre06.g265100.t1.1	Cre06.g265100.t1.1 None DBV=JGI5.5 OS=Chlamydomonas reinhardtii SV=1 TOU=Cre		AT5G09930.1	Translation - regulation	Chloroplast	20	20	28.958	+	2.46822	2.78213	0.00340236	6.87867	0.0113418		0.699848	1.89675	0.199596	3.72373	0.152765		0.452278	0.628879	0.352957	1.54636	0.642385	+	1.55234	-2.15325	0.0280324	0.224806	0.0254141		0.400741	-1.26787	0.397428	0.415272	0.236476	+	0.976541	-1.71056	0.10555	0.305541	0.130945
Cre06.g269050.t1.2	Cre06.g269050.t1.2 None DBV=JGI5.5 OS=Chlamydomonas reinhardtii SV=2 TOU=Cre;Cre09.g410250.t1.1 None DBV=JGI5.5 OS=Chlamydomonas reinhardtii SV=1 TOU=Cre		AT3G18890.1	unknown	Chloroplast	68	68	323.31	+	2.33652	7.09325	0.00460766	136.547	0.0065	+	2.22054	6.74642	0.00601811	107.368	0.00206061	+	2.92642	9.29771	0.00118462	629.346	0	+	2.8749	2.20446	0.00133383	4.60902	0.00964706	+	2.96734	2.55129	0.0010781	5.86158	0.00417391	+	2.92112	2.37787	0.00119917	5.19771	0.00691049
Cre06.g269650.t1.2	Cre06.g269601.t1.1 None DBV=JGI5.5 OS=Chlamydomonas reinhardtii SV=1 TOU=Cre;Cre06.g269650.t1.2 None DBV=JGI5.5 OS=Chlamydomonas reinhardtii SV=2 TOU=Cre		AT5G01260.1;AT5G01260.2	Metabolism	Chloroplast;Cytosol	12	12	72.728	+	2.06262	4.77118	0.00865725	27.3066	0.00503704	+	1.88829	4.78377	0.0129333	27.546	0.00237037		0.483673	1.56423	0.328342	2.9572	0.389773	+	1.91732	-3.20695	0.0120971	0.108296	0.0062	+	1.62782	-3.21954	0.0235603	0.107355	0.00581818	+	1.77257	-3.21324	0.0168822	0.107824	0.00600909
Cre06.g273750.t1.1	Cre06.g273750.t1.1 Chloroplast sulfate transporter ALS=SUA1 DBV=JGI5.5 GN=SUA1 OS=Chlamydomonas reinhardtii SV=1 TOU=Cre	SUA1	AT1G67940.1	Metabolism	Chloroplast	11	11	24.521		0.658202	1.49504	0.219684	2.81872	0.259574		1.40179	1.94037	0.039647	3.83804	0.0510345		0.572237	0.720057	0.267771	1.64725	0.592233		0.307409	-0.774988	0.49271	0.584393	0.427574		0.885701	-1.22031	0.130107	0.42919	0.12294	+	0.596555	-0.997649	0.253189	0.500815	0.275257
Cre06.g274700.t1.1	Cre06.g274700.t1.1 None DBV=JGI5.5 OS=Chlamydomonas reinhardtii SV=1 TOU=Cre		AT1G50670.1		Chloroplast	4	4	14.293		0.000344618	0.000722826	0.999207	1.0005	1	+	1.44615	2.1044	0.0357973	4.30019	0.0354815		0.158424	0.38835	0.694346	1.3089	0.810866		0.1842	0.387627	0.654335	1.30824	0.644059		0.984804	-1.71605	0.103561	0.304381	0.0598588		0.584502	-0.664212	0.260314	0.631033	0.351959
Cre06.g280550.t1.1	Cre06.g280550.t1.1 None DBV=JGI5.5 OS=Chlamydomonas reinhardtii SV=1 TOU=Cre		AT3G47120.1	unknown	Cytosol	6	6	11.545		0.103703	-0.131914	0.787584	0.91262	0.983333		0.440135	0.546202	0.362965	1.46024	0.627386		0.411184	0.515035	0.387986	1.42903	0.674843		0.7746	0.646949	0.168035	1.56585	0.351757		0.0208328	-0.0311667	0.953163	0.978629	0.959684		0.397716	0.307891	0.400206	1.2379	0.65572
Cre06.g280650.t1.2	Cre06.g280650.t1.2 Predicted protein ALS=CGL59 DBV=JGI5.5 GN=CGL59 OS=Chlamydomonas reinhardtii SV=2 TOU=Cre	CGL59/Y3IP1	AT5G44650.1	Protein processing - complex assembly	Chloroplast	3	3	6.183		0.0956103	-0.16683	0.802398	0.890798	0.967898		0.27557	-0.326853	0.530188	0.797274	0.804604	+	1.88738	2.70323	0.0129604	6.51258	0.0174085	+	1.63697	2.87006	0.0230691	7.31096	0.0132658	+	1.91541	3.03008	0.0121504	8.16855	0.00490476	+	1.77619	2.95007	0.0167421	7.72787	0.00908528
Cre06.g282000.t1.1;Cre06.g282000.t2.1	Cre06.g282000.t1.1 Soluble starch synthase III ALS=SSS3 DBV=JGI5.5 GN=SSS3 OS=Chlamydomonas reinhardtii SV=1 TOU=Cre;Cre06.g282000.t2.1 Soluble starch synthase III ALS=SSS3 DBV=JGI5.5 GN=SSS3 OS=Chlamydomonas reinhardtii SV=1 TOU=Cre	STA3;STA3	AT1G11720.2;AT1G11720.2	Metabolism;Metabolism - starch	Chloroplast	39	39	91.67	+	2.56294	5.17082	0.00273565	36.0223	0.00490909	+	2.26985	4.9246	0.00537217	30.3705	0.00253333		0.757411	1.66809	0.174819	3.17794	0.243019	+	3.23953	-3.50272	0.000576063	0.0882219	0.00146667	+	2.42527	-3.25651	0.00375604	0.104639	0.0028		2.8324	-3.37962	0.00147096	0.0960803	0.00213334
Cre06.g288800.t1.2	Cre06.g288800.t1.2 None DBV=JGI5.5 OS=Chlamydomonas reinhardtii SV=2 TOU=Cre		AT5G45170.1	unknown	Chloroplast?	7	7	27.479		0.666278	1.46295	0.215636	2.75671	0.261064	+	3.01027	3.0265	0.00097663	8.14831	0.00231325		0.116768	0.244476	0.764244	1.18466	0.856885		0.483177	-1.21847	0.328718	0.429738	0.248312	+	2.21423	-2.78203	0.00610619	0.145387	0.00528205	+	1.3487	-2.00025	0.0448019	0.249957	0.126797
Cre06.g292400.t1.1	Cre06.g292400.t1.1 None DBV=JGI5.5 OS=Chlamydomonas reinhardtii SV=1 TOU=Cre		AT2G46100.1	unknown	Chloroplast	7	7	26.121		0.783606	-1.02175	0.164586	0.492519	0.342541		0.413181	0.988414	0.386206	1.984	0.439077	+	2.39466	3.94666	0.00403032	15.4192	0.00330435	+	3.22978	4.96841	0.000589142	31.3069	0.0022	+	1.4043	2.95825	0.0394185	7.77181	0.0118447	+	2.31704	3.96333	0.00481903	15.5984	0.00702235
Cre06.g296750.t1.2	Cre06.g296750.t1.2 Iron hydrogenase assembly protein;Iron hydrogenase assembly protein ALS=HYDEF DBV=JGI5.5 GN=HYDEF OS=Chlamydomonas reinhardtii SV=2 TOU=Cre	HYDEF1		Biogenesis - complex assembly	Chloroplast	12	12	29.816		0.263754	0.323332	0.544811	1.25122	0.867651		0.0527862	0.12197	0.885551	1.08822	0.936763		0.0206741	0.0270645	0.953511	1.01894	0.992388		0.49768	-0.296268	0.317922	0.814356	0.609128		0.0479342	-0.0949051	0.8955	0.936334	0.905986		0.272807	-0.195587	0.533572	0.873218	0.757557
Cre06.g309200.t1.2	Cre06.g309200.t1.2 None DBV=JGI5.5 OS=Chlamydomonas reinhardtii SV=2 TOU=Cre				Chloroplast	6	6	11.674		0.0206126	-0.0279859	0.953646	0.980789	1	+	2.24574	2.24811	0.00567884	4.7506	0.0108437		0.176999	-0.177362	0.665275	0.884319	0.870434		0.141449	-0.149376	0.722023	0.90164	0.827052	+	2.61871	-2.42547	0.00240597	0.186149	0.00496386		1.38008	-1.28742	0.0416793	0.409682	0.416008
Cre06.g309717.t1.1	Cre06.g309717.t1.1 None DBV=JGI5.5 OS=Chlamydomonas reinhardtii SV=1 TOU=Cre		AT4G26500.1	Protein processing - Fe-S assembly	Chloroplast	7	7	10.037	+	3.77517	4.05046	0.000167815	16.5695	0.00742857	+	2.61884	3.83347	0.00240525	14.2557	0.00202667		1.64398	1.86756	0.0226997	3.64915	0.0712222	+	1.69175	-2.1829	0.0203353	0.220233	0.0222553	+	1.12859	-1.96591	0.0743721	0.255978	0.0375526	+	1.41017	-2.07441	0.0388893	0.237433	0.0299039
Cre07.g314650.t1.2	Cre07.g314650.t1.2 Chloroplast RecA recombination protein DBV=JGI5.5 OS=Chlamydomonas reinhardtii SV=2 TOU=Cre	RECA	AT1G79050.1	DNA - repair	Chloroplast	15	15	26.94		0.748086	2.42415	0.178613	5.36713	0.121965	+	3.11336	3.95486	0.000770265	15.5071	0.00144681	+	3.46981	3.28585	0.000338992	9.75303	0.00246154		0.208771	0.861693	0.618342	1.81717	0.489992		0.392589	-0.669014	0.404959	0.628936	0.376865		0.30068	0.0963395	0.500403	1.06906	0.433428
Cre07.g318750.t1.2	Cre07.g318750.t1.2 None DBV=JGI5.5 OS=Chlamydomonas reinhardtii SV=2 TOU=Cre	PURM	AT3G55010.2	Metabolism - nucleotide	Chloroplast	16	16	62.383	+	2.80894	4.4339	0.0015526	21.6141	0.00372414	+	2.47431	4.20693	0.00335498	18.4677	0.00211111		0.530838	1.64264	0.294552	3.12237	0.358524	+	1.21063	-2.79126	0.0615701	0.14446	0.0233402	+	1.04012	-2.56429	0.0911759	0.169072	0.0226861		1.12538	-2.67778	0.0749247	0.156282	0.0230131
Cre07.g319950.t1.2	Cre07.g319950.t1.2 None DBV=JGI5.5 OS=Chlamydomonas reinhardtii SV=2 TOU=Cre			unknown	Chloroplast	7	7	35.899	+	4.27148	5.52239	5.35205e-05	45.9626	0	+	4.85033	5.88813	1.41146e-05	59.2248	0.034		0.338782	0.845669	0.458372	1.7971	0.631179	+	2.35811	-4.67673	0.0043842	0.0390989	0.001375	+	2.60084	-5.04246	0.00250703	0.0303437	0.00344444	+	2.47947	-4.8596	0.00331532	0.0344442	0.00240972
Cre07.g325736.t1.1	Cre07.g325736.t1.1 None DBV=JGI5.5 OS=Chlamydomonas reinhardtii SV=1 TOU=Cre		AT5G19940.1		Chloroplast	33	33	225.24	+	1.65184	3.78523	0.0222926	13.7869	0.0139512	+	1.33145	3.45464	0.0466176	10.9635	0.0123359	+	3.98609	7.46253	0.000103255	176.378	0	+	1.84917	3.67729	0.0141524	12.7931	0.0057037	+	1.74923	4.00789	0.0178144	16.0877	0.00436364	+	1.7992	3.84259	0.0158782	14.3461	0.00503367
Cre07.g336200.t1.1	Cre07.g336200.t1.1 None DBV=JGI5.5 OS=Chlamydomonas reinhardtii SV=1 TOU=Cre		AT5G06600.1		Cytosol	10	10	18.126		0.576153	-0.289725	0.265367	0.818058	0.853867		0.245567	-0.395706	0.568111	0.760117	0.781789		0.332081	0.308535	0.465499	1.23845	0.79333		0.848862	0.59826	0.141624	1.51389	0.366082		0.447017	0.70424	0.357259	1.62929	0.345473		0.64794	0.65125	0.224937	1.57053	0.355777
Cre07.g338350.t1.2	Cre07.g338350.t1.2 Predicted protein ALS=CPLD50 DBV=JGI5.5 GN=CPLD50 OS=Chlamydomonas reinhardtii SV=2 TOU=Cre	CPLD50	AT5G03900.2	Protein processing - Fe-S assembly	Chloroplast	14	14	48.614		0.484619	-0.885242	0.327628	0.541397	0.490772		0.00367274	-0.00837886	0.991579	0.994209	0.994278	+	2.78767	4.66263	0.00163053	25.3275	0.00169697	+	3.39725	5.54787	0.000400636	46.7816	0.00293333	+	3.22522	4.67101	0.00059536	25.475	0.003875	+	3.31123	5.10944	0.000488388	34.5219	0.00340416
Cre07.g340200.t1.1	Cre07.g340200.t1.1 Thylakoid transmembrane protein involved in cyclic electron flow ALS=TEF3 DBV=JGI5.5 GN=TEF3 OS=Chlamydomonas reinhardtii SV=1 TOU=Cre	PGRL1	AT4G11960.1		Chloroplast	16	16	323.31	+	1.29967	2.69659	0.0501568	6.48268	0.0396207	+	2.39015	3.06657	0.0040724	8.37779	0.00251064	+	6.88212	11.9401	1.31184e-07	3929.42	0	+	3.85934	9.24355	0.000138248	606.158	0.011	+	5.06101	8.87357	8.6894e-06	469.041	0	+	4.46017	9.05856	3.46597e-05	533.21	0.0055
Cre07.g344400.t1.2	Cre07.g344400.t1.2 None DBV=JGI5.5 OS=Chlamydomonas reinhardtii SV=2 TOU=Cre		AT1G17745.1	Metabolism - amino acids	Chloroplast	6	6	11.689	+	2.26008	2.79962	0.0054944	6.96257	0.0142381		0.526798	1.44674	0.297305	2.72591	0.287779		0.488032	0.818316	0.325063	1.76335	0.587577	+	2.06037	-1.9813	0.00870222	0.253262	0.0202581		0.208313	-0.628424	0.618995	0.646883	0.51379		1.13434	-1.30486	0.0733937	0.40476	0.267024
Cre07.g352350.t1.2	Cre07.g352350.t1.2 None DBV=JGI5.5 OS=Chlamydomonas reinhardtii SV=2 TOU=Cre		AT1G50250.1		Mitochondrion	25	25	60.359	+	2.58386	4.26755	0.00260699	19.2602	0.00371429	+	2.9377	3.67205	0.00115425	12.7467	0.00230303		0.261965	0.42115	0.54706	1.33899	0.769644	+	2.80153	-3.8464	0.00157932	0.0695214	0.00133333	+	3.79423	-3.2509	0.000160609	0.105047	0.00317949		3.29788	-3.54865	0.00050364	0.0854574	0.00225641
Cre08.g358200.t2.1;Cre08.g358200.t1.1	Cre08.g358200.t1.1 None DBV=JGI5.5 OS=Chlamydomonas reinhardtii SV=1 TOU=Cre;Cre08.g358200.t2.1 None DBV=JGI5.5 OS=Chlamydomonas reinhardtii SV=1 TOU=Cre		AT3G01490.1;AT4G23050.2		Cytosol	12	12	21.976		0.372205	0.632012	0.424419	1.54972	0.666006		0.708043	0.91071	0.195865	1.87997	0.351987		0.0826387	0.138554	0.826725	1.1008	0.921554		0.36065	-0.493458	0.435863	0.71032	0.507381		0.877174	-0.772156	0.132686	0.585542	0.231416		0.618912	-0.632807	0.240485	0.64492	0.369398
Cre08.g358350.t1.1	Cre08.g358350.t1.1 None DBV=JGI5.5 OS=Chlamydomonas reinhardtii SV=1 TOU=Cre	TDA1		RNA - trans-factor	Chloroplast	10	10	21.461		0.215262	-0.206166	0.609169	0.866838	0.913419		0.198121	-0.30531	0.633693	0.809268	0.826245		0.0374304	0.0644838	0.917423	1.04571	0.965109		0.197876	0.27065	0.634051	1.20635	0.716088		0.204152	0.369793	0.624954	1.29217	0.619478		0.201014	0.320221	0.629486	1.24852	0.667783
Cre08.g358540.t1.1	Cre08.g358540.t1.1 None DBV=JGI5.5 OS=Chlamydomonas reinhardtii SV=1 TOU=Cre		AT1G14345.1	unknown	Chloroplast	8	8	24.434		0.432602	0.708384	0.369316	1.63397	0.600922		0.00413684	-0.0108622	0.99052	0.992499	0.993831	+	2.37036	4.31205	0.00426226	19.8635	0.00234146	+	2.19304	3.60366	0.00641151	12.1565	0.004	+	2.29203	4.32291	0.0051047	20.0136	0.00258333	+	2.24254	3.96328	0.00572091	15.598	0.00329167
Cre08.g360950.t1.1	Cre08.g360950.t1.1 None DBV=JGI5.5 OS=Chlamydomonas reinhardtii SV=1 TOU=Cre			unknown	Chloroplast	13	13	40.2		0.284394	-0.348007	0.519524	0.785669	0.858161		1.65295	-0.661738	0.0222357	0.632116	0.372935	+	1.89837	2.68501	0.0126366	6.43085	0.0171667	+	1.80903	3.03302	0.0155228	8.18521	0.00979104	+	2.28552	3.34675	0.00518179	10.1735	0.00457143	+	2.04727	3.18989	0.00896861	9.12538	0.00718124
Cre08.g362450.t1.2	Cre08.g362450.t1.2 Alpha-amylase ALS=AMA2 DBV=JGI5.5 GN=AMA2 OS=Chlamydomonas reinhardtii SV=2 TOU=Cre	AMA2	AT1G69830.1	Metabolism	Chloroplast	16	16	34.998	+	3.12879	3.2624	0.000743379	9.59578	0.00544	+	2.61492	3.03332	0.00242706	8.18692	0.00262222		0.123805	0.105636	0.75196	1.07597	0.92502	+	2.90049	-3.15677	0.00125751	0.112129	0.00461538	+	2.43264	-2.92768	0.00369284	0.131426	0.00429851		2.66657	-3.04223	0.00215494	0.121395	0.00445695
Cre08.g365632.t1.1	Cre08.g365632.t1.1 None DBV=JGI5.5 OS=Chlamydomonas reinhardtii SV=1 TOU=Cre		AT5G10740.1	Protein processing - PTM	Chloroplast	7	7	10.432	+	3.11278	3.52913	0.000771294	11.5445	0.00346667	+	4.18165	3.30436	6.58188e-05	9.87897	0.00161905	+	5.48086	4.80815	3.30476e-06	28.0154	0		1.38617	1.27902	0.0410989	2.42674	0.0948874	+	3.54749	1.50379	0.000283472	2.83587	0.018281		2.46683	1.39141	0.00341326	2.62334	0.0565842
Cre08.g365692.t1.1	Cre08.g365692.t1.1 None DBV=JGI5.5 OS=Chlamydomonas reinhardtii SV=1 TOU=Cre		AT5G04590.1	Metabolism	Chloroplast	16	16	95.498	+	2.71498	4.42374	0.00192761	21.4624	0.00327273	+	2.27557	4.90525	0.00530188	29.9659	0.0024918		0.591254	-1.04055	0.256298	0.486142	0.465732	+	4.69623	-5.46429	2.01266e-05	0.0226509	0.004	+	3.22418	-5.9458	0.000596788	0.0162232	0.00729412	+	3.96021	-5.70505	0.000109596	0.0191695	0.00564706
Cre08.g369000.t1.1	Cre08.g369000.t1.1 None DBV=JGI5.5 OS=Chlamydomonas reinhardtii SV=1 TOU=Cre		AT3G20680.1	unknown	Chloroplast	9	9	71.094	+	2.44356	5.02122	0.00360114	32.4742	0.00348387	+	2.46619	5.11086	0.0034183	34.5559	0.00154545	+	2.15671	4.44209	0.00697092	21.7371	0.00337778		1.13648	-0.57913	0.0730331	0.669367	0.351795		1.18892	-0.668777	0.0647262	0.62904	0.246748	+	1.1627	-0.623954	0.0687543	0.64889	0.299272
Cre08.g372850.t1.2	Cre08.g372850.t1.2 None DBV=JGI5.5 OS=Chlamydomonas reinhardtii SV=2 TOU=Cre		AT5G22480.1		Cytosol	1	1	2.3623		0.493689	-0.567511	0.320857	0.67478	0.658057		0.180592	-0.261488	0.659793	0.834227	0.848958		0.687654	1.77335	0.20528	3.41847	0.252272		0.938351	2.34086	0.115252	5.06605	0.0508333		0.781301	2.03484	0.165462	4.09777	0.0643678		0.859826	2.18785	0.138094	4.55626	0.0576006
Cre08.g384000.t1.1	Cre08.g384000.t1.1 Cytochrome P450, CYP197 superfamily DBV=JGI5.5 OS=Chlamydomonas reinhardtii SV=1 TOU=Cre	CYP771A1	AT2G14100.1	unknown	Mitochondrion	11	11	21.671	+	2.75691	3.18468	0.00175021	9.09252	0.00666667	+	2.47965	3.20272	0.00331398	9.20693	0.00218182		0.63207	1.39774	0.233308	2.63489	0.356692		0.793968	-1.78694	0.160706	0.289786	0.0992157		0.764158	-1.80498	0.172124	0.286185	0.0790497		0.779063	-1.79596	0.166317	0.28798	0.0891327
Cre09.g386550.t1.2	Cre09.g386550.t1.2 None DBV=JGI5.5 OS=Chlamydomonas reinhardtii SV=2 TOU=Cre		AT2G37550.1		Cytosol	5	5	12.463		0.493532	0.364285	0.320973	1.28724	0.806949		0.100381	0.16133	0.793632	1.11832	0.913287		1.29116	1.38149	0.0511493	2.60537	0.184579		0.815909	1.0172	0.152789	2.02399	0.199104		0.763418	1.22016	0.172418	2.32973	0.138937		0.789664	1.11868	0.162307	2.17148	0.169021
Cre09.g386735.t1.1	Cre09.g386735.t1.1 Dihydrolipoamide acetyltransferase ALS=DLA1 DBV=JGI5.5 GN=DLA1 OS=Chlamydomonas reinhardtii SV=1 TOU=Cre	DLA1	AT1G54220.2		Mitochondrion	17	17	124.37		1.22489	2.46803	0.0595813	5.53288	0.0601951		0.935338	2.16078	0.116055	4.47157	0.0803858		0.338096	0.280771	0.459097	1.21484	0.811761	+	1.08964	-2.18726	0.0813505	0.219568	0.0427797		0.80648	-1.88001	0.156142	0.271682	0.0685424		0.94806	-2.03364	0.112704	0.244239	0.0556611
Cre09.g387800.t1.2	Cre09.g387800.t1.2 Pre-apoferritin ALS=FER1 DBV=JGI5.5 GN=FER1 OS=Chlamydomonas reinhardtii SV=2 TOU=Cre	FER1	AT3G56090.1	Iron homeostasis	Chloroplast	16	16	168.27	+	1.71188	6.3506	0.0194142	81.6058	0.00485714	+	1.86755	6.82068	0.0135659	113.039	0.00117241	+	1.07668	4.15976	0.0838147	17.8736	0.03015	+	2.22493	-2.19084	0.00595758	0.219024	0.0144691	+	3.29972	-2.66092	0.00050151	0.158119	0.00284746	+	2.76233	-2.42588	0.00172852	0.186096	0.00865828
Cre09.g387875.t1.1	Cre09.g387875.t1.1 Soluble inorganic pyrophosphatase ALS=IPY3 DBV=JGI5.5 GN=IPY3 OS=Chlamydomonas reinhardtii SV=1 TOU=Cre	IPY3	AT3G53620.1		Cytosol	5	5	16.29		0.508174	0.936519	0.310332	1.9139	0.465708	+	2.72962	2.94348	0.00186372	7.69265	0.00265169		0.0750058	-0.100191	0.841384	0.932909	0.937767		0.597345	-1.03671	0.252729	0.487438	0.246743	+	2.9712	-3.04367	0.00106856	0.121273	0.00305455		1.78427	-2.04019	0.0164334	0.243132	0.124899
Cre09.g395250.t1.1	Cre09.g395250.t1.1 Flagellar Associated Protein ALS=FAP36 DBV=JGI5.5 GN=FAP36 OS=Chlamydomonas reinhardtii SV=1 TOU=Cre	FAP36			Cytosol	14	14	86.248		1.22171	2.34215	0.0600192	5.07058	0.06275	+	1.51432	3.9887	0.0305971	15.8752	0.00411215		0.441885	0.588768	0.361506	1.50396	0.653864		0.920967	-1.75339	0.119959	0.296604	0.0852958	+	1.30489	-3.39993	0.0495576	0.0947369	0.0119175		1.11293	-2.57666	0.077103	0.167629	0.0486067
Cre09.g396300.t1.2	Cre09.g396300.t1.2 Protoporphyrinogen oxidase ALS=PPX1 DBV=JGI5.5 GN=PPX1 OS=Chlamydomonas reinhardtii SV=2 TOU=Cre	PPX1	AT4G01690.1	Metabolism - chlorophyll	Chloroplast	10	10	19.923		0.0443739	-0.0851537	0.902872	0.942684	0.993743		0.166754	-0.313612	0.681155	0.804625	0.832213	+	1.55118	2.55799	0.0281074	5.88887	0.0350476	+	1.62522	2.64315	0.0237017	6.24694	0.0145882	+	1.68178	2.8716	0.0208075	7.31876	0.00808696	+	1.6535	2.75737	0.0222075	6.76165	0.0113376
Cre09.g396700.t1.2	Cre09.g396700.t1.2 Acetate kinase ALS=ACK1 DBV=JGI5.5 GN=ACK1 OS=Chlamydomonas reinhardtii SV=2 TOU=Cre;Cre17.g709850.t1.2 Acetate kinase ALS=ACK2 DBV=JGI5.5 GN=ACK2 OS=Chlamydomonas reinhardtii SV=2 TOU=Cre	ACK1;ACK2		Metabolism	Chloroplast;Mitochondrion	8	8	8.7544	+	2.69479	1.63827	0.00201934	3.11292	0.0452667		1.04964	1.61047	0.089199	3.05351	0.115358		0.223076	0.302047	0.598307	1.23289	0.8152		1.45681	-1.33623	0.0349293	0.396054	0.083741		0.726299	-1.30843	0.187802	0.40376	0.130667		1.09155	-1.32233	0.0809926	0.399889	0.107204
Cre09.g397549.t1.1	Cre09.g397549.t1.1 None DBV=JGI5.5 OS=Chlamydomonas reinhardtii SV=1 TOU=Cre		AT1G29370.1		Cytosol	2	2	5.9472		0.337564	0.412078	0.459659	1.3306	0.805293	+	2.46776	3.34508	0.00340596	10.1618	0.0022069		0.218476	0.268558	0.604678	1.2046	0.831865		0.316615	-0.143519	0.482375	0.905308	0.802629	+	2.96011	-3.07652	0.0010962	0.118543	0.00316981	+	1.63836	-1.61002	0.0229952	0.327594	0.402899
Cre09.g400550.t1.2	Cre09.g400550.t1.2 Nitric oxide associated protein ALS=NOA1 DBV=JGI5.5 GN=NOA1 OS=Chlamydomonas reinhardtii SV=2 TOU=Cre	NOA1	AT3G47450.1	Signalling	Chloroplast	27	27	177.9	+	2.80752	4.74225	0.00155769	26.7645	0.00568421	+	2.27254	3.96574	0.005339	15.6245	0.00192405		1.16223	2.23487	0.0688288	4.7072	0.0807179	+	2.42062	-2.50738	0.00379647	0.175875	0.0100923	+	1.43777	-1.73088	0.0364947	0.301268	0.0326216		1.92919	-2.11913	0.0117708	0.230186	0.0213569
Cre09.g400997.t1.1	Cre09.g400997.t1.1 None DBV=JGI5.5 OS=Chlamydomonas reinhardtii SV=1 TOU=Cre		AT1G55280.1		Chloroplast	4	4	10.629		0.0186828	-0.02341	0.957893	0.983904	1		0.44898	0.330154	0.355648	1.25715	0.769832	+	2.23358	2.99677	0.0058401	7.98211	0.00807407	+	2.25598	3.02018	0.00554651	8.11269	0.0056	+	2.15843	2.66661	0.00694337	6.34935	0.00524138	+	2.20721	2.8434	0.00620576	7.17707	0.00542069
Cre09.g402775.t1.1	Cre09.g402775.t1.1 None DBV=JGI5.5 OS=Chlamydomonas reinhardtii SV=1 TOU=Cre		AT4G22990.2		Cytosol	16	16	40.387		0.274652	0.346409	0.53131	1.27139	0.858767	+	2.2717	2.65638	0.00534934	6.30449	0.00587156		0.220999	-0.202651	0.601175	0.868952	0.851453		0.449752	-0.54906	0.355016	0.683465	0.448214	+	2.35094	-2.85903	0.00445718	0.137831	0.00394521		1.40035	-1.70405	0.039779	0.306924	0.22608
Cre09.g410650.t2.1;Cre09.g410650.t1.2	Cre09.g410650.t1.2 N-5-phosphoribosyl-ATP transferase ALS=HIS1 DBV=JGI5.5 GN=HIS1 OS=Chlamydomonas reinhardtii SV=2 TOU=Cre;Cre09.g410650.t2.1 N-5-phosphoribosyl-ATP transferase ALS=HIS1 DBV=JGI5.5 GN=HIS1 OS=Chlamydomonas reinhardtii SV=1 TOU=Cre	HIS1;HIS1	AT1G09795.1;AT1G09795.1	Metabolism - amino acids	Chloroplast	3	3	4.4263	+	2.99309	3.36156	0.00101604	10.2785	0.00533333	+	2.32468	3.05049	0.004735	8.28493	0.00243299		1.49707	0.809925	0.0318368	1.75312	0.397171	+	2.39259	-2.55163	0.00404958	0.170562	0.008125	+	1.73537	-2.24056	0.018392	0.211604	0.0161071		2.06398	-2.39609	0.00863018	0.189978	0.012116
Cre09.g411200.t1.2	Cre09.g411200.t1.2 Rieske [2Fe-2S] domain containing protein ALS=TEF5 DBV=JGI5.5 GN=TEF5 OS=Chlamydomonas reinhardtii SV=2 TOU=Cre	TEF5	AT1G71500.1	Photosynthesis	Chloroplast.Stroma.Thylakoid.Membrane	5	5	12.082		0.156079	-0.212508	0.698105	0.863036	0.925849		1.22359	0.968014	0.0597599	1.95615	0.248015	+	3.93611	4.26206	0.000115848	19.187	0.00243478	+	3.92619	4.47457	0.000118525	22.2321	0.00258824	+	3.76217	3.29405	0.000172914	9.80862	0.00326316	+	3.84418	3.88431	0.000143159	14.7671	0.0029257
Cre09.g412100.t1.2	Cre09.g412100.t1.2 Photosystem I reaction center subunit III ALS=PSAF DBV=JGI5.5 GN=PSAF OS=Chlamydomonas reinhardtii SV=2 TOU=Cre	PSAF	AT1G31330.1		Chloroplast	5	5	11.984		0.712716	1.51088	0.193769	2.84984	0.236718	+	1.41274	2.24271	0.0386598	4.73285	0.031359		1.21877	2.42683	0.0604269	5.37711	0.0631373		0.28655	0.915954	0.516952	1.88682	0.411828		0.0542538	0.184128	0.882564	1.13613	0.8675		0.170402	0.550041	0.675458	1.46413	0.639664
Cre09.g415600.t2.1;Cre09.g415600.t1.1	Cre09.g415600.t1.1 None DBV=JGI5.5 OS=Chlamydomonas reinhardtii SV=1 TOU=Cre;Cre09.g415600.t2.1 None DBV=JGI5.5 OS=Chlamydomonas reinhardtii SV=1 TOU=Cre		AT5G01260.2;AT5G01260.2		Chloroplast	15	15	56.11	+	1.66284	4.41073	0.021735	21.2697	0.0102778	+	1.77705	4.80485	0.016709	27.9514	0.00223256		0.0386774	0.163933	0.914793	1.12034	0.93929	+	2.74545	-4.24679	0.00179701	0.0526731	0.00151724	+	2.80399	-4.64091	0.0015704	0.0400818	0.00354286		2.77472	-4.44385	0.00167989	0.0459481	0.00253005
Cre-1.g2716962.t1.p1	Cre-1.g2716962.t1.p1 None DBV=NCBI OS=Chlamydomonas reinhardtii PN=ORF2971 TOU=Cre	ORF2971		Photosynthesis	Chloroplast	50	50	77.206	+	1.93696	4.0713	0.0115622	16.8106	0.0076	+	1.6953	2.84023	0.0201697	7.16134	0.00936585		0.293953	0.343959	0.508214	1.26923	0.788515	+	1.78276	-3.72735	0.0164907	0.0755015	0.0055	+	1.49121	-2.49627	0.0322693	0.177234	0.0164602		1.63698	-3.11181	0.0230683	0.115678	0.0109801
Cre-1.g2716966.t1.p1	Cre-1.g2716966.t1.p1 None DBV=NCBI OS=Chlamydomonas reinhardtii PN=chlB TOU=Cre	CHLB		Photosynthesis	Chloroplast	47	47	323.31	+	2.20891	5.60806	0.00618144	48.7747	0.00317647	+	2.1686	5.55369	0.00678266	46.9707	0.00128302	+	2.13567	5.34602	0.00731695	40.6736	0.00252632		0.40756	-0.262033	0.391237	0.833912	0.652659		0.244207	-0.207672	0.569893	0.865933	0.732448		0.325883	-0.234853	0.47219	0.849772	0.692554
Cre-1.g2716992.t1.p1	Cre-1.g2716992.t1.p1 None DBV=NCBI OS=Chlamydomonas reinhardtii PN=rpoB-2 TOU=Cre	RPOB-2		Photosynthesis	Chloroplast	16	16	31.787		0.752564	1.68898	0.176781	3.22429	0.188821		0.410465	0.464603	0.388629	1.37994	0.691951		0.0884285	-0.129669	0.815777	0.914041	0.921042		0.854271	-1.81865	0.139871	0.283486	0.0892329		0.686801	-0.594272	0.205683	0.662379	0.339059		0.770536	-1.20646	0.169615	0.43333	0.214146
Cre-1.g2716993.t1.p1	Cre-1.g2716993.t1.p1 None DBV=NCBI OS=Chlamydomonas reinhardtii PN=rpoB-1 TOU=Cre	RPOB-1		Photosynthesis	Chloroplast	26	26	46.738		0.791944	2.02883	0.161457	4.08074	0.138629	+	2.40904	1.796	0.00389906	3.47256	0.0211973		0.94906	-0.798555	0.112445	0.574925	0.471703	+	1.1353	-2.82739	0.0732318	0.140887	0.02584	+	2.72865	-2.59456	0.00186788	0.165562	0.004		1.93197	-2.71097	0.0116957	0.152727	0.01492
Cre-1.g2716998.t1.p1	Cre-1.g2716998.t1.p1 None DBV=NCBI OS=Chlamydomonas reinhardtii PN=rpoC2 TOU=Cre	RPOC2		RNA - transcription	Chloroplast	40	40	50.859	+	1.14182	3.20843	0.0721406	9.24344	0.0383158		0.675106	1.31538	0.211297	2.48868	0.252169		0.0417714	0.126519	0.908299	1.09166	0.947014	+	1.02904	-3.08191	0.093532	0.118101	0.0274902		0.519285	-1.18886	0.302493	0.438649	0.199436		0.774162	-2.13539	0.168204	0.227607	0.113463
Cre-1.g2717000.t1.p1	Cre-1.g2717000.t1.p1 None DBV=NCBI OS=Chlamydomonas reinhardtii PN=psaA TOU=Cre	PSAA		Photosynthesis	Chloroplast	4	4	9.0638		1.29755	-0.748462	0.0504023	0.595238	0.397446		0.634176	0.553047	0.23218	1.46718	0.573462	+	3.01235	4.06067	0.000971964	16.6872	0.00164706	+	3.40161	4.80913	0.000396634	28.0345	0.00231579	+	2.51101	3.50762	0.00308312	11.3736	0.00238462	+	2.95631	4.15837	0.00110583	17.8565	0.00235021
Cre-1.g2717004.t1.p1	Cre-1.g2717004.t1.p1 None DBV=NCBI OS=Chlamydomonas reinhardtii PN=rpoA TOU=Cre	RPOA		RNA - transcription	Chloroplast	20	20	61.252	+	1.89967	3.52733	0.0125988	11.5301	0.0101538		0.95968	1.74109	0.109729	3.34288	0.111926		0.0837926	0.208991	0.824532	1.15588	0.891834	+	1.56477	-3.31834	0.0272414	0.100249	0.00977778		0.688504	-1.5321	0.204878	0.345774	0.113887	+	1.12664	-2.42522	0.0747073	0.186181	0.0618324
Cre-1.g2717006.t1.p1	Cre-1.g2717006.t1.p1 None DBV=NCBI OS=Chlamydomonas reinhardtii PN=rps2 TOU=Cre	RPS2		Ribosome - Chloroplast	Chloroplast	33	33	63.223	+	1.76936	5.27484	0.0170075	38.7155	0.00641379	+	1.54792	5.00697	0.0283191	32.155	0.00253763		0.189343	0.885356	0.646632	1.84722	0.702442	+	2.39521	-4.38949	0.00402522	0.0477125	0.00129412	+	1.89564	-4.12161	0.0127163	0.0574476	0.00360656		2.14542	-4.25555	0.00715443	0.0523542	0.00245034
Cre-1.g2717010.t1.p1	Cre-1.g2717010.t1.p1 None DBV=NCBI OS=Chlamydomonas reinhardtii PN=rps9 TOU=Cre	RPS9		Ribosome - Chloroplast	Chloroplast	9	9	17.342		1.14434	2.52195	0.0717233	5.74358	0.0616693	+	1.65364	3.21007	0.0222004	9.25395	0.00705085		0.405336	1.11785	0.393246	2.17023	0.529211		0.577226	-1.4041	0.264712	0.377854	0.180648	+	1.04855	-2.09222	0.0894232	0.23452	0.037457		0.812888	-1.74816	0.153855	0.297681	0.109052
Cre-1.g2717015.t1.p1	Cre-1.g2717015.t1.p1 None DBV=NCBI OS=Chlamydomonas reinhardtii PN=clpP TOU=Cre	CLPP		Protein processing - protease	Chloroplast	23	23	92.385		0.477665	1.22291	0.332916	2.33417	0.40103		1.07174	2.35654	0.0847735	5.12141	0.053618		0.148113	0.500425	0.711028	1.41463	0.795069		0.445528	-0.722483	0.358486	0.606053	0.38768	+	1.42922	-1.85612	0.0372203	0.276218	0.0251714	+	0.937374	-1.2893	0.115512	0.409149	0.206426
Cre-1.g2717034.t1.p1	Cre-1.g2717034.t1.p1 None DBV=NCBI OS=Chlamydomonas reinhardtii PN=atpB TOU=Cre	ATPB		ATP synthetase	Chloroplast	34	34	323.31	+	1.96494	8.37391	0.0108408	331.74	0.0054	+	1.91356	8.19064	0.0122023	292.165	0.00165854	+	1.29876	5.6276	0.050262	49.4398	0.00751724	+	3.9387	-2.74631	0.00011516	0.149032	0.00486486	+	3.22312	-2.56304	0.000598246	0.169219	0.0045		3.58091	-2.65468	0.000262476	0.158805	0.00468243
Cre10.g418950.t2.1;Cre10.g418950.t1.1	Cre10.g418950.t1.1 Kinesin motor protein, kinesin-4/10 family DBV=JGI5.5 OS=Chlamydomonas reinhardtii SV=1 TOU=Cre;Cre10.g418950.t2.1 Kinesin motor protein, kinesin-4/10 family DBV=JGI5.5 OS=Chlamydomonas reinhardtii SV=1 TOU=Cre		AT5G47820.2;AT5G47820.2		Chloroplast	19	19	62.782	+	1.64616	2.15378	0.022586	4.44992	0.0436271	+	1.69585	3.65155	0.0201442	12.5668	0.00278095		0.155311	-0.217896	0.699341	0.859818	0.853586	+	2.56332	-2.37168	0.00273325	0.19322	0.00993939	+	1.99896	-3.86944	0.010024	0.0684199	0.00354839		2.28114	-3.12056	0.00523432	0.114979	0.00674389
Cre10.g424450.t1.2	Cre10.g424450.t1.2 40 kDa translocon at mitochondrial outer envelope membrane ALS=TOM40 DBV=JGI5.5 GN=TOM40 OS=Chlamydomonas reinhardtii SV=2 TOU=Cre	TOM40	AT3G20000.1	Biogenesis - translocon	Cytosol	8	8	37.64		1.0241	1.057	0.0946019	2.0806	0.277582		1.17949	1.09279	0.066147	2.13286	0.21026		0.70955	0.963854	0.195187	1.95051	0.457229		0.0630515	-0.0931463	0.864865	0.937476	0.884293		0.0988733	-0.128937	0.796392	0.914505	0.865175		0.0809624	-0.111042	0.829923	0.925919	0.874734
Cre10.g430150.t1.2	Cre10.g430150.t1.2 None DBV=JGI5.5 OS=Chlamydomonas reinhardtii SV=2 TOU=Cre	LPA1	AT1G02910.1	Protein processing - complex assembly	Chloroplast.Stroma.Thylakoid.Membrane	12	12	80.015		0.0456277	-0.076099	0.900269	0.948619	0.989267		0.181862	0.420007	0.657867	1.33793	0.803193	+	5.43455	5.62369	3.67663e-06	49.306	0	+	4.66761	5.69979	2.14976e-05	51.9766	0.00628571	+	3.09034	5.20368	0.000812194	36.8522	0.00442857	+	3.87897	5.45174	0.000132137	43.7659	0.00535714
Cre10.g433100.t1.2	Cre10.g433100.t1.2 None DBV=JGI5.5 OS=Chlamydomonas reinhardtii SV=2 TOU=Cre	OPBGE	AT5G18570.1	Ribosome - biogenesis	Chloroplast	6	6	15.086		0.482921	0.889839	0.328911	1.85297	0.49285	+	1.86833	1.70902	0.0135416	3.26939	0.0424852		0.266269	0.183979	0.541665	1.13601	0.851796		0.365634	-0.70586	0.43089	0.613077	0.417726	+	1.6749	-1.52504	0.0211398	0.34747	0.0376		1.02027	-1.11545	0.0954406	0.461547	0.227663
Cre10.g435300.t2.1;Cre10.g435300.t1.2	Cre10.g435300.t1.2 Aspartyl aminopeptidase-like protein ALS=AAP1 DBV=JGI5.5 GN=AAP1 OS=Chlamydomonas reinhardtii SV=2 TOU=Cre;Cre10.g435300.t2.1 Aspartyl aminopeptidase-like protein ALS=AAP1 DBV=JGI5.5 GN=AAP1 OS=Chlamydomonas reinhardtii SV=1 TOU=Cre	AAP1;AAP1	AT5G60160.1;AT5G60160.1		Cytosol	9	9	16.289		0.259569	0.460538	0.550087	1.37605	0.811214		0.697436	-0.554066	0.200708	0.681098	0.564363		1.14845	0.952675	0.0710477	1.93546	0.369284		0.302124	0.492136	0.498742	1.40653	0.533553	+	2.65912	1.50674	0.0021922	2.84167	0.0215267		1.48062	0.999438	0.0330657	1.99922	0.27754
Cre10.g436550.t1.2	Cre10.g436550.t1.2 Low-CO2-inducible protein ALS=LCI5 DBV=JGI5.5 GN=LCI5 OS=Chlamydomonas reinhardtii SV=2 TOU=Cre	LCI5		unknown	Chloroplast.Stroma	13	13	100.02	+	1.70309	4.88686	0.0198112	29.5864	0.0079403	+	1.84794	5.2985	0.0141925	39.3557	0.00194872		0.144572	0.639231	0.71685	1.5575	0.78329	+	3.0604	-4.24763	0.000870162	0.0526424	0.00183333	+	3.28025	-4.65927	0.000524505	0.0395749	0.004	+	3.17033	-4.45345	0.000675577	0.0456434	0.00291667
Cre10.g436600.t1.2	Cre10.g436600.t1.2 None DBV=JGI5.5 OS=Chlamydomonas reinhardtii SV=2 TOU=Cre	RsgA	AT1G67440.1	Ribosome - biogenesis	Chloroplast	11	11	25.308	+	4.74889	4.6568	1.78283e-05	25.2253	0	+	3.97132	4.54055	0.000106827	23.2724	0.00566667		0.824727	1.34907	0.149718	2.54748	0.286023	+	2.11488	-3.30773	0.00767574	0.100989	0.00592308	+	1.90616	-3.19148	0.0124119	0.109463	0.00542105		2.01052	-3.2496	0.00976068	0.105141	0.00567207
Cre10.g440050.t1.2	Cre10.g440050.t1.2 NAD-dependent epimerase/dehydratase DBV=JGI5.5 OS=Chlamydomonas reinhardtii SV=2 TOU=Cre	CSP41A	AT3G63140.1	Ribosome - binding	Chloroplast	4	4	6.9427		0.0108451	0.0229818	0.975337	1.01606	1	+	2.1619	1.69569	0.00688811	3.23932	0.0343648		0.360486	-0.320438	0.436028	0.800827	0.788507		0.223939	-0.34342	0.597119	0.788171	0.641837	+	4.0451	-2.01613	9.01364e-05	0.24722	0.00521519		2.13452	-1.17978	0.00733636	0.44142	0.323526
Cre10.g441200.t1.2	Cre10.g441200.t1.2 None DBV=JGI5.5 OS=Chlamydomonas reinhardtii SV=2 TOU=Cre		AT5G21160.1		Cytosol	11	11	18.438		0.49809	0.756372	0.317622	1.68924	0.545006		1.19916	2.13482	0.0632179	4.39182	0.0536364		0.0914933	-0.123299	0.81004	0.918086	0.920715		0.71081	-0.879671	0.194621	0.543491	0.263122	+	1.3833	-2.25811	0.0413714	0.209046	0.020375		1.04706	-1.56889	0.0897315	0.337068	0.141748
Cre10.g441400.t1.2	Cre10.g441400.t1.2 Nucleolar protein, Component of C/D snoRNPs ALS=NOP58 DBV=JGI5.5 GN=NOP58 OS=Chlamydomonas reinhardtii SV=2 TOU=Cre	NOP58	AT3G05060.1		Cytosol	14	14	33.196		0.317348	0.400316	0.481562	1.3198	0.819595		0.377394	-0.769358	0.419378	0.586678	0.549322		0.156807	-0.463695	0.696936	0.725127	0.796482		0.357923	-0.864011	0.438608	0.549423	0.387297		0.0880779	0.305663	0.816436	1.23599	0.772659		0.223	-0.279174	0.598411	0.824063	0.579978
Cre10.g443250.t1.2	Cre10.g443250.t1.2 T-complex protein 1, gamma subunit ALS=CCT3 DBV=JGI5.5 GN=CCT3 OS=Chlamydomonas reinhardtii SV=2 TOU=Cre	CCT3	AT5G26360.1	Protein processing - chaperone	Cytosol	13	13	37.973		0.0224385	0.0312061	0.949645	1.02187	0.99833		1.08483	1.66421	0.0822565	3.1694	0.105024		0.584838	0.477938	0.260113	1.39275	0.668573		0.384531	0.446732	0.412543	1.36295	0.527953		0.704288	-1.18627	0.197566	0.439438	0.152895		0.544409	-0.369769	0.28549	0.773906	0.340424
Cre10.g444700.t1.1	Cre10.g444700.t1.1 Starch Branching Enzyme ALS=SBE3 DBV=JGI5.5 GN=SBE3 OS=Chlamydomonas reinhardtii SV=1 TOU=Cre;Cre16.g665800.t1.2 Soluble starch synthase ALS=SSS4 DBV=JGI5.5 GN=SSS4 OS=Chlamydomonas reinhardtii SV=2 TOU=Cre	SBE3;SSS4	AT5G03650.1;AT4G18240.1	Metabolism	Chloroplast	30	30	142.84	+	2.62879	4.58119	0.00235077	23.9373	0.003375	+	2.36953	4.72315	0.00427041	26.4125	0.00119298	+	1.75937	2.95583	0.0174032	7.75878	0.0154706		1.44581	-1.62536	0.0358253	0.324129	0.054848	+	1.141	-1.76731	0.072277	0.293756	0.0468434		1.2934	-1.69633	0.0508856	0.308569	0.0508457
Cre10.g451900.t1.1	Cre10.g451900.t1.1 Threonine synthase ALS=THS1 DBV=JGI5.5 GN=THS1 OS=Chlamydomonas reinhardtii SV=1 TOU=Cre	THS1	AT4G29840.1	Metabolism - amino acids	Chloroplast	25	25	112.73	+	2.62276	4.30519	0.00238364	19.7693	0.004	+	2.39551	4.37512	0.00402244	20.7512	0.00214085		0.378555	1.3122	0.418259	2.4832	0.508376	+	1.12055	-2.99299	0.0757618	0.125609	0.0237551	+	1.08657	-3.06292	0.0819276	0.119666	0.019082		1.10356	-3.02795	0.0787844	0.122601	0.0214186
Cre10.g452050.t1.2	Cre10.g452050.t1.2 Light-harvesting protein of photosystem I ALS=LHCA4 DBV=JGI5.5 GN=LHCA4 OS=Chlamydomonas reinhardtii SV=2 TOU=Cre	LHCA4	AT3G47470.1	Photosynthesis	Chloroplast	8	8	53.941		1.2011	2.31717	0.0629361	4.98354	0.0639695		0.500566	1.55161	0.315816	2.93144	0.285993	+	2.16387	4.07254	0.00685693	16.8251	0.00310204	+	1.52726	1.75538	0.0296989	3.37615	0.0429825	+	1.13167	2.52093	0.0738465	5.73952	0.0216923	+	1.32946	2.13815	0.0468312	4.40199	0.0323374
Cre10.g452350.t1.1	Cre10.g452350.t1.1 None DBV=JGI5.5 OS=Chlamydomonas reinhardtii SV=1 TOU=Cre			unknown	Chloroplast	5	5	13.734		0.397697	1.26611	0.400224	2.40512	0.441922	+	1.70627	3.19926	0.0196666	9.18487	0.00674783	+	2.36231	4.94149	0.004342	30.7282	0.0016	+	1.66316	3.67538	0.021719	12.7761	0.00609836	+	1.31498	1.74223	0.0484195	3.34552	0.0378974	+	1.48907	2.7088	0.0324287	6.5378	0.0219979
Cre10.g452450.t1.2	Cre10.g452450.t1.2 110 kDa translocon of chloroplast envelope inner membrane ALS=TIC110 DBV=JGI5.5 GN=TIC110 OS=Chlamydomonas reinhardtii SV=2 TOU=Cre	TIC110	AT1G06950.1	Biogenesis - translocon	Chloroplast	12	12	18.112	+	1.45617	2.64288	0.0349808	6.24577	0.034789	+	2.1099	2.84882	0.00776426	7.20411	0.00415094		1.5006	0.540964	0.0315791	1.45494	0.594394	+	1.11441	-2.10192	0.0768405	0.232948	0.044437	+	1.68437	-2.30786	0.0206838	0.20196	0.0157838	+	1.39939	-2.20489	0.0398667	0.216901	0.0301104
Cre10.g454700.t1.2	Cre10.g454700.t1.2 None DBV=JGI5.5 OS=Chlamydomonas reinhardtii SV=2 TOU=Cre		AT5G19680.1		Cytosol	16	16	76.702		0.393714	0.701529	0.403911	1.62623	0.617959		0.219549	0.716179	0.603186	1.64283	0.693592		0.043017	0.10264	0.905697	1.07374	0.951943		0.436747	-0.598889	0.365808	0.660262	0.430599		0.200089	-0.613539	0.630828	0.653591	0.524448		0.318418	-0.606214	0.480377	0.656918	0.477523
Cre10.g455850.t1.2	Cre10.g455850.t1.2 Minichromosome maintenance protein ALS=MCM7 DBV=JGI5.5 GN=MCM7 OS=Chlamydomonas reinhardtii SV=2 TOU=Cre	MCM7	AT4G02060.1		Cytosol	26	26	74.571		0.866964	0.981167	0.135843	1.97406	0.340933		0.137901	-0.193532	0.727946	0.874462	0.892435		0.121982	0.200049	0.755124	1.14874	0.873843		1.0594	-0.781118	0.0872168	0.581916	0.248352		0.573344	0.393581	0.267089	1.31365	0.499794		0.816372	-0.193768	0.152626	0.874319	0.374073
Cre11.g467400.t1.2	Cre11.g467400.t1.2 None DBV=JGI5.5 OS=Chlamydomonas reinhardtii SV=2 TOU=Cre				Chloroplast	17	17	197.88	+	2.06546	6.24605	0.00860082	75.9012	0.00308571	+	1.9787	5.96672	0.0105027	62.5405	0.0024127		0.88824	2.90024	0.129348	7.46551	0.0840667	+	4.00353	-3.34581	9.91905e-05	0.0983583	0.00162963	+	3.81517	-3.06648	0.000153049	0.119371	0.00295238		3.90935	-3.20615	0.000123211	0.108356	0.00229101
Cre11.g467573.t1.1	Cre11.g467573.t1.1 Chlorophyll a/b binding protein of photosystem I, type III ALS=LHCA3 DBV=JGI5.5 GN=LHCA3 OS=Chlamydomonas reinhardtii SV=1 TOU=Cre	LHCA3	AT1G61520.3	Photosynthesis	Chloroplast	1	1	3.3586		1.41208	1.98126	0.0387186	3.94838	0.0672537		0.305874	-0.545335	0.494454	0.685232	0.692798	+	3.80111	3.5924	0.000158085	12.062	0.00175		1.32262	1.61113	0.0475751	3.05491	0.066125	+	3.16268	4.13773	0.000687575	17.6028	0.00364706	+	2.24265	2.87443	0.00571939	7.33313	0.034886
Cre11.g467723.t2.1;Cre11.g467723.t1.1	Cre11.g467723.t1.1 3-ketoacyl-CoA-synthase ALS=KAS1 DBV=JGI5.5 GN=KAS1 OS=Chlamydomonas reinhardtii SV=1 TOU=Cre;Cre11.g467723.t2.1 3-ketoacyl-CoA-synthase ALS=KAS1 DBV=JGI5.5 GN=KAS1 OS=Chlamydomonas reinhardtii SV=1 TOU=Cre	KAS1;KAS1	AT5G46290.1;AT5G46290.1	Metabolism - amino acids;Metabolism - fatty acid	Chloroplast	3	3	6.321		0.0485861	0.0777408	0.894157	1.05536	0.993449	+	1.59204	3.20315	0.0255835	9.20967	0.00872727		0.832606	0.915762	0.147026	1.88657	0.45117		0.864667	0.838021	0.136563	1.7876	0.248866	+	1.14143	-2.28739	0.0722055	0.204846	0.0229275		1.00305	-0.724684	0.0993005	0.605129	0.135897
Cre11.g467781.t1.1	Cre11.g467781.t1.1 ABC transporter-like and Flagellar Associated Protein DBV=JGI5.5 OS=Chlamydomonas reinhardtii SV=1 TOU=Cre	ARB1	AT5G60790.1	Translation - regulation	Cytosol	12	12	35.414		0.533819	-1.0898	0.292537	0.469827	0.403167		0.384666	-0.596925	0.412415	0.661162	0.619887	+	1.72641	-2.07539	0.0187754	0.237271	0.0454316		0.55653	-0.985594	0.277632	0.505018	0.270593	+	1.5997	-1.47847	0.0251362	0.358869	0.0449571		1.07811	-1.23203	0.0835382	0.425717	0.157775
Cre11.g469150.t1.2	Cre11.g469150.t1.2 None DBV=JGI5.5 OS=Chlamydomonas reinhardtii SV=2 TOU=Cre				Chloroplast	7	7	25.888	+	1.39533	3.77909	0.0402411	13.7284	0.0221505	+	1.86814	3.60896	0.0135475	12.2013	0.00233663		0.171689	0.399796	0.673459	1.31932	0.810067	+	1.06928	-3.3793	0.085255	0.0961013	0.0226105	+	1.31537	-3.20916	0.048376	0.10813	0.0120792		1.19232	-3.29423	0.0642207	0.101938	0.0173448
Cre11.g476750.t1.2	Cre11.g476750.t1.2 Ferredoxin-NADP reductase ALS=FNR1 DBV=JGI5.5 GN=FNR1 OS=Chlamydomonas reinhardtii SV=2 TOU=Cre	FNR1	AT4G05390.1		Chloroplast	4	4	4.649		0.676448	-0.949348	0.210645	0.517866	0.402084		0.257856	0.334107	0.552261	1.2606	0.799592	+	2.32835	2.40592	0.00469516	5.29973	0.0157015	+	2.59631	3.35527	0.00253332	10.2338	0.0045	+	2.10872	2.07181	0.00778538	4.20414	0.0134312	+	2.35251	2.71354	0.00444104	6.55929	0.0089656
Cre11.g477950.t1.1	Cre11.g477950.t1.1 None DBV=JGI5.5 OS=Chlamydomonas reinhardtii SV=1 TOU=Cre				Secretory pathway	24	24	129.43		0.235054	0.185053	0.582031	1.13686	0.926582		0.932119	1.74979	0.116918	3.3631	0.115673		1.15454	0.694817	0.0700584	1.61868	0.505212		1.12828	0.509764	0.0744252	1.42382	0.388965		0.521699	-1.05497	0.300816	0.481307	0.223013		0.82499	-0.272603	0.149627	0.827825	0.305989
Cre11.g478528.t1.1	Cre11.g478528.t1.1 None DBV=JGI5.5 OS=Chlamydomonas reinhardtii SV=1 TOU=Cre				Mitochondrion	7	7	36.394		0.0392819	0.0666086	0.91352	1.04725	0.990582		0.0759762	0.120436	0.839506	1.08706	0.933724	+	1.66782	3.0328	0.0214872	8.18397	0.0159429	+	1.81443	2.96619	0.015331	7.8147	0.0102029	+	1.80666	2.91236	0.0156077	7.52849	0.00575281	+	1.81054	2.93928	0.0154687	7.67026	0.00797786
Cre11.g481115.t1.1	Cre11.g481115.t1.1 None DBV=JGI5.5 OS=Chlamydomonas reinhardtii SV=1 TOU=Cre		AT4G12240.1	RNA - transcription	Chloroplast	6	6	36.858	+	1.41446	2.56229	0.038507	5.90644	0.0381593	+	1.37038	2.68061	0.0426206	6.41127	0.0197203		1.55709	-0.671177	0.0277275	0.627994	0.487728	+	1.8089	-3.23347	0.0155274	0.106323	0.00742857	+	1.7399	-3.35179	0.0182012	0.0979514	0.00508642	+	1.7744	-3.29263	0.0168112	0.102052	0.0062575
Cre12.g483700.t2.1;Cre12.g483700.t1.2	Cre12.g483700.t1.2 Chloroplast-targeted RNA-binding protein DBV=JGI5.5 OS=Chlamydomonas reinhardtii SV=2 TOU=Cre;Cre12.g483700.t2.1 Chloroplast-targeted RNA-binding protein DBV=JGI5.5 OS=Chlamydomonas reinhardtii SV=1 TOU=Cre	RBP40;RBP40	AT5G44785.2;AT5G44785.2	RNA - trans-factor	Chloroplast	38	38	323.31	+	2.24446	6.96777	0.00569561	125.172	0.00771429	+	2.26011	6.98147	0.00549402	126.366	0.00261538	+	1.91496	5.82883	0.012163	56.8398	0.0024		2.42054	-1.13893	0.00379717	0.454096	0.084209	+	3.23661	-1.15263	0.000579949	0.449805	0.0447515		2.82857	-1.14578	0.00148397	0.451945	0.0644803
Cre12.g484000.t1.2	Cre12.g484000.t1.2 None DBV=JGI5.5 OS=Chlamydomonas reinhardtii SV=2 TOU=Cre	BCX1	ATCG00500.1	Metabolism - fatty acid	Chloroplast	18	18	76.771	+	2.30544	4.98946	0.00494948	31.7671	0.0039	+	2.29355	4.971	0.00508686	31.3632	0.00121429	+	1.26942	2.76725	0.0537749	6.80809	0.0387692	+	4.16845	-2.22221	6.785e-05	0.214313	0.00603922	+	4.02211	-2.20375	9.50364e-05	0.217073	0.00411429		4.09528	-2.21298	8.03008e-05	0.215688	0.00507675
Cre12.g484200.t1.2	Cre12.g484200.t1.2 Geranylgeranyl diphosphate synthase ALS=PPS2 DBV=JGI5.5 GN=PPS2 OS=Chlamydomonas reinhardtii SV=2 TOU=Cre	GGPS	AT4G36810.1	Metabolism	Chloroplast	12	12	66.663	+	1.72779	5.42761	0.0187159	43.0401	0.00609836	+	1.56482	5.0667	0.0272383	33.5142	0.00256522		0.762395	2.72442	0.172824	6.60895	0.132434	+	2.46554	-2.70318	0.00342342	0.153554	0.00531034	+	1.7992	-2.34228	0.0158782	0.197198	0.0133333		2.13237	-2.52273	0.00737276	0.174013	0.00932182
Cre12.g490350.t1.1	Cre12.g490350.t1.1 1-hydroxy-2-methyl-2-(E)-butenyl 4-diphosphate synthase ALS=HDS1 DBV=JGI5.5 GN=HDS1 OS=Chlamydomonas reinhardtii SV=1 TOU=Cre	HDS1	AT5G60600.1	Metabolism	Chloroplast;Cytosol	9	9	11.672	+	2.48633	2.395	0.0032634	5.25977	0.0191648	+	3.39412	3.17477	0.000403534	9.03028	0.00205405		1.0238	1.15849	0.0946673	2.23224	0.29457		0.891131	-1.23651	0.12849	0.424398	0.136327	+	1.64811	-2.01629	0.0224849	0.247193	0.0195591		1.26962	-1.6264	0.0537501	0.323895	0.077943
Cre12.g494100.t1.1	Cre12.g494100.t1.1 None DBV=JGI5.5 OS=Chlamydomonas reinhardtii SV=1 TOU=Cre		AT5G64270.1		Cytosol	12	12	13.381		0.88056	-0.552062	0.131656	0.682045	0.592552		0.250812	-0.217095	0.561291	0.860296	0.853097		0.109834	0.137983	0.776544	1.10037	0.90786		0.671088	0.690046	0.213261	1.61333	0.351396		0.283941	0.355079	0.520067	1.27906	0.593258		0.477515	0.522563	0.333032	1.4365	0.472327
Cre12.g497350.t1.1	Cre12.g497350.t1.1 None DBV=JGI5.5 OS=Chlamydomonas reinhardtii SV=1 TOU=Cre	PPR13	AT3G04260.1	RNA - trans-factor	Cytosol	47	47	243.07	+	3.03253	6.92373	0.000927833	121.409	0.0173333	+	3.41936	5.63769	0.00038075	49.7868	0.0068	+	2.01718	3.50651	0.00961214	11.3649	0.00633962	+	1.44483	-3.41722	0.0359062	0.0936083	0.0104737	+	1.16609	-2.13117	0.0682197	0.228273	0.0263944		1.30546	-2.77419	0.0494926	0.146179	0.0184341
Cre12.g499400.t1.2	Cre12.g499400.t1.2 Peptidyl-prolyl cis-trans isomerase, cyclophilin-type DBV=JGI5.5 OS=Chlamydomonas reinhardtii SV=2 TOU=Cre		AT2G36130.1		Cytosol	4	4	16.977		0.0919382	0.127274	0.809211	1.09223	0.985758		0.271605	0.285993	0.535051	1.21925	0.815562		1.56743	1.28069	0.0270751	2.42955	0.179524		1.09556	1.15341	0.0802491	2.22439	0.130539		1.06369	0.994695	0.0863595	1.99266	0.143196		1.07963	1.07405	0.0832482	2.10534	0.136867
Cre12.g500950.t1.2	Cre12.g500950.t1.2 Active subunit of chloroplast ClpP peptidase ALS=CLPP4 DBV=JGI5.5 GN=CLPP4 OS=Chlamydomonas reinhardtii SV=2 TOU=Cre	CLPP4	AT5G45390.1	Protein processing - protease	Chloroplast	6	6	19.23		1.40934	1.82015	0.0389637	3.53118	0.078338		0.620498	1.20905	0.239608	2.31185	0.293396		0.0891806	0.164209	0.814366	1.12055	0.902174		1.03555	-1.65594	0.0921404	0.317331	0.0847111		0.455788	-1.04484	0.350116	0.484699	0.246649	+	0.745669	-1.35039	0.17961	0.392186	0.16568
Cre12.g503300.t1.2	Cre12.g503300.t1.2 None DBV=JGI5.5 OS=Chlamydomonas reinhardtii SV=2 TOU=Cre		AT2G37690.1	Metabolism - nucleotide	Chloroplast	11	11	12.665		1.58451	1.9069	0.0260309	3.75002	0.0632868		0.171207	-0.211495	0.674207	0.863642	0.872614		0.054529	-0.0685666	0.882005	0.953585	0.956294	+	1.44344	-1.97547	0.0360214	0.254287	0.0360741		0.0881199	0.142929	0.816357	1.10414	0.862498		0.76578	-0.91627	0.171483	0.529877	0.449286
Cre12.g503400.t1.2	Cre12.g503400.t1.2 Pre-mRNA splicing factor, SR-related protein ALS=PRP38 DBV=JGI5.5 GN=PRP38 OS=Chlamydomonas reinhardtii SV=2 TOU=Cre	PRP38	AT2G40650.1		Cytosol	13	13	56.07		0.0816717	0.127855	0.828568	1.09267	0.987618		0.0701425	0.130585	0.850859	1.09474	0.935935		0.508996	-0.484441	0.309745	0.714774	0.669377		0.613441	-0.612296	0.243534	0.654155	0.38659		0.472587	-0.615026	0.336832	0.652918	0.372803		0.543014	-0.613661	0.286409	0.653536	0.379696
Cre12.g507650.t2.1;Cre12.g507650.t1.2	Cre12.g507650.t1.2 Chloroplast DnaJ-like protein ALS=CDJ1 DBV=JGI5.5 GN=CDJ1 OS=Chlamydomonas reinhardtii SV=2 TOU=Cre;Cre12.g507650.t2.1 Chloroplast DnaJ-like protein ALS=CDJ1 DBV=JGI5.5 GN=CDJ1 OS=Chlamydomonas reinhardtii SV=1 TOU=Cre	CDJ1;CDJ1	AT2G22360.1;AT2G22360.1	Protein processing - chaperone	Chloroplast	4	4	7.2823	+	2.69803	3.27718	0.00200433	9.69459	0.006	+	2.90317	4.66061	0.00124977	25.292	0.002		1.46281	1.75343	0.0344501	3.37159	0.0914472		0.906639	-1.52375	0.123983	0.347781	0.101873	+	1.57045	-2.90718	0.0268875	0.133307	0.00837895		1.23854	-2.21547	0.0577372	0.215317	0.055126
Cre12.g508750.t1.2	Cre12.g508750.t1.2 Light-harvesting protein of photosystem I ALS=LHCA2 DBV=JGI5.5 GN=LHCA2 OS=Chlamydomonas reinhardtii SV=2 TOU=Cre	LHCA2	AT1G19150.1	Photosynthesis	Chloroplast	6	6	23.226		0.706337	-1.85361	0.196636	0.276699	0.183351		0.13742	-0.126852	0.728752	0.915828	0.91687		1.42554	0.833968	0.037537	1.78258	0.39002	+	1.09486	2.68757	0.0803785	6.44227	0.0305385		1.43286	0.96082	0.0369097	1.94642	0.127782		1.26386	1.8242	0.0544678	3.54109	0.0791603
Cre12.g510950.t1.2	Cre12.g510950.t1.2 None DBV=JGI5.5 OS=Chlamydomonas reinhardtii SV=2 TOU=Cre				Cytosol	8	8	26.244		0.429026	0.732948	0.372369	1.66203	0.592267		0.71289	1.5356	0.193691	2.89909	0.202843		0.864593	1.21114	0.136586	2.31521	0.318885		0.491291	0.47819	0.322633	1.39299	0.483787		0.145509	-0.324463	0.715305	0.798596	0.690759		0.3184	0.0768635	0.480397	1.05472	0.587273
Cre12.g512300.t1.2	Cre12.g512300.t1.2 None DBV=JGI5.5 OS=Chlamydomonas reinhardtii SV=2 TOU=Cre		AT1G55020.1	Metabolism	Mitochondrion	42	42	201.58	+	2.36004	5.58777	0.00436476	48.0935	0.0045	+	2.5825	6.16645	0.00261517	71.8268	0.0032381	+	2.92321	6.93426	0.00119341	122.298	0.00294737		1.46574	1.34649	0.0342184	2.54293	0.0848824		0.811345	0.767812	0.154403	1.70269	0.242439		1.13854	1.05715	0.0726871	2.08082	0.163661
Cre12.g514850.t1.2	Cre12.g514850.t1.2 Heat shock protein 90C ALS=HSP90C DBV=JGI5.5 GN=HSP90C OS=Chlamydomonas reinhardtii SV=2 TOU=Cre	HSP90C	AT2G04030.1	Protein processing - chaperone	Chloroplast.Stroma	68	68	323.31	+	2.09905	5.80474	0.00796068	55.8986	0.00410526	+	2.04098	5.50503	0.00909955	45.4129	0.00223529	+	1.32564	3.68687	0.0472455	12.8783	0.0184737	+	2.08219	-2.11787	0.0082758	0.230387	0.015191	+	2.18124	-1.81816	0.0065881	0.283582	0.0185882		2.13171	-1.96801	0.00738389	0.255604	0.0168896
Cre12.g519050.t2.1;Cre12.g519050.t1.1	Cre12.g519050.t1.1 None DBV=JGI5.5 OS=Chlamydomonas reinhardtii SV=1 TOU=Cre;Cre12.g519050.t2.1 None DBV=JGI5.5 OS=Chlamydomonas reinhardtii SV=1 TOU=Cre			unknown	Chloroplast	2	2	16.647	+	1.7243	2.14908	0.0188669	4.43545	0.0399652		0.888894	1.20892	0.129153	2.31165	0.222688	+	2.62834	2.39888	0.00235321	5.27394	0.0113548		0.163075	0.2498	0.68695	1.18904	0.735046		1.01287	1.18996	0.0970801	2.28146	0.113845		0.587973	0.71988	0.258242	1.64705	0.424445
Cre12.g519180.t2.1;Cre12.g519180.t1.1;Cre12.g519180.t4.1	Cre12.g519180.t1.1 None DBV=JGI5.5 OS=Chlamydomonas reinhardtii SV=1 TOU=Cre;Cre12.g519180.t2.1 None DBV=JGI5.5 OS=Chlamydomonas reinhardtii SV=1 TOU=Cre;Cre12.g519180.t3.1 None DBV=JGI5.5 OS=Chlamydomonas reinhardtii SV=1 TOU=Cre;Cre12.g519180.t4.1 None DBV=JGI5.5 OS=Chlamydomonas reinhardtii SV=1 TOU=Cre	cpEFT;cpEFT	AT4G29060.1;AT4G29060.1;AT4G29060.1;AT4G29060.1	Translation - regulation	Chloroplast	15	15	34.938	+	1.91388	3.6275	0.0121933	12.3591	0.0104211	+	2.69845	4.32237	0.0020024	20.0061	0.00133333	+	1.53032	2.30245	0.0294904	4.93295	0.0409892		0.489454	-1.32506	0.324001	0.399133	0.225958	+	0.958406	-2.01992	0.110051	0.246572	0.0465629		0.72393	-1.67249	0.18883	0.313711	0.13626
Cre12.g520200.t1.1	Cre12.g520200.t1.1 Pyridoxamine 5\'-phosphate oxidase-like protein DBV=JGI5.5 OS=Chlamydomonas reinhardtii SV=1 TOU=Cre	CPL8	AT3G21140.1	Metabolism	Chloroplast	13	13	18.969		1.17074	0.947118	0.0674932	1.92802	0.302459		1.31055	1.87897	0.0489159	3.67812	0.0605246		0.840576	-0.663782	0.144352	0.631221	0.57055	+	1.99507	-1.6109	0.0101142	0.327394	0.0414679	+	1.78913	-2.54276	0.0162506	0.171614	0.0120417		1.8921	-2.07683	0.0128204	0.237035	0.0267548
Cre12.g528400.t1.1	Cre12.g528400.t1.1 None DBV=JGI5.5 OS=Chlamydomonas reinhardtii SV=1 TOU=Cre		AT3G62240.1	Protein processing - ubiquitin pathway	Cytosol	45	45	323.31	+	2.02004	6.29891	0.00954905	78.7337	0.00433333	+	2.35291	7.14374	0.00443701	141.41	0.00283333		0.683444	2.32742	0.207279	5.01907	0.184795	+	2.77844	-3.97149	0.00166556	0.0637474	0.00141935	+	3.84887	-4.81632	0.000141622	0.035493	0.00688889		3.31365	-4.39391	0.000485674	0.0475667	0.00415412
Cre12.g528750.t1.2	Cre12.g528750.t1.2 Ribosomal protein L12, component of cytosolic 80S ribosome and 60S large subunit ALS=RPL12 DBV=JGI5.5 GN=RPL12 OS=Chlamydomonas reinhardtii SV=2 TOU=Cre	RPL12	AT2G37190.1	Ribosome - Cytosol	Cytosol	7	7	49.583		0.612562	-1.00405	0.244027	0.498598	0.398902		0.278949	-0.365074	0.526079	0.776429	0.783275		0.268386	-0.93112	0.539031	0.524451	0.639378		0.0160267	0.0729313	0.96377	1.05185	0.939947		0.150527	-0.566046	0.707087	0.675466	0.594158		0.0832768	-0.246557	0.825512	0.842905	0.767052
Cre12.g529651.t1.1	Cre12.g529651.t1.1 None DBV=JGI5.5 OS=Chlamydomonas reinhardtii SV=1 TOU=Cre	RPL7A	AT3G62870.1	Ribosome - Cytosol	Cytosol	12	12	63.134		0.238033	-0.511065	0.578052	0.701704	0.806582		0.388175	-0.854988	0.409096	0.55287	0.507148		0.182639	-0.423914	0.656691	0.7454	0.795692		0.0279484	0.0871515	0.937673	1.06227	0.916		0.142687	0.431074	0.719968	1.34824	0.646052		0.0853177	0.259113	0.821641	1.19674	0.781026
Cre12.g533351.t1.1	Cre11.g467575.t1.1 None DBV=JGI5.5 OS=Chlamydomonas reinhardtii SV=1 TOU=Cre;Cre11.g467575.t2.1 None DBV=JGI5.5 OS=Chlamydomonas reinhardtii SV=1 TOU=Cre;Cre12.g533351.t1.1 None DBV=JGI5.5 OS=Chlamydomonas reinhardtii SV=1 TOU=Cre	CLPB4	AT5G15450.1;AT5G15450.1;AT1G74310.1	Protein processing - chaperone	Chloroplast;Cytosol;Mitochondrion	65	65	323.31	+	2.26729	6.83973	0.00540393	114.542	0.0072	+	2.5157	7.45996	0.00305	176.064	0.00453333		0.361636	-1.30196	0.434875	0.405575	0.525323	+	5.77054	-8.14168	1.69613e-06	0.00354087	0	+	8.2431	-8.76192	5.71347e-09	0.00230356	0		7.00682	-8.4518	9.84419e-08	0.00285598	0
Cre12.g537581.t1.1	Cre12.g537581.t1.1 None DBV=JGI5.5 OS=Chlamydomonas reinhardtii SV=1 TOU=Cre		AT2G35040.2	Metabolism - nucleotide	Chloroplast	6	6	50.425	+	4.55217	3.86833	2.80434e-05	14.6044	0.0104	+	3.37747	3.7029	0.000419305	13.0222	0.00141667		1.06405	1.4059	0.0862879	2.64983	0.212718	+	2.03362	-2.46244	0.00925508	0.181439	0.0103377	+	1.61637	-2.297	0.0241897	0.203486	0.0169043		1.82499	-2.37972	0.0149625	0.192147	0.013621
Cre12.g552200.t1.2	Cre12.g552200.t1.2 Starch phosphorylase DBV=JGI5.5 OS=Chlamydomonas reinhardtii SV=2 TOU=Cre		AT3G46970.1	Metabolism	Chloroplast	55	55	228.01	+	2.84609	5.18224	0.00142531	36.3086	0.0052	+	2.20852	5.1162	0.006187	34.684	0.00257627		1.12785	2.3394	0.0744989	5.06092	0.0785739	+	2.32404	-2.84284	0.00474198	0.139386	0.00540351	+	1.42128	-2.7768	0.0379071	0.145915	0.0135556		1.87266	-2.80982	0.0134073	0.142613	0.00947956
Cre12.g553250.t1.2	Cre12.g553250.t1.2 Phosphofructokinase ALS=PFK2 DBV=JGI5.5 GN=PFK2 OS=Chlamydomonas reinhardtii SV=2 TOU=Cre	PFK2	AT2G22480.1	Metabolism	Chloroplast	17	17	54.41	+	2.49672	3.49731	0.00318625	11.2926	0.0062	+	1.82164	3.11612	0.0150786	8.67053	0.00571429		0.31403	-0.704351	0.485255	0.613719	0.655709	+	2.98729	-4.20166	0.0010297	0.0543468	0.00169231	+	2.26087	-3.82047	0.00548441	0.0707822	0.00311111		2.62408	-4.01107	0.0023764	0.0620225	0.00240171
Cre12.g555550.t1.2	Cre12.g555550.t1.2 None DBV=JGI5.5 OS=Chlamydomonas reinhardtii SV=2 TOU=Cre		AT3G57410.1	unknown	Cytosol	12	12	17.609		0.0360803	0.0335798	0.920279	1.02355	0.99658		1.53136	1.53085	0.0294198	2.88956	0.0794667		0.0163901	0.0124313	0.962964	1.00865	0.997008		0.0195015	-0.0211484	0.956089	0.985448	0.966964	+	1.43488	-1.51842	0.0367384	0.349068	0.0465476		0.727191	-0.769784	0.187417	0.586505	0.506756
Cre12.g556250.t1.2	Cre12.g556250.t1.2 Septin-like protein ALS=sept-01 DBV=JGI5.5 GN=sept-01 OS=Chlamydomonas reinhardtii SV=2 TOU=Cre				Cytosol	14	14	29.817		0.559023	1.65196	0.276043	3.1426	0.275372	+	3.85845	4.01504	0.000138532	16.1677	0.00309091		0.501665	0.580041	0.315018	1.49489	0.644073		0.326495	-1.07191	0.471525	0.475689	0.363741	+	3.25838	-3.435	0.000551595	0.0924617	0.00302439		1.79244	-2.25345	0.0161273	0.209721	0.183383
Cre12.g558600.t1.2	Cre12.g558600.t1.2 None DBV=JGI5.5 OS=Chlamydomonas reinhardtii SV=2 TOU=Cre				Cytosol	8	8	19.549		0.46799	0.483684	0.340416	1.39831	0.735857		0.854755	0.923378	0.139716	1.89655	0.319889	+	1.57124	4.22525	0.0268386	18.7037	0.00792727	+	1.31395	3.74156	0.0485344	13.3759	0.0102051	+	1.12039	3.30187	0.0757897	9.86193	0.0167586	+	1.21717	3.52172	0.0606499	11.4853	0.0134819
Cre12.g558650.t1.1	Cre12.g558650.t1.1 Eukaryotic translation initiation factor 2B subunit 4, eIF-2B delta subunit DBV=JGI5.5 OS=Chlamydomonas reinhardtii SV=1 TOU=Cre		AT5G38640.1		Cytosol	12	12	34.318		0.187402	0.46699	0.649528	1.38222	0.856163	+	3.49039	4.00508	0.000323303	16.0564	0.00226667		0.145634	-0.238995	0.715099	0.847335	0.850067		0.314332	-0.705985	0.484918	0.613024	0.437983	+	3.87238	-4.24407	0.000134159	0.0527725	0.00459259		2.09336	-2.47503	0.00806574	0.179863	0.221288
Cre12.g558900.t1.2	Cre12.g558900.t1.2 Cytochrome b6f complex subunit V ALS=PETO DBV=JGI5.5 GN=PETO OS=Chlamydomonas reinhardtii SV=2 TOU=Cre	PETO		Photosynthesis	Chloroplast	3	3	22.836		0.0480692	0.0665828	0.895222	1.04723	0.989573		0.396756	-0.319012	0.401092	0.801619	0.783312	+	3.50668	2.80036	0.000311401	6.96614	0.00316667	+	2.98286	2.73378	0.00104026	6.65196	0.00382979	+	4.16124	3.11937	6.89858e-05	8.69008	0.00335135	+	3.57205	2.92657	0.000267886	7.60303	0.00359057
Cre13.g565850.t1.1	Cre13.g565850.t1.1 Alpha subunit of COP-I complex ALS=COPA1 DBV=JGI5.5 GN=COPA1 OS=Chlamydomonas reinhardtii SV=1 TOU=Cre	COPA1	AT1G62020.1		Cytosol	25	25	38.869		0.128303	-0.409947	0.744213	0.752651	0.88187		0.127406	0.214869	0.745751	1.1606	0.887369		0.134162	0.370175	0.73424	1.29251	0.83027		0.222252	0.780122	0.599443	1.71728	0.490866		0.0564352	0.155306	0.878142	1.11366	0.871285		0.139344	0.467714	0.725532	1.38292	0.681075
Cre13.g567750.t1.2	Cre13.g567750.t1.2 Pre-mRNA splicing factor ALS=PRP18 DBV=JGI5.5 GN=PRP18 OS=Chlamydomonas reinhardtii SV=2 TOU=Cre	PRP18	AT1G03140.1		Cytosol	3	3	2.396		0.64398	1.60936	0.226997	3.05116	0.244171	+	1.11365	2.71823	0.0769751	6.58065	0.0341519		0.033813	-0.122007	0.925096	0.918908	0.948324		0.620847	-1.73136	0.239416	0.301168	0.129762	+	1.05371	-2.84023	0.088367	0.139639	0.0214264		0.837279	-2.2858	0.145453	0.205072	0.0755942
Cre13.g570350.t2.1;Cre13.g570350.t1.1	Cre13.g570350.t1.1 ABC1-like kinase ALS=AKC4 DBV=JGI5.5 GN=AKC4 OS=Chlamydomonas reinhardtii SV=1 TOU=Cre;Cre13.g570350.t2.1 ABC1-like kinase ALS=AKC4 DBV=JGI5.5 GN=AKC4 OS=Chlamydomonas reinhardtii SV=1 TOU=Cre	AKC4;AKC4	AT5G64940.1;AT5G64940.2	unknown	Chloroplast	11	11	16.035		0.0379665	0.0564781	0.916291	1.03992	0.986606		0.271223	0.499049	0.535522	1.41328	0.725461	+	2.94162	2.43839	0.00114388	5.42036	0.00764912	+	2.26289	2.38192	0.00545896	5.2123	0.0106133	+	1.30184	1.93935	0.0499068	3.83533	0.026965	+	1.78236	2.16064	0.0165057	4.47112	0.0187892
Cre13.g581650.t1.2	Cre13.g581650.t1.2 Plastid ribosomal protein L7/L12 ALS=PRPL7 DBV=JGI5.5 GN=PRPL7 OS=Chlamydomonas reinhardtii SV=2 TOU=Cre	PRPL7	AT3G27830.1	Ribosome - Chloroplast	Chloroplast	3	3	15.9	+	3.3452	3.98431	0.000451648	15.8269	0.00514286	+	1.62269	3.17984	0.0238402	9.06207	0.0084	+	4.52774	3.34801	2.96661e-05	10.1824	0.002		0.5963	-0.636297	0.253338	0.643362	0.385561		0.0582315	0.168166	0.874517	1.12363	0.86699		0.327266	-0.234065	0.470689	0.850236	0.626275
Cre13.g583550.t1.2	Cre13.g583550.t1.2 Vesicle inducing protein in plastids 1 ALS=VIP1 DBV=JGI5.5 GN=VIP1 OS=Chlamydomonas reinhardtii SV=2 TOU=Cre	VIPP1	AT1G65260.1	Biogenesis - thylakoid organisation	Chloroplast	16	16	142.8	+	2.61883	3.37162	0.0024053	10.3504	0.00630508	+	2.75077	3.87347	0.00177513	14.6565	0.0022029	+	4.06112	6.14391	8.6872e-05	70.7133	0	+	4.29917	2.77229	5.02146e-05	6.83191	0.0032	+	2.96518	2.27043	0.00108348	4.82467	0.00502439	+	3.63218	2.52136	0.000233252	5.74123	0.00411219
Cre13.g584250.t1.2	Cre13.g584250.t1.2 None DBV=JGI5.5 OS=Chlamydomonas reinhardtii SV=2 TOU=Cre				Chloroplast	4	4	9.7211		0.236409	0.324348	0.580218	1.2521	0.869506		0.20782	0.27028	0.619698	1.20604	0.834925	+	1.15821	3.25356	0.0694688	9.53716	0.04	+	1.0618	2.92921	0.0867361	7.61693	0.0272233	+	1.09719	2.98328	0.0799484	7.90782	0.018624	+	1.0795	2.95625	0.0832732	7.76101	0.0229237
Cre13.g584850.t1.1	Cre13.g584850.t1.1 None DBV=JGI5.5 OS=Chlamydomonas reinhardtii SV=1 TOU=Cre		AT2G30870.1	Acclimation/stress - detoxification	Chloroplast	3	3	5.5986		0.353791	0.714839	0.442801	1.6413	0.638121		0.0585331	-0.124448	0.87391	0.917355	0.936285	+	2.41213	1.9715	0.00387142	3.92176	0.0311111		0.629448	1.25666	0.234721	2.38942	0.185989	+	1.32206	2.09595	0.0476365	4.27508	0.0230222		0.975754	1.67631	0.105742	3.19608	0.104506
Cre13.g589450.t1.2	Cre13.g589350.t1.2 Flagellar/basal body protein ALS=FBB6 DBV=JGI5.5 GN=FBB6 OS=Chlamydomonas reinhardtii SV=2 TOU=Cre;Cre13.g589450.t1.2 None DBV=JGI5.5 OS=Chlamydomonas reinhardtii SV=2 TOU=Cre;Cre42.g760347.t1.1 None DBV=JGI5.5 OS=Chlamydomonas reinhardtii SV=1 TOU=Cre	FBB6;FBB6			Cytosol;Mitochondrion	26	26	221.36		1.29744	1.70042	0.050415	3.24996	0.0972671	+	2.13001	4.11944	0.00741293	17.381	0.0024	+	4.19369	5.0208	6.40192e-05	32.4647	0.0035	+	2.25158	3.32038	0.00560299	9.98928	0.00375		0.351801	0.901359	0.444835	1.86782	0.328936		1.30169	2.11087	0.049924	4.31952	0.166343
Cre13.g592200.t1.2	Cre13.g592200.t1.2 Glutamate synthase, NADH-dependent ALS=GSN1 DBV=JGI5.5 GN=GSN1 OS=Chlamydomonas reinhardtii SV=2 TOU=Cre	GSN1	AT5G53460.1	Metabolism - amino acids	Chloroplast	159	159	323.31	+	1.83655	7.48445	0.0145697	179.079	0.00421622	+	1.84715	7.63725	0.0142184	199.086	0.00130769	+	1.03299	4.38873	0.0926851	20.9478	0.0310361	+	4.332	-3.09572	4.65586e-05	0.116976	0.00157143	+	3.29313	-3.24852	0.000509178	0.10522	0.00275556		3.81257	-3.17212	0.00015397	0.110942	0.0021635
Cre13.g603500.t1.2	Cre13.g603500.t1.2 None DBV=JGI5.5 OS=Chlamydomonas reinhardtii SV=2 TOU=Cre			unknown	Chloroplast	4	4	34.133	+	2.09775	3.10334	0.00798454	8.59406	0.01185	+	2.09168	2.59455	0.00809692	6.04001	0.00789916		0.508723	-0.492263	0.30994	0.710909	0.672122	+	2.37309	-3.5956	0.00423555	0.0827211	0.00428571	+	2.41253	-3.08681	0.00386785	0.1177	0.00443077	+	2.39281	-3.3412	0.00404753	0.0986727	0.00435824
Cre13.g606150.t1.1	Cre13.g606150.t1.1 None DBV=JGI5.5 OS=Chlamydomonas reinhardtii SV=1 TOU=Cre				Cytosol	8	8	31.558		0.0571821	0.104511	0.876633	1.07513	0.991859		0.13986	0.390826	0.72467	1.31114	0.827767	+	6.62068	6.50133	2.39508e-07	90.5931	0	+	4.07202	6.39682	8.47188e-05	84.2626	0.00488889	+	2.87732	6.1105	0.00132642	69.0945	0.00496	+	3.47467	6.25366	0.00033522	76.3026	0.00492444
Cre13.g607900.t1.1	Cre13.g607900.t1.1 None DBV=JGI5.5 OS=Chlamydomonas reinhardtii SV=1 TOU=Cre		AT2G38780.1		Mitochondrion	42	42	211.4	+	2.33489	6.72926	0.00462498	106.098	0.00830769	+	2.18532	6.38861	0.00652649	83.7844	0.00178947	+	2.23983	6.37799	0.00575665	83.1699	0.00186667		0.407476	-0.351274	0.391313	0.783892	0.58659		0.00713068	-0.0106235	0.983715	0.992663	0.985098		0.207303	-0.180949	0.620436	0.882123	0.785844
Cre14.g611200.t1.2	Cre14.g611200.t1.2 None DBV=JGI5.5 OS=Chlamydomonas reinhardtii SV=2 TOU=Cre		AT4G14605.1	RNA - transcription	Mitochondrion	4	4	8.0352	+	1.55361	2.75056	0.0279505	6.72978	0.0299608	+	3.34458	3.74414	0.000452293	13.3998	0.00147826		1.14325	2.18879	0.0719035	4.55923	0.0833719		0.171936	-0.561767	0.673076	0.677472	0.592335		0.772647	-1.55535	0.168792	0.340246	0.10093	+	0.472291	-1.05856	0.337061	0.480112	0.346632
Cre14.g614750.t1.1	Cre14.g614750.t1.1 None DBV=JGI5.5 OS=Chlamydomonas reinhardtii SV=1 TOU=Cre	cpNAT	AT4G28030.1	Protein processing - maturation	Chloroplast	9	9	27.18	+	2.92425	4.35383	0.00119056	20.4472	0.00469565	+	3.55795	4.73405	0.000276726	26.6128	0.00425	+	4.07752	5.07069	8.36527e-05	33.607	0.00311111		0.627486	0.716862	0.235784	1.6436	0.347886		0.44065	0.336644	0.362535	1.26282	0.566662		0.534068	0.526753	0.292369	1.44068	0.457274
Cre14.g629200.t1.2	Cre14.g629200.t1.2 Flagellar Associated Protein ALS=FAP98 DBV=JGI5.5 GN=FAP98 OS=Chlamydomonas reinhardtii SV=2 TOU=Cre	FAP98			Cytosol	10	10	15.435		0.469231	-0.451485	0.339445	0.73129	0.745973		0.593864	-0.639618	0.254763	0.641883	0.525281		0.0152005	0.029398	0.965605	1.02059	0.993082		0.409123	0.480883	0.389832	1.3956	0.499984		0.532201	0.669016	0.293629	1.58999	0.332962	+	0.470662	0.57495	0.338328	1.48963	0.416473
Cre14.g630847.t1.1	Cre14.g630835.t1.1 None DBV=JGI5.5 OS=Chlamydomonas reinhardtii SV=1 TOU=Cre;Cre14.g630847.t1.1 None DBV=JGI5.5 OS=Chlamydomonas reinhardtii SV=1 TOU=Cre	TAL2	AT1G12230.1	Metabolism	Chloroplast;Cytosol	12	12	57.776		1.19266	1.977	0.0641712	3.93674	0.08176	+	1.55381	2.41263	0.0279377	5.32444	0.0196879		0.648279	1.26949	0.224761	2.41076	0.377155		0.649973	-0.707513	0.223886	0.612375	0.34867		1.32901	-1.14314	0.0468803	0.452773	0.0993913		0.989491	-0.925326	0.102449	0.526561	0.224031
[truncated: 32 more rows]

## Sheet: Significants PGRL1
									Enriched in PGRL1 TID vs. mCherryTID
									T-test: FDR=0.05;S0=1
									N=44/44
									CL
[truncated: 46 more rows]
