# Supplementary material for: TurboID reveals the proxiomes of Chlamydomonas proteins involved in thylakoid biogenesis and stress response
Source: Plant Physiol. 2023 Jun 13;193(3):1772–96. doi: 10.1093/plphys/kiad335 (PMC10602608; doi:10.1093/plphys/kiad335)
Supplement: kiad335_Supplementary_Data [file kiad335_supplementary_data.zip › Supplemental Data Set 7.xlsx]

## Sheet: Total
Kreis et al. (2023) TurboID reveals the proxiomes of CGE1, VIPP1, and VIPP2 in Chlamydomonas reinhardtii and confirms VPL2 and PGRL1 in the VIPP1 proxiome
Supplemental Data Set S7: Cellular localization of proteins identified in the TurboID mediated VIPP1/2, VPL2, PGRL1 and CGE1 proxiomes
308 significantly enriched proteins in TID strains compared to WT (determined by T-tests with an FDR = 0.05 and S0 = 1 in Perseus) are marked with "+". Black, not significant; blue/light blue and green, significantly enriched vs. WT with a q-value <0.05 and fold change difference of log2≥1.
36, 44 and 235 proteins were found to be significantly enriched in 3 independent experimental setups using VIPP1 or VIPP2 as baits. Setup 1: biotin labeling in vivo without the addition of exogenous biotin. Setup 2: biotin labeling in vivo with the addition of 1 mM biotin to the cultures for 4 h in parallel to H2O2 exposure. Setup 3: 0.5 mM biotin together with 2.5 mM ATP and an ATP-regenerating …
68 proteins were found to be significantly enriched using VPL2 as bait. Setup 2: biotin labeling in vivo with the addition of 1 mM biotin to the cultures for 4 h under standard growing conditions. CL = Continuous light
78 proteins were found to be significantly enriched using PGRL1 as bait. Setup 2: biotin labeling in vivo with the addition of 1 mM biotin to the cultures for 4 h under standard growing conditions. CL = Continuous light
108 proteins were found to be significantly enriched using CGE1 as bait. Setup 1: biotin labeling in vivo without the addition of exogenous biotin. CL = Continuous light; HS = 1 h at 40°C
Proteins highlighted in red were identified with only one peptide.
									in vivo																								Membrane Boost
									CL VIPP1TID						CL VIPP2TID						H2O2 VIPP1TID						H2O2 VIPP2TID						CL VIPP1TID						CL VIPP2TID						H2O2 VIPP1TID
			Majority protein IDs	Fasta headers	Protein or Genename	Best-hit-arabi-name	Category	Localization	significant	-log10 p-value	log2 fold-change	p-value	fold-change	q-value	significant	-log10 p-value	log2 fold-change	p-value	fold-change	q-value	significant	-log10 p-value	log2 fold-change	p-value	fold-change	q-value	significant	-log10 p-value	log2 fold-change	p-value	fold-change	q-value	significant	-log10 p-value	log2 fold-change	p-value	fold-change	q-value	significant	-log10 p-value	log2 fold-change	p-value	fold-change	q-value	significant	-log10 p-value	log2 fold-change	p-value	fold-change
			Cre-1.g2717034.t1.p1	Cre-1.g2717034.t1.p1 None DBV=NCBI OS=Chlamydomonas reinhardtii PN=atpB TOU=Cre	ATPB		ATP synthetase	Chloroplast																									+	1.69885	3.92604	0.0200055	15.2004	0.031375		0.457165	1.46206	0.349008	2.75501	0.853474
			Cre06.g259900.t1.2	Cre06.g259900.t1.2 Chloroplast ATP synthase gamma chain ALS=ATPC DBV=JGI5.5 GN=ATPC OS=Chlamydomonas reinhardtii SV=2 TOU=Cre	ATPC	AT4G04640.1		Chloroplast
			Cre12.g507650.t2.1;Cre12.g507650.t1.2	Cre12.g507650.t2.1 Chloroplast DnaJ-like protein ALS=CDJ1 DBV=JGI5.5 GN=CDJ1 OS=Chlamydomonas reinhardtii SV=1 TOU=Cre;Cre12.g507650.t1.2 Chloroplast DnaJ-like protein ALS=CDJ1 DBV=JGI5.5 GN=CDJ1 OS=Chlamydomonas reinhardtii SV=2 TOU=Cre	CDJ1;CDJ1	AT2G41460.1;AT2G22360.1;AT2G22360.1	Chaperone;DNA repair	Chloroplast;Mitochondrion																																						0.316369	0.627227	0.482649	1.54459
			Cre07.g316050.t1.2	Cre07.g316050.t1.2 Chloroplast DnaJ-like protein ALS=CDJ2 DBV=JGI5.5 GN=CDJ2 OS=Chlamydomonas reinhardtii SV=2 TOU=Cre	CDJ2	AT5G59610.1		Chloroplast
			Cre07.g341600.t1.2	Cre07.g341600.t1.2 GrpE nucleotide release factor ALS=CGE1 DBV=JGI5.5 GN=CGE1 OS=Chlamydomonas reinhardtii SV=2 TOU=Cre	CGE1	AT5G17710.2	HSP70B nucleotide exchange factor	Chloroplast
			Cre14.g632000.t1.1	Cre14.g632000.t1.1 GrpE nucleotide release factor ALS=CGE2 DBV=JGI5.5 GN=CGE2 OS=Chlamydomonas reinhardtii SV=1 TOU=Cre	CGE2	AT5G17710.2	Chaperone	Chloroplast
			Cre01.g050950.t1.2	Cre01.g050950.t1.2 None DBV=JGI5.5 OS=Chlamydomonas reinhardtii SV=2 TOU=Cre	CHLP1	AT1G74470.1		Chloroplast																									+	1.95386	6.00058	0.0111209	64.0257	0.00652632		0.905316	3.03187	0.124361	8.17869	0.430727	+	3.15305	6.44448	0.000702991	87.0927
			Cre02.g090850.t1.1	Cre02.g090850.t1.1 ClpB chaperone, Hsp100 family ALS=CLPB3 DBV=JGI5.5 GN=CLPB3 OS=Chlamydomonas reinhardtii SV=1 TOU=Cre	CLPB3	AT5G15450.1	Chlorophyll metabolism	Chloroplast													+	2.41521	3.02459	0.00384406	8.13752	0.0232258		0.120777	-0.430655	0.757222	0.741925	0.994674
			Cre03.g184550.t1.2	Cre03.g184550.t1.2 Predicted protein ALS=CPLD28 DBV=JGI5.5 GN=CPLD28 OS=Chlamydomonas reinhardtii SV=2 TOU=Cre	CPLD28/LPA3	AT1G73060.1	Photosystem II assembly	Chloroplast
			Cre13.g607900.t1.1	Cre13.g607900.t1.1 None DBV=JGI5.5 OS=Chlamydomonas reinhardtii SV=1 TOU=Cre	CPLD68	AT2G38780.1		Mitochondrion	+	3.67288	4.37333	0.000212383	20.7254	0	+	2.43131	4.80997	0.00370416	28.0508	0		0.0553644	0.157767	0.88031	1.11556	0.9648		0.639079	1.33625	0.229573	2.52494	0.759019	+	2.95987	5.78262	0.00109681	55.0481	0		0.634648	2.55119	0.231927	5.86118	0.67903
			Cre16.g673729.t1.1	Cre16.g673729.t1.1 Chaperonin 11, probably chloroplastic ALS=CPN11 DBV=JGI5.5 GN=CPN11 OS=Chlamydomonas reinhardtii SV=1 TOU=Cre	CPN11	AT5G20720.1	Chaperone	Chloroplast
			Cre08.g358562.t1.1	Cre08.g358562.t1.1 Chaperonin 20 ALS=CPN20 DBV=JGI5.5 GN=CPN20 OS=Chlamydomonas reinhardtii SV=1 TOU=Cre	CPN20	AT5G20720.1	Chaperone	Chloroplast		1.17198	2.04731	0.0673008	4.13335	0.238345		0.79829	1.07669	0.159115	2.10919	0.72007	+	2.69305	2.68821	0.00202745	6.44513	0.0288485		1.15737	2.26236	0.0696033	4.79776	0.402424
			Cre10.g433950.t1.1	Cre10.g433950.t1.1 None DBV=JGI5.5 OS=Chlamydomonas reinhardtii SV=1 TOU=Cre	CURTL2	AT1G52220.1		Chloroplast
			Cre16.g694450.t1.2	Cre16.g694450.t1.2 DnaJ-like protein DBV=JGI5.5 OS=Chlamydomonas reinhardtii SV=2 TOU=Cre	DNJ36	AT4G39960.1		Chloroplast
			Cre03.g201100.t1.2	Cre03.g201100.t1.2 FtsH-like ATPase/metalloprotease DBV=JGI5.5 OS=Chlamydomonas reinhardtii SV=2 TOU=Cre	FHL1	AT5G64580.1	Protease	Chloroplast	+	3.21213	5.5731	0.000613578	47.6069	0		1.04833	1.77523	0.0894685	3.42293	0.398194	+	2.6479	4.12364	0.00224957	17.4317	0.010963		2.22727	3.48342	0.00592557	11.1844	0.0531765														1.72069	2.75087	0.0190244	6.73123
			Cre17.g720050.t1.2	Cre17.g720050.t1.2 FtsH-like membrane ATPase/metalloprotease ALS=FHL2 DBV=JGI5.5 GN=FHL2 OS=Chlamydomonas reinhardtii SV=2 TOU=Cre	FHL2	AT2G30950.1	Protease	Chloroplast																									+	2.26597	4.89839	0.00542038	29.8238	0.00729412		0.0490233	0.211506	0.893258	1.1579	1	+	2.04194	3.79877	0.00907946	13.9169
			Cre07.g352350.t1.2	Cre07.g352350.t1.2 None DBV=JGI5.5 OS=Chlamydomonas reinhardtii SV=2 TOU=Cre	FHL3	AT1G50250.1		Mitochondrion	+	4.39359	7.54152	4.04027e-05	186.305	0	+	3.54147	6.69588	0.000287429	103.672	0	+	3.4189	5.43192	0.000381154	43.1689	0.012	+	2.36502	3.77932	0.00431499	13.7306	0.0434286	+	2.26073	5.85792	0.00548618	57.9975	0		0.611198	2.63364	0.244795	6.2059	0.654743	+	1.54788	5.01725	0.0283217	32.3849
			Cre11.g476750.t1.2	Cre11.g476750.t1.2 Ferredoxin-NADP reductase ALS=FNR1 DBV=JGI5.5 GN=FNR1 OS=Chlamydomonas reinhardtii SV=2 TOU=Cre	FNR1	AT4G05390.1		Chloroplast
			Cre12.g485800.t1.2	Cre12.g485800.t1.2 FtsH-like membrane ATPase/metalloprotease ALS=FHL1 DBV=JGI5.5 GN=FHL1 OS=Chlamydomonas reinhardtii SV=2 TOU=Cre	FTSH1	AT5G42270.1	Protease	Chloroplast
			Cre05.g246800.t1.2	Cre05.g246800.t1.2 Tetrapyrrole-binding protein ALS=GUN4 DBV=JGI5.5 GN=GUN4 OS=Chlamydomonas reinhardtii SV=2 TOU=Cre	GUN4	AT3G59400.1		Chloroplast
			Cre11.g477625.t1.1	Cre11.g477625.t1.1 None DBV=JGI5.5 OS=Chlamydomonas reinhardtii SV=1 TOU=Cre	GUN5	AT5G13630.1	Magnesium chelatase subunit H, chlorophyll synthesis	Chloroplast
			Cre03.g189950.t1.2	Cre03.g189950.t1.2 HSP70-HSP90 organizing protein ALS=HOP1 DBV=JGI5.5 GN=HOP1 OS=Chlamydomonas reinhardtii SV=2 TOU=Cre	HOP1	AT4G12400.2	Chaperone	Cytosol		1.33661	2.60895	0.046067	6.1006	0.171143		0.246767	-0.377986	0.566543	0.769511	0.939233		1.54794	1.76994	0.0283178	3.4104	0.180381		0.131162	0.636421	0.739329	1.55447	0.99546		0.197531	-0.417576	0.634555	0.748681	0.915741		0.577361	0.448018	0.26463	1.36416	1		1.3646	1.32852	0.0431917	2.51145
			Cre06.g250100.t1.2	Cre06.g250100.t1.2 Heat shock protein 70B ALS=HSP70B DBV=JGI5.5 GN=HSP70B OS=Chlamydomonas reinhardtii SV=2 TOU=Cre	HSP70B	AT5G49910.1	Chaperone	Chloroplast																									+	2.23525	4.59038	0.00581768	24.0903	0.0118095		0.196441	-0.408285	0.636149	0.753519	0.98048
			Cre09.g393200.t1.2	Cre09.g393200.t1.2 Heat shock protein 70C ALS=HSP70C DBV=JGI5.5 GN=HSP70C OS=Chlamydomonas reinhardtii SV=2 TOU=Cre	HSP70C	AT5G09590.1	Chaperone	Mitochondrion.Matrix																																					+	2.64079	2.72649	0.0022867	6.61843
			Cre12.g514850.t1.2	Cre12.g514850.t1.2 Heat shock protein 90C ALS=HSP90C DBV=JGI5.5 GN=HSP90C OS=Chlamydomonas reinhardtii SV=2 TOU=Cre	HSP90C	AT2G04030.1	Chaperone	Chloroplast.Stroma	+	3.23919	4.85184	0.000576514	28.8768	0		1.67602	2.57556	0.0210853	5.96102	0.14175	+	3.26231	3.95178	0.000546626	15.4741	0.0174118		2.49245	2.71962	0.00321773	6.58699	0.0826	+	2.48005	2.92755	0.00331093	7.60817	0.0292		0.126637	-0.209551	0.747073	0.864806	1
			Cre04.g220200.t3.1;Cre04.g220200.t1.2;Cre04.g220200.t2.1	Cre04.g220200.t3.1 None DBV=JGI5.5 OS=Chlamydomonas reinhardtii SV=1 TOU=Cre;Cre04.g220200.t1.2 None DBV=JGI5.5 OS=Chlamydomonas reinhardtii SV=2 TOU=Cre;Cre04.g220200.t2.1 None DBV=JGI5.5 OS=Chlamydomonas reinhardtii SV=1 TOU=Cre	KEA1	AT4G00630.1;AT4G00630.1;AT4G00630.1	K transport	Chloroplast	+	3.29932	5.15803	0.000501973	35.7044	0	+	2.48647	3.69829	0.00326235	12.9806	0.032	+	2.42224	4.536	0.00378234	23.1991	0.0113846		1.63986	3.08979	0.0229161	8.51372	0.151273		1.02454	4.34707	0.0945061	20.3516	0.0818947		1.13711	1.13715	0.0729273	2.19946	0.726791	+	2.24571	5.53628	0.00567924	46.4073
			Cre10.g452050.t1.2	Cre10.g452050.t1.2 Light-harvesting protein of photosystem I ALS=LHCA4 DBV=JGI5.5 GN=LHCA4 OS=Chlamydomonas reinhardtii SV=2 TOU=Cre	LHCA4	AT3G47470.1		Chloroplast		0.647639	2.27465	0.225092	4.8388	0.419605		0.904272	4.19259	0.12466	18.285	0.206595
			Cre16.g673650.t1.1	Cre16.g673650.t1.1 Minor chlorophyll a/b binding protein of photosystem II ALS=LHCB5 DBV=JGI5.5 GN=LHCB5 OS=Chlamydomonas reinhardtii SV=1 TOU=Cre	LHCB5	AT4G10340.1		Chloroplast
			Cre03.g156900.t1.2	Cre03.g156900.t1.2 Chlorophyll a/b binding protein of LHCII ALS=LHCBM5 DBV=JGI5.5 GN=LHCBM5 OS=Chlamydomonas reinhardtii SV=2 TOU=Cre	LHCBM5	AT2G05070.1	Photosynthesis	Chloroplast
			Cre12.g512300.t1.2	Cre12.g512300.t1.2 None DBV=JGI5.5 OS=Chlamydomonas reinhardtii SV=2 TOU=Cre	LOX	AT1G55020.1		Mitochondrion	+	4.65844	6.6331	2.19563e-05	99.2572	0	+	2.95423	4.55798	0.00111114	23.5553	0	+	2.87985	4.09723	0.00131871	17.1155	0.0134545		0.589253	1.82409	0.257482	3.54084	0.682112	+	3.57674	7.1338	0.000265009	140.439	0		1.03519	2.7114	0.0922168	6.54957	0.487158	+	3.77092	6.19129	0.000169465	73.0742
			Cre10.g430150.t1.2	Cre10.g430150.t1.2 None DBV=JGI5.5 OS=Chlamydomonas reinhardtii SV=2 TOU=Cre	LPA1	AT1G02910.1	Photosystem II assembly	Chloroplast																									+	2.37929	3.62888	0.00417551	12.3709	0.01488		0.697464	1.42742	0.200695	2.68965	0.67544
			Cre-1.g2716962.t1.p1	Cre-1.g2716962.t1.p1 None DBV=NCBI OS=Chlamydomonas reinhardtii PN=ORF2971 TOU=Cre	ORF2971			Chloroplast
			Cre07.g325736.t1.1	Cre07.g325736.t1.1 None DBV=JGI5.5 OS=Chlamydomonas reinhardtii SV=1 TOU=Cre	PAP	AT5G19940.1		Chloroplast	+	2.75197	7.84372	0.00177023	229.718	0	+	2.73463	7.75605	0.00184234	216.174	0	+	3.77049	6.48696	0.000169633	89.6953	0.0154286	+	3.33076	6.19014	0.000466917	73.016	0.036	+	3.19176	7.12929	0.000643043	140.001	0	+	1.99407	5.85155	0.0101375	57.742	0.047	+	2.64559	4.32518	0.00226157	20.0451
			Cre12.g558900.t1.2	Cre12.g558900.t1.2 Cytochrome b6f complex subunit V ALS=PETO DBV=JGI5.5 GN=PETO OS=Chlamydomonas reinhardtii SV=2 TOU=Cre	PETO		Photosynthesis	Chloroplast
			Cre12.g553250.t1.2	Cre12.g553250.t1.2 Phosphofructokinase ALS=PFK2 DBV=JGI5.5 GN=PFK2 OS=Chlamydomonas reinhardtii SV=2 TOU=Cre	PFK2	AT2G22480.1	Phosphofructokinase	Chloroplast
			Cre-1.g2717000.t1.p1	Cre-1.g2717000.t1.p1 None DBV=NCBI OS=Chlamydomonas reinhardtii PN=psaA TOU=Cre	PSAA		Photosynthesis	Chloroplast
			Cre05.g238332.t1.1	Cre05.g238332.t1.1 Photosystem I reaction center subunit II, 20 kDa ALS=PSAD DBV=JGI5.5 GN=PSAD OS=Chlamydomonas reinhardtii SV=1 TOU=Cre	PSAD	AT1G03130.1		Chloroplast
			Cre07.g330250.t1.2	Cre07.g330250.t1.2 Subunit H of photosystem I ALS=PSAH DBV=JGI5.5 GN=PSAH OS=Chlamydomonas reinhardtii SV=2 TOU=Cre	PSAH	AT3G16140.1		Chloroplast
			Cre08.g372450.t1.2	Cre08.g372450.t1.2 Oxygen evolving enhancer protein 3 ALS=PSBQ DBV=JGI5.5 GN=PSBQ OS=Chlamydomonas reinhardtii SV=2 TOU=Cre	PSBQ	AT4G05180.1		Chloroplast
			Cre06.g261000.t1.2	Cre06.g261000.t1.2 10 kDa photosystem II polypeptide ALS=PSBR DBV=JGI5.5 GN=PSBR OS=Chlamydomonas reinhardtii SV=2 TOU=Cre	PSBR	AT1G79040.1		Chloroplast																									+	1.9921	3.86538	0.0101836	14.5746	0.0183704		1.53999	2.90201	0.028841	7.47467	0.216923
			Cre05.g247450.t1.2	Cre05.g247450.t1.2 Putative rhodanese-like protein ALS=CGL56 DBV=JGI5.5 GN=CGL56 OS=Chlamydomonas reinhardtii SV=2 TOU=Cre	RDP5/CGL56	AT3G59780.1		Chloroplast	+	4.06735	4.84	8.56347e-05	28.6408	0	+	2.32538	5.75197	0.00472737	53.8909	0	+	2.80912	3.51442	0.00155196	11.4274	0.0105714	+	2.00381	4.48417	0.00991266	22.3805	0.0405333	+	3.96814	6.15679	0.000107612	71.3475	0		2.42996	5.14705	0.00371569	35.4337	0.0626667	+	2.55205	5.17327	0.00280511	36.0836
			Cre12.g517900.t1.1	Cre12.g517900.t1.1 Chloroplast-associated SecA protein ALS=SCA1 DBV=JGI5.5 GN=SCA1 OS=Chlamydomonas reinhardtii SV=1 TOU=Cre	SCA1;SCA2;SCA2	AT4G01800.1;AT4G01800.1;AT4G01800.1	CP Sorting	Chloroplast;Cytosol
			Cre06.g282000.t1.1;Cre06.g282000.t2.1	Cre06.g282000.t1.1 Soluble starch synthase III ALS=SSS3 DBV=JGI5.5 GN=SSS3 OS=Chlamydomonas reinhardtii SV=1 TOU=Cre;Cre06.g282000.t2.1 Soluble starch synthase III ALS=SSS3 DBV=JGI5.5 GN=SSS3 OS=Chlamydomonas reinhardtii SV=1 TOU=Cre	STA3;STA3	AT1G11720.2;AT1G11720.2	Soluble starch synthase III	Chloroplast		1.423	2.39791	0.0377572	5.27039	0.174419		0.605017	-0.833167	0.248304	0.561296	0.815755		1.66411	2.78638	0.0216716	6.89897	0.0794737		0.255429	0.601448	0.555355	1.51724	1
			Cre12.g552200.t1.2	Cre12.g552200.t1.2 Starch phosphorylase DBV=JGI5.5 OS=Chlamydomonas reinhardtii SV=2 TOU=Cre	STA4	AT3G46970.1	Starch metabolism	Chloroplast													+	3.95959	3.19526	0.000109751	9.15944	0.0123333		0.309322	0.642031	0.490544	1.56052	0.974838
			Cre02.g120250.t1.1;Cre02.g120250.t2.1	Cre02.g120200.t1.2 None DBV=JGI5.5 OS=Chlamydomonas reinhardtii SV=2 TOU=Cre;Cre02.g120250.t1.1 Calcium/calmodulin-dependent protein kinase DBV=JGI5.5 OS=Chlamydomonas reinhardtii SV=1 TOU=Cre;Cre02.g120250.t2.1 Calcium/calmodulin-dependent protein kinase DBV=JGI5.5 OS=Chlamydomonas reinhardtii SV=1 TOU=Cre	STT7/STN7	AT1G68830.1;AT1G68830.1	Photosynthesis	Chloroplast
			Cre07.g340200.t1.1	Cre07.g340200.t1.1 Thylakoid transmembrane protein involved in cyclic electron flow ALS=TEF3 DBV=JGI5.5 GN=TEF3 OS=Chlamydomonas reinhardtii SV=1 TOU=Cre	TEF3/PGRL1	AT4G11960.1		Chloroplast	+	2.02853	3.65016	0.00936419	12.5547	0.0390968	+	2.3035	4.22346	0.00497164	18.6805	0.0305263														1.54614	2.49293	0.0284354	5.6292	0.0890256		1.85728	3.0964	0.0138906	8.55282	0.142667		1.32384	2.83989	0.0474417	7.15965
			Cre01.g031100.t1.2	Cre01.g031100.t1.2 Predicted protein ALS=TEF30 DBV=JGI5.5 GN=TEF30 OS=Chlamydomonas reinhardtii SV=2 TOU=Cre	TEF30	AT1G55480.1	Photosystem II assembly	Chloroplast
			Cre02.g111450.t1.2	Cre02.g111450.t1.2 Rhodanese-like protein ALS=TEF4 DBV=JGI5.5 GN=TEF4 OS=Chlamydomonas reinhardtii SV=2 TOU=Cre	TEF4	AT4G27700.1		Chloroplast
			Cre09.g411200.t1.2	Cre09.g411200.t1.2 Rieske [2Fe-2S] domain containing protein ALS=TEF5 DBV=JGI5.5 GN=TEF5 OS=Chlamydomonas reinhardtii SV=2 TOU=Cre	TEF5/PSB33	AT1G71500.1	Photosynthesis	Chloroplast.Stroma.Thylakoid.Membrane
			Cre16.g665250.t1.2	Cre16.g665250.t1.2 Thykaloid associated protein required for photosynthetic acclimation to variable light intensity ALS=APE1 DBV=JGI5.5 GN=APE1 OS=Chlamydomonas reinhardtii SV=2 TOU=Cre	TEF6/APE1	AT5G38660.1		Chloroplast
			Cre03.g164000.t1.2	Cre03.g164000.t1.2 Predicted protein ALS=TEF7 DBV=JGI5.5 GN=TEF7 OS=Chlamydomonas reinhardtii SV=2 TOU=Cre	TEF7/ANR1			Chloroplast
			Cre13.g562850.t1.2	Cre13.g562850.t1.2 Thylakoid formation protein ALS=THF1 DBV=JGI5.5 GN=THF1 OS=Chlamydomonas reinhardtii SV=2 TOU=Cre	THF1	AT2G20890.1	Photosystem II assembly	Chloroplast
			Cre10.g452450.t1.2	Cre10.g452450.t1.2 110 kDa translocon of chloroplast envelope inner membrane ALS=TIC110 DBV=JGI5.5 GN=TIC110 OS=Chlamydomonas reinhardtii SV=2 TOU=Cre	TIC110	AT1G06950.1	CP Translocon	Chloroplast
			Cre12.g508000.t1.1	Cre12.g508000.t1.1 Translocon component Tic40-related protein ALS=TIC40 DBV=JGI5.5 GN=TIC40 OS=Chlamydomonas reinhardtii SV=1 TOU=Cre	TIC40	AT5G16620.1	CP Translocon	Chloroplast.Membrane.Inner																									+	2.33779	3.20612	0.0045942	9.22865	0.025931		0.563926	1.18411	0.272944	2.27223	0.843103
			Cre06.g269050.t1.2	Cre06.g269050.t1.2 None DBV=JGI5.5 OS=Chlamydomonas reinhardtii SV=2 TOU=Cre	TIC62	AT3G18890.1		Chloroplast	+	3.67269	6.76567	0.000212476	108.81	0	+	3.43424	6.71048	0.000367926	104.726	0	+	1.82679	7.40077	0.0149008	168.987	0.01184	+	1.77499	7.25892	0.0167884	153.163	0.0403333	+	2.24828	7.27149	0.00564573	154.503	0		1.22588	5.09818	0.0594456	34.2535	0.156	+	3.9645	4.88357	0.000108518	29.519
			Cre01.g001750.t1.2	Cre01.g001750.t1.2 Chloroplast trigger factor ALS=TIG1 DBV=JGI5.5 GN=TIG1 OS=Chlamydomonas reinhardtii SV=2 TOU=Cre	TIG1	AT5G55220.1	Chaperone	Chloroplast.Stroma
			Cre13.g583550.t1.2	Cre13.g583550.t1.2 Vesicle inducing protein in plastids 1 ALS=VIP1 DBV=JGI5.5 GN=VIP1 OS=Chlamydomonas reinhardtii SV=2 TOU=Cre	VIPP1	AT1G65260.1		Chloroplast	+	5.59042	12.9293	2.56791e-06	7800.22	0	+	3.74394	5.34005	0.000180327	40.5056	0	+	5.5242	10.8109	2.99089e-06	1796.41	0	+	3.08435	3.90865	0.000823474	15.0183	0.0214545	+	6.05009	12.4074	8.91066e-07	5432.5	0		2.28016	3.2641	0.00524614	9.60709	0.106286	+	4.07044	11.8452	8.50276e-05	3679.26
			Cre11.g468050.t1.2	Cre11.g468050.t1.2 None DBV=JGI5.5 OS=Chlamydomonas reinhardtii SV=2 TOU=Cre	VIPP2	AT1G65260.1		Chloroplast.Stroma		0.934435	1.30318	0.116296	2.46772	0.469361	+	4.17655	10.8893	6.65963e-05	1896.73	0		0.694074	-0.516415	0.202267	0.699107	0.800361	+	4.66698	9.30622	2.15288e-05	633.069	0		0.0845691	0.15404	0.823059	1.11268	0.97285	+	3.73706	10.229	0.000183206	1200.15	0	+	3.20019	7.69605	0.000630681	207.368
			Cre03.g149250.t1.2	Cre03.g149250.t1.2 None DBV=JGI5.5 OS=Chlamydomonas reinhardtii SV=2 TOU=Cre	VPL1/ICL2	AT2G43180.1	Isocitrate lyase	Chloroplast	+	3.41434	6.42869	0.000385177	86.1447	0		0.794382	1.64394	0.160553	3.12518	0.506133	+	2.61999	4.89441	0.00239889	29.7416	0.0185		0.165179	0.575767	0.68363	1.49047	1
			Cre12.g547250.t1.2	Cre12.g547250.t1.2 None DBV=JGI5.5 OS=Chlamydomonas reinhardtii SV=2 TOU=Cre	VPL10			Chloroplast
			Cre13.g604150.t1.2	Cre13.g604150.t1.2 None DBV=JGI5.5 OS=Chlamydomonas reinhardtii SV=2 TOU=Cre	VPL11/ABCB4	AT4G28620.1		Mitochondrion
			Cre07.g333150.t1.2	Cre07.g333150.t1.2 None DBV=JGI5.5 OS=Chlamydomonas reinhardtii SV=2 TOU=Cre	VPL2			Cytosol	+	3.89124	8.96118	0.000128458	498.407	0	+	3.59203	5.11308	0.000255841	34.6091	0	+	3.75948	8.81611	0.000173988	450.727	0.036	+	3.21855	4.63218	0.000604575	24.7985	0.0135	+	5.15789	8.18238	6.952e-06	290.497	0		0.960344	1.3375	0.109561	2.52713	0.7145	+	4.72293	8.84247	1.89265e-05	459.038
			Cre07.g338350.t1.2	Cre07.g338350.t1.2 Predicted protein ALS=CPLD50 DBV=JGI5.5 GN=CPLD50 OS=Chlamydomonas reinhardtii SV=2 TOU=Cre	VPL3/CPLD50	AT5G03900.2		Chloroplast																																					+	3.56945	5.93217	0.000269495	61.0606
			Cre01.g045600.t1.1	Cre01.g045600.t1.1 Speract/scavenger receptor, transmembrane glycoprotein ALS=SRR12 DBV=JGI5.5 GN=SRR12 OS=Chlamydomonas reinhardtii SV=1 TOU=Cre	VPL4/SRR12	AT1G50240.2		Chloroplast
			Cre16.g687200.t1.1	Cre16.g687200.t1.1 None DBV=JGI5.5 OS=Chlamydomonas reinhardtii SV=1 TOU=Cre	VPL5	AT4G13220.1		Chloroplast
			Cre03.g179800.t1.2	Cre03.g179800.t1.2 Low-CO2-inducible membrane protein ALS=LCI24 DBV=JGI5.5 GN=LCI24 OS=Chlamydomonas reinhardtii SV=2 TOU=Cre	VPL6/LCI24			Chloroplast																									+	2.36541	4.55123	0.00431112	23.4454	0.0062		0.526592	0.541326	0.297446	1.45531	0.977435
			Cre13.g570350.t2.1;Cre13.g570350.t1.1	Cre13.g570350.t2.1 ABC1-like kinase ALS=AKC4 DBV=JGI5.5 GN=AKC4 OS=Chlamydomonas reinhardtii SV=1 TOU=Cre;Cre13.g570350.t1.1 ABC1-like kinase ALS=AKC4 DBV=JGI5.5 GN=AKC4 OS=Chlamydomonas reinhardtii SV=1 TOU=Cre	VPL7/AKC4;AKC4	AT3G24190.1;AT5G64940.1;AT5G64940.2		Chloroplast
			Cre07.g333350.t1.2	Cre07.g333350.t1.2 None DBV=JGI5.5 OS=Chlamydomonas reinhardtii SV=2 TOU=Cre	VPL8			Chloroplast
			Cre13.g570400.t1.2	Cre13.g570400.t1.2 None DBV=JGI5.5 OS=Chlamydomonas reinhardtii SV=2 TOU=Cre	VPL9/ARMET-LIKE PROTEIN	AT5G43860.1		Chloroplast
			Cre03.g206600.t1.2	Cre03.g206600.t1.2 Acetohydroxyacid dehydratase ALS=AAD1 DBV=JGI5.5 GN=AAD1 OS=Chlamydomonas reinhardtii SV=2 TOU=Cre	AAD1	AT3G23940.1	Acetohydroxyacid dehydratase, branched chain amino acid synthesis	Chloroplast
			Cre10.g434750.t1.2	Cre10.g434750.t1.2 Acetohydroxy acid isomeroreductase ALS=AAI1 DBV=JGI5.5 GN=AAI1 OS=Chlamydomonas reinhardtii SV=2 TOU=Cre	AAI1	AT3G58610.1	Acetohydroxy acid isomeroreductase, amino acid synthesis	Chloroplast													+	3.64838	3.51072	0.000224709	11.3981	0.0140952		0.18524	0.502828	0.65277	1.41699	1
			Cre09.g396700.t1.2	Cre09.g396700.t1.2 Acetate kinase ALS=ACK1 DBV=JGI5.5 GN=ACK1 OS=Chlamydomonas reinhardtii SV=2 TOU=Cre	ACK1;ACK2		Acetate kinase	Chloroplast;Mitochondrion
			Cre12.g519100.t1.2	Cre12.g519100.t1.2 None DBV=JGI5.5 OS=Chlamydomonas reinhardtii SV=2 TOU=Cre	ACX2/ACC1	AT2G38040.2	Acetyl-CoA carboxylase	Chloroplast	+	3.14024	3.90014	0.000724036	14.93	0.013	+	3.01524	3.27605	0.000965517	9.687	0.0352	+	3.68277	3.51695	0.000207601	11.4474	0.0155789		1.54946	2.09474	0.0282189	4.27149	0.320148
			Cre10.g456050.t2.1;Cre10.g456050.t1.2;Cre10.g456100.t1.2	Cre10.g456050.t2.1 None DBV=JGI5.5 OS=Chlamydomonas reinhardtii SV=1 TOU=Cre;Cre10.g456050.t1.2 None DBV=JGI5.5 OS=Chlamydomonas reinhardtii SV=2 TOU=Cre;Cre10.g456100.t1.2 Flagellar flavodoxin, involved in phototaxis ALS=AGG3 DBV=JGI5.5 GN=AGG3 OS=Chlamyd	AGG3	AT5G54500.1;AT5G54500.1;AT5G54500.1		Cytosol
			Cre09.g386758.t1.1	Cre09.g386758.t1.1 Acetolactate synthase, large subunit ALS=ALS1 DBV=JGI5.5 GN=ALS1 OS=Chlamydomonas reinhardtii SV=1 TOU=Cre	ALS1	AT3G48560.1	Acetolactate synthase, branched amino acid synthesis	Chloroplast
			Cre08.g362450.t1.2	Cre08.g362450.t1.2 Alpha-amylase ALS=AMA2 DBV=JGI5.5 GN=AMA2 OS=Chlamydomonas reinhardtii SV=2 TOU=Cre	AMA2	AT1G69830.1	Alpha amylase	Chloroplast
			Cre02.g087700.t1.2	Cre02.g087700.t1.2 Ascorbate peroxidase ALS=APX1 DBV=JGI5.5 GN=APX1 OS=Chlamydomonas reinhardtii SV=2 TOU=Cre	APX1	AT4G08390.1	Ascorbate peroxidase	Chloroplast		0.0272797	0.0583269	0.939118	1.04126	0.990454		0.705496	0.874932	0.197017	1.83392	0.769687
			Cre01.g021251.t1.1	Cre01.g021251.t1.1 None DBV=JGI5.5 OS=Chlamydomonas reinhardtii SV=1 TOU=Cre	ARG7	AT5G10920.1	Argininosuccinate lyase, arginine synthesis	Chloroplast
			Cre02.g079800.t1.2	Cre02.g079800.t1.2 Mitochondrial F1F0 ATP synthase associated 13.3 kDa protein ALS=ASA6 DBV=JGI5.5 GN=ASA6 OS=Chlamydomonas reinhardtii SV=2 TOU=Cre	ASA6			Mitochondrion
			Cre17.g698000.t1.2	Cre17.g698000.t1.2 Mitochondrial F1F0 ATP synthase, beta subunit ALS=ATP2 DBV=JGI5.5 GN=ATP2 OS=Chlamydomonas reinhardtii SV=2 TOU=Cre	ATP2	AT5G08690.1		Mitochondrion																										1.45093	3.07583	0.0354054	8.43174	0.0709714		0.9813	2.30562	0.1044	4.9438	0.524348
			Cre12.g484000.t1.2	Cre12.g484000.t1.2 None DBV=JGI5.5 OS=Chlamydomonas reinhardtii SV=2 TOU=Cre	BCX1	ATCG00500.1	Acetyl-CoA carboxylase beta-carboxyltransferase subunit	Chloroplast		0.930156	2.75639	0.117448	6.75703	0.220509		0.993451	1.81193	0.101519	3.51112	0.41746													+	3.61232	3.23071	0.000244163	9.3873	0.00688889		2.03399	2.2057	0.00924719	4.61298	0.252286
			Cre06.g261750.t1.2	Cre06.g261750.t1.2 None DBV=JGI5.5 OS=Chlamydomonas reinhardtii SV=2 TOU=Cre	Bestropin	AT2G45870.1		Chloroplast
			Cre03.g168450.t1.2	Cre03.g168450.t1.2 T-complex protein 1, theta subunit ALS=CCT8 DBV=JGI5.5 GN=CCT8 OS=Chlamydomonas reinhardtii SV=2 TOU=Cre	CCT8	AT3G03960.1		Cytosol
			Cre18.g748397.t1.1	Cre18.g748397.t1.1 None DBV=JGI5.5 OS=Chlamydomonas reinhardtii SV=1 TOU=Cre	CGL143	AT1G36320.1		Mitochondrion
			Cre12.g508300.t1.1	Cre12.g508300.t1.1 None DBV=JGI5.5 OS=Chlamydomonas reinhardtii SV=1 TOU=Cre	CGL144	AT1G27385.2	Phosphoribosylformylglycinamidine synthase, Purin synthesis	Chloroplast
			Cre13.g579550.t1.1	Cre13.g579550.t1.1 Predicted protein ALS=CGL27 DBV=JGI5.5 GN=CGL27 OS=Chlamydomonas reinhardtii SV=1 TOU=Cre	CGL27	AT1G62780.1	tRNA adenosine methylthiotransferase	Chloroplast
			Cre05.g245102.t1.1	Cre05.g245102.t1.1 None DBV=JGI5.5 OS=Chlamydomonas reinhardtii SV=1 TOU=Cre	CGL3	AT2G17972.1		Cytosol
			Cre12.g551950.t1.2	Cre12.g551950.t1.2 Predicted protein ALS=CGL38 DBV=JGI5.5 GN=CGL38 OS=Chlamydomonas reinhardtii SV=2 TOU=Cre	CGL38	AT1G50900.1	CP Sorting	Chloroplast;Cytosol
			Cre13.g562750.t1.2	Cre13.g562750.t1.2 None DBV=JGI5.5 OS=Chlamydomonas reinhardtii SV=2 TOU=Cre	CGL38	AT3G01060.1		Chloroplast
			Cre04.g212500.t1.2	Cre04.g212500.t1.2 Predicted protein ALS=CGL42 DBV=JGI5.5 GN=CGL42 OS=Chlamydomonas reinhardtii SV=2 TOU=Cre	CGL42	AT5G48790.1		Chloroplast
			Cre06.g280650.t1.2	Cre06.g280650.t1.2 Predicted protein ALS=CGL59 DBV=JGI5.5 GN=CGL59 OS=Chlamydomonas reinhardtii SV=2 TOU=Cre	CGL59/Y3IP1	AT5G44650.1	Photosytem I assembly	Chloroplast
			Cre12.g490500.t1.2	Cre12.g490500.t1.2 Predicted protein ALS=CGL78 DBV=JGI5.5 GN=CGL78 OS=Chlamydomonas reinhardtii SV=2 TOU=Cre	CGL78/Ycf54	AT5G58250.1	Biogenesis	Chloroplast
			Cre01.g061077.t1.1	Cre01.g061077.t1.1 None DBV=JGI5.5 OS=Chlamydomonas reinhardtii SV=1 TOU=Cre	CGL93	AT5G04740.1	Amino acid metabolism	Chloroplast
			Cre01.g049600.t1.2	Cre01.g049600.t1.2 Expressed protein similar to ATP synthase I ALS=CGLD22 DBV=JGI5.5 GN=CGLD22 OS=Chlamydomonas reinhardtii SV=2 TOU=Cre	CGLD22/CGL160	AT2G31040.1	ATPase CF0 assembly	Chloroplast		1.0812	2.89227	0.0829469	7.42438	0.195467	+	2.9281	4.27958	0.00118005	19.4215	0		1.11369	1.16842	0.076968	2.24765	0.43945	+	4.3858	3.48638	4.11339e-05	11.2074	0.0108
			Cre-1.g2716966.t1.p1	Cre-1.g2716966.t1.p1 None DBV=NCBI OS=Chlamydomonas reinhardtii PN=chlB TOU=Cre	CHLB		Chlorophyll metabolism	Chloroplast	+	3.51349	3.07298	0.000306556	8.4151	0.0187586	+	3.85378	2.72354	0.00014003	6.60492	0.0394783
			Cre07.g325500.t1.1	Cre07.g325500.t1.1 Magnesium chelatase subunit H DBV=JGI5.5 OS=Chlamydomonas reinhardtii SV=1 TOU=Cre	CHLH1	AT5G13630.1	Magnesium chelatase subunit H	Chloroplast
			Cre06.g306300.t1.2	Cre06.g306300.t1.2 Magnesium chelatase subunit I ALS=CHLI1 DBV=JGI5.5 GN=CHLI1 OS=Chlamydomonas reinhardtii SV=2 TOU=Cre	CHLI1	AT4G18480.1		Chloroplast
			Cre-1.g2717052.t1.p1	Cre-1.g2717052.t1.p1 None DBV=NCBI OS=Chlamydomonas reinhardtii PN=chlL TOU=Cre	CHLL		Chlorophyll metabolism	Chloroplast
			Cre10.g465550.t1.1	Cre10.g465550.t1.1 ClpD chaperone, Hsp100 family ALS=CLPD1 DBV=JGI5.5 GN=CLPD1 OS=Chlamydomonas reinhardtii SV=1 TOU=Cre	CLPD1	AT5G51070.1	Protease	Chloroplast
			Cre-1.g2717015.t1.p1	Cre-1.g2717015.t1.p1 None DBV=NCBI OS=Chlamydomonas reinhardtii PN=clpP TOU=Cre	CLPP		Protease	Chloroplast
			Cre12.g500950.t1.2	Cre12.g500950.t1.2 Active subunit of chloroplast ClpP peptidase ALS=CLPP4 DBV=JGI5.5 GN=CLPP4 OS=Chlamydomonas reinhardtii SV=2 TOU=Cre	CLPP4	AT5G45390.1	Protease	Chloroplast
			Cre12.g486100.t1.2	Cre12.g486100.t1.2 Active subunit of the chloroplast ClpP complex ALS=CLPP5 DBV=JGI5.5 GN=CLPP5 OS=Chlamydomonas reinhardtii SV=2 TOU=Cre	CLPP5	AT1G02560.1	Protease	Chloroplast
			Cre10.g417550.t1.1	Cre10.g417550.t1.1 ClpS-like protein ALS=CLPS3 DBV=JGI5.5 GN=CLPS3 OS=Chlamydomonas reinhardtii SV=1 TOU=Cre	CLPS3			Chloroplast
			Cre02.g145050.t1.2	Cre02.g145050.t1.2 4-diphosphocytidyl-2-C-methyl-D-erythritol kinase, chloroplast precursor ALS=CMK1 DBV=JGI5.5 GN=CMK1 OS=Chlamydomonas reinhardtii SV=2 TOU=Cre	CMK1	AT2G26930.1	Metabolism	Chloroplast
			Cre06.g265550.t1.2	Cre06.g265550.t1.2 None DBV=JGI5.5 OS=Chlamydomonas reinhardtii SV=2 TOU=Cre	CPK16	AT2G17890.1	kinase	Chloroplast
			Cre12.g498700.t1.2	Cre12.g498700.t1.2 Predicted protein ALS=CPLD13 DBV=JGI5.5 GN=CPLD13 OS=Chlamydomonas reinhardtii SV=2 TOU=Cre	CPLD13	AT5G40500.1		Chloroplast
			Cre14.g614750.t1.1	Cre14.g614750.t1.1 None DBV=JGI5.5 OS=Chlamydomonas reinhardtii SV=1 TOU=Cre	cpNAT	AT4G28030.1	Ribosome binding	Chloroplast
			Cre13.g588100.t1.2	Cre13.g588100.t1.2 Peptidyl-prolyl cis-trans isomerase, cyclophilin-type DBV=JGI5.5 OS=Chlamydomonas reinhardtii SV=2 TOU=Cre	CYN19-3	AT3G56070.1		Cytosol
			Cre08.g384000.t1.1	Cre08.g384000.t1.1 Cytochrome P450, CYP197 superfamily DBV=JGI5.5 OS=Chlamydomonas reinhardtii SV=1 TOU=Cre	CYP771A1	AT2G14100.1		Mitochondrion
			Cre09.g386735.t1.1	Cre09.g386735.t1.1 Dihydrolipoamide acetyltransferase ALS=DLA1 DBV=JGI5.5 GN=DLA1 OS=Chlamydomonas reinhardtii SV=1 TOU=Cre	DLA1	AT1G54220.2		Mitochondrion	+	3.60985	4.08506	0.000245556	16.9717	0	+	4.29615	7.45139	5.0565e-05	175.022	0		0.115118	0.385315	0.767153	1.30614	0.921877	+	3.32972	5.8743	0.000468037	58.6598	0.027		0.902507	1.60514	0.125168	3.04225	0.311297	+	2.04632	5.1971	0.00898835	36.6845	0.0376		1.84859	2.37275	0.0141713	5.17927
			Cre06.g252550.t1.1	Cre06.g252550.t1.1 Dihydrolipoamide acetyltransferase ALS=DLA3 DBV=JGI5.5 GN=DLA3 OS=Chlamydomonas reinhardtii SV=1 TOU=Cre	DLA3	AT3G52200.1		Mitochondrion	+	2.59058	4.77811	0.00256697	27.4381	0.0141818	+	3.70997	9.81361	0.000194998	899.893	0	+	2.65397	4.77946	0.00221835	27.4638	0.0164444	+	4.72403	10.4931	1.88786e-05	1441.25	0		2.15769	1.41566	0.00695521	2.66782	0.170526		0.85045	3.81407	0.141107	14.0653	0.478889		0.504387	1.63446	0.313049	3.10471
			Cre18.g749847.t2.1;Cre18.g749847.t1.1	Cre18.g749847.t1.1 Dihydrolipoyl dehydrogenase ALS=DLD1 DBV=JGI5.5 GN=DLD1 OS=Chlamydomonas reinhardtii SV=1 TOU=Cre;Cre18.g749847.t2.1 Dihydrolipoyl dehydrogenase ALS=DLD1 DBV=JGI5.5 GN=DLD1 OS=Chlamydomonas reinhardtii SV=1 TOU=Cre	DLD1;DLD1	AT1G48030.2;AT1G48030.1		Mitochondrion
			Cre01.g016514.t1.1	Cre01.g016514.t1.1 None DBV=JGI5.5 OS=Chlamydomonas reinhardtii SV=1 TOU=Cre	DLD2	AT3G16950.2	Disulfide oxidoreductase, fatty acid metabolism	Chloroplast
			Cre12.g546050.t1.2	Cre12.g546050.t1.2 1-deoxy-D-xylulose 5-phosphate reductoisomerase, chloroplast precursor ALS=DXR1 DBV=JGI5.5 GN=DXR1 OS=Chlamydomonas reinhardtii SV=2 TOU=Cre	DXR1	AT5G62790.1	1-deoxy-D-xylulose 5-phosphate reductoisomerase	Chloroplast
			Cre07.g356350.t1.1	Cre07.g356350.t1.1 1-deoxy-D-xylulose 5-phosphate synthase, chloroplast precursor ALS=DXS1 DBV=JGI5.5 GN=DXS1 OS=Chlamydomonas reinhardtii SV=1 TOU=Cre	DXS1	AT4G15560.1	1-deoxy-D-xylulose 5-phosphate synthase	Chloroplast	+	3.0905	4.01354	0.000811895	16.1509	0.0135652		2.35029	2.63857	0.00446385	6.22714	0.0740741	+	2.38924	2.95501	0.00408094	7.75437	0.0225		1.55521	2.61369	0.0278477	6.12067	0.212
			Cre16.g691000.t1.2	Cre16.g691000.t1.2 Organellar elongation factor P ALS=EFP1 DBV=JGI5.5 GN=EFP1 OS=Chlamydomonas reinhardtii SV=2 TOU=Cre	EFP1	AT3G08740.1	Translation	Chloroplast
			Cre12.g558650.t1.1	Cre12.g558650.t1.1 Eukaryotic translation initiation factor 2B subunit 4, eIF-2B delta subunit DBV=JGI5.5 OS=Chlamydomonas reinhardtii SV=1 TOU=Cre	EIF2BD	AT5G38640.1		Cytosol		0.268752	0.323359	0.538577	1.25124	0.952394		1.2814	1.0775	0.0523118	2.11038	0.586612
			Cre03.g169900.t1.2	Cre03.g169900.t1.2 None DBV=JGI5.5 OS=Chlamydomonas reinhardtii SV=2 TOU=Cre;Cre06.g251600.t1.2 Eukaryotic translation initiation factor 5 ALS=EIF5 DBV=JGI5.5 GN=EIF5 OS=Chlamydomonas reinhardtii SV=2 TOU=Cre;Cre16.g686950.t1.2 DNA damage repair and chromosome cohesion protein ALS=CTF18 DBV=JGI5.5 GN=CTF18 OS=Chlamydomonas reinhardtii SV=2 TOU=Cre	EIF5;CTF18	AT1G36730.1;AT1G04730.1		Chloroplast;Cytosol
			Cre02.g078100.t1.1	Cre02.g078100.t1.1 Eukaryotic initiation factor, eIF-5B DBV=JGI5.5 OS=Chlamydomonas reinhardtii SV=1 TOU=Cre	EIF5B1	AT1G76810.1		Cytosol		0.0508688	0.103621	0.88947	1.07447	0.980564		0.706161	-0.930831	0.196716	0.524556	0.783324
			Cre06.g294950.t1.1	Cre06.g294950.t1.1 None DBV=JGI5.5 OS=Chlamydomonas reinhardtii SV=1 TOU=Cre	ENR1	AT2G05990.1	Enoyl-[acyl-carrier-protein] reductase	Chloroplast
			Cre09.g397250.t1.2	Cre09.g397250.t1.2 Delta-9 desaturase DBV=JGI5.5 OS=Chlamydomonas reinhardtii SV=2 TOU=Cre	FAD5A	AT3G15850.1		Chloroplast
			Cre06.g285401.t1.1	Cre06.g285401.t1.1 None DBV=JGI5.5 OS=Chlamydomonas reinhardtii SV=1 TOU=Cre	FAP355			Chloroplast
			Cre05.g234550.t2.1;Cre05.g234550.t1.2	Cre05.g234550.t2.1 Fructose-1,6-bisphosphate aldolase ALS=FBA3 DBV=JGI5.5 GN=FBA3 OS=Chlamydomonas reinhardtii SV=1 TOU=Cre;Cre05.g234550.t1.2 Fructose-1,6-bisphosphate aldolase ALS=FBA3 DBV=JGI5.5 GN=FBA3 OS=Chlamydomonas reinhardtii SV=2 TOU=Cre	FBA3;FBA3	AT4G38970.1;AT4G38970.1	Calvin cycle	Chloroplast		1.48807	3.20175	0.0325035	9.20074	0.0945263		2.18306	3.28633	0.00656055	9.75627	0.068
			Cre13.g589450.t1.2	Cre13.g589450.t1.2 None DBV=JGI5.5 OS=Chlamydomonas reinhardtii SV=2 TOU=Cre	FBB6			Cytosol;Mitochondrion		0.768985	-0.975382	0.170222	0.508605	0.661206		1.00015	-1.49712	0.0999655	0.35426	0.452753
			Cre06.g306350.t1.2	Cre06.g306350.t1.2 Ferredoxin ALS=FDX3 DBV=JGI5.5 GN=FDX3 OS=Chlamydomonas reinhardtii SV=2 TOU=Cre	FDX3	AT1G60950.1	Ferredoxin	Chloroplast
			Cre09.g387800.t1.2	Cre09.g387800.t1.2 Pre-apoferritin ALS=FER1 DBV=JGI5.5 GN=FER1 OS=Chlamydomonas reinhardtii SV=2 TOU=Cre	FER1	AT3G56090.1	Ferritin	Chloroplast	+	2.99759	4.54176	0.00100556	23.292	0.00457143		1.66726	4.10425	0.0215149	17.199	0.0732308
			Cre02.g092250.t1.2	Cre02.g092250.t1.2 Peptidyl-prolyl cis-trans isomerase, FKBP-type DBV=JGI5.5 OS=Chlamydomonas reinhardtii SV=2 TOU=Cre	FKB42	AT3G21640.1		Cytosol
			Cre12.g531900.t1.2	Cre12.g531900.t1.2 None DBV=JGI5.5 OS=Chlamydomonas reinhardtii SV=2 TOU=Cre	FLAV		Thylakoid flavodiiron , Photoprotecion of Photosynthesis	Chloroplast
			Cre14.g616600.t1.2	Cre14.g616600.t1.2 None DBV=JGI5.5 OS=Chlamydomonas reinhardtii SV=2 TOU=Cre	FZL	AT1G03160.1	Thylakoid organization	Chloroplast
			Cre05.g245158.t1.1;Cre24.g755097.t1.1	Cre05.g245158.t1.1 None DBV=JGI5.5 OS=Chlamydomonas reinhardtii SV=1 TOU=Cre;Cre24.g755097.t1.1 Arsenite translocating ATPase DBV=JGI5.5 OS=Chlamydomonas reinhardtii SV=1 TOU=Cre	GET3B	AT1G67120.1;AT1G67120.1;AT3G10350.1;AT3G10350.1	CP Sorting	Chloroplast;Cytosol;Mitochondrion
			Cre12.g484200.t1.2	Cre12.g484200.t1.2 Geranylgeranyl diphosphate synthase ALS=PPS2 DBV=JGI5.5 GN=PPS2 OS=Chlamydomonas reinhardtii SV=2 TOU=Cre	GGPS	AT4G36810.1	Geranylgeranyl pyrophosphate synthase	Chloroplast
			Cre07.g357350.t1.2	Cre07.g357350.t1.2 Nitrogen regulatory protein PII DBV=JGI5.5 OS=Chlamydomonas reinhardtii SV=2 TOU=Cre	GLB1	AT4G01900.1	Signal trasduction	Chloroplast
			Cre08.g378150.t1.1	Cre08.g378150.t1.1 Glucose-6-phosphate dehydrogenase ALS=GLD2 DBV=JGI5.5 GN=GLD2 OS=Chlamydomonas reinhardtii SV=1 TOU=Cre	GLD2	AT5G13110.1	Glucose-6-phosphate dehydrogenase	Chloroplast
			Cre12.g530650.t2.1;Cre12.g530650.t1.1;Cre12.g530600.t1.1	Cre12.g530650.t2.1 Glutamine synthetase ALS=GLN2 DBV=JGI5.5 GN=GLN2 OS=Chlamydomonas reinhardtii SV=1 TOU=Cre;Cre12.g530650.t1.1 Glutamine synthetase ALS=GLN2 DBV=JGI5.5 GN=GLN2 OS=Chlamydomonas reinhardtii SV=1 TOU=Cre;Cre12.g530600.t1.1 Glutamine synthet	GLN3;GLN2;GLN2	AT5G16570.1;AT5G16570.1;AT5G16570.1	Glutamine synthase	Chloroplast
			Cre12.g514050.t1.2	Cre12.g514050.t1.2 Ferredoxin-dependent glutamate synthase ALS=GSF1 DBV=JGI5.5 GN=GSF1 OS=Chlamydomonas reinhardtii SV=2 TOU=Cre	GSF1	AT5G04140.1	Ferredoxin-dependent glutamate synthase	Chloroplast
			Cre13.g592200.t1.2	Cre13.g592200.t1.2 Glutamate synthase, NADH-dependent ALS=GSN1 DBV=JGI5.5 GN=GSN1 OS=Chlamydomonas reinhardtii SV=2 TOU=Cre	GSN1	AT5G53460.1	Glutamate synthase	Chloroplast
			Cre13.g578650.t1.1	Cre13.g578650.t1.1 Similar to complex I intermediate-associated protein 30 DBV=JGI5.5 OS=Chlamydomonas reinhardtii SV=1 TOU=Cre	HCF173	AT1G16720.1	PsbA translation	Chloroplast
			Cre09.g391450.t1.2;Cre09.g391650.t1.2;Cre09.g393543.t1.1;Cre09.g393506.t1.1	Cre09.g391450.t1.2 Hybrid-cluster protein ALS=HCP1 DBV=JGI5.5 GN=HCP1 OS=Chlamydomonas reinhardtii SV=2 TOU=Cre;Cre09.g391650.t1.2 Hybrid-cluster protein ALS=HCP4 DBV=JGI5.5 GN=HCP4 OS=Chlamydomonas reinhardtii SV=2 TOU=Cre;Cre09.g393543.t1.1 Hybrid-cluste	HCP1;HCP4;HCP3;HCP2			Chloroplast;Mitochondrion
			Cre03.g158750.t1.1	Cre03.g158750.t1.1 None DBV=JGI5.5 OS=Chlamydomonas reinhardtii SV=1 TOU=Cre	HEL14	AT5G63120.2		Mitochondrion		0.833984	-0.606291	0.14656	0.656883	0.831732		1.06857	-0.590866	0.0853945	0.663944	0.817543		1.53751	0.692732	0.0290061	1.61634	0.686354		0.060207	-0.148719	0.870549	0.902051	0.992471
			Cre07.g342150.t1.2	Cre07.g342150.t1.2 Glutamyl-tRNA reductase ALS=HEM1 DBV=JGI5.5 GN=HEM1 OS=Chlamydomonas reinhardtii SV=2 TOU=Cre	HEMA1	AT1G58290.1	Glutamyl-tRNA reductase, porphyrin metabolism	Chloroplast
			Cre16.g672385.t1.1	Cre16.g672385.t1.1 Histidinol phosphate aminotransferase ALS=HIS5 DBV=JGI5.5 GN=HIS5 OS=Chlamydomonas reinhardtii SV=1 TOU=Cre	HIS5	AT5G10330.1	Histidinol phosphate aminotransferase, amino acid synthesis	Chloroplast
			Cre11.g481500.t1.2	Cre11.g481500.t1.2 Imidazole glycerol phosphate synthase ALS=HIS7 DBV=JGI5.5 GN=HIS7 OS=Chlamydomonas reinhardtii SV=2 TOU=Cre	HIS7	AT4G26900.1	Imidazole glycerol phosphate synthase, histidin and purine synthesis	Chloroplast
			Cre16.g688850.t1.1	Cre16.g688850.t1.1 Hexose/glycerol-3-phosphate transporter ALS=HPT2 DBV=JGI5.5 GN=HPT2 OS=Chlamydomonas reinhardtii SV=1 TOU=Cre	HPT2	AT1G30560.1		Mitochondrion
			Cre17.g714650.t1.2;Cre17.g713950.t1.2;Cre17.g713550.t1.2;Cre17.g711850.t1.2;Cre17.g710550.t1.2;Cre17.g709050.t1.2;Cre17.g708700.t1.2;Cre17.g708150.t1.2;Cre16.g650300.t1.2;Cre16.g649900.t1.1;Cre16.g648500.t1.2;Cre13.g569950.t1.2;Cre12.g506500.t1.2;Cre12.g506300.t1.2;Cre12.g505500.t1.2;Cre12.g504800.t1.2;Cre12.g504650.t1.2;Cre06.g276850.t1.2;Cre06.g276600.t1.2;Cre06.g275750.t1.2;Cre06.g274850.t1.2;…	Cre17.g714650.t1.2 Histone H3 DBV=JGI5.5 OS=Chlamydomonas reinhardtii SV=2 TOU=Cre;Cre17.g713950.t1.2 Histone H3 ALS=HTR21 DBV=JGI5.5 GN=HTR21 OS=Chlamydomonas reinhardtii SV=2 TOU=Cre;Cre17.g713550.t1.2 Histone H3 ALS=HTR22 DBV=JGI5.5 GN=HTR22 OS=Chlamydo	HTV1;HTR27;HTR10;HTR9;HTR8;HTR7;HTR29;HTR24;HTR16;HTR17;HTR18;HTR35;HTR2;HTR41;HTR40;HTR39;HTR36;HTR20;HTR3;HTR22;HTR21	AT4G40030.2;AT4G40030.2;AT4G40030.2;AT4G40030.2;AT4G40030.2;AT4G40030.2;AT4G40030.2;AT4G40030.2;AT4G40030.2;AT4G40030.2;AT4G40030.2;AT4G40030.2;AT4G40030.2;AT4G40030.2;AT4G40030.2;AT4G40030.2;AT4G40030.2;AT4G40030.2;AT4G40030.2;AT4G40030.2;AT4G40030.2;AT4G40030.2;AT4G40030.2;AT4G40030.2;AT4G40030.2;AT4G40030.2;AT4G40030.2;AT4G40030.2;AT4G40030.2;AT4G40030.2;AT4G40030.2;AT4G40030.2;AT4G40030.2		Chloroplast
			Cre08.g372950.t1.2	Cre08.g372950.t1.2 4-hydroxy-3-methylbut-2-enyl diphosphate reductase ALS=IDS1 DBV=JGI5.5 GN=IDS1 OS=Chlamydomonas reinhardtii SV=2 TOU=Cre	IDS1	AT4G34350.1	4-hydroxy-3-methylbut-2-enyl diphosphate reductase#	Chloroplast
			Cre07.g326050.t1.1	Cre07.g326050.t1.1 None DBV=JGI5.5 OS=Chlamydomonas reinhardtii SV=1 TOU=Cre	KIL8	AT4G05190.1		Mitochondrion
			Cre10.g436550.t1.2	Cre10.g436550.t1.2 Low-CO2-inducible protein ALS=LCI5 DBV=JGI5.5 GN=LCI5 OS=Chlamydomonas reinhardtii SV=2 TOU=Cre	LCI5		Low-CO2-inducible protein 5	Chloroplast.Stroma
			Cre10.g452800.t1.2	Cre10.g452800.t1.2 Low-CO2-inducible protein ALS=LCIB DBV=JGI5.5 GN=LCIB OS=Chlamydomonas reinhardtii SV=2 TOU=Cre	LCIB		Low-CO2-inducible protein B	Chloroplast
			Cre01.g004500.t1.2	Cre01.g004500.t1.2 Isopropylmalate dehydratase, large subunit ALS=LEU1L DBV=JGI5.5 GN=LEU1L OS=Chlamydomonas reinhardtii SV=2 TOU=Cre	LEU1	AT4G13430.1	Isopropylmalate dehydratase, leucine synthesis	Chloroplast
			Cre06.g252650.t1.2	Cre06.g252650.t1.2 Isopropylmalate dehydratase, small subunit ALS=LEU1S DBV=JGI5.5 GN=LEU1S OS=Chlamydomonas reinhardtii SV=2 TOU=Cre	LEU1S	AT2G43090.1	Isopropylmalate dehydratase, leucine synthesis	Chloroplast
			Cre06.g258733.t2.1;Cre06.g258733.t1.1	Cre06.g258733.t2.1 None DBV=JGI5.5 OS=Chlamydomonas reinhardtii SV=1 TOU=Cre;Cre06.g258733.t1.1 None DBV=JGI5.5 OS=Chlamydomonas reinhardtii SV=1 TOU=Cre	LEU2	AT1G18500.1;AT1G18500.1		Cytosol
			Cre14.g621650.t1.1	Cre14.g621650.t1.1 None DBV=JGI5.5 OS=Chlamydomonas reinhardtii SV=1 TOU=Cre	MCT1	AT2G30200.1	Lipid metabolism	Chloroplast
			Cre03.g194850.t1.2	Cre03.g194850.t1.2 NAD-dependent malate dehydrogenase, chloroplastic ALS=MDH1 DBV=JGI5.5 GN=MDH1 OS=Chlamydomonas reinhardtii SV=2 TOU=Cre	MDN1	AT3G47520.1	NAD-dependent malate dehydrogenase	Chloroplast
			Cre12.g522950.t1.2	Cre12.g522950.t1.2 Chloroplast septum site-determining protein ALS=MIND1 DBV=JGI5.5 GN=MIND1 OS=Chlamydomonas reinhardtii SV=2 TOU=Cre	MIND1	AT5G24020.1	Plastid division	Chloroplast
			Cre01.g012150.t1.2	Cre01.g012150.t1.2 Peptide methionine sulfoxide reductase ALS=MSRA4 DBV=JGI5.5 GN=MSRA4 OS=Chlamydomonas reinhardtii SV=2 TOU=Cre	MSRA4	AT5G07470.1		Mitochondrion
			Cre16.g651550.t1.2;Cre16.g651650.t1.1	Cre16.g651550.t1.2 Mitochondrial transcription termination factor ALS=MTT1 DBV=JGI5.5 GN=MTT1 OS=Chlamydomonas reinhardtii SV=2 TOU=Cre;Cre16.g651650.t1.1 None DBV=JGI5.5 OS=Chlamydomonas reinhardtii SV=1 TOU=Cre	MTT1	AT1G74120.1;AT4G10320.1	tRNA synthase	Chloroplast;Cytosol		0.761984	0.48506	0.172988	1.39964	0.886805		0.29152	0.42566	0.51107	1.34319	0.924946
			Cre19.g750547.t4.1;Cre19.g750547.t3.1;Cre19.g750547.t2.1;Cre19.g750547.t1.1	Cre19.g750547.t4.1 Type-II calcium-dependent NADH dehydrogenase ALS=NDA2 DBV=JGI5.5 GN=NDA2 OS=Chlamydomonas reinhardtii SV=1 TOU=Cre;Cre19.g750547.t3.1 Type-II calcium-dependent NADH dehydrogenase ALS=NDA2 DBV=JGI5.5 GN=NDA2 OS=Chlamydomonas reinhardtii S	NDA2;NDA2;NDA2;NDA2	AT4G21490.1;AT4G21490.1;AT4G21490.1;AT4G21490.1	Thylakoid NADH dehydrogenase	Chloroplast
			Cre06.g251450.t1.1	Cre06.g251450.t1.1 Quinolinate synthetase A ALS=NIC7 DBV=JGI5.5 GN=NIC7 OS=Chlamydomonas reinhardtii SV=1 TOU=Cre	NIC7	AT5G50210.1	Fe-S assembly	Mitochondrion
			Cre09.g400550.t1.2	Cre09.g400550.t1.2 Nitric oxide associated protein ALS=NOA1 DBV=JGI5.5 GN=NOA1 OS=Chlamydomonas reinhardtii SV=2 TOU=Cre	NOA1	AT3G47450.1	nitric oxide synthase	Chloroplast
			Cre01.g054150.t1.2	Cre01.g054150.t1.2 NADPH-dependent thioredoxin reductase ALS=NTR4 DBV=JGI5.5 GN=NTR4 OS=Chlamydomonas reinhardtii SV=2 TOU=Cre	NTR4	AT2G41680.1	Metabolism, NTRC	Chloroplast
			Cre09.g405850.t1.1	Cre09.g405850.t1.1 NADH:ubiquinone oxidoreductase 49 kDa ND7 subunit ALS=NUO7 DBV=JGI5.5 GN=NUO7 OS=Chlamydomonas reinhardtii SV=1 TOU=Cre	NUO7	ATMG00510.1		Mitochondrion
			Cre02.g106700.t1.1	Cre02.g106700.t1.1 None DBV=JGI5.5 OS=Chlamydomonas reinhardtii SV=1 TOU=Cre	OPR4		RNA binding	Mitochondrion
			Cre10.g446500.t1.1	Cre10.g446500.t1.1 None DBV=JGI5.5 OS=Chlamydomonas reinhardtii SV=1 TOU=Cre	OXR4	AT1G32520.1	Oxidation resistance	Chloroplast	+	2.72363	6.16943	0.0018896	71.9753	0	+	2.61593	5.26382	0.00242142	38.4209	0	+	3.96497	6.46337	0.0001084	88.2406	0.018	+	3.20867	5.20376	0.000618486	36.8543	0.0154286	+	4.08063	5.82499	8.30558e-05	56.6887	0		1.40208	3.63064	0.0396205	12.386	0.182	+	3.56062	6.31042	0.00027503	79.3644
			Cre01.g027550.t1.1	Cre01.g027550.t1.1 Cytochrome P450, CYP97 superfamily, CYP97B family DBV=JGI5.5 OS=Chlamydomonas reinhardtii SV=1 TOU=Cre	P450	AT4G15110.1		Cytosol
			Cre06.g257850.t1.2	Cre06.g257850.t1.2 None DBV=JGI5.5 OS=Chlamydomonas reinhardtii SV=2 TOU=Cre	PBCP	AT2G30170.1	Phosphatase for PSII core proteins	Chloroplast
			Cre02.g099850.t1.1	Cre02.g099850.t1.1 Pyruvate dehydrogenase, E1 component, alpha subunit ALS=PDC2 DBV=JGI5.5 GN=PDC2 OS=Chlamydomonas reinhardtii SV=1 TOU=Cre	PDC2	AT1G01090.1	Pyruvate dehydrogenase, E1 component, alpha subunit	Cytosol
			Cre03.g175400.t1.2;Cre03.g175400.t2.1	Cre03.g175400.t1.2 Phosphoglucose isomerase ALS=PGI1 DBV=JGI5.5 GN=PGI1 OS=Chlamydomonas reinhardtii SV=2 TOU=Cre;Cre03.g175400.t2.1 Phosphoglucose isomerase ALS=PGI1 DBV=JGI5.5 GN=PGI1 OS=Chlamydomonas reinhardtii SV=1 TOU=Cre	PGI1;PGI1	AT5G42740.1;AT5G42740.1	Phosphoglucose isomerase	Chloroplast
			Cre01.g034400.t1.1	Cre01.g034400.t1.1 None DBV=JGI5.5 OS=Chlamydomonas reinhardtii SV=1 TOU=Cre	PGL3	AT5G24400.1	Metabolism	Chloroplast		0.714863	0.929984	0.192813	1.90525	0.684297		0.639266	0.790611	0.229474	1.72981	0.816386
			Cre01.g050850.t2.1;Cre01.g050850.t1.2	Cre01.g050850.t2.1 Protein Phosphatase 1 beta DBV=JGI5.5 OS=Chlamydomonas reinhardtii SV=1 TOU=Cre;Cre01.g050850.t1.2 Protein Phosphatase 1 beta DBV=JGI5.5 OS=Chlamydomonas reinhardtii SV=2 TOU=Cre	PKL1	AT2G27210.1;AT2G27210.1		Cytosol		0.063648	0.108828	0.863678	1.07835	0.992423		0.100338	-0.131592	0.79371	0.912824	1
			Cre01.g015350.t1.1	Cre01.g015350.t1.1 Light-dependent protochlorophyllide reductase ALS=POR1 DBV=JGI5.5 GN=POR1 OS=Chlamydomonas reinhardtii SV=1 TOU=Cre	POR1	AT5G54190.1		Chloroplast		2.04948	2.97686	0.00892319	7.87271	0.0552941		1.46974	2.07578	0.0339047	4.21572	0.216													+	2.72964	7.82104	0.00186363	226.135	0		1.28789	4.80241	0.0515359	27.9042	0.1716	+	3.90847	8.88481	0.000123461	472.709
			Cre12.g497350.t1.1	Cre12.g497350.t1.1 None DBV=JGI5.5 OS=Chlamydomonas reinhardtii SV=1 TOU=Cre	PPR13	AT3G04260.1		Cytosol	+	3.79789	7.49071	0.000159261	179.857	0	+	2.23078	4.21455	0.00587787	18.5655	0.0335238	+	3.95124	8.23393	0.000111882	301.065	0.027		1.08992	3.41886	0.081298	10.695	0.253846	+	3.25611	5.39085	0.000554485	41.9573	0		0.571933	1.12221	0.267958	2.1768	0.843467		0.65105	2.13011	0.223332	4.37751
			Cre09.g396300.t1.2	Cre09.g396300.t1.2 Protoporphyrinogen oxidase ALS=PPX1 DBV=JGI5.5 GN=PPX1 OS=Chlamydomonas reinhardtii SV=2 TOU=Cre	PPX1	AT4G01690.1	Metabolism - chlorophyll	Chloroplast
			Cre06.g261800.t1.2	Cre06.g261800.t1.2 Prephenate dehydratase ALS=PRD1 DBV=JGI5.5 GN=PRD1 OS=Chlamydomonas reinhardtii SV=2 TOU=Cre	PRD1	AT1G08250.1		Chloroplast
			Cre01.g020918.t1.1	Cre01.g020918.t1.1 None DBV=JGI5.5 OS=Chlamydomonas reinhardtii SV=1 TOU=Cre	PREP1	AT3G19170.1	Protease	Chloroplast
			Cre13.g581650.t1.2	Cre13.g581650.t1.2 Plastid ribosomal protein L7/L12 ALS=PRPL7 DBV=JGI5.5 GN=PRPL7 OS=Chlamydomonas reinhardtii SV=2 TOU=Cre	PRPL7	AT3G27830.1	CP Ribosome	Chloroplast
			Cre06.g257601.t1.2	Cre06.g257601.t1.2 2-cys peroxiredoxin, chloroplastic ALS=PRX1 DBV=JGI5.5 GN=PRX1 OS=Chlamydomonas reinhardtii SV=2 TOU=Cre	PRX1	AT5G06290.1	peroxiredoxin	Chloroplast
			Cre16.g692901.t1.1	Cre16.g692901.t1.1 None DBV=JGI5.5 OS=Chlamydomonas reinhardtii SV=1 TOU=Cre	PTAC17	AT1G80480.1		Chloroplast
			Cre07.g318750.t1.2	Cre07.g318750.t1.2 None DBV=JGI5.5 OS=Chlamydomonas reinhardtii SV=2 TOU=Cre	PURM	AT3G55010.2	Aminoimidazole Ribonucleotide synthetase	Chloroplast
			Cre12.g517400.t1.2	Cre12.g517400.t1.2 Small Rab-related GTPase DBV=JGI5.5 OS=Chlamydomonas reinhardtii SV=2 TOU=Cre	RAB5	AT4G19640.1		Secretory pathway
			Cre01.g049000.t1.2	Cre01.g049000.t1.2 Pterin dehydratase DBV=JGI5.5 OS=Chlamydomonas reinhardtii SV=2 TOU=Cre	RAF2	AT5G51110.1	Rubisco maturation	Chloroplast
			Cre12.g483700.t2.1;Cre12.g483700.t1.2	Cre12.g483700.t2.1 Chloroplast-targeted RNA-binding protein DBV=JGI5.5 OS=Chlamydomonas reinhardtii SV=1 TOU=Cre;Cre12.g483700.t1.2 Chloroplast-targeted RNA-binding protein DBV=JGI5.5 OS=Chlamydomonas reinhardtii SV=2 TOU=Cre	RBP40	AT5G44785.2;AT5G44785.2	RNA binding	Chloroplast	+	3.88443	7.20275	0.000130488	147.314	0	+	3.62309	5.35309	0.000238183	40.8734	0	+	3.77482	6.94532	0.00016795	123.239	0.0216	+	3.55337	5.0887	0.00027966	34.0292	0.0216	+	2.51821	3.61481	0.00303242	12.2509	0.0107826		0.164459	-0.313658	0.684764	0.804599	0.984385	+	1.84804	3.94792	0.0141893	15.4327
			Cre04.g229300.t1.1	Cre04.g229300.t1.1 Rubisco activase ALS=RCA1 DBV=JGI5.5 GN=RCA1 OS=Chlamydomonas reinhardtii SV=1 TOU=Cre	RCA1	AT2G39730.2		Chloroplast
			Cre07.g314650.t1.2	Cre07.g314650.t1.2 Chloroplast RecA recombination protein DBV=JGI5.5 OS=Chlamydomonas reinhardtii SV=2 TOU=Cre	RECA	AT1G79050.1	Chloroplast RecA recombination protein	Chloroplast		1.03402	2.38317	0.0924656	5.21682	0.222386		2.11356	2.73885	0.0076991	6.67538	0.0764138
			Cre01.g025250.t1.1	Cre01.g025250.t1.1 Riboflavin kinase ALS=RFK2 DBV=JGI5.5 GN=RFK2 OS=Chlamydomonas reinhardtii SV=1 TOU=Cre	RFK2	AT4G21470.1	Riboflavin kinase	Chloroplast
			Cre02.g088850.t1.2	Cre02.g088850.t1.2 None DBV=JGI5.5 OS=Chlamydomonas reinhardtii SV=2 TOU=Cre	RFS2	AT2G44050.1	Riboflavin synthase	Chloroplast
			Cre12.g492950.t1.2	Cre12.g492950.t1.2 Ribonucleoside-diphosphate reductase R1 subunit ALS=RIR1 DBV=JGI5.5 GN=RIR1 OS=Chlamydomonas reinhardtii SV=2 TOU=Cre	RIR1	AT2G21790.1		Cytosol
			Cre12.g511900.t1.2	Cre12.g511900.t1.2 Ribulose phosphate-3-epimerase, chloroplast precursor ALS=RPE1 DBV=JGI5.5 GN=RPE1 OS=Chlamydomonas reinhardtii SV=2 TOU=Cre	RPE1	AT5G61410.2	Calvin Cycle	Chloroplast
			Cre-1.g2717057.t1.p1	Cre-1.g2717057.t1.p1 None DBV=NCBI OS=Chlamydomonas reinhardtii PN=rpl16 TOU=Cre	RPL16		CP Ribosome	Chloroplast
			Cre-1.g2717012.t1.p1	Cre-1.g2717012.t1.p1 None DBV=NCBI OS=Chlamydomonas reinhardtii PN=rpl20 TOU=Cre	RPL20		CP Ribosome	Chloroplast
			Cre06.g282500.t1.2	Cre06.g282500.t1.2 Ribosomal protein L23a, component of cytosolic 80S ribosome and 60S large subunit ALS=RPL23a DBV=JGI5.5 GN=RPL23a OS=Chlamydomonas reinhardtii SV=2 TOU=Cre	RPL23A	AT2G39460.1	Cyt Ribosome	Cytosol
			Cre12.g489153.t1.1	Cre12.g489153.t1.1 None DBV=JGI5.5 OS=Chlamydomonas reinhardtii SV=1 TOU=Cre	RPL31	AT5G56710.1		Cytosol
			Cre-1.g2717004.t1.p1	Cre-1.g2717004.t1.p1 None DBV=NCBI OS=Chlamydomonas reinhardtii PN=rpoA TOU=Cre	RPOA		Transcription regulation	Chloroplast
			Cre-1.g2716992.t1.p1	Cre-1.g2716992.t1.p1 None DBV=NCBI OS=Chlamydomonas reinhardtii PN=rpoB-2 TOU=Cre	RPOB-2		Transcription regulation	Chloroplast
			Cre-1.g2717050.t1.p1	Cre-1.g2717050.t1.p1 None DBV=NCBI OS=Chlamydomonas reinhardtii PN=rpoC1a TOU=Cre	RPOC1A		Transcription regulation	Chloroplast
			Cre-1.g2717049.t1.p1	Cre-1.g2717049.t1.p1 None DBV=NCBI OS=Chlamydomonas reinhardtii PN=rpoC1b TOU=Cre	RPOC1B		Transcription regulation	Chloroplast
			Cre-1.g2716998.t1.p1	Cre-1.g2716998.t1.p1 None DBV=NCBI OS=Chlamydomonas reinhardtii PN=rpoC2 TOU=Cre	RPOC2		Transcription regulation	Chloroplast
			Cre10.g456200.t1.2	Cre10.g456200.t1.2 Ribosomal protein S24, component of cytosolic 80S ribosome and 40S small subunit ALS=RPS24 DBV=JGI5.5 GN=RPS24 OS=Chlamydomonas reinhardtii SV=2 TOU=Cre	RPS24	AT5G28060.1	Cyt Ribosome	Cytosol
			Cre-1.g2717010.t1.p1	Cre-1.g2717010.t1.p1 None DBV=NCBI OS=Chlamydomonas reinhardtii PN=rps9 TOU=Cre	RPS9		CP Ribosome	Chloroplast
			Cre10.g436600.t1.2	Cre10.g436600.t1.2 None DBV=JGI5.5 OS=Chlamydomonas reinhardtii SV=2 TOU=Cre	RsgA	AT1G67440.1	Ribosome Biogenesis	Chloroplast
			Cre16.g689087.t1.1	Cre16.g689087.t1.1 None DBV=JGI5.5 OS=Chlamydomonas reinhardtii SV=1 TOU=Cre	RTN1	AT4G23630.1	unknown	Cytosol
			Cre10.g444700.t1.1	Cre10.g444700.t1.1 Starch Branching Enzyme ALS=SBE3 DBV=JGI5.5 GN=SBE3 OS=Chlamydomonas reinhardtii SV=1 TOU=Cre	SBE3	AT5G03650.1	Starch metabolism	Chloroplast	+	2.8452	2.98838	0.00142824	7.93582	0.0330667		3.30378	2.67991	0.000496844	6.40816	0.0571667		0.417092	1.32033	0.382744	2.49723	0.689756		0.210023	0.648903	0.616562	1.56798	1
			Cre17.g726750.t1.2	Cre17.g726750.t1.2 3-deoxy-D-arabino-heptulosonate 7-phosphate synthetase ALS=SHK1 DBV=JGI5.5 GN=SHK1 OS=Chlamydomonas reinhardtii SV=2 TOU=Cre	SHK1	AT4G39980.1	DAHP synthase, amino acid synthesis	Chloroplast
			Cre12.g500500.t2.1;Cre12.g500500.t1.1	Cre12.g500500.t2.1 Sterol-C24-methyltransferase DBV=JGI5.5 OS=Chlamydomonas reinhardtii SV=1 TOU=Cre;Cre12.g500500.t1.1 Sterol-C24-methyltransferase DBV=JGI5.5 OS=Chlamydomonas reinhardtii SV=1 TOU=Cre	SMT1,SMT2	AT1G76090.1;AT1G20330.1		Cytosol																									+	2.31892	2.58622	0.00479822	6.00523	0.0407273		0.765119	1.47203	0.171744	2.77412	0.753854
			Cre06.g292400.t1.1	Cre06.g292400.t1.1 None DBV=JGI5.5 OS=Chlamydomonas reinhardtii SV=1 TOU=Cre	SOUL5	AT2G46100.1		Chloroplast
			Cre16.g656400.t1.2	Cre16.g656400.t1.2 UDP-sulfoquinovose synthase ALS=SQD1 DBV=JGI5.5 GN=SQD1 OS=Chlamydomonas reinhardtii SV=2 TOU=Cre	SQD1	AT4G33030.1	UDP-sulfoquinovose synthase	Chloroplast
			Cre17.g729950.t1.2	Cre17.g729950.t1.2 None DBV=JGI5.5 OS=Chlamydomonas reinhardtii SV=2 TOU=Cre	SRX2	AT1G31170.2		Chloroplast
			Cre01.g026900.t2.1;Cre01.g026900.t1.2	Cre01.g026900.t2.1 Kynurenine 3-monooxygenase DBV=JGI5.5 OS=Chlamydomonas reinhardtii SV=1 TOU=Cre;Cre01.g026900.t1.2 Kynurenine 3-monooxygenase DBV=JGI5.5 OS=Chlamydomonas reinhardtii SV=2 TOU=Cre	SSA14	AT2G29720.1;AT2G29720.1		Chloroplast
			Cre06.g273750.t1.1	Cre06.g273750.t1.1 Chloroplast sulfate transporter ALS=SUA1 DBV=JGI5.5 GN=SUA1 OS=Chlamydomonas reinhardtii SV=1 TOU=Cre	SUA1	AT1G67940.1	ABC-F	Chloroplast
			Cre01.g032650.t2.1;Cre01.g032650.t1.2	Cre01.g032650.t2.1 Transaldolase ALS=TAL1 DBV=JGI5.5 GN=TAL1 OS=Chlamydomonas reinhardtii SV=1 TOU=Cre;Cre01.g032650.t1.2 Transaldolase ALS=TAL1 DBV=JGI5.5 GN=TAL1 OS=Chlamydomonas reinhardtii SV=2 TOU=Cre	TAL1;TAL1	AT1G12230.1;AT1G12230.1	Metabolism	Chloroplast
			Cre14.g630847.t1.1	Cre14.g630847.t1.1 None DBV=JGI5.5 OS=Chlamydomonas reinhardtii SV=1 TOU=Cre	TAL2	AT1G12230.1	Putative transaldolase	Chloroplast;Cytosol
			Cre05.g240850.t1.2	Cre05.g240850.t1.2 Hydroxymethylpyrimidine phosphate synthase ALS=THIC DBV=JGI5.5 GN=THIC OS=Chlamydomonas reinhardtii SV=2 TOU=Cre	THIC	AT2G29630.1	Hydroxymethylpyrimidine phosphate synthase	Chloroplast	+	2.42579	4.14542	0.00375154	17.6968	0.0155714		0.770372	1.50446	0.169679	2.83718	0.571191
			Cre10.g451900.t1.1	Cre10.g451900.t1.1 Threonine synthase ALS=THS1 DBV=JGI5.5 GN=THS1 OS=Chlamydomonas reinhardtii SV=1 TOU=Cre	THS1	AT4G29840.1	Threonine synthase	Chloroplast
			Cre05.g243050.t1.2	Cre05.g243050.t1.2 Chloroplastic thioredoxin f2 DBV=JGI5.5 OS=Chlamydomonas reinhardtii SV=2 TOU=Cre	TRXf2	AT3G02730.1	Thioredoxin F-type	Chloroplast
			Cre09.g391900.t1.1	Cre09.g391900.t1.1 Cytosolic thioredoxin h1 DBV=JGI5.5 OS=Chlamydomonas reinhardtii SV=1 TOU=Cre	TRXh2,TRXH2	AT1G19730.1		Cytosol		0.150302	-0.138402	0.707454	0.908525	0.973266		0.0347689	-0.059303	0.923062	0.959728	1
			Cre10.g446100.t1.2	Cre10.g446100.t1.2 Chloroplastic thioredoxin y DBV=JGI5.5 OS=Chlamydomonas reinhardtii SV=2 TOU=Cre	TRXy	AT1G76760.1	Thioredoxin Y-type	Chloroplast
			Cre02.g142800.t1.2	Cre02.g142800.t1.2 Thioredoxin-related protein DBV=JGI5.5 OS=Chlamydomonas reinhardtii SV=2 TOU=Cre	TRXz	AT3G06730.1	Thioredoxin	Chloroplast
			Cre10.g421600.t1.2	Cre10.g421600.t1.2 None DBV=JGI5.5 OS=Chlamydomonas reinhardtii SV=2 TOU=Cre	TST2	AT2G04842.1	tRNA Synthase	Secretory pathway
			TurboID-only	TurboID-only	TurboID-only			Chloroplast	+	3.7572	9.33802	0.000174904	647.179	0	+	2.94599	6.97533	0.00113243	125.83	0	+	3.06433	6.10106	0.000862323	68.6439	0.0108		2.0441	4.0699	0.00903441	16.7943	0.05075	+	3.51475	9.37685	0.000305668	664.834	0		1.52016	6.03507	0.0301884	65.5748	0.0673333	+	4.66983	9.01214	2.1388e-05	516.327
			Cre12.g541750.t1.1	Cre12.g541750.t1.1 None DBV=JGI5.5 OS=Chlamydomonas reinhardtii SV=1 TOU=Cre	ZPD1	AT1G57770.1		Mitochondrion
			Cre01.g001100.t1.2	Cre01.g001100.t1.2 None DBV=JGI5.5 OS=Chlamydomonas reinhardtii SV=2 TOU=Cre				Cytosol
			Cre01.g004000.t1.2	Cre01.g004000.t1.2 None DBV=JGI5.5 OS=Chlamydomonas reinhardtii SV=2 TOU=Cre				Cytosol
			Cre01.g005950.t1.2	Cre01.g005950.t1.2 None DBV=JGI5.5 OS=Chlamydomonas reinhardtii SV=2 TOU=Cre		AT1G15140.1	FAD/NAD(P)-binding oxidoreductase	Chloroplast
			Cre01.g013350.t1.2	Cre01.g013350.t1.2 None DBV=JGI5.5 OS=Chlamydomonas reinhardtii SV=2 TOU=Cre			phosphatidylinositol glycan	Chloroplast
			Cre01.g014000.t1.2	Cre01.g014000.t1.2 None DBV=JGI5.5 OS=Chlamydomonas reinhardtii SV=2 TOU=Cre				Chloroplast
			Cre01.g034150.t1.1	Cre01.g034150.t1.1 None DBV=JGI5.5 OS=Chlamydomonas reinhardtii SV=1 TOU=Cre		AT1G14660.1		Cytosol
			Cre01.g044600.t1.2	Cre01.g044600.t1.2 None DBV=JGI5.5 OS=Chlamydomonas reinhardtii SV=2 TOU=Cre		AT1G20080.1		Cytosol
			Cre01.g044700.t1.2	Cre01.g044700.t1.2 None DBV=JGI5.5 OS=Chlamydomonas reinhardtii SV=2 TOU=Cre		AT5G16710.1		Cytosol
			Cre02.g081250.t1.2	Cre02.g081250.t1.2 None DBV=JGI5.5 OS=Chlamydomonas reinhardtii SV=2 TOU=Cre		AT3G46780.1		Chloroplast																																					+	2.68975	2.66153	0.00204291	6.32704
			Cre02.g093650.t1.2	Cre02.g093650.t1.2 None DBV=JGI5.5 OS=Chlamydomonas reinhardtii SV=2 TOU=Cre		AT1G71500.1	Rieske protein	Chloroplast
			Cre02.g095133.t1.1	Cre02.g095133.t1.1 None DBV=JGI5.5 OS=Chlamydomonas reinhardtii SV=1 TOU=Cre		AT1G72640.1		Chloroplast
			Cre02.g095137.t2.1;Cre02.g095137.t1.1	Cre02.g095137.t2.1 Pyruvate-ferredoxin oxidoreductase DBV=JGI5.5 OS=Chlamydomonas reinhardtii SV=1 TOU=Cre;Cre02.g095137.t1.1 Pyruvate-ferredoxin oxidoreductase DBV=JGI5.5 OS=Chlamydomonas reinhardtii SV=1 TOU=Cre				Chloroplast
			Cre02.g115000.t1.1	Cre02.g115000.t1.1 None DBV=JGI5.5 OS=Chlamydomonas reinhardtii SV=1 TOU=Cre				Chloroplast
			Cre02.g142351.t1.1	Cre02.g142351.t1.1 None DBV=JGI5.5 OS=Chlamydomonas reinhardtii SV=1 TOU=Cre		AT1G16540.1	Molybdenum cofactor sulfurtransferase	Chloroplast
			Cre03.g156500.t2.1;Cre03.g156500.t1.1	Cre03.g156500.t2.1 None DBV=JGI5.5 OS=Chlamydomonas reinhardtii SV=1 TOU=Cre;Cre03.g156500.t1.1 None DBV=JGI5.5 OS=Chlamydomonas reinhardtii SV=1 TOU=Cre			unknown	Chloroplast
			Cre03.g158050.t1.1	Cre03.g158050.t1.1 None DBV=JGI5.5 OS=Chlamydomonas reinhardtii SV=1 TOU=Cre		AT2G30170.1		Chloroplast
			Cre03.g177500.t1.1	Cre03.g177500.t1.1 None DBV=JGI5.5 OS=Chlamydomonas reinhardtii SV=1 TOU=Cre		AT5G50720.1		Cytosol
			Cre03.g194350.t1.2	Cre03.g194350.t1.2 None DBV=JGI5.5 OS=Chlamydomonas reinhardtii SV=2 TOU=Cre		AT4G27500.1		Cytosol
			Cre03.g199535.t1.1	Cre03.g199535.t1.1 Low molecular mass early light-induced protein DBV=JGI5.5 OS=Chlamydomonas reinhardtii SV=1 TOU=Cre		AT4G17600.1		Chloroplast																																					+	3.52932	3.71353	0.000295583	13.1185
			Cre04.g216100.t1.1	Cre04.g216100.t1.1 None DBV=JGI5.5 OS=Chlamydomonas reinhardtii SV=1 TOU=Cre		AT1G08110.2		Chloroplast
			Cre04.g217800.t1.1	Cre04.g217800.t1.1 None DBV=JGI5.5 OS=Chlamydomonas reinhardtii SV=1 TOU=Cre				Mitochondrion
			Cre06.g259100.t1.1	Cre06.g259100.t1.1 None DBV=JGI5.5 OS=Chlamydomonas reinhardtii SV=1 TOU=Cre				Chloroplast	+	2.73831	3.99127	0.0018268	15.9035	0.0115556		2.4701	2.53933	0.00338766	5.81319	0.0714286													+	3.6477	5.72024	0.000225061	52.7186	0		1.77361	2.25573	0.0168419	4.77576	0.286133	+	2.60876	4.80215	0.00246173	27.8992
			Cre06.g265100.t1.1	Cre06.g265100.t1.1 None DBV=JGI5.5 OS=Chlamydomonas reinhardtii SV=1 TOU=Cre		AT5G09930.1	ABC-F	Chloroplast
			Cre06.g269650.t1.2	Cre06.g269650.t1.2 None DBV=JGI5.5 OS=Chlamydomonas reinhardtii SV=2 TOU=Cre		AT5G01260.1;AT5G01260.2	Starch metabolism	Chloroplast;Cytosol
			Cre06.g278195.t1.1	Cre06.g278195.t1.1 None DBV=JGI5.5 OS=Chlamydomonas reinhardtii SV=1 TOU=Cre		AT1G42960.1		Chloroplast
			Cre06.g278211.t1.1	Cre06.g278211.t1.1 None DBV=JGI5.5 OS=Chlamydomonas reinhardtii SV=1 TOU=Cre				Chloroplast
			Cre06.g278236.t1.1	Cre06.g278236.t1.1 Ubiquinone/menaquinone biosynthesis methyltransferase DBV=JGI5.5 OS=Chlamydomonas reinhardtii SV=1 TOU=Cre		AT4G29590.1		Mitochondrion
			Cre06.g278255.t1.1	Cre06.g278255.t1.1 None DBV=JGI5.5 OS=Chlamydomonas reinhardtii SV=1 TOU=Cre				Chloroplast																										1.06559	2.43842	0.0859825	5.42048	0.160077		0.171602	0.496593	0.673594	1.41088	0.987344
			Cre06.g278269.t1.1	Cre06.g278269.t1.1 None DBV=JGI5.5 OS=Chlamydomonas reinhardtii SV=1 TOU=Cre		AT5G15540.1		Secretory pathway
			Cre06.g288800.t1.2	Cre06.g288800.t1.2 None DBV=JGI5.5 OS=Chlamydomonas reinhardtii SV=2 TOU=Cre		AT5G45170.1		Chloroplast?
			Cre06.g309717.t1.1	Cre06.g309717.t1.1 None DBV=JGI5.5 OS=Chlamydomonas reinhardtii SV=1 TOU=Cre		AT4G26500.1	Sulfur metabolism	Chloroplast
			Cre07.g319950.t1.2	Cre07.g319950.t1.2 None DBV=JGI5.5 OS=Chlamydomonas reinhardtii SV=2 TOU=Cre				Chloroplast														0.40984	0.724322	0.389189	1.65212	0.787319		0.141147	0.244736	0.722525	1.18488	0.978519
			Cre07.g344400.t1.2	Cre07.g344400.t1.2 None DBV=JGI5.5 OS=Chlamydomonas reinhardtii SV=2 TOU=Cre		AT1G17745.1	Phosphoglycerate dehydrogenase, serine synthesis	Chloroplast
			Cre07.g344550.t1.2	Cre07.g344550.t1.2 None DBV=JGI5.5 OS=Chlamydomonas reinhardtii SV=2 TOU=Cre		AT1G17745.1	Phosphoglycerate dehydrogenase, serine synthesis	Chloroplast		0.566625	1.57331	0.271253	2.97587	0.561357		1.69047	2.3435	0.0203953	5.07532	0.157647
			Cre08.g358540.t1.1	Cre08.g358540.t1.1 None DBV=JGI5.5 OS=Chlamydomonas reinhardtii SV=1 TOU=Cre		AT1G14345.1		Chloroplast
			Cre08.g360950.t1.1	Cre08.g360950.t1.1 None DBV=JGI5.5 OS=Chlamydomonas reinhardtii SV=1 TOU=Cre				Chloroplast
			Cre08.g364800.t1.2	Cre08.g364800.t1.2 None DBV=JGI5.5 OS=Chlamydomonas reinhardtii SV=2 TOU=Cre		AT1G74260.1	Phosphoribosylformylglycinamidine synthase, Purin synthase	Chloroplast													+	2.83821	-5.44293	0.00145141	0.0229887	0.0156923	+	2.24665	-4.77393	0.00566696	0.0365514	0.0372308
			Cre08.g365450.t1.2	Cre08.g365450.t1.2 None DBV=JGI5.5 OS=Chlamydomonas reinhardtii SV=2 TOU=Cre				Cytosol																										1.13308	3.45792	0.0736071	10.9885	0.0846829		0.767133	0.735805	0.170949	1.66533	0.901333	+	1.58775	3.72453	0.0258375	13.2189
			Cre08.g365632.t1.1	Cre08.g365632.t1.1 None DBV=JGI5.5 OS=Chlamydomonas reinhardtii SV=1 TOU=Cre		AT5G10740.1	Protein processing - PTM	Chloroplast
			Cre08.g369000.t1.1	Cre08.g369000.t1.1 None DBV=JGI5.5 OS=Chlamydomonas reinhardtii SV=1 TOU=Cre		AT3G20680.1		Chloroplast		0.177386	0.564386	0.664682	1.47876	0.934852		0.764206	2.56993	0.172105	5.93781	0.381933
			Cre08.g378750.t1.1	Cre08.g378750.t1.1 None DBV=JGI5.5 OS=Chlamydomonas reinhardtii SV=1 TOU=Cre				Cytosol																									+	1.88877	4.92111	0.012919	30.2971	0.0103333		0.489243	1.13808	0.324158	2.20088	0.876762	+	2.36999	4.02005	0.00426589	16.2239
			Cre08.g381400.t1.2	Cre08.g381400.t1.2 None DBV=JGI5.5 OS=Chlamydomonas reinhardtii SV=2 TOU=Cre		AT4G24560.1;AT4G24560.1;AT4G24560.1;AT4G24560.1;AT4G24560.1;AT4G24560.1;AT4G24560.1;AT1G17110.2;AT4G24560.1		Chloroplast;Cytosol;Mitochondrion;Secretory pathway
			Cre09.g394436.t1.1	Cre09.g394436.t1.1 None DBV=JGI5.5 OS=Chlamydomonas reinhardtii SV=1 TOU=Cre		AT1G15690.1		Secretory pathway																									+	2.29145	3.46313	0.00511152	11.0282	0.0190769		1.07604	2.06468	0.0839383	4.18341	0.517
			Cre09.g395650.t1.1	Cre09.g395650.t1.1 None DBV=JGI5.5 OS=Chlamydomonas reinhardtii SV=1 TOU=Cre			Rieske protein	Cytosol
			Cre09.g400997.t1.1	Cre09.g400997.t1.1 None DBV=JGI5.5 OS=Chlamydomonas reinhardtii SV=1 TOU=Cre		AT1G55280.1		Chloroplast
			Cre09.g415600.t2.1;Cre09.g415600.t1.1	Cre09.g415600.t2.1 None DBV=JGI5.5 OS=Chlamydomonas reinhardtii SV=1 TOU=Cre;Cre09.g415600.t1.1 None DBV=JGI5.5 OS=Chlamydomonas reinhardtii SV=1 TOU=Cre		AT5G01260.2;AT5G01260.2		Chloroplast
			Cre09.g416350.t1.2	Cre09.g416350.t1.2 None DBV=JGI5.5 OS=Chlamydomonas reinhardtii SV=2 TOU=Cre		AT4G26110.2		Cytosol
			Cre09.g416850.t1.2	Cre09.g416850.t1.2 None DBV=JGI5.5 OS=Chlamydomonas reinhardtii SV=2 TOU=Cre				Mitochondrion
			Cre10.g452350.t1.1	Cre10.g452350.t1.1 None DBV=JGI5.5 OS=Chlamydomonas reinhardtii SV=1 TOU=Cre				Chloroplast
			Cre11.g467400.t1.2	Cre11.g467400.t1.2 None DBV=JGI5.5 OS=Chlamydomonas reinhardtii SV=2 TOU=Cre				Chloroplast	+	3.58633	6.29756	0.000259221	78.6601	0	+	3.53034	6.06595	0.00029489	66.9935	0	+	2.83583	4.59014	0.00145939	24.0863	0.0197333	+	3.2958	5.1756	0.000506058	36.1419	0.018	+	3.89515	6.97084	0.000127306	125.439	0	+	2.97595	6.03856	0.00105694	65.7336	0.048	+	3.21424	6.81171	0.000610604	112.339
			Cre11.g467749.t1.1	Cre11.g467749.t1.1 None DBV=JGI5.5 OS=Chlamydomonas reinhardtii SV=1 TOU=Cre			Cytochrome P450	Chloroplast
			Cre11.g469150.t1.2	Cre11.g469150.t1.2 None DBV=JGI5.5 OS=Chlamydomonas reinhardtii SV=2 TOU=Cre				Chloroplast	+	2.24761	5.10897	0.00565445	34.5107	0.01248	+	2.40282	4.53634	0.00395531	23.2046	0.006	+	3.04865	5.5252	0.000894026	46.0523	0.0185455		1.91237	3.92339	0.0122357	15.1725	0.0684444	+	5.0404	7.92945	9.11171e-06	243.782	0		1.38128	4.5895	0.0415643	24.0756	0.1605	+	3.08449	4.90857	0.000823209	30.0349
			Cre11.g478528.t1.1	Cre11.g478528.t1.1 None DBV=JGI5.5 OS=Chlamydomonas reinhardtii SV=1 TOU=Cre				Mitochondrion
			Cre12.g503300.t1.2	Cre12.g503300.t1.2 None DBV=JGI5.5 OS=Chlamydomonas reinhardtii SV=2 TOU=Cre		AT2G37690.1	Phosphoribosylaminoimidazole carboxylase	Chloroplast
			Cre12.g519050.t2.1;Cre12.g519050.t1.1	Cre12.g519050.t2.1 None DBV=JGI5.5 OS=Chlamydomonas reinhardtii SV=1 TOU=Cre;Cre12.g519050.t1.1 None DBV=JGI5.5 OS=Chlamydomonas reinhardtii SV=1 TOU=Cre				Chloroplast
			Cre12.g530850.t3.1;Cre12.g530850.t2.1;Cre12.g530850.t1.1	Cre12.g530850.t3.1 None DBV=JGI5.5 OS=Chlamydomonas reinhardtii SV=1 TOU=Cre;Cre12.g530850.t2.1 None DBV=JGI5.5 OS=Chlamydomonas reinhardtii SV=1 TOU=Cre;Cre12.g530850.t1.1 None DBV=JGI5.5 OS=Chlamydomonas reinhardtii SV=1 TOU=Cre				Chloroplast;Secretory pathway
			Cre12.g537581.t1.1	Cre12.g537581.t1.1 None DBV=JGI5.5 OS=Chlamydomonas reinhardtii SV=1 TOU=Cre		AT2G35040.2	IMP cyclohydrolase, Purin synthesis	Chloroplast
			Cre12.g558600.t1.2	Cre12.g558600.t1.2 None DBV=JGI5.5 OS=Chlamydomonas reinhardtii SV=2 TOU=Cre				Cytosol
			Cre13.g566250.t1.2	Cre13.g566250.t1.2 None DBV=JGI5.5 OS=Chlamydomonas reinhardtii SV=2 TOU=Cre				Mitochondrion
			Cre13.g584250.t1.2	Cre13.g584250.t1.2 None DBV=JGI5.5 OS=Chlamydomonas reinhardtii SV=2 TOU=Cre				Chloroplast
			Cre13.g584850.t1.1	Cre13.g584850.t1.1 None DBV=JGI5.5 OS=Chlamydomonas reinhardtii SV=1 TOU=Cre		AT2G30870.1	glutathione S-transferase	Chloroplast
			Cre13.g589167.t1.2	Cre13.g589167.t1.2 None DBV=JGI5.5 OS=Chlamydomonas reinhardtii SV=2 TOU=Cre				Chloroplast
			Cre13.g603225.t1.1	Cre13.g603225.t1.1 None DBV=JGI5.5 OS=Chlamydomonas reinhardtii SV=1 TOU=Cre			moxR ATPase	Chloroplast
			Cre13.g603500.t1.2	Cre13.g603500.t1.2 None DBV=JGI5.5 OS=Chlamydomonas reinhardtii SV=2 TOU=Cre				Chloroplast
			Cre13.g604650.t2.1;Cre13.g604650.t1.2	Cre13.g604650.t2.1 None DBV=JGI5.5 OS=Chlamydomonas reinhardtii SV=1 TOU=Cre;Cre13.g604650.t1.2 None DBV=JGI5.5 OS=Chlamydomonas reinhardtii SV=2 TOU=Cre		AT3G51800.3;AT3G51800.3		Cytosol
			Cre13.g606150.t1.1	Cre13.g606150.t1.1 None DBV=JGI5.5 OS=Chlamydomonas reinhardtii SV=1 TOU=Cre				Cytosol
			Cre14.g611200.t1.2	Cre14.g611200.t1.2 None DBV=JGI5.5 OS=Chlamydomonas reinhardtii SV=2 TOU=Cre		AT4G14605.1		Mitochondrion
			Cre14.g615000.t1.1	Cre14.g615000.t1.1 None DBV=JGI5.5 OS=Chlamydomonas reinhardtii SV=1 TOU=Cre		AT4G21860.1	Methionine sulphoxide reductase, methionine rescue	Chloroplast
			Cre15.g639150.t2.1;Cre15.g639150.t1.1	Cre15.g639150.t2.1 None DBV=JGI5.5 OS=Chlamydomonas reinhardtii SV=1 TOU=Cre;Cre15.g639150.t1.1 None DBV=JGI5.5 OS=Chlamydomonas reinhardtii SV=1 TOU=Cre		AT1G65540.1;AT1G65540.1		Mitochondrion																																						0.0865207	-0.269399	0.819369	0.829665
			Cre15.g640250.t2.1;Cre15.g640250.t1.2;Cre15.g640652.t1.1	Cre15.g640250.t2.1 None DBV=JGI5.5 OS=Chlamydomonas reinhardtii SV=1 TOU=Cre;Cre15.g640250.t1.2 None DBV=JGI5.5 OS=Chlamydomonas reinhardtii SV=2 TOU=Cre;Cre15.g640652.t1.1 None DBV=JGI5.5 OS=Chlamydomonas reinhardtii SV=1 TOU=Cre		AT2G03820.1;AT2G03820.1;AT2G03820.1		Cytosol;Secretory pathway
			Cre16.g682800.t1.2	Cre16.g682800.t1.2 None DBV=JGI5.5 OS=Chlamydomonas reinhardtii SV=2 TOU=Cre				Cytosol
			Cre16.g687294.t1.1	Cre16.g687294.t1.1 None DBV=JGI5.5 OS=Chlamydomonas reinhardtii SV=1 TOU=Cre		AT5G23440.1	ferredoxin/thioredoxin reductase subunit A	Chloroplast
			Cre16.g688050.t1.1	Cre16.g688050.t1.1 None DBV=JGI5.5 OS=Chlamydomonas reinhardtii SV=1 TOU=Cre		AT3G26400.1		Cytosol		0.0871388	-0.184603	0.818203	0.879891	0.97176		0.278336	-0.419524	0.526822	0.747671	0.924346
			Cre16.g688526.t1.1	Cre16.g688526.t1.1 None DBV=JGI5.5 OS=Chlamydomonas reinhardtii SV=1 TOU=Cre		AT5G01920.1	Kinase	Chloroplast
			Cre16.g690431.t2.1;Cre16.g690431.t1.1	Cre16.g690431.t2.1 None DBV=JGI5.5 OS=Chlamydomonas reinhardtii SV=1 TOU=Cre;Cre16.g690431.t1.1 None DBV=JGI5.5 OS=Chlamydomonas reinhardtii SV=1 TOU=Cre				Cytosol																																						0.574186	1.58421	0.266572	2.99844
			Cre17.g715500.t1.2	Cre17.g715500.t1.2 None DBV=JGI5.5 OS=Chlamydomonas reinhardtii SV=2 TOU=Cre		AT1G21350.3	Thioredoxin	Chloroplast
			Cre17.g720450.t1.1	Cre17.g720450.t1.1 None DBV=JGI5.5 OS=Chlamydomonas reinhardtii SV=1 TOU=Cre				Cytosol
			Cre17.g731200.t1.1	Cre17.g731200.t1.1 None DBV=JGI5.5 OS=Chlamydomonas reinhardtii SV=1 TOU=Cre				Chloroplast
			Cre17.g734100.t1.2	Cre17.g734100.t1.2 None DBV=JGI5.5 OS=Chlamydomonas reinhardtii SV=2 TOU=Cre		AT3G57610.1	Adenylosuccinate synthase	Chloroplast
			Cre17.g734300.t2.1;Cre17.g734300.t1.1	Cre17.g734300.t2.1 None DBV=JGI5.5 OS=Chlamydomonas reinhardtii SV=1 TOU=Cre;Cre17.g734300.t1.1 None DBV=JGI5.5 OS=Chlamydomonas reinhardtii SV=1 TOU=Cre		AT3G16620.1;AT3G16620.1		Mitochondrion		0.0200552	-0.0583979	0.954871	0.96033	0.986729		0.218211	-0.908693	0.605047	0.532667	0.927849		0.245974	-0.76247	0.567579	0.589486	0.839457		0.924931	-1.91655	0.118869	0.264887	0.539692		0.166806	-0.294034	0.681074	0.815618	0.92528		1.00582	0.915111	0.0986688	1.88571	0.827926		0.445478	0.720155	0.358527	1.64736
			Cre17.g739752.t1.1	Cre17.g739752.t1.1 None DBV=JGI5.5 OS=Chlamydomonas reinhardtii SV=1 TOU=Cre		AT4G23940.1		Chloroplast;Mitochondrion	+	2.67682	5.97804	0.00210465	63.0332	0	+	2.4289	5.25294	0.00372477	38.1323	0	+	2.29747	3.62483	0.00504115	12.3362	0.0102069		0.666519	1.38183	0.215517	2.60599	0.760165	+	2.03227	4.58633	0.00928389	24.0228	0.0112727		0.482946	1.27157	0.328893	2.41424	0.84859	+	2.45928	4.32602	0.00347312	20.0568
			Cre18.g749497.t1.1;Cre18.g749647.t1.1	Cre18.g749497.t1.1 None DBV=JGI5.5 OS=Chlamydomonas reinhardtii SV=1 TOU=Cre;Cre18.g749647.t1.1 None DBV=JGI5.5 OS=Chlamydomonas reinhardtii SV=1 TOU=Cre		AT1G09830.1;AT1G09830.1	Glycinamide ribonucleotide synthetase, Purine synthesis	Chloroplast;Cytosol;Mitochondrion
Peptides	Unique peptides	Score	Cre43.g760497.t1.1	Cre43.g760497.t1.1 None DBV=JGI5.5 OS=Chlamydomonas reinhardtii SV=1 TOU=Cre		AT5G50920.1		Chloroplast
1	1	2.3426	Cre08.g372000.t1.2	Cre08.g372000.t1.2 Predicted protein ALS=CGLD11 DBV=JGI5.5 GN=CGLD11 OS=Chlamydomonas reinhardtii SV=2 TOU=Cre	CGLD11	AT2G21385.1	ATPase CF1 assembly	Chloroplast
1	1	6.7616	Cre11.g467573.t1.1	Cre11.g467573.t1.1 Chlorophyll a/b binding protein of photosystem I, type III ALS=LHCA3 DBV=JGI5.5 GN=LHCA3 OS=Chlamydomonas reinhardtii SV=1 TOU=Cre	LHCA3	AT1G61520.3	Photosynthesis	Chloroplast
1	1	6.6108	Cre03.g148050.t1.1	Cre03.g148050.t1.1 None DBV=JGI5.5 OS=Chlamydomonas reinhardtii SV=1 TOU=Cre	POLI1	AT5G44740.2		Mitochondrion																									+	2.33103	3.05157	0.00466627	8.29114	0.0282581		0.831444	-0.76884	0.14742	0.586889	0.892597
1	1	7.8605	Cre02.g093150.t2.1;Cre02.g093150.t1.2	Cre02.g093150.t1.2 None DBV=JGI5.5 OS=Chlamydomonas reinhardtii SV=2 TOU=Cre;Cre02.g093150.t2.1 None DBV=JGI5.5 OS=Chlamydomonas reinhardtii SV=1 TOU=Cre				Cytosol
1	1	9.3274	Cre03.g200351.t1.1	Cre03.g200351.t1.1 None DBV=JGI5.5 OS=Chlamydomonas reinhardtii SV=1 TOU=Cre				Chloroplast																									+	3.79327	6.36697	0.000160964	82.5371	0		0.690042	3.33841	0.204154	10.1149	0.5704		0.98037	3.53878	0.104624	11.6219
1	1	3.3586	Cre04.g224400.t1.1	Cre04.g224400.t1.1 None DBV=JGI5.5 OS=Chlamydomonas reinhardtii SV=1 TOU=Cre		AT1G15210.1		Mitochondrion													+	2.59998	2.95536	0.002512	7.75625	0.0208		0.0846918	-0.143837	0.822826	0.905109	0.987876
[truncated: 62 more columns]

## Sheet: VIPPs in vivo
Kreis et al. (2023) TurboID reveals the proxiomes of CGE1, VIPP1, and VIPP2 in Chlamydomonas reinhardtii and confirms VPL2 and PGRL1 in the VIPP1 proxiome
Supplemental Data Set S7: Cellular localization of proteins identified in the TurboID mediated VIPP1/2, VPL2, PGRL1 and CGE1 proxiomes
308 significantly enriched proteins in TID strains compared to WT (determined by T-tests with an FDR = 0.05 and S0 = 1 in Perseus) are marked with "+". Black, not significant; blue/light blue and green, significantly enriched vs. WT with a q-value <0.05 and fold change difference of log2≥1.
36, 44 and 235 proteins were found to be significantly enriched in 3 independent experimental setups using VIPP1 or VIPP2 as baits. Setup 1: biotin labeling in vivo without the addition of exogenous biotin. Setup 2: biotin labeling in vivo with the addition of 1 mM biotin to the cultures for 4 h in parallel to H2O2 exposure. Setup 3: 0.5 mM biotin together with 2.5 mM ATP and an ATP-regenerating …
68 proteins were found to be significantly enriched using VPL2 as bait. Setup 2: biotin labeling in vivo with the addition of 1 mM biotin to the cultures for 4 h under standard growing conditions. CL = Continuous light
78 proteins were found to be significantly enriched using PGRL1 as bait. Setup 2: biotin labeling in vivo with the addition of 1 mM biotin to the cultures for 4 h under standard growing conditions. CL = Continuous light
108 proteins were found to be significantly enriched using CGE1 as bait. Setup 1: biotin labeling in vivo without the addition of exogenous biotin. CL = Continuous light; HS = 1 h at 40°C
Proteins highlighted in red were identified with only one peptide.
									in vivo
									CL VIPP1TID						CL VIPP2TID						H2O2 VIPP1TID						H2O2 VIPP2TID
			Majority protein IDs	Fasta headers	Protein or Genename	Best-hit-arabi-name	Category	Localization	significant	-log10 p-value	log2 fold-change	p-value	fold-change	q-value	significant	-log10 p-value	log2 fold-change	p-value	fold-change	q-value	significant	-log10 p-value	log2 fold-change	p-value	fold-change	q-value	significant	-log10 p-value	log2 fold-change	p-value	fold-change	q-value
			Cre01.g049600.t1.2	Cre01.g049600.t1.2 Expressed protein similar to ATP synthase I ALS=CGLD22 DBV=JGI5.5 GN=CGLD22 OS=Chlamydomonas reinhardtii SV=2 TOU=Cre	CGLD22/CGL160	AT2G31040.1	ATPase CF0 assembly	Chloroplast		1.0812	2.89227	0.0829469	7.42438	0.195467	+	2.9281	4.27958	0.00118005	19.4215	0		1.11369	1.16842	0.076968	2.24765	0.43945	+	4.3858	3.48638	4.11339e-05	11.2074	0.0108
			Cre02.g090850.t1.1	Cre02.g090850.t1.1 ClpB chaperone, Hsp100 family ALS=CLPB3 DBV=JGI5.5 GN=CLPB3 OS=Chlamydomonas reinhardtii SV=1 TOU=Cre	CLPB3	AT5G15450.1	Chlorophyll metabolism	Chloroplast													+	2.41521	3.02459	0.00384406	8.13752	0.0232258		0.120777	-0.430655	0.757222	0.741925	0.994674
			Cre03.g149250.t1.2	Cre03.g149250.t1.2 None DBV=JGI5.5 OS=Chlamydomonas reinhardtii SV=2 TOU=Cre	VPL1/ICL2	AT2G43180.1	Isocitrate lyase	Chloroplast	+	3.41434	6.42869	0.000385177	86.1447	0		0.794382	1.64394	0.160553	3.12518	0.506133	+	2.61999	4.89441	0.00239889	29.7416	0.0185		0.165179	0.575767	0.68363	1.49047	1
			Cre03.g201100.t1.2	Cre03.g201100.t1.2 FtsH-like ATPase/metalloprotease DBV=JGI5.5 OS=Chlamydomonas reinhardtii SV=2 TOU=Cre	FHL1	AT5G64580.1	Protease	Chloroplast	+	3.21213	5.5731	0.000613578	47.6069	0		1.04833	1.77523	0.0894685	3.42293	0.398194	+	2.6479	4.12364	0.00224957	17.4317	0.010963		2.22727	3.48342	0.00592557	11.1844	0.0531765
			Cre04.g220200.t3.1;Cre04.g220200.t1.2;Cre04.g220200.t2.1	Cre04.g220200.t3.1 None DBV=JGI5.5 OS=Chlamydomonas reinhardtii SV=1 TOU=Cre;Cre04.g220200.t1.2 None DBV=JGI5.5 OS=Chlamydomonas reinhardtii SV=2 TOU=Cre;Cre04.g220200.t2.1 None DBV=JGI5.5 OS=Chlamydomonas reinhardtii SV=1 TOU=Cre	KEA1	AT4G00630.1;AT4G00630.1;AT4G00630.1	K transport	Chloroplast	+	3.29932	5.15803	0.000501973	35.7044	0	+	2.48647	3.69829	0.00326235	12.9806	0.032	+	2.42224	4.536	0.00378234	23.1991	0.0113846		1.63986	3.08979	0.0229161	8.51372	0.151273
			Cre05.g240850.t1.2	Cre05.g240850.t1.2 Hydroxymethylpyrimidine phosphate synthase ALS=THIC DBV=JGI5.5 GN=THIC OS=Chlamydomonas reinhardtii SV=2 TOU=Cre	THIC	AT2G29630.1	Hydroxymethylpyrimidine phosphate synthase	Chloroplast	+	2.42579	4.14542	0.00375154	17.6968	0.0155714		0.770372	1.50446	0.169679	2.83718	0.571191
			Cre05.g247450.t1.2	Cre05.g247450.t1.2 Putative rhodanese-like protein ALS=CGL56 DBV=JGI5.5 GN=CGL56 OS=Chlamydomonas reinhardtii SV=2 TOU=Cre	RDP5/CGL56	AT3G59780.1		Chloroplast	+	4.06735	4.84	8.56347e-05	28.6408	0	+	2.32538	5.75197	0.00472737	53.8909	0	+	2.80912	3.51442	0.00155196	11.4274	0.0105714	+	2.00381	4.48417	0.00991266	22.3805	0.0405333
			Cre06.g252550.t1.1	Cre06.g252550.t1.1 Dihydrolipoamide acetyltransferase ALS=DLA3 DBV=JGI5.5 GN=DLA3 OS=Chlamydomonas reinhardtii SV=1 TOU=Cre	DLA3	AT3G52200.1		Mitochondrion	+	2.59058	4.77811	0.00256697	27.4381	0.0141818	+	3.70997	9.81361	0.000194998	899.893	0	+	2.65397	4.77946	0.00221835	27.4638	0.0164444	+	4.72403	10.4931	1.88786e-05	1441.25	0
			Cre06.g259100.t1.1	Cre06.g259100.t1.1 None DBV=JGI5.5 OS=Chlamydomonas reinhardtii SV=1 TOU=Cre				Chloroplast	+	2.73831	3.99127	0.0018268	15.9035	0.0115556		2.4701	2.53933	0.00338766	5.81319	0.0714286
			Cre06.g269050.t1.2	Cre06.g269050.t1.2 None DBV=JGI5.5 OS=Chlamydomonas reinhardtii SV=2 TOU=Cre	TIC62	AT3G18890.1		Chloroplast	+	3.67269	6.76567	0.000212476	108.81	0	+	3.43424	6.71048	0.000367926	104.726	0	+	1.82679	7.40077	0.0149008	168.987	0.01184	+	1.77499	7.25892	0.0167884	153.163	0.0403333
			Cre07.g325736.t1.1	Cre07.g325736.t1.1 None DBV=JGI5.5 OS=Chlamydomonas reinhardtii SV=1 TOU=Cre	PAP	AT5G19940.1		Chloroplast	+	2.75197	7.84372	0.00177023	229.718	0	+	2.73463	7.75605	0.00184234	216.174	0	+	3.77049	6.48696	0.000169633	89.6953	0.0154286	+	3.33076	6.19014	0.000466917	73.016	0.036
			Cre07.g333150.t1.2	Cre07.g333150.t1.2 None DBV=JGI5.5 OS=Chlamydomonas reinhardtii SV=2 TOU=Cre	VPL2			Cytosol	+	3.89124	8.96118	0.000128458	498.407	0	+	3.59203	5.11308	0.000255841	34.6091	0	+	3.75948	8.81611	0.000173988	450.727	0.036	+	3.21855	4.63218	0.000604575	24.7985	0.0135
			Cre07.g340200.t1.1	Cre07.g340200.t1.1 Thylakoid transmembrane protein involved in cyclic electron flow ALS=TEF3 DBV=JGI5.5 GN=TEF3 OS=Chlamydomonas reinhardtii SV=1 TOU=Cre	TEF3/PGRL1	AT4G11960.1		Chloroplast	+	2.02853	3.65016	0.00936419	12.5547	0.0390968	+	2.3035	4.22346	0.00497164	18.6805	0.0305263
			Cre07.g352350.t1.2	Cre07.g352350.t1.2 None DBV=JGI5.5 OS=Chlamydomonas reinhardtii SV=2 TOU=Cre	FHL3	AT1G50250.1		Mitochondrion	+	4.39359	7.54152	4.04027e-05	186.305	0	+	3.54147	6.69588	0.000287429	103.672	0	+	3.4189	5.43192	0.000381154	43.1689	0.012	+	2.36502	3.77932	0.00431499	13.7306	0.0434286
			Cre07.g356350.t1.1	Cre07.g356350.t1.1 1-deoxy-D-xylulose 5-phosphate synthase, chloroplast precursor ALS=DXS1 DBV=JGI5.5 GN=DXS1 OS=Chlamydomonas reinhardtii SV=1 TOU=Cre	DXS1	AT4G15560.1	1-deoxy-D-xylulose 5-phosphate synthase	Chloroplast	+	3.0905	4.01354	0.000811895	16.1509	0.0135652		2.35029	2.63857	0.00446385	6.22714	0.0740741	+	2.38924	2.95501	0.00408094	7.75437	0.0225		1.55521	2.61369	0.0278477	6.12067	0.212
			Cre08.g358562.t1.1	Cre08.g358562.t1.1 Chaperonin 20 ALS=CPN20 DBV=JGI5.5 GN=CPN20 OS=Chlamydomonas reinhardtii SV=1 TOU=Cre	CPN20	AT5G20720.1	Chaperone	Chloroplast		1.17198	2.04731	0.0673008	4.13335	0.238345		0.79829	1.07669	0.159115	2.10919	0.72007	+	2.69305	2.68821	0.00202745	6.44513	0.0288485		1.15737	2.26236	0.0696033	4.79776	0.402424
			Cre09.g386735.t1.1	Cre09.g386735.t1.1 Dihydrolipoamide acetyltransferase ALS=DLA1 DBV=JGI5.5 GN=DLA1 OS=Chlamydomonas reinhardtii SV=1 TOU=Cre	DLA1	AT1G54220.2		Mitochondrion	+	3.60985	4.08506	0.000245556	16.9717	0	+	4.29615	7.45139	5.0565e-05	175.022	0		0.115118	0.385315	0.767153	1.30614	0.921877	+	3.32972	5.8743	0.000468037	58.6598	0.027
			Cre09.g387800.t1.2	Cre09.g387800.t1.2 Pre-apoferritin ALS=FER1 DBV=JGI5.5 GN=FER1 OS=Chlamydomonas reinhardtii SV=2 TOU=Cre	FER1	AT3G56090.1	Ferritin	Chloroplast	+	2.99759	4.54176	0.00100556	23.292	0.00457143		1.66726	4.10425	0.0215149	17.199	0.0732308
			Cre-1.g2716966.t1.p1	Cre-1.g2716966.t1.p1 None DBV=NCBI OS=Chlamydomonas reinhardtii PN=chlB TOU=Cre	CHLB		Chlorophyll metabolism	Chloroplast	+	3.51349	3.07298	0.000306556	8.4151	0.0187586	+	3.85378	2.72354	0.00014003	6.60492	0.0394783
			Cre10.g434750.t1.2	Cre10.g434750.t1.2 Acetohydroxy acid isomeroreductase ALS=AAI1 DBV=JGI5.5 GN=AAI1 OS=Chlamydomonas reinhardtii SV=2 TOU=Cre	AAI1	AT3G58610.1	Acetohydroxy acid isomeroreductase, amino acid synthesis	Chloroplast													+	3.64838	3.51072	0.000224709	11.3981	0.0140952		0.18524	0.502828	0.65277	1.41699	1
			Cre10.g444700.t1.1	Cre10.g444700.t1.1 Starch Branching Enzyme ALS=SBE3 DBV=JGI5.5 GN=SBE3 OS=Chlamydomonas reinhardtii SV=1 TOU=Cre	SBE3	AT5G03650.1	Starch metabolism	Chloroplast	+	2.8452	2.98838	0.00142824	7.93582	0.0330667		3.30378	2.67991	0.000496844	6.40816	0.0571667		0.417092	1.32033	0.382744	2.49723	0.689756		0.210023	0.648903	0.616562	1.56798	1
			Cre10.g446500.t1.1	Cre10.g446500.t1.1 None DBV=JGI5.5 OS=Chlamydomonas reinhardtii SV=1 TOU=Cre	OXR4	AT1G32520.1	Oxidation resistance	Chloroplast	+	2.72363	6.16943	0.0018896	71.9753	0	+	2.61593	5.26382	0.00242142	38.4209	0	+	3.96497	6.46337	0.0001084	88.2406	0.018	+	3.20867	5.20376	0.000618486	36.8543	0.0154286
			Cre11.g467400.t1.2	Cre11.g467400.t1.2 None DBV=JGI5.5 OS=Chlamydomonas reinhardtii SV=2 TOU=Cre				Chloroplast	+	3.58633	6.29756	0.000259221	78.6601	0	+	3.53034	6.06595	0.00029489	66.9935	0	+	2.83583	4.59014	0.00145939	24.0863	0.0197333	+	3.2958	5.1756	0.000506058	36.1419	0.018
			Cre11.g468050.t1.2	Cre11.g468050.t1.2 None DBV=JGI5.5 OS=Chlamydomonas reinhardtii SV=2 TOU=Cre	VIPP2	AT1G65260.1		Chloroplast.Stroma		0.934435	1.30318	0.116296	2.46772	0.469361	+	4.17655	10.8893	6.65963e-05	1896.73	0		0.694074	-0.516415	0.202267	0.699107	0.800361	+	4.66698	9.30622	2.15288e-05	633.069	0
			Cre11.g469150.t1.2	Cre11.g469150.t1.2 None DBV=JGI5.5 OS=Chlamydomonas reinhardtii SV=2 TOU=Cre				Chloroplast	+	2.24761	5.10897	0.00565445	34.5107	0.01248	+	2.40282	4.53634	0.00395531	23.2046	0.006	+	3.04865	5.5252	0.000894026	46.0523	0.0185455		1.91237	3.92339	0.0122357	15.1725	0.0684444
			Cre12.g483700.t2.1;Cre12.g483700.t1.2	Cre12.g483700.t2.1 Chloroplast-targeted RNA-binding protein DBV=JGI5.5 OS=Chlamydomonas reinhardtii SV=1 TOU=Cre;Cre12.g483700.t1.2 Chloroplast-targeted RNA-binding protein DBV=JGI5.5 OS=Chlamydomonas reinhardtii SV=2 TOU=Cre	RBP40	AT5G44785.2;AT5G44785.2	RNA binding	Chloroplast	+	3.88443	7.20275	0.000130488	147.314	0	+	3.62309	5.35309	0.000238183	40.8734	0	+	3.77482	6.94532	0.00016795	123.239	0.0216	+	3.55337	5.0887	0.00027966	34.0292	0.0216
			Cre12.g497350.t1.1	Cre12.g497350.t1.1 None DBV=JGI5.5 OS=Chlamydomonas reinhardtii SV=1 TOU=Cre	PPR13	AT3G04260.1		Cytosol	+	3.79789	7.49071	0.000159261	179.857	0	+	2.23078	4.21455	0.00587787	18.5655	0.0335238	+	3.95124	8.23393	0.000111882	301.065	0.027		1.08992	3.41886	0.081298	10.695	0.253846
			Cre12.g512300.t1.2	Cre12.g512300.t1.2 None DBV=JGI5.5 OS=Chlamydomonas reinhardtii SV=2 TOU=Cre	LOX	AT1G55020.1		Mitochondrion	+	4.65844	6.6331	2.19563e-05	99.2572	0	+	2.95423	4.55798	0.00111114	23.5553	0	+	2.87985	4.09723	0.00131871	17.1155	0.0134545		0.589253	1.82409	0.257482	3.54084	0.682112
			Cre12.g514850.t1.2	Cre12.g514850.t1.2 Heat shock protein 90C ALS=HSP90C DBV=JGI5.5 GN=HSP90C OS=Chlamydomonas reinhardtii SV=2 TOU=Cre	HSP90C	AT2G04030.1	Chaperone	Chloroplast.Stroma	+	3.23919	4.85184	0.000576514	28.8768	0		1.67602	2.57556	0.0210853	5.96102	0.14175	+	3.26231	3.95178	0.000546626	15.4741	0.0174118		2.49245	2.71962	0.00321773	6.58699	0.0826
			Cre12.g519100.t1.2	Cre12.g519100.t1.2 None DBV=JGI5.5 OS=Chlamydomonas reinhardtii SV=2 TOU=Cre	ACX2/ACC1	AT2G38040.2	Acetyl-CoA carboxylase	Chloroplast	+	3.14024	3.90014	0.000724036	14.93	0.013	+	3.01524	3.27605	0.000965517	9.687	0.0352	+	3.68277	3.51695	0.000207601	11.4474	0.0155789		1.54946	2.09474	0.0282189	4.27149	0.320148
			Cre12.g552200.t1.2	Cre12.g552200.t1.2 Starch phosphorylase DBV=JGI5.5 OS=Chlamydomonas reinhardtii SV=2 TOU=Cre	STA4	AT3G46970.1	Starch metabolism	Chloroplast													+	3.95959	3.19526	0.000109751	9.15944	0.0123333		0.309322	0.642031	0.490544	1.56052	0.974838
			Cre13.g583550.t1.2	Cre13.g583550.t1.2 Vesicle inducing protein in plastids 1 ALS=VIP1 DBV=JGI5.5 GN=VIP1 OS=Chlamydomonas reinhardtii SV=2 TOU=Cre	VIPP1	AT1G65260.1		Chloroplast	+	5.59042	12.9293	2.56791e-06	7800.22	0	+	3.74394	5.34005	0.000180327	40.5056	0	+	5.5242	10.8109	2.99089e-06	1796.41	0	+	3.08435	3.90865	0.000823474	15.0183	0.0214545
			Cre13.g607900.t1.1	Cre13.g607900.t1.1 None DBV=JGI5.5 OS=Chlamydomonas reinhardtii SV=1 TOU=Cre	CPLD68	AT2G38780.1		Mitochondrion	+	3.67288	4.37333	0.000212383	20.7254	0	+	2.43131	4.80997	0.00370416	28.0508	0		0.0553644	0.157767	0.88031	1.11556	0.9648		0.639079	1.33625	0.229573	2.52494	0.759019
			Cre17.g739752.t1.1	Cre17.g739752.t1.1 None DBV=JGI5.5 OS=Chlamydomonas reinhardtii SV=1 TOU=Cre		AT4G23940.1		Chloroplast;Mitochondrion	+	2.67682	5.97804	0.00210465	63.0332	0	+	2.4289	5.25294	0.00372477	38.1323	0	+	2.29747	3.62483	0.00504115	12.3362	0.0102069		0.666519	1.38183	0.215517	2.60599	0.760165
Peptides	Unique peptides	Score	TurboID-only	TurboID-only	TurboID-only			Chloroplast	+	3.7572	9.33802	0.000174904	647.179	0	+	2.94599	6.97533	0.00113243	125.83	0	+	3.06433	6.10106	0.000862323	68.6439	0.0108		2.0441	4.0699	0.00903441	16.7943	0.05075
1	1	7.8605	Cre04.g224400.t1.1	Cre04.g224400.t1.1 None DBV=JGI5.5 OS=Chlamydomonas reinhardtii SV=1 TOU=Cre		AT1G15210.1		Mitochondrion													+	2.59998	2.95536	0.002512	7.75625	0.0208		0.0846918	-0.143837	0.822826	0.905109	0.987876

## Sheet: VIPPs membrane boost
Kreis et al. (2023) TurboID reveals the proxiomes of CGE1, VIPP1, and VIPP2 in Chlamydomonas reinhardtii and confirms VPL2 and PGRL1 in the VIPP1 proxiome
Supplemental Data Set S7: Cellular localization of proteins identified in the TurboID mediated VIPP1/2, VPL2, PGRL1 and CGE1 proxiomes
308 significantly enriched proteins in TID strains compared to WT (determined by T-tests with an FDR = 0.05 and S0 = 1 in Perseus) are marked with "+". Black, not significant; blue/light blue and green, significantly enriched vs. WT with a q-value <0.05 and fold change difference of log2≥1.
36, 44 and 235 proteins were found to be significantly enriched in 3 independent experimental setups using VIPP1 or VIPP2 as baits. Setup 1: biotin labeling in vivo without the addition of exogenous biotin. Setup 2: biotin labeling in vivo with the addition of 1 mM biotin to the cultures for 4 h in parallel to H2O2 exposure. Setup 3: 0.5 mM biotin together with 2.5 mM ATP and an ATP-regenerating …
68 proteins were found to be significantly enriched using VPL2 as bait. Setup 2: biotin labeling in vivo with the addition of 1 mM biotin to the cultures for 4 h under standard growing conditions. CL = Continuous light
78 proteins were found to be significantly enriched using PGRL1 as bait. Setup 2: biotin labeling in vivo with the addition of 1 mM biotin to the cultures for 4 h under standard growing conditions. CL = Continuous light
108 proteins were found to be significantly enriched using CGE1 as bait. Setup 1: biotin labeling in vivo without the addition of exogenous biotin. CL = Continuous light; HS = 1 h at 40°C
Proteins highlighted in red were identified with only one peptide.
									Membrane Boost
									CL VIPP1TID						CL VIPP2TID						H2O2 VIPP1TID						H2O2 VIPP2TID
			Majority protein IDs	Fasta headers	Protein or Genename	Best-hit-arabi-name	Category	Localization	significant	-log10 p-value	log2 fold-change	p-value	fold-change	q-value	significant	-log10 p-value	log2 fold-change	p-value	fold-change	q-value	significant	-log10 p-value	log2 fold-change	p-value	fold-change	q-value	significant	-log10 p-value	log2 fold-change	p-value	fold-change	q-value
			Cre01.g015350.t1.1	Cre01.g015350.t1.1 Light-dependent protochlorophyllide reductase ALS=POR1 DBV=JGI5.5 GN=POR1 OS=Chlamydomonas reinhardtii SV=1 TOU=Cre	POR1	AT5G54190.1		Chloroplast	+	2.72964	7.82104	0.00186363	226.135	0		1.28789	4.80241	0.0515359	27.9042	0.1716	+	3.90847	8.88481	0.000123461	472.709	0	+	3.79796	7.71317	0.000159236	209.844	0
			Cre01.g050950.t1.2	Cre01.g050950.t1.2 None DBV=JGI5.5 OS=Chlamydomonas reinhardtii SV=2 TOU=Cre	CHLP1	AT1G74470.1		Chloroplast	+	1.95386	6.00058	0.0111209	64.0257	0.00652632		0.905316	3.03187	0.124361	8.17869	0.430727	+	3.15305	6.44448	0.000702991	87.0927	0	+	4.25731	5.59981	5.52955e-05	48.4965	0
			Cre02.g081250.t1.2	Cre02.g081250.t1.2 None DBV=JGI5.5 OS=Chlamydomonas reinhardtii SV=2 TOU=Cre		AT3G46780.1		Chloroplast													+	2.68975	2.66153	0.00204291	6.32704	0.0172308	+	2.44083	3.0319	0.00362385	8.17886	0.0381053
			Cre03.g179800.t1.2	Cre03.g179800.t1.2 Low-CO2-inducible membrane protein ALS=LCI24 DBV=JGI5.5 GN=LCI24 OS=Chlamydomonas reinhardtii SV=2 TOU=Cre	VPL6/LCI24			Chloroplast	+	2.36541	4.55123	0.00431112	23.4454	0.0062		0.526592	0.541326	0.297446	1.45531	0.977435
			Cre03.g199535.t1.1	Cre03.g199535.t1.1 Low molecular mass early light-induced protein DBV=JGI5.5 OS=Chlamydomonas reinhardtii SV=1 TOU=Cre		AT4G17600.1		Chloroplast													+	3.52932	3.71353	0.000295583	13.1185	0.0072		0.939275	2.56968	0.115007	5.93678	0.122788
			Cre04.g220200.t3.1;Cre04.g220200.t1.2;Cre04.g220200.t2.1	Cre04.g220200.t3.1 None DBV=JGI5.5 OS=Chlamydomonas reinhardtii SV=1 TOU=Cre;Cre04.g220200.t1.2 None DBV=JGI5.5 OS=Chlamydomonas reinhardtii SV=2 TOU=Cre;Cre04.g220200.t2.1 None DBV=JGI5.5 OS=Chlamydomonas reinhardtii SV=1 TOU=Cre	KEA1	AT4G00630.1;AT4G00630.1;AT4G00630.1	K transport	Chloroplast		1.02454	4.34707	0.0945061	20.3516	0.0818947		1.13711	1.13715	0.0729273	2.19946	0.726791	+	2.24571	5.53628	0.00567924	46.4073	0.00635294		1.06808	3.01531	0.0854909	8.08535	0.0901429
			Cre05.g247450.t1.2	Cre05.g247450.t1.2 Putative rhodanese-like protein ALS=CGL56 DBV=JGI5.5 GN=CGL56 OS=Chlamydomonas reinhardtii SV=2 TOU=Cre	RDP5/CGL56	AT3G59780.1		Chloroplast	+	3.96814	6.15679	0.000107612	71.3475	0		2.42996	5.14705	0.00371569	35.4337	0.0626667	+	2.55205	5.17327	0.00280511	36.0836	0	+	2.60106	5.32336	0.00250576	40.0397	0
			Cre06.g250100.t1.2	Cre06.g250100.t1.2 Heat shock protein 70B ALS=HSP70B DBV=JGI5.5 GN=HSP70B OS=Chlamydomonas reinhardtii SV=2 TOU=Cre	HSP70B	AT5G49910.1	Chaperone	Chloroplast	+	2.23525	4.59038	0.00581768	24.0903	0.0118095		0.196441	-0.408285	0.636149	0.753519	0.98048
			Cre06.g252550.t1.1	Cre06.g252550.t1.1 Dihydrolipoamide acetyltransferase ALS=DLA3 DBV=JGI5.5 GN=DLA3 OS=Chlamydomonas reinhardtii SV=1 TOU=Cre	DLA3	AT3G52200.1		Mitochondrion		2.15769	1.41566	0.00695521	2.66782	0.170526		0.85045	3.81407	0.141107	14.0653	0.478889		0.504387	1.63446	0.313049	3.10471	0.569576	+	3.47512	7.7845	0.000334873	220.479	0
			Cre06.g259100.t1.1	Cre06.g259100.t1.1 None DBV=JGI5.5 OS=Chlamydomonas reinhardtii SV=1 TOU=Cre				Chloroplast	+	3.6477	5.72024	0.000225061	52.7186	0		1.77361	2.25573	0.0168419	4.77576	0.286133	+	2.60876	4.80215	0.00246173	27.8992	0.00675	+	3.43651	3.84903	0.000366008	14.4103	0
			Cre06.g261000.t1.2	Cre06.g261000.t1.2 10 kDa photosystem II polypeptide ALS=PSBR DBV=JGI5.5 GN=PSBR OS=Chlamydomonas reinhardtii SV=2 TOU=Cre	PSBR	AT1G79040.1		Chloroplast	+	1.9921	3.86538	0.0101836	14.5746	0.0183704		1.53999	2.90201	0.028841	7.47467	0.216923
			Cre06.g269050.t1.2	Cre06.g269050.t1.2 None DBV=JGI5.5 OS=Chlamydomonas reinhardtii SV=2 TOU=Cre	TIC62	AT3G18890.1		Chloroplast	+	2.24828	7.27149	0.00564573	154.503	0		1.22588	5.09818	0.0594456	34.2535	0.156	+	3.9645	4.88357	0.000108518	29.519	0	+	4.06425	5.05884	8.62482e-05	33.3321	0
			Cre07.g325736.t1.1	Cre07.g325736.t1.1 None DBV=JGI5.5 OS=Chlamydomonas reinhardtii SV=1 TOU=Cre	PAP	AT5G19940.1		Chloroplast	+	3.19176	7.12929	0.000643043	140.001	0	+	1.99407	5.85155	0.0101375	57.742	0.047	+	2.64559	4.32518	0.00226157	20.0451	0.0128889	+	2.77508	4.46546	0.00167849	22.0921	0
			Cre07.g333150.t1.2	Cre07.g333150.t1.2 None DBV=JGI5.5 OS=Chlamydomonas reinhardtii SV=2 TOU=Cre	VPL2			Cytosol	+	5.15789	8.18238	6.952e-06	290.497	0		0.960344	1.3375	0.109561	2.52713	0.7145	+	4.72293	8.84247	1.89265e-05	459.038	0	+	3.68458	4.69293	0.000206738	25.865	0
			Cre07.g338350.t1.2	Cre07.g338350.t1.2 Predicted protein ALS=CPLD50 DBV=JGI5.5 GN=CPLD50 OS=Chlamydomonas reinhardtii SV=2 TOU=Cre	VPL3/CPLD50	AT5G03900.2		Chloroplast													+	3.56945	5.93217	0.000269495	61.0606	0	+	2.31496	4.45662	0.00484217	21.9572	0.00533333
			Cre07.g340200.t1.1	Cre07.g340200.t1.1 Thylakoid transmembrane protein involved in cyclic electron flow ALS=TEF3 DBV=JGI5.5 GN=TEF3 OS=Chlamydomonas reinhardtii SV=1 TOU=Cre	TEF3/PGRL1	AT4G11960.1		Chloroplast		1.54614	2.49293	0.0284354	5.6292	0.0890256		1.85728	3.0964	0.0138906	8.55282	0.142667		1.32384	2.83989	0.0474417	7.15965	0.097	+	1.65264	3.63003	0.0222515	12.3808	0.0372727
			Cre07.g352350.t1.2	Cre07.g352350.t1.2 None DBV=JGI5.5 OS=Chlamydomonas reinhardtii SV=2 TOU=Cre	FHL3	AT1G50250.1		Mitochondrion	+	2.26073	5.85792	0.00548618	57.9975	0		0.611198	2.63364	0.244795	6.2059	0.654743	+	1.54788	5.01725	0.0283217	32.3849	0.0141667	+	1.55701	4.28407	0.0277326	19.482	0.0362
			Cre08.g365450.t1.2	Cre08.g365450.t1.2 None DBV=JGI5.5 OS=Chlamydomonas reinhardtii SV=2 TOU=Cre				Cytosol		1.13308	3.45792	0.0736071	10.9885	0.0846829		0.767133	0.735805	0.170949	1.66533	0.901333	+	1.58775	3.72453	0.0258375	13.2189	0.0205926		0.880643	2.61081	0.131631	6.10847	0.130667
			Cre08.g378750.t1.1	Cre08.g378750.t1.1 None DBV=JGI5.5 OS=Chlamydomonas reinhardtii SV=1 TOU=Cre				Cytosol	+	1.88877	4.92111	0.012919	30.2971	0.0103333		0.489243	1.13808	0.324158	2.20088	0.876762	+	2.36999	4.02005	0.00426589	16.2239	0.017		0.918808	2.06956	0.120557	4.19759	0.177171
			Cre09.g386735.t1.1	Cre09.g386735.t1.1 Dihydrolipoamide acetyltransferase ALS=DLA1 DBV=JGI5.5 GN=DLA1 OS=Chlamydomonas reinhardtii SV=1 TOU=Cre	DLA1	AT1G54220.2		Mitochondrion		0.902507	1.60514	0.125168	3.04225	0.311297	+	2.04632	5.1971	0.00898835	36.6845	0.0376		1.84859	2.37275	0.0141713	5.17927	0.0785806	+	3.29329	6.99721	0.000508991	127.753	0
			Cre09.g393200.t1.2	Cre09.g393200.t1.2 Heat shock protein 70C ALS=HSP70C DBV=JGI5.5 GN=HSP70C OS=Chlamydomonas reinhardtii SV=2 TOU=Cre	HSP70C	AT5G09590.1	Chaperone	Mitochondrion.Matrix													+	2.64079	2.72649	0.0022867	6.61843	0.01792		0.993508	1.50129	0.101506	2.83096	0.248755
			Cre09.g394436.t1.1	Cre09.g394436.t1.1 None DBV=JGI5.5 OS=Chlamydomonas reinhardtii SV=1 TOU=Cre		AT1G15690.1		Secretory pathway	+	2.29145	3.46313	0.00511152	11.0282	0.0190769		1.07604	2.06468	0.0839383	4.18341	0.517
			Cre-1.g2717034.t1.p1	Cre-1.g2717034.t1.p1 None DBV=NCBI OS=Chlamydomonas reinhardtii PN=atpB TOU=Cre	ATPB		ATP synthetase	Chloroplast	+	1.69885	3.92604	0.0200055	15.2004	0.031375		0.457165	1.46206	0.349008	2.75501	0.853474
			Cre10.g430150.t1.2	Cre10.g430150.t1.2 None DBV=JGI5.5 OS=Chlamydomonas reinhardtii SV=2 TOU=Cre	LPA1	AT1G02910.1	Photosystem II assembly	Chloroplast	+	2.37929	3.62888	0.00417551	12.3709	0.01488		0.697464	1.42742	0.200695	2.68965	0.67544
			Cre10.g446500.t1.1	Cre10.g446500.t1.1 None DBV=JGI5.5 OS=Chlamydomonas reinhardtii SV=1 TOU=Cre	OXR4	AT1G32520.1	Oxidation resistance	Chloroplast	+	4.08063	5.82499	8.30558e-05	56.6887	0		1.40208	3.63064	0.0396205	12.386	0.182	+	3.56062	6.31042	0.00027503	79.3644	0	+	3.09829	4.83356	0.000797462	28.5132	0
			Cre11.g467400.t1.2	Cre11.g467400.t1.2 None DBV=JGI5.5 OS=Chlamydomonas reinhardtii SV=2 TOU=Cre				Chloroplast	+	3.89515	6.97084	0.000127306	125.439	0	+	2.97595	6.03856	0.00105694	65.7336	0.048	+	3.21424	6.81171	0.000610604	112.339	0	+	2.80501	6.53814	0.00156671	92.9343	0
			Cre11.g468050.t1.2	Cre11.g468050.t1.2 None DBV=JGI5.5 OS=Chlamydomonas reinhardtii SV=2 TOU=Cre	VIPP2	AT1G65260.1		Chloroplast.Stroma		0.0845691	0.15404	0.823059	1.11268	0.97285	+	3.73706	10.229	0.000183206	1200.15	0	+	3.20019	7.69605	0.000630681	207.368	0	+	4.86761	10.6238	1.35641e-05	1577.91	0
			Cre11.g469150.t1.2	Cre11.g469150.t1.2 None DBV=JGI5.5 OS=Chlamydomonas reinhardtii SV=2 TOU=Cre				Chloroplast	+	5.0404	7.92945	9.11171e-06	243.782	0		1.38128	4.5895	0.0415643	24.0756	0.1605	+	3.08449	4.90857	0.000823209	30.0349	0	+	3.7338	4.03452	0.000184587	16.3875	0
			Cre12.g483700.t2.1;Cre12.g483700.t1.2	Cre12.g483700.t2.1 Chloroplast-targeted RNA-binding protein DBV=JGI5.5 OS=Chlamydomonas reinhardtii SV=1 TOU=Cre;Cre12.g483700.t1.2 Chloroplast-targeted RNA-binding protein DBV=JGI5.5 OS=Chlamydomonas reinhardtii SV=2 TOU=Cre	RBP40	AT5G44785.2;AT5G44785.2	RNA binding	Chloroplast	+	2.51821	3.61481	0.00303242	12.2509	0.0107826		0.164459	-0.313658	0.684764	0.804599	0.984385	+	1.84804	3.94792	0.0141893	15.4327	0.0147826		0.569052	0.983811	0.269742	1.97768	0.5405
			Cre12.g484000.t1.2	Cre12.g484000.t1.2 None DBV=JGI5.5 OS=Chlamydomonas reinhardtii SV=2 TOU=Cre	BCX1	ATCG00500.1	Acetyl-CoA carboxylase beta-carboxyltransferase subunit	Chloroplast	+	3.61232	3.23071	0.000244163	9.3873	0.00688889		2.03399	2.2057	0.00924719	4.61298	0.252286
			Cre12.g497350.t1.1	Cre12.g497350.t1.1 None DBV=JGI5.5 OS=Chlamydomonas reinhardtii SV=1 TOU=Cre	PPR13	AT3G04260.1		Cytosol	+	3.25611	5.39085	0.000554485	41.9573	0		0.571933	1.12221	0.267958	2.1768	0.843467		0.65105	2.13011	0.223332	4.37751	0.367608		1.79342	1.32887	0.0160909	2.51206	0.17781
			Cre12.g500500.t2.1;Cre12.g500500.t1.1	Cre12.g500500.t2.1 Sterol-C24-methyltransferase DBV=JGI5.5 OS=Chlamydomonas reinhardtii SV=1 TOU=Cre;Cre12.g500500.t1.1 Sterol-C24-methyltransferase DBV=JGI5.5 OS=Chlamydomonas reinhardtii SV=1 TOU=Cre	SMT1,SMT2	AT1G76090.1;AT1G20330.1		Cytosol	+	2.31892	2.58622	0.00479822	6.00523	0.0407273		0.765119	1.47203	0.171744	2.77412	0.753854
			Cre12.g508000.t1.1	Cre12.g508000.t1.1 Translocon component Tic40-related protein ALS=TIC40 DBV=JGI5.5 GN=TIC40 OS=Chlamydomonas reinhardtii SV=1 TOU=Cre	TIC40	AT5G16620.1	CP Translocon	Chloroplast.Membrane.Inner	+	2.33779	3.20612	0.0045942	9.22865	0.025931		0.563926	1.18411	0.272944	2.27223	0.843103
			Cre12.g512300.t1.2	Cre12.g512300.t1.2 None DBV=JGI5.5 OS=Chlamydomonas reinhardtii SV=2 TOU=Cre	LOX	AT1G55020.1		Mitochondrion	+	3.57674	7.1338	0.000265009	140.439	0		1.03519	2.7114	0.0922168	6.54957	0.487158	+	3.77092	6.19129	0.000169465	73.0742	0	+	3.6817	4.56008	0.000208113	23.5896	0
			Cre12.g514850.t1.2	Cre12.g514850.t1.2 Heat shock protein 90C ALS=HSP90C DBV=JGI5.5 GN=HSP90C OS=Chlamydomonas reinhardtii SV=2 TOU=Cre	HSP90C	AT2G04030.1	Chaperone	Chloroplast.Stroma	+	2.48005	2.92755	0.00331093	7.60817	0.0292		0.126637	-0.209551	0.747073	0.864806	1
			Cre13.g583550.t1.2	Cre13.g583550.t1.2 Vesicle inducing protein in plastids 1 ALS=VIP1 DBV=JGI5.5 GN=VIP1 OS=Chlamydomonas reinhardtii SV=2 TOU=Cre	VIPP1	AT1G65260.1		Chloroplast	+	6.05009	12.4074	8.91066e-07	5432.5	0		2.28016	3.2641	0.00524614	9.60709	0.106286	+	4.07044	11.8452	8.50276e-05	3679.26	0	+	2.59298	5.47989	0.00255282	44.6284	0
			Cre13.g607900.t1.1	Cre13.g607900.t1.1 None DBV=JGI5.5 OS=Chlamydomonas reinhardtii SV=1 TOU=Cre	CPLD68	AT2G38780.1		Mitochondrion	+	2.95987	5.78262	0.00109681	55.0481	0		0.634648	2.55119	0.231927	5.86118	0.67903
			Cre15.g639150.t2.1;Cre15.g639150.t1.1	Cre15.g639150.t2.1 None DBV=JGI5.5 OS=Chlamydomonas reinhardtii SV=1 TOU=Cre;Cre15.g639150.t1.1 None DBV=JGI5.5 OS=Chlamydomonas reinhardtii SV=1 TOU=Cre		AT1G65540.1;AT1G65540.1		Mitochondrion														0.0865207	-0.269399	0.819369	0.829665	1	+	1.92633	2.67256	0.0118487	6.3756	0.0445217
			Cre16.g690431.t2.1;Cre16.g690431.t1.1	Cre16.g690431.t2.1 None DBV=JGI5.5 OS=Chlamydomonas reinhardtii SV=1 TOU=Cre;Cre16.g690431.t1.1 None DBV=JGI5.5 OS=Chlamydomonas reinhardtii SV=1 TOU=Cre				Cytosol														0.574186	1.58421	0.266572	2.99844	0.514375	+	2.36886	2.65165	0.00427701	6.28386	0.0390476
			Cre17.g720050.t1.2	Cre17.g720050.t1.2 FtsH-like membrane ATPase/metalloprotease ALS=FHL2 DBV=JGI5.5 GN=FHL2 OS=Chlamydomonas reinhardtii SV=2 TOU=Cre	FHL2	AT2G30950.1	Protease	Chloroplast	+	2.26597	4.89839	0.00542038	29.8238	0.00729412		0.0490233	0.211506	0.893258	1.1579	1	+	2.04194	3.79877	0.00907946	13.9169	0.0154545		0.630576	1.73442	0.234112	3.32746	0.304933
			Cre17.g739752.t1.1	Cre17.g739752.t1.1 None DBV=JGI5.5 OS=Chlamydomonas reinhardtii SV=1 TOU=Cre		AT4G23940.1		Chloroplast;Mitochondrion	+	2.03227	4.58633	0.00928389	24.0228	0.0112727		0.482946	1.27157	0.328893	2.41424	0.84859	+	2.45928	4.32602	0.00347312	20.0568	0.0122105		1.35387	2.60825	0.0442721	6.09764	0.0755385
Peptides	Unique peptides	Score	TurboID-only	TurboID-only	TurboID-only			Chloroplast	+	3.51475	9.37685	0.000305668	664.834	0		1.52016	6.03507	0.0301884	65.5748	0.0673333	+	4.66983	9.01214	2.1388e-05	516.327	0	+	3.65662	6.54225	0.000220485	93.1995	0
1	1	6.7616	Cre03.g148050.t1.1	Cre03.g148050.t1.1 None DBV=JGI5.5 OS=Chlamydomonas reinhardtii SV=1 TOU=Cre	POLI1	AT5G44740.2		Mitochondrion	+	2.33103	3.05157	0.00466627	8.29114	0.0282581		0.831444	-0.76884	0.14742	0.586889	0.892597
1	1	6.6108	Cre03.g200351.t1.1	Cre03.g200351.t1.1 None DBV=JGI5.5 OS=Chlamydomonas reinhardtii SV=1 TOU=Cre				Chloroplast	+	3.79327	6.36697	0.000160964	82.5371	0		0.690042	3.33841	0.204154	10.1149	0.5704		0.98037	3.53878	0.104624	11.6219	0.121143	+	3.91092	5.66018	0.000122767	50.569	0

## Sheet: VIPPs in vivo boost
Kreis et al. (2023) TurboID reveals the proxiomes of CGE1, VIPP1, and VIPP2 in Chlamydomonas reinhardtii and confirms VPL2 and PGRL1 in the VIPP1 proxiome
Supplemental Data Set S7: Cellular localization of proteins identified in the TurboID mediated VIPP1/2, VPL2, PGRL1 and CGE1 proxiomes
308 significantly enriched proteins in TID strains compared to WT (determined by T-tests with an FDR = 0.05 and S0 = 1 in Perseus) are marked with "+". Black, not significant; blue/light blue and green, significantly enriched vs. WT with a q-value <0.05 and fold change difference of log2≥1.
36, 44 and 235 proteins were found to be significantly enriched in 3 independent experimental setups using VIPP1 or VIPP2 as baits. Setup 1: biotin labeling in vivo without the addition of exogenous biotin. Setup 2: biotin labeling in vivo with the addition of 1 mM biotin to the cultures for 4 h in parallel to H2O2 exposure. Setup 3: 0.5 mM biotin together with 2.5 mM ATP and an ATP-regenerating …
68 proteins were found to be significantly enriched using VPL2 as bait. Setup 2: biotin labeling in vivo with the addition of 1 mM biotin to the cultures for 4 h under standard growing conditions. CL = Continuous light
78 proteins were found to be significantly enriched using PGRL1 as bait. Setup 2: biotin labeling in vivo with the addition of 1 mM biotin to the cultures for 4 h under standard growing conditions. CL = Continuous light
108 proteins were found to be significantly enriched using CGE1 as bait. Setup 1: biotin labeling in vivo without the addition of exogenous biotin. CL = Continuous light; HS = 1 h at 40°C
Proteins highlighted in red were identified with only one peptide.
									in vivo Boost
									CL VIPP1TID						CL VIPP2TID						H2O2 VIPP1TID						H2O2 VIPP2TID
			Majority protein IDs	Fasta headers	Protein or Genename	Best-hit-arabi-name	Category	Localization	significant	-log10 p-value	log2 fold-change	p-value	fold-change	q-value	significant	-log10 p-value	log2 fold-change	p-value	fold-change	q-value	significant	-log10 p-value	log2 fold-change	p-value	fold-change	q-value	significant	-log10 p-value	log2 fold-change	p-value	fold-change	q-value
			Cre01.g001750.t1.2	Cre01.g001750.t1.2 Chloroplast trigger factor ALS=TIG1 DBV=JGI5.5 GN=TIG1 OS=Chlamydomonas reinhardtii SV=2 TOU=Cre	TIG1	AT5G55220.1	Chaperone	Chloroplast.Stroma		0.124691	0.335161	0.750428	1.26152	0.971041		0.288835	0.4863	0.514239	1.40085	0.937108	+	4.24653	4.39529	5.66852e-05	21.0433	0		0.0261615	-0.0355021	0.941539	0.975692	0.987411
			Cre01.g004000.t1.2	Cre01.g004000.t1.2 None DBV=JGI5.5 OS=Chlamydomonas reinhardtii SV=2 TOU=Cre				Cytosol													+	5.03091	7.6083	9.31301e-06	195.131	0	+	3.0946	3.56562	0.000804267	11.8402	0.0107027
			Cre01.g004500.t1.2	Cre01.g004500.t1.2 Isopropylmalate dehydratase, large subunit ALS=LEU1L DBV=JGI5.5 GN=LEU1L OS=Chlamydomonas reinhardtii SV=2 TOU=Cre	LEU1	AT4G13430.1	Isopropylmalate dehydratase, leucine synthesis	Chloroplast	+	1.7278	4.52654	0.0187154	23.0475	0.0141778	+	1.47713	3.95212	0.0333327	15.4777	0.02212		1.35089	1.81502	0.0445769	3.51865	0.104156	+	2.17585	2.33008	0.00667037	5.02833	0.0428571
			Cre01.g005950.t1.2	Cre01.g005950.t1.2 None DBV=JGI5.5 OS=Chlamydomonas reinhardtii SV=2 TOU=Cre		AT1G15140.1	FAD/NAD(P)-binding oxidoreductase	Chloroplast	+	3.44417	4.02859	0.000359609	16.3202	0	+	2.47034	3.02049	0.00338579	8.11443	0.0123146	+	3.80914	5.38575	0.000155189	41.8092	0	+	3.15538	4.02027	0.00069923	16.2264	0.00349206
			Cre01.g012150.t1.2	Cre01.g012150.t1.2 Peptide methionine sulfoxide reductase ALS=MSRA4 DBV=JGI5.5 GN=MSRA4 OS=Chlamydomonas reinhardtii SV=2 TOU=Cre	MSRA4	AT5G07470.1		Mitochondrion													+	1.59704	3.11827	0.0252907	8.68346	0.0197701	+	2.33536	2.61703	0.00461998	6.13486	0.0306903
			Cre01.g013350.t1.2	Cre01.g013350.t1.2 None DBV=JGI5.5 OS=Chlamydomonas reinhardtii SV=2 TOU=Cre			phosphatidylinositol glycan	Chloroplast		0.884044	2.65829	0.130604	6.31284	0.188226	+	1.85628	2.61496	0.0139226	6.12606	0.0293805	+	1.86704	3.81209	0.0135819	14.046	0.00615827		0.148814	0.504818	0.709882	1.41894	0.903815
			Cre01.g014000.t1.2	Cre01.g014000.t1.2 None DBV=JGI5.5 OS=Chlamydomonas reinhardtii SV=2 TOU=Cre				Chloroplast		0.83677	1.98833	0.145623	3.96777	0.290708	+	2.22878	3.90366	0.005905	14.9664	0.00339726	+	2.12579	4.66999	0.00748531	25.457	0.00234711	+	2.27294	5.23955	0.00533409	37.78	0.00668571
			Cre01.g015350.t1.1	Cre01.g015350.t1.1 Light-dependent protochlorophyllide reductase ALS=POR1 DBV=JGI5.5 GN=POR1 OS=Chlamydomonas reinhardtii SV=1 TOU=Cre	POR1	AT5G54190.1		Chloroplast	+	3.13345	3.34259	0.000735445	10.1442	0.00524675	+	2.65587	2.48854	0.00220867	5.6121	0.0208421	+	3.33386	3.77805	0.000463596	13.7185	0.00189899	+	2.67327	3.47084	0.00212192	11.0873	0.0128276
			Cre01.g016514.t1.1	Cre01.g016514.t1.1 None DBV=JGI5.5 OS=Chlamydomonas reinhardtii SV=1 TOU=Cre	DLD2	AT3G16950.2	Disulfide oxidoreductase, fatty acid metabolism	Chloroplast	+	2.65854	2.55883	0.00219513	5.8923	0.0224242		0.112014	0.325495	0.772656	1.25309	0.953203
			Cre01.g020918.t1.1	Cre01.g020918.t1.1 None DBV=JGI5.5 OS=Chlamydomonas reinhardtii SV=1 TOU=Cre	PREP1	AT3G19170.1	Protease	Chloroplast														1.12496	2.99835	0.0749963	7.99086	0.0589259	+	1.71111	3.74257	0.0194487	13.3852	0.0250811
			Cre01.g021251.t1.1	Cre01.g021251.t1.1 None DBV=JGI5.5 OS=Chlamydomonas reinhardtii SV=1 TOU=Cre	ARG7	AT5G10920.1	Argininosuccinate lyase, arginine synthesis	Chloroplast	+	2.46311	3.98899	0.00344263	15.8784	0.00511392	+	2.07225	2.27752	0.0084674	4.84844	0.0352479	+	2.57162	5.16885	0.00268151	35.9732	0.00206593	+	3.79576	4.44577	0.000160044	21.7927	0
			Cre01.g025250.t1.1	Cre01.g025250.t1.1 Riboflavin kinase ALS=RFK2 DBV=JGI5.5 GN=RFK2 OS=Chlamydomonas reinhardtii SV=1 TOU=Cre	RFK2	AT4G21470.1	Riboflavin kinase	Chloroplast	+	2.65644	4.44185	0.00220577	21.7335	0.00322388		0.292579	1.20283	0.509825	2.30191	0.827381	+	2.55627	2.80988	0.00277799	7.01226	0.00598601		0.678529	1.69471	0.209638	3.23712	0.367444
			Cre01.g026900.t2.1;Cre01.g026900.t1.2	Cre01.g026900.t2.1 Kynurenine 3-monooxygenase DBV=JGI5.5 OS=Chlamydomonas reinhardtii SV=1 TOU=Cre;Cre01.g026900.t1.2 Kynurenine 3-monooxygenase DBV=JGI5.5 OS=Chlamydomonas reinhardtii SV=2 TOU=Cre	SSA14	AT2G29720.1;AT2G29720.1		Chloroplast	+	3.97533	5.51835	0.000105845	45.8341	0	+	2.49916	5.12553	0.0031684	34.9091	0	+	3.18696	6.72487	0.00065019	105.776	0	+	2.84525	5.56908	0.00142807	47.4745	0
			Cre01.g031100.t1.2	Cre01.g031100.t1.2 Predicted protein ALS=TEF30 DBV=JGI5.5 GN=TEF30 OS=Chlamydomonas reinhardtii SV=2 TOU=Cre	TEF30	AT1G55480.1	Photosystem II assembly	Chloroplast		0.621428	2.25707	0.239096	4.7802	0.330903	+	1.51995	2.65402	0.030203	6.29419	0.0485902
			Cre01.g032650.t2.1;Cre01.g032650.t1.2	Cre01.g032650.t2.1 Transaldolase ALS=TAL1 DBV=JGI5.5 GN=TAL1 OS=Chlamydomonas reinhardtii SV=1 TOU=Cre;Cre01.g032650.t1.2 Transaldolase ALS=TAL1 DBV=JGI5.5 GN=TAL1 OS=Chlamydomonas reinhardtii SV=2 TOU=Cre	TAL1;TAL1	AT1G12230.1;AT1G12230.1	Metabolism	Chloroplast	+	2.25246	3.07292	0.00559165	8.41475	0.0193548		0.0148668	0.0627744	0.966347	1.04447	0.996108
			Cre01.g034400.t1.1	Cre01.g034400.t1.1 None DBV=JGI5.5 OS=Chlamydomonas reinhardtii SV=1 TOU=Cre	PGL3	AT5G24400.1	Metabolism	Chloroplast		0.0776191	0.374899	0.836336	1.29675	0.976221		0.560089	1.11081	0.275366	2.15967	0.648348	+	2.15906	4.13691	0.0069333	17.5928	0.00229032		0.567726	1.38804	0.270566	2.61723	0.493268
			Cre01.g044700.t1.2	Cre01.g044700.t1.2 None DBV=JGI5.5 OS=Chlamydomonas reinhardtii SV=2 TOU=Cre		AT5G16710.1		Cytosol													+	1.99158	2.33226	0.0101958	5.03594	0.0312826		0.687754	1.86506	0.205232	3.64283	0.34251
			Cre01.g045600.t1.1	Cre01.g045600.t1.1 Speract/scavenger receptor, transmembrane glycoprotein ALS=SRR12 DBV=JGI5.5 GN=SRR12 OS=Chlamydomonas reinhardtii SV=1 TOU=Cre	VPL4/SRR12	AT1G50240.2		Chloroplast													+	3.03444	5.42068	0.000923762	42.8339	0	+	3.19826	4.95814	0.00063349	31.0849	0
			Cre01.g049000.t1.2	Cre01.g049000.t1.2 Pterin dehydratase DBV=JGI5.5 OS=Chlamydomonas reinhardtii SV=2 TOU=Cre	RAF2	AT5G51110.1	Rubisco maturation	Chloroplast		1.12869	3.39015	0.074355	10.4842	0.0697323	+	2.02855	3.81189	0.00936375	14.0441	0.0106667	+	3.24469	6.46883	0.000569259	88.5751	0	+	2.78087	5.29518	0.00165627	39.2652	0.00407407
			Cre01.g049600.t1.2	Cre01.g049600.t1.2 Expressed protein similar to ATP synthase I ALS=CGLD22 DBV=JGI5.5 GN=CGLD22 OS=Chlamydomonas reinhardtii SV=2 TOU=Cre	CGLD22/CGL160	AT2G31040.1	ATPase CF0 assembly	Chloroplast	+	4.38436	6.05696	4.12705e-05	66.5774	0	+	2.36644	5.44237	0.00430091	43.4827	0	+	3.94042	5.70192	0.000114704	52.0534	0	+	3.70927	6.21264	0.000195312	74.1636	0
			Cre01.g050950.t1.2	Cre01.g050950.t1.2 None DBV=JGI5.5 OS=Chlamydomonas reinhardtii SV=2 TOU=Cre	CHLP1	AT1G74470.1		Chloroplast	+	3.80176	3.14382	0.000157848	8.83861	0.00421918	+	3.85322	2.76802	0.00014021	6.81172	0.00177143
			Cre01.g054150.t1.2	Cre01.g054150.t1.2 NADPH-dependent thioredoxin reductase ALS=NTR4 DBV=JGI5.5 GN=NTR4 OS=Chlamydomonas reinhardtii SV=2 TOU=Cre	NTR4	AT2G41680.1	Metabolism, NTRC	Chloroplast	+	1.31789	3.65661	0.0480961	12.611	0.0483826		0.418653	1.21455	0.38137	2.32068	0.710234	+	2.7783	5.63278	0.0016661	49.6176	0	+	4.04004	4.92369	9.11927e-05	30.3514	0
			Cre01.g061077.t1.1	Cre01.g061077.t1.1 None DBV=JGI5.5 OS=Chlamydomonas reinhardtii SV=1 TOU=Cre	CGL93	AT5G04740.1	Amino acid metabolism	Chloroplast		0.330727	1.86641	0.466953	3.64624	0.691988		0.691046	1.66427	0.203683	3.16953	0.379635	+	1.35942	3.00801	0.0437099	8.04454	0.0375238		0.628229	1.68311	0.235381	3.21119	0.388295
			Cre02.g079800.t1.2	Cre02.g079800.t1.2 Mitochondrial F1F0 ATP synthase associated 13.3 kDa protein ALS=ASA6 DBV=JGI5.5 GN=ASA6 OS=Chlamydomonas reinhardtii SV=2 TOU=Cre	ASA6			Mitochondrion													+	1.71447	3.4936	0.0192988	11.2636	0.0119744	+	1.69042	3.34383	0.0203976	10.153	0.0316552
			Cre02.g081250.t1.2	Cre02.g081250.t1.2 None DBV=JGI5.5 OS=Chlamydomonas reinhardtii SV=2 TOU=Cre		AT3G46780.1		Chloroplast	+	2.31891	2.29422	0.00479833	4.90489	0.0412727	+	2.58379	3.02096	0.00260741	8.11708	0.0132048	+	2.91523	3.17799	0.00121554	9.05045	0.00230894	+	3.32542	4.09827	0.000472694	17.1278	0.00372881
			Cre02.g087700.t1.2	Cre02.g087700.t1.2 Ascorbate peroxidase ALS=APX1 DBV=JGI5.5 GN=APX1 OS=Chlamydomonas reinhardtii SV=2 TOU=Cre	APX1	AT4G08390.1	Ascorbate peroxidase	Chloroplast													+	3.97736	7.56999	0.000105351	190.018	0	+	3.28415	6.21041	0.000519816	74.0491	0
			Cre02.g088850.t1.2	Cre02.g088850.t1.2 None DBV=JGI5.5 OS=Chlamydomonas reinhardtii SV=2 TOU=Cre	RFS2	AT2G44050.1	Riboflavin synthase	Chloroplast	+	2.22074	7.1128	0.00601534	138.41	0	+	3.68263	7.05399	0.000207668	132.881	0	+	3.38976	5.89357	0.000407605	59.4486	0	+	4.56688	3.85883	2.71094e-05	14.5085	0
			Cre02.g090850.t1.1	Cre02.g090850.t1.1 ClpB chaperone, Hsp100 family ALS=CLPB3 DBV=JGI5.5 GN=CLPB3 OS=Chlamydomonas reinhardtii SV=1 TOU=Cre	CLPB3	AT5G15450.1	Chlorophyll metabolism	Chloroplast	+	3.12176	5.44908	0.00075551	43.6854	0	+	2.67261	3.80643	0.00212515	13.991	0.0019375	+	2.69995	5.48595	0.00199549	44.8162	0	+	2.31175	4.42686	0.00487809	21.5089	0.0109756
			Cre02.g093650.t1.2	Cre02.g093650.t1.2 None DBV=JGI5.5 OS=Chlamydomonas reinhardtii SV=2 TOU=Cre		AT1G71500.1	Rieske protein	Chloroplast	+	2.68782	7.91052	0.00205201	240.605	0	+	4.13008	8.27967	7.41174e-05	310.763	0	+	4.53671	9.19438	2.90596e-05	585.847	0	+	4.35407	8.84671	4.42517e-05	460.389	0
			Cre02.g095137.t2.1;Cre02.g095137.t1.1	Cre02.g095137.t2.1 Pyruvate-ferredoxin oxidoreductase DBV=JGI5.5 OS=Chlamydomonas reinhardtii SV=1 TOU=Cre;Cre02.g095137.t1.1 Pyruvate-ferredoxin oxidoreductase DBV=JGI5.5 OS=Chlamydomonas reinhardtii SV=1 TOU=Cre				Chloroplast		0.680514	2.11201	0.208682	4.32293	0.326728	+	2.84606	2.76725	0.00142541	6.80809	0.0124545	+	2.72467	5.24608	0.00188508	37.9514	0	+	2.74356	5.12116	0.00180485	34.8035	0.00392857
			Cre02.g099850.t1.1	Cre02.g099850.t1.1 Pyruvate dehydrogenase, E1 component, alpha subunit ALS=PDC2 DBV=JGI5.5 GN=PDC2 OS=Chlamydomonas reinhardtii SV=1 TOU=Cre	PDC2	AT1G01090.1	Pyruvate dehydrogenase, E1 component, alpha subunit	Cytosol	+	2.18883	2.9349	0.00647396	7.64703	0.0226531		0.501546	0.807702	0.315104	1.75042	0.798774
			Cre02.g111450.t1.2	Cre02.g111450.t1.2 Rhodanese-like protein ALS=TEF4 DBV=JGI5.5 GN=TEF4 OS=Chlamydomonas reinhardtii SV=2 TOU=Cre	TEF4	AT4G27700.1		Chloroplast		0.471366	1.82421	0.33778	3.54113	0.529629		1.04377	2.59043	0.0904128	6.02278	0.115651	+	3.10408	4.06411	0.000786901	16.727	0.00195833		0.406777	1.27815	0.391943	2.42528	0.621276
			Cre02.g115000.t1.1	Cre02.g115000.t1.1 None DBV=JGI5.5 OS=Chlamydomonas reinhardtii SV=1 TOU=Cre				Chloroplast	+	3.1376	4.55742	0.00072845	23.5462	0	+	2.99788	4.81443	0.00100489	28.1377	0	+	3.55357	6.18034	0.000279531	72.5217	0	+	3.08868	6.34679	0.000815305	81.3906	0
			Cre02.g120250.t1.1;Cre02.g120250.t2.1	Cre02.g120200.t1.2 None DBV=JGI5.5 OS=Chlamydomonas reinhardtii SV=2 TOU=Cre;Cre02.g120250.t1.1 Calcium/calmodulin-dependent protein kinase DBV=JGI5.5 OS=Chlamydomonas reinhardtii SV=1 TOU=Cre;Cre02.g120250.t2.1 Calcium/calmodulin-dependent protein kinase DBV=JGI5.5 OS=Chlamydomonas reinhardtii SV=1 TOU=Cre	STT7/STN7;STT7/STN7	AT1G68830.1;AT1G68830.1	Photosynthesis	Chloroplast	+	1.7167	4.21807	0.0191999	18.6108	0.0197802	+	4.0679	5.51189	8.55264e-05	45.6293	0		1.69538	2.12742	0.020166	4.36935	0.0542642	+	2.47997	3.45821	0.00331154	10.9907	0.014989
			Cre02.g142351.t1.1	Cre02.g142351.t1.1 None DBV=JGI5.5 OS=Chlamydomonas reinhardtii SV=1 TOU=Cre		AT1G16540.1	Molybdenum cofactor sulfurtransferase	Chloroplast	+	1.28424	3.65018	0.0519709	12.5549	0.0475556		1.21887	2.98742	0.0604129	7.93054	0.0689302	+	2.28929	4.7107	0.00513701	26.1856	0.00169369	+	2.55287	4.81651	0.00279982	28.1782	0.00709091
			Cre02.g142800.t1.2	Cre02.g142800.t1.2 Thioredoxin-related protein DBV=JGI5.5 OS=Chlamydomonas reinhardtii SV=2 TOU=Cre	TRXz	AT3G06730.1	Thioredoxin	Chloroplast													+	2.25061	2.48776	0.00561552	5.60906	0.0152189		0.134515	0.241503	0.733643	1.18222	0.938041
			Cre03.g149250.t1.2	Cre03.g149250.t1.2 None DBV=JGI5.5 OS=Chlamydomonas reinhardtii SV=2 TOU=Cre	VPL1/ICL2	AT2G43180.1	Isocitrate lyase	Chloroplast	+	4.24925	10.9973	5.63313e-05	2044.17	0	+	3.47307	6.95448	0.000336457	124.024	0	+	6.66271	12.8568	2.17415e-07	7417.93	0	+	5.50839	11.175	3.10177e-06	2312.12	0
			Cre03.g156500.t2.1;Cre03.g156500.t1.1	Cre03.g156500.t2.1 None DBV=JGI5.5 OS=Chlamydomonas reinhardtii SV=1 TOU=Cre;Cre03.g156500.t1.1 None DBV=JGI5.5 OS=Chlamydomonas reinhardtii SV=1 TOU=Cre			unknown	Chloroplast	+	3.7733	6.8803	0.000168539	117.809	0	+	3.59419	5.48194	0.000254572	44.6919	0	+	3.37474	6.34578	0.000421949	81.3336	0	+	3.66234	5.68524	0.000217601	51.455	0
			Cre03.g158050.t1.1	Cre03.g158050.t1.1 None DBV=JGI5.5 OS=Chlamydomonas reinhardtii SV=1 TOU=Cre		AT2G30170.1		Chloroplast		0.0941486	-0.26861	0.805103	0.830119	0.979246		0.154843	0.464421	0.700095	1.37976	0.944662	+	2.71039	1.75071	0.00194809	3.36524	0.0475377		1.00755	1.14445	0.0982766	2.21062	0.406971
			Cre03.g164000.t1.2	Cre03.g164000.t1.2 Predicted protein ALS=TEF7 DBV=JGI5.5 GN=TEF7 OS=Chlamydomonas reinhardtii SV=2 TOU=Cre	TEF7/ANR1			Chloroplast		0.725337	1.52292	0.188219	2.87372	0.412882	+	2.80717	3.53301	0.00155894	11.5756	0.00187879	+	3.05346	4.27355	0.000884179	19.3405	0.00204348	+	3.09251	4.33896	0.000808146	20.2375	0.00366667
			Cre03.g168450.t1.2	Cre03.g168450.t1.2 T-complex protein 1, theta subunit ALS=CCT8 DBV=JGI5.5 GN=CCT8 OS=Chlamydomonas reinhardtii SV=2 TOU=Cre	CCT8	AT3G03960.1		Cytosol		0.0454295	0.138445	0.90068	1.10072	0.981816		0.247578	-0.690394	0.565486	0.619685	0.923937	+	2.49757	2.53973	0.00318002	5.8148	0.0126879		2.06766	2.06213	0.00855736	4.17602	0.0643862
			Cre03.g175400.t1.2;Cre03.g175400.t2.1	Cre03.g175400.t1.2 Phosphoglucose isomerase ALS=PGI1 DBV=JGI5.5 GN=PGI1 OS=Chlamydomonas reinhardtii SV=2 TOU=Cre;Cre03.g175400.t2.1 Phosphoglucose isomerase ALS=PGI1 DBV=JGI5.5 GN=PGI1 OS=Chlamydomonas reinhardtii SV=1 TOU=Cre	PGI1;PGI1	AT5G42740.1;AT5G42740.1	Phosphoglucose isomerase	Chloroplast	+	5.44903	7.31755	3.55607e-06	159.515	0	+	3.85899	5.69337	0.00013836	51.7458	0	+	5.23658	8.3647	5.79989e-06	329.629	0	+	4.77898	7.47053	1.66349e-05	177.359	0
			Cre03.g179800.t1.2	Cre03.g179800.t1.2 Low-CO2-inducible membrane protein ALS=LCI24 DBV=JGI5.5 GN=LCI24 OS=Chlamydomonas reinhardtii SV=2 TOU=Cre	VPL6/LCI24			Chloroplast													+	1.3528	4.09751	0.0443813	17.1188	0.0151294		0.455384	1.99217	0.350442	3.97835	0.459907
			Cre03.g184550.t1.2	Cre03.g184550.t1.2 Predicted protein ALS=CPLD28 DBV=JGI5.5 GN=CPLD28 OS=Chlamydomonas reinhardtii SV=2 TOU=Cre	CPLD28/LPA3	AT1G73060.1	Photosystem II assembly	Chloroplast													+	4.07178	3.8175	8.47657e-05	14.0988	0		1.01919	2.02678	0.0956775	4.07494	0.192607
			Cre03.g194850.t1.2	Cre03.g194850.t1.2 NAD-dependent malate dehydrogenase, chloroplastic ALS=MDH1 DBV=JGI5.5 GN=MDH1 OS=Chlamydomonas reinhardtii SV=2 TOU=Cre	MDN1	AT3G47520.1	NAD-dependent malate dehydrogenase	Chloroplast	+	3.27508	7.21385	0.000530787	148.452	0	+	3.11915	6.65778	0.000760064	100.97	0	+	2.28572	7.29996	0.00517941	157.582	0	+	2.21441	6.95259	0.00610366	123.862	0.00385965
			Cre03.g199535.t1.1	Cre03.g199535.t1.1 Low molecular mass early light-induced protein DBV=JGI5.5 OS=Chlamydomonas reinhardtii SV=1 TOU=Cre		AT4G17600.1		Chloroplast	+	1.75684	3.0108	0.0175049	8.06011	0.0351402		0.997748	1.84948	0.10052	3.6037	0.214884	+	1.63782	2.46392	0.023024	5.51714	0.0414093		0.163716	0.325447	0.685937	1.25305	0.92526
			Cre03.g201100.t1.2	Cre03.g201100.t1.2 FtsH-like ATPase/metalloprotease DBV=JGI5.5 OS=Chlamydomonas reinhardtii SV=2 TOU=Cre	FHL1	AT5G64580.1	Protease	Chloroplast	+	3.9273	4.7833	0.000118222	27.537	0	+	1.82575	4.21202	0.0149365	18.5329	0.0130476	+	2.3283	4.72672	0.0046957	26.478	0.00172477	+	3.04886	5.10991	0.000893593	34.5331	0
			Cre03.g206600.t1.2	Cre03.g206600.t1.2 Acetohydroxyacid dehydratase ALS=AAD1 DBV=JGI5.5 GN=AAD1 OS=Chlamydomonas reinhardtii SV=2 TOU=Cre	AAD1	AT3G23940.1	Acetohydroxyacid dehydratase, branched chain amino acid synthesis	Chloroplast		0.6997	1.95369	0.199664	3.87364	0.328462	+	1.99337	3.41553	0.0101538	10.6703	0.0185333		0.916888	2.0476	0.121091	4.13418	0.150252		1.33688	3.11689	0.0460384	8.67516	0.0556259
			Cre04.g212500.t1.2	Cre04.g212500.t1.2 Predicted protein ALS=CGL42 DBV=JGI5.5 GN=CGL42 OS=Chlamydomonas reinhardtii SV=2 TOU=Cre	CGL42	AT5G48790.1		Chloroplast	+	2.38355	4.29875	0.00413476	19.6813	0.00531579	+	2.19484	4.3779	0.00638499	20.7912	0.00185075	+	2.93498	4.20469	0.0011615	18.439	0.00191837	+	1.66065	2.72978	0.0218449	6.63354	0.0467385
			Cre04.g220200.t3.1;Cre04.g220200.t1.2;Cre04.g220200.t2.1	Cre04.g220200.t3.1 None DBV=JGI5.5 OS=Chlamydomonas reinhardtii SV=1 TOU=Cre;Cre04.g220200.t1.2 None DBV=JGI5.5 OS=Chlamydomonas reinhardtii SV=2 TOU=Cre;Cre04.g220200.t2.1 None DBV=JGI5.5 OS=Chlamydomonas reinhardtii SV=1 TOU=Cre	KEA1	AT4G00630.1;AT4G00630.1;AT4G00630.1	K transport	Chloroplast	+	3.00478	6.44945	0.000989054	87.3933	0	+	2.98935	6.33631	0.00102483	80.8015	0	+	2.13758	5.75386	0.00728484	53.9616	0.00186139	+	1.74635	4.83558	0.0179329	28.5532	0.0196701
			Cre05.g234550.t2.1;Cre05.g234550.t1.2	Cre05.g234550.t2.1 Fructose-1,6-bisphosphate aldolase ALS=FBA3 DBV=JGI5.5 GN=FBA3 OS=Chlamydomonas reinhardtii SV=1 TOU=Cre;Cre05.g234550.t1.2 Fructose-1,6-bisphosphate aldolase ALS=FBA3 DBV=JGI5.5 GN=FBA3 OS=Chlamydomonas reinhardtii SV=2 TOU=Cre	FBA3;FBA3	AT4G38970.1;AT4G38970.1	Calvin cycle	Chloroplast	+	2.79276	6.69775	0.00161154	103.806	0	+	2.17159	4.91966	0.00673612	30.2667	0.002
			Cre05.g238332.t1.1	Cre05.g238332.t1.1 Photosystem I reaction center subunit II, 20 kDa ALS=PSAD DBV=JGI5.5 GN=PSAD OS=Chlamydomonas reinhardtii SV=1 TOU=Cre	PSAD	AT1G03130.1		Chloroplast		0.896982	2.7764	0.12677	6.85141	0.169636	+	1.61398	3.37576	0.0243232	10.3802	0.0271845
			Cre05.g240850.t1.2	Cre05.g240850.t1.2 Hydroxymethylpyrimidine phosphate synthase ALS=THIC DBV=JGI5.5 GN=THIC OS=Chlamydomonas reinhardtii SV=2 TOU=Cre	THIC	AT2G29630.1	Hydroxymethylpyrimidine phosphate synthase	Chloroplast	+	4.43955	9.92001	3.63454e-05	968.77	0	+	4.05137	8.11199	8.88444e-05	276.664	0	+	3.85547	8.86746	0.000139486	467.059	0	+	3.60119	7.52771	0.000250501	184.53	0
			Cre05.g243050.t1.2	Cre05.g243050.t1.2 Chloroplastic thioredoxin f2 DBV=JGI5.5 OS=Chlamydomonas reinhardtii SV=2 TOU=Cre	TRXf2	AT3G02730.1	Thioredoxin F-type	Chloroplast	+	1.50597	3.63402	0.0311911	12.4151	0.0321132	+	2.40518	3.4247	0.00393387	10.7383	0.00586667	+	4.21224	5.91073	6.13423e-05	60.1599	0	+	2.69681	3.94416	0.00200997	15.3925	0.0118421
			Cre05.g245102.t1.1	Cre05.g245102.t1.1 None DBV=JGI5.5 OS=Chlamydomonas reinhardtii SV=1 TOU=Cre	CGL3	AT2G17972.1		Cytosol		0.770851	1.49286	0.169492	2.81446	0.398667	+	1.72371	2.81318	0.0188925	7.02832	0.0285	+	2.31138	4.54695	0.00488225	23.3759	0.00164912	+	1.30128	3.4275	0.0499712	10.7592	0.0490827
			Cre05.g245158.t1.1;Cre24.g755097.t1.1	Cre05.g245158.t1.1 None DBV=JGI5.5 OS=Chlamydomonas reinhardtii SV=1 TOU=Cre;Cre24.g755097.t1.1 Arsenite translocating ATPase DBV=JGI5.5 OS=Chlamydomonas reinhardtii SV=1 TOU=Cre	GET3B	AT1G67120.1;AT1G67120.1;AT3G10350.1;AT3G10350.1	CP Sorting	Chloroplast;Cytosol;Mitochondrion	+	3.72411	7.08486	0.000188751	135.755	0		0.172508	0.568311	0.67219	1.48279	0.938035	+	5.65683	10.5129	2.20379e-06	1461.16	0	+	5.52476	8.35487	2.98703e-06	327.391	0
			Cre05.g246800.t1.2	Cre05.g246800.t1.2 Tetrapyrrole-binding protein ALS=GUN4 DBV=JGI5.5 GN=GUN4 OS=Chlamydomonas reinhardtii SV=2 TOU=Cre	GUN4	AT3G59400.1		Chloroplast		1.88604	1.12343	0.0130005	2.17864	0.319528		1.28262	2.40929	0.0521651	5.31213	0.0945693	+	3.19153	5.43994	0.000643384	43.4095	0	+	2.06228	3.45364	0.00866403	10.9559	0.0195385
			Cre05.g247450.t1.2	Cre05.g247450.t1.2 Putative rhodanese-like protein ALS=CGL56 DBV=JGI5.5 GN=CGL56 OS=Chlamydomonas reinhardtii SV=2 TOU=Cre	RDP5/CGL56	AT3G59780.1		Chloroplast	+	3.36293	8.38691	0.000433581	334.743	0	+	4.50727	8.91165	3.10978e-05	481.586	0	+	3.11756	6.88436	0.000762851	118.141	0	+	3.03707	8.03015	0.000918185	261.406	0
			Cre06.g250100.t1.2	Cre06.g250100.t1.2 Heat shock protein 70B ALS=HSP70B DBV=JGI5.5 GN=HSP70B OS=Chlamydomonas reinhardtii SV=2 TOU=Cre	HSP70B	AT5G49910.1	Chaperone	Chloroplast	+	4.4411	5.96465	3.6216e-05	62.4509	0		2.00225	1.86622	0.00994833	3.64576	0.0870606	+	3.15459	7.13684	0.000700503	140.735	0	+	2.26609	4.37757	0.00541889	20.7864	0.012
			Cre06.g251450.t1.1	Cre06.g251450.t1.1 Quinolinate synthetase A ALS=NIC7 DBV=JGI5.5 GN=NIC7 OS=Chlamydomonas reinhardtii SV=1 TOU=Cre	NIC7	AT5G50210.1	Fe-S assembly	Mitochondrion													+	2.49343	1.82332	0.00321048	3.53895	0.0465051		2.08834	1.76875	0.00815943	3.40759	0.092327
			Cre06.g252550.t1.1	Cre06.g252550.t1.1 Dihydrolipoamide acetyltransferase ALS=DLA3 DBV=JGI5.5 GN=DLA3 OS=Chlamydomonas reinhardtii SV=1 TOU=Cre	DLA3	AT3G52200.1		Mitochondrion	+	3.15158	2.40229	0.000705375	5.28642	0.0208333	+	5.25527	7.19975	5.55559e-06	147.008	0	+	1.179	3.16089	0.0662217	8.94381	0.0488867	+	3.17629	8.92972	0.000666362	487.656	0
			Cre06.g252650.t1.2	Cre06.g252650.t1.2 Isopropylmalate dehydratase, small subunit ALS=LEU1S DBV=JGI5.5 GN=LEU1S OS=Chlamydomonas reinhardtii SV=2 TOU=Cre	LEU1S	AT2G43090.1	Isopropylmalate dehydratase, leucine synthesis	Chloroplast	+	2.44892	7.19189	0.00355697	146.209	0	+	3.25768	7.47335	0.000552484	177.706	0	+	3.15396	8.64748	0.00070152	401.006	0	+	3.24265	8.2179	0.000571939	297.738	0
			Cre06.g257601.t1.2	Cre06.g257601.t1.2 2-cys peroxiredoxin, chloroplastic ALS=PRX1 DBV=JGI5.5 GN=PRX1 OS=Chlamydomonas reinhardtii SV=2 TOU=Cre	PRX1	AT5G06290.1	peroxiredoxin	Chloroplast	+	1.32209	3.76683	0.0476332	13.6122	0.0430442	+	1.6406	3.60773	0.022877	12.1909	0.0204124	+	4.4587	7.31073	3.47776e-05	158.763	0	+	5.23823	5.88759	5.7779e-06	59.2027	0
			Cre06.g257850.t1.2	Cre06.g257850.t1.2 None DBV=JGI5.5 OS=Chlamydomonas reinhardtii SV=2 TOU=Cre	PBCP	AT2G30170.1	Phosphatase for PSII core proteins	Chloroplast	+	4.09313	4.23037	8.06993e-05	18.7702	0	+	3.94541	3.50719	0.000113394	11.3702	0
			Cre06.g258733.t2.1;Cre06.g258733.t1.1	Cre06.g258733.t2.1 None DBV=JGI5.5 OS=Chlamydomonas reinhardtii SV=1 TOU=Cre;Cre06.g258733.t1.1 None DBV=JGI5.5 OS=Chlamydomonas reinhardtii SV=1 TOU=Cre	LEU2	AT1G18500.1;AT1G18500.1		Cytosol													+	2.38356	2.64688	0.00413466	6.26311	0.0121299	+	2.41177	2.98685	0.00387463	7.92741	0.0193524
			Cre06.g259100.t1.1	Cre06.g259100.t1.1 None DBV=JGI5.5 OS=Chlamydomonas reinhardtii SV=1 TOU=Cre				Chloroplast	+	3.47935	5.79925	0.000331627	55.6863	0	+	3.28716	4.96181	0.000516226	31.164	0
			Cre06.g261000.t1.2	Cre06.g261000.t1.2 10 kDa photosystem II polypeptide ALS=PSBR DBV=JGI5.5 GN=PSBR OS=Chlamydomonas reinhardtii SV=2 TOU=Cre	PSBR	AT1G79040.1		Chloroplast		1.00888	3.02195	0.0979761	8.12265	0.108522	+	2.15283	4.28473	0.00703348	19.4909	0.0017971	+	2.35535	4.79813	0.00441215	27.8215	0.00177358	+	2.59596	5.56616	0.00253536	47.3785	0.004
			Cre06.g261750.t1.2	Cre06.g261750.t1.2 None DBV=JGI5.5 OS=Chlamydomonas reinhardtii SV=2 TOU=Cre	Bestropin	AT2G45870.1		Chloroplast	+	2.1568	3.52599	0.00696947	11.5194	0.0131236	+	1.6196	3.44978	0.0240104	10.9267	0.0252673	+	3.06591	5.64955	0.000859192	50.1977	0	+	3.21804	5.40763	0.000605285	42.4482	0
			Cre06.g261800.t1.2	Cre06.g261800.t1.2 Prephenate dehydratase ALS=PRD1 DBV=JGI5.5 GN=PRD1 OS=Chlamydomonas reinhardtii SV=2 TOU=Cre	PRD1	AT1G08250.1		Chloroplast		0.489603	1.21601	0.32389	2.32303	0.672854		0.461541	-1.066	0.345509	0.477641	0.72363	+	1.54351	2.56509	0.0286082	5.91792	0.0436495		0.53217	1.36779	0.29365	2.58075	0.525815
			Cre06.g265100.t1.1	Cre06.g265100.t1.1 None DBV=JGI5.5 OS=Chlamydomonas reinhardtii SV=1 TOU=Cre		AT5G09930.1	ABC-F	Chloroplast		1.08026	2.16958	0.0831266	4.49892	0.185783		0.796436	1.48525	0.159795	2.79966	0.376155	+	2.17049	2.77859	0.00675321	6.86181	0.0133924		0.312159	1.2455	0.48735	2.37101	0.684725
			Cre06.g269050.t1.2	Cre06.g269050.t1.2 None DBV=JGI5.5 OS=Chlamydomonas reinhardtii SV=2 TOU=Cre	TIC62	AT3G18890.1		Chloroplast	+	3.46914	11.2208	0.000339516	2386.7	0	+	3.55125	11.6401	0.000281028	3191.68	0	+	3.24569	10.3816	0.00056795	1334.05	0	+	3.36072	10.9748	0.000435793	2012.54	0
			Cre06.g269650.t1.2	Cre06.g269650.t1.2 None DBV=JGI5.5 OS=Chlamydomonas reinhardtii SV=2 TOU=Cre		AT5G01260.1;AT5G01260.2	Starch metabolism	Chloroplast;Cytosol		0.437752	2.04558	0.364962	4.12839	0.528957	+	1.54362	3.50525	0.0286009	11.355	0.0264151	+	2.69513	5.14891	0.00201776	35.4794	0.00111628	+	2.89677	3.67452	0.00126832	12.7685	0.0115385
			Cre06.g273750.t1.1	Cre06.g273750.t1.1 Chloroplast sulfate transporter ALS=SUA1 DBV=JGI5.5 GN=SUA1 OS=Chlamydomonas reinhardtii SV=1 TOU=Cre	SUA1	AT1G67940.1	ABC-F	Chloroplast		0.599418	2.67413	0.251525	6.38254	0.322385	+	2.82676	4.44871	0.00149018	21.8371	0	+	1.77684	3.94939	0.0167171	15.4484	0.00607092	+	2.3681	4.52559	0.0042845	23.0324	0.012
			Cre06.g278195.t1.1	Cre06.g278195.t1.1 None DBV=JGI5.5 OS=Chlamydomonas reinhardtii SV=1 TOU=Cre		AT1G42960.1		Chloroplast													+	1.45048	2.66286	0.0354421	6.33287	0.0436939		0.696608	1.48277	0.201091	2.79485	0.399241
			Cre06.g278211.t1.1	Cre06.g278211.t1.1 None DBV=JGI5.5 OS=Chlamydomonas reinhardtii SV=1 TOU=Cre				Chloroplast		0.668856	1.58234	0.21436	2.99455	0.425552		0.0562581	0.129334	0.8785	1.09379	0.986997	+	1.71256	2.6666	0.0193838	6.34931	0.0265414		1.38094	1.78741	0.0415968	3.45195	0.161184
			Cre06.g278236.t1.1	Cre06.g278236.t1.1 Ubiquinone/menaquinone biosynthesis methyltransferase DBV=JGI5.5 OS=Chlamydomonas reinhardtii SV=1 TOU=Cre		AT4G29590.1		Mitochondrion		1.37222	1.55687	0.0424405	2.94215	0.24235		0.774285	1.26396	0.168157	2.40154	0.476996	+	2.14809	3.20456	0.00711066	9.21868	0.00594444	+	2.4023	3.24572	0.00396004	9.48547	0.0188911
			Cre06.g278255.t1.1	Cre06.g278255.t1.1 None DBV=JGI5.5 OS=Chlamydomonas reinhardtii SV=1 TOU=Cre				Chloroplast		0.178343	0.83199	0.663219	1.78014	0.905798		0.554501	1.3056	0.278932	2.47187	0.568427	+	3.07102	3.14643	0.000849141	8.85462	0.00232787		0.909709	1.19458	0.123109	2.28878	0.412302
			Cre06.g278269.t1.1	Cre06.g278269.t1.1 None DBV=JGI5.5 OS=Chlamydomonas reinhardtii SV=1 TOU=Cre		AT5G15540.1		Secretory pathway	+	3.68441	4.27315	0.000206819	19.3351	0		0.704812	-0.626347	0.197328	0.647815	0.829668
			Cre06.g280650.t1.2	Cre06.g280650.t1.2 Predicted protein ALS=CGL59 DBV=JGI5.5 GN=CGL59 OS=Chlamydomonas reinhardtii SV=2 TOU=Cre	CGL59/Y3IP1	AT5G44650.1	Photosytem I assembly	Chloroplast	+	2.06714	2.80231	0.00856762	6.97556	0.0263689		0.394162	-0.297475	0.403495	0.813675	0.949436
			Cre06.g282000.t1.1;Cre06.g282000.t2.1	Cre06.g282000.t1.1 Soluble starch synthase III ALS=SSS3 DBV=JGI5.5 GN=SSS3 OS=Chlamydomonas reinhardtii SV=1 TOU=Cre;Cre06.g282000.t2.1 Soluble starch synthase III ALS=SSS3 DBV=JGI5.5 GN=SSS3 OS=Chlamydomonas reinhardtii SV=1 TOU=Cre	STA3;STA3	AT1G11720.2;AT1G11720.2	Soluble starch synthase III	Chloroplast	+	2.49794	3.17128	0.00317731	9.00846	0.0118636		1.49723	2.07638	0.0318251	4.21748	0.0988489	+	1.86072	4.4211	0.013781	21.4232	0.0038797		1.3166	3.06087	0.0482392	8.34476	0.0594085
			Cre06.g282500.t1.2	Cre06.g282500.t1.2 Ribosomal protein L23a, component of cytosolic 80S ribosome and 60S large subunit ALS=RPL23a DBV=JGI5.5 GN=RPL23a OS=Chlamydomonas reinhardtii SV=2 TOU=Cre	RPL23A	AT2G39460.1	Cyt Ribosome	Cytosol														0.574166	1.06591	0.266584	2.09349	0.489735	+	2.34894	2.93142	0.00447775	7.62861	0.0188148
			Cre06.g288800.t1.2	Cre06.g288800.t1.2 None DBV=JGI5.5 OS=Chlamydomonas reinhardtii SV=2 TOU=Cre		AT5G45170.1		Chloroplast?	+	2.52448	5.41352	0.00298896	42.6218	0	+	2.04899	4.15084	0.00893326	17.7635	0.00594595	+	1.9202	4.25363	0.0120171	19.0752	0.00396923	+	1.55111	3.50898	0.0281119	11.3843	0.034906
			Cre06.g292400.t1.1	Cre06.g292400.t1.1 None DBV=JGI5.5 OS=Chlamydomonas reinhardtii SV=1 TOU=Cre	SOUL5	AT2G46100.1		Chloroplast	+	4.34971	4.60736	4.46982e-05	24.3755	0	+	1.75927	3.5059	0.0174072	11.3601	0.0200851	+	4.32021	4.60177	4.78399e-05	24.2812	0		0.644116	2.78516	0.226926	6.89313	0.262038
			Cre06.g294950.t1.1	Cre06.g294950.t1.1 None DBV=JGI5.5 OS=Chlamydomonas reinhardtii SV=1 TOU=Cre	ENR1	AT2G05990.1	Enoyl-[acyl-carrier-protein] reductase	Chloroplast	+	2.88052	4.07642	0.00131668	16.8704	0.00313043		1.05701	2.9492	0.0876981	7.72321	0.0968406
			Cre06.g306350.t1.2	Cre06.g306350.t1.2 Ferredoxin ALS=FDX3 DBV=JGI5.5 GN=FDX3 OS=Chlamydomonas reinhardtii SV=2 TOU=Cre	FDX3	AT1G60950.1	Ferredoxin	Chloroplast		0.659636	0.492159	0.21896	1.40655	0.884043	+	2.40278	3.33274	0.00395567	10.0752	0.00556962	+	3.02281	5.20399	0.000948833	36.8601	0	+	2.01713	3.08014	0.00961324	8.45696	0.0258214
			Cre06.g309717.t1.1	Cre06.g309717.t1.1 None DBV=JGI5.5 OS=Chlamydomonas reinhardtii SV=1 TOU=Cre		AT4G26500.1	Sulfur metabolism	Chloroplast	+	2.85363	3.92765	0.00140078	15.2174	0.00427778	+	2.9832	3.55258	0.00103944	11.7337	0.00196825	+	2.86579	5.11902	0.0013621	34.7519	0	+	3.51946	5.05558	0.000302371	33.2569	0
			Cre07.g314650.t1.2	Cre07.g314650.t1.2 Chloroplast RecA recombination protein DBV=JGI5.5 OS=Chlamydomonas reinhardtii SV=2 TOU=Cre	RECA	AT1G79050.1	Chloroplast RecA recombination protein	Chloroplast	+	1.41875	3.48713	0.0381285	11.2132	0.0413571		0.444897	1.35417	0.359007	2.5565	0.647957	+	1.47983	3.11625	0.0331261	8.67131	0.0261556		0.167509	0.369432	0.679972	1.29184	0.921907
			Cre07.g316050.t1.2	Cre07.g316050.t1.2 Chloroplast DnaJ-like protein ALS=CDJ2 DBV=JGI5.5 GN=CDJ2 OS=Chlamydomonas reinhardtii SV=2 TOU=Cre	CDJ2	AT5G59610.1		Chloroplast	+	2.3116	2.96163	0.00487978	7.79004	0.0212766	+	2.27143	3.2642	0.00535266	9.60776	0.0125977	+	3.74227	6.08615	0.000181021	67.9381	0	+	3.51295	5.41891	0.000306938	42.7813	0
			Cre07.g318750.t1.2	Cre07.g318750.t1.2 None DBV=JGI5.5 OS=Chlamydomonas reinhardtii SV=2 TOU=Cre	PURM	AT3G55010.2	Aminoimidazole Ribonucleotide synthetase	Chloroplast	+	1.90483	3.1895	0.01245	9.12295	0.0241961	+	1.88539	2.89731	0.01302	7.45036	0.027451	+	3.89318	6.52081	0.000127885	91.8247	0	+	2.46132	4.92229	0.00345685	30.3219	0.00698507
			Cre07.g319950.t1.2	Cre07.g319950.t1.2 None DBV=JGI5.5 OS=Chlamydomonas reinhardtii SV=2 TOU=Cre				Chloroplast	+	2.7756	3.60805	0.00167649	12.1936	0.00517949	+	2.65087	3.08327	0.00223424	8.47533	0.0055	+	3.39244	4.67149	0.000405098	25.4835	0		2.21894	1.99494	0.00604032	3.986	0.0623611
			Cre07.g325736.t1.1	Cre07.g325736.t1.1 None DBV=JGI5.5 OS=Chlamydomonas reinhardtii SV=1 TOU=Cre	PAP	AT5G19940.1		Chloroplast	+	3.53418	8.27487	0.000292294	309.731	0	+	3.59578	8.34373	0.000253641	324.873	0	+	2.57146	8.02134	0.0026825	259.815	0	+	2.70884	8.72245	0.00195506	422.395	0
			Cre07.g326050.t1.1	Cre07.g326050.t1.1 None DBV=JGI5.5 OS=Chlamydomonas reinhardtii SV=1 TOU=Cre	KIL8	AT4G05190.1		Mitochondrion	+	2.74008	4.14866	0.00181937	17.7366	0.00308571		0.221	-0.238753	0.601174	0.847478	0.945447	+	1.06501	4.52612	0.0860974	23.0408	0.035893		0.324432	-0.236898	0.47377	0.848568	0.929252
			Cre07.g330250.t1.2	Cre07.g330250.t1.2 Subunit H of photosystem I ALS=PSAH DBV=JGI5.5 GN=PSAH OS=Chlamydomonas reinhardtii SV=2 TOU=Cre	PSAH	AT3G16140.1		Chloroplast													+	2.2486	3.57345	0.00564157	11.9046	0.00390909	+	2.33271	3.39372	0.00464826	10.5102	0.0194694
			Cre07.g333150.t1.2	Cre07.g333150.t1.2 None DBV=JGI5.5 OS=Chlamydomonas reinhardtii SV=2 TOU=Cre	VPL2			Cytosol	+	4.8797	12.4437	1.31917e-05	5570.92	0	+	4.56672	8.58023	2.71194e-05	382.742	0	+	2.64254	10.974	0.00227751	2011.42	0	+	2.4765	10.126	0.00333811	1117.45	0
			Cre07.g333350.t1.2	Cre07.g333350.t1.2 None DBV=JGI5.5 OS=Chlamydomonas reinhardtii SV=2 TOU=Cre	VPL8			Chloroplast													+	3.32656	6.24355	0.000471455	75.7697	0		0.974963	3.24342	0.105934	9.47036	0.0992
			Cre07.g338350.t1.2	Cre07.g338350.t1.2 Predicted protein ALS=CPLD50 DBV=JGI5.5 GN=CPLD50 OS=Chlamydomonas reinhardtii SV=2 TOU=Cre	VPL3/CPLD50	AT5G03900.2		Chloroplast	+	3.03199	4.26963	0.000928988	19.288	0.00166154	+	4.41653	5.29796	3.83239e-05	39.341	0	+	3.01107	6.52579	0.000974833	92.1422	0	+	3.38922	7.27882	0.000408113	155.29	0
			Cre07.g340200.t1.1	Cre07.g340200.t1.1 Thylakoid transmembrane protein involved in cyclic electron flow ALS=TEF3 DBV=JGI5.5 GN=TEF3 OS=Chlamydomonas reinhardtii SV=1 TOU=Cre	TEF3/PGRL1	AT4G11960.1		Chloroplast	+	2.42173	3.93296	0.00378678	15.2735	0.00651852	+	3.63111	5.89867	0.000233824	59.6591	0		1.1266	3.29945	0.0747137	9.8454	0.0511415	+	1.52702	4.54672	0.0297153	23.3722	0.0215413
			Cre07.g342150.t1.2	Cre07.g342150.t1.2 Glutamyl-tRNA reductase ALS=HEM1 DBV=JGI5.5 GN=HEM1 OS=Chlamydomonas reinhardtii SV=2 TOU=Cre	HEMA1	AT1G58290.1	Glutamyl-tRNA reductase, porphyrin metabolism	Chloroplast	+	2.7225	3.7967	0.00189452	13.897	0.00410667		1.00843	1.85443	0.0980776	3.61609	0.211576
			Cre07.g344400.t1.2	Cre07.g344400.t1.2 None DBV=JGI5.5 OS=Chlamydomonas reinhardtii SV=2 TOU=Cre		AT1G17745.1	Phosphoglycerate dehydrogenase, serine synthesis	Chloroplast	+	3.07235	5.16619	0.000846545	35.9069	0		0.917108	2.87249	0.12103	7.32328	0.12583
			Cre07.g344550.t1.2	Cre07.g344550.t1.2 None DBV=JGI5.5 OS=Chlamydomonas reinhardtii SV=2 TOU=Cre		AT1G17745.1	Phosphoglycerate dehydrogenase, serine synthesis	Chloroplast	+	4.04849	5.10701	8.94355e-05	34.4638	0		0.355313	1.93079	0.441252	3.81264	0.6456
			Cre07.g352350.t1.2	Cre07.g352350.t1.2 None DBV=JGI5.5 OS=Chlamydomonas reinhardtii SV=2 TOU=Cre	FHL3	AT1G50250.1		Mitochondrion	+	2.76166	4.85432	0.00173117	28.9265	0	+	2.83778	5.12515	0.00145285	34.8999	0		0.678668	2.9393	0.209571	7.67039	0.15473	+	2.76895	4.12807	0.00170235	17.4853	0.00659155
			Cre07.g356350.t1.1	Cre07.g356350.t1.1 1-deoxy-D-xylulose 5-phosphate synthase, chloroplast precursor ALS=DXS1 DBV=JGI5.5 GN=DXS1 OS=Chlamydomonas reinhardtii SV=1 TOU=Cre	DXS1	AT4G15560.1	1-deoxy-D-xylulose 5-phosphate synthase	Chloroplast	+	3.95541	5.26473	0.000110813	38.4452	0	+	3.59476	4.38717	0.000254238	20.9252	0	+	4.38287	4.77246	4.14124e-05	27.3309	0	+	3.99107	4.08004	0.000102077	16.9128	0
			Cre07.g357350.t1.2	Cre07.g357350.t1.2 Nitrogen regulatory protein PII DBV=JGI5.5 OS=Chlamydomonas reinhardtii SV=2 TOU=Cre	GLB1	AT4G01900.1	Signal trasduction	Chloroplast		1.12894	1.3907	0.0743122	2.62206	0.325495		0.235789	0.433749	0.581047	1.35074	0.93291	+	3.28215	3.32126	0.000522216	9.99537	0.00163478		0.652992	0.918476	0.222335	1.89012	0.603802
			Cre08.g358540.t1.1	Cre08.g358540.t1.1 None DBV=JGI5.5 OS=Chlamydomonas reinhardtii SV=1 TOU=Cre		AT1G14345.1		Chloroplast		0.845637	2.0884	0.14268	4.25276	0.26738	+	3.29284	3.66709	0.000509519	12.7029	0.00213793	+	2.79133	5.18259	0.00161685	36.3174	0	+	2.55884	4.35333	0.0027616	20.4401	0.00641096
			Cre08.g358562.t1.1	Cre08.g358562.t1.1 Chaperonin 20 ALS=CPN20 DBV=JGI5.5 GN=CPN20 OS=Chlamydomonas reinhardtii SV=1 TOU=Cre	CPN20	AT5G20720.1	Chaperone	Chloroplast	+	2.01114	4.92476	0.00974675	30.3739	0.0066	+	4.34684	4.7955	4.49946e-05	27.7709	0	+	5.51465	7.04399	3.05738e-06	131.963	0	+	5.56989	5.68951	2.69222e-06	51.6075	0
			Cre08.g360950.t1.1	Cre08.g360950.t1.1 None DBV=JGI5.5 OS=Chlamydomonas reinhardtii SV=1 TOU=Cre				Chloroplast		0.217823	1.26433	0.605588	2.40216	0.868877	+	1.50627	3.0811	0.0311695	8.46259	0.0318276	+	4.36399	4.8983	4.32524e-05	29.8219	0	+	2.79531	3.73789	0.0016021	13.3419	0.01125
			Cre08.g362450.t1.2	Cre08.g362450.t1.2 Alpha-amylase ALS=AMA2 DBV=JGI5.5 GN=AMA2 OS=Chlamydomonas reinhardtii SV=2 TOU=Cre	AMA2	AT1G69830.1	Alpha amylase	Chloroplast		1.50581	2.44002	0.0312025	5.42649	0.0701562		0.418402	0.713138	0.381591	1.63937	0.858515	+	1.86681	2.11391	0.0135891	4.32863	0.0473		0.540896	1.07732	0.287809	2.11011	0.591473
			Cre08.g364800.t1.2	Cre08.g364800.t1.2 None DBV=JGI5.5 OS=Chlamydomonas reinhardtii SV=2 TOU=Cre		AT1G74260.1	Phosphoribosylformylglycinamidine synthase, Purin synthase	Chloroplast		0.529552	0.929692	0.295426	1.90487	0.720145	+	1.07413	5.27964	0.0843082	38.8445	0.0310261	+	1.6967	3.83352	0.0201048	14.2562	0.0109799		0.457118	1.59174	0.349045	3.01413	0.528956
			Cre08.g365450.t1.2	Cre08.g365450.t1.2 None DBV=JGI5.5 OS=Chlamydomonas reinhardtii SV=2 TOU=Cre				Cytosol		1.1545	3.45009	0.0700648	10.929	0.0675556	+	1.4983	3.65925	0.0317468	12.6341	0.0266667		1.31613	2.59249	0.0482914	6.03139	0.0556432	+	1.70635	3.34654	0.019663	10.1721	0.0322105
			Cre08.g369000.t1.1	Cre08.g369000.t1.1 None DBV=JGI5.5 OS=Chlamydomonas reinhardtii SV=1 TOU=Cre		AT3G20680.1		Chloroplast	+	3.96427	6.63196	0.000108575	99.1788	0	+	3.4949	5.89456	0.000319963	59.4894	0	+	4.2235	7.53088	5.97723e-05	184.936	0	+	3.5135	6.5576	0.000306549	94.1964	0
			Cre08.g372450.t1.2	Cre08.g372450.t1.2 Oxygen evolving enhancer protein 3 ALS=PSBQ DBV=JGI5.5 GN=PSBQ OS=Chlamydomonas reinhardtii SV=2 TOU=Cre	PSBQ	AT4G05180.1		Chloroplast													+	2.68303	2.77516	0.00207477	6.84552	0.00611429		1.22559	1.33788	0.0594853	2.5278	0.301661
			Cre08.g372950.t1.2	Cre08.g372950.t1.2 4-hydroxy-3-methylbut-2-enyl diphosphate reductase ALS=IDS1 DBV=JGI5.5 GN=IDS1 OS=Chlamydomonas reinhardtii SV=2 TOU=Cre	IDS1	AT4G34350.1	4-hydroxy-3-methylbut-2-enyl diphosphate reductase#	Chloroplast	+	2.10811	4.21676	0.00779633	18.5939	0.0100476		1.01642	2.58529	0.0962897	6.00136	0.120237	+	2.87154	6.17118	0.00134419	72.0627	0	+	2.72381	5.63352	0.00188882	49.6431	0.00415094
			Cre08.g378150.t1.1	Cre08.g378150.t1.1 Glucose-6-phosphate dehydrogenase ALS=GLD2 DBV=JGI5.5 GN=GLD2 OS=Chlamydomonas reinhardtii SV=1 TOU=Cre	GLD2	AT5G13110.1	Glucose-6-phosphate dehydrogenase	Chloroplast													+	2.55881	1.94566	0.00276179	3.85214	0.0357021		0.137799	0.589	0.728117	1.5042	0.895123
			Cre08.g384000.t1.1	Cre08.g384000.t1.1 Cytochrome P450, CYP197 superfamily DBV=JGI5.5 OS=Chlamydomonas reinhardtii SV=1 TOU=Cre	CYP771A1	AT2G14100.1		Mitochondrion	+	1.84125	3.09049	0.0144129	8.51785	0.0261154		0.336995	0.321058	0.460262	1.24925	0.943203	+	1.68263	3.87998	0.0207668	14.7228	0.0110541	+	2.2895	4.33579	0.00513452	20.1931	0.0121446
			Cre09.g386735.t1.1	Cre09.g386735.t1.1 Dihydrolipoamide acetyltransferase ALS=DLA1 DBV=JGI5.5 GN=DLA1 OS=Chlamydomonas reinhardtii SV=1 TOU=Cre	DLA1	AT1G54220.2		Mitochondrion		0.0195043	0.0364662	0.956083	1.0256	0.999468	+	2.49858	4.41053	0.00317263	21.2668	0.00203279		1.10183	-1.50512	0.0790988	0.352301	0.194575	+	3.44201	4.83353	0.000361402	28.5126	0
			Cre09.g386758.t1.1	Cre09.g386758.t1.1 Acetolactate synthase, large subunit ALS=ALS1 DBV=JGI5.5 GN=ALS1 OS=Chlamydomonas reinhardtii SV=1 TOU=Cre	ALS1	AT3G48560.1	Acetolactate synthase, branched amino acid synthesis	Chloroplast													+	2.61994	1.86738	0.00239916	3.64869	0.0396859		1.92621	1.04932	0.011852	2.06955	0.334615
			Cre09.g387800.t1.2	Cre09.g387800.t1.2 Pre-apoferritin ALS=FER1 DBV=JGI5.5 GN=FER1 OS=Chlamydomonas reinhardtii SV=2 TOU=Cre	FER1	AT3G56090.1	Ferritin	Chloroplast	+	3.88588	8.56611	0.000130053	379.015	0	+	3.66521	7.42431	0.000216167	171.767	0	+	2.41063	4.75187	0.00388481	26.9436	0.00179048		0.0509474	-0.215974	0.889309	0.860965	0.971961
			Cre09.g391450.t1.2;Cre09.g391650.t1.2;Cre09.g393543.t1.1;Cre09.g393506.t1.1	Cre09.g391450.t1.2 Hybrid-cluster protein ALS=HCP1 DBV=JGI5.5 GN=HCP1 OS=Chlamydomonas reinhardtii SV=2 TOU=Cre;Cre09.g391650.t1.2 Hybrid-cluster protein ALS=HCP4 DBV=JGI5.5 GN=HCP4 OS=Chlamydomonas reinhardtii SV=2 TOU=Cre;Cre09.g393543.t1.1 Hybrid-cluste	HCP1;HCP4;HCP3;HCP2			Chloroplast;Mitochondrion													+	1.62947	3.05022	0.0234709	8.28338	0.0196571	+	3.39441	3.09859	0.000403265	8.56581	0.0118588
			Cre09.g393200.t1.2	Cre09.g393200.t1.2 Heat shock protein 70C ALS=HSP70C DBV=JGI5.5 GN=HSP70C OS=Chlamydomonas reinhardtii SV=2 TOU=Cre	HSP70C	AT5G09590.1	Chaperone	Mitochondrion.Matrix	+	2.46634	6.29702	0.00341712	78.6307	0		0.567138	1.72256	0.270933	3.30021	0.4635	+	2.28592	6.22022	0.00517702	74.5543	0.00211236	+	1.3996	3.54549	0.0398474	11.6761	0.039968
			Cre09.g395650.t1.1	Cre09.g395650.t1.1 None DBV=JGI5.5 OS=Chlamydomonas reinhardtii SV=1 TOU=Cre			Rieske protein	Cytosol		0.713112	0.932161	0.193592	1.90813	0.67181	+	1.53209	2.80822	0.0293704	7.0042	0.0372437	+	2.71741	4.4159	0.00191686	21.3461	0.00188		0.540805	1.41655	0.287869	2.66946	0.499537
			Cre09.g396700.t1.2	Cre09.g396700.t1.2 Acetate kinase ALS=ACK1 DBV=JGI5.5 GN=ACK1 OS=Chlamydomonas reinhardtii SV=2 TOU=Cre	ACK1;ACK2		Acetate kinase	Chloroplast;Mitochondrion	+	2.52405	3.40028	0.00299192	10.5581	0.0110698		1.6558	1.77856	0.0220902	3.43084	0.117173		0.662697	2.70958	0.217422	6.54131	0.171887		0.6974	2.58901	0.200724	6.01686	0.248615
			Cre09.g397250.t1.2	Cre09.g397250.t1.2 Delta-9 desaturase DBV=JGI5.5 OS=Chlamydomonas reinhardtii SV=2 TOU=Cre	FAD5A	AT3G15850.1		Chloroplast													+	4.09522	5.07569	8.03119e-05	33.7237	0		0.86487	3.42672	0.136499	10.7534	0.127071
			Cre09.g400550.t1.2	Cre09.g400550.t1.2 Nitric oxide associated protein ALS=NOA1 DBV=JGI5.5 GN=NOA1 OS=Chlamydomonas reinhardtii SV=2 TOU=Cre	NOA1	AT3G47450.1	nitric oxide synthase	Chloroplast	+	3.4912	5.08252	0.000322701	33.8837	0		1.27302	2.32978	0.053331	5.02729	0.0997429	+	1.72685	3.9881	0.0187564	15.8686	0.00745205		0.820624	2.42336	0.151139	5.36419	0.207208
			Cre09.g405850.t1.1	Cre09.g405850.t1.1 NADH:ubiquinone oxidoreductase 49 kDa ND7 subunit ALS=NUO7 DBV=JGI5.5 GN=NUO7 OS=Chlamydomonas reinhardtii SV=1 TOU=Cre	NUO7	ATMG00510.1		Mitochondrion		0.981767	-0.737768	0.104288	0.599666	0.703954	+	2.80773	3.40015	0.00155693	10.5572	0.00182353
			Cre09.g415600.t2.1;Cre09.g415600.t1.1	Cre09.g415600.t2.1 None DBV=JGI5.5 OS=Chlamydomonas reinhardtii SV=1 TOU=Cre;Cre09.g415600.t1.1 None DBV=JGI5.5 OS=Chlamydomonas reinhardtii SV=1 TOU=Cre		AT5G01260.2;AT5G01260.2		Chloroplast		0.882329	3.27329	0.131121	9.66849	0.128626		0.49303	1.38852	0.321344	2.6181	0.59391		0.802674	3.1323	0.157516	8.76832	0.104551	+	1.55312	3.71629	0.0279821	13.1436	0.0319304
			Cre09.g416850.t1.2	Cre09.g416850.t1.2 None DBV=JGI5.5 OS=Chlamydomonas reinhardtii SV=2 TOU=Cre				Mitochondrion		1.07199	2.32558	0.0847247	5.01267	0.15851	+	1.55302	3.40221	0.0279885	10.5722	0.0270654
			Cre-1.g2716962.t1.p1	Cre-1.g2716962.t1.p1 None DBV=NCBI OS=Chlamydomonas reinhardtii PN=ORF2971 TOU=Cre	ORF2971			Chloroplast	+	3.79045	4.44044	0.000162013	21.7123	0	+	3.38961	4.18227	0.000407746	18.1547	0		0.854841	2.88336	0.139688	7.37867	0.102016	+	2.31628	3.53857	0.00482747	11.6203	0.0175833
			Cre-1.g2716966.t1.p1	Cre-1.g2716966.t1.p1 None DBV=NCBI OS=Chlamydomonas reinhardtii PN=chlB TOU=Cre	CHLB		Chlorophyll metabolism	Chloroplast	+	2.88578	5.7963	0.00130083	55.5725	0	+	2.77841	5.38898	0.00166567	41.903	0	+	5.2587	6.31363	5.51188e-06	79.5412	0	+	5.6997	5.54488	1.99664e-06	46.6848	0
			Cre-1.g2717004.t1.p1	Cre-1.g2717004.t1.p1 None DBV=NCBI OS=Chlamydomonas reinhardtii PN=rpoA TOU=Cre	RPOA		Transcription regulation	Chloroplast	+	2.41617	2.45054	0.00383557	5.46621	0.0303238		0.12432	0.377917	0.751069	1.29946	0.949526	+	1.58823	2.96451	0.0258089	7.8056	0.0242938		0.546306	1.15758	0.284246	2.23083	0.565103
			Cre-1.g2717010.t1.p1	Cre-1.g2717010.t1.p1 None DBV=NCBI OS=Chlamydomonas reinhardtii PN=rps9 TOU=Cre	RPS9		CP Ribosome	Chloroplast		0.149888	0.63106	0.708128	1.5487	0.936112		0.355246	0.640599	0.44132	1.55898	0.897324	+	2.26722	4.39488	0.0054048	21.0373	0.00240678		1.44075	2.50767	0.0362452	5.68701	0.0686013
			Cre-1.g2717012.t1.p1	Cre-1.g2717012.t1.p1 None DBV=NCBI OS=Chlamydomonas reinhardtii PN=rpl20 TOU=Cre	RPL20		CP Ribosome	Chloroplast													+	1.61263	2.32752	0.0243989	5.01942	0.0481393		0.0485464	-0.103628	0.894239	0.93069	0.976874
			Cre-1.g2717015.t1.p1	Cre-1.g2717015.t1.p1 None DBV=NCBI OS=Chlamydomonas reinhardtii PN=clpP TOU=Cre	CLPP		Protease	Chloroplast		1.25171	1.83616	0.0560132	3.57058	0.203333		0.551149	1.04271	0.281094	2.06009	0.657966	+	1.65179	3.55072	0.0222951	11.7185	0.015275	+	1.37906	3.20926	0.0417773	9.24876	0.0494545
			Cre-1.g2717034.t1.p1	Cre-1.g2717034.t1.p1 None DBV=NCBI OS=Chlamydomonas reinhardtii PN=atpB TOU=Cre	ATPB		ATP synthetase	Chloroplast	+	5.02493	6.32662	9.44213e-06	80.2606	0	+	4.36624	5.58952	4.30289e-05	48.1519	0	+	4.00658	6.07647	9.84963e-05	67.4838	0	+	3.7034	5.3891	0.00019797	41.9064	0
			Cre-1.g2717052.t1.p1	Cre-1.g2717052.t1.p1 None DBV=NCBI OS=Chlamydomonas reinhardtii PN=chlL TOU=Cre	CHLL		Chlorophyll metabolism	Chloroplast													+	2.84157	4.84052	0.00144022	28.6511	0.00216092		0.75545	1.89298	0.17561	3.71402	0.305707
			Cre-1.g2717057.t1.p1	Cre-1.g2717057.t1.p1 None DBV=NCBI OS=Chlamydomonas reinhardtii PN=rpl16 TOU=Cre	RPL16		CP Ribosome	Chloroplast													+	1.40018	3.22683	0.0397942	9.36209	0.0269508		0.960533	1.95536	0.109513	3.87813	0.215204
			Cre10.g421600.t1.2	Cre10.g421600.t1.2 None DBV=JGI5.5 OS=Chlamydomonas reinhardtii SV=2 TOU=Cre	TST2	AT2G04842.1	tRNA Synthase	Secretory pathway													+	2.19112	5.06002	0.00643991	33.3594	0.00170909		0.764889	3.19246	0.171835	9.14168	0.169569
			Cre10.g430150.t1.2	Cre10.g430150.t1.2 None DBV=JGI5.5 OS=Chlamydomonas reinhardtii SV=2 TOU=Cre	LPA1	AT1G02910.1	Photosystem II assembly	Chloroplast	+	2.81524	5.50938	0.00153024	45.55	0	+	3.19171	6.43225	0.000643117	86.3575	0	+	3.20951	7.07636	0.000617291	134.957	0	+	3.84793	7.57369	0.000141929	190.506	0
			Cre10.g433950.t1.1	Cre10.g433950.t1.1 None DBV=JGI5.5 OS=Chlamydomonas reinhardtii SV=1 TOU=Cre	CURTL2	AT1G52220.1		Chloroplast		1.14724	1.89256	0.0712459	3.71293	0.215784	+	1.8981	3.01388	0.0126445	8.07734	0.0223434	+	5.35429	5.66826	4.42293e-06	50.853	0	+	1.73135	4.6816	0.0185631	25.6627	0.01908
			Cre10.g436550.t1.2	Cre10.g436550.t1.2 Low-CO2-inducible protein ALS=LCI5 DBV=JGI5.5 GN=LCI5 OS=Chlamydomonas reinhardtii SV=2 TOU=Cre	LCI5		Low-CO2-inducible protein 5	Chloroplast.Stroma	+	3.12257	3.94219	0.000754102	15.3715	0.00163636		2.12499	1.85852	0.00749911	3.62635	0.0751385	+	1.66195	5.15493	0.0217796	35.6278	0.00385075		0.903766	2.82106	0.124806	7.06681	0.146728
			Cre10.g436600.t1.2	Cre10.g436600.t1.2 None DBV=JGI5.5 OS=Chlamydomonas reinhardtii SV=2 TOU=Cre	RsgA	AT1G67440.1	Ribosome Biogenesis	Chloroplast		0.591569	2.49291	0.256113	5.62912	0.327067		0.166837	0.58912	0.681025	1.50433	0.936438	+	1.33637	2.99036	0.0460925	7.94672	0.041125		1.57845	2.32952	0.0263967	5.02638	0.0690526
			Cre10.g444700.t1.1	Cre10.g444700.t1.1 Starch Branching Enzyme ALS=SBE3 DBV=JGI5.5 GN=SBE3 OS=Chlamydomonas reinhardtii SV=1 TOU=Cre	SBE3	AT5G03650.1	Starch metabolism	Chloroplast	+	4.78424	6.42059	1.64346e-05	85.6624	0	+	4.26316	5.20745	5.45557e-05	36.9487	0	+	2.44285	7.05526	0.00360703	132.998	0	+	2.17087	6.10194	0.0067473	68.6858	0.00529231
			Cre10.g446100.t1.2	Cre10.g446100.t1.2 Chloroplastic thioredoxin y DBV=JGI5.5 OS=Chlamydomonas reinhardtii SV=2 TOU=Cre	TRXy	AT1G76760.1	Thioredoxin Y-type	Chloroplast													+	3.15269	3.46036	0.000703574	11.0071	0.00167857		0.604484	-0.367221	0.248609	0.775274	0.850638
			Cre10.g446500.t1.1	Cre10.g446500.t1.1 None DBV=JGI5.5 OS=Chlamydomonas reinhardtii SV=1 TOU=Cre	OXR4	AT1G32520.1	Oxidation resistance	Chloroplast	+	6.2619	8.59149	5.47142e-07	385.741	0	+	6.22014	7.47766	6.02365e-07	178.238	0	+	5.21179	7.19963	6.14059e-06	146.996	0	+	4.75286	6.2991	1.76661e-05	78.7441	0
			Cre10.g451900.t1.1	Cre10.g451900.t1.1 Threonine synthase ALS=THS1 DBV=JGI5.5 GN=THS1 OS=Chlamydomonas reinhardtii SV=1 TOU=Cre	THS1	AT4G29840.1	Threonine synthase	Chloroplast	+	4.43094	6.05001	3.70732e-05	66.2574	0	+	3.03852	4.77773	0.000915124	27.4309	0	+	2.31022	6.80928	0.00489531	112.15	0	+	2.12512	6.02412	0.00749687	65.079	0.00688235
			Cre10.g452050.t1.2	Cre10.g452050.t1.2 Light-harvesting protein of photosystem I ALS=LHCA4 DBV=JGI5.5 GN=LHCA4 OS=Chlamydomonas reinhardtii SV=2 TOU=Cre	LHCA4	AT3G47470.1		Chloroplast	+	1.50882	3.09267	0.030987	8.53073	0.0479655		0.967295	2.62124	0.107821	6.15279	0.131818	+	1.24726	5.31816	0.05659	39.8957	0.0148121	+	1.32153	5.76881	0.0476947	54.5236	0.0233455
			Cre10.g452350.t1.1	Cre10.g452350.t1.1 None DBV=JGI5.5 OS=Chlamydomonas reinhardtii SV=1 TOU=Cre				Chloroplast	+	1.45191	4.75231	0.0353256	26.9518	0.0216082	+	3.1105	6.58518	0.000775354	96.0145	0	+	4.55044	6.84167	2.81553e-05	114.696	0	+	4.79559	6.44655	1.60107e-05	87.2178	0
			Cre10.g452450.t1.2	Cre10.g452450.t1.2 110 kDa translocon of chloroplast envelope inner membrane ALS=TIC110 DBV=JGI5.5 GN=TIC110 OS=Chlamydomonas reinhardtii SV=2 TOU=Cre	TIC110	AT1G06950.1	CP Translocon	Chloroplast	+	3.41026	3.26337	0.000388812	9.60223	0.00416216	+	5.07573	3.67581	8.39982e-06	12.7799	0	+	2.0458	4.92773	0.00899912	30.4365	0.00236667	+	1.79912	3.92895	0.0158811	15.2311	0.0191698
			Cre10.g452800.t1.2	Cre10.g452800.t1.2 Low-CO2-inducible protein ALS=LCIB DBV=JGI5.5 GN=LCIB OS=Chlamydomonas reinhardtii SV=2 TOU=Cre	LCIB		Low-CO2-inducible protein B	Chloroplast		1.0814	2.51371	0.0829087	5.71087	0.128137		0.511115	1.17007	0.308237	2.25023	0.644845	+	1.6988	3.00332	0.0200078	8.01843	0.0187602		0.593056	1.33558	0.255237	2.52377	0.494584
			Cre10.g456050.t2.1;Cre10.g456050.t1.2;Cre10.g456100.t1.2	Cre10.g456050.t2.1 None DBV=JGI5.5 OS=Chlamydomonas reinhardtii SV=1 TOU=Cre;Cre10.g456050.t1.2 None DBV=JGI5.5 OS=Chlamydomonas reinhardtii SV=2 TOU=Cre;Cre10.g456100.t1.2 Flagellar flavodoxin, involved in phototaxis ALS=AGG3 DBV=JGI5.5 GN=AGG3 OS=Chlamyd	AGG3	AT5G54500.1;AT5G54500.1;AT5G54500.1		Cytosol														0.291896	0.463805	0.510627	1.37917	0.824451	+	3.65241	2.92155	0.000222633	7.5766	0.0117209
			Cre10.g456200.t1.2	Cre10.g456200.t1.2 Ribosomal protein S24, component of cytosolic 80S ribosome and 40S small subunit ALS=RPS24 DBV=JGI5.5 GN=RPS24 OS=Chlamydomonas reinhardtii SV=2 TOU=Cre	RPS24	AT5G28060.1	Cyt Ribosome	Cytosol													+	1.93424	2.50786	0.0116348	5.68776	0.0244318		0.347468	1.04797	0.449295	2.06762	0.689044
			Cre11.g467400.t1.2	Cre11.g467400.t1.2 None DBV=JGI5.5 OS=Chlamydomonas reinhardtii SV=2 TOU=Cre				Chloroplast	+	4.89668	9.07162	1.26859e-05	538.059	0	+	4.39073	8.29686	4.06696e-05	314.488	0	+	2.94816	9.06908	0.00112678	537.112	0	+	2.78057	8.23664	0.00165741	301.631	0
			Cre11.g467749.t1.1	Cre11.g467749.t1.1 None DBV=JGI5.5 OS=Chlamydomonas reinhardtii SV=1 TOU=Cre			Cytochrome P450	Chloroplast		0.762608	2.99757	0.17274	7.98654	0.214988		0.1979	-0.397494	0.634016	0.759176	0.948803	+	3.05585	5.23326	0.000879326	37.6156	0		0.397146	1.72035	0.400732	3.29516	0.556012
			Cre11.g468050.t1.2	Cre11.g468050.t1.2 None DBV=JGI5.5 OS=Chlamydomonas reinhardtii SV=2 TOU=Cre	VIPP2	AT1G65260.1		Chloroplast.Stroma		0.309361	0.60014	0.4905	1.51586	0.893198	+	4.29496	10.4249	5.07037e-05	1374.7	0	+	2.53096	5.1908	0.00294469	36.5247	0.002	+	3.78625	11.1948	0.000163587	2344.07	0
			Cre11.g469150.t1.2	Cre11.g469150.t1.2 None DBV=JGI5.5 OS=Chlamydomonas reinhardtii SV=2 TOU=Cre				Chloroplast	+	5.9196	6.9087	1.20337e-06	120.151	0	+	4.94259	6.93717	1.14133e-05	122.545	0	+	5.29452	7.63622	5.07551e-06	198.944	0	+	5.15307	7.55462	7.02959e-06	188.004	0
			Cre11.g476750.t1.2	Cre11.g476750.t1.2 Ferredoxin-NADP reductase ALS=FNR1 DBV=JGI5.5 GN=FNR1 OS=Chlamydomonas reinhardtii SV=2 TOU=Cre	FNR1	AT4G05390.1		Chloroplast														0.820059	1.02962	0.151336	2.04149	0.415253	+	1.63042	3.13639	0.0234196	8.79321	0.0363636
			Cre11.g477625.t1.1	Cre11.g477625.t1.1 None DBV=JGI5.5 OS=Chlamydomonas reinhardtii SV=1 TOU=Cre	GUN5	AT5G13630.1	Magnesium chelatase subunit H, chlorophyll synthesis	Chloroplast	+	2.00733	2.62995	0.00983264	6.19005	0.0364771		1.02981	2.78431	0.0933663	6.88907	0.108278
			Cre11.g478528.t1.1	Cre11.g478528.t1.1 None DBV=JGI5.5 OS=Chlamydomonas reinhardtii SV=1 TOU=Cre				Mitochondrion													+	2.12429	3.93476	0.00751121	15.2926	0.00223622	+	2.07654	4.39799	0.00838417	21.0827	0.0139326
			Cre11.g481500.t1.2	Cre11.g481500.t1.2 Imidazole glycerol phosphate synthase ALS=HIS7 DBV=JGI5.5 GN=HIS7 OS=Chlamydomonas reinhardtii SV=2 TOU=Cre	HIS7	AT4G26900.1	Imidazole glycerol phosphate synthase, histidin and purine synthesis	Chloroplast													+	3.85573	4.55446	0.000139402	23.4979	0	+	3.70209	5.2685	0.000198568	38.5458	0
			Cre12.g483700.t2.1;Cre12.g483700.t1.2	Cre12.g483700.t2.1 Chloroplast-targeted RNA-binding protein DBV=JGI5.5 OS=Chlamydomonas reinhardtii SV=1 TOU=Cre;Cre12.g483700.t1.2 Chloroplast-targeted RNA-binding protein DBV=JGI5.5 OS=Chlamydomonas reinhardtii SV=2 TOU=Cre	RBP40	AT5G44785.2;AT5G44785.2	RNA binding	Chloroplast	+	3.61305	8.26408	0.000243753	307.423	0	+	3.28014	7.50998	0.000524638	182.276	0	+	6.94754	9.46372	1.12839e-07	706.096	0	+	6.35688	8.70834	4.39663e-07	418.284	0
			Cre12.g484000.t1.2	Cre12.g484000.t1.2 None DBV=JGI5.5 OS=Chlamydomonas reinhardtii SV=2 TOU=Cre	BCX1	ATCG00500.1	Acetyl-CoA carboxylase beta-carboxyltransferase subunit	Chloroplast	+	2.38047	4.82211	0.00416418	28.2878	0.00304225	+	1.74671	3.937	0.017918	15.3163	0.0183297	+	3.79868	4.90375	0.000158972	29.9348	0	+	3.49256	3.96981	0.000321692	15.6687	0.0037931
			Cre12.g484200.t1.2	Cre12.g484200.t1.2 Geranylgeranyl diphosphate synthase ALS=PPS2 DBV=JGI5.5 GN=PPS2 OS=Chlamydomonas reinhardtii SV=2 TOU=Cre	GGPS	AT4G36810.1	Geranylgeranyl pyrophosphate synthase	Chloroplast	+	3.46047	7.05216	0.000346362	132.712	0	+	3.33078	6.54889	0.000466896	93.6294	0	+	4.40585	7.97796	3.92781e-05	252.119	0	+	4.60742	7.56648	2.46933e-05	189.556	0
			Cre12.g485800.t1.2	Cre12.g485800.t1.2 FtsH-like membrane ATPase/metalloprotease ALS=FHL1 DBV=JGI5.5 GN=FHL1 OS=Chlamydomonas reinhardtii SV=2 TOU=Cre	FTSH1	AT5G42270.1	Protease	Chloroplast													+	2.01121	5.27598	0.00974518	38.7461	0.00160684	+	2.27228	6.28366	0.0053422	77.9059	0.00360656
			Cre12.g486100.t1.2	Cre12.g486100.t1.2 Active subunit of the chloroplast ClpP complex ALS=CLPP5 DBV=JGI5.5 GN=CLPP5 OS=Chlamydomonas reinhardtii SV=2 TOU=Cre	CLPP5	AT1G02560.1	Protease	Chloroplast													+	3.13498	3.7305	0.000732858	13.2737	0.00182524		0.999753	2.48171	0.100057	5.58559	0.147218
			Cre12.g489153.t1.1	Cre12.g489153.t1.1 None DBV=JGI5.5 OS=Chlamydomonas reinhardtii SV=1 TOU=Cre	RPL31	AT5G56710.1		Cytosol													+	1.43262	3.23215	0.0369301	9.39667	0.0263017		0.738709	2.05357	0.182512	4.15132	0.285955
			Cre12.g490500.t1.2	Cre12.g490500.t1.2 Predicted protein ALS=CGL78 DBV=JGI5.5 GN=CGL78 OS=Chlamydomonas reinhardtii SV=2 TOU=Cre	CGL78/Ycf54	AT5G58250.1	Biogenesis	Chloroplast													+	2.75807	3.8131	0.00174554	14.0559	0.00166372		0.416363	1.35291	0.383387	2.55427	0.593425
			Cre12.g492950.t1.2	Cre12.g492950.t1.2 Ribonucleoside-diphosphate reductase R1 subunit ALS=RIR1 DBV=JGI5.5 GN=RIR1 OS=Chlamydomonas reinhardtii SV=2 TOU=Cre	RIR1	AT2G21790.1		Cytosol													+	1.40926	3.13798	0.0389709	8.80291	0.0316973		0.517144	-1.01069	0.303988	0.496309	0.620192
			Cre12.g497350.t1.1	Cre12.g497350.t1.1 None DBV=JGI5.5 OS=Chlamydomonas reinhardtii SV=1 TOU=Cre	PPR13	AT3G04260.1		Cytosol	+	2.95727	5.48725	0.00110339	44.8567	0	+	3.17345	3.60452	0.000670734	12.1638	0.00206667	+	2.02335	3.65198	0.00947654	12.5706	0.00379412		0.819138	1.39136	0.151657	2.62326	0.37203
			Cre12.g498700.t1.2	Cre12.g498700.t1.2 Predicted protein ALS=CPLD13 DBV=JGI5.5 GN=CPLD13 OS=Chlamydomonas reinhardtii SV=2 TOU=Cre	CPLD13	AT5G40500.1		Chloroplast													+	3.06049	4.07082	0.000869981	16.805	0.00193814	+	2.48863	3.32477	0.00324616	10.0197	0.0177684
			Cre12.g500950.t1.2	Cre12.g500950.t1.2 Active subunit of chloroplast ClpP peptidase ALS=CLPP4 DBV=JGI5.5 GN=CLPP4 OS=Chlamydomonas reinhardtii SV=2 TOU=Cre	CLPP4	AT5G45390.1	Protease	Chloroplast		1.9214	1.78634	0.011984	3.44939	0.104978	+	2.46007	2.68939	0.00346681	6.45041	0.0189677		1.34119	0.859396	0.0455837	1.81428	0.406943	+	2.67893	2.20643	0.00209445	4.61532	0.0366667
			Cre12.g507650.t2.1;Cre12.g507650.t1.2	Cre12.g507650.t2.1 Chloroplast DnaJ-like protein ALS=CDJ1 DBV=JGI5.5 GN=CDJ1 OS=Chlamydomonas reinhardtii SV=1 TOU=Cre;Cre12.g507650.t1.2 Chloroplast DnaJ-like protein ALS=CDJ1 DBV=JGI5.5 GN=CDJ1 OS=Chlamydomonas reinhardtii SV=2 TOU=Cre	CDJ1;CDJ1	AT2G41460.1;AT2G22360.1;AT2G22360.1	Chaperone;DNA repair	Chloroplast;Mitochondrion		0.746751	3.60669	0.179163	12.1821	0.183256		0.394294	1.05149	0.403372	2.07267	0.768665	+	2.28702	6.32574	0.00516393	80.2117	0.00213636	+	1.68499	4.60897	0.0206543	24.4027	0.0187059
			Cre12.g508300.t1.1	Cre12.g508300.t1.1 None DBV=JGI5.5 OS=Chlamydomonas reinhardtii SV=1 TOU=Cre	CGL144	AT1G27385.2	Phosphoribosylformylglycinamidine synthase, Purin synthesis	Chloroplast		0.602059	2.48655	0.250001	5.60436	0.324873		0.176787	0.37489	0.6656	1.29674	0.954323	+	2.90226	4.58299	0.00125239	23.9672	0.00208889	+	2.24839	3.77612	0.0056443	13.7002	0.016
			Cre12.g511900.t1.2	Cre12.g511900.t1.2 Ribulose phosphate-3-epimerase, chloroplast precursor ALS=RPE1 DBV=JGI5.5 GN=RPE1 OS=Chlamydomonas reinhardtii SV=2 TOU=Cre	RPE1	AT5G61410.2	Calvin Cycle	Chloroplast													+	1.53186	3.85168	0.029386	14.4368	0.0149939		1.291	2.96859	0.0511682	7.82771	0.0649664
			Cre12.g512300.t1.2	Cre12.g512300.t1.2 None DBV=JGI5.5 OS=Chlamydomonas reinhardtii SV=2 TOU=Cre	LOX	AT1G55020.1		Mitochondrion	+	3.92951	7.33265	0.000117622	161.194	0	+	4.1122	7.16246	7.72325e-05	143.257	0	+	2.70527	6.49338	0.0019712	90.0953	0	+	2.60426	6.06728	0.00248737	67.0553	0.00238462
			Cre12.g514050.t1.2	Cre12.g514050.t1.2 Ferredoxin-dependent glutamate synthase ALS=GSF1 DBV=JGI5.5 GN=GSF1 OS=Chlamydomonas reinhardtii SV=2 TOU=Cre	GSF1	AT5G04140.1	Ferredoxin-dependent glutamate synthase	Chloroplast		0.932803	1.63465	0.116734	3.10512	0.322459		0.137285	-0.371406	0.728979	0.773029	0.943879	+	1.63891	2.43689	0.0229662	5.41473	0.0434256		0.571266	1.55203	0.26837	2.93229	0.451932
			Cre12.g514850.t1.2	Cre12.g514850.t1.2 Heat shock protein 90C ALS=HSP90C DBV=JGI5.5 GN=HSP90C OS=Chlamydomonas reinhardtii SV=2 TOU=Cre	HSP90C	AT2G04030.1	Chaperone	Chloroplast.Stroma	+	3.59368	5.82702	0.000254871	56.7686	0	+	3.39254	4.2484	0.000405005	19.0062	0	+	5.0564	7.1986	8.78213e-06	146.891	0	+	4.56425	5.9954	2.72741e-05	63.7963	0
			Cre12.g517400.t1.2	Cre12.g517400.t1.2 Small Rab-related GTPase DBV=JGI5.5 OS=Chlamydomonas reinhardtii SV=2 TOU=Cre	RAB5	AT4G19640.1		Secretory pathway													+	1.96199	3.17035	0.0109147	9.00265	0.0122895		0.858332	1.93625	0.13857	3.8271	0.260417
			Cre12.g517900.t1.1	Cre12.g517900.t1.1 Chloroplast-associated SecA protein ALS=SCA1 DBV=JGI5.5 GN=SCA1 OS=Chlamydomonas reinhardtii SV=1 TOU=Cre	SCA1;SCA2;SCA2	AT4G01800.1;AT4G01800.1;AT4G01800.1	CP Sorting	Chloroplast;Cytosol	+	1.52955	2.94764	0.0295427	7.71486	0.0471525	+	1.80699	3.18675	0.0155959	9.10557	0.0225714	+	1.85824	3.86671	0.0138599	14.588	0.0062029	+	1.341	3.4634	0.0456037	11.0303	0.0436589
			Cre12.g519050.t2.1;Cre12.g519050.t1.1	Cre12.g519050.t2.1 None DBV=JGI5.5 OS=Chlamydomonas reinhardtii SV=1 TOU=Cre;Cre12.g519050.t1.1 None DBV=JGI5.5 OS=Chlamydomonas reinhardtii SV=1 TOU=Cre				Chloroplast													+	2.22339	3.1326	0.00597874	8.77014	0.00602817		0.734332	1.68879	0.184361	3.22386	0.348959
			Cre12.g519100.t1.2	Cre12.g519100.t1.2 None DBV=JGI5.5 OS=Chlamydomonas reinhardtii SV=2 TOU=Cre	ACX2/ACC1	AT2G38040.2	Acetyl-CoA carboxylase	Chloroplast	+	2.85473	5.38494	0.00139724	41.7858	0	+	2.76916	4.75716	0.00170153	27.0426	0	+	5.30447	5.87215	4.96055e-06	58.5724	0		1.15111	3.48319	0.0706139	11.1826	0.0647945
			Cre12.g522950.t1.2	Cre12.g522950.t1.2 Chloroplast septum site-determining protein ALS=MIND1 DBV=JGI5.5 GN=MIND1 OS=Chlamydomonas reinhardtii SV=2 TOU=Cre	MIND1	AT5G24020.1	Plastid division	Chloroplast													+	1.83486	3.12504	0.0146265	8.7243	0.0149024		0.505006	-0.826386	0.312604	0.56394	0.672513
			Cre12.g530650.t2.1;Cre12.g530650.t1.1;Cre12.g530600.t1.1	Cre12.g530650.t2.1 Glutamine synthetase ALS=GLN2 DBV=JGI5.5 GN=GLN2 OS=Chlamydomonas reinhardtii SV=1 TOU=Cre;Cre12.g530650.t1.1 Glutamine synthetase ALS=GLN2 DBV=JGI5.5 GN=GLN2 OS=Chlamydomonas reinhardtii SV=1 TOU=Cre;Cre12.g530600.t1.1 Glutamine synthet	GLN3;GLN2;GLN2	AT5G16570.1;AT5G16570.1;AT5G16570.1	Glutamine synthase	Chloroplast		0.698971	3.00403	0.2	8.02238	0.245708	+	2.20764	3.36084	0.00619955	10.2734	0.0127442
			Cre12.g530850.t3.1;Cre12.g530850.t2.1;Cre12.g530850.t1.1	Cre12.g530850.t3.1 None DBV=JGI5.5 OS=Chlamydomonas reinhardtii SV=1 TOU=Cre;Cre12.g530850.t2.1 None DBV=JGI5.5 OS=Chlamydomonas reinhardtii SV=1 TOU=Cre;Cre12.g530850.t1.1 None DBV=JGI5.5 OS=Chlamydomonas reinhardtii SV=1 TOU=Cre				Chloroplast;Secretory pathway		0.408959	0.923768	0.389979	1.89706	0.766844	+	2.32941	3.32856	0.00468371	10.0461	0.0105366		1.40972	2.20084	0.0389296	4.59747	0.0671542		0.650934	1.64876	0.223391	3.13564	0.382948
			Cre12.g531900.t1.2	Cre12.g531900.t1.2 None DBV=JGI5.5 OS=Chlamydomonas reinhardtii SV=2 TOU=Cre	FLAV		Thylakoid flavodiiron , Photoprotecion of Photosynthesis	Chloroplast														0.279527	1.31621	0.525379	2.49011	0.644098	+	1.68301	2.9535	0.0207487	7.74626	0.0365161
			Cre12.g537581.t1.1	Cre12.g537581.t1.1 None DBV=JGI5.5 OS=Chlamydomonas reinhardtii SV=1 TOU=Cre		AT2G35040.2	IMP cyclohydrolase, Purin synthesis	Chloroplast	+	3.52303	3.92514	0.000299896	15.1909	0		0.85906	1.60367	0.138338	3.03915	0.316185	+	1.97102	4.17453	0.0106901	18.0575	0.004	+	1.73449	3.05184	0.0184293	8.29269	0.0351261
			Cre12.g547250.t1.2	Cre12.g547250.t1.2 None DBV=JGI5.5 OS=Chlamydomonas reinhardtii SV=2 TOU=Cre	VPL10			Chloroplast													+	3.10918	5.64534	0.000777714	50.0515	0		0.63545	0.717566	0.231499	1.64441	0.682377
			Cre12.g551950.t1.2	Cre12.g551950.t1.2 Predicted protein ALS=CGL38 DBV=JGI5.5 GN=CGL38 OS=Chlamydomonas reinhardtii SV=2 TOU=Cre	CGL38	AT1G50900.1	CP Sorting	Chloroplast;Cytosol		1.27053	3.33976	0.0536377	10.1244	0.052878	+	2.93362	2.89941	0.00116515	7.46121	0.00571429	+	3.17315	5.40139	0.000671197	42.265	0	+	2.82285	4.54496	0.00150366	23.3437	0.00354839
			Cre12.g552200.t1.2	Cre12.g552200.t1.2 Starch phosphorylase DBV=JGI5.5 OS=Chlamydomonas reinhardtii SV=2 TOU=Cre	STA4	AT3G46970.1	Starch metabolism	Chloroplast	+	3.15316	5.58511	0.000702813	48.0049	0	+	1.46571	3.77514	0.0342208	13.6908	0.0269231
			Cre12.g553250.t1.2	Cre12.g553250.t1.2 Phosphofructokinase ALS=PFK2 DBV=JGI5.5 GN=PFK2 OS=Chlamydomonas reinhardtii SV=2 TOU=Cre	PFK2	AT2G22480.1	Phosphofructokinase	Chloroplast		0.979182	2.05191	0.10491	4.14655	0.231017	+	1.35088	2.97953	0.0445779	7.88729	0.0492033	+	3.12882	4.18279	0.000743327	18.1612	0.00202151	+	1.8112	2.62766	0.0154454	6.18023	0.0425197
			Cre13.g562750.t1.2	Cre13.g562750.t1.2 None DBV=JGI5.5 OS=Chlamydomonas reinhardtii SV=2 TOU=Cre	CGL38	AT3G01060.1		Chloroplast		0.0201895	0.0720374	0.954576	1.0512	1	+	1.48552	3.45655	0.0326949	10.9781	0.0265688	+	2.28893	2.37521	0.00514127	5.18811	0.0186512		1.43894	2.25813	0.0363965	4.78371	0.091443
			Cre13.g562850.t1.2	Cre13.g562850.t1.2 Thylakoid formation protein ALS=THF1 DBV=JGI5.5 GN=THF1 OS=Chlamydomonas reinhardtii SV=2 TOU=Cre	THF1	AT2G20890.1	Photosystem II assembly	Chloroplast														1.30531	2.67844	0.0495097	6.40163	0.0545837	+	1.651	2.73961	0.0223357	6.6789	0.0463817
			Cre13.g570350.t2.1;Cre13.g570350.t1.1	Cre13.g570350.t2.1 ABC1-like kinase ALS=AKC4 DBV=JGI5.5 GN=AKC4 OS=Chlamydomonas reinhardtii SV=1 TOU=Cre;Cre13.g570350.t1.1 ABC1-like kinase ALS=AKC4 DBV=JGI5.5 GN=AKC4 OS=Chlamydomonas reinhardtii SV=1 TOU=Cre	VPL7/AKC4;AKC4	AT3G24190.1;AT5G64940.1;AT5G64940.2		Chloroplast	+	3.98912	5.14181	0.000102537	35.3052	0	+	4.13661	5.08735	7.30113e-05	33.9973	0	+	3.51875	4.37367	0.000302866	20.7303	0		0.538166	2.19913	0.289624	4.59202	0.369268
			Cre13.g570400.t1.2	Cre13.g570400.t1.2 None DBV=JGI5.5 OS=Chlamydomonas reinhardtii SV=2 TOU=Cre	VPL9/ARMET-LIKE PROTEIN	AT5G43860.1		Chloroplast	+	1.68246	2.90974	0.020775	7.51483	0.0409009		0.815134	-0.544134	0.153062	0.685803	0.858645
			Cre13.g578650.t1.1	Cre13.g578650.t1.1 Similar to complex I intermediate-associated protein 30 DBV=JGI5.5 OS=Chlamydomonas reinhardtii SV=1 TOU=Cre	HCF173	AT1G16720.1	PsbA translation	Chloroplast		0.581055	1.33752	0.262389	2.52717	0.552236		0.478068	1.39867	0.332607	2.63658	0.602602	+	4.09295	5.11541	8.07328e-05	34.6651	0		0.648325	2.05247	0.224737	4.14816	0.33578
			Cre13.g579550.t1.1	Cre13.g579550.t1.1 Predicted protein ALS=CGL27 DBV=JGI5.5 GN=CGL27 OS=Chlamydomonas reinhardtii SV=1 TOU=Cre	CGL27	AT1G62780.1	tRNA adenosine methylthiotransferase	Chloroplast	+	3.21771	6.12085	0.000605745	69.592	0	+	2.55654	4.6933	0.00277626	25.8716	0.00217544	+	3.262	6.59097	0.000547016	96.4006	0	+	2.1805	4.17479	0.00659933	18.0608	0.0126818
			Cre13.g581650.t1.2	Cre13.g581650.t1.2 Plastid ribosomal protein L7/L12 ALS=PRPL7 DBV=JGI5.5 GN=PRPL7 OS=Chlamydomonas reinhardtii SV=2 TOU=Cre	PRPL7	AT3G27830.1	CP Ribosome	Chloroplast		0.434087	1.25693	0.368055	2.38987	0.690611		0.882111	1.38703	0.131186	2.6154	0.372505	+	1.62757	3.35927	0.0235738	10.2622	0.0153095		0.379024	1.23573	0.417807	2.355	0.641627
			Cre13.g583550.t1.2	Cre13.g583550.t1.2 Vesicle inducing protein in plastids 1 ALS=VIP1 DBV=JGI5.5 GN=VIP1 OS=Chlamydomonas reinhardtii SV=2 TOU=Cre	VIPP1	AT1G65260.1		Chloroplast	+	4.097	13.5338	7.99834e-05	11859.9	0	+	3.28474	8.49292	0.000519111	360.266	0	+	2.32985	10.1561	0.00467897	1141.01	0	+	1.58822	6.19136	0.0258095	73.0777	0.015828
			Cre13.g584850.t1.1	Cre13.g584850.t1.1 None DBV=JGI5.5 OS=Chlamydomonas reinhardtii SV=1 TOU=Cre		AT2G30870.1	glutathione S-transferase	Chloroplast		0.742278	2.17017	0.181018	4.50076	0.299116	+	2.34061	3.23689	0.00456447	9.4276	0.0128941	+	4.04593	5.59458	8.99643e-05	48.3211	0	+	3.73003	4.83888	0.000186196	28.6186	0
			Cre13.g588100.t1.2	Cre13.g588100.t1.2 Peptidyl-prolyl cis-trans isomerase, cyclophilin-type DBV=JGI5.5 OS=Chlamydomonas reinhardtii SV=2 TOU=Cre	CYN19-3	AT3G56070.1		Cytosol		0.814394	2.57472	0.153323	5.95755	0.228187	+	2.1398	3.79854	0.0072477	13.9147	0.00578947	+	1.3889	3.40369	0.0408413	10.5831	0.024764	+	3.92191	4.47109	0.000119699	22.1785	0
			Cre13.g592200.t1.2	Cre13.g592200.t1.2 Glutamate synthase, NADH-dependent ALS=GSN1 DBV=JGI5.5 GN=GSN1 OS=Chlamydomonas reinhardtii SV=2 TOU=Cre	GSN1	AT5G53460.1	Glutamate synthase	Chloroplast	+	2.85273	5.72241	0.00140369	52.7979	0	+	2.14732	4.12296	0.00712328	17.4235	0.00349296	+	5.8978	5.2941	1.26532e-06	39.2358	0	+	4.52723	4.10672	2.97009e-05	17.2284	0
			Cre13.g603225.t1.1	Cre13.g603225.t1.1 None DBV=JGI5.5 OS=Chlamydomonas reinhardtii SV=1 TOU=Cre			moxR ATPase	Chloroplast		0.216042	0.854557	0.608076	1.8082	0.891976	+	1.88428	2.65451	0.0130533	6.29632	0.0281455
			Cre13.g603500.t1.2	Cre13.g603500.t1.2 None DBV=JGI5.5 OS=Chlamydomonas reinhardtii SV=2 TOU=Cre				Chloroplast		0.811962	1.76423	0.154184	3.39693	0.325637		0.268938	0.819049	0.538347	1.76424	0.895549	+	1.72248	4.86555	0.0189461	29.1525	0.00382222	+	2.13071	3.46615	0.00740099	11.0513	0.0185243
			Cre13.g604150.t1.2	Cre13.g604150.t1.2 None DBV=JGI5.5 OS=Chlamydomonas reinhardtii SV=2 TOU=Cre	VPL11/ABCB4	AT4G28620.1		Mitochondrion	+	2.52956	3.24382	0.0029542	9.47299	0.0109425	+	4.03862	6.01368	9.14913e-05	64.6098	0	+	2.22009	5.13898	0.00602435	35.236	0.00175701	+	2.49784	6.50529	0.00317804	90.8422	0.00243137
			Cre13.g607900.t1.1	Cre13.g607900.t1.1 None DBV=JGI5.5 OS=Chlamydomonas reinhardtii SV=1 TOU=Cre	CPLD68	AT2G38780.1		Mitochondrion	+	4.21157	8.03748	6.1437e-05	262.738	0	+	3.33114	7.57362	0.000466509	190.496	0	+	5.6117	8.92636	2.44512e-06	486.522	0	+	5.97266	8.80052	1.06498e-06	445.883	0
			Cre14.g611200.t1.2	Cre14.g611200.t1.2 None DBV=JGI5.5 OS=Chlamydomonas reinhardtii SV=2 TOU=Cre		AT4G14605.1		Mitochondrion	+	1.5341	4.61272	0.0292348	24.4662	0.0210526	+	3.87603	4.8848	0.000133036	29.5441	0	+	3.39487	5.65311	0.000402838	50.3217	0	+	1.51348	3.61371	0.0306563	12.2415	0.0346102
			Cre14.g614750.t1.1	Cre14.g614750.t1.1 None DBV=JGI5.5 OS=Chlamydomonas reinhardtii SV=1 TOU=Cre	cpNAT	AT4G28030.1	Ribosome binding	Chloroplast	+	3.43106	4.99323	0.00037063	31.8502	0	+	2.03185	3.93349	0.00929287	15.2791	0.00564103	+	3.88071	5.18741	0.00013161	36.439	0	+	3.31011	3.84461	0.000489655	14.3662	0.005375
			Cre14.g615000.t1.1	Cre14.g615000.t1.1 None DBV=JGI5.5 OS=Chlamydomonas reinhardtii SV=1 TOU=Cre		AT4G21860.1	Methionine sulphoxide reductase, methionine rescue	Chloroplast													+	2.47697	2.63737	0.00333449	6.22196	0.0122092		0.473465	0.643099	0.336151	1.56168	0.760609
			Cre14.g616600.t1.2	Cre14.g616600.t1.2 None DBV=JGI5.5 OS=Chlamydomonas reinhardtii SV=2 TOU=Cre	FZL	AT1G03160.1	Thylakoid organization	Chloroplast														1.20395	3.01869	0.0625245	8.10431	0.0508932	+	1.40841	3.6118	0.0390472	12.2253	0.036813
			Cre14.g621650.t1.1	Cre14.g621650.t1.1 None DBV=JGI5.5 OS=Chlamydomonas reinhardtii SV=1 TOU=Cre	MCT1	AT2G30200.1	Lipid metabolism	Chloroplast													+	1.21392	3.14795	0.0611055	8.86395	0.0467411		1.26859	3.14619	0.0538778	8.85314	0.0605315
			Cre14.g630847.t1.1	Cre14.g630847.t1.1 None DBV=JGI5.5 OS=Chlamydomonas reinhardtii SV=1 TOU=Cre	TAL2	AT1G12230.1	Putative transaldolase	Chloroplast;Cytosol													+	1.43068	3.60521	0.0370954	12.1696	0.0185434		0.915216	2.37656	0.121558	5.19297	0.179222
			Cre16.g651550.t1.2;Cre16.g651650.t1.1	Cre16.g651550.t1.2 Mitochondrial transcription termination factor ALS=MTT1 DBV=JGI5.5 GN=MTT1 OS=Chlamydomonas reinhardtii SV=2 TOU=Cre;Cre16.g651650.t1.1 None DBV=JGI5.5 OS=Chlamydomonas reinhardtii SV=1 TOU=Cre	MTT1	AT1G74120.1;AT4G10320.1	tRNA synthase	Chloroplast;Cytosol		0.871958	2.43606	0.134289	5.41162	0.219905	+	3.70648	2.9743	0.000196571	7.85875	0.00190769	+	3.64933	5.54906	0.000224218	46.8202	0	+	3.12436	3.65132	0.000751	12.5648	0.0065
			Cre16.g656400.t1.2	Cre16.g656400.t1.2 UDP-sulfoquinovose synthase ALS=SQD1 DBV=JGI5.5 GN=SQD1 OS=Chlamydomonas reinhardtii SV=2 TOU=Cre	SQD1	AT4G33030.1	UDP-sulfoquinovose synthase	Chloroplast	+	1.72399	5.78934	0.0188803	55.3051	0.00901205	+	1.21186	3.57231	0.061396	11.8952	0.0429421	+	2.62563	4.39527	0.00236794	21.043	0.00184314	+	2.31422	3.88103	0.00485043	14.7335	0.0137778
			Cre16.g665250.t1.2	Cre16.g665250.t1.2 Thykaloid associated protein required for photosynthetic acclimation to variable light intensity ALS=APE1 DBV=JGI5.5 GN=APE1 OS=Chlamydomonas reinhardtii SV=2 TOU=Cre	TEF6/APE1	AT5G38660.1		Chloroplast		0.765701	1.51741	0.171514	2.86277	0.393046	+	1.61253	2.71071	0.0244045	6.54644	0.0375593	+	4.37918	4.92074	4.17657e-05	30.2894	0	+	2.34953	4.36843	0.00447167	20.6552	0.0111111
			Cre16.g672385.t1.1	Cre16.g672385.t1.1 Histidinol phosphate aminotransferase ALS=HIS5 DBV=JGI5.5 GN=HIS5 OS=Chlamydomonas reinhardtii SV=1 TOU=Cre	HIS5	AT5G10330.1	Histidinol phosphate aminotransferase, amino acid synthesis	Chloroplast	+	2.82568	3.21507	0.00149389	9.28608	0.00992941	+	2.70664	2.62907	0.00196499	6.18627	0.0181304	+	3.70539	3.94736	0.000197065	15.4267	0	+	3.3888	2.74338	0.000408507	6.69637	0.0168085
			Cre16.g673650.t1.1	Cre16.g673650.t1.1 Minor chlorophyll a/b binding protein of photosystem II ALS=LHCB5 DBV=JGI5.5 GN=LHCB5 OS=Chlamydomonas reinhardtii SV=1 TOU=Cre	LHCB5	AT4G10340.1		Chloroplast	+	3.17836	4.34598	0.000663193	20.3362	0	+	3.15758	5.17943	0.000695697	36.238	0
			Cre16.g673729.t1.1	Cre16.g673729.t1.1 Chaperonin 11, probably chloroplastic ALS=CPN11 DBV=JGI5.5 GN=CPN11 OS=Chlamydomonas reinhardtii SV=1 TOU=Cre	CPN11	AT5G20720.1	Chaperone	Chloroplast													+	1.76034	3.39748	0.0173644	10.5376	0.0120516		0.530641	1.36501	0.294686	2.57578	0.523861
			Cre16.g687200.t1.1	Cre16.g687200.t1.1 None DBV=JGI5.5 OS=Chlamydomonas reinhardtii SV=1 TOU=Cre	VPL5	AT4G13220.1		Chloroplast													+	3.85812	4.6918	0.000138637	25.8448	0		0.965404	2.02692	0.108292	4.07534	0.207354
			Cre16.g687294.t1.1	Cre16.g687294.t1.1 None DBV=JGI5.5 OS=Chlamydomonas reinhardtii SV=1 TOU=Cre		AT5G23440.1	ferredoxin/thioredoxin reductase subunit A	Chloroplast	+	1.49727	3.16627	0.0318222	8.97723	0.0467719		0.706375	1.24984	0.196619	2.37815	0.515017	+	2.73672	5.2054	0.0018335	36.8962	0		0.409491	1.39734	0.389501	2.63415	0.596011
			Cre16.g688526.t1.1	Cre16.g688526.t1.1 None DBV=JGI5.5 OS=Chlamydomonas reinhardtii SV=1 TOU=Cre		AT5G01920.1	Kinase	Chloroplast		0.978367	1.42092	0.105107	2.67756	0.338271	+	1.98802	2.98841	0.0102797	7.93599	0.020625
			Cre16.g688850.t1.1	Cre16.g688850.t1.1 Hexose/glycerol-3-phosphate transporter ALS=HPT2 DBV=JGI5.5 GN=HPT2 OS=Chlamydomonas reinhardtii SV=1 TOU=Cre	HPT2	AT1G30560.1		Mitochondrion														1.11993	2.60047	0.07587	6.06484	0.0749185	+	2.02174	3.39682	0.00951174	10.5328	0.0189907
			Cre16.g691000.t1.2	Cre16.g691000.t1.2 Organellar elongation factor P ALS=EFP1 DBV=JGI5.5 GN=EFP1 OS=Chlamydomonas reinhardtii SV=2 TOU=Cre	EFP1	AT3G08740.1	Translation	Chloroplast	+	1.62481	3.22245	0.0237241	9.33371	0.0348148	+	3.2656	4.33008	0.0005425	20.1133	0	+	3.44126	5.54079	0.000362026	46.5526	0	+	2.8222	4.14069	0.00150591	17.6389	0.00678261
			Cre16.g692901.t1.1	Cre16.g692901.t1.1 None DBV=JGI5.5 OS=Chlamydomonas reinhardtii SV=1 TOU=Cre	PTAC17	AT1G80480.1		Chloroplast		0.621376	2.22973	0.239124	4.69046	0.334256		0.766592	1.93691	0.171162	3.82885	0.281895	+	3.3164	2.09246	0.000482614	4.26475	0.015494		0.989737	0.911218	0.102391	1.88063	0.530322
			Cre17.g698000.t1.2	Cre17.g698000.t1.2 Mitochondrial F1F0 ATP synthase, beta subunit ALS=ATP2 DBV=JGI5.5 GN=ATP2 OS=Chlamydomonas reinhardtii SV=2 TOU=Cre	ATP2	AT5G08690.1		Mitochondrion	+	2.12383	7.81631	0.00751917	225.395	0	+	1.93266	6.94797	0.0116772	123.466	0.00210169	+	3.21632	4.06029	0.000607687	16.6828	0.00197895	+	3.01193	3.57389	0.000972904	11.9083	0.0116883
			Cre17.g714650.t1.2;Cre17.g713950.t1.2;Cre17.g713550.t1.2;Cre17.g711850.t1.2;Cre17.g710550.t1.2;Cre17.g709050.t1.2;Cre17.g708700.t1.2;Cre17.g708150.t1.2;Cre16.g650300.t1.2;Cre16.g649900.t1.1;Cre16.g648500.t1.2;Cre13.g569950.t1.2;Cre12.g506500.t1.2;Cre12.g506300.t1.2;Cre12.g505500.t1.2;Cre12.g504800.t1.2;Cre12.g504650.t1.2;Cre06.g276850.t1.2;Cre06.g276600.t1.2;Cre06.g275750.t1.2;Cre06.g274850.t1.2;…	Cre17.g714650.t1.2 Histone H3 DBV=JGI5.5 OS=Chlamydomonas reinhardtii SV=2 TOU=Cre;Cre17.g713950.t1.2 Histone H3 ALS=HTR21 DBV=JGI5.5 GN=HTR21 OS=Chlamydomonas reinhardtii SV=2 TOU=Cre;Cre17.g713550.t1.2 Histone H3 ALS=HTR22 DBV=JGI5.5 GN=HTR22 OS=Chlamydo	HTV1;HTR27;HTR10;HTR9;HTR8;HTR7;HTR29;HTR24;HTR16;HTR17;HTR18;HTR35;HTR2;HTR41;HTR40;HTR39;HTR36;HTR20;HTR3;HTR22;HTR21	AT4G40030.2;AT4G40030.2;AT4G40030.2;AT4G40030.2;AT4G40030.2;AT4G40030.2;AT4G40030.2;AT4G40030.2;AT4G40030.2;AT4G40030.2;AT4G40030.2;AT4G40030.2;AT4G40030.2;AT4G40030.2;AT4G40030.2;AT4G40030.2;AT4G40030.2;AT4G40030.2;AT4G40030.2;AT4G40030.2;AT4G40030.2;AT4G40030.2;AT4G40030.2;AT4G40030.2;AT4G40030.2;AT4G40030.2;AT4G40030.2;AT4G40030.2;AT4G40030.2;AT4G40030.2;AT4G40030.2;AT4G40030.2;AT4G40030.2		Chloroplast		0.621715	2.52992	0.238938	5.7754	0.323014	+	1.27144	3.39453	0.0535254	10.5161	0.0414667		0.787681	2.44566	0.163049	5.44775	0.150412		0.970703	3.31542	0.106979	9.95499	0.0990123
			Cre17.g715500.t1.2	Cre17.g715500.t1.2 None DBV=JGI5.5 OS=Chlamydomonas reinhardtii SV=2 TOU=Cre		AT1G21350.3	Thioredoxin	Chloroplast													+	2.85601	3.02437	0.00139312	8.13628	0.0030625		0.023896	0.0428805	0.946464	1.03017	0.991214
			Cre17.g720050.t1.2	Cre17.g720050.t1.2 FtsH-like membrane ATPase/metalloprotease ALS=FHL2 DBV=JGI5.5 GN=FHL2 OS=Chlamydomonas reinhardtii SV=2 TOU=Cre	FHL2	AT2G30950.1	Protease	Chloroplast	+	2.8186	4.17014	0.00151845	18.0027	0.00317647	+	3.20841	3.87622	0.000618857	14.6845	0	+	3.58004	6.87435	0.000263003	117.324	0	+	3.69248	7.63817	0.000203011	199.213	0
			Cre17.g726750.t1.2	Cre17.g726750.t1.2 3-deoxy-D-arabino-heptulosonate 7-phosphate synthetase ALS=SHK1 DBV=JGI5.5 GN=SHK1 OS=Chlamydomonas reinhardtii SV=2 TOU=Cre	SHK1	AT4G39980.1	DAHP synthase, amino acid synthesis	Chloroplast		2.46281	1.68353	0.00344501	3.21213	0.0857846		1.5614	1.09425	0.0274536	2.13502	0.348503	+	2.11907	3.42108	0.00760204	10.7114	0.00455474	+	1.75998	2.62906	0.0173788	6.18623	0.044
			Cre17.g729950.t1.2	Cre17.g729950.t1.2 None DBV=JGI5.5 OS=Chlamydomonas reinhardtii SV=2 TOU=Cre	SRX2	AT1G31170.2		Chloroplast													+	3.6043	3.30586	0.000248714	9.88924	0.00174074		1.05396	2.0155	0.0883161	4.04321	0.184505
			Cre17.g731200.t1.1	Cre17.g731200.t1.1 None DBV=JGI5.5 OS=Chlamydomonas reinhardtii SV=1 TOU=Cre				Chloroplast	+	1.9044	3.28087	0.0124624	9.71942	0.0219802	+	1.64994	2.89102	0.0223903	7.41795	0.0291228	+	1.6388	4.30888	0.0229721	19.8199	0.00675862	+	2.01492	2.60055	0.00966229	6.06518	0.0360656
			Cre17.g734100.t1.2	Cre17.g734100.t1.2 None DBV=JGI5.5 OS=Chlamydomonas reinhardtii SV=2 TOU=Cre		AT3G57610.1	Adenylosuccinate synthase	Chloroplast	+	2.93886	5.16371	0.00115117	35.8452	0	+	2.09237	4.21721	0.00808407	18.5997	0.00344444	+	2.12528	4.74125	0.00749411	26.746	0.00238655	+	1.94225	4.08515	0.0114222	16.9728	0.0192727
			Cre17.g739752.t1.1	Cre17.g739752.t1.1 None DBV=JGI5.5 OS=Chlamydomonas reinhardtii SV=1 TOU=Cre		AT4G23940.1		Chloroplast;Mitochondrion	+	3.46341	2.89445	0.000344025	7.4356	0.00912195	+	3.0978	4.13211	0.000798362	17.5343	0	+	2.10354	2.09545	0.0078788	4.27359	0.0385684		0.904645	1.48584	0.124553	2.8008	0.337815
			Cre18.g748397.t1.1	Cre18.g748397.t1.1 None DBV=JGI5.5 OS=Chlamydomonas reinhardtii SV=1 TOU=Cre	CGL143	AT1G36320.1		Mitochondrion	+	2.12297	2.25105	0.00753408	4.76029	0.0487667		0.370245	0.623925	0.426339	1.54106	0.896049	+	3.14522	4.54166	0.000715781	23.2903	0		0.21315	-0.411007	0.612139	0.752098	0.896405
			Cre18.g749497.t1.1;Cre18.g749647.t1.1	Cre18.g749497.t1.1 None DBV=JGI5.5 OS=Chlamydomonas reinhardtii SV=1 TOU=Cre;Cre18.g749647.t1.1 None DBV=JGI5.5 OS=Chlamydomonas reinhardtii SV=1 TOU=Cre		AT1G09830.1;AT1G09830.1	Glycinamide ribonucleotide synthetase, Purine synthesis	Chloroplast;Cytosol;Mitochondrion		0.185556	-0.382235	0.652295	0.767248	0.957076		0.868223	1.51562	0.135449	2.85922	0.336485	+	2.74852	4.13452	0.00178435	17.5636	0.00180769	+	3.2858	4.75419	0.000517845	26.9869	0
			Cre19.g750547.t4.1;Cre19.g750547.t3.1;Cre19.g750547.t2.1;Cre19.g750547.t1.1	Cre19.g750547.t4.1 Type-II calcium-dependent NADH dehydrogenase ALS=NDA2 DBV=JGI5.5 GN=NDA2 OS=Chlamydomonas reinhardtii SV=1 TOU=Cre;Cre19.g750547.t3.1 Type-II calcium-dependent NADH dehydrogenase ALS=NDA2 DBV=JGI5.5 GN=NDA2 OS=Chlamydomonas reinhardtii S	NDA2;NDA2;NDA2;NDA2	AT4G21490.1;AT4G21490.1;AT4G21490.1;AT4G21490.1	Thylakoid NADH dehydrogenase	Chloroplast	+	3.33544	7.16345	0.000461913	143.355	0	+	3.39515	6.45917	0.000402578	87.984	0	+	1.85682	6.24388	0.0139053	75.7871	0.00162069	+	1.86664	6.28346	0.0135944	77.8951	0.0113924
Peptides	Unique peptides	Score	TurboID-only	TurboID-only	TurboID-only			Chloroplast	+	4.50346	12.0135	3.13718e-05	4134.51	0	+	4.06213	9.58423	8.66702e-05	767.61	0	+	3.09882	8.43152	0.000796489	345.255	0	+	2.81075	6.95357	0.00154614	123.946	0
1	1	6.6108	Cre03.g200351.t1.1	Cre03.g200351.t1.1 None DBV=JGI5.5 OS=Chlamydomonas reinhardtii SV=1 TOU=Cre				Chloroplast	+	5.29919	8.01062	5.02123e-06	257.891	0		0.934596	4.71413	0.116253	26.2479	0.0656508	+	3.71552	8.24943	0.000192522	304.317	0	+	3.59558	7.56086	0.000253758	188.819	0

## Sheet: VPL2 in vivo boost
Kreis et al. (2023) TurboID reveals the proxiomes of CGE1, VIPP1, and VIPP2 in Chlamydomonas reinhardtii and confirms VPL2 and PGRL1 in the VIPP1 proxiome
Supplemental Data Set S7: Cellular localization of proteins identified in the TurboID mediated VIPP1/2, VPL2, PGRL1 and CGE1 proxiomes
308 significantly enriched proteins in TID strains compared to WT (determined by T-tests with an FDR = 0.05 and S0 = 1 in Perseus) are marked with "+". Black, not significant; blue/light blue and green, significantly enriched vs. WT with a q-value <0.05 and fold change difference of log2≥1.
36, 44 and 235 proteins were found to be significantly enriched in 3 independent experimental setups using VIPP1 or VIPP2 as baits. Setup 1: biotin labeling in vivo without the addition of exogenous biotin. Setup 2: biotin labeling in vivo with the addition of 1 mM biotin to the cultures for 4 h in parallel to H2O2 exposure. Setup 3: 0.5 mM biotin together with 2.5 mM ATP and an ATP-regenerating …
68 proteins were found to be significantly enriched using VPL2 as bait. Setup 2: biotin labeling in vivo with the addition of 1 mM biotin to the cultures for 4 h under standard growing conditions. CL = Continuous light
78 proteins were found to be significantly enriched using PGRL1 as bait. Setup 2: biotin labeling in vivo with the addition of 1 mM biotin to the cultures for 4 h under standard growing conditions. CL = Continuous light
108 proteins were found to be significantly enriched using CGE1 as bait. Setup 1: biotin labeling in vivo without the addition of exogenous biotin. CL = Continuous light; HS = 1 h at 40°C
Proteins highlighted in red were identified with only one peptide.
									CL VPL2TID
			Majority protein IDs	Fasta headers	Protein or Genename	Best-hit-arabi-name	Category	Localization	significant	-log10 p-value	log2 fold-change	p-value	fold-change	q-value
			Cre01.g015350.t1.1	Cre01.g015350.t1.1 Light-dependent protochlorophyllide reductase ALS=POR1 DBV=JGI5.5 GN=POR1 OS=Chlamydomonas reinhardtii SV=1 TOU=Cre	POR1	AT5G54190.1		Chloroplast	+	3.23644	3.5913	0.000580176	12.0528	0.0031
			Cre01.g025250.t1.1	Cre01.g025250.t1.1 Riboflavin kinase ALS=RFK2 DBV=JGI5.5 GN=RFK2 OS=Chlamydomonas reinhardtii SV=1 TOU=Cre	RFK2	AT4G21470.1	Riboflavin kinase	Chloroplast	+	3.06938	3.40887	0.000852354	10.6212	0.00281818
			Cre01.g026900.t2.1;Cre01.g026900.t1.2	Cre01.g026900.t2.1 Kynurenine 3-monooxygenase DBV=JGI5.5 OS=Chlamydomonas reinhardtii SV=1 TOU=Cre;Cre01.g026900.t1.2 Kynurenine 3-monooxygenase DBV=JGI5.5 OS=Chlamydomonas reinhardtii SV=2 TOU=Cre	SSA14	AT2G29720.1;AT2G29720.1		Chloroplast	+	3.05384	2.93586	0.000883405	7.65212	0.0134694
			Cre01.g034400.t1.1	Cre01.g034400.t1.1 None DBV=JGI5.5 OS=Chlamydomonas reinhardtii SV=1 TOU=Cre	PGL3	AT5G24400.1	Metabolism	Chloroplast	+	3.03878	3.79992	0.000914576	13.928	0
			Cre01.g050950.t1.2	Cre01.g050950.t1.2 None DBV=JGI5.5 OS=Chlamydomonas reinhardtii SV=2 TOU=Cre	CHLP1	AT1G74470.1		Chloroplast	+	2.58088	3.10435	0.00262494	8.60008	0.0167059
			Cre02.g093650.t1.2	Cre02.g093650.t1.2 None DBV=JGI5.5 OS=Chlamydomonas reinhardtii SV=2 TOU=Cre		AT1G71500.1	Rieske protein	Chloroplast	+	3.0656	6.40645	0.000859805	84.8269	0
			Cre02.g099850.t1.1	Cre02.g099850.t1.1 Pyruvate dehydrogenase, E1 component, alpha subunit ALS=PDC2 DBV=JGI5.5 GN=PDC2 OS=Chlamydomonas reinhardtii SV=1 TOU=Cre	PDC2	AT1G01090.1	Pyruvate dehydrogenase, E1 component, alpha subunit	Cytosol	+	2.16835	2.42475	0.00678656	5.36936	0.0292903
			Cre02.g106700.t1.1	Cre02.g106700.t1.1 None DBV=JGI5.5 OS=Chlamydomonas reinhardtii SV=1 TOU=Cre	OPR4		RNA binding	Mitochondrion	+	2.1665	3.26434	0.00681554	9.60869	0.0203704
			Cre02.g115000.t1.1	Cre02.g115000.t1.1 None DBV=JGI5.5 OS=Chlamydomonas reinhardtii SV=1 TOU=Cre				Chloroplast	+	3.42623	4.63788	0.000374774	24.8967	0
			Cre03.g156500.t2.1;Cre03.g156500.t1.1	Cre03.g156500.t2.1 None DBV=JGI5.5 OS=Chlamydomonas reinhardtii SV=1 TOU=Cre;Cre03.g156500.t1.1 None DBV=JGI5.5 OS=Chlamydomonas reinhardtii SV=1 TOU=Cre			unknown	Chloroplast	+	2.73358	5.45909	0.0018468	43.9896	0
			Cre03.g175400.t1.2;Cre03.g175400.t2.1	Cre03.g175400.t1.2 Phosphoglucose isomerase ALS=PGI1 DBV=JGI5.5 GN=PGI1 OS=Chlamydomonas reinhardtii SV=2 TOU=Cre;Cre03.g175400.t2.1 Phosphoglucose isomerase ALS=PGI1 DBV=JGI5.5 GN=PGI1 OS=Chlamydomonas reinhardtii SV=1 TOU=Cre	PGI1;PGI1	AT5G42740.1;AT5G42740.1	Phosphoglucose isomerase	Chloroplast	+	2.82034	6.65747	0.00151238	100.948	0
			Cre03.g184550.t1.2	Cre03.g184550.t1.2 Predicted protein ALS=CPLD28 DBV=JGI5.5 GN=CPLD28 OS=Chlamydomonas reinhardtii SV=2 TOU=Cre	CPLD28/LPA3	AT1G73060.1	Photosystem II assembly	Chloroplast	+	2.29163	3.15108	0.0051094	8.8832	0.0207547
			Cre03.g194850.t1.2	Cre03.g194850.t1.2 NAD-dependent malate dehydrogenase, chloroplastic ALS=MDH1 DBV=JGI5.5 GN=MDH1 OS=Chlamydomonas reinhardtii SV=2 TOU=Cre	MDN1	AT3G47520.1	NAD-dependent malate dehydrogenase	Chloroplast	+	3.97668	5.59671	0.000105516	48.3924	0
			Cre04.g220200.t3.1;Cre04.g220200.t1.2;Cre04.g220200.t2.1	Cre04.g220200.t3.1 None DBV=JGI5.5 OS=Chlamydomonas reinhardtii SV=1 TOU=Cre;Cre04.g220200.t1.2 None DBV=JGI5.5 OS=Chlamydomonas reinhardtii SV=2 TOU=Cre;Cre04.g220200.t2.1 None DBV=JGI5.5 OS=Chlamydomonas reinhardtii SV=1 TOU=Cre	KEA1	AT4G00630.1;AT4G00630.1;AT4G00630.1	K transport	Chloroplast	+	4.88822	3.09913	1.29354e-05	8.56902	0
			Cre04.g229300.t1.1	Cre04.g229300.t1.1 Rubisco activase ALS=RCA1 DBV=JGI5.5 GN=RCA1 OS=Chlamydomonas reinhardtii SV=1 TOU=Cre	RCA1	AT2G39730.2		Chloroplast	+	2.18451	2.55985	0.00653868	5.89646	0.0268475
			Cre05.g234550.t2.1;Cre05.g234550.t1.2	Cre05.g234550.t2.1 Fructose-1,6-bisphosphate aldolase ALS=FBA3 DBV=JGI5.5 GN=FBA3 OS=Chlamydomonas reinhardtii SV=1 TOU=Cre;Cre05.g234550.t1.2 Fructose-1,6-bisphosphate aldolase ALS=FBA3 DBV=JGI5.5 GN=FBA3 OS=Chlamydomonas reinhardtii SV=2 TOU=Cre	FBA3;FBA3	AT4G38970.1;AT4G38970.1	Calvin cycle	Chloroplast	+	2.86962	5.86098	0.00135014	58.1207	0
			Cre05.g240850.t1.2	Cre05.g240850.t1.2 Hydroxymethylpyrimidine phosphate synthase ALS=THIC DBV=JGI5.5 GN=THIC OS=Chlamydomonas reinhardtii SV=2 TOU=Cre	THIC	AT2G29630.1	Hydroxymethylpyrimidine phosphate synthase	Chloroplast	+	3.76259	9.36917	0.000172747	661.304	0
			Cre05.g243050.t1.2	Cre05.g243050.t1.2 Chloroplastic thioredoxin f2 DBV=JGI5.5 OS=Chlamydomonas reinhardtii SV=2 TOU=Cre	TRXf2	AT3G02730.1	Thioredoxin F-type	Chloroplast	+	2.42497	2.90097	0.00375863	7.46928	0.0196429
			Cre06.g252550.t1.1	Cre06.g252550.t1.1 Dihydrolipoamide acetyltransferase ALS=DLA3 DBV=JGI5.5 GN=DLA3 OS=Chlamydomonas reinhardtii SV=1 TOU=Cre	DLA3	AT3G52200.1		Mitochondrion	+	3.82236	3.02101	0.000150536	8.11736	0.00288372
			Cre06.g252650.t1.2	Cre06.g252650.t1.2 Isopropylmalate dehydratase, small subunit ALS=LEU1S DBV=JGI5.5 GN=LEU1S OS=Chlamydomonas reinhardtii SV=2 TOU=Cre	LEU1S	AT2G43090.1	Isopropylmalate dehydratase, leucine synthesis	Chloroplast	+	2.14467	2.5464	0.00716688	5.84175	0.0302667
			Cre06.g269050.t1.2	Cre06.g269050.t1.2 None DBV=JGI5.5 OS=Chlamydomonas reinhardtii SV=2 TOU=Cre	TIC62	AT3G18890.1		Chloroplast	+	2.38787	5.96345	0.00409383	62.399	0
			Cre06.g269650.t1.2	Cre06.g269650.t1.2 None DBV=JGI5.5 OS=Chlamydomonas reinhardtii SV=2 TOU=Cre		AT5G01260.1;AT5G01260.2	Starch metabolism	Chloroplast;Cytosol	+	2.90374	4.76447	0.00124813	27.1799	0
			Cre06.g282000.t1.1;Cre06.g282000.t2.1	Cre06.g282000.t1.1 Soluble starch synthase III ALS=SSS3 DBV=JGI5.5 GN=SSS3 OS=Chlamydomonas reinhardtii SV=1 TOU=Cre;Cre06.g282000.t2.1 Soluble starch synthase III ALS=SSS3 DBV=JGI5.5 GN=SSS3 OS=Chlamydomonas reinhardtii SV=1 TOU=Cre	STA3;STA3	AT1G11720.2;AT1G11720.2	Soluble starch synthase III	Chloroplast	+	3.70495	4.82184	0.000197265	28.2825	0
			Cre06.g294950.t1.1	Cre06.g294950.t1.1 None DBV=JGI5.5 OS=Chlamydomonas reinhardtii SV=1 TOU=Cre	ENR1	AT2G05990.1	Enoyl-[acyl-carrier-protein] reductase	Chloroplast	+	4.0461	2.72155	8.9929e-05	6.59581	0.0067234
			Cre06.g306300.t1.2	Cre06.g306300.t1.2 Magnesium chelatase subunit I ALS=CHLI1 DBV=JGI5.5 GN=CHLI1 OS=Chlamydomonas reinhardtii SV=2 TOU=Cre	CHLI1	AT4G18480.1		Chloroplast	+	4.76119	3.46988	1.73305e-05	11.08	0
			Cre07.g318750.t1.2	Cre07.g318750.t1.2 None DBV=JGI5.5 OS=Chlamydomonas reinhardtii SV=2 TOU=Cre	PURM	AT3G55010.2	Aminoimidazole Ribonucleotide synthetase	Chloroplast	+	2.3526	4.04051	0.00444017	16.4556	0.00269565
			Cre07.g319950.t1.2	Cre07.g319950.t1.2 None DBV=JGI5.5 OS=Chlamydomonas reinhardtii SV=2 TOU=Cre				Chloroplast	+	2.68209	4.93105	0.00207927	30.5066	0
			Cre07.g325500.t1.1	Cre07.g325500.t1.1 Magnesium chelatase subunit H DBV=JGI5.5 OS=Chlamydomonas reinhardtii SV=1 TOU=Cre	CHLH1	AT5G13630.1	Magnesium chelatase subunit H	Chloroplast	+	3.55629	3.42543	0.000277786	10.7438	0
			Cre07.g333150.t1.2	Cre07.g333150.t1.2 None DBV=JGI5.5 OS=Chlamydomonas reinhardtii SV=2 TOU=Cre	VPL2			Cytosol	+	4.13359	10.8074	7.35208e-05	1792.06	0
			Cre07.g340200.t1.1	Cre07.g340200.t1.1 Thylakoid transmembrane protein involved in cyclic electron flow ALS=TEF3 DBV=JGI5.5 GN=TEF3 OS=Chlamydomonas reinhardtii SV=1 TOU=Cre	TEF3/PGRL1	AT4G11960.1		Chloroplast	+	2.0944	2.86629	0.00804637	7.29188	0.0236491
			Cre07.g356350.t1.1	Cre07.g356350.t1.1 1-deoxy-D-xylulose 5-phosphate synthase, chloroplast precursor ALS=DXS1 DBV=JGI5.5 GN=DXS1 OS=Chlamydomonas reinhardtii SV=1 TOU=Cre	DXS1	AT4G15560.1	1-deoxy-D-xylulose 5-phosphate synthase	Chloroplast	+	3.31764	8.02787	0.000481238	260.993	0
			Cre08.g358562.t1.1	Cre08.g358562.t1.1 Chaperonin 20 ALS=CPN20 DBV=JGI5.5 GN=CPN20 OS=Chlamydomonas reinhardtii SV=1 TOU=Cre	CPN20	AT5G20720.1	Chaperone	Chloroplast	+	1.7469	2.40252	0.0179102	5.28726	0.0437576
			Cre08.g365450.t1.2	Cre08.g365450.t1.2 None DBV=JGI5.5 OS=Chlamydomonas reinhardtii SV=2 TOU=Cre				Cytosol	+	1.79573	3.02217	0.0160055	8.12389	0.0273103
			Cre08.g369000.t1.1	Cre08.g369000.t1.1 None DBV=JGI5.5 OS=Chlamydomonas reinhardtii SV=1 TOU=Cre		AT3G20680.1		Chloroplast	+	4.24411	3.89888	5.7002e-05	14.9169	0
			Cre09.g387800.t1.2	Cre09.g387800.t1.2 Pre-apoferritin ALS=FER1 DBV=JGI5.5 GN=FER1 OS=Chlamydomonas reinhardtii SV=2 TOU=Cre	FER1	AT3G56090.1	Ferritin	Chloroplast	+	2.93225	6.73541	0.00116883	106.552	0
			Cre09.g393200.t1.2	Cre09.g393200.t1.2 Heat shock protein 70C ALS=HSP70C DBV=JGI5.5 GN=HSP70C OS=Chlamydomonas reinhardtii SV=2 TOU=Cre	HSP70C	AT5G09590.1	Chaperone	Mitochondrion.Matrix	+	1.36275	2.74442	0.043376	6.7012	0.0495294
			Cre09.g415600.t2.1;Cre09.g415600.t1.1	Cre09.g415600.t2.1 None DBV=JGI5.5 OS=Chlamydomonas reinhardtii SV=1 TOU=Cre;Cre09.g415600.t1.1 None DBV=JGI5.5 OS=Chlamydomonas reinhardtii SV=1 TOU=Cre		AT5G01260.2;AT5G01260.2		Chloroplast	+	4.80942	5.89401	1.55089e-05	59.4667	0
			Cre-1.g2716966.t1.p1	Cre-1.g2716966.t1.p1 None DBV=NCBI OS=Chlamydomonas reinhardtii PN=chlB TOU=Cre	CHLB		Chlorophyll metabolism	Chloroplast	+	3.54573	5.88961	0.000284623	59.2856	0
			Cre-1.g2717010.t1.p1	Cre-1.g2717010.t1.p1 None DBV=NCBI OS=Chlamydomonas reinhardtii PN=rps9 TOU=Cre	RPS9		CP Ribosome	Chloroplast	+	1.90907	2.52774	0.0123291	5.76668	0.0327619
			Cre-1.g2717015.t1.p1	Cre-1.g2717015.t1.p1 None DBV=NCBI OS=Chlamydomonas reinhardtii PN=clpP TOU=Cre	CLPP		Protease	Chloroplast	+	1.77424	2.36574	0.0168174	5.15417	0.0431045
			Cre-1.g2717034.t1.p1	Cre-1.g2717034.t1.p1 None DBV=NCBI OS=Chlamydomonas reinhardtii PN=atpB TOU=Cre	ATPB		ATP synthetase	Chloroplast	+	2.60186	4.24046	0.00250115	18.9019	0.00302439
			Cre10.g436550.t1.2	Cre10.g436550.t1.2 Low-CO2-inducible protein ALS=LCI5 DBV=JGI5.5 GN=LCI5 OS=Chlamydomonas reinhardtii SV=2 TOU=Cre	LCI5		Low-CO2-inducible protein 5	Chloroplast.Stroma	+	3.23951	6.96291	0.00057609	124.751	0
			Cre10.g444700.t1.1	Cre10.g444700.t1.1 Starch Branching Enzyme ALS=SBE3 DBV=JGI5.5 GN=SBE3 OS=Chlamydomonas reinhardtii SV=1 TOU=Cre	SBE3	AT5G03650.1	Starch metabolism	Chloroplast	+	3.9306	7.46347	0.000117328	176.493	0
			Cre10.g446500.t1.1	Cre10.g446500.t1.1 None DBV=JGI5.5 OS=Chlamydomonas reinhardtii SV=1 TOU=Cre	OXR4	AT1G32520.1	Oxidation resistance	Chloroplast	+	4.2799	6.13141	5.24928e-05	70.1033	0
			Cre10.g451900.t1.1	Cre10.g451900.t1.1 Threonine synthase ALS=THS1 DBV=JGI5.5 GN=THS1 OS=Chlamydomonas reinhardtii SV=1 TOU=Cre	THS1	AT4G29840.1	Threonine synthase	Chloroplast	+	3.21613	5.46548	0.000607953	44.1849	0
			Cre11.g467400.t1.2	Cre11.g467400.t1.2 None DBV=JGI5.5 OS=Chlamydomonas reinhardtii SV=2 TOU=Cre				Chloroplast	+	2.38803	5.95028	0.00409232	61.8319	0
			Cre11.g467749.t1.1	Cre11.g467749.t1.1 None DBV=JGI5.5 OS=Chlamydomonas reinhardtii SV=1 TOU=Cre			Cytochrome P450	Chloroplast	+	4.96786	7.19499	1.07681e-05	146.524	0
			Cre12.g483700.t2.1;Cre12.g483700.t1.2	Cre12.g483700.t2.1 Chloroplast-targeted RNA-binding protein DBV=JGI5.5 OS=Chlamydomonas reinhardtii SV=1 TOU=Cre;Cre12.g483700.t1.2 Chloroplast-targeted RNA-binding protein DBV=JGI5.5 OS=Chlamydomonas reinhardtii SV=2 TOU=Cre	RBP40	AT5G44785.2;AT5G44785.2	RNA binding	Chloroplast	+	1.8126	3.80942	0.0153957	14.0201	0.02
			Cre12.g484000.t1.2	Cre12.g484000.t1.2 None DBV=JGI5.5 OS=Chlamydomonas reinhardtii SV=2 TOU=Cre	BCX1	ATCG00500.1	Acetyl-CoA carboxylase beta-carboxyltransferase subunit	Chloroplast	+	4.23552	5.46077	5.81407e-05	44.0408	0
			Cre12.g484200.t1.2	Cre12.g484200.t1.2 Geranylgeranyl diphosphate synthase ALS=PPS2 DBV=JGI5.5 GN=PPS2 OS=Chlamydomonas reinhardtii SV=2 TOU=Cre	GGPS	AT4G36810.1	Geranylgeranyl pyrophosphate synthase	Chloroplast	+	3.13212	6.33314	0.0007377	80.6241	0
			Cre12.g512300.t1.2	Cre12.g512300.t1.2 None DBV=JGI5.5 OS=Chlamydomonas reinhardtii SV=2 TOU=Cre	LOX	AT1G55020.1		Mitochondrion	+	3.76498	3.19302	0.000171799	9.14523	0.00295238
			Cre12.g514850.t1.2	Cre12.g514850.t1.2 Heat shock protein 90C ALS=HSP90C DBV=JGI5.5 GN=HSP90C OS=Chlamydomonas reinhardtii SV=2 TOU=Cre	HSP90C	AT2G04030.1	Chaperone	Chloroplast.Stroma	+	3.19458	5.68415	0.000638881	51.4162	0
			Cre12.g519100.t1.2	Cre12.g519100.t1.2 None DBV=JGI5.5 OS=Chlamydomonas reinhardtii SV=2 TOU=Cre	ACX2/ACC1	AT2G38040.2	Acetyl-CoA carboxylase	Chloroplast	+	3.00118	5.82111	0.000997287	56.5365	0
			Cre12.g547250.t1.2	Cre12.g547250.t1.2 None DBV=JGI5.5 OS=Chlamydomonas reinhardtii SV=2 TOU=Cre	VPL10			Chloroplast	+	2.87531	4.29616	0.00133257	19.6459	0
			Cre12.g552200.t1.2	Cre12.g552200.t1.2 Starch phosphorylase DBV=JGI5.5 OS=Chlamydomonas reinhardtii SV=2 TOU=Cre	STA4	AT3G46970.1	Starch metabolism	Chloroplast	+	2.95247	6.49615	0.00111566	90.2685	0
			Cre12.g553250.t1.2	Cre12.g553250.t1.2 Phosphofructokinase ALS=PFK2 DBV=JGI5.5 GN=PFK2 OS=Chlamydomonas reinhardtii SV=2 TOU=Cre	PFK2	AT2G22480.1	Phosphofructokinase	Chloroplast	+	1.25041	3.79062	0.0561811	13.8385	0.036125
			Cre13.g579550.t1.1	Cre13.g579550.t1.1 Predicted protein ALS=CGL27 DBV=JGI5.5 GN=CGL27 OS=Chlamydomonas reinhardtii SV=1 TOU=Cre	CGL27	AT1G62780.1	tRNA adenosine methylthiotransferase	Chloroplast	+	1.90167	3.79026	0.0125409	13.8351	0.0211538
			Cre13.g583550.t1.2	Cre13.g583550.t1.2 Vesicle inducing protein in plastids 1 ALS=VIP1 DBV=JGI5.5 GN=VIP1 OS=Chlamydomonas reinhardtii SV=2 TOU=Cre	VIPP1	AT1G65260.1		Chloroplast	+	3.89236	6.85384	0.000128127	115.668	0
			Cre13.g592200.t1.2	Cre13.g592200.t1.2 Glutamate synthase, NADH-dependent ALS=GSN1 DBV=JGI5.5 GN=GSN1 OS=Chlamydomonas reinhardtii SV=2 TOU=Cre	GSN1	AT5G53460.1	Glutamate synthase	Chloroplast	+	2.16533	8.30967	0.00683392	317.293	0
			Cre13.g607900.t1.1	Cre13.g607900.t1.1 None DBV=JGI5.5 OS=Chlamydomonas reinhardtii SV=1 TOU=Cre	CPLD68	AT2G38780.1		Mitochondrion	+	3.43931	6.0951	0.000363655	68.3609	0
			Cre14.g611200.t1.2	Cre14.g611200.t1.2 None DBV=JGI5.5 OS=Chlamydomonas reinhardtii SV=2 TOU=Cre		AT4G14605.1		Mitochondrion	+	2.56144	3.88861	0.00274511	14.8111	0.00275556
			Cre16.g691000.t1.2	Cre16.g691000.t1.2 Organellar elongation factor P ALS=EFP1 DBV=JGI5.5 GN=EFP1 OS=Chlamydomonas reinhardtii SV=2 TOU=Cre	EFP1	AT3G08740.1	Translation	Chloroplast	+	1.92865	2.28312	0.0117856	4.86729	0.0444308
			Cre16.g694450.t1.2	Cre16.g694450.t1.2 DnaJ-like protein DBV=JGI5.5 OS=Chlamydomonas reinhardtii SV=2 TOU=Cre	DNJ36	AT4G39960.1		Chloroplast	+	1.62242	3.10519	0.023855	8.60509	0.0297705
			Cre17.g698000.t1.2	Cre17.g698000.t1.2 Mitochondrial F1F0 ATP synthase, beta subunit ALS=ATP2 DBV=JGI5.5 GN=ATP2 OS=Chlamydomonas reinhardtii SV=2 TOU=Cre	ATP2	AT5G08690.1		Mitochondrion	+	2.94979	3.1359	0.00112256	8.79022	0.00916667
			Cre19.g750547.t4.1;Cre19.g750547.t3.1;Cre19.g750547.t2.1;Cre19.g750547.t1.1	Cre19.g750547.t4.1 Type-II calcium-dependent NADH dehydrogenase ALS=NDA2 DBV=JGI5.5 GN=NDA2 OS=Chlamydomonas reinhardtii SV=1 TOU=Cre;Cre19.g750547.t3.1 Type-II calcium-dependent NADH dehydrogenase ALS=NDA2 DBV=JGI5.5 GN=NDA2 OS=Chlamydomonas reinhardtii S	NDA2;NDA2;NDA2;NDA2	AT4G21490.1;AT4G21490.1;AT4G21490.1;AT4G21490.1	Thylakoid NADH dehydrogenase	Chloroplast	+	2.78643	4.89508	0.0016352	29.7554	0
			Cre43.g760497.t1.1	Cre43.g760497.t1.1 None DBV=JGI5.5 OS=Chlamydomonas reinhardtii SV=1 TOU=Cre		AT5G50920.1		Chloroplast	+	2.15155	3.77546	0.00705424	13.6939	0.0132
Peptides	Unique peptides	Score	TurboID-only	TurboID-only	TurboID-only			Chloroplast	+	6.51938	10.6789	3.02427e-07	1639.34	0
1	1	9.3274	Cre08.g372000.t1.2	Cre08.g372000.t1.2 Predicted protein ALS=CGLD11 DBV=JGI5.5 GN=CGLD11 OS=Chlamydomonas reinhardtii SV=2 TOU=Cre	CGLD11	AT2G21385.1	ATPase CF1 assembly	Chloroplast	+	3.46137	6.60634	0.000345645	97.4331	0

## Sheet: PGRL1 in vivo boost
Kreis et al. (2023) TurboID reveals the proxiomes of CGE1, VIPP1, and VIPP2 in Chlamydomonas reinhardtii and confirms VPL2 and PGRL1 in the VIPP1 proxiome
Supplemental Data Set S7: Cellular localization of proteins identified in the TurboID mediated VIPP1/2, VPL2, PGRL1 and CGE1 proxiomes
308 significantly enriched proteins in TID strains compared to WT (determined by T-tests with an FDR = 0.05 and S0 = 1 in Perseus) are marked with "+". Black, not significant; blue/light blue and green, significantly enriched vs. WT with a q-value <0.05 and fold change difference of log2≥1.
36, 44 and 235 proteins were found to be significantly enriched in 3 independent experimental setups using VIPP1 or VIPP2 as baits. Setup 1: biotin labeling in vivo without the addition of exogenous biotin. Setup 2: biotin labeling in vivo with the addition of 1 mM biotin to the cultures for 4 h in parallel to H2O2 exposure. Setup 3: 0.5 mM biotin together with 2.5 mM ATP and an ATP-regenerating …
68 proteins were found to be significantly enriched using VPL2 as bait. Setup 2: biotin labeling in vivo with the addition of 1 mM biotin to the cultures for 4 h under standard growing conditions. CL = Continuous light
78 proteins were found to be significantly enriched using PGRL1 as bait. Setup 2: biotin labeling in vivo with the addition of 1 mM biotin to the cultures for 4 h under standard growing conditions. CL = Continuous light
108 proteins were found to be significantly enriched using CGE1 as bait. Setup 1: biotin labeling in vivo without the addition of exogenous biotin. CL = Continuous light; HS = 1 h at 40°C
Proteins highlighted in red were identified with only one peptide.
									in vivo Boost
									CL PGRL1TID
			Majority protein IDs	Fasta headers	Protein or Genename	Best-hit-arabi-name	Category	Localization	significant	-log10 p-value	log2 fold-change	p-value	fold-change	q-value
			Cre01.g001100.t1.2	Cre01.g001100.t1.2 None DBV=JGI5.5 OS=Chlamydomonas reinhardtii SV=2 TOU=Cre				Cytosol	+	2.1401	2.65486	0.00724269	6.29785	0.011875
			Cre01.g015350.t1.1	Cre01.g015350.t1.1 Light-dependent protochlorophyllide reductase ALS=POR1 DBV=JGI5.5 GN=POR1 OS=Chlamydomonas reinhardtii SV=1 TOU=Cre	POR1	AT5G54190.1		Chloroplast	+	2.52916	4.37683	0.00295692	20.7758	0.00266667
			Cre01.g027550.t1.1	Cre01.g027550.t1.1 Cytochrome P450, CYP97 superfamily, CYP97B family DBV=JGI5.5 OS=Chlamydomonas reinhardtii SV=1 TOU=Cre	P450	AT4G15110.1		Cytosol	+	1.47182	2.41757	0.0337427	5.3427	0.0392
			Cre01.g034150.t1.1	Cre01.g034150.t1.1 None DBV=JGI5.5 OS=Chlamydomonas reinhardtii SV=1 TOU=Cre		AT1G14660.1		Cytosol	+	3.4142	5.39906	0.000385301	42.1968	0.00266667
			Cre01.g044600.t1.2	Cre01.g044600.t1.2 None DBV=JGI5.5 OS=Chlamydomonas reinhardtii SV=2 TOU=Cre		AT1G20080.1		Cytosol	+	4.51939	6.80376	3.0242e-05	111.721	0
			Cre01.g049000.t1.2	Cre01.g049000.t1.2 Pterin dehydratase DBV=JGI5.5 OS=Chlamydomonas reinhardtii SV=2 TOU=Cre	RAF2	AT5G51110.1	Rubisco maturation	Chloroplast	+	1.70711	2.14704	0.0196286	4.42918	0.0408261
			Cre01.g049600.t1.2	Cre01.g049600.t1.2 Expressed protein similar to ATP synthase I ALS=CGLD22 DBV=JGI5.5 GN=CGLD22 OS=Chlamydomonas reinhardtii SV=2 TOU=Cre	CGLD22/CGL160	AT2G31040.1	ATPase CF0 assembly	Chloroplast	+	6.7069	6.06415	1.96381e-07	66.91	0
			Cre01.g050950.t1.2	Cre01.g050950.t1.2 None DBV=JGI5.5 OS=Chlamydomonas reinhardtii SV=2 TOU=Cre	CHLP1	AT1G74470.1		Chloroplast	+	2.96187	4.47106	0.00109177	22.178	0.00193103
			Cre02.g081250.t1.2	Cre02.g081250.t1.2 None DBV=JGI5.5 OS=Chlamydomonas reinhardtii SV=2 TOU=Cre		AT3G46780.1		Chloroplast	+	5.24757	3.48797	5.65497e-06	11.2198	0.00233333
			Cre02.g092250.t1.2	Cre02.g092250.t1.2 Peptidyl-prolyl cis-trans isomerase, FKBP-type DBV=JGI5.5 OS=Chlamydomonas reinhardtii SV=2 TOU=Cre	FKB42	AT3G21640.1		Cytosol	+	4.71505	6.56084	1.9273e-05	94.4082	0
			Cre02.g095133.t1.1	Cre02.g095133.t1.1 None DBV=JGI5.5 OS=Chlamydomonas reinhardtii SV=1 TOU=Cre		AT1G72640.1		Chloroplast	+	3.60711	1.95783	0.00024711	3.88477	0.0152727
			Cre02.g120250.t1.1;Cre02.g120250.t2.1	Cre02.g120200.t1.2 None DBV=JGI5.5 OS=Chlamydomonas reinhardtii SV=2 TOU=Cre;Cre02.g120250.t1.1 Calcium/calmodulin-dependent protein kinase DBV=JGI5.5 OS=Chlamydomonas reinhardtii SV=1 TOU=Cre;Cre02.g120250.t2.1 Calcium/calmodulin-dependent protein kinase DBV=JGI5.5 OS=Chlamydomonas reinhardtii SV=1 TOU=Cre	STT7/STN7;STT7/STN7	AT1G68830.1;AT1G68830.1	Photosynthesis	Chloroplast	+	3.65829	4.59459	0.000219639	24.1607	0.00254545
			Cre02.g145050.t1.2	Cre02.g145050.t1.2 4-diphosphocytidyl-2-C-methyl-D-erythritol kinase, chloroplast precursor ALS=CMK1 DBV=JGI5.5 GN=CMK1 OS=Chlamydomonas reinhardtii SV=2 TOU=Cre	CMK1	AT2G26930.1	Metabolism	Chloroplast	+	2.49362	1.84919	0.00320908	3.60298	0.0376
			Cre03.g156900.t1.2	Cre03.g156900.t1.2 Chlorophyll a/b binding protein of LHCII ALS=LHCBM5 DBV=JGI5.5 GN=LHCBM5 OS=Chlamydomonas reinhardtii SV=2 TOU=Cre	LHCBM5	AT2G05070.1	Photosynthesis	Chloroplast	+	1.50375	3.17637	0.0313509	9.0403	0.01872
			Cre03.g164000.t1.2	Cre03.g164000.t1.2 Predicted protein ALS=TEF7 DBV=JGI5.5 GN=TEF7 OS=Chlamydomonas reinhardtii SV=2 TOU=Cre	TEF7/ANR1			Chloroplast	+	4.15899	6.4715	6.93442e-05	88.7392	0
			Cre03.g169900.t1.2	Cre03.g169900.t1.2 None DBV=JGI5.5 OS=Chlamydomonas reinhardtii SV=2 TOU=Cre;Cre06.g251600.t1.2 Eukaryotic translation initiation factor 5 ALS=EIF5 DBV=JGI5.5 GN=EIF5 OS=Chlamydomonas reinhardtii SV=2 TOU=Cre;Cre16.g686950.t1.2 DNA damage repair and chromosome cohesion protein ALS=CTF18 DBV=JGI5.5 GN=CTF18 OS=Chlamydomonas reinhardtii SV=2 TOU=Cre	EIF5;CTF18	AT1G36730.1;AT1G04730.1		Chloroplast;Cytosol	+	1.29527	3.14486	0.0506676	8.84499	0.0314146
			Cre03.g175400.t1.2;Cre03.g175400.t2.1	Cre03.g175400.t1.2 Phosphoglucose isomerase ALS=PGI1 DBV=JGI5.5 GN=PGI1 OS=Chlamydomonas reinhardtii SV=2 TOU=Cre;Cre03.g175400.t2.1 Phosphoglucose isomerase ALS=PGI1 DBV=JGI5.5 GN=PGI1 OS=Chlamydomonas reinhardtii SV=1 TOU=Cre	PGI1;PGI1	AT5G42740.1;AT5G42740.1	Phosphoglucose isomerase	Chloroplast	+	1.23094	3.59457	0.0587571	12.0802	0.0257722
			Cre03.g177500.t1.1	Cre03.g177500.t1.1 None DBV=JGI5.5 OS=Chlamydomonas reinhardtii SV=1 TOU=Cre		AT5G50720.1		Cytosol	+	2.23301	2.77226	0.00584777	6.83177	0.0092
			Cre03.g189950.t1.2	Cre03.g189950.t1.2 HSP70-HSP90 organizing protein ALS=HOP1 DBV=JGI5.5 GN=HOP1 OS=Chlamydomonas reinhardtii SV=2 TOU=Cre	HOP1	AT4G12400.2	Chaperone	Cytosol	+	1.61862	4.98745	0.0240647	31.7228	0.00646154
			Cre03.g194350.t1.2	Cre03.g194350.t1.2 None DBV=JGI5.5 OS=Chlamydomonas reinhardtii SV=2 TOU=Cre		AT4G27500.1		Cytosol	+	5.28497	6.52338	5.18836e-06	91.9884	0
			Cre05.g234550.t2.1;Cre05.g234550.t1.2	Cre05.g234550.t2.1 Fructose-1,6-bisphosphate aldolase ALS=FBA3 DBV=JGI5.5 GN=FBA3 OS=Chlamydomonas reinhardtii SV=1 TOU=Cre;Cre05.g234550.t1.2 Fructose-1,6-bisphosphate aldolase ALS=FBA3 DBV=JGI5.5 GN=FBA3 OS=Chlamydomonas reinhardtii SV=2 TOU=Cre	FBA3;FBA3	AT4G38970.1;AT4G38970.1	Calvin cycle	Chloroplast	+	1.7921	3.22378	0.0161399	9.34231	0.011541
			Cre05.g240850.t1.2	Cre05.g240850.t1.2 Hydroxymethylpyrimidine phosphate synthase ALS=THIC DBV=JGI5.5 GN=THIC OS=Chlamydomonas reinhardtii SV=2 TOU=Cre	THIC	AT2G29630.1	Hydroxymethylpyrimidine phosphate synthase	Chloroplast	+	1.44668	6.41089	0.0357536	85.0884	0.00658824
			Cre05.g243050.t1.2	Cre05.g243050.t1.2 Chloroplastic thioredoxin f2 DBV=JGI5.5 OS=Chlamydomonas reinhardtii SV=2 TOU=Cre	TRXf2	AT3G02730.1	Thioredoxin F-type	Chloroplast	+	1.93525	3.22039	0.0116078	9.32039	0.00738983
			Cre05.g247450.t1.2	Cre05.g247450.t1.2 Putative rhodanese-like protein ALS=CGL56 DBV=JGI5.5 GN=CGL56 OS=Chlamydomonas reinhardtii SV=2 TOU=Cre	RDP5/CGL56	AT3G59780.1		Chloroplast	+	5.70008	7.13106	1.99489e-06	140.173	0
			Cre06.g257850.t1.2	Cre06.g257850.t1.2 None DBV=JGI5.5 OS=Chlamydomonas reinhardtii SV=2 TOU=Cre	PBCP	AT2G30170.1	Phosphatase for PSII core proteins	Chloroplast	+	3.1354	4.17741	0.00073215	18.0936	0.00180645
			Cre06.g261000.t1.2	Cre06.g261000.t1.2 10 kDa photosystem II polypeptide ALS=PSBR DBV=JGI5.5 GN=PSBR OS=Chlamydomonas reinhardtii SV=2 TOU=Cre	PSBR	AT1G79040.1		Chloroplast	+	4.73891	5.58194	1.82427e-05	47.8995	0
			Cre06.g261750.t1.2	Cre06.g261750.t1.2 None DBV=JGI5.5 OS=Chlamydomonas reinhardtii SV=2 TOU=Cre	Bestropin	AT2G45870.1		Chloroplast	+	2.60767	4.23803	0.00246791	18.8701	0.00259459
			Cre06.g269050.t1.2	Cre06.g269050.t1.2 None DBV=JGI5.5 OS=Chlamydomonas reinhardtii SV=2 TOU=Cre	TIC62	AT3G18890.1		Chloroplast	+	2.92642	9.29771	0.00118462	629.346	0
			Cre06.g280650.t1.2	Cre06.g280650.t1.2 Predicted protein ALS=CGL59 DBV=JGI5.5 GN=CGL59 OS=Chlamydomonas reinhardtii SV=2 TOU=Cre	CGL59/Y3IP1	AT5G44650.1	Photosytem I assembly	Chloroplast	+	1.88738	2.70323	0.0129604	6.51258	0.0174085
			Cre06.g292400.t1.1	Cre06.g292400.t1.1 None DBV=JGI5.5 OS=Chlamydomonas reinhardtii SV=1 TOU=Cre	SOUL5	AT2G46100.1		Chloroplast	+	2.39466	3.94666	0.00403032	15.4192	0.00330435
			Cre07.g314650.t1.2	Cre07.g314650.t1.2 Chloroplast RecA recombination protein DBV=JGI5.5 OS=Chlamydomonas reinhardtii SV=2 TOU=Cre	RECA	AT1G79050.1	Chloroplast RecA recombination protein	Chloroplast	+	3.46981	3.28585	0.000338992	9.75303	0.00246154
			Cre07.g325736.t1.1	Cre07.g325736.t1.1 None DBV=JGI5.5 OS=Chlamydomonas reinhardtii SV=1 TOU=Cre	PAP	AT5G19940.1		Chloroplast	+	3.98609	7.46253	0.000103255	176.378	0
			Cre07.g338350.t1.2	Cre07.g338350.t1.2 Predicted protein ALS=CPLD50 DBV=JGI5.5 GN=CPLD50 OS=Chlamydomonas reinhardtii SV=2 TOU=Cre	VPL3/CPLD50	AT5G03900.2		Chloroplast	+	2.78767	4.66263	0.00163053	25.3275	0.00169697
			Cre07.g340200.t1.1	Cre07.g340200.t1.1 Thylakoid transmembrane protein involved in cyclic electron flow ALS=TEF3 DBV=JGI5.5 GN=TEF3 OS=Chlamydomonas reinhardtii SV=1 TOU=Cre	TEF3/PGRL1	AT4G11960.1		Chloroplast	+	6.88212	11.9401	1.31184e-07	3929.42	0
			Cre08.g358540.t1.1	Cre08.g358540.t1.1 None DBV=JGI5.5 OS=Chlamydomonas reinhardtii SV=1 TOU=Cre		AT1G14345.1		Chloroplast	+	2.37036	4.31205	0.00426226	19.8635	0.00234146
			Cre08.g360950.t1.1	Cre08.g360950.t1.1 None DBV=JGI5.5 OS=Chlamydomonas reinhardtii SV=1 TOU=Cre				Chloroplast	+	1.89837	2.68501	0.0126366	6.43085	0.0171667
			Cre08.g365632.t1.1	Cre08.g365632.t1.1 None DBV=JGI5.5 OS=Chlamydomonas reinhardtii SV=1 TOU=Cre		AT5G10740.1	Protein processing - PTM	Chloroplast	+	5.48086	4.80815	3.30476e-06	28.0154	0
			Cre08.g369000.t1.1	Cre08.g369000.t1.1 None DBV=JGI5.5 OS=Chlamydomonas reinhardtii SV=1 TOU=Cre		AT3G20680.1		Chloroplast	+	2.15671	4.44209	0.00697092	21.7371	0.00337778
			Cre09.g387800.t1.2	Cre09.g387800.t1.2 Pre-apoferritin ALS=FER1 DBV=JGI5.5 GN=FER1 OS=Chlamydomonas reinhardtii SV=2 TOU=Cre	FER1	AT3G56090.1	Ferritin	Chloroplast	+	1.07668	4.15976	0.0838147	17.8736	0.03015
			Cre09.g396300.t1.2	Cre09.g396300.t1.2 Protoporphyrinogen oxidase ALS=PPX1 DBV=JGI5.5 GN=PPX1 OS=Chlamydomonas reinhardtii SV=2 TOU=Cre	PPX1	AT4G01690.1	Metabolism - chlorophyll	Chloroplast	+	1.55118	2.55799	0.0281074	5.88887	0.0350476
			Cre09.g400997.t1.1	Cre09.g400997.t1.1 None DBV=JGI5.5 OS=Chlamydomonas reinhardtii SV=1 TOU=Cre		AT1G55280.1		Chloroplast	+	2.23358	2.99677	0.0058401	7.98211	0.00807407
			Cre09.g411200.t1.2	Cre09.g411200.t1.2 Rieske [2Fe-2S] domain containing protein ALS=TEF5 DBV=JGI5.5 GN=TEF5 OS=Chlamydomonas reinhardtii SV=2 TOU=Cre	TEF5/PSB33	AT1G71500.1	Photosynthesis	Chloroplast.Stroma.Thylakoid.Membrane	+	3.93611	4.26206	0.000115848	19.187	0.00243478
			Cre-1.g2716966.t1.p1	Cre-1.g2716966.t1.p1 None DBV=NCBI OS=Chlamydomonas reinhardtii PN=chlB TOU=Cre	CHLB		Chlorophyll metabolism	Chloroplast	+	2.13567	5.34602	0.00731695	40.6736	0.00252632
			Cre-1.g2717000.t1.p1	Cre-1.g2717000.t1.p1 None DBV=NCBI OS=Chlamydomonas reinhardtii PN=psaA TOU=Cre	PSAA		Photosynthesis	Chloroplast	+	3.01235	4.06067	0.000971964	16.6872	0.00164706
			Cre-1.g2717034.t1.p1	Cre-1.g2717034.t1.p1 None DBV=NCBI OS=Chlamydomonas reinhardtii PN=atpB TOU=Cre	ATPB		ATP synthetase	Chloroplast	+	1.29876	5.6276	0.050262	49.4398	0.00751724
			Cre10.g430150.t1.2	Cre10.g430150.t1.2 None DBV=JGI5.5 OS=Chlamydomonas reinhardtii SV=2 TOU=Cre	LPA1	AT1G02910.1	Photosystem II assembly	Chloroplast	+	5.43455	5.62369	3.67663e-06	49.306	0
			Cre10.g444700.t1.1	Cre10.g444700.t1.1 Starch Branching Enzyme ALS=SBE3 DBV=JGI5.5 GN=SBE3 OS=Chlamydomonas reinhardtii SV=1 TOU=Cre	SBE3	AT5G03650.1	Starch metabolism	Chloroplast	+	1.75937	2.95583	0.0174032	7.75878	0.0154706
			Cre10.g452050.t1.2	Cre10.g452050.t1.2 Light-harvesting protein of photosystem I ALS=LHCA4 DBV=JGI5.5 GN=LHCA4 OS=Chlamydomonas reinhardtii SV=2 TOU=Cre	LHCA4	AT3G47470.1		Chloroplast	+	2.16387	4.07254	0.00685693	16.8251	0.00310204
			Cre10.g452350.t1.1	Cre10.g452350.t1.1 None DBV=JGI5.5 OS=Chlamydomonas reinhardtii SV=1 TOU=Cre				Chloroplast	+	2.36231	4.94149	0.004342	30.7282	0.0016
			Cre11.g476750.t1.2	Cre11.g476750.t1.2 Ferredoxin-NADP reductase ALS=FNR1 DBV=JGI5.5 GN=FNR1 OS=Chlamydomonas reinhardtii SV=2 TOU=Cre	FNR1	AT4G05390.1		Chloroplast	+	2.32835	2.40592	0.00469516	5.29973	0.0157015
			Cre11.g478528.t1.1	Cre11.g478528.t1.1 None DBV=JGI5.5 OS=Chlamydomonas reinhardtii SV=1 TOU=Cre				Mitochondrion	+	1.66782	3.0328	0.0214872	8.18397	0.0159429
			Cre12.g483700.t2.1;Cre12.g483700.t1.2	Cre12.g483700.t2.1 Chloroplast-targeted RNA-binding protein DBV=JGI5.5 OS=Chlamydomonas reinhardtii SV=1 TOU=Cre;Cre12.g483700.t1.2 Chloroplast-targeted RNA-binding protein DBV=JGI5.5 OS=Chlamydomonas reinhardtii SV=2 TOU=Cre	RBP40	AT5G44785.2;AT5G44785.2	RNA binding	Chloroplast	+	1.91496	5.82883	0.012163	56.8398	0.0024
			Cre12.g484000.t1.2	Cre12.g484000.t1.2 None DBV=JGI5.5 OS=Chlamydomonas reinhardtii SV=2 TOU=Cre	BCX1	ATCG00500.1	Acetyl-CoA carboxylase beta-carboxyltransferase subunit	Chloroplast	+	1.26942	2.76725	0.0537749	6.80809	0.0387692
			Cre12.g497350.t1.1	Cre12.g497350.t1.1 None DBV=JGI5.5 OS=Chlamydomonas reinhardtii SV=1 TOU=Cre	PPR13	AT3G04260.1		Cytosol	+	2.01718	3.50651	0.00961214	11.3649	0.00633962
			Cre12.g512300.t1.2	Cre12.g512300.t1.2 None DBV=JGI5.5 OS=Chlamydomonas reinhardtii SV=2 TOU=Cre	LOX	AT1G55020.1		Mitochondrion	+	2.92321	6.93426	0.00119341	122.298	0.00294737
			Cre12.g514850.t1.2	Cre12.g514850.t1.2 Heat shock protein 90C ALS=HSP90C DBV=JGI5.5 GN=HSP90C OS=Chlamydomonas reinhardtii SV=2 TOU=Cre	HSP90C	AT2G04030.1	Chaperone	Chloroplast.Stroma	+	1.32564	3.68687	0.0472455	12.8783	0.0184737
			Cre12.g519050.t2.1;Cre12.g519050.t1.1	Cre12.g519050.t2.1 None DBV=JGI5.5 OS=Chlamydomonas reinhardtii SV=1 TOU=Cre;Cre12.g519050.t1.1 None DBV=JGI5.5 OS=Chlamydomonas reinhardtii SV=1 TOU=Cre				Chloroplast	+	2.62834	2.39888	0.00235321	5.27394	0.0113548
			Cre12.g519100.t1.2	Cre12.g519100.t1.2 None DBV=JGI5.5 OS=Chlamydomonas reinhardtii SV=2 TOU=Cre	ACX2/ACC1	AT2G38040.2	Acetyl-CoA carboxylase	Chloroplast	+	1.53032	2.30245	0.0294904	4.93295	0.0409892
			Cre12.g558600.t1.2	Cre12.g558600.t1.2 None DBV=JGI5.5 OS=Chlamydomonas reinhardtii SV=2 TOU=Cre				Cytosol	+	1.57124	4.22525	0.0268386	18.7037	0.00792727
			Cre12.g558900.t1.2	Cre12.g558900.t1.2 Cytochrome b6f complex subunit V ALS=PETO DBV=JGI5.5 GN=PETO OS=Chlamydomonas reinhardtii SV=2 TOU=Cre	PETO		Photosynthesis	Chloroplast	+	3.50668	2.80036	0.000311401	6.96614	0.00316667
			Cre13.g570350.t2.1;Cre13.g570350.t1.1	Cre13.g570350.t2.1 ABC1-like kinase ALS=AKC4 DBV=JGI5.5 GN=AKC4 OS=Chlamydomonas reinhardtii SV=1 TOU=Cre;Cre13.g570350.t1.1 ABC1-like kinase ALS=AKC4 DBV=JGI5.5 GN=AKC4 OS=Chlamydomonas reinhardtii SV=1 TOU=Cre	VPL7/AKC4;AKC4	AT3G24190.1;AT5G64940.1;AT5G64940.2		Chloroplast	+	2.94162	2.43839	0.00114388	5.42036	0.00764912
			Cre13.g581650.t1.2	Cre13.g581650.t1.2 Plastid ribosomal protein L7/L12 ALS=PRPL7 DBV=JGI5.5 GN=PRPL7 OS=Chlamydomonas reinhardtii SV=2 TOU=Cre	PRPL7	AT3G27830.1	CP Ribosome	Chloroplast	+	4.52774	3.34801	2.96661e-05	10.1824	0.002
			Cre13.g583550.t1.2	Cre13.g583550.t1.2 Vesicle inducing protein in plastids 1 ALS=VIP1 DBV=JGI5.5 GN=VIP1 OS=Chlamydomonas reinhardtii SV=2 TOU=Cre	VIPP1	AT1G65260.1		Chloroplast	+	4.06112	6.14391	8.6872e-05	70.7133	0
			Cre13.g584250.t1.2	Cre13.g584250.t1.2 None DBV=JGI5.5 OS=Chlamydomonas reinhardtii SV=2 TOU=Cre				Chloroplast	+	1.15821	3.25356	0.0694688	9.53716	0.04
			Cre13.g584850.t1.1	Cre13.g584850.t1.1 None DBV=JGI5.5 OS=Chlamydomonas reinhardtii SV=1 TOU=Cre		AT2G30870.1	glutathione S-transferase	Chloroplast	+	2.41213	1.9715	0.00387142	3.92176	0.0311111
			Cre13.g589450.t1.2	Cre13.g589450.t1.2 None DBV=JGI5.5 OS=Chlamydomonas reinhardtii SV=2 TOU=Cre	FBB6			Cytosol;Mitochondrion	+	4.19369	5.0208	6.40192e-05	32.4647	0.0035
			Cre13.g592200.t1.2	Cre13.g592200.t1.2 Glutamate synthase, NADH-dependent ALS=GSN1 DBV=JGI5.5 GN=GSN1 OS=Chlamydomonas reinhardtii SV=2 TOU=Cre	GSN1	AT5G53460.1	Glutamate synthase	Chloroplast	+	1.03299	4.38873	0.0926851	20.9478	0.0310361
			Cre13.g606150.t1.1	Cre13.g606150.t1.1 None DBV=JGI5.5 OS=Chlamydomonas reinhardtii SV=1 TOU=Cre				Cytosol	+	6.62068	6.50133	2.39508e-07	90.5931	0
			Cre13.g607900.t1.1	Cre13.g607900.t1.1 None DBV=JGI5.5 OS=Chlamydomonas reinhardtii SV=1 TOU=Cre	CPLD68	AT2G38780.1		Mitochondrion	+	2.23983	6.37799	0.00575665	83.1699	0.00186667
			Cre14.g614750.t1.1	Cre14.g614750.t1.1 None DBV=JGI5.5 OS=Chlamydomonas reinhardtii SV=1 TOU=Cre	cpNAT	AT4G28030.1	Ribosome binding	Chloroplast	+	4.07752	5.07069	8.36527e-05	33.607	0.00311111
			Cre16.g665250.t1.2	Cre16.g665250.t1.2 Thykaloid associated protein required for photosynthetic acclimation to variable light intensity ALS=APE1 DBV=JGI5.5 GN=APE1 OS=Chlamydomonas reinhardtii SV=2 TOU=Cre	TEF6/APE1	AT5G38660.1		Chloroplast	+	1.47734	2.29106	0.0333165	4.89416	0.0475417
			Cre16.g673650.t1.1	Cre16.g673650.t1.1 Minor chlorophyll a/b binding protein of photosystem II ALS=LHCB5 DBV=JGI5.5 GN=LHCB5 OS=Chlamydomonas reinhardtii SV=1 TOU=Cre	LHCB5	AT4G10340.1		Chloroplast	+	2.41557	3.4504	0.00384087	10.9314	0.00304
			Cre16.g689087.t1.1	Cre16.g689087.t1.1 None DBV=JGI5.5 OS=Chlamydomonas reinhardtii SV=1 TOU=Cre	RTN1	AT4G23630.1	unknown	Cytosol	+	3.73583	5.59027	0.000183726	48.1769	0.00329412
			Cre17.g698000.t1.2	Cre17.g698000.t1.2 Mitochondrial F1F0 ATP synthase, beta subunit ALS=ATP2 DBV=JGI5.5 GN=ATP2 OS=Chlamydomonas reinhardtii SV=2 TOU=Cre	ATP2	AT5G08690.1		Mitochondrion	+	1.44375	3.95337	0.0359956	15.4911	0.0111746
			Cre18.g749847.t2.1;Cre18.g749847.t1.1	Cre18.g749847.t1.1 Dihydrolipoyl dehydrogenase ALS=DLD1 DBV=JGI5.5 GN=DLD1 OS=Chlamydomonas reinhardtii SV=1 TOU=Cre;Cre18.g749847.t2.1 Dihydrolipoyl dehydrogenase ALS=DLD1 DBV=JGI5.5 GN=DLD1 OS=Chlamydomonas reinhardtii SV=1 TOU=Cre	DLD1;DLD1	AT1G48030.2;AT1G48030.1		Mitochondrion	+	2.35061	2.20947	0.00446057	4.62505	0.0188052
Peptides	Unique peptides	Score	TurboID-only	TurboID-only	TurboID-only			Chloroplast	+	2.76261	9.08244	0.00172739	542.109	0
1	1	2.3426	Cre02.g093150.t2.1;Cre02.g093150.t1.2	Cre02.g093150.t1.2 None DBV=JGI5.5 OS=Chlamydomonas reinhardtii SV=2 TOU=Cre;Cre02.g093150.t2.1 None DBV=JGI5.5 OS=Chlamydomonas reinhardtii SV=1 TOU=Cre				Cytosol	+	1.79699	3.57258	0.0159592	11.8974	0.00778571
1	1	3.3586	Cre11.g467573.t1.1	Cre11.g467573.t1.1 Chlorophyll a/b binding protein of photosystem I, type III ALS=LHCA3 DBV=JGI5.5 GN=LHCA3 OS=Chlamydomonas reinhardtii SV=1 TOU=Cre	LHCA3	AT1G61520.3	Photosynthesis	Chloroplast	+	3.80111	3.5924	0.000158085	12.062	0.00175

## Sheet: CGE1 in vivo
Kreis et al. (2023) TurboID reveals the proxiomes of CGE1, VIPP1, and VIPP2 in Chlamydomonas reinhardtii and confirms VPL2 and PGRL1 in the VIPP1 proxiome
Supplemental Data Set S7: Cellular localization of proteins identified in the TurboID mediated VIPP1/2, VPL2, PGRL1 and CGE1 proxiomes
308 significantly enriched proteins in TID strains compared to WT (determined by T-tests with an FDR = 0.05 and S0 = 1 in Perseus) are marked with "+". Black, not significant; blue/light blue and green, significantly enriched vs. WT with a q-value <0.05 and fold change difference of log2≥1.
36, 44 and 235 proteins were found to be significantly enriched in 3 independent experimental setups using VIPP1 or VIPP2 as baits. Setup 1: biotin labeling in vivo without the addition of exogenous biotin. Setup 2: biotin labeling in vivo with the addition of 1 mM biotin to the cultures for 4 h in parallel to H2O2 exposure. Setup 3: 0.5 mM biotin together with 2.5 mM ATP and an ATP-regenerating …
68 proteins were found to be significantly enriched using VPL2 as bait. Setup 2: biotin labeling in vivo with the addition of 1 mM biotin to the cultures for 4 h under standard growing conditions. CL = Continuous light
78 proteins were found to be significantly enriched using PGRL1 as bait. Setup 2: biotin labeling in vivo with the addition of 1 mM biotin to the cultures for 4 h under standard growing conditions. CL = Continuous light
108 proteins were found to be significantly enriched using CGE1 as bait. Setup 1: biotin labeling in vivo without the addition of exogenous biotin. CL = Continuous light; HS = 1 h at 40°C
Proteins highlighted in red were identified with only one peptide.
									in vivo
									CL TIDCGE1						HS TIDCGE1
			Majority protein IDs	Fasta headers	Protein or Genename	Best-hit-arabi-name	Category	Localization	significant	-log10 p-value	log2 fold-change	p-value	fold-change	q-value	significant	-log10 p-value	log2 fold-change	p-value	fold-change	q-value
			Cre01.g004500.t1.2	Cre01.g004500.t1.2 Isopropylmalate dehydratase, large subunit ALS=LEU1L DBV=JGI5.5 GN=LEU1L OS=Chlamydomonas reinhardtii SV=2 TOU=Cre	LEU1	AT4G13430.1	Isopropylmalate dehydratase, leucine synthesis	Chloroplast							+	3.28036	4.81468	0.000524373	28.1425	0.008
			Cre01.g015350.t1.1	Cre01.g015350.t1.1 Light-dependent protochlorophyllide reductase ALS=POR1 DBV=JGI5.5 GN=POR1 OS=Chlamydomonas reinhardtii SV=1 TOU=Cre	POR1	AT5G54190.1		Chloroplast	+	1.0766	5.17824	0.0838301	36.2081	0.0504719	+	1.85379	6.84063	0.0140026	114.613	0.0062963
			Cre01.g034400.t1.1	Cre01.g034400.t1.1 None DBV=JGI5.5 OS=Chlamydomonas reinhardtii SV=1 TOU=Cre	PGL3	AT5G24400.1	Metabolism	Chloroplast	+	2.59492	4.27313	0.00254144	19.3348	0.004	+	2.52762	4.30615	0.00296743	19.7825	0.00618182
			Cre01.g049000.t1.2	Cre01.g049000.t1.2 Pterin dehydratase DBV=JGI5.5 OS=Chlamydomonas reinhardtii SV=2 TOU=Cre	RAF2	AT5G51110.1	Rubisco maturation	Chloroplast		1.61039	2.56202	0.0245251	5.90534	0.0637447	+	2.81594	4.46683	0.00152778	22.1131	0.0058
			Cre01.g050850.t2.1;Cre01.g050850.t1.2	Cre01.g050850.t2.1 Protein Phosphatase 1 beta DBV=JGI5.5 OS=Chlamydomonas reinhardtii SV=1 TOU=Cre;Cre01.g050850.t1.2 Protein Phosphatase 1 beta DBV=JGI5.5 OS=Chlamydomonas reinhardtii SV=2 TOU=Cre	PKL1	AT2G27210.1;AT2G27210.1		Cytosol	+	3.08617	4.60462	0.00082003	24.3293	0.00274286		1.73525	3.0005	0.0183971	8.00277	0.0733165
			Cre01.g054150.t1.2	Cre01.g054150.t1.2 NADPH-dependent thioredoxin reductase ALS=NTR4 DBV=JGI5.5 GN=NTR4 OS=Chlamydomonas reinhardtii SV=2 TOU=Cre	NTR4	AT2G41680.1	Metabolism, NTRC	Chloroplast	+	3.33779	3.16328	0.00045942	8.95864	0.00566038		0.853861	2.15436	0.140004	4.45171	0.32926
			Cre02.g078100.t1.1	Cre02.g078100.t1.1 Eukaryotic initiation factor, eIF-5B DBV=JGI5.5 OS=Chlamydomonas reinhardtii SV=1 TOU=Cre	EIF5B1	AT1G76810.1		Cytosol	+	2.32824	4.31655	0.00469635	19.9256	0.00369231		0.770908	2.85377	0.16947	7.22887	0.296475
			Cre02.g088850.t1.2	Cre02.g088850.t1.2 None DBV=JGI5.5 OS=Chlamydomonas reinhardtii SV=2 TOU=Cre	RFS2	AT2G44050.1	Riboflavin synthase	Chloroplast	+	4.11861	6.67245	7.61009e-05	102.002	0	+	4.18241	6.91995	6.57037e-05	121.091	0.00830769
			Cre02.g093650.t1.2	Cre02.g093650.t1.2 None DBV=JGI5.5 OS=Chlamydomonas reinhardtii SV=2 TOU=Cre		AT1G71500.1	Rieske protein	Chloroplast	+	3.04293	5.9776	0.000905879	63.014	0.0048	+	6.2167	5.62865	6.07156e-07	49.4758	0
			Cre02.g095137.t2.1;Cre02.g095137.t1.1	Cre02.g095137.t2.1 Pyruvate-ferredoxin oxidoreductase DBV=JGI5.5 OS=Chlamydomonas reinhardtii SV=1 TOU=Cre;Cre02.g095137.t1.1 Pyruvate-ferredoxin oxidoreductase DBV=JGI5.5 OS=Chlamydomonas reinhardtii SV=1 TOU=Cre				Chloroplast							+	1.99339	4.66007	0.0101534	25.2825	0.0125625
			Cre02.g142351.t1.1	Cre02.g142351.t1.1 None DBV=JGI5.5 OS=Chlamydomonas reinhardtii SV=1 TOU=Cre		AT1G16540.1	Molybdenum cofactor sulfurtransferase	Chloroplast	+	1.91301	2.66555	0.0122177	6.34469	0.0411429
			Cre03.g156500.t2.1;Cre03.g156500.t1.1	Cre03.g156500.t2.1 None DBV=JGI5.5 OS=Chlamydomonas reinhardtii SV=1 TOU=Cre;Cre03.g156500.t1.1 None DBV=JGI5.5 OS=Chlamydomonas reinhardtii SV=1 TOU=Cre			unknown	Chloroplast	+	2.97872	2.66452	0.00105022	6.34016	0.0207536
			Cre03.g158750.t1.1	Cre03.g158750.t1.1 None DBV=JGI5.5 OS=Chlamydomonas reinhardtii SV=1 TOU=Cre	HEL14	AT5G63120.2		Mitochondrion	+	3.42053	5.06784	0.000379726	33.5407	0.00417391	+	5.14402	5.76486	7.17761e-06	54.3746	0.00771429
			Cre03.g189950.t1.2	Cre03.g189950.t1.2 HSP70-HSP90 organizing protein ALS=HOP1 DBV=JGI5.5 GN=HOP1 OS=Chlamydomonas reinhardtii SV=2 TOU=Cre	HOP1	AT4G12400.2	Chaperone	Cytosol	+	2.9749	6.21012	0.0010595	74.0342	0.00505263	+	6.52996	5.99202	2.95148e-07	63.647	0
			Cre03.g194850.t1.2	Cre03.g194850.t1.2 NAD-dependent malate dehydrogenase, chloroplastic ALS=MDH1 DBV=JGI5.5 GN=MDH1 OS=Chlamydomonas reinhardtii SV=2 TOU=Cre	MDN1	AT3G47520.1	NAD-dependent malate dehydrogenase	Chloroplast	+	2.00416	4.67615	0.00990467	25.5659	0.00917241	+	3.12533	3.75196	0.000749325	13.4726	0.00504348
			Cre03.g201100.t1.2	Cre03.g201100.t1.2 FtsH-like ATPase/metalloprotease DBV=JGI5.5 OS=Chlamydomonas reinhardtii SV=2 TOU=Cre	FHL1	AT5G64580.1	Protease	Chloroplast	+	4.23964	7.44411	5.75917e-05	174.141	0	+	3.47017	8.1096	0.000338712	276.206	0.0072
			Cre03.g206600.t1.2	Cre03.g206600.t1.2 Acetohydroxyacid dehydratase ALS=AAD1 DBV=JGI5.5 GN=AAD1 OS=Chlamydomonas reinhardtii SV=2 TOU=Cre	AAD1	AT3G23940.1	Acetohydroxyacid dehydratase, branched chain amino acid synthesis	Chloroplast	+	2.38268	3.79859	0.00414305	13.9152	0.00901695	+	2.37098	4.82599	0.00425618	28.364	0.00464
			Cre04.g216100.t1.1	Cre04.g216100.t1.1 None DBV=JGI5.5 OS=Chlamydomonas reinhardtii SV=1 TOU=Cre		AT1G08110.2		Chloroplast	+	2.79324	2.71902	0.00160976	6.58425	0.020169		1.11308	3.01654	0.0770761	8.09225	0.143301
			Cre04.g217800.t1.1	Cre04.g217800.t1.1 None DBV=JGI5.5 OS=Chlamydomonas reinhardtii SV=1 TOU=Cre				Mitochondrion	+	3.09966	4.15391	0.00079495	17.8013	0.00492308	+	3.02152	4.3294	0.000951656	20.1039	0.00627027
			Cre05.g234550.t2.1;Cre05.g234550.t1.2	Cre05.g234550.t2.1 Fructose-1,6-bisphosphate aldolase ALS=FBA3 DBV=JGI5.5 GN=FBA3 OS=Chlamydomonas reinhardtii SV=1 TOU=Cre;Cre05.g234550.t1.2 Fructose-1,6-bisphosphate aldolase ALS=FBA3 DBV=JGI5.5 GN=FBA3 OS=Chlamydomonas reinhardtii SV=2 TOU=Cre	FBA3;FBA3	AT4G38970.1;AT4G38970.1	Calvin cycle	Chloroplast	+	3.22424	6.89197	0.000596705	118.765	0	+	5.00799	6.75298	9.81771e-06	107.857	0
			Cre05.g240850.t1.2	Cre05.g240850.t1.2 Hydroxymethylpyrimidine phosphate synthase ALS=THIC DBV=JGI5.5 GN=THIC OS=Chlamydomonas reinhardtii SV=2 TOU=Cre	THIC	AT2G29630.1	Hydroxymethylpyrimidine phosphate synthase	Chloroplast	+	1.25565	4.28206	0.0555073	19.4549	0.040186	+	3.01509	4.79643	0.000965851	27.7888	0.00725
			Cre05.g247450.t1.2	Cre05.g247450.t1.2 Putative rhodanese-like protein ALS=CGL56 DBV=JGI5.5 GN=CGL56 OS=Chlamydomonas reinhardtii SV=2 TOU=Cre	RDP5/CGL56	AT3G59780.1		Chloroplast		1.05924	3.06852	0.0872489	8.38912	0.121346	+	3.11534	4.39144	0.000766761	20.9872	0.00662857
			Cre06.g250100.t1.2	Cre06.g250100.t1.2 Heat shock protein 70B ALS=HSP70B DBV=JGI5.5 GN=HSP70B OS=Chlamydomonas reinhardtii SV=2 TOU=Cre	HSP70B	AT5G49910.1	Chaperone	Chloroplast	+	2.88989	4.73654	0.00128858	26.6588	0.00259459	+	2.86987	3.18221	0.00134937	9.07697	0.012
			Cre06.g252550.t1.1	Cre06.g252550.t1.1 Dihydrolipoamide acetyltransferase ALS=DLA3 DBV=JGI5.5 GN=DLA3 OS=Chlamydomonas reinhardtii SV=1 TOU=Cre	DLA3	AT3G52200.1		Mitochondrion	+	3.89828	8.17813	0.000126392	289.643	0	+	4.12161	8.84938	7.55771e-05	461.242	0
			Cre06.g252650.t1.2	Cre06.g252650.t1.2 Isopropylmalate dehydratase, small subunit ALS=LEU1S DBV=JGI5.5 GN=LEU1S OS=Chlamydomonas reinhardtii SV=2 TOU=Cre	LEU1S	AT2G43090.1	Isopropylmalate dehydratase, leucine synthesis	Chloroplast	+	2.93776	4.13738	0.00115409	17.5985	0.00457143	+	3.68091	4.55926	0.000208492	23.5762	0.00828571
			Cre06.g259100.t1.1	Cre06.g259100.t1.1 None DBV=JGI5.5 OS=Chlamydomonas reinhardtii SV=1 TOU=Cre				Chloroplast	+	1.34663	3.47783	0.0450163	11.1412	0.0499111
			Cre06.g259900.t1.2	Cre06.g259900.t1.2 Chloroplast ATP synthase gamma chain ALS=ATPC DBV=JGI5.5 GN=ATPC OS=Chlamydomonas reinhardtii SV=2 TOU=Cre	ATPC	AT4G04640.1		Chloroplast	+	1.89921	2.46995	0.0126122	5.54025	0.0493626
			Cre06.g261750.t1.2	Cre06.g261750.t1.2 None DBV=JGI5.5 OS=Chlamydomonas reinhardtii SV=2 TOU=Cre	Bestropin	AT2G45870.1		Chloroplast	+	2.09319	2.66897	0.00806882	6.35975	0.034963
			Cre06.g265550.t1.2	Cre06.g265550.t1.2 None DBV=JGI5.5 OS=Chlamydomonas reinhardtii SV=2 TOU=Cre	CPK16	AT2G17890.1	kinase	Chloroplast	+	2.60157	3.31335	0.00250282	9.94072	0.0107541
			Cre06.g269050.t1.2	Cre06.g269050.t1.2 None DBV=JGI5.5 OS=Chlamydomonas reinhardtii SV=2 TOU=Cre	TIC62	AT3G18890.1		Chloroplast	+	2.47869	6.86925	0.00332131	116.91	0.00355556	+	3.05463	7.33733	0.0008818	161.717	0.0116
			Cre06.g273750.t1.1	Cre06.g273750.t1.1 Chloroplast sulfate transporter ALS=SUA1 DBV=JGI5.5 GN=SUA1 OS=Chlamydomonas reinhardtii SV=1 TOU=Cre	SUA1	AT1G67940.1	ABC-F	Chloroplast	+	1.98345	3.61154	0.0103884	12.2231	0.0204571
			Cre06.g282000.t1.1;Cre06.g282000.t2.1	Cre06.g282000.t1.1 Soluble starch synthase III ALS=SSS3 DBV=JGI5.5 GN=SSS3 OS=Chlamydomonas reinhardtii SV=1 TOU=Cre;Cre06.g282000.t2.1 Soluble starch synthase III ALS=SSS3 DBV=JGI5.5 GN=SSS3 OS=Chlamydomonas reinhardtii SV=1 TOU=Cre	STA3;STA3	AT1G11720.2;AT1G11720.2	Soluble starch synthase III	Chloroplast		0.717751	2.42184	0.191535	5.35854	0.350073	+	2.3473	4.91917	0.00449469	30.2564	0.00483333
			Cre06.g285401.t1.1	Cre06.g285401.t1.1 None DBV=JGI5.5 OS=Chlamydomonas reinhardtii SV=1 TOU=Cre	FAP355			Chloroplast	+	2.44047	2.872	0.00362685	7.32079	0.0216111
			Cre06.g288800.t1.2	Cre06.g288800.t1.2 None DBV=JGI5.5 OS=Chlamydomonas reinhardtii SV=2 TOU=Cre		AT5G45170.1		Chloroplast?	+	3.52883	4.56558	0.000295917	23.6797	0.00369231		1.44163	1.13164	0.0361718	2.19108	0.452929
			Cre07.g314650.t1.2	Cre07.g314650.t1.2 Chloroplast RecA recombination protein DBV=JGI5.5 OS=Chlamydomonas reinhardtii SV=2 TOU=Cre	RECA	AT1G79050.1	Chloroplast RecA recombination protein	Chloroplast		1.01588	2.45324	0.0964095	5.47645	0.197228	+	2.17067	4.1286	0.00675041	17.4917	0.0121818
			Cre07.g318750.t1.2	Cre07.g318750.t1.2 None DBV=JGI5.5 OS=Chlamydomonas reinhardtii SV=2 TOU=Cre	PURM	AT3G55010.2	Aminoimidazole Ribonucleotide synthetase	Chloroplast	+	1.41901	3.59733	0.0381057	12.1033	0.0406588		1.13742	2.85624	0.0728752	7.24126	0.144519
			Cre07.g319950.t1.2	Cre07.g319950.t1.2 None DBV=JGI5.5 OS=Chlamydomonas reinhardtii SV=2 TOU=Cre				Chloroplast	+	3.9312	6.7232	0.000117166	105.654	0	+	3.90127	4.68901	0.000125525	25.7948	0.00928
			Cre07.g325736.t1.1	Cre07.g325736.t1.1 None DBV=JGI5.5 OS=Chlamydomonas reinhardtii SV=1 TOU=Cre	PAP	AT5G19940.1		Chloroplast	+	3.0282	7.20305	0.00093713	147.345	0	+	3.999	6.20195	0.000100231	73.6161	0.00635294
			Cre07.g341600.t1.2	Cre07.g341600.t1.2 GrpE nucleotide release factor ALS=CGE1 DBV=JGI5.5 GN=CGE1 OS=Chlamydomonas reinhardtii SV=2 TOU=Cre	CGE1	AT5G17710.2	HSP70B nucleotide exchange factor	Chloroplast	+	7.54362	11.5219	2.86009e-08	2940.61	0	+	4.31993	9.25892	4.78707e-05	612.65	0
			Cre07.g344400.t1.2	Cre07.g344400.t1.2 None DBV=JGI5.5 OS=Chlamydomonas reinhardtii SV=2 TOU=Cre		AT1G17745.1	Phosphoglycerate dehydrogenase, serine synthesis	Chloroplast							+	1.70221	5.19819	0.0198513	36.7123	0.0132571
			Cre07.g344550.t1.2	Cre07.g344550.t1.2 None DBV=JGI5.5 OS=Chlamydomonas reinhardtii SV=2 TOU=Cre		AT1G17745.1	Phosphoglycerate dehydrogenase, serine synthesis	Chloroplast	+	1.41517	3.57219	0.0384441	11.8942	0.0408276	+	2.89139	4.09916	0.00128413	17.1384	0.00539535
			Cre07.g352350.t1.2	Cre07.g352350.t1.2 None DBV=JGI5.5 OS=Chlamydomonas reinhardtii SV=2 TOU=Cre	FHL3	AT1G50250.1		Mitochondrion	+	4.00186	7.76121	9.95726e-05	216.949	0	+	4.30494	8.23826	4.95519e-05	301.97	0
			Cre07.g356350.t1.1	Cre07.g356350.t1.1 1-deoxy-D-xylulose 5-phosphate synthase, chloroplast precursor ALS=DXS1 DBV=JGI5.5 GN=DXS1 OS=Chlamydomonas reinhardtii SV=1 TOU=Cre	DXS1	AT4G15560.1	1-deoxy-D-xylulose 5-phosphate synthase	Chloroplast	+	2.26503	5.38371	0.00543213	41.7502	0.00446512	+	1.97748	6.19785	0.0105322	73.4072	0.00437736
			Cre08.g358562.t1.1	Cre08.g358562.t1.1 Chaperonin 20 ALS=CPN20 DBV=JGI5.5 GN=CPN20 OS=Chlamydomonas reinhardtii SV=1 TOU=Cre	CPN20	AT5G20720.1	Chaperone	Chloroplast	+	2.09994	4.68117	0.00794438	25.655	0.00555556	+	2.90871	4.68366	0.00123393	25.6994	0.00644444
			Cre08.g365450.t1.2	Cre08.g365450.t1.2 None DBV=JGI5.5 OS=Chlamydomonas reinhardtii SV=2 TOU=Cre				Cytosol	+	2.07787	3.06723	0.00835853	8.38163	0.0224
			Cre08.g381400.t1.2	Cre08.g381400.t1.2 None DBV=JGI5.5 OS=Chlamydomonas reinhardtii SV=2 TOU=Cre		AT4G24560.1;AT4G24560.1;AT4G24560.1;AT4G24560.1;AT4G24560.1;AT4G24560.1;AT4G24560.1;AT1G17110.2;AT4G24560.1		Chloroplast;Cytosol;Mitochondrion;Secretory pathway	+	3.1524	4.6899	0.000704044	25.8107	0.00290909
			Cre09.g386735.t1.1	Cre09.g386735.t1.1 Dihydrolipoamide acetyltransferase ALS=DLA1 DBV=JGI5.5 GN=DLA1 OS=Chlamydomonas reinhardtii SV=1 TOU=Cre	DLA1	AT1G54220.2		Mitochondrion	+	3.69575	6.65938	0.000201488	101.082	0	+	4.73522	8.68256	1.83984e-05	410.876	0
			Cre09.g387800.t1.2	Cre09.g387800.t1.2 Pre-apoferritin ALS=FER1 DBV=JGI5.5 GN=FER1 OS=Chlamydomonas reinhardtii SV=2 TOU=Cre	FER1	AT3G56090.1	Ferritin	Chloroplast	+	4.89951	7.85454	1.26035e-05	231.447	0	+	2.92111	6.47457	0.0011992	88.9283	0.00966667
			Cre09.g391900.t1.1	Cre09.g391900.t1.1 Cytosolic thioredoxin h1 DBV=JGI5.5 OS=Chlamydomonas reinhardtii SV=1 TOU=Cre	TRXh2,TRXH2	AT1G19730.1		Cytosol	+	1.98664	3.18595	0.0103124	9.10053	0.0237368	+	3.24363	3.30719	0.00057065	9.89836	0.00986207
			Cre09.g393200.t1.2	Cre09.g393200.t1.2 Heat shock protein 70C ALS=HSP70C DBV=JGI5.5 GN=HSP70C OS=Chlamydomonas reinhardtii SV=2 TOU=Cre	HSP70C	AT5G09590.1	Chaperone	Mitochondrion.Matrix	+	1.96273	3.01793	0.0108961	8.10005	0.0276923
			Cre09.g416350.t1.2	Cre09.g416350.t1.2 None DBV=JGI5.5 OS=Chlamydomonas reinhardtii SV=2 TOU=Cre		AT4G26110.2		Cytosol	+	1.72147	3.06381	0.0189902	8.36178	0.0365783
			Cre-1.g2716962.t1.p1	Cre-1.g2716962.t1.p1 None DBV=NCBI OS=Chlamydomonas reinhardtii PN=ORF2971 TOU=Cre	ORF2971			Chloroplast	+	5.88621	9.87674	1.29954e-06	940.145	0	+	3.97479	9.40637	0.000105977	678.578	0
			Cre-1.g2716992.t1.p1	Cre-1.g2716992.t1.p1 None DBV=NCBI OS=Chlamydomonas reinhardtii PN=rpoB-2 TOU=Cre	RPOB-2		Transcription regulation	Chloroplast	+	3.66207	4.66171	0.000217736	25.3113	0.004	+	2.2656	5.04588	0.005425	33.034	0.00454902
			Cre-1.g2716998.t1.p1	Cre-1.g2716998.t1.p1 None DBV=NCBI OS=Chlamydomonas reinhardtii PN=rpoC2 TOU=Cre	RPOC2		Transcription regulation	Chloroplast	+	2.25936	5.36024	0.00550351	41.0765	0.00436364	+	6.31875	7.5672	4.8001e-07	189.651	0
			Cre-1.g2717004.t1.p1	Cre-1.g2717004.t1.p1 None DBV=NCBI OS=Chlamydomonas reinhardtii PN=rpoA TOU=Cre	RPOA		Transcription regulation	Chloroplast	+	1.93893	4.14251	0.0115099	17.6612	0.0153125	+	2.30013	5.01928	0.00501037	32.4305	0.00473469
			Cre-1.g2717010.t1.p1	Cre-1.g2717010.t1.p1 None DBV=NCBI OS=Chlamydomonas reinhardtii PN=rps9 TOU=Cre	RPS9		CP Ribosome	Chloroplast	+	3.0765	5.8964	0.000838494	59.5653	0.00457143	+	2.29473	5.19411	0.00507306	36.6086	0.00515556
			Cre-1.g2717034.t1.p1	Cre-1.g2717034.t1.p1 None DBV=NCBI OS=Chlamydomonas reinhardtii PN=atpB TOU=Cre	ATPB		ATP synthetase	Chloroplast	+	3.02466	5.09755	0.0009448	34.2386	0.00331034	+	1.93616	5.06536	0.0115835	33.4831	0.0110476
			Cre-1.g2717049.t1.p1	Cre-1.g2717049.t1.p1 None DBV=NCBI OS=Chlamydomonas reinhardtii PN=rpoC1b TOU=Cre	RPOC1B		Transcription regulation	Chloroplast	+	2.93516	4.15772	0.00116102	17.8484	0.00468293	+	2.90945	6.00411	0.00123183	64.1826	0.00859259
			Cre-1.g2717050.t1.p1	Cre-1.g2717050.t1.p1 None DBV=NCBI OS=Chlamydomonas reinhardtii PN=rpoC1a TOU=Cre	RPOC1A		Transcription regulation	Chloroplast		0.515608	2.67656	0.305065	6.3933	0.471333	+	4.19724	6.23681	6.3498e-05	75.4166	0.00675
			Cre10.g417550.t1.1	Cre10.g417550.t1.1 ClpS-like protein ALS=CLPS3 DBV=JGI5.5 GN=CLPS3 OS=Chlamydomonas reinhardtii SV=1 TOU=Cre	CLPS3			Chloroplast	+	2.1824	3.61185	0.00657052	12.2257	0.0150769
			Cre10.g444700.t1.1	Cre10.g444700.t1.1 Starch Branching Enzyme ALS=SBE3 DBV=JGI5.5 GN=SBE3 OS=Chlamydomonas reinhardtii SV=1 TOU=Cre	SBE3	AT5G03650.1	Starch metabolism	Chloroplast	+	4.13145	7.17022	7.38839e-05	144.029	0		2.02794	2.44641	0.00937692	5.45058	0.0810476
			Cre10.g446500.t1.1	Cre10.g446500.t1.1 None DBV=JGI5.5 OS=Chlamydomonas reinhardtii SV=1 TOU=Cre	OXR4	AT1G32520.1	Oxidation resistance	Chloroplast	+	3.94667	7.80392	0.000113065	223.467	0	+	3.27674	6.32895	0.000528762	80.3903	0.0110476
			Cre10.g451900.t1.1	Cre10.g451900.t1.1 Threonine synthase ALS=THS1 DBV=JGI5.5 GN=THS1 OS=Chlamydomonas reinhardtii SV=1 TOU=Cre	THS1	AT4G29840.1	Threonine synthase	Chloroplast	+	2.01885	4.78559	0.00957525	27.5808	0.00728571	+	3.66899	6.00696	0.000214294	64.3095	0.0122105
			Cre10.g452050.t1.2	Cre10.g452050.t1.2 Light-harvesting protein of photosystem I ALS=LHCA4 DBV=JGI5.5 GN=LHCA4 OS=Chlamydomonas reinhardtii SV=2 TOU=Cre	LHCA4	AT3G47470.1		Chloroplast	+	2.8614	3.15768	0.00137594	8.92393	0.00886667	+	3.24342	4.39958	0.000570926	21.106	0.0070303
			Cre10.g452800.t1.2	Cre10.g452800.t1.2 Low-CO2-inducible protein ALS=LCIB DBV=JGI5.5 GN=LCIB OS=Chlamydomonas reinhardtii SV=2 TOU=Cre	LCIB		Low-CO2-inducible protein B	Chloroplast	+	1.70633	3.31001	0.0196639	9.91773	0.03385	+	2.86401	4.01137	0.0013677	16.1266	0.00493617
			Cre10.g465550.t1.1	Cre10.g465550.t1.1 ClpD chaperone, Hsp100 family ALS=CLPD1 DBV=JGI5.5 GN=CLPD1 OS=Chlamydomonas reinhardtii SV=1 TOU=Cre	CLPD1	AT5G51070.1	Protease	Chloroplast	+	2.00024	3.38883	0.00999448	10.4746	0.0213151
			Cre11.g467400.t1.2	Cre11.g467400.t1.2 None DBV=JGI5.5 OS=Chlamydomonas reinhardtii SV=2 TOU=Cre				Chloroplast	+	3.46562	4.75704	0.000342279	27.0403	0.00384	+	2.93229	5.11975	0.00116872	34.7695	0.00773333
			Cre11.g469150.t1.2	Cre11.g469150.t1.2 None DBV=JGI5.5 OS=Chlamydomonas reinhardtii SV=2 TOU=Cre				Chloroplast		0.805978	2.15524	0.156323	4.45443	0.342252	+	2.27544	3.22278	0.00530347	9.33584	0.0248889
			Cre11.g481500.t1.2	Cre11.g481500.t1.2 Imidazole glycerol phosphate synthase ALS=HIS7 DBV=JGI5.5 GN=HIS7 OS=Chlamydomonas reinhardtii SV=2 TOU=Cre	HIS7	AT4G26900.1	Imidazole glycerol phosphate synthase, histidin and purine synthesis	Chloroplast	+	1.81186	2.70824	0.015422	6.53524	0.045		0.485731	1.16663	0.32679	2.24487	0.754956
			Cre12.g483700.t2.1;Cre12.g483700.t1.2	Cre12.g483700.t2.1 Chloroplast-targeted RNA-binding protein DBV=JGI5.5 OS=Chlamydomonas reinhardtii SV=1 TOU=Cre;Cre12.g483700.t1.2 Chloroplast-targeted RNA-binding protein DBV=JGI5.5 OS=Chlamydomonas reinhardtii SV=2 TOU=Cre	RBP40	AT5G44785.2;AT5G44785.2	RNA binding	Chloroplast	+	3.26591	7.66509	0.000542113	202.965	0	+	2.94726	6.87569	0.00112912	117.433	0.010087
			Cre12.g484000.t1.2	Cre12.g484000.t1.2 None DBV=JGI5.5 OS=Chlamydomonas reinhardtii SV=2 TOU=Cre	BCX1	ATCG00500.1	Acetyl-CoA carboxylase beta-carboxyltransferase subunit	Chloroplast		0.910863	3.25793	0.122783	9.56609	0.158255	+	2.13428	3.32435	0.0073404	10.0168	0.0260274
			Cre12.g497350.t1.1	Cre12.g497350.t1.1 None DBV=JGI5.5 OS=Chlamydomonas reinhardtii SV=1 TOU=Cre	PPR13	AT3G04260.1		Cytosol	+	3.76458	9.54978	0.000171957	749.498	0	+	3.66993	8.93019	0.000213831	487.815	0
			Cre12.g503300.t1.2	Cre12.g503300.t1.2 None DBV=JGI5.5 OS=Chlamydomonas reinhardtii SV=2 TOU=Cre		AT2G37690.1	Phosphoribosylaminoimidazole carboxylase	Chloroplast							+	2.34022	3.83714	0.00456857	14.292	0.0123692
			Cre12.g507650.t2.1;Cre12.g507650.t1.2	Cre12.g507650.t2.1 Chloroplast DnaJ-like protein ALS=CDJ1 DBV=JGI5.5 GN=CDJ1 OS=Chlamydomonas reinhardtii SV=1 TOU=Cre;Cre12.g507650.t1.2 Chloroplast DnaJ-like protein ALS=CDJ1 DBV=JGI5.5 GN=CDJ1 OS=Chlamydomonas reinhardtii SV=2 TOU=Cre	CDJ1;CDJ1	AT2G41460.1;AT2G22360.1;AT2G22360.1	Chaperone;DNA repair	Chloroplast;Mitochondrion	+	2.6408	5.2568	0.00228665	38.2344	0.00266667	+	2.0496	3.44489	0.00892072	10.8897	0.026973
			Cre12.g508300.t1.1	Cre12.g508300.t1.1 None DBV=JGI5.5 OS=Chlamydomonas reinhardtii SV=1 TOU=Cre	CGL144	AT1G27385.2	Phosphoribosylformylglycinamidine synthase, Purin synthesis	Chloroplast	+	2.20061	3.52226	0.00630072	11.4896	0.0167273
			Cre12.g512300.t1.2	Cre12.g512300.t1.2 None DBV=JGI5.5 OS=Chlamydomonas reinhardtii SV=2 TOU=Cre	LOX	AT1G55020.1		Mitochondrion	+	2.81642	5.08823	0.00152609	34.0181	0.00282353	+	2.106	5.11481	0.0078343	34.6506	0.00814035
			Cre12.g514850.t1.2	Cre12.g514850.t1.2 Heat shock protein 90C ALS=HSP90C DBV=JGI5.5 GN=HSP90C OS=Chlamydomonas reinhardtii SV=2 TOU=Cre	HSP90C	AT2G04030.1	Chaperone	Chloroplast.Stroma	+	2.45625	6.69779	0.00349744	103.809	0.00309677	+	2.14955	5.15767	0.0070868	35.6955	0.00607143
			Cre12.g519100.t1.2	Cre12.g519100.t1.2 None DBV=JGI5.5 OS=Chlamydomonas reinhardtii SV=2 TOU=Cre	ACX2/ACC1	AT2G38040.2	Acetyl-CoA carboxylase	Chloroplast	+	3.13934	3.41236	0.000725538	10.6469	0.00384	+	2.73079	3.23344	0.0018587	9.40508	0.0118235
			Cre12.g537581.t1.1	Cre12.g537581.t1.1 None DBV=JGI5.5 OS=Chlamydomonas reinhardtii SV=1 TOU=Cre		AT2G35040.2	IMP cyclohydrolase, Purin synthesis	Chloroplast	+	1.76634	3.78723	0.0171262	13.8061	0.0227027	+	2.76199	4.39797	0.00172986	21.0824	0.00565854
			Cre12.g541750.t1.1	Cre12.g541750.t1.1 None DBV=JGI5.5 OS=Chlamydomonas reinhardtii SV=1 TOU=Cre	ZPD1	AT1G57770.1		Mitochondrion							+	2.8001	4.65765	0.00158453	25.2402	0.00610526
			Cre12.g546050.t1.2	Cre12.g546050.t1.2 1-deoxy-D-xylulose 5-phosphate reductoisomerase, chloroplast precursor ALS=DXR1 DBV=JGI5.5 GN=DXR1 OS=Chlamydomonas reinhardtii SV=2 TOU=Cre	DXR1	AT5G62790.1	1-deoxy-D-xylulose 5-phosphate reductoisomerase	Chloroplast	+	2.7044	3.10889	0.00197515	8.62719	0.0155556	+	1.8723	3.47136	0.0134184	11.0913	0.0324211
			Cre12.g552200.t1.2	Cre12.g552200.t1.2 Starch phosphorylase DBV=JGI5.5 OS=Chlamydomonas reinhardtii SV=2 TOU=Cre	STA4	AT3G46970.1	Starch metabolism	Chloroplast	+	2.90759	5.40277	0.00123711	42.3054	0.00342857	+	3.80927	5.40734	0.000155142	42.4396	0.0105455
			Cre12.g558650.t1.1	Cre12.g558650.t1.1 Eukaryotic translation initiation factor 2B subunit 4, eIF-2B delta subunit DBV=JGI5.5 OS=Chlamydomonas reinhardtii SV=1 TOU=Cre	EIF2BD	AT5G38640.1		Cytosol	+	4.50051	4.19469	3.15857e-05	18.3117	0.00436364	+	4.59299	4.13793	2.55276e-05	17.6052	0.00892308
			Cre13.g566250.t1.2	Cre13.g566250.t1.2 None DBV=JGI5.5 OS=Chlamydomonas reinhardtii SV=2 TOU=Cre				Mitochondrion	+	3.4357	3.42727	0.000366691	10.7575	0.00408511	+	3.10733	3.19752	0.000781034	9.1738	0.0114098
			Cre13.g579550.t1.1	Cre13.g579550.t1.1 Predicted protein ALS=CGL27 DBV=JGI5.5 GN=CGL27 OS=Chlamydomonas reinhardtii SV=1 TOU=Cre	CGL27	AT1G62780.1	tRNA adenosine methylthiotransferase	Chloroplast	+	2.24282	3.72965	0.00571716	13.2659	0.0120645		0.87077	1.55607	0.134657	2.94052	0.43298
			Cre13.g581650.t1.2	Cre13.g581650.t1.2 Plastid ribosomal protein L7/L12 ALS=PRPL7 DBV=JGI5.5 GN=PRPL7 OS=Chlamydomonas reinhardtii SV=2 TOU=Cre	PRPL7	AT3G27830.1	CP Ribosome	Chloroplast	+	2.98762	2.68746	0.00102892	6.44178	0.0197612
			Cre13.g583550.t1.2	Cre13.g583550.t1.2 Vesicle inducing protein in plastids 1 ALS=VIP1 DBV=JGI5.5 GN=VIP1 OS=Chlamydomonas reinhardtii SV=2 TOU=Cre	VIPP1	AT1G65260.1		Chloroplast	+	2.86619	4.55818	0.00136085	23.5586	0.00505263		1.17538	4.58599	0.0667759	24.0171	0.0840494
			Cre13.g589167.t1.2	Cre13.g589167.t1.2 None DBV=JGI5.5 OS=Chlamydomonas reinhardtii SV=2 TOU=Cre				Chloroplast							+	1.79498	3.85207	0.0160332	14.4407	0.0282667
			Cre13.g589450.t1.2	Cre13.g589450.t1.2 None DBV=JGI5.5 OS=Chlamydomonas reinhardtii SV=2 TOU=Cre	FBB6			Cytosol;Mitochondrion	+	2.71691	4.16016	0.00191907	17.8786	0.00417391	+	2.94563	4.06057	0.00113337	16.686	0.00552381
			Cre13.g592200.t1.2	Cre13.g592200.t1.2 Glutamate synthase, NADH-dependent ALS=GSN1 DBV=JGI5.5 GN=GSN1 OS=Chlamydomonas reinhardtii SV=2 TOU=Cre	GSN1	AT5G53460.1	Glutamate synthase	Chloroplast	+	2.30525	7.53496	0.00495165	185.459	0.0032	+	2.53574	5.56721	0.00291246	47.413	0.00682353
			Cre13.g603225.t1.1	Cre13.g603225.t1.1 None DBV=JGI5.5 OS=Chlamydomonas reinhardtii SV=1 TOU=Cre			moxR ATPase	Chloroplast	+	1.89437	2.81033	0.0127535	7.01445	0.0357073		1.12689	2.93472	0.0746638	7.64608	0.144415
			Cre13.g604650.t2.1;Cre13.g604650.t1.2	Cre13.g604650.t2.1 None DBV=JGI5.5 OS=Chlamydomonas reinhardtii SV=1 TOU=Cre;Cre13.g604650.t1.2 None DBV=JGI5.5 OS=Chlamydomonas reinhardtii SV=2 TOU=Cre		AT3G51800.3;AT3G51800.3		Cytosol							+	2.41933	3.14979	0.00380776	8.87526	0.0192676
			Cre13.g607900.t1.1	Cre13.g607900.t1.1 None DBV=JGI5.5 OS=Chlamydomonas reinhardtii SV=1 TOU=Cre	CPLD68	AT2G38780.1		Mitochondrion	+	2.53315	4.54265	0.00292988	23.3063	0.00426667	+	2.49747	4.02043	0.00318075	16.2282	0.00953333
			Cre14.g614750.t1.1	Cre14.g614750.t1.1 None DBV=JGI5.5 OS=Chlamydomonas reinhardtii SV=1 TOU=Cre	cpNAT	AT4G28030.1	Ribosome binding	Chloroplast	+	2.3395	3.14148	0.00457615	8.82429	0.0210588
			Cre14.g630847.t1.1	Cre14.g630847.t1.1 None DBV=JGI5.5 OS=Chlamydomonas reinhardtii SV=1 TOU=Cre	TAL2	AT1G12230.1	Putative transaldolase	Chloroplast;Cytosol							+	1.90592	4.61685	0.0124188	24.5364	0.0116522
			Cre14.g632000.t1.1	Cre14.g632000.t1.1 GrpE nucleotide release factor ALS=CGE2 DBV=JGI5.5 GN=CGE2 OS=Chlamydomonas reinhardtii SV=1 TOU=Cre	CGE2	AT5G17710.2	Chaperone	Chloroplast	+	4.48364	6.93218	3.28367e-05	122.122	0	+	2.03742	5.13911	0.00917445	35.2392	0.00969492
			Cre15.g640250.t2.1;Cre15.g640250.t1.2;Cre15.g640652.t1.1	Cre15.g640250.t2.1 None DBV=JGI5.5 OS=Chlamydomonas reinhardtii SV=1 TOU=Cre;Cre15.g640250.t1.2 None DBV=JGI5.5 OS=Chlamydomonas reinhardtii SV=2 TOU=Cre;Cre15.g640652.t1.1 None DBV=JGI5.5 OS=Chlamydomonas reinhardtii SV=1 TOU=Cre		AT2G03820.1;AT2G03820.1;AT2G03820.1		Cytosol;Secretory pathway	+	2.47109	3.80987	0.00337995	14.0244	0.00741818
			Cre16.g651550.t1.2;Cre16.g651650.t1.1	Cre16.g651550.t1.2 Mitochondrial transcription termination factor ALS=MTT1 DBV=JGI5.5 GN=MTT1 OS=Chlamydomonas reinhardtii SV=2 TOU=Cre;Cre16.g651650.t1.1 None DBV=JGI5.5 OS=Chlamydomonas reinhardtii SV=1 TOU=Cre	MTT1	AT1G74120.1;AT4G10320.1	tRNA synthase	Chloroplast;Cytosol	+	3.16989	3.37015	0.000676254	10.3399	0.00376471	+	2.74643	4.06755	0.00179296	16.767	0.00446154
			Cre16.g682800.t1.2	Cre16.g682800.t1.2 None DBV=JGI5.5 OS=Chlamydomonas reinhardtii SV=2 TOU=Cre				Cytosol		0.697103	2.45763	0.200862	5.49314	0.353314	+	3.3113	3.67681	0.000488315	12.7888	0.00527273
			Cre16.g688050.t1.1	Cre16.g688050.t1.1 None DBV=JGI5.5 OS=Chlamydomonas reinhardtii SV=1 TOU=Cre		AT3G26400.1		Cytosol	+	1.89931	3.22252	0.0126093	9.33416	0.0264416		0.235586	0.845352	0.581318	1.7967	0.922448
			Cre17.g720050.t1.2	Cre17.g720050.t1.2 FtsH-like membrane ATPase/metalloprotease ALS=FHL2 DBV=JGI5.5 GN=FHL2 OS=Chlamydomonas reinhardtii SV=2 TOU=Cre	FHL2	AT2G30950.1	Protease	Chloroplast	+	2.08626	5.50392	0.00819861	45.378	0.00391837	+	2.61111	5.88026	0.00244844	58.9026	0.00748387
			Cre17.g720450.t1.1	Cre17.g720450.t1.1 None DBV=JGI5.5 OS=Chlamydomonas reinhardtii SV=1 TOU=Cre				Cytosol	+	3.30945	3.03959	0.000490399	8.22257	0.00715789	+	2.89522	4.49945	0.00127286	22.6188	0.00594872
			Cre17.g734100.t1.2	Cre17.g734100.t1.2 None DBV=JGI5.5 OS=Chlamydomonas reinhardtii SV=2 TOU=Cre		AT3G57610.1	Adenylosuccinate synthase	Chloroplast	+	2.63242	4.78511	0.0023312	27.5716	0.0048	+	4.2146	5.3697	6.10099e-05	41.3467	0.0128889
			Cre17.g734300.t2.1;Cre17.g734300.t1.1	Cre17.g734300.t2.1 None DBV=JGI5.5 OS=Chlamydomonas reinhardtii SV=1 TOU=Cre;Cre17.g734300.t1.1 None DBV=JGI5.5 OS=Chlamydomonas reinhardtii SV=1 TOU=Cre		AT3G16620.1;AT3G16620.1		Mitochondrion		0.542123	2.29995	0.286997	4.92441	0.496368	+	1.44313	4.47424	0.0360471	22.227	0.0368312
			Cre17.g739752.t1.1	Cre17.g739752.t1.1 None DBV=JGI5.5 OS=Chlamydomonas reinhardtii SV=1 TOU=Cre		AT4G23940.1		Chloroplast;Mitochondrion		0.688238	3.03574	0.205004	8.20066	0.299783	+	2.35432	3.98838	0.00442262	15.8716	0.0112258
			Cre19.g750547.t4.1;Cre19.g750547.t3.1;Cre19.g750547.t2.1;Cre19.g750547.t1.1	Cre19.g750547.t4.1 Type-II calcium-dependent NADH dehydrogenase ALS=NDA2 DBV=JGI5.5 GN=NDA2 OS=Chlamydomonas reinhardtii SV=1 TOU=Cre;Cre19.g750547.t3.1 Type-II calcium-dependent NADH dehydrogenase ALS=NDA2 DBV=JGI5.5 GN=NDA2 OS=Chlamydomonas reinhardtii S	NDA2;NDA2;NDA2;NDA2	AT4G21490.1;AT4G21490.1;AT4G21490.1;AT4G21490.1	Thylakoid NADH dehydrogenase	Chloroplast	+	1.70004	3.42733	0.0199508	10.7579	0.028557
			Cre43.g760497.t1.1	Cre43.g760497.t1.1 None DBV=JGI5.5 OS=Chlamydomonas reinhardtii SV=1 TOU=Cre		AT5G50920.1		Chloroplast	+	2.81305	5.40455	0.00153798	42.3576	0.003
			TurboID-only	TurboID-only	TurboID-only			Chloroplast	+	4.11274	11.3702	7.71365e-05	2647.11	0	+	4.2895	10.2976	5.13452e-05	1258.6	0
