# Supplementary material for: TurboID reveals the proxiomes of Chlamydomonas proteins involved in thylakoid biogenesis and stress response
Source: Plant Physiol. 2023 Jun 13;193(3):1772–96. doi: 10.1093/plphys/kiad335 (PMC10602608; doi:10.1093/plphys/kiad335)
Supplement: kiad335_Supplementary_Data [file kiad335_supplementary_data.zip › Supplemental Data Set S1.xlsx]

## Sheet: MaxQuant
Protein IDs	Majority protein IDs	Peptide counts (all)	Peptide counts (razor+unique)	Peptide counts (unique)	Fasta headers	Number of proteins	Peptides	Razor + unique peptides	Unique peptides	Peptides R1 cge1 cl	Peptides R1 cge1 hs	Peptides R1 cher13 cl	Peptides R1 cher13 hs	Peptides R1 cher4 cl	Peptides R1 cher4 hs	Peptides R1 wt cl	Peptides R1 wt hs	Peptides R2 cge1 cl	Peptides R2 cge1 hs	Peptides R2 cher4 cl	Peptides R2 cher4 hs	Peptides R2 chr13 cl	Peptides R2 chr13 hs	Peptides R2 wt cl	Peptides R2 wt hs	Peptides R3 cge1 cl	Peptides R3 cge1 hs	Peptides R3 cher4 cl	Peptides R3 cher4 hs	Peptides R3 chr13 cl	Peptides R3 chr13 hs	Peptides R3 wt cl	Peptides R3 wt hs	Razor + unique peptides R1 cge1 cl	Razor + unique peptides R1 cge1 hs	Razor + unique peptides R1 cher13 cl	Razor + unique peptides R1 cher13 hs	Razor + unique peptides R1 cher4 cl	Razor + unique peptides R1 cher4 hs	Razor + unique peptides R1 wt cl	Razor + unique peptides R1 wt hs	Razor + unique peptides R2 cge1 cl	Razor + unique peptides R2 cge1 hs	Razor + unique peptides R2 cher4 cl	Razor + unique peptides R2 cher4 hs	Razor + unique peptides R2 chr13 cl	Razor + unique peptides R2 chr13 hs	Razor + unique peptides R2 wt cl	Razor + unique peptides R2 wt hs
CON__ENSEMBL:ENSBTAP00000025008	CON__ENSEMBL:ENSBTAP00000025008	4	1	1		1	4	1	1	2	2	2	2	1	0	2	2	2	3	2	1	3	1	2	1	2	2	2	2	2	2	2	2	0	0	0	0	0	0	0	0	0	0	0	0	0	0	0	0
CON__ENSEMBL:ENSBTAP00000038253	CON__ENSEMBL:ENSBTAP00000038253	15	1	1		1	15	1	1	10	9	9	10	9	9	11	12	9	9	8	10	10	9	11	9	9	11	8	9	9	8	10	10	0	0	0	0	0	0	0	1	0	0	0	0	0	0	1	0
CON__O43790;CON__Q6NT21;CON__P78385;CON__Q14533;CON__P78386	CON__O43790;CON__Q6NT21;CON__P78385;CON__Q14533;CON__P78386	4;4;4;4;4	3;3;3;3;3	2;2;2;2;2	;;;;	5	4	3	2	0	0	0	1	0	0	0	0	0	0	1	0	1	0	0	0	0	0	0	0	0	0	1	2	0	0	0	0	0	0	0	0	0	0	1	0	1	0	0	0
CON__P00711	CON__P00711	1	1	1		1	1	1	1	0	0	0	0	1	0	0	1	0	0	0	0	0	0	0	0	0	0	0	0	0	0	0	0	0	0	0	0	1	0	0	1	0	0	0	0	0	0	0	0
CON__P00761	CON__P00761	3	3	3		1	3	3	3	2	2	2	2	2	2	2	2	2	2	2	2	2	2	2	3	2	2	2	2	2	2	2	2	2	2	2	2	2	2	2	2	2	2	2	2	2	2	2	3
CON__P02533;CON__Q61782;CON__P35900;CON__Q9D312	CON__P02533	40;6;4;4	34;6;4;4	6;1;0;0		4	40	34	6	18	24	21	21	22	17	25	24	16	22	17	24	17	26	23	22	23	27	24	17	20	21	23	19	14	20	17	16	18	13	21	20	12	17	14	19	13	21	19	18
CON__P02535-1;CON__Q2M2I5	CON__P02535-1	15;3	1;0	1;0		2	15	1	1	9	10	8	9	10	7	10	10	8	9	5	9	7	9	8	7	8	7	6	10	6	7	7	8	0	1	0	0	0	0	0	0	0	0	0	0	0	0	0	0
CON__P02538;CON__Q8VED5	CON__P02538	48;12	36;4	4;0		2	48	36	4	19	19	20	24	19	21	22	20	17	20	11	18	17	21	18	23	25	33	31	17	17	22	20	18	12	11	13	13	11	14	14	12	10	12	5	10	9	12	10	14
CON__P02662	CON__P02662	7	7	7		1	7	7	7	2	2	3	3	7	3	3	6	3	6	6	4	6	3	6	3	3	2	5	5	6	3	5	4	2	2	3	3	7	3	3	6	3	6	6	4	6	3	6	3
CON__P02663	CON__P02663	11	11	11		1	11	11	11	2	3	2	2	10	2	2	6	3	5	5	4	4	4	4	2	2	2	2	2	3	4	4	4	2	3	2	2	10	2	2	6	3	5	5	4	4	4	4	2
CON__P02666	CON__P02666	7	7	7		1	7	7	7	2	0	2	1	5	0	0	2	2	2	4	2	2	2	2	2	2	3	2	3	2	2	2	1	2	0	2	1	5	0	0	2	2	2	4	2	2	2	2	2
CON__P02668	CON__P02668	4	4	4		1	4	4	4	0	0	1	2	4	0	0	2	2	1	2	1	2	1	1	1	1	2	2	2	2	2	1	1	0	0	1	2	4	0	0	2	2	1	2	1	2	1	1	1
CON__P02754	CON__P02754	13	13	13		1	13	13	13	4	4	5	3	10	2	2	8	3	4	3	0	1	3	3	2	3	6	3	3	5	3	5	4	4	4	5	3	10	2	2	8	3	4	3	0	1	3	3	2
CON__P02768-1	CON__P02768-1	7	3	3		1	7	3	3	4	3	4	2	1	2	6	3	1	1	0	0	0	0	1	0	0	1	1	0	1	1	2	0	0	0	0	0	0	0	2	0	0	0	0	0	0	0	0	0
CON__P02769	CON__P02769	25	25	21		1	25	25	21	24	19	9	9	6	4	20	13	2	1	1	1	0	1	2	1	1	2	2	1	1	1	1	1	24	19	9	9	6	4	20	13	2	1	1	1	0	1	2	1
CON__P04259	CON__P04259	47	3	3		1	47	3	3	18	18	20	25	18	21	22	19	15	20	11	18	16	24	20	23	26	30	31	17	19	23	21	17	0	0	1	1	0	1	1	1	0	1	0	1	0	1	0	0
CON__P04264;CON__H-INV:HIT000016045;REV__Cre10.g447800.t1.2	CON__P04264	64;3;1	64;3;1	46;0;0		3	64	64	46	36	38	37	43	37	34	40	42	36	38	33	36	42	34	38	35	37	45	34	36	38	37	37	39	36	38	37	43	37	34	40	42	36	38	33	36	42	34	38	35
CON__P07744	CON__P07744	11	3	1		1	11	3	1	4	5	4	7	4	5	4	4	4	5	3	5	4	5	5	5	5	6	6	4	5	4	4	4	0	1	0	0	0	1	0	0	0	0	0	0	0	0	1	0
CON__P08779	CON__P08779	39	20	17		1	39	20	17	18	19	21	19	19	20	20	21	12	15	11	24	18	27	24	24	23	26	21	16	15	19	22	18	7	7	9	8	7	9	7	8	3	3	3	11	8	14	12	13
CON__P12035;CON__Q01546	CON__P12035;CON__Q01546	17;12	2;0	1;0	;	2	17	2	1	8	8	7	11	7	7	10	8	6	8	4	8	6	8	7	8	8	10	10	8	6	6	7	7	0	0	0	0	0	0	2	0	0	0	0	0	0	0	0	0
CON__P13645;CON__Q7Z3Y7;CON__Q148H6;CON__Q7Z3Z0;CON__Q7Z3Y8	CON__P13645	48;5;4;2;2	48;5;4;2;2	30;2;1;1;1		5	48	48	30	26	28	27	33	30	28	33	31	26	32	23	35	26	32	30	29	29	35	24	32	23	28	31	29	26	28	27	33	30	28	33	31	26	32	23	35	26	32	30	29
CON__P13647	CON__P13647	43	23	7		1	43	23	7	19	19	15	30	17	16	21	16	12	16	12	17	16	17	16	17	17	23	27	16	15	15	16	13	10	9	5	15	8	6	11	8	4	6	5	7	6	6	6	7
CON__P19001	CON__P19001	10	2	2		1	10	2	2	7	6	7	6	5	6	6	6	3	6	2	5	4	5	5	3	6	4	6	3	5	4	4	3	1	0	1	1	0	0	1	0	0	0	0	0	0	0	0	0
CON__P19012	CON__P19012	10	1	0		1	10	1	0	9	8	8	8	8	8	8	8	5	8	3	7	6	8	6	5	7	7	7	5	7	6	5	5	1	0	1	1	1	0	1	0	0	0	0	0	0	1	0	0
CON__P19013	CON__P19013	9	4	4		1	9	4	4	2	4	3	3	3	2	5	3	1	2	1	3	1	3	3	3	3	2	2	3	1	4	4	3	0	1	1	1	1	0	2	1	0	0	0	1	0	1	1	1
CON__P20930	CON__P20930	6	6	6		1	6	6	6	0	0	0	2	0	0	4	0	0	0	0	0	1	0	0	0	0	1	0	1	0	0	0	0	0	0	0	2	0	0	4	0	0	0	0	0	1	0	0	0
CON__P35527	CON__P35527	43	42	42		1	43	42	42	28	26	24	27	28	23	21	25	22	25	22	24	21	27	26	24	22	29	23	22	23	28	23	22	27	25	23	26	27	22	20	24	22	24	22	24	21	27	26	24
CON__P35908;CON__REFSEQ:XP_932229	CON__P35908	58;1	54;1	39;0		2	58	54	39	31	31	29	39	32	26	39	29	26	35	19	39	29	30	30	33	26	39	30	38	25	26	23	33	29	29	27	37	30	24	37	27	24	33	17	37	25	28	28	31
CON__P48668	CON__P48668	47	4	0		1	47	4	0	19	19	20	25	19	21	22	19	16	20	11	18	17	23	21	23	26	30	31	17	19	23	21	18	1	1	1	2	1	1	1	1	0	1	0	2	1	3	4	2
CON__Q04695	CON__Q04695	33	14	4		1	33	14	4	13	12	13	11	14	12	16	14	7	11	6	12	8	12	13	9	13	14	23	6	10	11	10	9	3	0	1	0	2	3	4	2	0	0	0	1	1	1	2	1
CON__Q9UE12;CON__Q15323;CON__Q14525;CON__Q6NTB9;CON__O76009;CON__A2A5Y0;CON__Q8IUT8;CON__Q497I4;CON__REFSEQ:XP_986630;CON__Q9D646;CON__O76011	CON__Q9UE12;CON__Q15323;CON__Q14525;CON__Q6NTB9;CON__O76009	5;5;4;3;3;2;2;2;2;1;1	4;4;3;3;3;1;2;1;1;1;1	4;4;3;3;3;1;2;1;1;1;1	;;;;	11	5	4	4	1	1	1	1	1	1	1	3	1	1	0	1	2	1	1	2	1	1	1	1	2	1	0	3	0	0	0	0	0	0	0	2	0	0	0	0	1	0	0	1
CON__Q32MB2;CON__Q3SY84;CON__Q7RTS7	CON__Q32MB2;CON__Q3SY84;CON__Q7RTS7	7;6;4	3;2;1	1;0;0	;;	3	7	3	1	3	4	2	3	3	3	4	4	1	3	1	3	1	3	1	2	3	3	2	2	1	2	1	3	1	1	0	1	1	1	1	2	0	1	0	1	0	1	0	0
CON__Q9Z2K1;CON__Q3ZAW8	CON__Q9Z2K1;CON__Q3ZAW8	14;14	1;1	1;1	;	2	14	1	1	6	8	8	8	8	7	8	8	5	6	4	10	5	11	9	9	10	8	8	5	6	6	6	6	0	0	0	0	0	0	0	0	0	0	0	1	0	1	0	0
CON__Q5D862	CON__Q5D862	8	8	8		1	8	8	8	2	1	1	7	1	2	3	2	1	1	1	0	1	1	1	1	0	1	0	1	1	0	1	1	2	1	1	7	1	2	3	2	1	1	1	0	1	1	1	1
CON__Q5XKE5	CON__Q5XKE5	13	1	1		1	13	1	1	6	8	6	11	7	6	7	8	6	8	4	8	5	8	7	8	8	10	9	7	6	6	7	7	0	0	0	0	0	0	0	1	0	0	0	0	0	0	0	0
CON__Q8N1N4-2;CON__Q7RTT2	CON__Q8N1N4-2;CON__Q7RTT2	8;8	5;5	5;5	;	2	8	5	5	1	1	0	3	0	0	4	0	0	0	0	0	0	0	0	0	1	4	1	1	0	0	1	0	1	1	0	2	0	0	3	0	0	0	0	0	0	0	0	0
CON__Q7Z794	CON__Q7Z794	8	4	3		1	8	4	3	3	3	3	4	3	3	3	3	2	3	2	3	3	3	2	3	3	3	3	6	2	3	2	3	0	0	0	1	0	0	0	0	0	0	0	0	0	0	0	0
CON__Q86YZ3	CON__Q86YZ3	5	5	5		1	5	5	5	0	2	0	1	2	0	0	1	0	0	0	0	0	0	0	0	0	1	0	0	0	0	0	1	0	2	0	1	2	0	0	1	0	0	0	0	0	0	0	0
CON__Q922U2	CON__Q922U2	26	1	1		1	26	1	1	12	14	9	18	12	9	11	12	7	10	6	11	11	9	9	11	8	10	14	10	7	8	9	9	0	0	0	0	0	0	0	0	0	0	0	0	0	0	0	1
CON__Streptavidin	CON__Streptavidin	12	12	12		1	12	12	12	5	5	5	7	7	7	6	6	9	10	9	7	11	9	10	10	12	10	11	10	10	10	11	10	5	5	5	7	7	7	6	6	9	10	9	7	11	9	10	10
Cre01.g000250.t1.2	Cre01.g000250.t1.2	3	3	3	Cre01.g000250.t1.2 None DBV=JGI5.5 OS=Chlamydomonas reinhardtii SV=2 TOU=Cre	1	3	3	3	0	0	0	0	0	0	0	0	1	1	1	0	0	2	0	0	0	0	0	0	1	0	2	1	0	0	0	0	0	0	0	0	1	1	1	0	0	2	0	0
Cre01.g000350.t1.1	Cre01.g000350.t1.1	7	7	7	Cre01.g000350.t1.1 None DBV=JGI5.5 OS=Chlamydomonas reinhardtii SV=1 TOU=Cre	1	7	7	7	3	1	4	2	1	3	3	1	6	5	4	1	4	5	5	6	4	5	5	4	4	2	5	3	3	1	4	2	1	3	3	1	6	5	4	1	4	5	5	6
Cre01.g001100.t1.2	Cre01.g001100.t1.2	8	8	8	Cre01.g001100.t1.2 None DBV=JGI5.5 OS=Chlamydomonas reinhardtii SV=2 TOU=Cre	1	8	8	8	0	0	0	0	0	0	0	0	2	3	5	3	0	0	0	0	2	0	3	2	0	0	0	0	0	0	0	0	0	0	0	0	2	3	5	3	0	0	0	0
Cre01.g001550.t1.1	Cre01.g001550.t1.1	5	5	5	Cre01.g001550.t1.1 None DBV=JGI5.5 OS=Chlamydomonas reinhardtii SV=1 TOU=Cre	1	5	5	5	0	1	1	0	0	0	0	0	1	2	0	0	1	2	3	0	0	0	0	0	2	2	1	1	0	1	1	0	0	0	0	0	1	2	0	0	1	2	3	0
Cre01.g002500.t1.2	Cre01.g002500.t1.2	21	21	21	Cre01.g002500.t1.2 Chlamyopsin, light-gated proton channel rhodopsin ALS=COP2 DBV=JGI5.5 GN=COP2 OS=Chlamydomonas reinhardtii SV=2 TOU=Cre	1	21	21	21	7	4	8	6	7	2	6	7	12	13	13	13	12	14	12	13	12	12	14	13	13	13	13	12	7	4	8	6	7	2	6	7	12	13	13	13	12	14	12	13
Cre01.g004000.t1.2	Cre01.g004000.t1.2	4	4	4	Cre01.g004000.t1.2 None DBV=JGI5.5 OS=Chlamydomonas reinhardtii SV=2 TOU=Cre	1	4	4	4	2	0	0	0	0	1	0	0	4	3	0	0	1	3	0	0	0	1	0	0	0	0	0	0	2	0	0	0	0	1	0	0	4	3	0	0	1	3	0	0
Cre01.g004500.t1.2	Cre01.g004500.t1.2	10	10	10	Cre01.g004500.t1.2 Isopropylmalate dehydratase, large subunit ALS=LEU1L DBV=JGI5.5 GN=LEU1L OS=Chlamydomonas reinhardtii SV=2 TOU=Cre	1	10	10	10	1	2	3	2	0	1	0	0	6	5	4	3	5	5	0	0	0	4	3	2	0	1	0	0	1	2	3	2	0	1	0	0	6	5	4	3	5	5	0	0
Cre01.g004900.t1.2	Cre01.g004900.t1.2	2	2	2	Cre01.g004900.t1.2 None DBV=JGI5.5 OS=Chlamydomonas reinhardtii SV=2 TOU=Cre	1	2	2	2	0	0	0	0	0	0	0	0	0	1	0	0	0	0	0	0	1	1	0	0	0	0	0	1	0	0	0	0	0	0	0	0	0	1	0	0	0	0	0	0
Cre01.g005850.t1.2	Cre01.g005850.t1.2	2	2	2	Cre01.g005850.t1.2 Cobalamin adenosyltransferase and Flagellar Associated Protein DBV=JGI5.5 OS=Chlamydomonas reinhardtii SV=2 TOU=Cre	1	2	2	2	0	0	0	0	0	0	0	0	1	0	2	0	0	0	1	0	0	2	0	0	0	0	2	1	0	0	0	0	0	0	0	0	1	0	2	0	0	0	1	0
Cre01.g005950.t1.2	Cre01.g005950.t1.2	3	3	3	Cre01.g005950.t1.2 None DBV=JGI5.5 OS=Chlamydomonas reinhardtii SV=2 TOU=Cre	1	3	3	3	0	0	1	0	0	0	0	0	1	1	0	1	0	1	0	0	0	0	1	0	0	0	0	0	0	0	1	0	0	0	0	0	1	1	0	1	0	1	0	0
Cre01.g007051.t1.2;Cre09.g396400.t1.2;Cre11.g467567.t1.1	Cre01.g007051.t1.2;Cre09.g396400.t1.2;Cre11.g467567.t1.1	6;6;6	6;6;6	6;6;6	Cre01.g007051.t1.2 None DBV=JGI5.5 OS=Chlamydomonas reinhardtii SV=2 TOU=Cre;Cre09.g396400.t1.2 Bi-ubiquitin ALS=UBQ2 DBV=JGI5.5 GN=UBQ2 OS=Chlamydomonas reinhardtii SV=2 TOU=Cre;Cre11.g467567.t1.1 Ubiquitin ALS=UBQ1 DBV=JGI5.5 GN=UBQ1 OS=Chlamydomonas rei	3	6	6	6	2	1	1	2	2	2	2	2	1	6	1	5	1	3	1	3	1	3	2	4	3	4	2	3	2	1	1	2	2	2	2	2	1	6	1	5	1	3	1	3
Cre01.g010250.t1.1;Cre01.g009700.t1.1	Cre01.g010250.t1.1	6;1	6;1	6;1	Cre01.g010250.t1.1 None DBV=JGI5.5 OS=Chlamydomonas reinhardtii SV=1 TOU=Cre	2	6	6	6	3	1	0	0	0	0	0	0	3	0	0	0	0	0	0	0	1	0	0	0	0	0	0	0	3	1	0	0	0	0	0	0	3	0	0	0	0	0	0	0
Cre01.g010900.t1.2	Cre01.g010900.t1.2	40	40	40	Cre01.g010900.t1.2 Glyceraldehyde-3-Phosphate Dehydrogenase ALS=GAP3 DBV=JGI5.5 GN=GAP3 OS=Chlamydomonas reinhardtii SV=2 TOU=Cre	1	40	40	40	16	18	18	16	20	18	17	14	26	25	28	21	25	22	23	20	19	23	20	22	25	26	21	23	16	18	18	16	20	18	17	14	26	25	28	21	25	22	23	20
Cre01.g011000.t1.2	Cre01.g011000.t1.2	24	24	24	Cre01.g011000.t1.2 Ribosomal protein L6, component of cytosolic 80S ribosome and 60S large subunit ALS=RPL6 DBV=JGI5.5 GN=RPL6 OS=Chlamydomonas reinhardtii SV=2 TOU=Cre	1	24	24	24	6	5	7	8	4	4	7	6	17	15	19	11	14	13	16	15	17	17	14	18	21	20	14	14	6	5	7	8	4	4	7	6	17	15	19	11	14	13	16	15
Cre01.g011250.t1.1	Cre01.g011250.t1.1	1	1	1	Cre01.g011250.t1.1 None DBV=JGI5.5 OS=Chlamydomonas reinhardtii SV=1 TOU=Cre	1	1	1	1	0	0	0	0	0	0	0	0	0	0	0	0	0	0	0	1	0	0	0	0	0	0	0	0	0	0	0	0	0	0	0	0	0	0	0	0	0	0	0	1
Cre01.g011500.t1.2	Cre01.g011500.t1.2	2	2	2	Cre01.g011500.t1.2 26S proteasome regulatory subunit ALS=RPN11 DBV=JGI5.5 GN=RPN11 OS=Chlamydomonas reinhardtii SV=2 TOU=Cre	1	2	2	2	0	0	0	0	1	0	0	0	1	1	1	1	2	1	1	1	0	0	1	0	1	0	1	0	0	0	0	0	1	0	0	0	1	1	1	1	2	1	1	1
Cre01.g012150.t1.2	Cre01.g012150.t1.2	1	1	1	Cre01.g012150.t1.2 Peptide methionine sulfoxide reductase ALS=MSRA4 DBV=JGI5.5 GN=MSRA4 OS=Chlamydomonas reinhardtii SV=2 TOU=Cre	1	1	1	1	0	0	0	0	0	0	0	0	0	0	0	1	0	0	0	0	0	0	0	0	0	0	0	0	0	0	0	0	0	0	0	0	0	0	0	1	0	0	0	0
Cre01.g012600.t1.1	Cre01.g012600.t1.1	3	3	3	Cre01.g012600.t1.1 Phosphoglucomutase ALS=GPM2 DBV=JGI5.5 GN=GPM2 OS=Chlamydomonas reinhardtii SV=1 TOU=Cre	1	3	3	3	0	0	0	0	0	0	0	0	0	1	1	0	0	1	1	1	0	0	1	1	0	0	2	0	0	0	0	0	0	0	0	0	0	1	1	0	0	1	1	1
Cre01.g013350.t1.2	Cre01.g013350.t1.2	3	3	3	Cre01.g013350.t1.2 None DBV=JGI5.5 OS=Chlamydomonas reinhardtii SV=2 TOU=Cre	1	3	3	3	0	0	0	0	0	0	0	0	2	1	2	0	1	0	0	0	1	0	1	0	2	1	0	0	0	0	0	0	0	0	0	0	2	1	2	0	1	0	0	0
Cre01.g013600.t1.1	Cre01.g013600.t1.1	8	8	8	Cre01.g013600.t1.1 None DBV=JGI5.5 OS=Chlamydomonas reinhardtii SV=1 TOU=Cre	1	8	8	8	0	0	0	0	2	0	0	0	1	2	2	3	0	1	0	0	2	2	2	3	1	1	0	0	0	0	0	0	2	0	0	0	1	2	2	3	0	1	0	0
Cre01.g013700.t2.1;Cre01.g013700.t1.2	Cre01.g013700.t2.1;Cre01.g013700.t1.2	20;20	20;20	20;20	Cre01.g013700.t2.1 None DBV=JGI5.5 OS=Chlamydomonas reinhardtii SV=1 TOU=Cre;Cre01.g013700.t1.2 None DBV=JGI5.5 OS=Chlamydomonas reinhardtii SV=2 TOU=Cre	2	20	20	20	3	1	2	4	4	1	3	7	13	12	12	14	11	9	11	8	11	13	11	11	14	15	11	11	3	1	2	4	4	1	3	7	13	12	12	14	11	9	11	8
Cre01.g015000.t1.2	Cre01.g015000.t1.2	2	2	2	Cre01.g015000.t1.2 Acetylglutamate kinase ALS=AGK1 DBV=JGI5.5 GN=AGK1 OS=Chlamydomonas reinhardtii SV=2 TOU=Cre	1	2	2	2	0	0	0	0	1	0	0	0	0	1	2	1	0	1	0	0	0	0	0	1	0	0	0	0	0	0	0	0	1	0	0	0	0	1	2	1	0	1	0	0
Cre01.g015350.t1.1	Cre01.g015350.t1.1	22	22	22	Cre01.g015350.t1.1 Light-dependent protochlorophyllide reductase ALS=POR1 DBV=JGI5.5 GN=POR1 OS=Chlamydomonas reinhardtii SV=1 TOU=Cre	1	22	22	22	10	13	11	12	10	12	1	0	18	20	17	17	14	20	11	8	16	20	10	20	13	17	8	7	10	13	11	12	10	12	1	0	18	20	17	17	14	20	11	8
Cre01.g016514.t1.1	Cre01.g016514.t1.1	4	4	4	Cre01.g016514.t1.1 None DBV=JGI5.5 OS=Chlamydomonas reinhardtii SV=1 TOU=Cre	1	4	4	4	0	1	0	1	0	0	0	0	2	2	2	2	1	2	0	0	1	2	2	1	1	2	0	0	0	1	0	1	0	0	0	0	2	2	2	2	1	2	0	0
Cre01.g017050.t1.2	Cre01.g017050.t1.2	10	10	10	Cre01.g017050.t1.2 None DBV=JGI5.5 OS=Chlamydomonas reinhardtii SV=2 TOU=Cre	1	10	10	10	2	1	0	1	2	0	2	1	2	2	3	5	3	1	2	3	1	3	4	3	3	2	3	4	2	1	0	1	2	0	2	1	2	2	3	5	3	1	2	3
Cre01.g018600.t1.2	Cre01.g018600.t1.2	3	3	3	Cre01.g018600.t1.2 None DBV=JGI5.5 OS=Chlamydomonas reinhardtii SV=2 TOU=Cre	1	3	3	3	0	0	0	0	0	0	1	0	1	1	2	0	2	1	0	1	1	1	0	1	3	2	2	0	0	0	0	0	0	0	1	0	1	1	2	0	2	1	0	1
Cre01.g018800.t1.2	Cre01.g018800.t1.2	2	2	2	Cre01.g018800.t1.2 Mitochondrial F1F0 ATP synthase subunit 6 ALS=ATP6 DBV=JGI5.5 GN=ATP6 OS=Chlamydomonas reinhardtii SV=2 TOU=Cre	1	2	2	2	1	0	2	2	1	2	1	2	2	1	1	0	0	1	1	2	0	1	2	1	1	1	1	0	1	0	2	2	1	2	1	2	2	1	1	0	0	1	1	2
Cre01.g018900.t1.2	Cre01.g018900.t1.2	2	2	2	Cre01.g018900.t1.2 None DBV=JGI5.5 OS=Chlamydomonas reinhardtii SV=2 TOU=Cre	1	2	2	2	0	0	0	0	1	0	0	0	0	0	2	0	0	0	0	0	0	0	1	0	0	0	0	0	0	0	0	0	1	0	0	0	0	0	2	0	0	0	0	0
Cre01.g019250.t1.2	Cre01.g019250.t1.2	1	1	1	Cre01.g019250.t1.2 Putative dTDP-glucose 4-6-dehydratase DBV=JGI5.5 OS=Chlamydomonas reinhardtii SV=2 TOU=Cre	1	1	1	1	0	0	0	0	0	0	0	0	0	0	0	0	0	0	0	0	1	0	0	0	0	0	0	0	0	0	0	0	0	0	0	0	0	0	0	0	0	0	0	0
Cre01.g019600.t1.2	Cre01.g019600.t1.2	2	2	2	Cre01.g019600.t1.2 None DBV=JGI5.5 OS=Chlamydomonas reinhardtii SV=2 TOU=Cre	1	2	2	2	0	0	0	0	0	0	0	0	1	1	1	0	1	0	0	0	0	1	0	0	0	2	0	0	0	0	0	0	0	0	0	0	1	1	1	0	1	0	0	0
Cre01.g020350.t1.2	Cre01.g020350.t1.2	12	12	12	Cre01.g020350.t1.2 Succinate dehydrogenase subunit b560 ALS=SDH3 DBV=JGI5.5 GN=SDH3 OS=Chlamydomonas reinhardtii SV=2 TOU=Cre	1	12	12	12	5	3	2	3	6	3	3	5	10	10	8	1	5	7	7	8	10	7	7	8	9	8	8	5	5	3	2	3	6	3	3	5	10	10	8	1	5	7	7	8
Cre01.g020918.t1.1	Cre01.g020918.t1.1	5	5	5	Cre01.g020918.t1.1 None DBV=JGI5.5 OS=Chlamydomonas reinhardtii SV=1 TOU=Cre	1	5	5	5	0	0	0	0	0	0	0	0	2	1	1	2	0	1	0	0	1	2	0	2	1	3	2	0	0	0	0	0	0	0	0	0	2	1	1	2	0	1	0	0
Cre01.g021251.t1.1	Cre01.g021251.t1.1	9	9	9	Cre01.g021251.t1.1 None DBV=JGI5.5 OS=Chlamydomonas reinhardtii SV=1 TOU=Cre	1	9	9	9	0	1	0	2	0	0	0	0	3	4	3	3	3	4	0	0	5	6	3	0	2	1	0	0	0	1	0	2	0	0	0	0	3	4	3	3	3	4	0	0
Cre01.g021600.t1.2	Cre01.g021600.t1.2	6	6	6	Cre01.g021600.t1.2 None DBV=JGI5.5 OS=Chlamydomonas reinhardtii SV=2 TOU=Cre	1	6	6	6	0	1	2	0	1	0	0	0	3	2	1	1	1	1	2	1	2	1	2	0	1	1	3	1	0	1	2	0	1	0	0	0	3	2	1	1	1	1	2	1
Cre01.g021650.t1.2	Cre01.g021650.t1.2	8	8	8	Cre01.g021650.t1.2 None DBV=JGI5.5 OS=Chlamydomonas reinhardtii SV=2 TOU=Cre	1	8	8	8	0	0	0	0	0	0	0	0	3	5	6	1	4	2	0	0	2	1	0	0	0	0	0	0	0	0	0	0	0	0	0	0	3	5	6	1	4	2	0	0
Cre01.g023150.t1.2	Cre01.g023150.t1.2	9	9	9	Cre01.g023150.t1.2 Minichromosome maintenance protein ALS=MCM5 DBV=JGI5.5 GN=MCM5 OS=Chlamydomonas reinhardtii SV=2 TOU=Cre	1	9	9	9	1	0	1	0	0	0	0	0	7	0	4	4	2	1	5	1	0	1	3	0	6	4	4	1	1	0	1	0	0	0	0	0	7	0	4	4	2	1	5	1
Cre01.g023300.t1.2	Cre01.g023300.t1.2	2	2	2	Cre01.g023300.t1.2 None DBV=JGI5.5 OS=Chlamydomonas reinhardtii SV=2 TOU=Cre	1	2	2	2	0	0	0	0	0	0	0	0	2	0	2	0	0	0	0	0	0	0	0	0	0	0	0	0	0	0	0	0	0	0	0	0	2	0	2	0	0	0	0	0
Cre01.g023787.t1.1	Cre01.g023787.t1.1	2	2	2	Cre01.g023787.t1.1 None DBV=JGI5.5 OS=Chlamydomonas reinhardtii SV=1 TOU=Cre	1	2	2	2	0	0	0	0	0	0	0	0	0	0	1	1	0	1	0	0	1	0	1	0	0	0	0	0	0	0	0	0	0	0	0	0	0	0	1	1	0	1	0	0
Cre01.g025551.t1.1	Cre01.g025551.t1.1	3	3	3	Cre01.g025551.t1.1 None DBV=JGI5.5 OS=Chlamydomonas reinhardtii SV=1 TOU=Cre	1	3	3	3	0	0	0	0	0	0	0	0	2	0	0	0	0	2	0	0	1	1	0	0	2	1	0	0	0	0	0	0	0	0	0	0	2	0	0	0	0	2	0	0
Cre01.g026600.t1.2	Cre01.g026600.t1.2	4	4	4	Cre01.g026600.t1.2 None DBV=JGI5.5 OS=Chlamydomonas reinhardtii SV=2 TOU=Cre	1	4	4	4	0	0	0	0	0	0	0	0	2	2	2	0	1	2	1	1	1	1	0	0	2	1	2	2	0	0	0	0	0	0	0	0	2	2	2	0	1	2	1	1
Cre01.g026900.t2.1;Cre01.g026900.t1.2	Cre01.g026900.t2.1;Cre01.g026900.t1.2	4;4	4;4	4;4	Cre01.g026900.t2.1 Kynurenine 3-monooxygenase DBV=JGI5.5 OS=Chlamydomonas reinhardtii SV=1 TOU=Cre;Cre01.g026900.t1.2 Kynurenine 3-monooxygenase DBV=JGI5.5 OS=Chlamydomonas reinhardtii SV=2 TOU=Cre	2	4	4	4	0	0	1	0	0	0	0	0	0	0	0	0	0	3	0	0	1	0	0	0	0	0	0	0	0	0	1	0	0	0	0	0	0	0	0	0	0	3	0	0
Cre01.g027000.t1.2	Cre01.g027000.t1.2	25	25	25	Cre01.g027000.t1.2 Ribosomal protein L11, component of cytosolic 80S ribosome and 60S large subunit ALS=RPL11 DBV=JGI5.5 GN=RPL11 OS=Chlamydomonas reinhardtii SV=2 TOU=Cre	1	25	25	25	7	8	8	9	7	8	8	6	16	20	18	7	19	16	17	16	17	18	17	18	21	19	19	17	7	8	8	9	7	8	8	6	16	20	18	7	19	16	17	16
Cre01.g027150.t1.1	Cre01.g027150.t1.1	1	1	1	Cre01.g027150.t1.1 DEAD/DEAH-box helicase DBV=JGI5.5 OS=Chlamydomonas reinhardtii SV=1 TOU=Cre	1	1	1	1	0	0	0	0	0	0	0	0	0	0	0	0	0	0	0	0	0	0	0	0	0	1	0	0	0	0	0	0	0	0	0	0	0	0	0	0	0	0	0	0
Cre01.g027550.t1.1	Cre01.g027550.t1.1	3	3	3	Cre01.g027550.t1.1 Cytochrome P450, CYP97 superfamily, CYP97B family DBV=JGI5.5 OS=Chlamydomonas reinhardtii SV=1 TOU=Cre	1	3	3	3	0	0	0	0	0	0	0	0	1	1	1	1	0	0	0	0	1	0	0	0	3	1	0	1	0	0	0	0	0	0	0	0	1	1	1	1	0	0	0	0
Cre01.g027800.t1.2	Cre01.g027800.t1.2	2	2	2	Cre01.g027800.t1.2 Vacuolar ATP synthase subunit H ALS=ATPvH DBV=JGI5.5 GN=ATPvH OS=Chlamydomonas reinhardtii SV=2 TOU=Cre	1	2	2	2	0	0	0	0	2	2	0	0	1	0	2	1	0	1	0	0	0	0	2	1	0	0	0	0	0	0	0	0	2	2	0	0	1	0	2	1	0	1	0	0
Cre01.g030950.t1.1	Cre01.g030950.t1.1	1	1	1	Cre01.g030950.t1.1 None DBV=JGI5.5 OS=Chlamydomonas reinhardtii SV=1 TOU=Cre	1	1	1	1	0	0	1	0	0	0	0	0	0	0	0	0	0	0	0	0	0	0	0	0	0	0	0	0	0	0	1	0	0	0	0	0	0	0	0	0	0	0	0	0
Cre01.g031100.t1.2	Cre01.g031100.t1.2	9	9	9	Cre01.g031100.t1.2 Predicted protein ALS=TEF30 DBV=JGI5.5 GN=TEF30 OS=Chlamydomonas reinhardtii SV=2 TOU=Cre	1	9	9	9	1	0	0	0	1	1	1	0	4	6	7	5	5	5	3	2	2	5	4	6	5	4	2	4	1	0	0	0	1	1	1	0	4	6	7	5	5	5	3	2
Cre01.g032650.t2.1;Cre01.g032650.t1.2	Cre01.g032650.t2.1;Cre01.g032650.t1.2	11;11	11;11	11;11	Cre01.g032650.t2.1 Transaldolase ALS=TAL1 DBV=JGI5.5 GN=TAL1 OS=Chlamydomonas reinhardtii SV=1 TOU=Cre;Cre01.g032650.t1.2 Transaldolase ALS=TAL1 DBV=JGI5.5 GN=TAL1 OS=Chlamydomonas reinhardtii SV=2 TOU=Cre	2	11	11	11	0	2	3	1	1	5	1	0	3	1	1	3	2	1	0	0	0	0	3	4	3	2	1	0	0	2	3	1	1	5	1	0	3	1	1	3	2	1	0	0
Cre01.g033300.t2.1;Cre01.g033300.t1.2	Cre01.g033300.t2.1;Cre01.g033300.t1.2	5;5	5;5	5;5	Cre01.g033300.t2.1 None DBV=JGI5.5 OS=Chlamydomonas reinhardtii SV=1 TOU=Cre;Cre01.g033300.t1.2 None DBV=JGI5.5 OS=Chlamydomonas reinhardtii SV=2 TOU=Cre	2	5	5	5	0	0	0	1	0	1	0	0	0	1	3	3	2	3	2	3	2	0	0	2	0	0	1	0	0	0	0	1	0	1	0	0	0	1	3	3	2	3	2	3
Cre01.g034150.t1.1	Cre01.g034150.t1.1	27	27	27	Cre01.g034150.t1.1 None DBV=JGI5.5 OS=Chlamydomonas reinhardtii SV=1 TOU=Cre	1	27	27	27	5	0	1	0	5	4	0	0	2	2	13	11	0	1	0	0	3	1	10	7	2	0	0	0	5	0	1	0	5	4	0	0	2	2	13	11	0	1	0	0
Cre01.g034400.t1.1	Cre01.g034400.t1.1	13	13	13	Cre01.g034400.t1.1 None DBV=JGI5.5 OS=Chlamydomonas reinhardtii SV=1 TOU=Cre	1	13	13	13	3	4	6	4	3	4	0	0	7	7	7	5	9	10	0	0	5	4	6	2	1	5	0	0	3	4	6	4	3	4	0	0	7	7	7	5	9	10	0	0
Cre01.g036950.t1.2	Cre01.g036950.t1.2	1	1	1	Cre01.g036950.t1.2 None DBV=JGI5.5 OS=Chlamydomonas reinhardtii SV=2 TOU=Cre	1	1	1	1	0	0	0	0	0	0	0	0	0	0	0	0	0	0	0	0	0	0	0	0	0	1	1	0	0	0	0	0	0	0	0	0	0	0	0	0	0	0	0	0
Cre01.g037850.t1.1	Cre01.g037850.t1.1	10	10	10	Cre01.g037850.t1.1 Acetyl-CoA biotin carboxyl carrier ALS=BCC2 DBV=JGI5.5 GN=BCC2 OS=Chlamydomonas reinhardtii SV=1 TOU=Cre	1	10	10	10	1	0	0	2	2	1	2	2	6	7	5	6	6	6	5	8	7	7	4	5	6	6	7	5	1	0	0	2	2	1	2	2	6	7	5	6	6	6	5	8
Cre01.g039250.t2.1;Cre01.g039250.t1.1	Cre01.g039250.t2.1;Cre01.g039250.t1.1	21;21	21;21	21;21	Cre01.g039250.t2.1 Ribosomal protein S2, component of cytosolic 80S ribosome and 40S small subunit ALS=RPS2 DBV=JGI5.5 GN=RPS2 OS=Chlamydomonas reinhardtii SV=1 TOU=Cre;Cre01.g039250.t1.1 Ribosomal protein S2, component of cytosolic 80S ribosome and 40S sm	2	21	21	21	7	6	6	6	5	5	7	6	11	7	10	11	10	9	10	11	10	13	9	11	12	11	10	9	7	6	6	6	5	5	7	6	11	7	10	11	10	9	10	11
Cre01.g040000.t1.2	Cre01.g040000.t1.2	4	4	4	Cre01.g040000.t1.2 Ribosomal protein L26, component of cytosolic 80S ribosome and 60S large subunit ALS=RPL26 DBV=JGI5.5 GN=RPL26 OS=Chlamydomonas reinhardtii SV=2 TOU=Cre	1	4	4	4	0	0	0	0	0	0	0	0	3	2	3	0	2	2	1	2	1	2	3	1	3	1	3	1	0	0	0	0	0	0	0	0	3	2	3	0	2	2	1	2
Cre01.g042550.t1.1	Cre01.g042550.t1.1	6	6	6	Cre01.g042550.t1.1 None DBV=JGI5.5 OS=Chlamydomonas reinhardtii SV=1 TOU=Cre	1	6	6	6	0	0	2	0	3	0	1	0	1	2	2	1	1	2	3	1	1	1	1	1	1	2	2	1	0	0	2	0	3	0	1	0	1	2	2	1	1	2	3	1
Cre01.g042750.t1.2	Cre01.g042750.t1.2	5	5	5	Cre01.g042750.t1.2 Aconitate hydratase ALS=ACH1 DBV=JGI5.5 GN=ACH1 OS=Chlamydomonas reinhardtii SV=2 TOU=Cre	1	5	5	5	1	0	0	0	1	0	0	0	2	2	2	1	1	2	0	0	0	0	1	1	0	0	1	0	1	0	0	0	1	0	0	0	2	2	2	1	1	2	0	0
Cre01.g044600.t1.2	Cre01.g044600.t1.2	4	4	4	Cre01.g044600.t1.2 None DBV=JGI5.5 OS=Chlamydomonas reinhardtii SV=2 TOU=Cre	1	4	4	4	1	1	1	0	1	1	0	0	4	2	4	3	0	0	0	0	1	0	3	2	1	2	0	0	1	1	1	0	1	1	0	0	4	2	4	3	0	0	0	0
Cre01.g044800.t1.2	Cre01.g044800.t1.2	29	29	29	Cre01.g044800.t1.2 Pyruvate-formate lyase ALS=PFL1 DBV=JGI5.5 GN=PFL1 OS=Chlamydomonas reinhardtii SV=2 TOU=Cre	1	29	29	29	2	9	6	4	2	7	0	7	14	11	13	15	5	18	6	7	7	12	4	10	8	17	7	3	2	9	6	4	2	7	0	7	14	11	13	15	5	18	6	7
Cre01.g045100.t1.2	Cre01.g045100.t1.2	2	2	2	Cre01.g045100.t1.2 None DBV=JGI5.5 OS=Chlamydomonas reinhardtii SV=2 TOU=Cre	1	2	2	2	0	0	0	0	0	0	0	0	0	1	0	0	0	0	1	1	0	0	0	0	1	1	1	1	0	0	0	0	0	0	0	0	0	1	0	0	0	0	1	1
Cre01.g045450.t1.2	Cre01.g045450.t1.2	3	3	3	Cre01.g045450.t1.2 None DBV=JGI5.5 OS=Chlamydomonas reinhardtii SV=2 TOU=Cre	1	3	3	3	0	0	0	0	0	0	0	0	0	0	0	0	2	0	0	0	1	0	0	0	1	0	0	0	0	0	0	0	0	0	0	0	0	0	0	0	2	0	0	0
Cre01.g045550.t1.2	Cre01.g045550.t1.2	9	9	9	Cre01.g045550.t1.2 Triose phosphate transporter DBV=JGI5.5 OS=Chlamydomonas reinhardtii SV=2 TOU=Cre	1	9	9	9	6	6	6	6	6	6	6	6	6	8	8	8	7	5	7	7	6	5	7	7	6	7	6	7	6	6	6	6	6	6	6	6	6	8	8	8	7	5	7	7
Cre01.g045600.t1.1	Cre01.g045600.t1.1	3	3	3	Cre01.g045600.t1.1 Speract/scavenger receptor, transmembrane glycoprotein ALS=SRR12 DBV=JGI5.5 GN=SRR12 OS=Chlamydomonas reinhardtii SV=1 TOU=Cre	1	3	3	3	0	0	0	0	0	0	0	0	1	0	0	2	1	1	0	0	1	1	1	0	0	0	2	0	0	0	0	0	0	0	0	0	1	0	0	2	1	1	0	0
Cre01.g045902.t1.1	Cre01.g045902.t1.1	5	5	5	Cre01.g045902.t1.1 None DBV=JGI5.5 OS=Chlamydomonas reinhardtii SV=1 TOU=Cre	1	5	5	5	0	0	0	0	0	0	0	0	3	2	2	2	1	1	3	2	1	1	1	2	1	3	3	0	0	0	0	0	0	0	0	0	3	2	2	2	1	1	3	2
Cre01.g047550.t1.2	Cre01.g047550.t1.2	7	7	7	Cre01.g047550.t1.2 Small Rab-related GTPase DBV=JGI5.5 OS=Chlamydomonas reinhardtii SV=2 TOU=Cre	1	7	7	7	2	1	1	1	1	0	3	1	1	4	1	1	1	2	1	3	2	2	2	1	2	3	2	1	2	1	1	1	1	0	3	1	1	4	1	1	1	2	1	3
Cre01.g047750.t1.2	Cre01.g047750.t1.2	26	26	26	Cre01.g047750.t1.2 Ribosomal protein L18a, component of cytosolic 80S ribosome and 60S large subunit ALS=RPL18a DBV=JGI5.5 GN=RPL18a OS=Chlamydomonas reinhardtii SV=2 TOU=Cre	1	26	26	26	8	9	10	13	10	8	11	11	20	18	18	13	13	14	18	19	17	18	17	18	19	17	19	18	8	9	10	13	10	8	11	11	20	18	18	13	13	14	18	19
Cre01.g047800.t1.1	Cre01.g047800.t1.1	2	2	2	Cre01.g047800.t1.1 Glutaredoxin, CGFS type ALS=GRX6 DBV=JGI5.5 GN=GRX6 OS=Chlamydomonas reinhardtii SV=1 TOU=Cre	1	2	2	2	0	0	0	0	0	0	0	0	1	2	0	0	0	1	0	0	0	1	0	1	0	1	0	0	0	0	0	0	0	0	0	0	1	2	0	0	0	1	0	0
Cre01.g048950.t1.2	Cre01.g048950.t1.2	6	6	6	Cre01.g048950.t1.2 Uridine 5\- monophosphate synthase ALS=PYR5 DBV=JGI5.5 GN=PYR5 OS=Chlamydomonas reinhardtii SV=2 TOU=Cre	1	6	6	6	0	0	1	0	0	0	0	1	1	4	1	1	2	2	3	3	1	1	2	1	0	2	3	2	0	0	1	0	0	0	0	1	1	4	1	1	2	2	3	3
Cre01.g049000.t1.2	Cre01.g049000.t1.2	7	7	7	Cre01.g049000.t1.2 Pterin dehydratase DBV=JGI5.5 OS=Chlamydomonas reinhardtii SV=2 TOU=Cre	1	7	7	7	2	2	3	3	3	2	0	0	5	5	5	0	6	4	0	0	4	4	4	2	4	3	0	0	2	2	3	3	3	2	0	0	5	5	5	0	6	4	0	0
Cre01.g049600.t1.2	Cre01.g049600.t1.2	2	2	2	Cre01.g049600.t1.2 Expressed protein similar to ATP synthase I ALS=CGLD22 DBV=JGI5.5 GN=CGLD22 OS=Chlamydomonas reinhardtii SV=2 TOU=Cre	1	2	2	2	0	0	0	0	0	0	0	0	0	0	0	0	0	0	0	0	0	0	0	1	1	0	0	0	0	0	0	0	0	0	0	0	0	0	0	0	0	0	0	0
Cre01.g050850.t2.1;Cre01.g050850.t1.2	Cre01.g050850.t2.1;Cre01.g050850.t1.2	23;23	23;23	23;23	Cre01.g050850.t2.1 Protein Phosphatase 1 beta DBV=JGI5.5 OS=Chlamydomonas reinhardtii SV=1 TOU=Cre;Cre01.g050850.t1.2 Protein Phosphatase 1 beta DBV=JGI5.5 OS=Chlamydomonas reinhardtii SV=2 TOU=Cre	2	23	23	23	2	2	1	0	7	7	0	0	2	6	11	14	0	4	0	0	6	2	13	10	3	3	0	0	2	2	1	0	7	7	0	0	2	6	11	14	0	4	0	0
Cre01.g050950.t1.2	Cre01.g050950.t1.2	19	19	19	Cre01.g050950.t1.2 None DBV=JGI5.5 OS=Chlamydomonas reinhardtii SV=2 TOU=Cre	1	19	19	19	6	5	5	4	3	0	0	1	12	11	12	11	7	8	6	5	6	9	10	9	14	13	7	1	6	5	5	4	3	0	0	1	12	11	12	11	7	8	6	5
Cre01.g051400.t2.1;Cre01.g051400.t1.2	Cre01.g051400.t2.1;Cre01.g051400.t1.2	2;2	2;2	2;2	Cre01.g051400.t2.1 KDEL Receptor A ALS=ERD2A DBV=JGI5.5 GN=ERD2A OS=Chlamydomonas reinhardtii SV=1 TOU=Cre;Cre01.g051400.t1.2 KDEL Receptor A ALS=ERD2A DBV=JGI5.5 GN=ERD2A OS=Chlamydomonas reinhardtii SV=2 TOU=Cre	2	2	2	2	0	0	0	0	0	0	0	0	1	2	0	0	0	0	2	1	0	0	0	0	0	0	0	0	0	0	0	0	0	0	0	0	1	2	0	0	0	0	2	1
Cre01.g051500.t1.2	Cre01.g051500.t1.2	1	1	1	Cre01.g051500.t1.2 Uncharacterized thykaloid lumenal polypeptide DBV=JGI5.5 OS=Chlamydomonas reinhardtii SV=2 TOU=Cre	1	1	1	1	0	0	0	0	0	0	0	0	1	1	1	0	1	0	1	0	1	0	1	0	0	0	1	0	0	0	0	0	0	0	0	0	1	1	1	0	1	0	1	0
Cre01.g051900.t1.2	Cre01.g051900.t1.2	6	6	6	Cre01.g051900.t1.2 Rieske iron-sulfur protein of mitochondrial ubiquinol-cytochrome c reductase ALS=RIP1 DBV=JGI5.5 GN=RIP1 OS=Chlamydomonas reinhardtii SV=2 TOU=Cre	1	6	6	6	2	1	3	4	2	0	3	4	5	4	3	3	3	3	3	3	5	4	3	3	3	4	3	3	2	1	3	4	2	0	3	4	5	4	3	3	3	3	3	3
Cre01.g052000.t1.2	Cre01.g052000.t1.2	3	3	3	Cre01.g052000.t1.2 None DBV=JGI5.5 OS=Chlamydomonas reinhardtii SV=2 TOU=Cre	1	3	3	3	0	0	0	0	0	0	0	0	1	0	0	0	0	0	1	0	0	0	1	0	2	0	1	0	0	0	0	0	0	0	0	0	1	0	0	0	0	0	1	0
Cre01.g053000.t1.2;Cre01.g053150.t2.1;Cre01.g053150.t1.2	Cre01.g053000.t1.2;Cre01.g053150.t2.1;Cre01.g053150.t1.2	13;11;10	13;11;10	13;11;10	Cre01.g053000.t1.2 Glycerol-3-phosphate dehydrogenase/dihydroxyacetone-3-phosphate reductase ALS=GPD2 DBV=JGI5.5 GN=GPD2 OS=Chlamydomonas reinhardtii SV=2 TOU=Cre;Cre01.g053150.t2.1 Glycerol-3-phosphate dehydrogenase/dihydroxyacetone-3-phosphate reductase	3	13	13	13	1	5	2	2	3	1	0	2	7	6	7	8	4	4	4	4	5	6	2	7	3	2	2	1	1	5	2	2	3	1	0	2	7	6	7	8	4	4	4	4
Cre01.g053288.t2.1;Cre01.g053288.t1.2	Cre01.g053288.t2.1;Cre01.g053288.t1.2	6;6	6;6	6;6	Cre01.g053288.t2.1 None DBV=JGI5.5 OS=Chlamydomonas reinhardtii SV=1 TOU=Cre;Cre01.g053288.t1.2 None DBV=JGI5.5 OS=Chlamydomonas reinhardtii SV=2 TOU=Cre	2	6	6	6	1	1	1	1	1	0	2	0	0	1	0	0	0	0	0	1	0	0	1	0	0	0	0	1	1	1	1	1	1	0	2	0	0	1	0	0	0	0	0	1
Cre01.g054150.t1.2	Cre01.g054150.t1.2	9	9	9	Cre01.g054150.t1.2 NADPH-dependent thioredoxin reductase ALS=NTR4 DBV=JGI5.5 GN=NTR4 OS=Chlamydomonas reinhardtii SV=2 TOU=Cre	1	9	9	9	1	1	0	1	3	1	0	0	3	3	4	3	4	5	0	0	2	2	6	4	3	2	0	0	1	1	0	1	3	1	0	0	3	3	4	3	4	5	0	0
Cre01.g054500.t1.2	Cre01.g054500.t1.2	39	39	39	Cre01.g054500.t1.2 None DBV=JGI5.5 OS=Chlamydomonas reinhardtii SV=2 TOU=Cre	1	39	39	39	9	10	5	5	6	7	6	8	20	20	18	18	17	21	20	19	16	16	20	17	21	22	20	18	9	10	5	5	6	7	6	8	20	20	18	18	17	21	20	19
Cre01.g055408.t1.1	Cre01.g055408.t1.1	7	7	6	Cre01.g055408.t1.1 None DBV=JGI5.5 OS=Chlamydomonas reinhardtii SV=1 TOU=Cre	1	7	7	6	1	2	1	1	0	0	0	1	5	3	4	3	3	2	4	4	2	2	3	4	5	5	2	2	1	2	1	1	0	0	0	1	5	3	4	3	3	2	4	4
Cre01.g055453.t1.1	Cre01.g055453.t1.1	19	19	19	Cre01.g055453.t1.1 Acetolactate synthase, small subunit ALS=ALS2 DBV=JGI5.5 GN=ALS2 OS=Chlamydomonas reinhardtii SV=1 TOU=Cre	1	19	19	19	4	4	4	8	4	5	0	3	13	11	15	10	14	9	8	10	10	10	8	10	11	10	9	5	4	4	4	8	4	5	0	3	13	11	15	10	14	9	8	10
Cre01.g056331.t1.1	Cre01.g056331.t1.1	2	2	2	Cre01.g056331.t1.1 None DBV=JGI5.5 OS=Chlamydomonas reinhardtii SV=1 TOU=Cre	1	2	2	2	0	0	0	0	0	0	0	0	0	0	0	0	0	1	0	0	0	0	0	0	0	1	0	1	0	0	0	0	0	0	0	0	0	0	0	0	0	1	0	0
Cre01.g058886.t1.1	Cre01.g058886.t1.1	2	2	2	Cre01.g058886.t1.1 None DBV=JGI5.5 OS=Chlamydomonas reinhardtii SV=1 TOU=Cre	1	2	2	2	2	0	0	0	1	0	0	0	0	1	0	0	0	0	0	0	1	1	1	1	0	0	0	0	2	0	0	0	1	0	0	0	0	1	0	0	0	0	0	0
Cre01.g061077.t1.1	Cre01.g061077.t1.1	6	6	6	Cre01.g061077.t1.1 None DBV=JGI5.5 OS=Chlamydomonas reinhardtii SV=1 TOU=Cre	1	6	6	6	0	1	1	1	2	1	0	0	3	3	3	1	3	2	0	0	2	1	2	2	3	3	0	0	0	1	1	1	2	1	0	0	3	3	3	1	3	2	0	0
Cre01.g061807.t1.1	Cre01.g061807.t1.1	3	3	3	Cre01.g061807.t1.1 None DBV=JGI5.5 OS=Chlamydomonas reinhardtii SV=1 TOU=Cre	1	3	3	3	0	1	0	0	0	0	0	1	0	3	0	0	0	0	0	0	0	0	0	1	0	1	0	1	0	1	0	0	0	0	0	1	0	3	0	0	0	0	0	0
Cre01.g063997.t1.1;Cre01.g063997.t2.1	Cre01.g063997.t1.1;Cre01.g063997.t2.1	3;2	3;2	3;2	Cre01.g063997.t1.1 None DBV=JGI5.5 OS=Chlamydomonas reinhardtii SV=1 TOU=Cre;Cre01.g063997.t2.1 None DBV=JGI5.5 OS=Chlamydomonas reinhardtii SV=1 TOU=Cre	2	3	3	3	0	0	1	0	0	0	0	0	0	1	1	1	0	0	0	0	0	0	0	0	0	0	0	0	0	0	1	0	0	0	0	0	0	1	1	1	0	0	0	0
Cre01.g066917.t1.1	Cre01.g066917.t1.1	10	6	6	Cre01.g066917.t1.1 Chlorophyll a/b binding protein of LHCII ALS=LHCBM1 DBV=JGI5.5 GN=LHCBM1 OS=Chlamydomonas reinhardtii SV=1 TOU=Cre	1	10	6	6	5	5	4	5	5	5	5	5	7	7	8	4	7	6	8	7	8	4	8	7	8	5	6	6	3	2	2	3	3	3	3	3	4	4	5	2	4	3	4	4
Cre01.g070202.t1.1	Cre01.g070202.t1.1	2	2	2	Cre01.g070202.t1.1 None DBV=JGI5.5 OS=Chlamydomonas reinhardtii SV=1 TOU=Cre	1	2	2	2	1	0	0	0	0	0	0	0	2	0	0	0	1	0	1	0	0	0	0	0	1	0	0	1	1	0	0	0	0	0	0	0	2	0	0	0	1	0	1	0
Cre01.g071662.t1.1	Cre01.g071662.t1.1	2	1	1	Cre01.g071662.t1.1 Acetyl-CoA synthetase/ligase ALS=ACS1 DBV=JGI5.5 GN=ACS1 OS=Chlamydomonas reinhardtii SV=1 TOU=Cre	1	2	1	1	1	0	1	1	1	1	0	2	1	1	1	1	1	0	1	1	1	1	1	1	1	1	1	2	1	0	1	1	1	1	0	1	1	1	1	1	1	0	1	1
Cre02.g073200.t1.2	Cre02.g073200.t1.2	11	11	11	Cre02.g073200.t1.2 Threonine deaminase ALS=THD1 DBV=JGI5.5 GN=THD1 OS=Chlamydomonas reinhardtii SV=2 TOU=Cre	1	11	11	11	1	0	0	1	1	0	1	0	4	2	5	2	5	2	4	2	0	2	2	2	4	3	2	3	1	0	0	1	1	0	1	0	4	2	5	2	5	2	4	2
Cre02.g073550.t1.2	Cre02.g073550.t1.2	5	5	5	Cre02.g073550.t1.2 None DBV=JGI5.5 OS=Chlamydomonas reinhardtii SV=2 TOU=Cre	1	5	5	5	0	3	0	0	1	1	0	0	0	2	0	1	0	3	0	0	2	0	1	1	0	0	0	0	0	3	0	0	1	1	0	0	0	2	0	1	0	3	0	0
Cre02.g074000.t2.1;Cre02.g074000.t1.1	Cre02.g074000.t2.1;Cre02.g074000.t1.1	1;1	1;1	1;1	Cre02.g074000.t2.1 Centriole proteome protein ALS=POC18 DBV=JGI5.5 GN=POC18 OS=Chlamydomonas reinhardtii SV=1 TOU=Cre;Cre02.g074000.t1.1 Centriole proteome protein ALS=POC18 DBV=JGI5.5 GN=POC18 OS=Chlamydomonas reinhardtii SV=1 TOU=Cre	2	1	1	1	0	0	0	1	0	0	0	0	0	0	0	0	0	0	0	0	0	0	0	0	0	0	0	0	0	0	0	1	0	0	0	0	0	0	0	0	0	0	0	0
Cre02.g074150.t2.1;Cre02.g074150.t1.1	Cre02.g074150.t2.1;Cre02.g074150.t1.1	3;3	3;3	3;3	Cre02.g074150.t2.1 Chlamoypsin, light-gated proton channel rhodopsin ALS=COP5 DBV=JGI5.5 GN=COP5 OS=Chlamydomonas reinhardtii SV=1 TOU=Cre;Cre02.g074150.t1.1 Chlamoypsin, light-gated proton channel rhodopsin ALS=COP5 DBV=JGI5.5 GN=COP5 OS=Chlamydomonas rei	2	3	3	3	0	0	0	0	0	0	0	0	0	1	1	1	1	0	0	1	1	1	1	1	1	0	1	1	0	0	0	0	0	0	0	0	0	1	1	1	1	0	0	1
Cre02.g074300.t1.1	Cre02.g074300.t1.1	2	2	2	Cre02.g074300.t1.1 None DBV=JGI5.5 OS=Chlamydomonas reinhardtii SV=1 TOU=Cre	1	2	2	2	0	0	0	0	0	0	0	0	0	0	0	0	0	0	1	0	0	1	1	1	0	0	1	1	0	0	0	0	0	0	0	0	0	0	0	0	0	0	1	0
Cre02.g074511.t1.1	Cre02.g074511.t1.1	4	4	4	Cre02.g074511.t1.1 None DBV=JGI5.5 OS=Chlamydomonas reinhardtii SV=1 TOU=Cre	1	4	4	4	0	0	0	0	0	1	0	0	0	0	0	0	0	0	0	0	0	2	0	1	3	1	1	0	0	0	0	0	0	1	0	0	0	0	0	0	0	0	0	0
Cre02.g074650.t1.2	Cre02.g074650.t1.2	2	2	2	Cre02.g074650.t1.2 None DBV=JGI5.5 OS=Chlamydomonas reinhardtii SV=2 TOU=Cre	1	2	2	2	0	0	0	0	0	0	0	0	2	0	1	1	0	1	2	1	0	1	2	0	0	1	2	1	0	0	0	0	0	0	0	0	2	0	1	1	0	1	2	1
Cre02.g075700.t1.2	Cre02.g075700.t1.2	12	12	12	Cre02.g075700.t1.2 Ribosomal protein L19, component of cytosolic 80S ribosome and 60S large subunit ALS=RPL19 DBV=JGI5.5 GN=RPL19 OS=Chlamydomonas reinhardtii SV=2 TOU=Cre	1	12	12	12	0	1	0	0	0	0	0	1	5	6	5	2	3	2	2	3	6	3	6	6	9	5	5	3	0	1	0	0	0	0	0	1	5	6	5	2	3	2	2	3
Cre02.g076250.t1.1	Cre02.g076250.t1.1	21	21	21	Cre02.g076250.t1.1 Chloroplast elongation factor G ALS=EFG1 DBV=JGI5.5 GN=EFG1 OS=Chlamydomonas reinhardtii SV=1 TOU=Cre	1	21	21	21	1	4	3	3	3	2	2	4	12	9	9	11	4	9	11	5	4	8	8	7	7	8	11	6	1	4	3	3	3	2	2	4	12	9	9	11	4	9	11	5
Cre02.g076900.t1.1	Cre02.g076900.t1.1	15	15	15	Cre02.g076900.t1.1 cGMP-dependent protein kinase ALS=CGK2 DBV=JGI5.5 GN=CGK2 OS=Chlamydomonas reinhardtii SV=1 TOU=Cre	1	15	15	15	0	0	1	1	0	0	0	2	4	3	4	2	2	3	7	4	2	4	4	4	6	5	3	3	0	0	1	1	0	0	0	2	4	3	4	2	2	3	7	4
Cre02.g077300.t1.2	Cre02.g077300.t1.2	22	22	22	Cre02.g077300.t1.2 Nucleolar protein, Component of C/D snoRNPs ALS=NOP1 DBV=JGI5.5 GN=NOP1 OS=Chlamydomonas reinhardtii SV=2 TOU=Cre	1	22	22	22	11	15	11	13	13	11	12	13	18	19	20	20	17	19	18	19	15	16	14	19	15	16	17	18	11	15	11	13	13	11	12	13	18	19	20	20	17	19	18	19
Cre02.g077350.t1.2	Cre02.g077350.t1.2	1	1	1	Cre02.g077350.t1.2 Histidinol dehydrogenase ALS=HDH1 DBV=JGI5.5 GN=HDH1 OS=Chlamydomonas reinhardtii SV=2 TOU=Cre	1	1	1	1	0	0	0	0	0	0	0	0	1	0	0	0	0	0	0	0	0	0	1	0	0	0	0	0	0	0	0	0	0	0	0	0	1	0	0	0	0	0	0	0
Cre02.g077401.t1.1	Cre02.g077401.t1.1	5	5	5	Cre02.g077401.t1.1 None DBV=JGI5.5 OS=Chlamydomonas reinhardtii SV=1 TOU=Cre	1	5	5	5	0	1	0	0	1	1	0	0	1	1	0	0	0	0	0	0	0	2	0	0	0	0	0	0	0	1	0	0	1	1	0	0	1	1	0	0	0	0	0	0
Cre02.g077700.t1.1	Cre02.g077700.t1.1	3	3	3	Cre02.g077700.t1.1 None DBV=JGI5.5 OS=Chlamydomonas reinhardtii SV=1 TOU=Cre	1	3	3	3	0	0	0	0	1	0	0	0	0	0	1	0	0	0	0	0	0	0	1	0	0	1	0	0	0	0	0	0	1	0	0	0	0	0	1	0	0	0	0	0
Cre02.g078100.t1.1	Cre02.g078100.t1.1	27	27	27	Cre02.g078100.t1.1 Eukaryotic initiation factor, eIF-5B DBV=JGI5.5 OS=Chlamydomonas reinhardtii SV=1 TOU=Cre	1	27	27	27	3	2	0	0	6	9	0	0	11	7	18	10	6	4	0	0	12	5	15	16	3	2	0	0	3	2	0	0	6	9	0	0	11	7	18	10	6	4	0	0
Cre02.g079700.t1.2	Cre02.g079700.t1.2	4	4	4	Cre02.g079700.t1.2 Aspartate carbamoyltransferase ALS=PYR2 DBV=JGI5.5 GN=PYR2 OS=Chlamydomonas reinhardtii SV=2 TOU=Cre	1	4	4	4	0	0	0	0	0	0	0	0	1	0	1	0	0	0	0	0	0	0	1	0	1	1	1	0	0	0	0	0	0	0	0	0	1	0	1	0	0	0	0	0
Cre02.g080200.t1.2	Cre02.g080200.t1.2	18	18	18	Cre02.g080200.t1.2 Transketolase ALS=TRK1 DBV=JGI5.5 GN=TRK1 OS=Chlamydomonas reinhardtii SV=2 TOU=Cre	1	18	18	18	5	6	8	4	4	2	3	2	11	12	6	3	5	6	8	5	6	8	3	7	8	5	4	3	5	6	8	4	4	2	3	2	11	12	6	3	5	6	8	5
Cre02.g080700.t1.2;Cre02.g080600.t1.2	Cre02.g080700.t1.2;Cre02.g080600.t1.2	21;20	18;17	18;17	Cre02.g080700.t1.2 Endoplasmic reticulum associated Hsp70 protein ALS=BIP1 DBV=JGI5.5 GN=BIP1 OS=Chlamydomonas reinhardtii SV=2 TOU=Cre;Cre02.g080600.t1.2 None DBV=JGI5.5 OS=Chlamydomonas reinhardtii SV=2 TOU=Cre	2	21	18	18	2	1	0	0	0	1	4	2	11	14	7	14	6	9	11	11	7	10	8	12	11	13	10	12	0	0	0	0	0	1	2	0	9	11	6	11	4	7	8	8
Cre02.g081050.t1.2	Cre02.g081050.t1.2	16	16	16	Cre02.g081050.t1.2 Flagellar Associated Protein ALS=FAP24 DBV=JGI5.5 GN=FAP24 OS=Chlamydomonas reinhardtii SV=2 TOU=Cre	1	16	16	16	8	8	6	5	4	6	5	4	9	9	9	6	6	8	7	8	2	2	6	3	10	6	5	2	8	8	6	5	4	6	5	4	9	9	9	6	6	8	7	8
Cre02.g081250.t1.2	Cre02.g081250.t1.2	42	42	42	Cre02.g081250.t1.2 None DBV=JGI5.5 OS=Chlamydomonas reinhardtii SV=2 TOU=Cre	1	42	42	42	11	9	11	16	15	11	1	5	18	26	21	23	22	23	15	13	15	20	20	24	17	18	13	12	11	9	11	16	15	11	1	5	18	26	21	23	22	23	15	13
Cre02.g082200.t1.1;Cre02.g082150.t1.1	Cre02.g082200.t1.1	23;1	1;0	1;0	Cre02.g082200.t1.1 Homoserine kinase DBV=JGI5.5 OS=Chlamydomonas reinhardtii SV=1 TOU=Cre	2	23	1	1	12	12	11	11	10	9	14	12	15	16	14	14	16	15	18	19	16	17	14	14	16	16	19	19	0	0	0	0	0	0	0	0	0	0	0	0	0	0	1	0
Cre02.g082250.t1.1	Cre02.g082250.t1.1	34	34	12	Cre02.g082250.t1.1 None DBV=JGI5.5 OS=Chlamydomonas reinhardtii SV=1 TOU=Cre	1	34	34	12	17	19	17	16	15	14	20	18	25	25	20	22	25	25	27	29	25	26	22	22	25	26	28	28	17	19	17	16	15	14	20	18	25	25	20	22	25	25	27	29
Cre02.g082500.t1.1	Cre02.g082500.t1.1	2	2	2	Cre02.g082500.t1.1 Photosystem I reaction center subunit N, chloroplastic ALS=PSAN DBV=JGI5.5 GN=PSAN OS=Chlamydomonas reinhardtii SV=1 TOU=Cre	1	2	2	2	0	0	1	1	0	0	0	0	2	1	1	0	0	1	1	1	1	1	1	1	1	1	1	1	0	0	1	1	0	0	0	0	2	1	1	0	0	1	1	1
Cre02.g083550.t1.1	Cre02.g083550.t1.1	1	1	1	Cre02.g083550.t1.1 None DBV=JGI5.5 OS=Chlamydomonas reinhardtii SV=1 TOU=Cre	1	1	1	1	0	0	1	0	0	0	0	0	1	0	1	0	0	0	0	0	1	0	0	0	0	1	0	0	0	0	1	0	0	0	0	0	1	0	1	0	0	0	0	0
Cre02.g083800.t2.1;Cre02.g083800.t1.2	Cre02.g083800.t2.1;Cre02.g083800.t1.2	18;18	18;18	18;18	Cre02.g083800.t2.1 dTDP-glucose 4,6-dehydratase DBV=JGI5.5 OS=Chlamydomonas reinhardtii SV=1 TOU=Cre;Cre02.g083800.t1.2 dTDP-glucose 4,6-dehydratase DBV=JGI5.5 OS=Chlamydomonas reinhardtii SV=2 TOU=Cre	2	18	18	18	9	5	7	4	7	6	7	6	10	11	11	4	9	9	11	10	9	5	7	11	8	6	9	4	9	5	7	4	7	6	7	6	10	11	11	4	9	9	11	10
Cre02.g084000.t1.2	Cre02.g084000.t1.2	4	4	4	Cre02.g084000.t1.2 None DBV=JGI5.5 OS=Chlamydomonas reinhardtii SV=2 TOU=Cre	1	4	4	4	0	1	1	2	1	0	1	1	4	3	3	0	2	0	2	2	1	3	3	2	3	2	2	3	0	1	1	2	1	0	1	1	4	3	3	0	2	0	2	2
Cre02.g084350.t1.2	Cre02.g084350.t1.2	2	2	2	Cre02.g084350.t1.2 Predicted protein ALS=CGLD1 DBV=JGI5.5 GN=CGLD1 OS=Chlamydomonas reinhardtii SV=2 TOU=Cre	1	2	2	2	0	0	0	1	0	0	1	0	1	2	1	0	2	1	1	1	1	2	1	2	2	1	1	1	0	0	0	1	0	0	1	0	1	2	1	0	2	1	1	1
Cre02.g085450.t1.2	Cre02.g085450.t1.2	3	3	3	Cre02.g085450.t1.2 Coproporphyrinogen III oxidase ALS=CPX1 DBV=JGI5.5 GN=CPX1 OS=Chlamydomonas reinhardtii SV=2 TOU=Cre	1	3	3	3	0	0	0	0	0	0	0	0	0	1	0	2	0	1	0	1	0	0	0	0	0	0	0	1	0	0	0	0	0	0	0	0	0	1	0	2	0	1	0	1
Cre02.g085900.t1.2	Cre02.g085900.t1.2	8	8	8	Cre02.g085900.t1.2 None DBV=JGI5.5 OS=Chlamydomonas reinhardtii SV=2 TOU=Cre	1	8	8	8	2	0	1	0	0	0	2	1	1	2	7	6	3	5	2	3	3	4	2	4	3	4	0	2	2	0	1	0	0	0	2	1	1	2	7	6	3	5	2	3
Cre02.g087700.t1.2	Cre02.g087700.t1.2	10	10	10	Cre02.g087700.t1.2 Ascorbate peroxidase ALS=APX1 DBV=JGI5.5 GN=APX1 OS=Chlamydomonas reinhardtii SV=2 TOU=Cre	1	10	10	10	2	4	4	2	6	4	0	0	2	4	5	4	5	5	0	0	2	0	3	3	0	0	0	0	2	4	4	2	6	4	0	0	2	4	5	4	5	5	0	0
Cre02.g088000.t1.2	Cre02.g088000.t1.2	21	21	21	Cre02.g088000.t1.2 Prohibitin ALS=PHB1 DBV=JGI5.5 GN=PHB1 OS=Chlamydomonas reinhardtii SV=2 TOU=Cre	1	21	21	21	7	7	7	4	9	7	9	8	10	12	13	15	11	9	9	6	9	8	11	10	14	11	12	13	7	7	7	4	9	7	9	8	10	12	13	15	11	9	9	6
Cre02.g088850.t1.2	Cre02.g088850.t1.2	7	7	7	Cre02.g088850.t1.2 None DBV=JGI5.5 OS=Chlamydomonas reinhardtii SV=2 TOU=Cre	1	7	7	7	4	4	5	6	6	5	0	0	7	7	7	6	7	7	0	0	7	6	7	7	7	5	0	0	4	4	5	6	6	5	0	0	7	7	7	6	7	7	0	0
Cre02.g088900.t1.2	Cre02.g088900.t1.2	15	15	15	Cre02.g088900.t1.2 Plastid ribosomal protein L1 ALS=PRPL1 DBV=JGI5.5 GN=PRPL1 OS=Chlamydomonas reinhardtii SV=2 TOU=Cre	1	15	15	15	7	5	8	5	4	3	7	8	10	12	9	12	12	12	12	9	12	11	9	10	13	11	12	10	7	5	8	5	4	3	7	8	10	12	9	12	12	12	12	9
Cre02.g089100.t1.2	Cre02.g089100.t1.2	9	9	9	Cre02.g089100.t1.2 Delta subunit of COP-I complex ALS=COPD1 DBV=JGI5.5 GN=COPD1 OS=Chlamydomonas reinhardtii SV=2 TOU=Cre	1	9	9	9	0	0	0	0	0	0	0	1	5	5	6	5	5	1	3	2	3	3	4	4	5	4	5	0	0	0	0	0	0	0	0	1	5	5	6	5	5	1	3	2
Cre02.g090850.t1.1	Cre02.g090850.t1.1	36	34	34	Cre02.g090850.t1.1 ClpB chaperone, Hsp100 family ALS=CLPB3 DBV=JGI5.5 GN=CLPB3 OS=Chlamydomonas reinhardtii SV=1 TOU=Cre	1	36	34	34	1	3	1	3	2	4	0	0	2	18	2	15	0	16	0	12	3	9	3	13	0	5	0	3	1	3	0	3	1	3	0	0	2	18	0	14	0	15	0	12
Cre02.g091100.t1.2	Cre02.g091100.t1.2	3	3	3	Cre02.g091100.t1.2 Ribosomal protein L15, component of cytosolic 80S ribosome and 60S large subunit ALS=RPL15 DBV=JGI5.5 GN=RPL15 OS=Chlamydomonas reinhardtii SV=2 TOU=Cre	1	3	3	3	0	0	0	0	0	0	0	0	2	2	2	1	2	0	1	1	1	2	1	1	2	1	1	1	0	0	0	0	0	0	0	0	2	2	2	1	2	0	1	1
Cre02.g092250.t1.2	Cre02.g092250.t1.2	3	3	3	Cre02.g092250.t1.2 Peptidyl-prolyl cis-trans isomerase, FKBP-type DBV=JGI5.5 OS=Chlamydomonas reinhardtii SV=2 TOU=Cre	1	3	3	3	0	0	0	0	0	0	0	0	0	0	2	3	0	0	0	0	0	0	1	1	0	0	0	0	0	0	0	0	0	0	0	0	0	0	2	3	0	0	0	0
Cre02.g092350.t1.2	Cre02.g092350.t1.2	2	2	2	Cre02.g092350.t1.2 Cytochrome P450, CYP51 superfamily; sterol 14 desaturase DBV=JGI5.5 OS=Chlamydomonas reinhardtii SV=2 TOU=Cre	1	2	2	2	0	0	0	0	0	0	0	0	2	0	1	0	0	0	0	0	1	0	0	0	0	0	1	0	0	0	0	0	0	0	0	0	2	0	1	0	0	0	0	0
Cre02.g092400.t1.1	Cre02.g092400.t1.1	1	1	1	Cre02.g092400.t1.1 None DBV=JGI5.5 OS=Chlamydomonas reinhardtii SV=1 TOU=Cre	1	1	1	1	0	0	0	0	1	0	0	0	0	0	1	0	0	0	0	0	0	0	0	0	0	0	0	0	0	0	0	0	1	0	0	0	0	0	1	0	0	0	0	0
Cre02.g092900.t1.2	Cre02.g092900.t1.2	1	1	1	Cre02.g092900.t1.2 GMP synthetase ALS=GUA1 DBV=JGI5.5 GN=GUA1 OS=Chlamydomonas reinhardtii SV=2 TOU=Cre	1	1	1	1	0	0	0	0	0	0	0	0	0	0	0	0	0	0	0	1	0	0	1	0	0	0	1	0	0	0	0	0	0	0	0	0	0	0	0	0	0	0	0	1
Cre02.g093150.t2.1;Cre02.g093150.t1.2	Cre02.g093150.t2.1;Cre02.g093150.t1.2	1;1	1;1	1;1	Cre02.g093150.t2.1 None DBV=JGI5.5 OS=Chlamydomonas reinhardtii SV=1 TOU=Cre;Cre02.g093150.t1.2 None DBV=JGI5.5 OS=Chlamydomonas reinhardtii SV=2 TOU=Cre	2	1	1	1	0	0	0	0	0	0	0	0	0	1	1	1	0	0	0	0	0	1	0	0	0	0	0	0	0	0	0	0	0	0	0	0	0	1	1	1	0	0	0	0
Cre02.g093350.t2.1;Cre02.g093350.t1.1	Cre02.g093350.t2.1;Cre02.g093350.t1.1	2;2	2;2	2;2	Cre02.g093350.t2.1 None DBV=JGI5.5 OS=Chlamydomonas reinhardtii SV=1 TOU=Cre;Cre02.g093350.t1.1 None DBV=JGI5.5 OS=Chlamydomonas reinhardtii SV=1 TOU=Cre	2	2	2	2	0	0	0	0	0	0	0	0	0	1	0	0	0	0	1	1	0	0	0	0	0	1	0	0	0	0	0	0	0	0	0	0	0	1	0	0	0	0	1	1
Cre02.g093650.t1.2	Cre02.g093650.t1.2	9	9	9	Cre02.g093650.t1.2 None DBV=JGI5.5 OS=Chlamydomonas reinhardtii SV=2 TOU=Cre	1	9	9	9	5	3	3	5	5	5	0	0	6	6	7	2	7	5	0	0	9	8	6	8	7	6	0	0	5	3	3	5	5	5	0	0	6	6	7	2	7	5	0	0
Cre02.g095106.t1.1	Cre02.g095106.t1.1	2	2	2	Cre02.g095106.t1.1 None DBV=JGI5.5 OS=Chlamydomonas reinhardtii SV=1 TOU=Cre	1	2	2	2	0	0	1	1	0	0	0	0	0	1	0	0	0	0	1	1	0	0	0	1	0	1	0	0	0	0	1	1	0	0	0	0	0	1	0	0	0	0	1	1
Cre02.g095137.t2.1;Cre02.g095137.t1.1	Cre02.g095137.t2.1;Cre02.g095137.t1.1	16;16	16;16	16;16	Cre02.g095137.t2.1 Pyruvate-ferredoxin oxidoreductase DBV=JGI5.5 OS=Chlamydomonas reinhardtii SV=1 TOU=Cre;Cre02.g095137.t1.1 Pyruvate-ferredoxin oxidoreductase DBV=JGI5.5 OS=Chlamydomonas reinhardtii SV=1 TOU=Cre	2	16	16	16	5	4	5	4	5	5	0	0	5	4	9	6	7	11	1	0	9	7	11	6	4	5	7	1	5	4	5	4	5	5	0	0	5	4	9	6	7	11	1	0
Cre02.g095200.t1.2	Cre02.g095200.t1.2	3	3	3	Cre02.g095200.t1.2 None DBV=JGI5.5 OS=Chlamydomonas reinhardtii SV=2 TOU=Cre	1	3	3	3	0	0	0	0	0	0	0	0	1	0	1	1	1	0	1	0	0	0	1	0	0	0	0	0	0	0	0	0	0	0	0	0	1	0	1	1	1	0	1	0
Cre02.g095250.t1.1;Cre02.g095550.t1.1	Cre02.g095250.t1.1;Cre02.g095550.t1.1	3;2	3;2	3;2	Cre02.g095250.t1.1 None DBV=JGI5.5 OS=Chlamydomonas reinhardtii SV=1 TOU=Cre;Cre02.g095550.t1.1 None DBV=JGI5.5 OS=Chlamydomonas reinhardtii SV=1 TOU=Cre	2	3	3	3	0	0	0	1	1	0	0	0	1	0	0	0	0	0	0	0	1	0	0	0	0	0	0	0	0	0	0	1	1	0	0	0	1	0	0	0	0	0	0	0
Cre02.g099850.t1.1	Cre02.g099850.t1.1	4	4	4	Cre02.g099850.t1.1 Pyruvate dehydrogenase, E1 component, alpha subunit ALS=PDC2 DBV=JGI5.5 GN=PDC2 OS=Chlamydomonas reinhardtii SV=1 TOU=Cre	1	4	4	4	1	1	0	2	0	0	0	0	1	3	1	3	2	2	2	2	0	0	0	1	0	2	1	0	1	1	0	2	0	0	0	0	1	3	1	3	2	2	2	2
Cre02.g100950.t1.1	Cre02.g100950.t1.1	2	2	2	Cre02.g100950.t1.1 None DBV=JGI5.5 OS=Chlamydomonas reinhardtii SV=1 TOU=Cre	1	2	2	2	0	0	0	0	0	1	1	0	1	0	1	1	1	1	1	1	0	1	0	0	0	1	1	2	0	0	0	0	0	1	1	0	1	0	1	1	1	1	1	1
Cre02.g101400.t1.2	Cre02.g101400.t1.2	15	15	15	Cre02.g101400.t1.2 Clathrin Heavy Chain ALS=CHC1 DBV=JGI5.5 GN=CHC1 OS=Chlamydomonas reinhardtii SV=2 TOU=Cre	1	15	15	15	0	0	0	0	1	0	0	0	2	1	4	4	1	2	1	1	1	0	3	1	3	0	5	1	0	0	0	0	1	0	0	0	2	1	4	4	1	2	1	1
Cre02.g102250.t1.2	Cre02.g102250.t1.2	29	29	29	Cre02.g102250.t1.2 Ribosomal protein S3, component of cytosolic 80S ribosome and 40S small subunit ALS=RPS3 DBV=JGI5.5 GN=RPS3 OS=Chlamydomonas reinhardtii SV=2 TOU=Cre	1	29	29	29	16	15	17	19	19	17	18	16	20	24	23	22	21	21	22	24	21	24	22	22	26	23	22	21	16	15	17	19	19	17	18	16	20	24	23	22	21	21	22	24
Cre02.g104350.t2.1;Cre02.g104350.t1.2	Cre02.g104350.t2.1;Cre02.g104350.t1.2	2;2	2;2	2;2	Cre02.g104350.t2.1 Protein disulfide isomerase ALS=PDI5 DBV=JGI5.5 GN=PDI5 OS=Chlamydomonas reinhardtii SV=1 TOU=Cre;Cre02.g104350.t1.2 Protein disulfide isomerase ALS=PDI5 DBV=JGI5.5 GN=PDI5 OS=Chlamydomonas reinhardtii SV=2 TOU=Cre	2	2	2	2	0	0	0	0	0	0	1	1	0	0	1	0	0	1	0	0	0	0	0	1	1	1	0	0	0	0	0	0	0	0	1	1	0	0	1	0	0	1	0	0
Cre02.g104900.t1.2	Cre02.g104900.t1.2	6	6	6	Cre02.g104900.t1.2 Flagellar Associated Protein ALS=FAP204 DBV=JGI5.5 GN=FAP204 OS=Chlamydomonas reinhardtii SV=2 TOU=Cre	1	6	6	6	1	0	0	0	0	0	0	0	5	0	3	1	0	0	2	0	4	1	1	0	2	0	0	0	1	0	0	0	0	0	0	0	5	0	3	1	0	0	2	0
Cre02.g106200.t1.2	Cre02.g106200.t1.2	1	1	1	Cre02.g106200.t1.2 None DBV=JGI5.5 OS=Chlamydomonas reinhardtii SV=2 TOU=Cre	1	1	1	1	0	0	0	0	0	0	0	0	1	1	1	0	1	1	1	1	1	0	0	1	1	1	0	0	0	0	0	0	0	0	0	0	1	1	1	0	1	1	1	1
Cre02.g106600.t1.2	Cre02.g106600.t1.2	10	10	10	Cre02.g106600.t1.2 Ribosomal protein S19, component of cytosolic 80S ribosome and 40S small subunit ALS=RPS19 DBV=JGI5.5 GN=RPS19 OS=Chlamydomonas reinhardtii SV=2 TOU=Cre	1	10	10	10	1	2	3	2	1	2	3	4	7	4	5	1	7	2	4	5	5	5	7	5	8	4	7	5	1	2	3	2	1	2	3	4	7	4	5	1	7	2	4	5
Cre02.g106850.t1.2	Cre02.g106850.t1.2	5	5	5	Cre02.g106850.t1.2 None DBV=JGI5.5 OS=Chlamydomonas reinhardtii SV=2 TOU=Cre	1	5	5	5	0	0	0	0	1	0	0	0	2	1	4	2	2	2	0	0	1	0	0	2	0	0	0	0	0	0	0	0	1	0	0	0	2	1	4	2	2	2	0	0
Cre02.g107200.t1.1	Cre02.g107200.t1.1	4	4	4	Cre02.g107200.t1.1 None DBV=JGI5.5 OS=Chlamydomonas reinhardtii SV=1 TOU=Cre	1	4	4	4	0	0	0	1	0	0	0	0	1	2	1	0	2	0	3	3	3	2	2	2	2	2	1	0	0	0	0	1	0	0	0	0	1	2	1	0	2	0	3	3
Cre02.g107350.t1.1	Cre02.g107350.t1.1	2	2	2	Cre02.g107350.t1.1 Dynein heavy chain 4, novel minor type dynein (monomeric) ALS=DHC4 DBV=JGI5.5 GN=DHC4 OS=Chlamydomonas reinhardtii SV=1 TOU=Cre	1	2	2	2	0	0	0	0	0	1	1	0	1	1	1	0	0	1	1	0	1	0	1	0	1	0	1	1	0	0	0	0	0	1	1	0	1	1	1	0	0	1	1	0
Cre02.g113100.t1.2	Cre02.g113100.t1.2	5	5	5	Cre02.g113100.t1.2 None DBV=JGI5.5 OS=Chlamydomonas reinhardtii SV=2 TOU=Cre	1	5	5	5	2	2	3	2	3	1	3	4	5	4	3	0	4	3	4	4	3	4	3	3	5	4	4	4	2	2	3	2	3	1	3	4	5	4	3	0	4	3	4	4
Cre02.g113550.t1.2	Cre02.g113550.t1.2	3	3	3	Cre02.g113550.t1.2 None DBV=JGI5.5 OS=Chlamydomonas reinhardtii SV=2 TOU=Cre	1	3	3	3	0	0	0	0	1	0	1	0	1	0	1	0	0	0	0	0	1	0	0	0	0	0	0	0	0	0	0	0	1	0	1	0	1	0	1	0	0	0	0	0
Cre02.g113600.t1.2	Cre02.g113600.t1.2	3	3	3	Cre02.g113600.t1.2 None DBV=JGI5.5 OS=Chlamydomonas reinhardtii SV=2 TOU=Cre	1	3	3	3	0	0	0	0	0	0	0	0	0	0	1	0	0	0	0	0	0	0	0	2	0	0	0	0	0	0	0	0	0	0	0	0	0	0	1	0	0	0	0	0
Cre02.g114250.t1.2	Cre02.g114250.t1.2	6	6	6	Cre02.g114250.t1.2 Naphthoate synthase ALS=MEN2 DBV=JGI5.5 GN=MEN2 OS=Chlamydomonas reinhardtii SV=2 TOU=Cre	1	6	6	6	0	0	0	0	0	0	0	0	1	0	2	0	0	0	1	0	0	1	0	0	2	2	1	0	0	0	0	0	0	0	0	0	1	0	2	0	0	0	1	0
Cre02.g114600.t1.2	Cre02.g114600.t1.2	7	7	7	Cre02.g114600.t1.2 2-cys peroxiredoxin ALS=PRX2 DBV=JGI5.5 GN=PRX2 OS=Chlamydomonas reinhardtii SV=2 TOU=Cre	1	7	7	7	0	1	1	1	4	5	1	1	5	5	5	2	3	4	3	3	3	5	4	4	4	2	2	2	0	1	1	1	4	5	1	1	5	5	5	2	3	4	3	3
Cre02.g115000.t1.1	Cre02.g115000.t1.1	3	3	3	Cre02.g115000.t1.1 None DBV=JGI5.5 OS=Chlamydomonas reinhardtii SV=1 TOU=Cre	1	3	3	3	0	0	0	0	0	0	0	0	1	0	1	2	0	2	0	0	0	1	1	0	0	0	0	0	0	0	0	0	0	0	0	0	1	0	1	2	0	2	0	0
Cre02.g115200.t1.2	Cre02.g115200.t1.2	12	12	12	Cre02.g115200.t1.2 Ribosomal protein L27a, component of cytosolic 80S ribosome and 60S large subunit ALS=RPL27a DBV=JGI5.5 GN=RPL27a OS=Chlamydomonas reinhardtii SV=2 TOU=Cre	1	12	12	12	3	1	4	5	4	2	3	1	8	7	8	1	6	6	5	4	7	9	7	7	10	6	8	7	3	1	4	5	4	2	3	1	8	7	8	1	6	6	5	4
Cre02.g116750.t2.1;Cre02.g116750.t1.1	Cre02.g116750.t2.1;Cre02.g116750.t1.1	29;29	29;29	27;27	Cre02.g116750.t2.1 Mitochondrial F1F0 ATP synthase, alpha subunit ALS=ATP1A DBV=JGI5.5 GN=ATP1A OS=Chlamydomonas reinhardtii SV=1 TOU=Cre;Cre02.g116750.t1.1 Mitochondrial F1F0 ATP synthase, alpha subunit ALS=ATP1A DBV=JGI5.5 GN=ATP1A OS=Chlamydomonas reinh	2	29	29	27	15	19	14	9	15	12	11	13	20	21	17	18	20	22	23	21	19	14	15	14	15	15	18	12	15	19	14	9	15	12	11	13	20	21	17	18	20	22	23	21
Cre02.g118500.t1.1	Cre02.g118500.t1.1	9	9	9	Cre02.g118500.t1.1 Beta\ subunit of COP-I complex ALS=COPB2 DBV=JGI5.5 GN=COPB2 OS=Chlamydomonas reinhardtii SV=1 TOU=Cre	1	9	9	9	0	0	0	0	0	0	1	0	2	2	1	0	2	1	2	0	2	1	0	3	1	1	0	1	0	0	0	0	0	0	1	0	2	2	1	0	2	1	2	0
Cre02.g118950.t1.2	Cre02.g118950.t1.2	4	4	4	Cre02.g118950.t1.2 Plastid ribosomal protein S17 ALS=PRPS17 DBV=JGI5.5 GN=PRPS17 OS=Chlamydomonas reinhardtii SV=2 TOU=Cre	1	4	4	4	1	0	1	2	1	1	3	2	1	3	1	0	2	1	3	2	2	1	1	3	3	2	1	3	1	0	1	2	1	1	3	2	1	3	1	0	2	1	3	2
Cre02.g120150.t1.2;Cre02.g120100.t1.2	Cre02.g120150.t1.2;Cre02.g120100.t1.2	5;5	5;5	5;5	Cre02.g120150.t1.2 Ribulose-1,5-bisphosphate carboxylase/oxygenase small subunit 2 ALS=RBCS2 DBV=JGI5.5 GN=RBCS2 OS=Chlamydomonas reinhardtii SV=2 TOU=Cre;Cre02.g120100.t1.2 Ribulose-1,5-bisphosphate carboxylase/oxygenase small subunit 1, chloroplast precu	2	5	5	5	0	0	1	3	1	1	2	2	2	4	2	2	3	3	2	2	3	3	2	3	4	3	3	3	0	0	1	3	1	1	2	2	2	4	2	2	3	3	2	2
Cre02.g120250.t2.1;Cre02.g120250.t1.1;Cre02.g120200.t1.2	Cre02.g120250.t2.1;Cre02.g120250.t1.1	7;7;1	7;7;1	7;7;1	Cre02.g120250.t2.1 Calcium/calmodulin-dependent protein kinase DBV=JGI5.5 OS=Chlamydomonas reinhardtii SV=1 TOU=Cre;Cre02.g120250.t1.1 Calcium/calmodulin-dependent protein kinase DBV=JGI5.5 OS=Chlamydomonas reinhardtii SV=1 TOU=Cre	3	7	7	7	2	1	0	0	1	2	1	1	3	2	1	4	0	2	0	0	1	0	0	1	1	1	2	0	2	1	0	0	1	2	1	1	3	2	1	4	0	2	0	0
Cre02.g141100.t1.2	Cre02.g141100.t1.2	11	11	11	Cre02.g141100.t1.2 None DBV=JGI5.5 OS=Chlamydomonas reinhardtii SV=2 TOU=Cre	1	11	11	11	0	1	2	1	2	1	1	2	5	6	8	4	4	2	5	3	2	2	2	5	3	2	6	3	0	1	2	1	2	1	1	2	5	6	8	4	4	2	5	3
Cre02.g141166.t1.1	Cre02.g141166.t1.1	2	2	2	Cre02.g141166.t1.1 None DBV=JGI5.5 OS=Chlamydomonas reinhardtii SV=1 TOU=Cre	1	2	2	2	0	0	0	0	0	0	0	0	0	1	0	0	0	0	0	0	0	0	0	0	0	1	0	0	0	0	0	0	0	0	0	0	0	1	0	0	0	0	0	0
Cre02.g141250.t1.2	Cre02.g141250.t1.2	2	2	2	Cre02.g141250.t1.2 None DBV=JGI5.5 OS=Chlamydomonas reinhardtii SV=2 TOU=Cre	1	2	2	2	0	0	0	0	0	0	0	0	2	0	1	1	0	1	1	0	1	1	1	0	1	0	1	0	0	0	0	0	0	0	0	0	2	0	1	1	0	1	1	0
Cre02.g141400.t1.2	Cre02.g141400.t1.2	26	26	26	Cre02.g141400.t1.2 Phosphoenolpyruvate carboxykinase ALS=PCK1 DBV=JGI5.5 GN=PCK1 OS=Chlamydomonas reinhardtii SV=2 TOU=Cre	1	26	26	26	9	6	10	10	7	6	5	4	14	16	14	17	13	14	18	14	11	14	12	12	15	18	11	8	9	6	10	10	7	6	5	4	14	16	14	17	13	14	18	14
Cre02.g141550.t1.2	Cre02.g141550.t1.2	10	10	10	Cre02.g141550.t1.2 None DBV=JGI5.5 OS=Chlamydomonas reinhardtii SV=2 TOU=Cre	1	10	10	10	1	0	5	1	2	3	3	2	7	5	6	6	4	6	5	4	4	4	5	7	6	4	6	2	1	0	5	1	2	3	3	2	7	5	6	6	4	6	5	4
Cre02.g141706.t2.1;Cre02.g141706.t1.1	Cre02.g141706.t2.1;Cre02.g141706.t1.1	3;3	3;3	3;3	Cre02.g141706.t2.1 None DBV=JGI5.5 OS=Chlamydomonas reinhardtii SV=1 TOU=Cre;Cre02.g141706.t1.1 None DBV=JGI5.5 OS=Chlamydomonas reinhardtii SV=1 TOU=Cre	2	3	3	3	0	0	0	0	0	0	0	0	1	0	0	1	0	0	0	0	2	0	0	0	1	0	0	0	0	0	0	0	0	0	0	0	1	0	0	1	0	0	0	0
Cre02.g142126.t1.1	Cre02.g142126.t1.1	2	2	2	Cre02.g142126.t1.1 Flagellar Associated Protein ALS=FAP115 DBV=JGI5.5 GN=FAP115 OS=Chlamydomonas reinhardtii SV=1 TOU=Cre	1	2	2	2	0	0	0	0	0	0	0	0	0	0	1	0	0	0	0	0	0	0	2	0	0	0	0	0	0	0	0	0	0	0	0	0	0	0	1	0	0	0	0	0
Cre02.g142146.t1.1	Cre02.g142146.t1.1	11	11	11	Cre02.g142146.t1.1 None DBV=JGI5.5 OS=Chlamydomonas reinhardtii SV=1 TOU=Cre	1	11	11	11	2	1	2	5	5	4	4	4	8	2	5	8	6	3	6	8	2	4	4	6	2	4	6	6	2	1	2	5	5	4	4	4	8	2	5	8	6	3	6	8
Cre02.g142206.t1.1	Cre02.g142206.t1.1	15	15	15	Cre02.g142206.t1.1 None DBV=JGI5.5 OS=Chlamydomonas reinhardtii SV=1 TOU=Cre	1	15	15	15	5	1	2	2	2	3	3	3	8	7	7	8	6	6	6	5	7	7	6	6	7	8	6	6	5	1	2	2	2	3	3	3	8	7	7	8	6	6	6	5
Cre02.g142351.t1.1	Cre02.g142351.t1.1	13	13	13	Cre02.g142351.t1.1 None DBV=JGI5.5 OS=Chlamydomonas reinhardtii SV=1 TOU=Cre	1	13	13	13	2	2	2	2	1	1	0	0	6	7	2	4	2	6	1	0	4	2	4	3	5	4	1	1	2	2	2	2	1	1	0	0	6	7	2	4	2	6	1	0
Cre02.g142352.t1.1	Cre02.g142352.t1.1	9	9	9	Cre02.g142352.t1.1 None DBV=JGI5.5 OS=Chlamydomonas reinhardtii SV=1 TOU=Cre	1	9	9	9	0	0	2	0	0	0	0	1	1	1	3	1	0	2	4	0	1	1	2	5	1	1	2	1	0	0	2	0	0	0	0	1	1	1	3	1	0	2	4	0
Cre12.g486250.t1.2;Cre02.g142687.t2.1;Cre02.g142687.t1.1;Cre02.g102000.t1.2	Cre12.g486250.t1.2;Cre02.g142687.t2.1;Cre02.g142687.t1.1	15;15;15;1	15;15;15;1	14;14;14;0	Cre12.g486250.t1.2 ARF-like GTPase ALS=ARL6 DBV=JGI5.5 GN=ARL6 OS=Chlamydomonas reinhardtii SV=2 TOU=Cre;Cre02.g142687.t2.1 None DBV=JGI5.5 OS=Chlamydomonas reinhardtii SV=1 TOU=Cre;Cre02.g142687.t1.1 None DBV=JGI5.5 OS=Chlamydomonas reinhardtii SV=1 TOU=C	4	15	15	14	3	2	9	4	5	2	8	2	9	12	10	3	10	9	9	7	9	9	9	9	10	11	10	8	3	2	9	4	5	2	8	2	9	12	10	3	10	9	9	7
Cre02.g142800.t1.2	Cre02.g142800.t1.2	4	4	4	Cre02.g142800.t1.2 Thioredoxin-related protein DBV=JGI5.5 OS=Chlamydomonas reinhardtii SV=2 TOU=Cre	1	4	4	4	0	0	0	0	1	1	0	0	1	2	3	0	1	1	0	0	2	0	1	1	1	1	0	0	0	0	0	0	1	1	0	0	1	2	3	0	1	1	0	0
Cre02.g143050.t1.2	Cre02.g143050.t1.2	2	2	2	Cre02.g143050.t1.2 Acidic ribosomal protein P2 ALS=RPP2 DBV=JGI5.5 GN=RPP2 OS=Chlamydomonas reinhardtii SV=2 TOU=Cre	1	2	2	2	0	0	0	0	0	0	2	0	1	0	0	0	1	0	0	0	0	0	0	0	1	0	0	1	0	0	0	0	0	0	2	0	1	0	0	0	1	0	0	0
Cre02.g144300.t1.2	Cre02.g144300.t1.2	2	2	2	Cre02.g144300.t1.2 None DBV=JGI5.5 OS=Chlamydomonas reinhardtii SV=2 TOU=Cre	1	2	2	2	0	0	1	0	0	0	0	0	1	0	0	0	0	0	0	0	0	1	1	0	1	1	0	0	0	0	1	0	0	0	0	0	1	0	0	0	0	0	0	0
Cre02.g145050.t1.2	Cre02.g145050.t1.2	4	4	4	Cre02.g145050.t1.2 4-diphosphocytidyl-2-C-methyl-D-erythritol kinase, chloroplast precursor ALS=CMK1 DBV=JGI5.5 GN=CMK1 OS=Chlamydomonas reinhardtii SV=2 TOU=Cre	1	4	4	4	0	0	0	0	0	0	0	0	1	3	1	2	1	4	2	2	1	0	1	2	1	2	1	1	0	0	0	0	0	0	0	0	1	3	1	2	1	4	2	2
Cre02.g145250.t1.2	Cre02.g145250.t1.2	3	3	3	Cre02.g145250.t1.2 Ribosomal protein S27e isoform 2, component of 80S ribosome and 40S small subunit ALS=RPS27e2 DBV=JGI5.5 GN=RPS27e2 OS=Chlamydomonas reinhardtii SV=2 TOU=Cre	1	3	3	3	0	0	0	2	1	2	0	1	0	1	2	0	2	0	2	2	2	2	0	2	0	0	3	3	0	0	0	2	1	2	0	1	0	1	2	0	2	0	2	2
Cre02.g145450.t1.2	Cre02.g145450.t1.2	3	3	3	Cre02.g145450.t1.2 None DBV=JGI5.5 OS=Chlamydomonas reinhardtii SV=2 TOU=Cre	1	3	3	3	0	0	0	0	0	0	0	0	1	1	3	0	1	0	1	1	1	1	1	1	1	0	0	0	0	0	0	0	0	0	0	0	1	1	3	0	1	0	1	1
Cre02.g146600.t1.2	Cre02.g146600.t1.2	5	5	5	Cre02.g146600.t1.2 Mu4-Adaptin ALS=AP4M4 DBV=JGI5.5 GN=AP4M4 OS=Chlamydomonas reinhardtii SV=2 TOU=Cre	1	5	5	5	0	0	0	0	0	0	0	0	0	0	1	1	0	1	2	0	0	0	0	0	1	1	0	2	0	0	0	0	0	0	0	0	0	0	1	1	0	1	2	0
Cre02.g146851.t1.1	Cre02.g146851.t1.1	1	1	1	Cre02.g146851.t1.1 None DBV=JGI5.5 OS=Chlamydomonas reinhardtii SV=1 TOU=Cre	1	1	1	1	0	0	1	0	1	0	0	0	0	0	0	0	0	0	0	0	0	0	0	0	0	0	0	0	0	0	1	0	1	0	0	0	0	0	0	0	0	0	0	0
Cre02.g147100.t1.1	Cre02.g147100.t1.1	2	2	2	Cre02.g147100.t1.1 Flagellar Associated Protein ALS=FAP265 DBV=JGI5.5 GN=FAP265 OS=Chlamydomonas reinhardtii SV=1 TOU=Cre	1	2	2	2	0	0	0	0	0	0	0	0	0	0	1	0	0	0	0	0	0	0	2	0	0	0	0	0	0	0	0	0	0	0	0	0	0	0	1	0	0	0	0	0
Cre02.g147900.t4.1;Cre02.g147900.t3.1;Cre02.g147900.t2.1;Cre02.g147900.t1.1	Cre02.g147900.t4.1;Cre02.g147900.t3.1;Cre02.g147900.t2.1;Cre02.g147900.t1.1	2;2;2;2	2;2;2;2	2;2;2;2	Cre02.g147900.t4.1 Pyruvate kinase ALS=PYK5 DBV=JGI5.5 GN=PYK5 OS=Chlamydomonas reinhardtii SV=1 TOU=Cre;Cre02.g147900.t3.1 Pyruvate kinase ALS=PYK5 DBV=JGI5.5 GN=PYK5 OS=Chlamydomonas reinhardtii SV=1 TOU=Cre;Cre02.g147900.t2.1 Pyruvate kinase ALS=PYK5 DB	4	2	2	2	0	0	1	0	0	0	0	0	0	1	1	0	0	0	0	0	0	0	0	0	0	0	0	0	0	0	1	0	0	0	0	0	0	1	1	0	0	0	0	0
Cre03.g143887.t1.1	Cre03.g143887.t1.1	6	6	6	Cre03.g143887.t1.1 None DBV=JGI5.5 OS=Chlamydomonas reinhardtii SV=1 TOU=Cre	1	6	6	6	0	0	0	0	0	0	0	0	3	0	1	1	0	0	3	0	1	0	3	0	2	1	4	1	0	0	0	0	0	0	0	0	3	0	1	1	0	0	3	0
Cre03.g144144.t1.1;Cre03.g144144.t2.1;Cre12.g485350.t2.1;Cre12.g485350.t1.2	Cre03.g144144.t1.1;Cre03.g144144.t2.1	7;6;2;2	7;6;2;2	7;6;2;2	Cre03.g144144.t1.1 None DBV=JGI5.5 OS=Chlamydomonas reinhardtii SV=1 TOU=Cre;Cre03.g144144.t2.1 None DBV=JGI5.5 OS=Chlamydomonas reinhardtii SV=1 TOU=Cre	4	7	7	7	0	0	0	0	0	0	1	0	0	0	0	0	0	0	3	0	0	0	0	0	0	0	4	0	0	0	0	0	0	0	1	0	0	0	0	0	0	0	3	0
Cre03.g144707.t1.1	Cre03.g144707.t1.1	3	3	3	Cre03.g144707.t1.1 None DBV=JGI5.5 OS=Chlamydomonas reinhardtii SV=1 TOU=Cre	1	3	3	3	1	0	0	1	0	0	1	1	2	1	2	2	1	1	1	1	1	1	1	1	1	0	0	1	1	0	0	1	0	0	1	1	2	1	2	2	1	1	1	1
Cre03.g144807.t1.1	Cre03.g144807.t1.1	17	17	17	Cre03.g144807.t1.1 Malate synthase ALS=MAS1 DBV=JGI5.5 GN=MAS1 OS=Chlamydomonas reinhardtii SV=1 TOU=Cre	1	17	17	17	4	5	3	1	2	3	2	3	11	8	8	7	4	8	7	8	7	6	6	7	7	6	7	5	4	5	3	1	2	3	2	3	11	8	8	7	4	8	7	8
Cre03.g144847.t1.1	Cre03.g144847.t1.1	24	24	24	Cre03.g144847.t1.1 Pyruvate kinase ALS=PYK4 DBV=JGI5.5 GN=PYK4 OS=Chlamydomonas reinhardtii SV=1 TOU=Cre	1	24	24	24	0	0	0	0	0	0	0	0	7	4	9	6	6	7	6	4	2	1	4	0	6	7	6	3	0	0	0	0	0	0	0	0	7	4	9	6	6	7	6	4
Cre03.g144967.t1.1	Cre03.g144967.t1.1	2	2	2	Cre03.g144967.t1.1 None DBV=JGI5.5 OS=Chlamydomonas reinhardtii SV=1 TOU=Cre	1	2	2	2	0	0	1	0	0	0	0	0	0	0	0	0	0	0	0	0	0	0	0	0	1	0	2	0	0	0	1	0	0	0	0	0	0	0	0	0	0	0	0	0
Cre03.g145207.t1.1	Cre03.g145207.t1.1	3	3	3	Cre03.g145207.t1.1 Predicted protein ALS=CPLD33 DBV=JGI5.5 GN=CPLD33 OS=Chlamydomonas reinhardtii SV=1 TOU=Cre	1	3	3	3	1	0	0	0	0	0	0	0	2	1	0	0	1	1	0	1	2	1	1	2	1	2	1	2	1	0	0	0	0	0	0	0	2	1	0	0	1	1	0	1
Cre03.g145507.t1.1	Cre03.g145507.t1.1	4	4	4	Cre03.g145507.t1.1 None DBV=JGI5.5 OS=Chlamydomonas reinhardtii SV=1 TOU=Cre	1	4	4	4	0	0	0	0	0	0	0	0	0	1	2	1	0	1	0	0	0	2	0	1	0	0	0	0	0	0	0	0	0	0	0	0	0	1	2	1	0	1	0	0
Cre03.g145787.t1.1	Cre03.g145787.t1.1	8	8	8	Cre03.g145787.t1.1 Heat shock protein 22C ALS=HSP22C DBV=JGI5.5 GN=HSP22C OS=Chlamydomonas reinhardtii SV=1 TOU=Cre	1	8	8	8	0	2	0	3	0	3	0	4	0	7	0	6	0	6	0	8	0	5	0	5	0	5	0	5	0	2	0	3	0	3	0	4	0	7	0	6	0	6	0	8
Cre03.g146527.t1.1	Cre03.g146527.t1.1	9	9	9	Cre03.g146527.t1.1 Glutamic-gamma-semialdehyde dehydrogenase ALS=GSD1 DBV=JGI5.5 GN=GSD1 OS=Chlamydomonas reinhardtii SV=1 TOU=Cre	1	9	9	9	0	1	2	2	3	3	0	3	3	4	3	5	2	5	7	6	3	5	4	7	5	3	4	2	0	1	2	2	3	3	0	3	3	4	3	5	2	5	7	6
Cre03.g149100.t1.2	Cre03.g149100.t1.2	7	7	7	Cre03.g149100.t1.2 Citrate synthase ALS=CIS2 DBV=JGI5.5 GN=CIS2 OS=Chlamydomonas reinhardtii SV=2 TOU=Cre	1	7	7	7	0	0	0	0	0	0	0	0	3	3	4	2	1	2	4	0	2	1	0	1	5	4	4	0	0	0	0	0	0	0	0	0	3	3	4	2	1	2	4	0
Cre03.g149250.t1.2	Cre03.g149250.t1.2	1	1	1	Cre03.g149250.t1.2 None DBV=JGI5.5 OS=Chlamydomonas reinhardtii SV=2 TOU=Cre	1	1	1	1	0	0	0	0	0	0	0	0	0	0	1	0	0	1	0	0	0	1	0	0	0	0	0	0	0	0	0	0	0	0	0	0	0	0	1	0	0	1	0	0
Cre03.g151000.t1.2	Cre03.g151000.t1.2	3	3	3	Cre03.g151000.t1.2 Dual-specificity protein phosphatase ALS=DSP8 DBV=JGI5.5 GN=DSP8 OS=Chlamydomonas reinhardtii SV=2 TOU=Cre	1	3	3	3	0	0	0	0	0	0	0	0	0	1	0	0	1	1	0	0	1	0	0	0	2	0	0	0	0	0	0	0	0	0	0	0	0	1	0	0	1	1	0	0
Cre03.g152150.t1.2	Cre03.g152150.t1.2	1	1	1	Cre03.g152150.t1.2 None DBV=JGI5.5 OS=Chlamydomonas reinhardtii SV=2 TOU=Cre	1	1	1	1	0	0	0	0	0	1	0	0	0	0	0	0	0	0	0	0	0	0	0	0	0	0	0	0	0	0	0	0	0	1	0	0	0	0	0	0	0	0	0	0
Cre03.g152750.t1.1	Cre03.g152750.t1.1	4	4	4	Cre03.g152750.t1.1 None DBV=JGI5.5 OS=Chlamydomonas reinhardtii SV=1 TOU=Cre	1	4	4	4	0	0	0	0	0	0	0	0	0	3	0	2	0	1	0	1	0	0	0	0	0	1	0	1	0	0	0	0	0	0	0	0	0	3	0	2	0	1	0	1
Cre03.g155501.t1.2	Cre03.g155501.t1.2	2	2	2	Cre03.g155501.t1.2 None DBV=JGI5.5 OS=Chlamydomonas reinhardtii SV=2 TOU=Cre	1	2	2	2	0	0	0	0	0	0	0	0	1	1	0	0	1	0	0	1	0	0	0	0	0	0	2	0	0	0	0	0	0	0	0	0	1	1	0	0	1	0	0	1
Cre03.g155850.t1.1	Cre03.g155850.t1.1	3	3	3	Cre03.g155850.t1.1 None DBV=JGI5.5 OS=Chlamydomonas reinhardtii SV=1 TOU=Cre	1	3	3	3	0	0	0	0	0	0	0	0	0	1	2	2	0	0	1	1	1	1	1	0	1	2	1	0	0	0	0	0	0	0	0	0	0	1	2	2	0	0	1	1
Cre03.g155900.t1.1	Cre03.g155900.t1.1	1	1	1	Cre03.g155900.t1.1 None DBV=JGI5.5 OS=Chlamydomonas reinhardtii SV=1 TOU=Cre	1	1	1	1	0	0	0	0	0	0	0	0	0	0	0	0	0	0	0	0	0	0	0	0	1	0	0	0	0	0	0	0	0	0	0	0	0	0	0	0	0	0	0	0
Cre03.g156250.t1.2	Cre03.g156250.t1.2	14	14	14	Cre03.g156250.t1.2 None DBV=JGI5.5 OS=Chlamydomonas reinhardtii SV=2 TOU=Cre	1	14	14	14	5	5	7	6	9	5	7	9	7	8	10	7	8	6	9	7	8	8	8	7	8	8	8	7	5	5	7	6	9	5	7	9	7	8	10	7	8	6	9	7
Cre03.g156500.t2.1;Cre03.g156500.t1.1;REV__Cre06.g289150.t1.1	Cre03.g156500.t2.1;Cre03.g156500.t1.1	9;7;1	9;7;1	9;7;1	Cre03.g156500.t2.1 None DBV=JGI5.5 OS=Chlamydomonas reinhardtii SV=1 TOU=Cre;Cre03.g156500.t1.1 None DBV=JGI5.5 OS=Chlamydomonas reinhardtii SV=1 TOU=Cre	3	9	9	9	1	1	3	3	1	0	0	0	3	2	2	0	4	4	0	0	4	2	1	0	3	1	0	0	1	1	3	3	1	0	0	0	3	2	2	0	4	4	0	0
Cre03.g156600.t1.2	Cre03.g156600.t1.2	2	2	2	Cre03.g156600.t1.2 None DBV=JGI5.5 OS=Chlamydomonas reinhardtii SV=2 TOU=Cre	1	2	2	2	0	0	0	0	0	0	0	0	1	0	0	1	0	0	0	0	0	0	0	1	0	0	0	0	0	0	0	0	0	0	0	0	1	0	0	1	0	0	0	0
Cre03.g156750.t1.2	Cre03.g156750.t1.2	10	10	10	Cre03.g156750.t1.2 T-complex protein 1, epsilon subunit ALS=CCT5 DBV=JGI5.5 GN=CCT5 OS=Chlamydomonas reinhardtii SV=2 TOU=Cre	1	10	10	10	1	2	1	0	1	1	1	1	4	3	1	3	0	5	4	3	3	3	4	3	4	2	4	0	1	2	1	0	1	1	1	1	4	3	1	3	0	5	4	3
Cre03.g156900.t1.2	Cre03.g156900.t1.2	12	8	8	Cre03.g156900.t1.2 Chlorophyll a/b binding protein of LHCII ALS=LHCBM5 DBV=JGI5.5 GN=LHCBM5 OS=Chlamydomonas reinhardtii SV=2 TOU=Cre	1	12	8	8	6	7	7	7	6	5	5	4	7	8	8	8	6	7	8	5	7	6	7	8	7	7	4	6	4	4	5	5	4	3	3	2	4	5	5	6	3	4	4	2
Cre03.g157300.t1.2	Cre03.g157300.t1.2	6	6	6	Cre03.g157300.t1.2 CCR4-associated factor ALS=CAF1 DBV=JGI5.5 GN=CAF1 OS=Chlamydomonas reinhardtii SV=2 TOU=Cre	1	6	6	6	1	0	1	1	2	0	2	2	1	3	4	4	4	1	2	1	1	2	4	2	2	2	2	2	1	0	1	1	2	0	2	2	1	3	4	4	4	1	2	1
Cre03.g158000.t1.2	Cre03.g158000.t1.2	11	11	11	Cre03.g158000.t1.2 Glutamate-1-semialdehyde aminotransferase ALS=GSA1 DBV=JGI5.5 GN=GSA1 OS=Chlamydomonas reinhardtii SV=2 TOU=Cre	1	11	11	11	2	1	5	3	3	1	1	1	6	7	7	5	2	5	5	7	4	3	6	5	6	6	7	2	2	1	5	3	3	1	1	1	6	7	7	5	2	5	5	7
Cre03.g158050.t1.1	Cre03.g158050.t1.1	2	2	2	Cre03.g158050.t1.1 None DBV=JGI5.5 OS=Chlamydomonas reinhardtii SV=1 TOU=Cre	1	2	2	2	1	0	0	0	0	0	0	0	0	0	0	0	0	1	0	0	0	0	0	0	0	0	0	0	1	0	0	0	0	0	0	0	0	0	0	0	0	1	0	0
Cre03.g158750.t1.1	Cre03.g158750.t1.1	20	20	20	Cre03.g158750.t1.1 None DBV=JGI5.5 OS=Chlamydomonas reinhardtii SV=1 TOU=Cre	1	20	20	20	4	5	1	1	4	6	0	0	9	11	13	13	7	5	0	0	7	7	11	11	7	4	0	0	4	5	1	1	4	6	0	0	9	11	13	13	7	5	0	0
Cre03.g158900.t1.2	Cre03.g158900.t1.2	12	12	12	Cre03.g158900.t1.2 Dihydrolipoamide acetyltransferase ALS=DLA2 DBV=JGI5.5 GN=DLA2 OS=Chlamydomonas reinhardtii SV=2 TOU=Cre	1	12	12	12	0	0	3	0	0	2	0	0	7	6	5	8	5	5	5	3	5	4	4	5	5	3	4	0	0	0	3	0	0	2	0	0	7	6	5	8	5	5	5	3
Cre03.g159950.t1.1	Cre03.g159950.t1.1	1	1	1	Cre03.g159950.t1.1 None DBV=JGI5.5 OS=Chlamydomonas reinhardtii SV=1 TOU=Cre	1	1	1	1	0	0	0	0	0	0	0	0	0	1	0	0	0	0	1	1	1	0	1	0	1	0	1	0	0	0	0	0	0	0	0	0	0	1	0	0	0	0	1	1
Cre03.g161400.t1.2	Cre03.g161400.t1.2	2	2	2	Cre03.g161400.t1.2 Tryptophan synthase beta subunit ALS=WSN2 DBV=JGI5.5 GN=WSN2 OS=Chlamydomonas reinhardtii SV=2 TOU=Cre	1	2	2	2	0	0	0	0	0	0	0	0	1	0	0	0	0	0	1	0	0	1	0	0	1	1	0	0	0	0	0	0	0	0	0	0	1	0	0	0	0	0	1	0
Cre03.g162000.t1.2	Cre03.g162000.t1.2	2	2	2	Cre03.g162000.t1.2 None DBV=JGI5.5 OS=Chlamydomonas reinhardtii SV=2 TOU=Cre	1	2	2	2	0	0	0	0	0	0	0	0	1	1	1	1	0	0	0	0	0	0	1	1	2	0	0	0	0	0	0	0	0	0	0	0	1	1	1	1	0	0	0	0
Cre03.g164000.t1.2	Cre03.g164000.t1.2	4	4	4	Cre03.g164000.t1.2 Predicted protein ALS=TEF7 DBV=JGI5.5 GN=TEF7 OS=Chlamydomonas reinhardtii SV=2 TOU=Cre	1	4	4	4	1	0	0	0	0	1	0	0	2	0	2	0	2	1	1	1	1	1	0	3	2	1	1	0	1	0	0	0	0	1	0	0	2	0	2	0	2	1	1	1
Cre03.g164700.t1.2	Cre03.g164700.t1.2	8	8	8	Cre03.g164700.t1.2 None DBV=JGI5.5 OS=Chlamydomonas reinhardtii SV=2 TOU=Cre	1	8	8	8	1	0	1	1	0	1	0	0	2	2	5	5	2	5	0	0	3	1	2	3	1	1	0	0	1	0	1	1	0	1	0	0	2	2	5	5	2	5	0	0
Cre03.g165000.t1.2	Cre03.g165000.t1.2	3	3	3	Cre03.g165000.t1.2 Translation elongation factor EFG/EF2, LepA-related DBV=JGI5.5 OS=Chlamydomonas reinhardtii SV=2 TOU=Cre	1	3	3	3	0	0	0	0	0	0	0	0	2	0	0	0	0	0	2	0	0	0	0	0	1	0	1	0	0	0	0	0	0	0	0	0	2	0	0	0	0	0	2	0
Cre03.g165450.t1.1	Cre03.g165450.t1.1	3	3	3	Cre03.g165450.t1.1 None DBV=JGI5.5 OS=Chlamydomonas reinhardtii SV=1 TOU=Cre	1	3	3	3	0	0	0	0	0	0	0	0	0	0	2	0	0	0	0	0	0	0	2	0	0	0	0	0	0	0	0	0	0	0	0	0	0	0	2	0	0	0	0	0
Cre03.g166050.t1.2	Cre03.g166050.t1.2	2	2	2	Cre03.g166050.t1.2 Selenium binding protein ALS=SBD1 DBV=JGI5.5 GN=SBD1 OS=Chlamydomonas reinhardtii SV=2 TOU=Cre	1	2	2	2	0	0	1	0	0	0	1	0	1	1	2	1	1	0	0	0	1	0	1	0	0	0	0	0	0	0	1	0	0	0	1	0	1	1	2	1	1	0	0	0
Cre03.g167051.t1.2	Cre03.g167051.t1.2	1	1	1	Cre03.g167051.t1.2 None DBV=JGI5.5 OS=Chlamydomonas reinhardtii SV=2 TOU=Cre	1	1	1	1	0	0	0	0	0	0	0	0	1	0	1	0	1	0	0	0	0	0	1	1	0	0	0	0	0	0	0	0	0	0	0	0	1	0	1	0	1	0	0	0
Cre03.g168450.t1.2	Cre03.g168450.t1.2	16	16	16	Cre03.g168450.t1.2 T-complex protein 1, theta subunit ALS=CCT8 DBV=JGI5.5 GN=CCT8 OS=Chlamydomonas reinhardtii SV=2 TOU=Cre	1	16	16	16	1	0	3	1	6	1	0	1	3	4	9	7	2	2	2	1	2	2	7	9	2	5	1	0	1	0	3	1	6	1	0	1	3	4	9	7	2	2	2	1
Cre03.g168550.t1.1	Cre03.g168550.t1.1	3	3	3	Cre03.g168550.t1.1 Amino acid transporter ALS=AOT3 DBV=JGI5.5 GN=AOT3 OS=Chlamydomonas reinhardtii SV=1 TOU=Cre	1	3	3	3	1	1	0	1	1	1	1	1	0	1	0	0	0	0	1	0	0	0	1	0	0	0	1	0	1	1	0	1	1	1	1	1	0	1	0	0	0	0	1	0
Cre03.g169400.t1.2	Cre03.g169400.t1.2	17	17	17	Cre03.g169400.t1.2 UDP-D-glucuronic acid decarboxylase ALS=GAD1 DBV=JGI5.5 GN=GAD1 OS=Chlamydomonas reinhardtii SV=2 TOU=Cre	1	17	17	17	6	4	3	4	4	4	5	4	7	8	8	8	10	7	7	10	3	6	7	8	8	8	9	5	6	4	3	4	4	4	5	4	7	8	8	8	10	7	7	10
Cre03.g169900.t1.2	Cre03.g169900.t1.2	6	6	6	Cre03.g169900.t1.2 None DBV=JGI5.5 OS=Chlamydomonas reinhardtii SV=2 TOU=Cre	1	6	6	6	0	0	0	1	0	0	0	0	0	1	1	3	0	3	0	0	0	1	1	2	0	0	0	0	0	0	0	1	0	0	0	0	0	1	1	3	0	3	0	0
Cre03.g171350.t1.2	Cre03.g171350.t1.2	9	9	9	Cre03.g171350.t1.2 SEC61-alpha subunit of ER-translocon ALS=SEC61A DBV=JGI5.5 GN=SEC61A OS=Chlamydomonas reinhardtii SV=2 TOU=Cre	1	9	9	9	2	2	0	2	2	0	1	1	3	2	3	1	5	3	1	1	2	0	2	1	2	2	1	2	2	2	0	2	2	0	1	1	3	2	3	1	5	3	1	1
Cre03.g171950.t1.1	Cre03.g171950.t1.1	6	6	6	Cre03.g171950.t1.1 Phosphoenolpyruvate carboxylase DBV=JGI5.5 OS=Chlamydomonas reinhardtii SV=1 TOU=Cre	1	6	6	6	0	0	0	0	0	0	0	0	1	0	1	1	0	0	1	1	0	0	2	0	0	1	2	0	0	0	0	0	0	0	0	0	1	0	1	1	0	0	1	1
Cre03.g172000.t1.2	Cre03.g172000.t1.2	12	12	12	Cre03.g172000.t1.2 None DBV=JGI5.5 OS=Chlamydomonas reinhardtii SV=2 TOU=Cre	1	12	12	12	5	4	5	6	4	5	6	5	10	9	6	6	9	8	8	8	7	7	9	9	6	8	6	5	5	4	5	6	4	5	6	5	10	9	6	6	9	8	8	8
Cre03.g172300.t1.2	Cre03.g172300.t1.2	22	22	22	Cre03.g172300.t1.2 Mitochondrial phosphate carrier protein DBV=JGI5.5 OS=Chlamydomonas reinhardtii SV=2 TOU=Cre	1	22	22	22	16	15	18	18	17	15	18	18	18	20	22	21	20	22	22	20	21	22	18	21	21	22	17	18	16	15	18	18	17	15	18	18	18	20	22	21	20	22	22	20
Cre03.g173350.t2.1;Cre03.g173350.t1.2	Cre03.g173350.t2.1;Cre03.g173350.t1.2	7;7	7;7	7;7	Cre03.g173350.t2.1 Predicted protein with ankrin repeats ALS=ANK22 DBV=JGI5.5 GN=ANK22 OS=Chlamydomonas reinhardtii SV=1 TOU=Cre;Cre03.g173350.t1.2 Predicted protein with ankrin repeats ALS=ANK22 DBV=JGI5.5 GN=ANK22 OS=Chlamydomonas reinhardtii SV=2 TOU=Cr	2	7	7	7	0	0	0	0	2	0	0	0	0	0	4	6	1	2	0	0	0	0	4	4	2	2	0	0	0	0	0	0	2	0	0	0	0	0	4	6	1	2	0	0
Cre03.g175200.t1.2	Cre03.g175200.t1.2	17	17	17	Cre03.g175200.t1.2 Translocon at the outer envelope membrane of chloroplasts, 75 kD ALS=TOC75 DBV=JGI5.5 GN=TOC75 OS=Chlamydomonas reinhardtii SV=2 TOU=Cre	1	17	17	17	0	0	0	0	1	0	0	0	1	1	10	11	2	2	0	0	0	0	7	8	1	1	0	0	0	0	0	0	1	0	0	0	1	1	10	11	2	2	0	0
Cre03.g175400.t2.1;Cre03.g175400.t1.2	Cre03.g175400.t2.1;Cre03.g175400.t1.2	14;14	14;14	14;14	Cre03.g175400.t2.1 Phosphoglucose isomerase ALS=PGI1 DBV=JGI5.5 GN=PGI1 OS=Chlamydomonas reinhardtii SV=1 TOU=Cre;Cre03.g175400.t1.2 Phosphoglucose isomerase ALS=PGI1 DBV=JGI5.5 GN=PGI1 OS=Chlamydomonas reinhardtii SV=2 TOU=Cre	2	14	14	14	1	3	5	3	1	3	0	0	6	5	4	5	7	8	0	0	9	7	5	3	4	3	1	0	1	3	5	3	1	3	0	0	6	5	4	5	7	8	0	0
Cre03.g176400.t1.1	Cre03.g176400.t1.1	8	8	8	Cre03.g176400.t1.1 None DBV=JGI5.5 OS=Chlamydomonas reinhardtii SV=1 TOU=Cre	1	8	8	8	1	0	1	1	1	1	2	2	5	5	3	2	1	3	5	5	2	2	3	2	1	3	5	2	1	0	1	1	1	1	2	2	5	5	3	2	1	3	5	5
Cre03.g177200.t1.2	Cre03.g177200.t1.2	2	2	2	Cre03.g177200.t1.2 RNA-binding protein C3, CELF family, subunit of CHLAMY1 ALS=CRB3 DBV=JGI5.5 GN=CRB3 OS=Chlamydomonas reinhardtii SV=2 TOU=Cre	1	2	2	2	0	0	0	0	0	0	0	0	1	0	0	1	1	1	1	0	1	0	0	0	0	0	0	0	0	0	0	0	0	0	0	0	1	0	0	1	1	1	1	0
Cre03.g177350.t1.1	Cre03.g177350.t1.1	9	9	9	Cre03.g177350.t1.1 None DBV=JGI5.5 OS=Chlamydomonas reinhardtii SV=1 TOU=Cre	1	9	9	9	0	2	1	3	0	2	2	1	3	3	2	2	3	2	2	1	0	0	2	1	3	1	4	0	0	2	1	3	0	2	2	1	3	3	2	2	3	2	2	1
Cre03.g178500.t1.2	Cre03.g178500.t1.2	6	6	6	Cre03.g178500.t1.2 Flagellar protofilament ribbon protein ALS=RIB43 DBV=JGI5.5 GN=RIB43 OS=Chlamydomonas reinhardtii SV=2 TOU=Cre	1	6	6	6	3	0	0	0	2	2	0	0	2	0	2	1	0	0	0	0	0	0	3	1	1	0	0	0	3	0	0	0	2	2	0	0	2	0	2	1	0	0	0	0
Cre03.g180151.t1.1	Cre03.g180151.t1.1	7	7	7	Cre03.g180151.t1.1 None DBV=JGI5.5 OS=Chlamydomonas reinhardtii SV=1 TOU=Cre	1	7	7	7	0	0	0	0	1	0	0	0	0	0	4	2	0	1	0	0	0	0	5	2	0	0	0	0	0	0	0	0	1	0	0	0	0	0	4	2	0	1	0	0
Cre03.g180750.t1.2	Cre03.g180750.t1.2	44	44	44	Cre03.g180750.t1.2 Cobalamin-independent methionine synthase ALS=MES1 DBV=JGI5.5 GN=MES1 OS=Chlamydomonas reinhardtii SV=2 TOU=Cre	1	44	44	44	8	14	11	7	10	8	14	4	31	22	29	27	26	18	29	17	24	17	25	19	31	23	29	12	8	14	11	7	10	8	14	4	31	22	29	27	26	18	29	17
Cre03.g181200.t1.2	Cre03.g181200.t1.2	37	37	37	Cre03.g181200.t1.2 None DBV=JGI5.5 OS=Chlamydomonas reinhardtii SV=2 TOU=Cre	1	37	37	37	15	18	17	17	12	15	19	17	23	29	25	21	31	27	30	26	25	28	22	28	19	17	26	25	15	18	17	17	12	15	19	17	23	29	25	21	31	27	30	26
Cre03.g181300.t1.2	Cre03.g181300.t1.2	14	14	14	Cre03.g181300.t1.2 5-enolpyruvylshikimate-3-phosphate synthase ALS=SHK6 DBV=JGI5.5 GN=SHK6 OS=Chlamydomonas reinhardtii SV=2 TOU=Cre	1	14	14	14	3	0	4	3	5	2	2	3	6	11	7	4	5	6	6	5	9	6	9	6	8	5	4	2	3	0	4	3	5	2	2	3	6	11	7	4	5	6	6	5
Cre03.g181500.t1.2	Cre03.g181500.t1.2	1	1	1	Cre03.g181500.t1.2 alpha-1,4-glucanotransferase ALS=DPE1 DBV=JGI5.5 GN=DPE1 OS=Chlamydomonas reinhardtii SV=2 TOU=Cre	1	1	1	1	0	0	0	0	0	0	0	0	0	1	0	1	0	0	0	0	0	0	0	0	0	0	0	0	0	0	0	0	0	0	0	0	0	1	0	1	0	0	0	0
Cre03.g182050.t1.2	Cre03.g182050.t1.2	11	11	11	Cre03.g182050.t1.2 None DBV=JGI5.5 OS=Chlamydomonas reinhardtii SV=2 TOU=Cre	1	11	11	11	1	1	0	1	2	0	1	2	5	2	3	4	4	4	5	4	2	1	4	1	1	1	6	1	1	1	0	1	2	0	1	2	5	2	3	4	4	4	5	4
Cre03.g182950.t1.2	Cre03.g182950.t1.2	3	3	3	Cre03.g182950.t1.2 DEAH-box helicase, possibly nuclear pre-mRNA splicing factor DBV=JGI5.5 OS=Chlamydomonas reinhardtii SV=2 TOU=Cre	1	3	3	3	0	0	0	0	1	0	0	0	2	0	0	1	1	0	2	1	1	0	0	0	1	0	0	0	0	0	0	0	1	0	0	0	2	0	0	1	1	0	2	1
Cre03.g183850.t1.2	Cre03.g183850.t1.2	1	1	1	Cre03.g183850.t1.2 Apoferredoxin ALS=FDX6 DBV=JGI5.5 GN=FDX6 OS=Chlamydomonas reinhardtii SV=2 TOU=Cre	1	1	1	1	0	1	1	1	0	0	0	0	0	0	1	0	1	1	0	0	1	0	0	0	1	0	0	0	0	1	1	1	0	0	0	0	0	0	1	0	1	1	0	0
Cre03.g185200.t1.2	Cre03.g185200.t1.2	3	3	3	Cre03.g185200.t1.2 Metallophosphoesterase/metallo-dependent phosphatase DBV=JGI5.5 OS=Chlamydomonas reinhardtii SV=2 TOU=Cre	1	3	3	3	0	0	0	0	0	1	0	0	1	1	0	0	0	0	0	0	0	0	1	0	0	0	0	0	0	0	0	0	0	1	0	0	1	1	0	0	0	0	0	0
Cre03.g185500.t1.1	Cre03.g185500.t1.1	2	2	2	Cre03.g185500.t1.1 Flagellar Associated Protein, acid phosphatase ALS=FAP160 DBV=JGI5.5 GN=FAP160 OS=Chlamydomonas reinhardtii SV=1 TOU=Cre	1	2	2	2	0	0	0	0	0	0	0	0	0	1	2	0	0	0	0	0	0	0	1	0	1	0	0	0	0	0	0	0	0	0	0	0	0	1	2	0	0	0	0	0
Cre03.g185550.t1.2	Cre03.g185550.t1.2	14	14	14	Cre03.g185550.t1.2 Sedoheptulose-1,7-bisphosphatase ALS=SBP1 DBV=JGI5.5 GN=SBP1 OS=Chlamydomonas reinhardtii SV=2 TOU=Cre	1	14	14	14	1	6	9	4	5	3	4	4	7	7	9	6	7	9	6	6	7	6	8	4	7	6	4	5	1	6	9	4	5	3	4	4	7	7	9	6	7	9	6	6
Cre03.g186850.t1.1	Cre03.g186850.t1.1	1	1	1	Cre03.g186850.t1.1 None DBV=JGI5.5 OS=Chlamydomonas reinhardtii SV=1 TOU=Cre	1	1	1	1	0	0	0	0	0	0	0	0	0	0	0	0	0	0	0	0	0	0	0	0	0	0	1	0	0	0	0	0	0	0	0	0	0	0	0	0	0	0	0	0
Cre03.g187150.t1.1	Cre03.g187150.t1.1	1	1	1	Cre03.g187150.t1.1 None DBV=JGI5.5 OS=Chlamydomonas reinhardtii SV=1 TOU=Cre	1	1	1	1	0	0	0	0	0	0	0	0	1	0	0	0	0	0	0	0	0	0	0	0	0	0	0	0	0	0	0	0	0	0	0	0	1	0	0	0	0	0	0	0
Cre03.g188200.t1.2	Cre03.g188200.t1.2	3	3	3	Cre03.g188200.t1.2 3\-5\ Exoribonuclease PH component of the Exosome DBV=JGI5.5 OS=Chlamydomonas reinhardtii SV=2 TOU=Cre	1	3	3	3	0	0	0	0	0	0	0	0	0	1	3	0	0	0	0	0	1	0	0	0	0	0	0	0	0	0	0	0	0	0	0	0	0	1	3	0	0	0	0	0
Cre03.g188250.t1.2;Cre11.g476050.t1.2	Cre03.g188250.t1.2	21;1	21;1	21;1	Cre03.g188250.t1.2 ADP-glucose pyrophosphorylase small subunit DBV=JGI5.5 OS=Chlamydomonas reinhardtii SV=2 TOU=Cre	2	21	21	21	3	0	9	4	4	2	4	5	13	12	14	11	10	12	9	13	11	12	11	9	9	14	9	6	3	0	9	4	4	2	4	5	13	12	14	11	10	12	9	13
Cre03.g189250.t1.2	Cre03.g189250.t1.2	9	9	9	Cre03.g189250.t1.2 Small Rab-related GTPase DBV=JGI5.5 OS=Chlamydomonas reinhardtii SV=2 TOU=Cre	1	9	9	9	0	0	1	0	1	1	2	1	2	3	2	0	1	3	2	2	2	4	1	3	0	1	1	0	0	0	1	0	1	1	2	1	2	3	2	0	1	3	2	2
Cre03.g189950.t1.2	Cre03.g189950.t1.2	41	41	41	Cre03.g189950.t1.2 HSP70-HSP90 organizing protein ALS=HOP1 DBV=JGI5.5 GN=HOP1 OS=Chlamydomonas reinhardtii SV=2 TOU=Cre	1	41	41	41	9	11	4	1	13	16	0	0	16	15	29	26	11	9	0	0	14	13	27	25	10	10	0	0	9	11	4	1	13	16	0	0	16	15	29	26	11	9	0	0
Cre03.g190150.t1.1	Cre03.g190150.t1.1	2	2	2	Cre03.g190150.t1.1 Predicted protein ALS=CGL1 DBV=JGI5.5 GN=CGL1 OS=Chlamydomonas reinhardtii SV=1 TOU=Cre	1	2	2	2	0	0	0	1	0	0	0	0	1	0	1	0	0	1	0	0	0	1	0	0	0	0	0	0	0	0	0	1	0	0	0	0	1	0	1	0	0	1	0	0
Cre04.g216850.t1.2;Cre03.g190950.t1.2	Cre04.g216850.t1.2;Cre03.g190950.t1.2	24;24	24;24	24;24	Cre04.g216850.t1.2 Alpha tubulin 2 ALS=TUA2 DBV=JGI5.5 GN=TUA2 OS=Chlamydomonas reinhardtii SV=2 TOU=Cre;Cre03.g190950.t1.2 Alpha tubulin 1 ALS=TUA1 DBV=JGI5.5 GN=TUA1 OS=Chlamydomonas reinhardtii SV=2 TOU=Cre	2	24	24	24	6	5	10	7	6	7	8	10	16	15	17	12	16	13	16	15	18	16	16	15	16	17	16	14	6	5	10	7	6	7	8	10	16	15	17	12	16	13	16	15
Cre03.g191050.t1.2	Cre03.g191050.t1.2	13	13	13	Cre03.g191050.t1.2 Ran-like small GTPase ALS=RAN1 DBV=JGI5.5 GN=RAN1 OS=Chlamydomonas reinhardtii SV=2 TOU=Cre	1	13	13	13	5	6	6	6	5	4	5	5	10	12	9	11	10	12	9	9	10	11	11	10	10	9	10	11	5	6	6	6	5	4	5	5	10	12	9	11	10	12	9	9
Cre03.g191250.t1.2;Cre03.g191300.t1.2	Cre03.g191250.t1.2	4;1	4;1	4;1	Cre03.g191250.t1.2 Low-CO2-inducible protein ALS=LCI34 DBV=JGI5.5 GN=LCI34 OS=Chlamydomonas reinhardtii SV=2 TOU=Cre	2	4	4	4	0	0	0	1	0	0	0	0	0	0	0	0	0	0	0	0	0	0	0	1	1	1	0	0	0	0	0	1	0	0	0	0	0	0	0	0	0	0	0	0
Cre03.g193800.t1.1	Cre03.g193800.t1.1	26	26	26	Cre03.g193800.t1.1 None DBV=JGI5.5 OS=Chlamydomonas reinhardtii SV=1 TOU=Cre	1	26	26	26	2	1	5	3	5	4	2	2	11	12	11	9	12	13	10	10	9	13	7	10	9	7	9	3	2	1	5	3	5	4	2	2	11	12	11	9	12	13	10	10
Cre03.g194200.t1.2	Cre03.g194200.t1.2	4	4	4	Cre03.g194200.t1.2 Pyruvate dehydrogenase E1 beta subunit ALS=PDH2 DBV=JGI5.5 GN=PDH2 OS=Chlamydomonas reinhardtii SV=2 TOU=Cre	1	4	4	4	0	0	0	0	0	1	0	0	0	3	2	1	2	2	1	0	1	1	0	2	0	1	1	0	0	0	0	0	0	1	0	0	0	3	2	1	2	2	1	0
Cre03.g194350.t1.2	Cre03.g194350.t1.2	7	7	7	Cre03.g194350.t1.2 None DBV=JGI5.5 OS=Chlamydomonas reinhardtii SV=2 TOU=Cre	1	7	7	7	0	0	0	0	0	0	0	0	0	0	3	3	0	0	0	0	0	0	2	1	0	0	0	0	0	0	0	0	0	0	0	0	0	0	3	3	0	0	0	0
Cre03.g194400.t1.2	Cre03.g194400.t1.2	8	8	8	Cre03.g194400.t1.2 Eukaryotic translation initiation factor 3, subunit I ALS=EIF3I DBV=JGI5.5 GN=EIF3I OS=Chlamydomonas reinhardtii SV=2 TOU=Cre	1	8	8	8	0	0	1	0	2	2	0	1	2	1	5	0	2	1	1	1	1	0	3	0	3	0	1	0	0	0	1	0	2	2	0	1	2	1	5	0	2	1	1	1
Cre03.g194850.t1.2	Cre03.g194850.t1.2	17	17	17	Cre03.g194850.t1.2 NAD-dependent malate dehydrogenase, chloroplastic ALS=MDH1 DBV=JGI5.5 GN=MDH1 OS=Chlamydomonas reinhardtii SV=2 TOU=Cre	1	17	17	17	6	5	7	8	5	6	0	2	9	9	9	9	14	14	1	0	12	9	7	8	10	9	0	1	6	5	7	8	5	6	0	2	9	9	9	9	14	14	1	0
Cre03.g199000.t1.2	Cre03.g199000.t1.2	25	25	25	Cre03.g199000.t1.2 Phototropin ALS=PHT1 DBV=JGI5.5 GN=PHT1 OS=Chlamydomonas reinhardtii SV=2 TOU=Cre	1	25	25	25	1	2	3	2	4	3	4	1	12	15	11	9	10	10	13	13	10	11	10	10	14	14	12	7	1	2	3	2	4	3	4	1	12	15	11	9	10	10	13	13
Cre03.g199150.t1.2	Cre03.g199150.t1.2	4	4	4	Cre03.g199150.t1.2 None DBV=JGI5.5 OS=Chlamydomonas reinhardtii SV=2 TOU=Cre	1	4	4	4	0	0	0	0	0	0	0	0	2	1	1	0	1	1	2	1	0	0	1	1	1	1	1	1	0	0	0	0	0	0	0	0	2	1	1	0	1	1	2	1
Cre03.g199300.t1.2	Cre03.g199300.t1.2	17	17	17	Cre03.g199300.t1.2 None DBV=JGI5.5 OS=Chlamydomonas reinhardtii SV=2 TOU=Cre	1	17	17	17	0	0	0	2	0	1	0	3	2	11	1	10	0	9	0	10	1	12	0	10	1	8	0	6	0	0	0	2	0	1	0	3	2	11	1	10	0	9	0	10
Cre03.g199535.t1.1	Cre03.g199535.t1.1	2	2	2	Cre03.g199535.t1.1 Low molecular mass early light-induced protein DBV=JGI5.5 OS=Chlamydomonas reinhardtii SV=1 TOU=Cre	1	2	2	2	0	0	0	0	0	0	0	0	0	0	2	1	0	1	0	0	0	1	1	0	1	1	0	0	0	0	0	0	0	0	0	0	0	0	2	1	0	1	0	0
Cre03.g199647.t1.1	Cre03.g199647.t1.1	17	15	15	Cre03.g199647.t1.1 Eukaryotic translation initiation factor 4A ALS=EIF4A DBV=JGI5.5 GN=EIF4A OS=Chlamydomonas reinhardtii SV=1 TOU=Cre	1	17	15	15	2	2	2	2	3	2	4	5	9	8	6	6	7	7	10	9	5	5	7	7	11	11	8	6	1	1	1	2	2	1	2	5	8	7	5	5	6	6	9	8
Cre03.g199900.t1.2	Cre03.g199900.t1.2	9	9	9	Cre03.g199900.t1.2 Eukaryotic translation initiation factor 4E ALS=EIF4E DBV=JGI5.5 GN=EIF4E OS=Chlamydomonas reinhardtii SV=2 TOU=Cre	1	9	9	9	0	0	0	0	0	0	1	1	5	5	4	0	3	4	3	2	3	4	5	4	0	2	1	2	0	0	0	0	0	0	1	1	5	5	4	0	3	4	3	2
Cre03.g200250.t1.2	Cre03.g200250.t1.2	6	6	6	Cre03.g200250.t1.2 None DBV=JGI5.5 OS=Chlamydomonas reinhardtii SV=2 TOU=Cre	1	6	6	6	0	1	4	1	2	0	0	0	3	3	5	3	3	3	3	1	2	1	1	2	2	1	2	1	0	1	4	1	2	0	0	0	3	3	5	3	3	3	3	1
Cre03.g200351.t1.1	Cre03.g200351.t1.1	1	1	1	Cre03.g200351.t1.1 None DBV=JGI5.5 OS=Chlamydomonas reinhardtii SV=1 TOU=Cre	1	1	1	1	1	0	1	1	1	1	0	0	1	1	1	0	1	1	0	0	1	1	1	1	1	1	0	0	1	0	1	1	1	1	0	0	1	1	1	0	1	1	0	0
Cre03.g201100.t1.2;Cre08.g367200.t1.1	Cre03.g201100.t1.2	45;1	45;1	45;1	Cre03.g201100.t1.2 FtsH-like ATPase/metalloprotease DBV=JGI5.5 OS=Chlamydomonas reinhardtii SV=2 TOU=Cre	2	45	45	45	14	23	15	13	12	9	0	0	26	32	11	18	20	16	0	0	26	27	14	11	11	13	0	0	14	23	15	13	12	9	0	0	26	32	11	18	20	16	0	0
Cre03.g203450.t1.2	Cre03.g203450.t1.2	3	3	3	Cre03.g203450.t1.2 Ribosomal protein S21, component of cytosolic 80S ribosome and 40S small subunit ALS=RPS21 DBV=JGI5.5 GN=RPS21 OS=Chlamydomonas reinhardtii SV=2 TOU=Cre	1	3	3	3	0	1	1	1	0	1	0	0	3	2	2	1	2	1	1	1	2	2	1	1	2	2	1	1	0	1	1	1	0	1	0	0	3	2	2	1	2	1	1	1
Cre03.g203850.t1.2	Cre03.g203850.t1.2	4	4	4	Cre03.g203850.t1.2 ATP-sulfurylase ALS=ATS1 DBV=JGI5.5 GN=ATS1 OS=Chlamydomonas reinhardtii SV=2 TOU=Cre	1	4	4	4	0	0	0	0	0	1	0	0	0	2	0	2	0	2	0	0	0	2	0	1	0	0	0	0	0	0	0	0	0	1	0	0	0	2	0	2	0	2	0	0
Cre03.g204150.t1.2	Cre03.g204150.t1.2	2	2	2	Cre03.g204150.t1.2 Intraflagellar transport protein 80 ALS=IFT80 DBV=JGI5.5 GN=IFT80 OS=Chlamydomonas reinhardtii SV=2 TOU=Cre	1	2	2	2	0	0	0	0	0	0	0	0	1	0	0	0	0	0	0	0	0	0	1	0	0	0	0	0	0	0	0	0	0	0	0	0	1	0	0	0	0	0	0	0
Cre03.g204250.t1.2	Cre03.g204250.t1.2	16	16	16	Cre03.g204250.t1.2 S-Adenosyl homocysteine hydrolase ALS=SAH1 DBV=JGI5.5 GN=SAH1 OS=Chlamydomonas reinhardtii SV=2 TOU=Cre	1	16	16	16	3	0	1	1	4	2	3	0	10	5	8	6	2	3	9	4	5	4	10	4	8	5	8	4	3	0	1	1	4	2	3	0	10	5	8	6	2	3	9	4
Cre03.g204350.t1.2	Cre03.g204350.t1.2	6	6	6	Cre03.g204350.t1.2 Inactive subunit of chloroplast ClpP complex ALS=CLPR4 DBV=JGI5.5 GN=CLPR4 OS=Chlamydomonas reinhardtii SV=2 TOU=Cre	1	6	6	6	0	1	1	1	0	1	1	0	3	5	3	3	4	2	4	3	1	3	5	4	3	4	2	1	0	1	1	1	0	1	1	0	3	5	3	3	4	2	4	3
Cre03.g205050.t1.2	Cre03.g205050.t1.2	5	5	5	Cre03.g205050.t1.2 Diacylglycerol O-acyltransferase DBV=JGI5.5 OS=Chlamydomonas reinhardtii SV=2 TOU=Cre	1	5	5	5	0	0	0	0	1	0	0	0	1	3	2	1	2	1	1	1	1	1	1	1	1	0	2	1	0	0	0	0	1	0	0	0	1	3	2	1	2	1	1	1
Cre03.g206600.t1.2	Cre03.g206600.t1.2	18	18	18	Cre03.g206600.t1.2 Acetohydroxyacid dehydratase ALS=AAD1 DBV=JGI5.5 GN=AAD1 OS=Chlamydomonas reinhardtii SV=2 TOU=Cre	1	18	18	18	1	6	7	3	6	3	0	0	4	7	6	4	4	9	0	0	3	4	2	4	1	2	1	0	1	6	7	3	6	3	0	0	4	7	6	4	4	9	0	0
Cre03.g206700.t1.1	Cre03.g206700.t1.1	12	12	12	Cre03.g206700.t1.1 None DBV=JGI5.5 OS=Chlamydomonas reinhardtii SV=1 TOU=Cre	1	12	12	12	1	9	0	0	2	2	0	0	4	6	0	2	0	0	0	0	0	5	2	3	0	1	0	0	1	9	0	0	2	2	0	0	4	6	0	2	0	0	0	0
Cre03.g206750.t1.2	Cre03.g206750.t1.2	3	3	3	Cre03.g206750.t1.2 None DBV=JGI5.5 OS=Chlamydomonas reinhardtii SV=2 TOU=Cre	1	3	3	3	1	0	0	1	2	0	0	0	0	0	3	1	0	0	0	0	1	1	2	1	1	0	1	1	1	0	0	1	2	0	0	0	0	0	3	1	0	0	0	0
Cre03.g206800.t1.1	Cre03.g206800.t1.1	4	4	4	Cre03.g206800.t1.1 Hexose transporter ALS=HXT1 DBV=JGI5.5 GN=HXT1 OS=Chlamydomonas reinhardtii SV=1 TOU=Cre	1	4	4	4	0	0	0	0	0	0	1	0	1	0	0	0	0	0	1	0	1	2	1	0	1	2	1	0	0	0	0	0	0	0	1	0	1	0	0	0	0	0	1	0
Cre03.g207600.t2.1;Cre03.g207600.t1.2	Cre03.g207600.t2.1;Cre03.g207600.t1.2	1;1	1;1	1;1	Cre03.g207600.t2.1 None DBV=JGI5.5 OS=Chlamydomonas reinhardtii SV=1 TOU=Cre;Cre03.g207600.t1.2 None DBV=JGI5.5 OS=Chlamydomonas reinhardtii SV=2 TOU=Cre	2	1	1	1	0	0	1	0	0	0	0	0	0	0	0	0	0	0	0	0	0	0	0	0	0	0	0	0	0	0	1	0	0	0	0	0	0	0	0	0	0	0	0	0
Cre03.g207825.t3.1;Cre03.g207825.t2.1;Cre03.g207825.t1.1	Cre03.g207825.t3.1;Cre03.g207825.t2.1;Cre03.g207825.t1.1	3;3;3	3;3;3	3;3;3	Cre03.g207825.t3.1 Eukaryotic translation initiation factor 2B subunit 2, eIF-2B gamma subunit DBV=JGI5.5 OS=Chlamydomonas reinhardtii SV=1 TOU=Cre;Cre03.g207825.t2.1 Eukaryotic translation initiation factor 2B subunit 2, eIF-2B gamma subunit DBV=JGI5.5 OS	3	3	3	3	0	0	0	0	0	0	0	0	1	3	2	2	1	0	3	2	2	1	1	1	1	0	0	0	0	0	0	0	0	0	0	0	1	3	2	2	1	0	3	2
Cre03.g208000.t1.1	Cre03.g208000.t1.1	1	1	1	Cre03.g208000.t1.1 None DBV=JGI5.5 OS=Chlamydomonas reinhardtii SV=1 TOU=Cre	1	1	1	1	1	0	0	0	0	1	0	0	0	1	0	0	0	0	0	0	0	1	0	0	0	0	0	1	1	0	0	0	0	1	0	0	0	1	0	0	0	0	0	0
Cre03.g208100.t1.1	Cre03.g208100.t1.1	1	1	1	Cre03.g208100.t1.1 3\-5\ exoribonuclease ALS=RNB1 DBV=JGI5.5 GN=RNB1 OS=Chlamydomonas reinhardtii SV=1 TOU=Cre	1	1	1	1	0	0	0	0	0	0	0	0	0	0	0	0	0	0	0	0	0	0	1	0	0	0	0	0	0	0	0	0	0	0	0	0	0	0	0	0	0	0	0	0
Cre03.g213313.t1.1	Cre03.g213313.t1.1	2	2	2	Cre03.g213313.t1.1 None DBV=JGI5.5 OS=Chlamydomonas reinhardtii SV=1 TOU=Cre	1	2	2	2	0	0	0	0	0	0	0	1	1	2	1	1	1	0	1	0	1	0	1	2	1	0	1	0	0	0	0	0	0	0	0	1	1	2	1	1	1	0	1	0
Cre03.g213537.t1.1	Cre03.g213537.t1.1	3	3	3	Cre03.g213537.t1.1 None DBV=JGI5.5 OS=Chlamydomonas reinhardtii SV=1 TOU=Cre	1	3	3	3	0	0	0	0	0	0	0	0	2	2	3	0	0	0	0	0	1	1	1	1	0	0	0	0	0	0	0	0	0	0	0	0	2	2	3	0	0	0	0	0
Cre04.g211800.t1.2	Cre04.g211800.t1.2	5	5	5	Cre04.g211800.t1.2 Ribosomal protein L23, component of cytosolic 80S ribosome and 60S large subunit ALS=RPL23 DBV=JGI5.5 GN=RPL23 OS=Chlamydomonas reinhardtii SV=2 TOU=Cre	1	5	5	5	1	1	3	2	2	2	3	2	4	5	4	0	2	4	4	5	5	4	3	5	5	5	3	4	1	1	3	2	2	2	3	2	4	5	4	0	2	4	4	5
Cre04.g212500.t1.2	Cre04.g212500.t1.2	4	4	4	Cre04.g212500.t1.2 Predicted protein ALS=CGL42 DBV=JGI5.5 GN=CGL42 OS=Chlamydomonas reinhardtii SV=2 TOU=Cre	1	4	4	4	0	1	2	1	0	0	0	0	2	0	2	1	3	1	0	0	1	0	0	0	0	0	0	0	0	1	2	1	0	0	0	0	2	0	2	1	3	1	0	0
Cre04.g214150.t1.1	Cre04.g214150.t1.1	17	17	17	Cre04.g214150.t1.1 Thiazole biosynthetic enzyme; THI4 regulatory protein ALS=THI4 DBV=JGI5.5 GN=THI4 OS=Chlamydomonas reinhardtii SV=1 TOU=Cre	1	17	17	17	3	2	3	3	2	4	2	4	15	15	15	14	9	10	12	11	9	7	8	9	15	11	13	7	3	2	3	3	2	4	2	4	15	15	15	14	9	10	12	11
Cre04.g214500.t1.1	Cre04.g214500.t1.1	19	19	19	Cre04.g214500.t1.1 Isocitrate dehydrogenase, NADP-dependent ALS=IDH3 DBV=JGI5.5 GN=IDH3 OS=Chlamydomonas reinhardtii SV=1 TOU=Cre	1	19	19	19	4	4	6	3	3	3	4	4	11	8	11	8	7	9	15	7	5	5	9	5	9	3	10	4	4	4	6	3	3	3	4	4	11	8	11	8	7	9	15	7
Cre04.g216100.t1.1	Cre04.g216100.t1.1	8	8	8	Cre04.g216100.t1.1 None DBV=JGI5.5 OS=Chlamydomonas reinhardtii SV=1 TOU=Cre	1	8	8	8	2	0	1	2	2	2	0	0	5	5	7	0	4	5	0	0	2	4	5	3	3	3	0	0	2	0	1	2	2	2	0	0	5	5	7	0	4	5	0	0
Cre04.g217550.t1.1	Cre04.g217550.t1.1	12	12	12	Cre04.g217550.t1.1 Eukaryotic translation initiation factor 3, subunit C ALS=EIF3C DBV=JGI5.5 GN=EIF3C OS=Chlamydomonas reinhardtii SV=1 TOU=Cre	1	12	12	12	0	0	0	0	3	0	0	0	3	3	8	6	3	1	1	1	3	3	6	4	1	1	1	0	0	0	0	0	3	0	0	0	3	3	8	6	3	1	1	1
Cre04.g217800.t1.1	Cre04.g217800.t1.1	9	9	9	Cre04.g217800.t1.1 None DBV=JGI5.5 OS=Chlamydomonas reinhardtii SV=1 TOU=Cre	1	9	9	9	1	3	0	1	0	0	0	0	5	7	4	3	2	3	0	0	5	3	3	1	1	2	0	0	1	3	0	1	0	0	0	0	5	7	4	3	2	3	0	0
Cre04.g217921.t1.1	Cre04.g217921.t1.1	38	38	38	Cre04.g217921.t1.1 Beta subunit of COP-I complex ALS=COPB1 DBV=JGI5.5 GN=COPB1 OS=Chlamydomonas reinhardtii SV=1 TOU=Cre	1	38	38	38	6	8	10	7	6	8	8	7	27	23	19	18	16	19	28	23	22	19	19	18	24	23	19	14	6	8	10	7	6	8	8	7	27	23	19	18	16	19	28	23
Cre04.g217933.t1.1	Cre04.g217933.t1.1	14	14	14	Cre04.g217933.t1.1 None DBV=JGI5.5 OS=Chlamydomonas reinhardtii SV=1 TOU=Cre	1	14	14	14	0	2	1	1	4	3	4	4	9	6	10	8	5	7	5	7	5	2	2	7	2	3	6	3	0	2	1	1	4	3	4	4	9	6	10	8	5	7	5	7
Cre04.g217938.t1.1	Cre04.g217938.t1.1	1	1	1	Cre04.g217938.t1.1 None DBV=JGI5.5 OS=Chlamydomonas reinhardtii SV=1 TOU=Cre	1	1	1	1	0	0	1	0	0	0	0	0	0	0	0	0	0	0	0	0	0	0	0	0	0	0	0	0	0	0	1	0	0	0	0	0	0	0	0	0	0	0	0	0
Cre04.g218150.t1.2	Cre04.g218150.t1.2	7	7	7	Cre04.g218150.t1.2 None DBV=JGI5.5 OS=Chlamydomonas reinhardtii SV=2 TOU=Cre	1	7	7	7	1	1	1	1	2	2	2	2	3	3	4	2	4	1	4	5	3	4	2	5	3	3	3	2	1	1	1	1	2	2	2	2	3	3	4	2	4	1	4	5
Cre04.g220200.t3.1;Cre04.g220200.t1.2;Cre04.g220200.t2.1	Cre04.g220200.t3.1;Cre04.g220200.t1.2;Cre04.g220200.t2.1	22;21;20	22;21;20	22;21;20	Cre04.g220200.t3.1 None DBV=JGI5.5 OS=Chlamydomonas reinhardtii SV=1 TOU=Cre;Cre04.g220200.t1.2 None DBV=JGI5.5 OS=Chlamydomonas reinhardtii SV=2 TOU=Cre;Cre04.g220200.t2.1 None DBV=JGI5.5 OS=Chlamydomonas reinhardtii SV=1 TOU=Cre	3	22	22	22	0	0	2	3	1	4	0	0	5	5	10	7	4	7	1	0	4	6	9	3	5	7	1	0	0	0	2	3	1	4	0	0	5	5	10	7	4	7	1	0
Cre04.g221550.t1.2	Cre04.g221550.t1.2	2	2	2	Cre04.g221550.t1.2 None DBV=JGI5.5 OS=Chlamydomonas reinhardtii SV=2 TOU=Cre	1	2	2	2	0	0	0	1	0	0	0	0	0	0	0	0	1	0	0	0	0	0	0	0	0	0	0	0	0	0	0	1	0	0	0	0	0	0	0	0	1	0	0	0
Cre04.g221700.t1.2;Cre13.g605900.t1.1	Cre04.g221700.t1.2;Cre13.g605900.t1.1	2;1	2;1	2;1	Cre04.g221700.t1.2 Cytochrome c oxidase subunit III ALS=COX3 DBV=JGI5.5 GN=COX3 OS=Chlamydomonas reinhardtii SV=2 TOU=Cre;Cre13.g605900.t1.1 None DBV=JGI5.5 OS=Chlamydomonas reinhardtii SV=1 TOU=Cre	2	2	2	2	0	0	0	0	0	0	0	1	0	0	0	0	0	0	0	0	0	0	0	1	0	0	0	0	0	0	0	0	0	0	0	1	0	0	0	0	0	0	0	0
Cre04.g222700.t1.2	Cre04.g222700.t1.2	45	45	45	Cre04.g222700.t1.2 None DBV=JGI5.5 OS=Chlamydomonas reinhardtii SV=2 TOU=Cre	1	45	45	45	9	7	5	6	5	10	7	5	20	22	20	19	18	16	21	17	15	17	20	21	20	21	20	16	9	7	5	6	5	10	7	5	20	22	20	19	18	16	21	17
Cre04.g222750.t1.1	Cre04.g222750.t1.1	14	1	1	Cre04.g222750.t1.1 Low-CO2-inducible chloroplast envelope protein ALS=CCP2 DBV=JGI5.5 GN=CCP2 OS=Chlamydomonas reinhardtii SV=1 TOU=Cre	1	14	1	1	8	7	7	7	7	5	7	7	0	0	0	0	9	5	7	7	7	6	2	0	0	0	4	0	0	0	0	0	1	0	0	0	0	0	0	0	0	0	0	0
Cre04.g223300.t1.2	Cre04.g223300.t1.2	23	23	10	Cre04.g223300.t1.2 Low-CO2-inducible chloroplast envelope protein ALS=CCP1 DBV=JGI5.5 GN=CCP1 OS=Chlamydomonas reinhardtii SV=2 TOU=Cre	1	23	23	10	12	11	11	10	13	9	10	9	0	0	0	0	12	7	13	10	10	8	2	0	0	0	7	0	12	11	11	10	13	9	10	9	0	0	0	0	12	7	13	10
Cre04.g223800.t2.1;Cre04.g223800.t1.2	Cre04.g223800.t2.1;Cre04.g223800.t1.2	1;1	1;1	1;1	Cre04.g223800.t2.1 None DBV=JGI5.5 OS=Chlamydomonas reinhardtii SV=1 TOU=Cre;Cre04.g223800.t1.2 None DBV=JGI5.5 OS=Chlamydomonas reinhardtii SV=2 TOU=Cre	2	1	1	1	0	0	0	0	0	0	0	0	1	1	1	0	1	0	0	0	1	1	0	0	1	0	0	0	0	0	0	0	0	0	0	0	1	1	1	0	1	0	0	0
Cre04.g223850.t1.2	Cre04.g223850.t1.2	14	14	14	Cre04.g223850.t1.2 Cytoplasmic DExD/H-box RNA helicase DBV=JGI5.5 OS=Chlamydomonas reinhardtii SV=2 TOU=Cre	1	14	14	14	4	0	1	4	3	1	1	1	7	5	5	3	5	4	7	6	6	3	4	4	8	6	7	3	4	0	1	4	3	1	1	1	7	5	5	3	5	4	7	6
Cre04.g224400.t1.1	Cre04.g224400.t1.1	1	1	1	Cre04.g224400.t1.1 None DBV=JGI5.5 OS=Chlamydomonas reinhardtii SV=1 TOU=Cre	1	1	1	1	0	1	0	0	1	0	1	1	1	0	0	0	1	0	0	0	0	0	0	1	1	1	0	0	0	1	0	0	1	0	1	1	1	0	0	0	1	0	0	0
Cre04.g225350.t2.1;Cre04.g225350.t1.1	Cre04.g225350.t2.1;Cre04.g225350.t1.1	13;13	13;13	13;13	Cre04.g225350.t2.1 None DBV=JGI5.5 OS=Chlamydomonas reinhardtii SV=1 TOU=Cre;Cre04.g225350.t1.1 None DBV=JGI5.5 OS=Chlamydomonas reinhardtii SV=1 TOU=Cre	2	13	13	13	0	0	0	0	6	1	0	0	1	2	3	5	0	0	0	0	2	1	4	4	0	0	0	0	0	0	0	0	6	1	0	0	1	2	3	5	0	0	0	0
Cre04.g226850.t1.2	Cre04.g226850.t1.2	4	4	4	Cre04.g226850.t1.2 Pepsin-type aspartyl protease ALS=ASP1 DBV=JGI5.5 GN=ASP1 OS=Chlamydomonas reinhardtii SV=2 TOU=Cre	1	4	4	4	0	1	2	2	1	0	0	0	1	1	2	0	2	1	1	1	1	3	1	2	1	1	1	1	0	1	2	2	1	0	0	0	1	1	2	0	2	1	1	1
Cre04.g228350.t1.1;REV__Cre14.g628237.t2.1;REV__Cre14.g628237.t1.1;REV__Cre04.g229550.t1.1;Cre07.g338550.t1.1	Cre04.g228350.t1.1	9;1;1;1;1	9;1;1;1;1	9;1;1;1;1	Cre04.g228350.t1.1 None DBV=JGI5.5 OS=Chlamydomonas reinhardtii SV=1 TOU=Cre	5	9	9	9	1	3	4	1	0	0	1	3	3	5	3	2	2	2	9	7	2	5	4	4	0	1	8	5	1	3	4	1	0	0	1	3	3	5	3	2	2	2	9	7
Cre04.g228750.t1.1	Cre04.g228750.t1.1	2	2	2	Cre04.g228750.t1.1 None DBV=JGI5.5 OS=Chlamydomonas reinhardtii SV=1 TOU=Cre	1	2	2	2	0	0	0	0	0	0	0	0	0	2	0	0	0	0	0	0	0	0	0	0	0	0	0	0	0	0	0	0	0	0	0	0	0	2	0	0	0	0	0	0
Cre04.g229300.t1.1	Cre04.g229300.t1.1	13	13	13	Cre04.g229300.t1.1 Rubisco activase ALS=RCA1 DBV=JGI5.5 GN=RCA1 OS=Chlamydomonas reinhardtii SV=1 TOU=Cre	1	13	13	13	3	5	8	5	4	5	6	3	8	10	8	9	9	9	7	6	6	8	11	10	9	10	8	4	3	5	8	5	4	5	6	3	8	10	8	9	9	9	7	6
Cre04.g231026.t1.1	Cre04.g231026.t1.1	1	1	1	Cre04.g231026.t1.1 Chloroplast SRP43/CAO subunit of signal recognition particle ALS=SRP43 DBV=JGI5.5 GN=SRP43 OS=Chlamydomonas reinhardtii SV=1 TOU=Cre	1	1	1	1	0	0	0	0	0	0	0	0	0	0	0	0	0	0	0	0	0	0	0	0	0	1	0	0	0	0	0	0	0	0	0	0	0	0	0	0	0	0	0	0
Cre04.g231222.t2.1;Cre04.g231222.t1.1;Cre06.g309100.t1.2	Cre04.g231222.t2.1;Cre04.g231222.t1.1	18;18;1	18;18;1	18;18;1	Cre04.g231222.t2.1 Chaperonin 60A ALS=CPN60A DBV=JGI5.5 GN=CPN60A OS=Chlamydomonas reinhardtii SV=1 TOU=Cre;Cre04.g231222.t1.1 None DBV=JGI5.5 OS=Chlamydomonas reinhardtii SV=1 TOU=Cre	3	18	18	18	0	5	0	4	0	6	0	1	5	7	3	11	1	9	0	4	0	9	0	3	1	10	0	4	0	5	0	4	0	6	0	1	5	7	3	11	1	9	0	4
Cre04.g232104.t1.1	Cre04.g232104.t1.1	10	3	3	Cre04.g232104.t1.1 Light-harvesting complex II chlorophyll a/b binding protein M3 ALS=LHCBM3 DBV=JGI5.5 GN=LHCBM3 OS=Chlamydomonas reinhardtii SV=1 TOU=Cre	1	10	3	3	5	6	5	5	6	5	5	6	8	9	9	7	9	8	8	8	7	7	9	8	9	6	7	8	3	3	3	2	3	3	3	3	3	3	3	3	3	3	3	3
Cre05.g230850.t1.1	Cre05.g230850.t1.1	7	7	7	Cre05.g230850.t1.1 None DBV=JGI5.5 OS=Chlamydomonas reinhardtii SV=1 TOU=Cre	1	7	7	7	0	0	0	0	1	1	0	0	0	0	2	2	0	0	0	0	0	0	3	3	0	0	0	0	0	0	0	0	1	1	0	0	0	0	2	2	0	0	0	0
Cre05.g232002.t2.1;Cre05.g232002.t1.1	Cre05.g232002.t2.1;Cre05.g232002.t1.1	3;3	3;3	3;3	Cre05.g232002.t2.1 None DBV=JGI5.5 OS=Chlamydomonas reinhardtii SV=1 TOU=Cre;Cre05.g232002.t1.1 None DBV=JGI5.5 OS=Chlamydomonas reinhardtii SV=1 TOU=Cre	2	3	3	3	0	0	1	0	0	0	0	0	1	0	0	0	0	0	1	0	0	0	0	0	0	0	0	0	0	0	1	0	0	0	0	0	1	0	0	0	0	0	1	0
Cre05.g232200.t1.2	Cre05.g232200.t1.2	2	2	2	Cre05.g232200.t1.2 Mitochondrial NADH dehydrogenase ALS=NDA3 DBV=JGI5.5 GN=NDA3 OS=Chlamydomonas reinhardtii SV=2 TOU=Cre	1	2	2	2	0	0	0	0	0	0	0	0	0	1	0	1	1	1	0	0	1	0	1	0	1	0	2	0	0	0	0	0	0	0	0	0	0	1	0	1	1	1	0	0
Cre05.g232750.t1.2	Cre05.g232750.t1.2	13	13	13	Cre05.g232750.t1.2 NimA-related protein kinase ALS=CNK4 DBV=JGI5.5 GN=CNK4 OS=Chlamydomonas reinhardtii SV=2 TOU=Cre	1	13	13	13	1	4	1	0	3	1	1	0	3	8	4	4	2	3	6	4	5	5	4	2	2	3	4	2	1	4	1	0	3	1	1	0	3	8	4	4	2	3	6	4
Cre05.g233305.t2.1;Cre05.g233305.t1.1	Cre05.g233305.t2.1;Cre05.g233305.t1.1	9;9	9;9	9;9	Cre05.g233305.t2.1 None DBV=JGI5.5 OS=Chlamydomonas reinhardtii SV=1 TOU=Cre;Cre05.g233305.t1.1 None DBV=JGI5.5 OS=Chlamydomonas reinhardtii SV=1 TOU=Cre	2	9	9	9	4	4	1	3	4	1	1	3	4	5	8	7	6	3	7	4	3	7	8	6	4	7	7	5	4	4	1	3	4	1	1	3	4	5	8	7	6	3	7	4
Cre05.g233800.t1.2	Cre05.g233800.t1.2	7	7	7	Cre05.g233800.t1.2 None DBV=JGI5.5 OS=Chlamydomonas reinhardtii SV=2 TOU=Cre	1	7	7	7	0	0	0	0	0	0	0	0	2	2	4	2	1	2	1	0	1	1	2	1	2	4	2	0	0	0	0	0	0	0	0	0	2	2	4	2	1	2	1	0
Cre05.g233950.t1.2	Cre05.g233950.t1.2	2	2	2	Cre05.g233950.t1.2 None DBV=JGI5.5 OS=Chlamydomonas reinhardtii SV=2 TOU=Cre	1	2	2	2	0	0	1	0	0	0	0	0	1	1	1	0	1	1	0	0	1	0	1	0	1	0	0	0	0	0	1	0	0	0	0	0	1	1	1	0	1	1	0	0
Cre05.g234550.t2.1;Cre05.g234550.t1.2	Cre05.g234550.t2.1;Cre05.g234550.t1.2	16;16	16;16	16;16	Cre05.g234550.t2.1 Fructose-1,6-bisphosphate aldolase ALS=FBA3 DBV=JGI5.5 GN=FBA3 OS=Chlamydomonas reinhardtii SV=1 TOU=Cre;Cre05.g234550.t1.2 Fructose-1,6-bisphosphate aldolase ALS=FBA3 DBV=JGI5.5 GN=FBA3 OS=Chlamydomonas reinhardtii SV=2 TOU=Cre	2	16	16	16	7	8	7	5	6	6	0	0	10	9	9	9	9	12	0	1	10	11	7	6	10	10	1	2	7	8	7	5	6	6	0	0	10	9	9	9	9	12	0	1
Cre05.g234637.t1.1	Cre05.g234637.t1.1	18	18	18	Cre05.g234637.t1.1 None DBV=JGI5.5 OS=Chlamydomonas reinhardtii SV=1 TOU=Cre	1	18	18	18	5	4	4	7	5	5	6	5	14	14	12	5	12	11	10	13	13	13	12	11	14	11	13	15	5	4	4	7	5	5	6	5	14	14	12	5	12	11	10	13
Cre05.g234639.t1.1	Cre05.g234639.t1.1	5	5	5	Cre05.g234639.t1.1 T-complex protein 1, delta subunit ALS=CCT4 DBV=JGI5.5 GN=CCT4 OS=Chlamydomonas reinhardtii SV=1 TOU=Cre	1	5	5	5	0	1	1	2	0	1	0	1	3	1	2	1	0	1	2	0	1	1	2	0	4	1	3	1	0	1	1	2	0	1	0	1	3	1	2	1	0	1	2	0
Cre05.g234652.t1.1	Cre05.g234652.t1.1	2	2	2	Cre05.g234652.t1.1 None DBV=JGI5.5 OS=Chlamydomonas reinhardtii SV=1 TOU=Cre	1	2	2	2	0	0	0	0	0	0	0	0	1	1	2	0	0	0	1	0	0	0	1	2	2	2	1	0	0	0	0	0	0	0	0	0	1	1	2	0	0	0	1	0
Cre05.g234667.t1.1;Cre05.g234665.t1.1	Cre05.g234667.t1.1;Cre05.g234665.t1.1	1;1	1;1	1;1	Cre05.g234667.t1.1 None DBV=JGI5.5 OS=Chlamydomonas reinhardtii SV=1 TOU=Cre;Cre05.g234665.t1.1 Beta4-Adaptin ALS=AP4B4 DBV=JGI5.5 GN=AP4B4 OS=Chlamydomonas reinhardtii SV=1 TOU=Cre	2	1	1	1	0	0	0	0	0	0	0	0	1	0	0	0	0	1	0	1	1	1	0	0	0	0	1	0	0	0	0	0	0	0	0	0	1	0	0	0	0	1	0	1
Cre05.g234700.t1.1	Cre05.g234700.t1.1	10	10	10	Cre05.g234700.t1.1 Pyruvate kinase ALS=PYK3 DBV=JGI5.5 GN=PYK3 OS=Chlamydomonas reinhardtii SV=1 TOU=Cre	1	10	10	10	1	0	0	0	1	1	1	2	2	3	3	3	1	2	2	4	1	2	3	0	1	2	3	2	1	0	0	0	1	1	1	2	2	3	3	3	1	2	2	4
Cre05.g235550.t1.1	Cre05.g235550.t1.1	3	3	3	Cre05.g235550.t1.1 None DBV=JGI5.5 OS=Chlamydomonas reinhardtii SV=1 TOU=Cre	1	3	3	3	0	0	0	1	0	0	0	0	0	1	0	0	0	0	1	0	0	0	0	0	0	0	0	0	0	0	0	1	0	0	0	0	0	1	0	0	0	0	1	0
Cre05.g237400.t1.2	Cre05.g237400.t1.2	5	5	5	Cre05.g237400.t1.2 Diaminopimelate epimerase ALS=DAE1 DBV=JGI5.5 GN=DAE1 OS=Chlamydomonas reinhardtii SV=2 TOU=Cre	1	5	5	5	0	0	0	0	0	0	0	0	2	2	2	2	0	0	1	0	1	2	0	0	2	2	1	0	0	0	0	0	0	0	0	0	2	2	2	2	0	0	1	0
Cre05.g237450.t1.2	Cre05.g237450.t1.2	13	13	13	Cre05.g237450.t1.2 Plastid-specific ribosomal protein 1 ALS=PSRP1 DBV=JGI5.5 GN=PSRP1 OS=Chlamydomonas reinhardtii SV=2 TOU=Cre	1	13	13	13	3	1	1	1	2	2	0	1	5	6	3	7	7	4	1	2	8	8	6	6	7	9	2	3	3	1	1	1	2	2	0	1	5	6	3	7	7	4	1	2
Cre05.g238332.t1.1	Cre05.g238332.t1.1	5	5	5	Cre05.g238332.t1.1 Photosystem I reaction center subunit II, 20 kDa ALS=PSAD DBV=JGI5.5 GN=PSAD OS=Chlamydomonas reinhardtii SV=1 TOU=Cre	1	5	5	5	0	1	0	1	0	1	0	0	2	1	3	0	3	2	1	1	1	1	2	2	1	0	0	1	0	1	0	1	0	1	0	0	2	1	3	0	3	2	1	1
Cre05.g240300.t1.1	Cre05.g240300.t1.1	3	3	3	Cre05.g240300.t1.1 None DBV=JGI5.5 OS=Chlamydomonas reinhardtii SV=1 TOU=Cre	1	3	3	3	0	0	0	0	0	0	0	0	1	0	1	0	1	0	1	0	2	0	1	0	1	1	1	1	0	0	0	0	0	0	0	0	1	0	1	0	1	0	1	0
Cre05.g240550.t1.2	Cre05.g240550.t1.2	5	5	5	Cre05.g240550.t1.2 None DBV=JGI5.5 OS=Chlamydomonas reinhardtii SV=2 TOU=Cre	1	5	5	5	0	0	0	1	1	0	0	2	2	1	1	0	0	1	2	0	2	2	1	1	0	3	3	1	0	0	0	1	1	0	0	2	2	1	1	0	0	1	2	0
Cre05.g240850.t1.2	Cre05.g240850.t1.2	22	22	22	Cre05.g240850.t1.2 Hydroxymethylpyrimidine phosphate synthase ALS=THIC DBV=JGI5.5 GN=THIC OS=Chlamydomonas reinhardtii SV=2 TOU=Cre	1	22	22	22	3	5	3	6	2	2	0	0	12	12	8	5	7	4	0	0	7	8	3	3	10	14	0	0	3	5	3	6	2	2	0	0	12	12	8	5	7	4	0	0
Cre05.g241750.t1.2	Cre05.g241750.t1.2	2	2	2	Cre05.g241750.t1.2 Mitochondrial pyruvate dehydrogenase kinase ALS=PDK3 DBV=JGI5.5 GN=PDK3 OS=Chlamydomonas reinhardtii SV=2 TOU=Cre	1	2	2	2	0	0	0	0	0	0	0	0	0	2	0	0	0	1	0	0	0	0	0	0	0	0	0	0	0	0	0	0	0	0	0	0	0	2	0	0	0	1	0	0
Cre05.g241850.t1.2	Cre05.g241850.t1.2	6	6	6	Cre05.g241850.t1.2 ATP citrate lyase, subunit A ALS=ACL1 DBV=JGI5.5 GN=ACL1 OS=Chlamydomonas reinhardtii SV=2 TOU=Cre	1	6	6	6	0	1	1	0	2	0	0	1	3	3	2	3	2	3	4	2	2	2	3	4	3	4	4	2	0	1	1	0	2	0	0	1	3	3	2	3	2	3	4	2
Cre05.g241950.t1.2	Cre05.g241950.t1.2	25	25	25	Cre05.g241950.t1.2 None DBV=JGI5.5 OS=Chlamydomonas reinhardtii SV=2 TOU=Cre	1	25	25	25	13	12	13	13	13	11	8	11	19	20	20	19	20	15	18	22	19	20	20	19	17	17	19	21	13	12	13	13	13	11	8	11	19	20	20	19	20	15	18	22
Cre05.g242000.t1.2	Cre05.g242000.t1.2	4	4	4	Cre05.g242000.t1.2 Magnesium chelatase subunit D ALS=CHLD DBV=JGI5.5 GN=CHLD OS=Chlamydomonas reinhardtii SV=2 TOU=Cre	1	4	4	4	0	0	0	0	0	0	1	0	2	2	0	1	0	0	0	1	0	0	0	1	2	1	0	0	0	0	0	0	0	0	1	0	2	2	0	1	0	0	0	1
Cre05.g242350.t1.2	Cre05.g242350.t1.2	2	2	2	Cre05.g242350.t1.2 None DBV=JGI5.5 OS=Chlamydomonas reinhardtii SV=2 TOU=Cre	1	2	2	2	0	0	0	0	0	0	0	0	1	0	0	0	0	0	1	0	0	0	1	1	1	1	1	0	0	0	0	0	0	0	0	0	1	0	0	0	0	0	1	0
Cre05.g243050.t1.2	Cre05.g243050.t1.2	5	5	5	Cre05.g243050.t1.2 Chloroplastic thioredoxin f2 DBV=JGI5.5 OS=Chlamydomonas reinhardtii SV=2 TOU=Cre	1	5	5	5	1	1	2	2	2	1	0	0	3	4	1	0	3	2	0	0	1	2	1	2	2	1	0	0	1	1	2	2	2	1	0	0	3	4	1	0	3	2	0	0
Cre05.g245550.t1.1	Cre05.g245550.t1.1	2	2	2	Cre05.g245550.t1.1 Phosphatidylinositol 4-kinase ALS=PIK1 DBV=JGI5.5 GN=PIK1 OS=Chlamydomonas reinhardtii SV=1 TOU=Cre	1	2	2	2	0	0	0	0	0	0	0	0	0	0	0	0	0	1	1	0	0	0	0	0	0	0	0	0	0	0	0	0	0	0	0	0	0	0	0	0	0	1	1	0
Cre05.g247450.t1.2	Cre05.g247450.t1.2	19	19	19	Cre05.g247450.t1.2 Putative rhodanese-like protein ALS=CGL56 DBV=JGI5.5 GN=CGL56 OS=Chlamydomonas reinhardtii SV=2 TOU=Cre	1	19	19	19	1	3	4	2	2	1	0	0	8	5	5	6	10	8	0	0	7	7	5	5	2	4	0	0	1	3	4	2	2	1	0	0	8	5	5	6	10	8	0	0
Cre05.g247550.t1.2	Cre05.g247550.t1.2	2	2	2	Cre05.g247550.t1.2 None DBV=JGI5.5 OS=Chlamydomonas reinhardtii SV=2 TOU=Cre	1	2	2	2	0	0	0	1	0	1	1	1	0	1	1	0	1	1	1	0	1	0	0	0	0	0	0	0	0	0	0	1	0	1	1	1	0	1	1	0	1	1	1	0
Cre05.g248450.t1.2;Cre05.g248400.t1.2	Cre05.g248450.t1.2;Cre05.g248400.t1.2	13;13	13;13	13;13	Cre05.g248450.t1.2 Mitochondrial carbonic anhydrase ALS=CAH5 DBV=JGI5.5 GN=CAH5 OS=Chlamydomonas reinhardtii SV=2 TOU=Cre;Cre05.g248400.t1.2 Mitochondrial carbonic anhydrase, beta type ALS=CAH4 DBV=JGI5.5 GN=CAH4 OS=Chlamydomonas reinhardtii SV=2 TOU=Cre	2	13	13	13	7	5	6	6	6	5	6	7	5	7	6	0	8	7	9	10	10	8	6	8	1	0	9	8	7	5	6	6	6	5	6	7	5	7	6	0	8	7	9	10
Cre06.g249750.t1.1	Cre06.g249750.t1.1	10	10	10	Cre06.g249750.t1.1 None DBV=JGI5.5 OS=Chlamydomonas reinhardtii SV=1 TOU=Cre	1	10	10	10	0	0	0	0	1	1	0	0	0	0	5	1	2	0	0	0	0	0	3	3	0	0	0	0	0	0	0	0	1	1	0	0	0	0	5	1	2	0	0	0
Cre06.g250100.t1.2	Cre06.g250100.t1.2	54	54	51	Cre06.g250100.t1.2 Heat shock protein 70B ALS=HSP70B DBV=JGI5.5 GN=HSP70B OS=Chlamydomonas reinhardtii SV=2 TOU=Cre	1	54	54	51	20	25	8	8	8	8	4	8	37	47	12	21	9	22	10	18	35	34	11	17	13	22	11	15	20	25	8	8	8	8	4	8	37	47	12	21	9	22	10	18
Cre06.g250200.t1.2	Cre06.g250200.t1.2	28	28	28	Cre06.g250200.t1.2 S-adenosylmethionine synthetase DBV=JGI5.5 OS=Chlamydomonas reinhardtii SV=2 TOU=Cre	1	28	28	28	7	3	6	3	3	4	9	7	15	19	15	13	19	17	18	19	15	13	12	17	19	16	18	14	7	3	6	3	3	4	9	7	15	19	15	13	19	17	18	19
Cre06.g250300.t1.2	Cre06.g250300.t1.2	14	14	14	Cre06.g250300.t1.2 Cytoplasmic dynein 1b heavy chain (not an inner arm dynein) ALS=DHC1b DBV=JGI5.5 GN=DHC1b OS=Chlamydomonas reinhardtii SV=2 TOU=Cre	1	14	14	14	1	0	1	1	1	0	1	1	1	4	1	1	2	3	2	6	3	2	1	4	3	4	4	1	1	0	1	1	1	0	1	1	1	4	1	1	2	3	2	6
Cre06.g250902.t1.1	Cre06.g250902.t1.1	14	14	14	Cre06.g250902.t1.1 None DBV=JGI5.5 OS=Chlamydomonas reinhardtii SV=1 TOU=Cre	1	14	14	14	0	0	1	0	0	0	0	0	4	3	9	5	1	1	3	0	1	0	6	2	3	1	3	1	0	0	1	0	0	0	0	0	4	3	9	5	1	1	3	0
Cre06.g251350.t1.1	Cre06.g251350.t1.1	4	4	4	Cre06.g251350.t1.1 None DBV=JGI5.5 OS=Chlamydomonas reinhardtii SV=1 TOU=Cre	1	4	4	4	0	0	0	0	0	0	0	0	0	0	1	0	0	1	1	0	0	0	0	0	1	0	1	0	0	0	0	0	0	0	0	0	0	0	1	0	0	1	1	0
Cre06.g251450.t1.1	Cre06.g251450.t1.1	4	4	4	Cre06.g251450.t1.1 Quinolinate synthetase A ALS=NIC7 DBV=JGI5.5 GN=NIC7 OS=Chlamydomonas reinhardtii SV=1 TOU=Cre	1	4	4	4	0	0	0	0	0	0	0	0	0	1	0	0	0	2	0	0	0	0	0	0	0	0	0	1	0	0	0	0	0	0	0	0	0	1	0	0	0	2	0	0
Cre06.g252000.t1.2	Cre06.g252000.t1.2	4	4	4	Cre06.g252000.t1.2 None DBV=JGI5.5 OS=Chlamydomonas reinhardtii SV=2 TOU=Cre	1	4	4	4	0	0	0	0	0	0	0	0	0	0	4	0	0	0	0	0	0	0	0	0	0	0	0	0	0	0	0	0	0	0	0	0	0	0	4	0	0	0	0	0
Cre06.g252200.t1.2	Cre06.g252200.t1.2	16	16	16	Cre06.g252200.t1.2 Translocon at the outer envelope membrane of chloroplasts, 75 kD ALS=TOC34 DBV=JGI5.5 GN=TOC34 OS=Chlamydomonas reinhardtii SV=2 TOU=Cre	1	16	16	16	2	3	5	0	6	7	1	0	6	6	11	10	9	9	4	4	7	2	12	11	5	7	4	1	2	3	5	0	6	7	1	0	6	6	11	10	9	9	4	4
Cre06.g252550.t1.1;REV__Cre06.g283600.t1.2	Cre06.g252550.t1.1	26;1	26;1	26;1	Cre06.g252550.t1.1 Dihydrolipoamide acetyltransferase ALS=DLA3 DBV=JGI5.5 GN=DLA3 OS=Chlamydomonas reinhardtii SV=1 TOU=Cre	2	26	26	26	10	11	10	8	17	13	0	0	14	19	21	23	14	16	0	0	15	15	24	20	13	13	1	0	10	11	10	8	17	13	0	0	14	19	21	23	14	16	0	0
Cre06.g252650.t1.2	Cre06.g252650.t1.2	5	5	5	Cre06.g252650.t1.2 Isopropylmalate dehydratase, small subunit ALS=LEU1S DBV=JGI5.5 GN=LEU1S OS=Chlamydomonas reinhardtii SV=2 TOU=Cre	1	5	5	5	1	2	4	3	3	2	0	0	3	3	4	1	5	4	0	0	5	4	1	5	3	1	0	0	1	2	4	3	3	2	0	0	3	3	4	1	5	4	0	0
Cre06.g253051.t1.1;Cre16.g668900.t1.1	Cre06.g253051.t1.1;Cre16.g668900.t1.1	2;2	2;2	2;2	Cre06.g253051.t1.1 None DBV=JGI5.5 OS=Chlamydomonas reinhardtii SV=1 TOU=Cre;Cre16.g668900.t1.1 Hypothetical protein ALS=MTA3 DBV=JGI5.5 GN=MTA3 OS=Chlamydomonas reinhardtii SV=1 TOU=Cre	2	2	2	2	0	0	0	0	0	0	0	0	0	2	0	0	0	1	0	0	0	0	0	1	0	0	0	1	0	0	0	0	0	0	0	0	0	2	0	0	0	1	0	0
Cre06.g254350.t1.1	Cre06.g254350.t1.1	2	2	2	Cre06.g254350.t1.1 None DBV=JGI5.5 OS=Chlamydomonas reinhardtii SV=1 TOU=Cre	1	2	2	2	0	1	0	0	0	0	0	0	1	1	0	0	0	0	0	0	1	1	0	0	0	0	0	0	0	1	0	0	0	0	0	0	1	1	0	0	0	0	0	0
Cre06.g254400.t1.1	Cre06.g254400.t1.1	15	15	15	Cre06.g254400.t1.1 Fumarate hydratase ALS=FUM1 DBV=JGI5.5 GN=FUM1 OS=Chlamydomonas reinhardtii SV=1 TOU=Cre	1	15	15	15	0	0	0	0	1	0	0	0	9	5	6	5	4	4	5	4	4	2	3	2	2	3	5	0	0	0	0	0	1	0	0	0	9	5	6	5	4	4	5	4
Cre06.g255100.t1.1	Cre06.g255100.t1.1	3	3	3	Cre06.g255100.t1.1 None DBV=JGI5.5 OS=Chlamydomonas reinhardtii SV=1 TOU=Cre	1	3	3	3	0	1	0	0	0	0	0	0	2	2	0	1	0	1	0	0	0	0	0	0	0	0	0	0	0	1	0	0	0	0	0	0	2	2	0	1	0	1	0	0
Cre06.g256300.t2.1;Cre06.g256300.t1.2	Cre06.g256300.t2.1;Cre06.g256300.t1.2	2;2	2;2	2;2	Cre06.g256300.t2.1 None DBV=JGI5.5 OS=Chlamydomonas reinhardtii SV=1 TOU=Cre;Cre06.g256300.t1.2 None DBV=JGI5.5 OS=Chlamydomonas reinhardtii SV=2 TOU=Cre	2	2	2	2	0	0	0	0	0	0	0	0	0	0	2	0	0	0	0	0	0	0	0	0	0	0	0	0	0	0	0	0	0	0	0	0	0	0	2	0	0	0	0	0
Cre06.g257150.t1.2	Cre06.g257150.t1.2	1	1	1	Cre06.g257150.t1.2 Ribosomal protein L37a, component of cytosolic 80S ribosome and 60S large subunit ALS=RPL37a DBV=JGI5.5 GN=RPL37a OS=Chlamydomonas reinhardtii SV=2 TOU=Cre	1	1	1	1	0	1	1	1	1	1	1	1	1	1	1	0	1	1	1	1	1	1	1	1	1	1	1	0	0	1	1	1	1	1	1	1	1	1	1	0	1	1	1	1
Cre06.g257550.t1.2	Cre06.g257550.t1.2	1	1	1	Cre06.g257550.t1.2 Uncoupling protein ALS=UCP2 DBV=JGI5.5 GN=UCP2 OS=Chlamydomonas reinhardtii SV=2 TOU=Cre	1	1	1	1	0	0	0	0	0	0	0	0	0	0	1	0	0	0	0	1	0	0	0	0	0	0	0	0	0	0	0	0	0	0	0	0	0	0	1	0	0	0	0	1
Cre06.g257601.t1.2	Cre06.g257601.t1.2	9	9	9	Cre06.g257601.t1.2 2-cys peroxiredoxin, chloroplastic ALS=PRX1 DBV=JGI5.5 GN=PRX1 OS=Chlamydomonas reinhardtii SV=2 TOU=Cre	1	9	9	9	4	4	5	6	3	4	6	2	6	4	5	3	6	4	4	3	5	5	6	5	4	4	5	5	4	4	5	6	3	4	6	2	6	4	5	3	6	4	4	3
Cre06.g257850.t1.2	Cre06.g257850.t1.2	1	1	1	Cre06.g257850.t1.2 None DBV=JGI5.5 OS=Chlamydomonas reinhardtii SV=2 TOU=Cre	1	1	1	1	0	0	0	1	0	0	0	0	0	0	0	0	0	0	0	0	0	0	0	0	0	0	0	0	0	0	0	1	0	0	0	0	0	0	0	0	0	0	0	0
Cre06.g258700.t1.1	Cre06.g258700.t1.1	92	92	92	Cre06.g258700.t1.1 Pyruvate carboxylase ALS=PYC1 DBV=JGI5.5 GN=PYC1 OS=Chlamydomonas reinhardtii SV=1 TOU=Cre	1	92	92	92	52	57	55	52	52	48	54	56	76	76	72	78	76	73	74	78	74	81	74	75	75	76	75	69	52	57	55	52	52	48	54	56	76	76	72	78	76	73	74	78
Cre06.g258733.t2.1;Cre06.g258733.t1.1	Cre06.g258733.t2.1;Cre06.g258733.t1.1	19;19	19;19	19;19	Cre06.g258733.t2.1 None DBV=JGI5.5 OS=Chlamydomonas reinhardtii SV=1 TOU=Cre;Cre06.g258733.t1.1 None DBV=JGI5.5 OS=Chlamydomonas reinhardtii SV=1 TOU=Cre	2	19	19	19	0	2	1	1	0	0	0	1	9	10	4	7	4	6	3	4	4	3	4	2	3	8	3	2	0	2	1	1	0	0	0	1	9	10	4	7	4	6	3	4
Cre06.g258850.t1.2	Cre06.g258850.t1.2	3	3	3	Cre06.g258850.t1.2 None DBV=JGI5.5 OS=Chlamydomonas reinhardtii SV=2 TOU=Cre	1	3	3	3	0	1	1	0	0	0	0	0	1	1	1	1	2	1	1	1	1	1	0	1	2	1	2	0	0	1	1	0	0	0	0	0	1	1	1	1	2	1	1	1
Cre06.g259100.t1.1	Cre06.g259100.t1.1	26	26	26	Cre06.g259100.t1.1 None DBV=JGI5.5 OS=Chlamydomonas reinhardtii SV=1 TOU=Cre	1	26	26	26	1	7	1	2	0	2	0	0	11	17	3	3	6	12	0	0	10	8	5	5	2	7	0	0	1	7	1	2	0	2	0	0	11	17	3	3	6	12	0	0
Cre06.g259150.t1.2	Cre06.g259150.t1.2	19	18	18	Cre06.g259150.t1.2 Mitochondrial translation factor Tu ALS=EFG8 DBV=JGI5.5 GN=EFG8 OS=Chlamydomonas reinhardtii SV=2 TOU=Cre	1	19	18	18	4	2	5	5	5	4	5	3	10	12	11	12	10	11	13	9	12	11	12	9	13	9	11	10	4	2	5	5	5	4	5	3	10	11	11	12	9	11	13	9
Cre06.g259900.t1.2	Cre06.g259900.t1.2	7	7	7	Cre06.g259900.t1.2 Chloroplast ATP synthase gamma chain ALS=ATPC DBV=JGI5.5 GN=ATPC OS=Chlamydomonas reinhardtii SV=2 TOU=Cre	1	7	7	7	0	1	1	0	2	1	0	0	2	3	5	1	3	2	1	1	1	0	1	2	1	1	0	0	0	1	1	0	2	1	0	0	2	3	5	1	3	2	1	1
Cre06.g260100.t1.2	Cre06.g260100.t1.2	3	3	3	Cre06.g260100.t1.2 None DBV=JGI5.5 OS=Chlamydomonas reinhardtii SV=2 TOU=Cre	1	3	3	3	0	0	0	0	0	0	0	0	1	1	1	3	1	1	1	1	0	0	0	0	2	1	1	1	0	0	0	0	0	0	0	0	1	1	1	3	1	1	1	1
Cre06.g260450.t1.2	Cre06.g260450.t1.2	4	4	4	Cre06.g260450.t1.2 2-oxoglutarate/malate translocator ALS=LCI20 DBV=JGI5.5 GN=LCI20 OS=Chlamydomonas reinhardtii SV=2 TOU=Cre	1	4	4	4	0	0	0	1	0	0	1	1	1	2	1	1	1	1	2	2	1	1	1	2	1	1	1	2	0	0	0	1	0	0	1	1	1	2	1	1	1	1	2	2
Cre06.g261000.t1.2	Cre06.g261000.t1.2	3	3	3	Cre06.g261000.t1.2 10 kDa photosystem II polypeptide ALS=PSBR DBV=JGI5.5 GN=PSBR OS=Chlamydomonas reinhardtii SV=2 TOU=Cre	1	3	3	3	1	0	1	1	1	1	0	0	1	2	0	0	2	1	0	0	1	1	2	2	3	0	1	0	1	0	1	1	1	1	0	0	1	2	0	0	2	1	0	0
Cre06.g261500.t1.2	Cre06.g261500.t1.2	3	3	3	Cre06.g261500.t1.2 None DBV=JGI5.5 OS=Chlamydomonas reinhardtii SV=2 TOU=Cre	1	3	3	3	0	0	0	0	0	1	0	0	0	0	1	0	2	0	1	0	0	1	1	1	0	0	0	0	0	0	0	0	0	1	0	0	0	0	1	0	2	0	1	0
Cre06.g261750.t1.2	Cre06.g261750.t1.2	4	4	4	Cre06.g261750.t1.2 None DBV=JGI5.5 OS=Chlamydomonas reinhardtii SV=2 TOU=Cre	1	4	4	4	1	0	2	0	0	0	0	0	1	1	0	0	1	3	0	0	1	1	2	0	1	1	0	0	1	0	2	0	0	0	0	0	1	1	0	0	1	3	0	0
Cre06.g261800.t1.2	Cre06.g261800.t1.2	9	9	9	Cre06.g261800.t1.2 Prephenate dehydratase ALS=PRD1 DBV=JGI5.5 GN=PRD1 OS=Chlamydomonas reinhardtii SV=2 TOU=Cre	1	9	9	9	0	2	2	1	0	0	1	0	3	4	6	2	8	6	1	1	2	1	0	1	1	0	0	0	0	2	2	1	0	0	1	0	3	4	6	2	8	6	1	1
Cre06.g263250.t1.1	Cre06.g263250.t1.1	13	13	13	Cre06.g263250.t1.1 None DBV=JGI5.5 OS=Chlamydomonas reinhardtii SV=1 TOU=Cre	1	13	13	13	2	2	1	2	8	3	1	1	4	3	11	9	2	4	2	3	5	4	11	7	3	4	1	2	2	2	1	2	8	3	1	1	4	3	11	9	2	4	2	3
Cre06.g263450.t1.2;Cre12.g498600.t1.2;Cre06.g263450.t2.1	Cre06.g263450.t1.2;Cre12.g498600.t1.2;Cre06.g263450.t2.1	42;42;38	42;42;38	42;42;38	Cre06.g263450.t1.2 None DBV=JGI5.5 OS=Chlamydomonas reinhardtii SV=2 TOU=Cre;Cre12.g498600.t1.2 Eukaryotic translation elongation factor 1 alpha DBV=JGI5.5 OS=Chlamydomonas reinhardtii SV=2 TOU=Cre;Cre06.g263450.t2.1 None DBV=JGI5.5 OS=Chlamydomonas reinha	3	42	42	42	15	15	20	12	12	17	17	19	37	29	33	36	30	30	34	31	33	31	29	31	32	31	30	27	15	15	20	12	12	17	17	19	37	29	33	36	30	30	34	31
Cre06.g264050.t1.2	Cre06.g264050.t1.2	5	5	5	Cre06.g264050.t1.2 None DBV=JGI5.5 OS=Chlamydomonas reinhardtii SV=2 TOU=Cre	1	5	5	5	1	0	0	0	0	0	0	0	3	2	4	1	4	1	5	1	5	2	3	2	3	1	4	1	1	0	0	0	0	0	0	0	3	2	4	1	4	1	5	1
Cre06.g264200.t1.2	Cre06.g264200.t1.2	2	2	2	Cre06.g264200.t1.2 Iron-sulfur subunit of mitochondrial succinate dehydrogenase ALS=SDH2 DBV=JGI5.5 GN=SDH2 OS=Chlamydomonas reinhardtii SV=2 TOU=Cre	1	2	2	2	0	0	0	0	0	0	0	0	0	1	0	1	0	0	0	0	0	0	1	1	0	0	0	0	0	0	0	0	0	0	0	0	0	1	0	1	0	0	0	0
Cre06.g264300.t1.2	Cre06.g264300.t1.2	1	1	1	Cre06.g264300.t1.2 Plastid ribosomal protein S15 ALS=PRPS15 DBV=JGI5.5 GN=PRPS15 OS=Chlamydomonas reinhardtii SV=2 TOU=Cre	1	1	1	1	0	0	0	0	0	0	0	0	0	0	1	0	0	0	0	0	0	0	0	0	0	0	0	0	0	0	0	0	0	0	0	0	0	0	1	0	0	0	0	0
Cre06.g264350.t1.2	Cre06.g264350.t1.2	5	5	5	Cre06.g264350.t1.2 Plastid ribosomal protein L13 ALS=PRPL13 DBV=JGI5.5 GN=PRPL13 OS=Chlamydomonas reinhardtii SV=2 TOU=Cre	1	5	5	5	2	1	1	2	3	1	2	2	5	3	5	1	3	3	4	5	3	2	4	3	5	4	5	3	2	1	1	2	3	1	2	2	5	3	5	1	3	3	4	5
Cre17.g714600.t1.2;Cre17.g714000.t1.2;Cre17.g713500.t1.2;Cre17.g711800.t1.2;Cre17.g710500.t1.2;Cre17.g709100.t1.2;Cre17.g708650.t1.2;Cre17.g708200.t1.2;Cre16.g650250.t1.2;Cre16.g649950.t1.2;Cre13.g570000.t2.1;Cre13.g570000.t1.2;Cre12.g506450.t1.2;Cre12.g506350.t1.2;Cre12.g505450.t1.2;Cre12.g504850.t1.2;Cre12.g504600.t1.2;Cre06.g276800.t1.2;Cre06.g276650.t1.2;Cre06.g275700.t1.2;Cre06.g274900.t1.2;…	Cre17.g714600.t1.2;Cre17.g714000.t1.2;Cre17.g713500.t1.2;Cre17.g711800.t1.2;Cre17.g710500.t1.2;Cre17.g709100.t1.2;Cre17.g708650.t1.2;Cre17.g708200.t1.2;Cre16.g650250.t1.2;Cre16.g649950.t1.2;Cre13.g570000.t2.1;Cre13.g570000.t1.2;Cre12.g506450.t1.2;Cre12.g506350.t1.2;Cre12.g505450.t1.2;Cre12.g504850.t1.2;Cre12.g504600.t1.2;Cre06.g276800.t1.2;Cre06.g276650.t1.2;Cre06.g275700.t1.2;Cre06.g274900.t1.2;…	2;2;2;2;2;2;2;2;2;2;2;2;2;2;2;2;2;2;2;2;2;2;2;2;2;2;2;2;2;2;2;2	2;2;2;2;2;2;2;2;2;2;2;2;2;2;2;2;2;2;2;2;2;2;2;2;2;2;2;2;2;2;2;2	2;2;2;2;2;2;2;2;2;2;2;2;2;2;2;2;2;2;2;2;2;2;2;2;2;2;2;2;2;2;2;2	Cre17.g714600.t1.2 None DBV=JGI5.5 OS=Chlamydomonas reinhardtii SV=2 TOU=Cre;Cre17.g714000.t1.2 Histone H4 DBV=JGI5.5 OS=Chlamydomonas reinhardtii SV=2 TOU=Cre;Cre17.g713500.t1.2 Histone H4 DBV=JGI5.5 OS=Chlamydomonas reinhardtii SV=2 TOU=Cre;Cre17.g711800	32	2	2	2	1	0	0	0	0	0	1	1	0	1	0	0	2	0	2	2	2	2	1	0	1	0	1	1	1	0	0	0	0	0	1	1	0	1	0	0	2	0	2	2
Cre17.g714650.t1.2;Cre17.g713950.t1.2;Cre17.g713550.t1.2;Cre17.g711850.t1.2;Cre17.g710550.t1.2;Cre17.g709050.t1.2;Cre17.g708700.t1.2;Cre17.g708150.t1.2;Cre16.g650300.t1.2;Cre16.g649900.t1.1;Cre16.g648500.t1.2;Cre13.g569950.t1.2;Cre12.g506500.t1.2;Cre12.g506300.t1.2;Cre12.g505500.t1.2;Cre12.g504800.t1.2;Cre12.g504650.t1.2;Cre06.g276850.t1.2;Cre06.g276600.t1.2;Cre06.g275750.t1.2;Cre06.g274850.t1.2;…	Cre17.g714650.t1.2;Cre17.g713950.t1.2;Cre17.g713550.t1.2;Cre17.g711850.t1.2;Cre17.g710550.t1.2;Cre17.g709050.t1.2;Cre17.g708700.t1.2;Cre17.g708150.t1.2;Cre16.g650300.t1.2;Cre16.g649900.t1.1;Cre16.g648500.t1.2;Cre13.g569950.t1.2;Cre12.g506500.t1.2;Cre12.g506300.t1.2;Cre12.g505500.t1.2;Cre12.g504800.t1.2;Cre12.g504650.t1.2;Cre06.g276850.t1.2;Cre06.g276600.t1.2;Cre06.g275750.t1.2;Cre06.g274850.t1.2;…	2;2;2;2;2;2;2;2;2;2;2;2;2;2;2;2;2;2;2;2;2;2;2;2;2;2;2;2;2;2;2;2;1	2;2;2;2;2;2;2;2;2;2;2;2;2;2;2;2;2;2;2;2;2;2;2;2;2;2;2;2;2;2;2;2;1	2;2;2;2;2;2;2;2;2;2;2;2;2;2;2;2;2;2;2;2;2;2;2;2;2;2;2;2;2;2;2;2;1	Cre17.g714650.t1.2 Histone H3 DBV=JGI5.5 OS=Chlamydomonas reinhardtii SV=2 TOU=Cre;Cre17.g713950.t1.2 Histone H3 ALS=HTR21 DBV=JGI5.5 GN=HTR21 OS=Chlamydomonas reinhardtii SV=2 TOU=Cre;Cre17.g713550.t1.2 Histone H3 ALS=HTR22 DBV=JGI5.5 GN=HTR22 OS=Chlamydo	33	2	2	2	0	0	0	1	0	0	1	1	1	1	2	0	1	2	0	1	2	1	1	2	2	1	2	1	0	0	0	1	0	0	1	1	1	1	2	0	1	2	0	1
Cre06.g265100.t1.1	Cre06.g265100.t1.1	7	7	7	Cre06.g265100.t1.1 None DBV=JGI5.5 OS=Chlamydomonas reinhardtii SV=1 TOU=Cre	1	7	7	7	3	0	1	2	1	0	0	0	1	2	4	2	5	3	0	0	4	1	1	1	3	1	0	0	3	0	1	2	1	0	0	0	1	2	4	2	5	3	0	0
Cre06.g265550.t1.2	Cre06.g265550.t1.2	10	10	10	Cre06.g265550.t1.2 None DBV=JGI5.5 OS=Chlamydomonas reinhardtii SV=2 TOU=Cre	1	10	10	10	1	0	1	0	0	1	0	0	4	4	2	0	2	0	0	0	1	2	2	0	3	2	0	0	1	0	1	0	0	1	0	0	4	4	2	0	2	0	0	0
Cre06.g265800.t1.2	Cre06.g265800.t1.2	10	10	10	Cre06.g265800.t1.2 Plastid ribosomal protein L28 ALS=PRPL28 DBV=JGI5.5 GN=PRPL28 OS=Chlamydomonas reinhardtii SV=2 TOU=Cre	1	10	10	10	0	0	0	1	1	0	1	0	4	4	3	0	4	1	2	3	4	4	5	4	5	5	4	2	0	0	0	1	1	0	1	0	4	4	3	0	4	1	2	3
Cre06.g269050.t1.2;Cre09.g410250.t1.1	Cre06.g269050.t1.2	54;1	54;1	54;1	Cre06.g269050.t1.2 None DBV=JGI5.5 OS=Chlamydomonas reinhardtii SV=2 TOU=Cre	2	54	54	54	10	13	23	13	17	20	0	0	20	22	27	27	38	39	1	2	22	20	26	32	27	24	1	1	10	13	23	13	17	20	0	0	20	22	27	27	38	39	1	2
Cre06.g269450.t1.2	Cre06.g269450.t1.2	9	9	9	Cre06.g269450.t1.2 Eukaryotic translation initiation factor 3, subunit G ALS=EIF3G DBV=JGI5.5 GN=EIF3G OS=Chlamydomonas reinhardtii SV=2 TOU=Cre	1	9	9	9	0	0	0	0	1	1	0	0	1	3	5	4	2	2	0	0	0	1	2	6	1	0	0	0	0	0	0	0	1	1	0	0	1	3	5	4	2	2	0	0
Cre06.g269650.t1.2;Cre06.g269601.t1.1	Cre06.g269650.t1.2	5;2	5;2	5;2	Cre06.g269650.t1.2 None DBV=JGI5.5 OS=Chlamydomonas reinhardtii SV=2 TOU=Cre	2	5	5	5	2	0	1	0	0	0	0	0	0	0	1	2	3	1	0	0	2	1	2	0	1	1	0	0	2	0	1	0	0	0	0	0	0	0	1	2	3	1	0	0
Cre06.g272650.t1.2	Cre06.g272650.t1.2	7	7	7	Cre06.g272650.t1.2 Light-harvesting protein of photosystem I ALS=LHCA8 DBV=JGI5.5 GN=LHCA8 OS=Chlamydomonas reinhardtii SV=2 TOU=Cre	1	7	7	7	3	1	2	1	3	3	1	1	3	2	2	0	4	0	1	2	1	0	1	0	1	1	1	0	3	1	2	1	3	3	1	1	3	2	2	0	4	0	1	2
Cre06.g272800.t1.2	Cre06.g272800.t1.2	20	20	20	Cre06.g272800.t1.2 Ribosomal protein S8, component of cytosolic 80S ribosome and 40S small subunit ALS=RPS8 DBV=JGI5.5 GN=RPS8 OS=Chlamydomonas reinhardtii SV=2 TOU=Cre	1	20	20	20	7	9	8	8	9	7	7	8	14	16	15	11	14	13	15	13	15	17	17	15	10	15	15	13	7	9	8	8	9	7	7	8	14	16	15	11	14	13	15	13
Cre06.g272850.t1.2	Cre06.g272850.t1.2	11	11	11	Cre06.g272850.t1.2 Plastid ribosomal protein L10 ALS=PRPL10 DBV=JGI5.5 GN=PRPL10 OS=Chlamydomonas reinhardtii SV=2 TOU=Cre	1	11	11	11	3	5	3	2	1	1	2	5	9	7	8	2	8	6	6	6	5	6	6	6	10	5	6	5	3	5	3	2	1	1	2	5	9	7	8	2	8	6	6	6
Cre06.g272950.t1.1	Cre06.g272950.t1.1	5	5	5	Cre06.g272950.t1.1 Ribosomal protein S18, component of cytosolic 80S ribosome and 40S small subunit ALS=RPS18 DBV=JGI5.5 GN=RPS18 OS=Chlamydomonas reinhardtii SV=1 TOU=Cre	1	5	5	5	0	0	0	1	1	0	1	2	3	2	3	1	2	1	1	3	4	1	2	1	5	5	4	2	0	0	0	1	1	0	1	2	3	2	3	1	2	1	1	3
Cre06.g273300.t1.2	Cre06.g273300.t1.2	12	12	12	Cre06.g273300.t1.2 None DBV=JGI5.5 OS=Chlamydomonas reinhardtii SV=2 TOU=Cre	1	12	12	12	0	0	0	0	1	0	0	0	5	4	8	4	1	1	2	0	4	2	2	3	2	0	1	0	0	0	0	0	1	0	0	0	5	4	8	4	1	1	2	0
Cre06.g273600.t1.2	Cre06.g273600.t1.2	4	4	4	Cre06.g273600.t1.2 Ribosomal protein S27a, component of cytosolic 80S ribosome and 40S small subunit ALS=RPS27a DBV=JGI5.5 GN=RPS27a OS=Chlamydomonas reinhardtii SV=2 TOU=Cre	1	4	4	4	0	0	1	0	1	0	1	1	2	3	3	1	3	2	2	2	3	2	3	3	4	3	3	3	0	0	1	0	1	0	1	1	2	3	3	1	3	2	2	2
Cre06.g273700.t1.2	Cre06.g273700.t1.2	3	3	3	Cre06.g273700.t1.2 None DBV=JGI5.5 OS=Chlamydomonas reinhardtii SV=2 TOU=Cre	1	3	3	3	0	0	0	0	0	0	0	0	0	0	1	0	0	0	1	0	0	0	0	0	0	0	1	0	0	0	0	0	0	0	0	0	0	0	1	0	0	0	1	0
Cre06.g273750.t1.1	Cre06.g273750.t1.1	12	12	12	Cre06.g273750.t1.1 Chloroplast sulfate transporter ALS=SUA1 DBV=JGI5.5 GN=SUA1 OS=Chlamydomonas reinhardtii SV=1 TOU=Cre	1	12	12	12	2	1	1	3	1	2	1	0	8	4	6	3	4	4	1	2	5	5	5	1	2	3	1	0	2	1	1	3	1	2	1	0	8	4	6	3	4	4	1	2
Cre06.g274700.t1.1	Cre06.g274700.t1.1	5	5	5	Cre06.g274700.t1.1 None DBV=JGI5.5 OS=Chlamydomonas reinhardtii SV=1 TOU=Cre	1	5	5	5	0	0	0	0	1	1	0	0	0	0	1	2	2	1	0	0	0	0	1	1	1	0	0	0	0	0	0	0	1	1	0	0	0	0	1	2	2	1	0	0
Cre06.g278098.t1.1	Cre06.g278098.t1.1	65	65	65	Cre06.g278098.t1.1 Methylcrotonoyl-CoA carboxylase alpha subunit ALS=MCC1 DBV=JGI5.5 GN=MCC1 OS=Chlamydomonas reinhardtii SV=1 TOU=Cre	1	65	65	65	29	35	32	37	27	29	26	35	52	51	51	48	51	47	54	53	53	56	50	45	39	35	56	50	29	35	32	37	27	29	26	35	52	51	51	48	51	47	54	53
Cre06.g278122.t1.1;Cre06.g278121.t1.1	Cre06.g278122.t1.1	3;1	3;1	3;1	Cre06.g278122.t1.1 None DBV=JGI5.5 OS=Chlamydomonas reinhardtii SV=1 TOU=Cre	2	3	3	3	0	0	1	1	1	0	0	0	0	0	0	0	1	0	0	0	1	1	1	0	0	0	0	0	0	0	1	1	1	0	0	0	0	0	0	0	1	0	0	0
Cre06.g278125.t1.1	Cre06.g278125.t1.1	3	3	3	Cre06.g278125.t1.1 None DBV=JGI5.5 OS=Chlamydomonas reinhardtii SV=1 TOU=Cre	1	3	3	3	0	0	0	0	0	0	0	0	0	0	1	2	0	0	0	0	0	0	1	0	0	0	0	0	0	0	0	0	0	0	0	0	0	0	1	2	0	0	0	0
Cre06.g278135.t1.1	Cre06.g278135.t1.1	12	12	12	Cre06.g278135.t1.1 Ribosomal protein L21, component of cytosolic 80S ribosome and 60S large subunit ALS=RPL21 DBV=JGI5.5 GN=RPL21 OS=Chlamydomonas reinhardtii SV=1 TOU=Cre	1	12	12	12	6	3	5	6	4	4	6	5	8	9	8	3	8	5	8	9	9	7	7	9	8	8	7	8	6	3	5	6	4	4	6	5	8	9	8	3	8	5	8	9
Cre06.g278139.t1.1	Cre06.g278139.t1.1	4	4	4	Cre06.g278139.t1.1 Small Rab-related GTPase DBV=JGI5.5 OS=Chlamydomonas reinhardtii SV=1 TOU=Cre	1	4	4	4	0	0	0	0	0	0	0	0	1	0	1	0	1	2	1	1	0	0	0	0	0	0	0	0	0	0	0	0	0	0	0	0	1	0	1	0	1	2	1	1
Cre06.g278148.t1.1	Cre06.g278148.t1.1	3	3	3	Cre06.g278148.t1.1 None DBV=JGI5.5 OS=Chlamydomonas reinhardtii SV=1 TOU=Cre	1	3	3	3	0	0	0	0	0	0	0	0	0	0	1	2	1	2	0	0	0	1	1	1	0	1	0	0	0	0	0	0	0	0	0	0	0	0	1	2	1	2	0	0
Cre06.g278169.t1.1	Cre06.g278169.t1.1	3	3	3	Cre06.g278169.t1.1 None DBV=JGI5.5 OS=Chlamydomonas reinhardtii SV=1 TOU=Cre	1	3	3	3	0	0	0	0	0	0	0	0	1	1	1	0	0	0	1	0	0	0	1	1	0	2	1	0	0	0	0	0	0	0	0	0	1	1	1	0	0	0	1	0
Cre06.g278172.t1.1	Cre06.g278172.t1.1	3	3	3	Cre06.g278172.t1.1 Endosomal R-SNARE protein, Vamp7/Nyv1-family (R.III) DBV=JGI5.5 OS=Chlamydomonas reinhardtii SV=1 TOU=Cre	1	3	3	3	0	0	0	0	0	0	0	0	0	0	1	0	0	0	0	0	0	0	2	3	0	0	0	0	0	0	0	0	0	0	0	0	0	0	1	0	0	0	0	0
Cre06.g278185.t1.1	Cre06.g278185.t1.1	23	23	13	Cre06.g278185.t1.1 UDP-glucose dehydrogenase ALS=UGD2 DBV=JGI5.5 GN=UGD2 OS=Chlamydomonas reinhardtii SV=1 TOU=Cre	1	23	23	13	8	8	13	9	9	10	9	12	18	17	18	13	14	17	17	16	15	16	18	15	16	14	17	14	8	8	13	9	9	10	9	12	18	17	18	13	14	17	17	16
Cre06.g278195.t1.1	Cre06.g278195.t1.1	2	2	2	Cre06.g278195.t1.1 None DBV=JGI5.5 OS=Chlamydomonas reinhardtii SV=1 TOU=Cre	1	2	2	2	1	0	0	0	0	0	0	0	2	2	1	0	2	0	0	0	2	1	0	0	0	0	0	0	1	0	0	0	0	0	0	0	2	2	1	0	2	0	0	0
Cre06.g278210.t1.1	Cre06.g278210.t1.1	10	10	10	Cre06.g278210.t1.1 Phosphoglucomutase ALS=GPM1 DBV=JGI5.5 GN=GPM1 OS=Chlamydomonas reinhardtii SV=1 TOU=Cre	1	10	10	10	0	0	1	0	0	0	1	0	5	4	4	3	5	2	5	3	1	3	2	2	3	3	2	2	0	0	1	0	0	0	1	0	5	4	4	3	5	2	5	3
Cre06.g278211.t1.1	Cre06.g278211.t1.1	5	5	5	Cre06.g278211.t1.1 None DBV=JGI5.5 OS=Chlamydomonas reinhardtii SV=1 TOU=Cre	1	5	5	5	1	1	1	2	0	1	0	0	1	3	1	0	0	2	0	0	2	3	1	1	3	2	0	0	1	1	1	2	0	1	0	0	1	3	1	0	0	2	0	0
Cre06.g278213.t1.1	Cre06.g278213.t1.1	6	6	6	Cre06.g278213.t1.1 Light-harvesting protein of photosystem I ALS=LHCA6 DBV=JGI5.5 GN=LHCA6 OS=Chlamydomonas reinhardtii SV=1 TOU=Cre	1	6	6	6	1	1	2	1	2	1	3	1	3	2	1	0	1	1	3	3	2	1	1	2	2	2	2	0	1	1	2	1	2	1	3	1	3	2	1	0	1	1	3	3
Cre06.g278221.t1.1;REV__Cre10.g455050.t2.1;REV__Cre10.g455050.t1.2	Cre06.g278221.t1.1	10;1;1	10;1;1	10;1;1	Cre06.g278221.t1.1 Trehalose-6-phosphate synthase/phosphatase ALS=TPS1 DBV=JGI5.5 GN=TPS1 OS=Chlamydomonas reinhardtii SV=1 TOU=Cre	3	10	10	10	0	0	0	0	0	0	0	0	3	4	3	2	2	1	3	3	3	1	2	1	4	4	4	1	0	0	0	0	0	0	0	0	3	4	3	2	2	1	3	3
Cre06.g278222.t1.1	Cre06.g278222.t1.1	3	3	3	Cre06.g278222.t1.1 Receptor of activated protein kinase C ALS=RCK1 DBV=JGI5.5 GN=RCK1 OS=Chlamydomonas reinhardtii SV=1 TOU=Cre	1	3	3	3	0	0	0	0	0	0	0	0	1	2	0	1	0	0	1	0	0	1	1	1	3	0	2	0	0	0	0	0	0	0	0	0	1	2	0	1	0	0	1	0
Cre06.g278236.t1.1	Cre06.g278236.t1.1	7	7	7	Cre06.g278236.t1.1 Ubiquinone/menaquinone biosynthesis methyltransferase DBV=JGI5.5 OS=Chlamydomonas reinhardtii SV=1 TOU=Cre	1	7	7	7	0	0	1	0	0	0	0	0	3	1	2	1	3	1	0	0	1	3	4	4	4	4	0	0	0	0	1	0	0	0	0	0	3	1	2	1	3	1	0	0
Cre06.g278239.t2.1;Cre06.g278239.t1.1	Cre06.g278239.t2.1;Cre06.g278239.t1.1	5;5	5;5	5;5	Cre06.g278239.t2.1 Serine/arginine-rich pre-mRNA splicing factor DBV=JGI5.5 OS=Chlamydomonas reinhardtii SV=1 TOU=Cre;Cre06.g278239.t1.1 Serine/arginine-rich pre-mRNA splicing factor DBV=JGI5.5 OS=Chlamydomonas reinhardtii SV=1 TOU=Cre	2	5	5	5	0	0	0	0	0	0	0	0	2	2	1	0	1	0	0	1	0	0	0	1	2	0	2	0	0	0	0	0	0	0	0	0	2	2	1	0	1	0	0	1
Cre06.g278255.t1.1	Cre06.g278255.t1.1	12	12	12	Cre06.g278255.t1.1 None DBV=JGI5.5 OS=Chlamydomonas reinhardtii SV=1 TOU=Cre	1	12	12	12	0	0	0	1	0	0	0	0	3	5	3	5	0	4	0	0	0	3	2	5	0	1	0	0	0	0	0	1	0	0	0	0	3	5	3	5	0	4	0	0
Cre06.g278750.t1.2	Cre06.g278750.t1.2	20	20	20	Cre06.g278750.t1.2 Uncoupling protein ALS=UCP1 DBV=JGI5.5 GN=UCP1 OS=Chlamydomonas reinhardtii SV=2 TOU=Cre	1	20	20	20	5	1	5	5	3	3	5	9	10	12	12	7	10	9	14	9	11	13	12	10	13	11	14	14	5	1	5	5	3	3	5	9	10	12	12	7	10	9	14	9
Cre06.g279150.t1.2	Cre06.g279150.t1.2	3	3	3	Cre06.g279150.t1.2 None DBV=JGI5.5 OS=Chlamydomonas reinhardtii SV=2 TOU=Cre	1	3	3	3	0	0	1	0	0	1	0	0	0	0	1	0	0	0	0	0	0	0	0	0	0	0	0	0	0	0	1	0	0	1	0	0	0	0	1	0	0	0	0	0
Cre06.g279700.t1.1	Cre06.g279700.t1.1	10	10	10	Cre06.g279700.t1.1 None DBV=JGI5.5 OS=Chlamydomonas reinhardtii SV=1 TOU=Cre	1	10	10	10	0	0	0	0	0	0	0	0	2	8	2	5	3	4	6	5	4	7	2	0	3	3	5	6	0	0	0	0	0	0	0	0	2	8	2	5	3	4	6	5
Cre06.g280050.t1.2	Cre06.g280050.t1.2	18	18	18	Cre06.g280050.t1.2 Single-stranded RNA 5\->3\ exonuclease ALS=XRN1 DBV=JGI5.5 GN=XRN1 OS=Chlamydomonas reinhardtii SV=2 TOU=Cre	1	18	18	18	0	0	1	0	7	3	0	0	1	1	12	4	0	0	0	0	1	0	9	5	0	0	0	0	0	0	1	0	7	3	0	0	1	1	12	4	0	0	0	0
Cre06.g280650.t1.2	Cre06.g280650.t1.2	2	2	2	Cre06.g280650.t1.2 Predicted protein ALS=CGL59 DBV=JGI5.5 GN=CGL59 OS=Chlamydomonas reinhardtii SV=2 TOU=Cre	1	2	2	2	0	0	0	0	0	0	0	0	0	0	0	1	2	1	0	0	0	0	1	1	1	0	0	0	0	0	0	0	0	0	0	0	0	0	0	1	2	1	0	0
Cre06.g280950.t1.2;Cre10.g426292.t1.1	Cre06.g280950.t1.2	4;1	4;1	4;1	Cre06.g280950.t1.2 Pyruvate kinase ALS=PYK2 DBV=JGI5.5 GN=PYK2 OS=Chlamydomonas reinhardtii SV=2 TOU=Cre	2	4	4	4	0	1	0	0	0	0	0	0	0	0	0	1	0	0	1	0	0	0	0	0	1	0	0	0	0	1	0	0	0	0	0	0	0	0	0	1	0	0	1	0
Cre06.g282000.t1.1;Cre06.g282000.t2.1	Cre06.g282000.t1.1;Cre06.g282000.t2.1	32;31	32;31	32;31	Cre06.g282000.t1.1 Soluble starch synthase III ALS=SSS3 DBV=JGI5.5 GN=SSS3 OS=Chlamydomonas reinhardtii SV=1 TOU=Cre;Cre06.g282000.t2.1 Soluble starch synthase III ALS=SSS3 DBV=JGI5.5 GN=SSS3 OS=Chlamydomonas reinhardtii SV=1 TOU=Cre	2	32	32	32	1	4	11	6	4	7	0	3	9	11	12	10	12	12	0	0	6	9	7	7	5	7	0	1	1	4	11	6	4	7	0	3	9	11	12	10	12	12	0	0
Cre06.g282500.t1.2	Cre06.g282500.t1.2	12	12	12	Cre06.g282500.t1.2 Ribosomal protein L23a, component of cytosolic 80S ribosome and 60S large subunit ALS=RPL23a DBV=JGI5.5 GN=RPL23a OS=Chlamydomonas reinhardtii SV=2 TOU=Cre	1	12	12	12	2	1	2	2	1	1	1	0	7	7	7	2	6	2	6	9	7	6	5	6	11	7	9	8	2	1	2	2	1	1	1	0	7	7	7	2	6	2	6	9
Cre06.g282800.t1.2	Cre06.g282800.t1.2	19	19	19	Cre06.g282800.t1.2 Isocitrate lyase ALS=ICL1 DBV=JGI5.5 GN=ICL1 OS=Chlamydomonas reinhardtii SV=2 TOU=Cre	1	19	19	19	3	1	3	5	5	2	4	3	11	10	8	7	7	9	11	6	11	8	7	8	13	11	10	6	3	1	3	5	5	2	4	3	11	10	8	7	7	9	11	6
Cre06.g283050.t1.2	Cre06.g283050.t1.2	5	5	5	Cre06.g283050.t1.2 Light-harvesting protein of photosystem I ALS=LHCA1 DBV=JGI5.5 GN=LHCA1 OS=Chlamydomonas reinhardtii SV=2 TOU=Cre	1	5	5	5	4	2	2	4	3	2	3	2	4	3	3	1	4	3	4	3	3	2	3	3	4	2	3	3	4	2	2	4	3	2	3	2	4	3	3	1	4	3	4	3
Cre06.g283700.t1.2	Cre06.g283700.t1.2	1	1	1	Cre06.g283700.t1.2 None DBV=JGI5.5 OS=Chlamydomonas reinhardtii SV=2 TOU=Cre	1	1	1	1	0	0	1	0	0	0	1	0	1	1	0	1	1	1	0	0	0	1	0	0	1	0	0	0	0	0	1	0	0	0	1	0	1	1	0	1	1	1	0	0
Cre06.g284250.t1.2	Cre06.g284250.t1.2	10	1	0	Cre06.g284250.t1.2 Chlorophyll a/b binding protein of LHCII ALS=LHCBM8 DBV=JGI5.5 GN=LHCBM8 OS=Chlamydomonas reinhardtii SV=2 TOU=Cre	1	10	1	0	4	5	4	5	5	4	4	5	7	7	8	7	7	7	8	6	6	6	7	7	6	5	6	7	0	0	0	0	0	0	0	0	0	0	0	1	0	0	0	0
Cre06.g284650.t1.2	Cre06.g284650.t1.2	4	4	4	Cre06.g284650.t1.2 Dual-specificity protein phosphatase DBV=JGI5.5 OS=Chlamydomonas reinhardtii SV=2 TOU=Cre	1	4	4	4	0	0	0	0	0	0	0	0	0	2	0	1	0	0	0	0	0	1	0	1	0	0	0	1	0	0	0	0	0	0	0	0	0	2	0	1	0	0	0	0
Cre06.g284750.t1.2	Cre06.g284750.t1.2	3	3	3	Cre06.g284750.t1.2 Elongation factor-like protein ALS=EFG3 DBV=JGI5.5 GN=EFG3 OS=Chlamydomonas reinhardtii SV=2 TOU=Cre	1	3	3	3	0	0	0	0	0	0	0	0	1	1	0	1	0	0	0	0	1	0	1	0	1	0	1	0	0	0	0	0	0	0	0	0	1	1	0	1	0	0	0	0
Cre06.g285250.t1.2	Cre06.g285250.t1.2	12	12	0	Cre06.g285250.t1.2 Chloropyll a/b binding protein of LHCII type I, chloroplast precursor ALS=LHCBM6 DBV=JGI5.5 GN=LHCBM6 OS=Chlamydomonas reinhardtii SV=2 TOU=Cre	1	12	12	0	5	6	4	6	6	5	5	6	9	10	11	7	10	9	9	9	7	8	10	9	9	7	8	9	5	6	4	6	6	5	5	6	9	10	11	7	10	9	9	9
Cre06.g285401.t1.1	Cre06.g285401.t1.1	9	9	9	Cre06.g285401.t1.1 None DBV=JGI5.5 OS=Chlamydomonas reinhardtii SV=1 TOU=Cre	1	9	9	9	2	0	1	0	1	2	0	0	5	3	4	0	3	2	0	0	5	7	4	3	3	0	0	0	2	0	1	0	1	2	0	0	5	3	4	0	3	2	0	0
Cre06.g286000.t1.2	Cre06.g286000.t1.2	2	2	2	Cre06.g286000.t1.2 None DBV=JGI5.5 OS=Chlamydomonas reinhardtii SV=2 TOU=Cre	1	2	2	2	0	0	0	0	0	0	0	0	1	2	0	0	0	0	0	0	0	0	0	0	1	0	0	0	0	0	0	0	0	0	0	0	1	2	0	0	0	0	0	0
Cre06.g286250.t1.2	Cre06.g286250.t1.2	6	6	6	Cre06.g286250.t1.2 Mitochondrial substrate carrier protein DBV=JGI5.5 OS=Chlamydomonas reinhardtii SV=2 TOU=Cre	1	6	6	6	1	0	0	1	1	0	1	1	3	3	2	4	1	1	2	4	2	3	3	2	4	3	1	2	1	0	0	1	1	0	1	1	3	3	2	4	1	1	2	4
Cre06.g288800.t1.2	Cre06.g288800.t1.2	9	9	9	Cre06.g288800.t1.2 None DBV=JGI5.5 OS=Chlamydomonas reinhardtii SV=2 TOU=Cre	1	9	9	9	3	1	3	2	3	2	0	0	4	2	5	3	7	3	0	0	4	2	4	3	1	2	0	0	3	1	3	2	3	2	0	0	4	2	5	3	7	3	0	0
Cre06.g289550.t1.2	Cre06.g289550.t1.2	9	9	9	Cre06.g289550.t1.2 Ribosomal protein L32, component of cytosolic 80S ribosome and 60S large subunit ALS=RPL32 DBV=JGI5.5 GN=RPL32 OS=Chlamydomonas reinhardtii SV=2 TOU=Cre	1	9	9	9	0	0	0	0	0	0	0	0	7	5	3	1	4	1	2	2	4	1	2	2	4	2	2	3	0	0	0	0	0	0	0	0	7	5	3	1	4	1	2	2
Cre06.g290950.t1.2	Cre06.g290950.t1.2	9	9	9	Cre06.g290950.t1.2 Ribosomal protein S5, component of cytosolic 80S ribosome and 40S small subunit ALS=RPS5 DBV=JGI5.5 GN=RPS5 OS=Chlamydomonas reinhardtii SV=2 TOU=Cre	1	9	9	9	2	2	2	2	2	2	3	1	4	4	5	2	4	1	4	3	5	4	5	4	5	5	5	2	2	2	2	2	2	2	3	1	4	4	5	2	4	1	4	3
Cre06.g291400.t1.1	Cre06.g291400.t1.1	1	1	1	Cre06.g291400.t1.1 None DBV=JGI5.5 OS=Chlamydomonas reinhardtii SV=1 TOU=Cre	1	1	1	1	0	0	0	0	0	0	0	0	0	0	1	0	0	0	1	0	0	0	0	0	0	0	0	0	0	0	0	0	0	0	0	0	0	0	1	0	0	0	1	0
Cre06.g292000.t1.1	Cre06.g292000.t1.1	2	2	2	Cre06.g292000.t1.1 None DBV=JGI5.5 OS=Chlamydomonas reinhardtii SV=1 TOU=Cre	1	2	2	2	0	0	0	0	0	0	0	0	0	0	0	1	0	0	0	0	0	0	1	0	0	0	0	0	0	0	0	0	0	0	0	0	0	0	0	1	0	0	0	0
Cre06.g292400.t1.1	Cre06.g292400.t1.1	3	3	3	Cre06.g292400.t1.1 None DBV=JGI5.5 OS=Chlamydomonas reinhardtii SV=1 TOU=Cre	1	3	3	3	1	0	0	1	0	0	0	0	0	0	0	1	2	2	0	0	2	1	1	0	1	0	0	0	1	0	0	1	0	0	0	0	0	0	0	1	2	2	0	0
Cre06.g292550.t1.2	Cre06.g292550.t1.2	2	2	2	Cre06.g292550.t1.2 Serine/threonine protein phosphatase, metallo-dependent phosphatase DBV=JGI5.5 OS=Chlamydomonas reinhardtii SV=2 TOU=Cre	1	2	2	2	0	0	0	0	0	0	0	0	0	0	1	0	0	0	0	0	0	0	1	0	0	0	0	0	0	0	0	0	0	0	0	0	0	0	1	0	0	0	0	0
Cre06.g294750.t1.2	Cre06.g294750.t1.2	3	3	3	Cre06.g294750.t1.2 Chlorophyll synthetase ALS=CHLG DBV=JGI5.5 GN=CHLG OS=Chlamydomonas reinhardtii SV=2 TOU=Cre	1	3	3	3	0	2	3	2	2	1	2	3	2	2	2	2	1	2	1	0	0	3	1	1	1	1	1	1	0	2	3	2	2	1	2	3	2	2	2	2	1	2	1	0
Cre06.g294950.t1.1	Cre06.g294950.t1.1	9	9	9	Cre06.g294950.t1.1 None DBV=JGI5.5 OS=Chlamydomonas reinhardtii SV=1 TOU=Cre	1	9	9	9	1	2	2	3	1	3	0	1	4	6	6	7	5	8	1	5	3	4	0	6	2	3	2	3	1	2	2	3	1	3	0	1	4	6	6	7	5	8	1	5
Cre06.g295400.t1.2	Cre06.g295400.t1.2	18	18	18	Cre06.g295400.t1.2 Mitochondrial substrate carrier protein DBV=JGI5.5 OS=Chlamydomonas reinhardtii SV=2 TOU=Cre	1	18	18	18	3	4	2	5	8	3	4	3	6	7	6	7	8	6	8	6	10	14	9	7	6	7	10	7	3	4	2	5	8	3	4	3	6	7	6	7	8	6	8	6
Cre06.g296700.t1.2	Cre06.g296700.t1.2	6	6	6	Cre06.g296700.t1.2 Hydrogenase assembly factor/biotin synthase DBV=JGI5.5 OS=Chlamydomonas reinhardtii SV=2 TOU=Cre	1	6	6	6	0	0	0	1	0	0	0	0	1	0	0	0	0	0	0	0	1	1	1	3	0	5	0	1	0	0	0	1	0	0	0	0	1	0	0	0	0	0	0	0
Cre06.g298350.t1.2	Cre06.g298350.t1.2	28	28	28	Cre06.g298350.t1.2 Flagellar Associated Protein ALS=FAP224 DBV=JGI5.5 GN=FAP224 OS=Chlamydomonas reinhardtii SV=2 TOU=Cre	1	28	28	28	6	7	6	10	6	3	11	10	19	18	19	18	14	18	18	18	20	17	19	19	19	17	19	17	6	7	6	10	6	3	11	10	19	18	19	18	14	18	18	18
Cre06.g298600.t1.2	Cre06.g298600.t1.2	4	4	4	Cre06.g298600.t1.2 None DBV=JGI5.5 OS=Chlamydomonas reinhardtii SV=2 TOU=Cre	1	4	4	4	0	0	0	0	0	0	1	0	1	1	1	0	1	1	0	0	0	0	2	1	1	1	0	0	0	0	0	0	0	0	1	0	1	1	1	0	1	1	0	0
Cre06.g298650.t1.2	Cre06.g298650.t1.2	23	23	21	Cre06.g298650.t1.2 None DBV=JGI5.5 OS=Chlamydomonas reinhardtii SV=2 TOU=Cre	1	23	23	21	5	5	7	5	8	6	9	5	15	16	15	13	11	13	16	11	12	15	14	15	14	16	15	13	5	5	7	5	8	6	9	5	15	16	15	13	11	13	16	11
Cre06.g299000.t1.2	Cre06.g299000.t1.2	3	3	3	Cre06.g299000.t1.2 Plastid ribosomal protein L21 ALS=PRPL21 DBV=JGI5.5 GN=PRPL21 OS=Chlamydomonas reinhardtii SV=2 TOU=Cre	1	3	3	3	0	0	0	0	0	0	0	0	1	1	1	0	2	0	1	1	3	1	1	1	1	1	2	1	0	0	0	0	0	0	0	0	1	1	1	0	2	0	1	1
Cre06.g299300.t1.2	Cre06.g299300.t1.2	4	4	4	Cre06.g299300.t1.2 Gamma tubulin ALS=TUG1 DBV=JGI5.5 GN=TUG1 OS=Chlamydomonas reinhardtii SV=2 TOU=Cre	1	4	4	4	0	0	0	1	0	0	0	0	1	0	1	0	0	0	1	1	1	1	1	1	1	1	1	1	0	0	0	1	0	0	0	0	1	0	1	0	0	0	1	1
Cre06.g299650.t1.2	Cre06.g299650.t1.2	7	7	7	Cre06.g299650.t1.2 Inactive subunit of chloroplast ClpP complex ALS=CLPR6 DBV=JGI5.5 GN=CLPR6 OS=Chlamydomonas reinhardtii SV=2 TOU=Cre	1	7	7	7	3	2	2	1	1	0	1	3	6	6	5	3	5	5	3	3	5	7	5	5	6	4	3	3	3	2	2	1	1	0	1	3	6	6	5	3	5	5	3	3
Cre06.g300700.t1.1	Cre06.g300700.t1.1	8	8	8	Cre06.g300700.t1.1 None DBV=JGI5.5 OS=Chlamydomonas reinhardtii SV=1 TOU=Cre	1	8	8	8	1	0	1	2	1	0	0	1	3	3	2	2	1	2	3	1	3	3	2	3	2	2	3	1	1	0	1	2	1	0	0	1	3	3	2	2	1	2	3	1
Cre06.g300800.t1.2	Cre06.g300800.t1.2	3	3	3	Cre06.g300800.t1.2 Plastid ribosomal protein L27 ALS=PRPL27 DBV=JGI5.5 GN=PRPL27 OS=Chlamydomonas reinhardtii SV=2 TOU=Cre	1	3	3	3	0	0	0	0	0	0	0	0	1	1	0	1	2	0	0	1	1	1	1	2	1	1	0	0	0	0	0	0	0	0	0	0	1	1	0	1	2	0	0	1
Cre06.g304100.t1.2	Cre06.g304100.t1.2	2	2	2	Cre06.g304100.t1.2 None DBV=JGI5.5 OS=Chlamydomonas reinhardtii SV=2 TOU=Cre	1	2	2	2	0	0	0	0	0	0	0	0	0	0	0	0	0	0	0	0	0	0	2	0	0	0	0	0	0	0	0	0	0	0	0	0	0	0	0	0	0	0	0	0
Cre06.g304650.t1.1	Cre06.g304650.t1.1	2	2	2	Cre06.g304650.t1.1 None DBV=JGI5.5 OS=Chlamydomonas reinhardtii SV=1 TOU=Cre	1	2	2	2	1	0	0	0	0	1	0	0	0	0	0	1	0	0	0	0	0	0	1	0	1	0	0	0	1	0	0	0	0	1	0	0	0	0	0	1	0	0	0	0
Cre06.g306300.t1.2	Cre06.g306300.t1.2	9	9	9	Cre06.g306300.t1.2 Magnesium chelatase subunit I ALS=CHLI1 DBV=JGI5.5 GN=CHLI1 OS=Chlamydomonas reinhardtii SV=2 TOU=Cre	1	9	9	9	0	0	1	2	0	1	0	0	5	5	3	5	1	2	3	0	2	4	3	7	4	6	2	1	0	0	1	2	0	1	0	0	5	5	3	5	1	2	3	0
Cre06.g306350.t1.2	Cre06.g306350.t1.2	2	2	2	Cre06.g306350.t1.2 Ferredoxin ALS=FDX3 DBV=JGI5.5 GN=FDX3 OS=Chlamydomonas reinhardtii SV=2 TOU=Cre	1	2	2	2	0	0	0	0	0	0	0	0	1	0	0	0	0	1	0	0	1	0	0	0	0	2	0	0	0	0	0	0	0	0	0	0	1	0	0	0	0	1	0	0
Cre06.g306601.t1.1	Cre06.g306601.t1.1	6	6	6	Cre06.g306601.t1.1 None DBV=JGI5.5 OS=Chlamydomonas reinhardtii SV=1 TOU=Cre	1	6	6	6	0	0	0	0	0	0	0	0	2	0	0	1	0	3	0	0	1	1	0	0	0	0	1	0	0	0	0	0	0	0	0	0	2	0	0	1	0	3	0	0
Cre06.g306850.t1.2	Cre06.g306850.t1.2	5	5	5	Cre06.g306850.t1.2 None DBV=JGI5.5 OS=Chlamydomonas reinhardtii SV=2 TOU=Cre	1	5	5	5	0	0	0	0	0	0	0	0	2	1	3	2	0	1	0	0	2	1	4	1	2	1	1	1	0	0	0	0	0	0	0	0	2	1	3	2	0	1	0	0
Cre06.g307100.t1.1	Cre06.g307100.t1.1	2	2	2	Cre06.g307100.t1.1 ABC1/COQ8 Ser/Thr kinase ALS=AKC2 DBV=JGI5.5 GN=AKC2 OS=Chlamydomonas reinhardtii SV=1 TOU=Cre	1	2	2	2	0	0	0	0	0	0	0	0	0	0	0	0	0	0	0	0	0	0	1	0	1	0	0	0	0	0	0	0	0	0	0	0	0	0	0	0	0	0	0	0
Cre06.g307850.t1.2	Cre06.g307850.t1.2	1	1	1	Cre06.g307850.t1.2 None DBV=JGI5.5 OS=Chlamydomonas reinhardtii SV=2 TOU=Cre	1	1	1	1	0	0	0	0	0	0	0	0	0	0	1	0	0	0	0	0	0	0	0	0	0	0	0	0	0	0	0	0	0	0	0	0	0	0	1	0	0	0	0	0
Cre06.g308250.t1.2	Cre06.g308250.t1.2	37	37	37	Cre06.g308250.t1.2 Ribosomal protein S4, component of cytosolic 80S ribosome and 40S small subunit ALS=RPS4 DBV=JGI5.5 GN=RPS4 OS=Chlamydomonas reinhardtii SV=2 TOU=Cre	1	37	37	37	15	12	16	15	17	13	16	16	26	25	28	29	25	21	27	26	25	31	29	29	31	30	25	27	15	12	16	15	17	13	16	16	26	25	28	29	25	21	27	26
Cre06.g308500.t1.2	Cre06.g308500.t1.2	9	9	9	Cre06.g308500.t1.2 Carbamoyl phosphate synthase, small subunit ALS=CMP2 DBV=JGI5.5 GN=CMP2 OS=Chlamydomonas reinhardtii SV=2 TOU=Cre	1	9	9	9	0	2	1	3	2	1	0	2	3	5	3	2	2	2	5	2	2	1	4	4	3	4	4	1	0	2	1	3	2	1	0	2	3	5	3	2	2	2	5	2
Cre06.g308600.t1.2	Cre06.g308600.t1.2	4	4	4	Cre06.g308600.t1.2 None DBV=JGI5.5 OS=Chlamydomonas reinhardtii SV=2 TOU=Cre	1	4	4	4	0	0	1	1	0	0	1	0	1	0	1	0	0	0	0	0	0	0	0	0	4	0	2	0	0	0	1	1	0	0	1	0	1	0	1	0	0	0	0	0
Cre06.g308850.t1.2	Cre06.g308850.t1.2	3	3	3	Cre06.g308850.t1.2 None DBV=JGI5.5 OS=Chlamydomonas reinhardtii SV=2 TOU=Cre	1	3	3	3	0	0	0	0	0	0	0	0	0	0	2	0	0	0	0	0	1	0	0	0	0	0	0	0	0	0	0	0	0	0	0	0	0	0	2	0	0	0	0	0
Cre06.g308950.t1.2	Cre06.g308950.t1.2	13	13	13	Cre06.g308950.t1.2 None DBV=JGI5.5 OS=Chlamydomonas reinhardtii SV=2 TOU=Cre	1	13	13	13	3	1	2	8	4	4	8	5	11	11	10	2	9	8	7	8	6	7	8	8	9	7	11	6	3	1	2	8	4	4	8	5	11	11	10	2	9	8	7	8
Cre06.g309000.t1.2	Cre06.g309000.t1.2	3	3	3	Cre06.g309000.t1.2 Anion transporter ALS=NAR1.2 DBV=JGI5.5 GN=NAR1.2 OS=Chlamydomonas reinhardtii SV=2 TOU=Cre	1	3	3	3	2	1	1	1	2	1	0	2	0	0	0	0	0	1	2	0	1	1	0	0	0	0	2	0	2	1	1	1	2	1	0	2	0	0	0	0	0	1	2	0
Cre06.g309300.t1.2	Cre06.g309300.t1.2	3	3	3	Cre06.g309300.t1.2 None DBV=JGI5.5 OS=Chlamydomonas reinhardtii SV=2 TOU=Cre	1	3	3	3	1	0	1	0	1	0	0	0	1	0	2	1	1	1	0	0	1	2	1	0	1	0	0	0	1	0	1	0	1	0	0	0	1	0	2	1	1	1	0	0
Cre06.g309717.t1.1	Cre06.g309717.t1.1	2	2	2	Cre06.g309717.t1.1 None DBV=JGI5.5 OS=Chlamydomonas reinhardtii SV=1 TOU=Cre	1	2	2	2	0	0	0	0	0	0	0	0	1	0	0	0	0	2	0	0	2	2	0	0	0	0	0	0	0	0	0	0	0	0	0	0	1	0	0	0	0	2	0	0
Cre06.g311900.t1.2	Cre06.g311900.t1.2	3	3	3	Cre06.g311900.t1.2 Small Rab-related GTPase DBV=JGI5.5 OS=Chlamydomonas reinhardtii SV=2 TOU=Cre	1	3	3	3	0	0	1	1	1	0	1	1	0	2	1	0	1	1	1	2	1	1	0	2	0	1	1	1	0	0	1	1	1	0	1	1	0	2	1	0	1	1	1	2
Cre07.g314150.t1.2	Cre07.g314150.t1.2	15	15	15	Cre07.g314150.t1.2 Zeta-carotene desaturase ALS=ZDS1 DBV=JGI5.5 GN=ZDS1 OS=Chlamydomonas reinhardtii SV=2 TOU=Cre	1	15	15	15	4	3	7	3	3	0	4	1	9	9	6	6	7	6	5	9	5	6	7	8	9	8	6	3	4	3	7	3	3	0	4	1	9	9	6	6	7	6	5	9
Cre07.g314400.t1.1	Cre07.g314400.t1.1	1	1	1	Cre07.g314400.t1.1 None DBV=JGI5.5 OS=Chlamydomonas reinhardtii SV=1 TOU=Cre	1	1	1	1	0	1	0	0	0	0	1	0	0	0	0	0	0	0	0	0	0	0	0	0	0	0	0	0	0	1	0	0	0	0	1	0	0	0	0	0	0	0	0	0
Cre07.g314450.t1.1	Cre07.g314450.t1.1	1	1	1	Cre07.g314450.t1.1 S-adenosyl-L-methionine-dependent methyltransferase DBV=JGI5.5 OS=Chlamydomonas reinhardtii SV=1 TOU=Cre	1	1	1	1	0	0	0	0	0	0	1	0	0	0	0	0	0	0	0	0	0	0	0	0	0	0	0	0	0	0	0	0	0	0	1	0	0	0	0	0	0	0	0	0
Cre07.g314650.t1.2	Cre07.g314650.t1.2	15	15	15	Cre07.g314650.t1.2 Chloroplast RecA recombination protein DBV=JGI5.5 OS=Chlamydomonas reinhardtii SV=2 TOU=Cre	1	15	15	15	1	3	3	1	2	0	0	1	4	5	3	1	1	2	0	1	3	4	1	3	3	1	0	2	1	3	3	1	2	0	0	1	4	5	3	1	1	2	0	1
Cre07.g314900.t1.1	Cre07.g314900.t1.1	3	3	3	Cre07.g314900.t1.1 None DBV=JGI5.5 OS=Chlamydomonas reinhardtii SV=1 TOU=Cre	1	3	3	3	0	0	0	0	0	0	0	0	0	1	1	0	0	1	0	1	0	1	2	1	1	0	0	0	0	0	0	0	0	0	0	0	0	1	1	0	0	1	0	1
Cre07.g315900.t1.2	Cre07.g315900.t1.2	4	4	4	Cre07.g315900.t1.2 None DBV=JGI5.5 OS=Chlamydomonas reinhardtii SV=2 TOU=Cre	1	4	4	4	1	1	1	2	2	1	1	2	0	0	0	0	0	0	0	0	0	0	0	0	0	0	0	0	1	1	1	2	2	1	1	2	0	0	0	0	0	0	0	0
Cre07.g318600.t1.2	Cre07.g318600.t1.2	3	3	3	Cre07.g318600.t1.2 Heat shock protein 22H ALS=HSP22H DBV=JGI5.5 GN=HSP22H OS=Chlamydomonas reinhardtii SV=2 TOU=Cre	1	3	3	3	0	1	0	0	0	0	0	1	0	3	0	2	0	2	0	1	0	1	0	1	0	1	0	2	0	1	0	0	0	0	0	1	0	3	0	2	0	2	0	1
Cre07.g318750.t1.2	Cre07.g318750.t1.2	19	19	19	Cre07.g318750.t1.2 None DBV=JGI5.5 OS=Chlamydomonas reinhardtii SV=2 TOU=Cre	1	19	19	19	4	4	3	5	4	5	1	0	12	13	15	15	17	15	3	2	13	7	9	15	10	9	5	5	4	4	3	5	4	5	1	0	12	13	15	15	17	15	3	2
Cre07.g318800.t1.2	Cre07.g318800.t1.2	13	13	7	Cre07.g318800.t1.2 Heat shock protein 22A ALS=HSP22A DBV=JGI5.5 GN=HSP22A OS=Chlamydomonas reinhardtii SV=2 TOU=Cre	1	13	13	7	0	6	0	8	0	5	0	7	0	10	0	6	0	9	0	9	0	10	0	8	0	8	0	8	0	6	0	8	0	5	0	7	0	10	0	6	0	9	0	9
Cre07.g318850.t2.1;Cre07.g318850.t1.2	Cre07.g318850.t2.1;Cre07.g318850.t1.2	9;9	3;3	3;3	Cre07.g318850.t2.1 Heat shock protein 22B ALS=HSP22B DBV=JGI5.5 GN=HSP22B OS=Chlamydomonas reinhardtii SV=1 TOU=Cre;Cre07.g318850.t1.2 Heat shock protein 22B ALS=HSP22B DBV=JGI5.5 GN=HSP22B OS=Chlamydomonas reinhardtii SV=2 TOU=Cre	2	9	3	3	0	4	0	5	0	3	0	4	0	5	0	6	0	6	0	5	0	8	0	6	0	6	0	6	0	1	0	0	0	0	0	0	0	1	0	2	0	1	0	1
Cre07.g319300.t1.1;Cre07.g319340.t1.1	Cre07.g319300.t1.1;Cre07.g319340.t1.1	7;6	7;6	7;6	Cre07.g319300.t1.1 Alpha-glucan water dikinase ALS=GWD1 DBV=JGI5.5 GN=GWD1 OS=Chlamydomonas reinhardtii SV=1 TOU=Cre;Cre07.g319340.t1.1 None DBV=JGI5.5 OS=Chlamydomonas reinhardtii SV=1 TOU=Cre	2	7	7	7	0	0	0	0	0	1	0	0	1	1	1	2	0	2	2	0	0	0	0	1	0	1	0	0	0	0	0	0	0	1	0	0	1	1	1	2	0	2	2	0
Cre07.g319950.t1.2	Cre07.g319950.t1.2	8	8	8	Cre07.g319950.t1.2 None DBV=JGI5.5 OS=Chlamydomonas reinhardtii SV=2 TOU=Cre	1	8	8	8	4	5	4	4	4	5	0	0	6	6	5	5	5	6	1	1	6	8	5	3	4	5	0	0	4	5	4	4	4	5	0	0	6	6	5	5	5	6	1	1
Cre07.g321300.t1.2	Cre07.g321300.t1.2	5	5	5	Cre07.g321300.t1.2 None DBV=JGI5.5 OS=Chlamydomonas reinhardtii SV=2 TOU=Cre	1	5	5	5	0	1	1	1	0	0	0	1	4	5	5	0	4	3	2	3	3	4	3	1	3	1	3	2	0	1	1	1	0	0	0	1	4	5	5	0	4	3	2	3
Cre07.g323600.t1.1	Cre07.g323600.t1.1	3	3	3	Cre07.g323600.t1.1 None DBV=JGI5.5 OS=Chlamydomonas reinhardtii SV=1 TOU=Cre	1	3	3	3	0	0	0	0	0	0	0	0	1	1	3	0	1	0	1	0	2	1	1	2	1	0	2	2	0	0	0	0	0	0	0	0	1	1	3	0	1	0	1	0
Cre07.g324200.t1.2	Cre07.g324200.t1.2	8	8	8	Cre07.g324200.t1.2 Diacylglyceryl-N,N,N-trimethylhomoserine synthesis protein ALS=BTA1 DBV=JGI5.5 GN=BTA1 OS=Chlamydomonas reinhardtii SV=2 TOU=Cre	1	8	8	8	0	1	0	0	0	0	0	0	1	2	3	2	0	0	1	1	0	0	2	0	3	0	1	0	0	1	0	0	0	0	0	0	1	2	3	2	0	0	1	1
Cre07.g324600.t1.2	Cre07.g324600.t1.2	4	4	4	Cre07.g324600.t1.2 Sigma2-Adaptin ALS=AP2S2 DBV=JGI5.5 GN=AP2S2 OS=Chlamydomonas reinhardtii SV=2 TOU=Cre	1	4	4	4	0	0	0	1	0	0	0	0	1	0	3	0	2	0	3	2	1	1	1	1	0	0	2	2	0	0	0	1	0	0	0	0	1	0	3	0	2	0	3	2
Cre07.g325101.t1.1	Cre07.g325101.t1.1	2	2	2	Cre07.g325101.t1.1 None DBV=JGI5.5 OS=Chlamydomonas reinhardtii SV=1 TOU=Cre	1	2	2	2	0	0	0	0	0	0	0	0	1	0	1	0	1	0	1	0	0	0	2	0	1	0	1	0	0	0	0	0	0	0	0	0	1	0	1	0	1	0	1	0
Cre07.g325400.t1.2	Cre07.g325400.t1.2	12	12	12	Cre07.g325400.t1.2 3-Isopropylmalate dehydrogenase, splicing variant a; 3-Isopropylmalate dehydrogenase, splicing variant b ALS=LEU3 DBV=JGI5.5 GN=LEU3 OS=Chlamydomonas reinhardtii SV=2 TOU=Cre	1	12	12	12	1	0	3	0	1	2	2	2	9	7	5	7	9	6	7	6	4	5	3	6	8	3	5	4	1	0	3	0	1	2	2	2	9	7	5	7	9	6	7	6
Cre07.g325500.t1.1	Cre07.g325500.t1.1	12	12	12	Cre07.g325500.t1.1 Magnesium chelatase subunit H DBV=JGI5.5 OS=Chlamydomonas reinhardtii SV=1 TOU=Cre	1	12	12	12	0	0	0	2	0	0	1	0	7	5	4	5	1	1	3	0	0	2	4	0	5	3	3	0	0	0	0	2	0	0	1	0	7	5	4	5	1	1	3	0
Cre07.g325600.t1.1	Cre07.g325600.t1.1	1	1	1	Cre07.g325600.t1.1 Glutaredoxin, CGFS type ALS=GRX5 DBV=JGI5.5 GN=GRX5 OS=Chlamydomonas reinhardtii SV=1 TOU=Cre	1	1	1	1	0	0	0	0	0	0	0	0	1	0	1	0	1	0	0	0	0	0	1	0	1	0	1	0	0	0	0	0	0	0	0	0	1	0	1	0	1	0	0	0
Cre07.g325734.t1.1	Cre07.g325734.t1.1	4	1	1	Cre07.g325734.t1.1 None DBV=JGI5.5 OS=Chlamydomonas reinhardtii SV=1 TOU=Cre	1	4	1	1	0	0	0	2	1	0	0	0	0	2	3	0	1	1	0	0	1	2	1	1	0	0	0	0	0	0	0	1	0	0	0	0	0	1	1	0	0	1	0	0
Cre07.g325736.t1.1	Cre07.g325736.t1.1	38	38	38	Cre07.g325736.t1.1 None DBV=JGI5.5 OS=Chlamydomonas reinhardtii SV=1 TOU=Cre	1	38	38	38	6	12	17	17	15	16	0	0	11	18	18	17	21	21	1	0	17	13	18	21	15	15	0	0	6	12	17	17	15	16	0	0	11	18	18	17	21	21	1	0
Cre07.g325746.t1.1	Cre07.g325746.t1.1	3	3	3	Cre07.g325746.t1.1 Ribosomal protein L38, component of cytosolic 80S ribosome and 60S large subunit ALS=RPL38 DBV=JGI5.5 GN=RPL38 OS=Chlamydomonas reinhardtii SV=1 TOU=Cre	1	3	3	3	0	1	3	1	1	1	1	2	3	3	3	1	3	3	3	3	3	3	3	3	3	3	3	2	0	1	3	1	1	1	1	2	3	3	3	1	3	3	3	3
Cre07.g326200.t1.2	Cre07.g326200.t1.2	1	1	1	Cre07.g326200.t1.2 None DBV=JGI5.5 OS=Chlamydomonas reinhardtii SV=2 TOU=Cre	1	1	1	1	0	0	0	0	0	0	0	0	1	1	0	0	0	0	0	0	0	0	0	1	0	1	0	0	0	0	0	0	0	0	0	0	1	1	0	0	0	0	0	0
Cre07.g326250.t1.1	Cre07.g326250.t1.1	8	8	8	Cre07.g326250.t1.1 None DBV=JGI5.5 OS=Chlamydomonas reinhardtii SV=1 TOU=Cre	1	8	8	8	0	1	2	2	2	0	3	1	3	2	1	0	2	2	2	2	2	3	2	4	2	3	3	4	0	1	2	2	2	0	3	1	3	2	1	0	2	2	2	2
Cre07.g330100.t1.2	Cre07.g330100.t1.2	5	5	5	Cre07.g330100.t1.2 Oligsaccharyl transferase STT3 subunit ALS=GTR25 DBV=JGI5.5 GN=GTR25 OS=Chlamydomonas reinhardtii SV=2 TOU=Cre	1	5	5	5	0	0	0	0	0	0	1	0	2	1	0	1	0	1	2	0	0	1	1	0	2	1	2	0	0	0	0	0	0	0	1	0	2	1	0	1	0	1	2	0
Cre07.g330250.t1.2	Cre07.g330250.t1.2	4	4	4	Cre07.g330250.t1.2 Subunit H of photosystem I ALS=PSAH DBV=JGI5.5 GN=PSAH OS=Chlamydomonas reinhardtii SV=2 TOU=Cre	1	4	4	4	1	1	1	0	2	0	0	0	2	3	3	0	3	1	2	1	3	3	1	2	0	0	1	1	1	1	1	0	2	0	0	0	2	3	3	0	3	1	2	1
Cre07.g330700.t1.2	Cre07.g330700.t1.2	1	1	1	Cre07.g330700.t1.2 Flagellar Associated Protein ALS=FAP91 DBV=JGI5.5 GN=FAP91 OS=Chlamydomonas reinhardtii SV=2 TOU=Cre	1	1	1	1	0	0	0	0	0	0	0	0	0	0	0	0	0	0	0	0	0	0	1	0	0	1	0	0	0	0	0	0	0	0	0	0	0	0	0	0	0	0	0	0
Cre07.g331500.t1.1	Cre07.g331500.t1.1	11	11	11	Cre07.g331500.t1.1 Inactive subunit of chloroplast ClpP complex ALS=CLPR3 DBV=JGI5.5 GN=CLPR3 OS=Chlamydomonas reinhardtii SV=1 TOU=Cre	1	11	11	11	0	1	1	0	1	0	0	0	8	5	4	6	2	6	5	3	5	5	4	3	2	5	3	3	0	1	1	0	1	0	0	0	8	5	4	6	2	6	5	3
Cre07.g331900.t1.2	Cre07.g331900.t1.2	7	7	7	Cre07.g331900.t1.2 Ribosomal protein S13, component of cytosolic 80S ribosome and 40S small subunit ALS=RPS13 DBV=JGI5.5 GN=RPS13 OS=Chlamydomonas reinhardtii SV=2 TOU=Cre	1	7	7	7	1	3	1	3	2	0	2	2	5	4	4	0	3	3	2	3	3	4	3	2	7	3	4	4	1	3	1	3	2	0	2	2	5	4	4	0	3	3	2	3
Cre07.g332300.t1.2	Cre07.g332300.t1.2	4	4	4	Cre07.g332300.t1.2 R1 Protein, alpha-glucan water dikinase ALS=GWD2 DBV=JGI5.5 GN=GWD2 OS=Chlamydomonas reinhardtii SV=2 TOU=Cre	1	4	4	4	0	2	0	0	0	0	0	0	0	0	0	0	0	0	1	0	1	0	0	0	0	1	1	0	0	2	0	0	0	0	0	0	0	0	0	0	0	0	1	0
Cre07.g333150.t1.2	Cre07.g333150.t1.2	5	5	5	Cre07.g333150.t1.2 None DBV=JGI5.5 OS=Chlamydomonas reinhardtii SV=2 TOU=Cre	1	5	5	5	0	1	1	1	0	0	0	0	1	1	2	0	4	2	0	0	3	1	0	2	0	1	0	0	0	1	1	1	0	0	0	0	1	1	2	0	4	2	0	0
Cre07.g334550.t1.2	Cre07.g334550.t1.2	1	1	1	Cre07.g334550.t1.2 Photosystem I subunit O ALS=PSAO DBV=JGI5.5 GN=PSAO OS=Chlamydomonas reinhardtii SV=2 TOU=Cre	1	1	1	1	0	0	0	0	1	0	0	0	0	0	0	0	0	0	0	0	0	0	0	0	0	0	0	0	0	0	0	0	1	0	0	0	0	0	0	0	0	0	0	0
Cre07.g335200.t1.1	Cre07.g335200.t1.1	2	2	2	Cre07.g335200.t1.1 Translation elongation factor EFG/EF2 related to membrane GTP-binding protein LepA DBV=JGI5.5 OS=Chlamydomonas reinhardtii SV=1 TOU=Cre	1	2	2	2	0	0	0	0	0	0	0	0	1	0	0	1	0	0	0	0	0	0	0	0	1	0	0	0	0	0	0	0	0	0	0	0	1	0	0	1	0	0	0	0
Cre07.g335400.t1.1	Cre07.g335400.t1.1	9	9	9	Cre07.g335400.t1.1 None DBV=JGI5.5 OS=Chlamydomonas reinhardtii SV=1 TOU=Cre	1	9	9	9	0	0	2	0	2	0	0	0	5	2	3	2	5	2	3	2	5	2	4	1	3	3	4	0	0	0	2	0	2	0	0	0	5	2	3	2	5	2	3	2
Cre07.g336950.t1.1	Cre07.g336950.t1.1	38	38	37	Cre07.g336950.t1.1 Starch phosphorylase DBV=JGI5.5 OS=Chlamydomonas reinhardtii SV=1 TOU=Cre	1	38	38	37	11	14	9	11	10	10	9	12	23	18	22	21	17	23	25	12	16	20	16	13	13	15	14	11	11	14	9	11	10	10	9	12	23	18	22	21	17	23	25	12
Cre07.g338000.t1.2	Cre07.g338000.t1.2	5	5	5	Cre07.g338000.t1.2 Minichromosome maintenance protein ALS=MCM2 DBV=JGI5.5 GN=MCM2 OS=Chlamydomonas reinhardtii SV=2 TOU=Cre	1	5	5	5	0	0	1	0	0	0	0	0	1	1	2	0	0	0	1	0	0	0	1	0	4	1	2	0	0	0	1	0	0	0	0	0	1	1	2	0	0	0	1	0
Cre07.g338050.t1.2	Cre07.g338050.t1.2	6	6	6	Cre07.g338050.t1.2 Mitochondrial F1F0 ATP synthase associated 36.3 kDa protein ALS=ASA3 DBV=JGI5.5 GN=ASA3 OS=Chlamydomonas reinhardtii SV=2 TOU=Cre	1	6	6	6	0	0	0	0	1	1	1	0	1	2	1	2	4	4	2	1	1	0	1	0	0	0	2	0	0	0	0	0	1	1	1	0	1	2	1	2	4	4	2	1
Cre07.g338451.t1.1	Cre07.g338451.t1.1	6	6	6	Cre07.g338451.t1.1 None DBV=JGI5.5 OS=Chlamydomonas reinhardtii SV=1 TOU=Cre	1	6	6	6	0	0	1	0	0	0	0	0	0	4	0	4	0	3	0	2	0	0	0	3	0	5	1	1	0	0	1	0	0	0	0	0	0	4	0	4	0	3	0	2
Cre07.g339150.t1.1	Cre07.g339150.t1.1	18	18	14	Cre07.g339150.t1.1 Chaperonin 60B2 ALS=CPN60B2 DBV=JGI5.5 GN=CPN60B2 OS=Chlamydomonas reinhardtii SV=1 TOU=Cre	1	18	18	14	1	4	1	6	0	1	0	1	3	10	1	7	1	8	2	13	2	8	4	7	6	9	3	7	1	4	1	6	0	1	0	1	3	10	1	7	1	8	2	13
Cre07.g339700.t1.2	Cre07.g339700.t1.2	5	5	5	Cre07.g339700.t1.2 Iron-sulfur cluster assembly protein ALS=SUF3 DBV=JGI5.5 GN=SUF3 OS=Chlamydomonas reinhardtii SV=2 TOU=Cre	1	5	5	5	0	0	0	0	0	0	0	0	1	1	2	4	1	1	1	0	3	0	2	3	1	2	2	1	0	0	0	0	0	0	0	0	1	1	2	4	1	1	1	0
Cre07.g340200.t1.1	Cre07.g340200.t1.1	8	8	8	Cre07.g340200.t1.1 Thylakoid transmembrane protein involved in cyclic electron flow ALS=TEF3 DBV=JGI5.5 GN=TEF3 OS=Chlamydomonas reinhardtii SV=1 TOU=Cre	1	8	8	8	1	1	1	3	2	3	0	0	3	4	5	6	4	3	2	2	3	4	3	6	2	4	0	0	1	1	1	3	2	3	0	0	3	4	5	6	4	3	2	2
Cre07.g341600.t1.2	Cre07.g341600.t1.2	36	36	1	Cre07.g341600.t1.2 GrpE nucleotide release factor ALS=CGE1 DBV=JGI5.5 GN=CGE1 OS=Chlamydomonas reinhardtii SV=2 TOU=Cre	1	36	36	1	14	14	0	0	0	0	0	0	31	33	0	1	0	2	0	0	32	29	0	0	0	0	0	0	14	14	0	0	0	0	0	0	31	33	0	1	0	2	0	0
Cre07.g341600.t2.1	Cre07.g341600.t2.1	36	1	1	Cre07.g341600.t2.1 GrpE nucleotide release factor ALS=CGE1 DBV=JGI5.5 GN=CGE1 OS=Chlamydomonas reinhardtii SV=1 TOU=Cre	1	36	1	1	14	14	0	0	0	0	0	0	32	33	0	1	0	2	0	0	32	29	0	0	0	0	0	0	0	1	0	0	0	0	0	0	1	1	0	0	0	0	0	0
Cre07.g341850.t1.2	Cre07.g341850.t1.2	2	2	2	Cre07.g341850.t1.2 None DBV=JGI5.5 OS=Chlamydomonas reinhardtii SV=2 TOU=Cre	1	2	2	2	0	0	0	0	0	0	0	0	0	0	0	0	1	1	0	0	0	0	1	0	0	0	0	0	0	0	0	0	0	0	0	0	0	0	0	0	1	1	0	0
Cre07.g342150.t1.2	Cre07.g342150.t1.2	1	1	1	Cre07.g342150.t1.2 Glutamyl-tRNA reductase ALS=HEM1 DBV=JGI5.5 GN=HEM1 OS=Chlamydomonas reinhardtii SV=2 TOU=Cre	1	1	1	1	0	0	0	0	0	0	0	0	0	0	1	0	0	0	1	0	0	0	0	0	1	0	0	0	0	0	0	0	0	0	0	0	0	0	1	0	0	0	1	0
Cre07.g342350.t1.2	Cre07.g342350.t1.2	2	2	2	Cre07.g342350.t1.2 3\,5\-cyclic-nucleotide phosphodiesterase ALS=PDE14 DBV=JGI5.5 GN=PDE14 OS=Chlamydomonas reinhardtii SV=2 TOU=Cre	1	2	2	2	0	0	0	0	0	0	0	0	1	0	0	0	0	0	0	1	0	0	0	0	2	0	0	1	0	0	0	0	0	0	0	0	1	0	0	0	0	0	0	1
Cre07.g343700.t1.2;Cre07.g343433.t1.1	Cre07.g343700.t1.2	12;1	12;1	12;1	Cre07.g343700.t1.2 Dihydrolipoamide succinyltransferase, oxoglutarate dehydrogenase E2 component ALS=OGD2 DBV=JGI5.5 GN=OGD2 OS=Chlamydomonas reinhardtii SV=2 TOU=Cre	2	12	12	12	4	4	4	4	4	7	5	2	8	4	8	9	4	6	6	4	2	5	8	6	5	4	6	4	4	4	4	4	4	7	5	2	8	4	8	9	4	6	6	4
Cre07.g344400.t1.2	Cre07.g344400.t1.2	17	17	8	Cre07.g344400.t1.2 None DBV=JGI5.5 OS=Chlamydomonas reinhardtii SV=2 TOU=Cre	1	17	17	8	2	2	2	3	1	2	0	0	7	5	6	8	3	7	3	1	8	5	7	6	1	5	2	2	2	2	2	3	1	2	0	0	7	5	6	8	3	7	3	1
Cre07.g344550.t1.2	Cre07.g344550.t1.2	14	5	5	Cre07.g344550.t1.2 None DBV=JGI5.5 OS=Chlamydomonas reinhardtii SV=2 TOU=Cre	1	14	5	5	2	3	5	3	2	3	0	0	9	8	8	8	6	7	2	1	9	7	7	6	3	5	1	0	0	2	4	1	1	1	0	0	3	4	3	2	3	2	0	0
Cre07.g344600.t1.2	Cre07.g344600.t1.2	12	12	12	Cre07.g344600.t1.2 D-3-phosphoglycerate dehydrogenase ALS=PGD1 DBV=JGI5.5 GN=PGD1 OS=Chlamydomonas reinhardtii SV=2 TOU=Cre	1	12	12	12	2	5	1	3	2	0	0	1	5	3	5	4	4	3	5	2	4	3	2	5	5	2	1	0	2	5	1	3	2	0	0	1	5	3	5	4	4	3	5	2
Cre07.g344950.t1.2	Cre07.g344950.t1.2	11	11	11	Cre07.g344950.t1.2 Light-harvesting protein of photosystem I ALS=LHCA9 DBV=JGI5.5 GN=LHCA9 OS=Chlamydomonas reinhardtii SV=2 TOU=Cre	1	11	11	11	4	3	5	5	4	2	3	4	6	7	5	2	6	5	7	6	5	4	7	6	5	5	5	6	4	3	5	5	4	2	3	4	6	7	5	2	6	5	7	6
Cre07.g346050.t2.1;Cre07.g346050.t1.2	Cre07.g346050.t2.1;Cre07.g346050.t1.2	2;2	2;2	2;2	Cre07.g346050.t2.1 Copper response defect 1 protein ALS=CRD1 DBV=JGI5.5 GN=CRD1 OS=Chlamydomonas reinhardtii SV=1 TOU=Cre;Cre07.g346050.t1.2 Copper response defect 1 protein ALS=CRD1 DBV=JGI5.5 GN=CRD1 OS=Chlamydomonas reinhardtii SV=2 TOU=Cre	2	2	2	2	0	0	0	0	0	0	0	0	0	0	0	0	0	0	0	0	0	0	0	0	0	2	1	0	0	0	0	0	0	0	0	0	0	0	0	0	0	0	0	0
Cre07.g349200.t1.2	Cre07.g349200.t1.2	4	4	4	Cre07.g349200.t1.2 None DBV=JGI5.5 OS=Chlamydomonas reinhardtii SV=2 TOU=Cre	1	4	4	4	0	0	1	1	0	0	0	0	1	2	1	0	2	0	2	3	0	2	0	1	1	0	1	0	0	0	1	1	0	0	0	0	1	2	1	0	2	0	2	3
Cre07.g350750.t1.2	Cre07.g350750.t1.2	1	1	1	Cre07.g350750.t1.2 Alternative oxidase ALS=PTO1 DBV=JGI5.5 GN=PTO1 OS=Chlamydomonas reinhardtii SV=2 TOU=Cre	1	1	1	1	0	0	0	0	0	0	0	0	0	1	0	0	0	0	0	0	0	1	0	0	0	1	0	0	0	0	0	0	0	0	0	0	0	1	0	0	0	0	0	0
Cre07.g351650.t1.1	Cre07.g351650.t1.1	6	6	6	Cre07.g351650.t1.1 Flagellar Associated Protein ALS=FAP20 DBV=JGI5.5 GN=FAP20 OS=Chlamydomonas reinhardtii SV=1 TOU=Cre	1	6	6	6	0	0	1	1	1	0	1	1	1	0	1	0	1	2	3	0	0	1	2	1	0	0	1	2	0	0	1	1	1	0	1	1	1	0	1	0	1	2	3	0
Cre07.g351700.t1.2	Cre07.g351700.t1.2	3	3	3	Cre07.g351700.t1.2 None DBV=JGI5.5 OS=Chlamydomonas reinhardtii SV=2 TOU=Cre	1	3	3	3	0	0	1	0	0	0	0	0	1	1	1	0	1	0	0	0	0	0	0	0	1	0	0	0	0	0	1	0	0	0	0	0	1	1	1	0	1	0	0	0
Cre07.g352350.t1.2;REV__Cre07.g345001.t1.2	Cre07.g352350.t1.2	34;1	34;1	34;1	Cre07.g352350.t1.2 None DBV=JGI5.5 OS=Chlamydomonas reinhardtii SV=2 TOU=Cre	2	34	34	34	5	14	10	10	8	10	0	0	23	26	13	18	16	15	0	0	17	22	13	15	9	12	0	0	5	14	10	10	8	10	0	0	23	26	13	18	16	15	0	0
Cre07.g352450.t1.2	Cre07.g352450.t1.2	6	6	6	Cre07.g352450.t1.2 None DBV=JGI5.5 OS=Chlamydomonas reinhardtii SV=2 TOU=Cre	1	6	6	6	0	0	0	0	0	0	0	0	1	0	2	2	2	0	3	0	2	0	1	2	3	0	2	1	0	0	0	0	0	0	0	0	1	0	2	2	2	0	3	0
Cre07.g352800.t1.2	Cre07.g352800.t1.2	8	8	8	Cre07.g352800.t1.2 None DBV=JGI5.5 OS=Chlamydomonas reinhardtii SV=2 TOU=Cre	1	8	8	8	0	0	1	0	0	0	1	0	1	3	2	2	1	2	3	2	2	0	0	0	0	0	3	1	0	0	1	0	0	0	1	0	1	3	2	2	1	2	3	2
Cre07.g353450.t1.2	Cre07.g353450.t1.2	25	25	25	Cre07.g353450.t1.2 Acetyl-CoA synthetase/ligase ALS=ACS3 DBV=JGI5.5 GN=ACS3 OS=Chlamydomonas reinhardtii SV=2 TOU=Cre	1	25	25	25	6	8	10	5	6	8	8	7	17	12	17	15	13	12	13	10	8	10	11	12	20	15	14	8	6	8	10	5	6	8	8	7	17	12	17	15	13	12	13	10
Cre07.g356350.t1.1	Cre07.g356350.t1.1	27	27	27	Cre07.g356350.t1.1 1-deoxy-D-xylulose 5-phosphate synthase, chloroplast precursor ALS=DXS1 DBV=JGI5.5 GN=DXS1 OS=Chlamydomonas reinhardtii SV=1 TOU=Cre	1	27	27	27	10	7	6	8	5	5	1	0	23	13	12	13	15	16	4	0	18	13	12	9	15	13	2	1	10	7	6	8	5	5	1	0	23	13	12	13	15	16	4	0
Cre07.g357200.t1.2	Cre07.g357200.t1.2	18	8	8	Cre07.g357200.t1.2 UDP-glucose dehydrogenase ALS=UGD1 DBV=JGI5.5 GN=UGD1 OS=Chlamydomonas reinhardtii SV=2 TOU=Cre	1	18	8	8	6	6	11	7	7	9	9	8	14	11	13	10	9	12	12	11	11	13	11	12	12	10	11	10	0	1	2	0	2	1	1	0	4	1	3	2	0	2	3	2
Cre07.g357350.t1.2	Cre07.g357350.t1.2	5	5	5	Cre07.g357350.t1.2 Nitrogen regulatory protein PII DBV=JGI5.5 OS=Chlamydomonas reinhardtii SV=2 TOU=Cre	1	5	5	5	1	0	2	1	0	0	0	0	2	2	1	0	3	2	0	0	1	0	0	1	0	0	0	0	1	0	2	1	0	0	0	0	2	2	1	0	3	2	0	0
Cre07.g357850.t1.2	Cre07.g357850.t1.2	11	11	11	Cre07.g357850.t1.2 Ribosomal protein L22, component of cytosolic 80S ribosome and 60S large subunit ALS=RPL22 DBV=JGI5.5 GN=RPL22 OS=Chlamydomonas reinhardtii SV=2 TOU=Cre	1	11	11	11	2	1	2	2	2	2	3	2	8	7	6	1	6	4	5	4	7	6	6	6	8	8	6	7	2	1	2	2	2	2	3	2	8	7	6	1	6	4	5	4
Cre08.g358200.t2.1;Cre08.g358200.t1.1	Cre08.g358200.t2.1;Cre08.g358200.t1.1	6;6	6;6	6;6	Cre08.g358200.t2.1 None DBV=JGI5.5 OS=Chlamydomonas reinhardtii SV=1 TOU=Cre;Cre08.g358200.t1.1 None DBV=JGI5.5 OS=Chlamydomonas reinhardtii SV=1 TOU=Cre	2	6	6	6	0	0	0	0	1	1	0	0	0	0	2	0	0	0	0	0	1	0	2	0	0	0	0	0	0	0	0	0	1	1	0	0	0	0	2	0	0	0	0	0
Cre08.g358526.t1.1	Cre08.g358526.t1.1	10	10	10	Cre08.g358526.t1.1 Plastidic ADP/ATP translocase ALS=AAA1 DBV=JGI5.5 GN=AAA1 OS=Chlamydomonas reinhardtii SV=1 TOU=Cre	1	10	10	10	4	2	2	4	6	2	3	3	5	5	6	6	4	4	4	5	6	5	5	3	6	7	6	6	4	2	2	4	6	2	3	3	5	5	6	6	4	4	4	5
Cre08.g358539.t1.1	Cre08.g358539.t1.1	2	2	2	Cre08.g358539.t1.1 None DBV=JGI5.5 OS=Chlamydomonas reinhardtii SV=1 TOU=Cre	1	2	2	2	0	0	0	0	0	0	0	0	1	0	2	0	1	1	0	0	0	1	1	1	0	0	0	0	0	0	0	0	0	0	0	0	1	0	2	0	1	1	0	0
Cre08.g358540.t1.1	Cre08.g358540.t1.1	6	6	6	Cre08.g358540.t1.1 None DBV=JGI5.5 OS=Chlamydomonas reinhardtii SV=1 TOU=Cre	1	6	6	6	0	1	1	1	0	0	0	1	4	4	3	2	3	4	2	3	4	4	3	4	3	3	1	0	0	1	1	1	0	0	0	1	4	4	3	2	3	4	2	3
Cre08.g358562.t1.1	Cre08.g358562.t1.1	8	8	8	Cre08.g358562.t1.1 Chaperonin 20 ALS=CPN20 DBV=JGI5.5 GN=CPN20 OS=Chlamydomonas reinhardtii SV=1 TOU=Cre	1	8	8	8	3	2	4	5	4	5	0	0	6	6	5	3	5	6	0	0	5	8	5	4	5	5	0	0	3	2	4	5	4	5	0	0	6	6	5	3	5	6	0	0
Cre08.g358579.t1.1	Cre08.g358579.t1.1	2	2	2	Cre08.g358579.t1.1 None DBV=JGI5.5 OS=Chlamydomonas reinhardtii SV=1 TOU=Cre	1	2	2	2	0	0	0	0	0	0	0	0	0	0	0	0	1	1	0	1	0	0	1	0	1	0	0	0	0	0	0	0	0	0	0	0	0	0	0	0	1	1	0	1
Cre08.g358580.t1.1	Cre08.g358580.t1.1	45	45	45	Cre08.g358580.t1.1 Carbamoyl phosphate synthase, large subunit ALS=CMP1 DBV=JGI5.5 GN=CMP1 OS=Chlamydomonas reinhardtii SV=1 TOU=Cre	1	45	45	45	7	6	8	3	4	3	3	0	18	21	18	15	18	13	23	11	17	17	19	12	11	12	11	5	7	6	8	3	4	3	3	0	18	21	18	15	18	13	23	11
Cre08.g359350.t1.2	Cre08.g359350.t1.2	34	34	34	Cre08.g359350.t1.2 None DBV=JGI5.5 OS=Chlamydomonas reinhardtii SV=2 TOU=Cre	1	34	34	34	8	9	13	14	6	8	8	12	23	22	19	21	18	20	23	23	20	18	22	18	24	20	24	17	8	9	13	14	6	8	8	12	23	22	19	21	18	20	23	23
Cre08.g359750.t2.1;Cre08.g359750.t1.2	Cre08.g359750.t2.1;Cre08.g359750.t1.2	21;21	21;21	21;21	Cre08.g359750.t2.1 Ribosomal protein S9, component of cytosolic 80S ribosome and 40S small subunit ALS=RPS9 DBV=JGI5.5 GN=RPS9 OS=Chlamydomonas reinhardtii SV=1 TOU=Cre;Cre08.g359750.t1.2 Ribosomal protein S9, component of cytosolic 80S ribosome and 40S sm	2	21	21	21	5	4	9	7	9	3	5	6	16	16	16	3	12	10	12	14	13	16	17	17	17	16	16	16	5	4	9	7	9	3	5	6	16	16	16	3	12	10	12	14
Cre08.g360050.t2.1;Cre08.g360050.t1.1	Cre08.g360050.t2.1;Cre08.g360050.t1.1	43;43	43;43	43;43	Cre08.g360050.t2.1 Urea carboxylase/allophanate hydrolase ALS=DUR1 DBV=JGI5.5 GN=DUR1 OS=Chlamydomonas reinhardtii SV=1 TOU=Cre;Cre08.g360050.t1.1 Urea carboxylase/allophanate hydrolase ALS=DUR1 DBV=JGI5.5 GN=DUR1 OS=Chlamydomonas reinhardtii SV=1 TOU=Cre	2	43	43	43	11	19	12	6	14	13	14	17	23	22	27	24	19	24	28	23	19	25	23	15	12	11	30	22	11	19	12	6	14	13	14	17	23	22	27	24	19	24	28	23
Cre08.g360900.t1.2	Cre08.g360900.t1.2	5	5	5	Cre08.g360900.t1.2 Ribosomal protein S15, component of cytosolic 80S ribosome and 40S small subunit ALS=RPS15 DBV=JGI5.5 GN=RPS15 OS=Chlamydomonas reinhardtii SV=2 TOU=Cre	1	5	5	5	2	3	3	3	3	3	3	1	3	4	4	2	2	3	3	3	3	3	2	4	3	3	3	4	2	3	3	3	3	3	3	1	3	4	4	2	2	3	3	3
Cre08.g360950.t1.1	Cre08.g360950.t1.1	3	3	3	Cre08.g360950.t1.1 None DBV=JGI5.5 OS=Chlamydomonas reinhardtii SV=1 TOU=Cre	1	3	3	3	0	0	0	0	0	0	0	0	0	3	0	0	1	0	0	0	0	2	0	0	0	0	0	0	0	0	0	0	0	0	0	0	0	3	0	0	1	0	0	0
Cre08.g361850.t1.2	Cre08.g361850.t1.2	2	2	2	Cre08.g361850.t1.2 None DBV=JGI5.5 OS=Chlamydomonas reinhardtii SV=2 TOU=Cre	1	2	2	2	0	0	0	0	0	0	0	0	0	0	0	0	0	0	0	0	0	0	2	1	0	0	0	0	0	0	0	0	0	0	0	0	0	0	0	0	0	0	0	0
Cre08.g362450.t1.2	Cre08.g362450.t1.2	16	16	16	Cre08.g362450.t1.2 Alpha-amylase ALS=AMA2 DBV=JGI5.5 GN=AMA2 OS=Chlamydomonas reinhardtii SV=2 TOU=Cre	1	16	16	16	0	1	0	2	2	1	0	0	7	6	4	9	3	6	0	0	6	6	4	8	2	4	0	0	0	1	0	2	2	1	0	0	7	6	4	9	3	6	0	0
Cre08.g363050.t1.2	Cre08.g363050.t1.2	1	1	1	Cre08.g363050.t1.2 None DBV=JGI5.5 OS=Chlamydomonas reinhardtii SV=2 TOU=Cre	1	1	1	1	1	1	1	1	1	1	1	1	1	1	1	1	1	1	1	1	1	1	1	1	1	1	1	1	1	1	1	1	1	1	1	1	1	1	1	1	1	1	1	1
Cre08.g364450.t1.2	Cre08.g364450.t1.2	8	8	8	Cre08.g364450.t1.2 Peptide alpha-N-acetyltransferase ALS=NAT1 DBV=JGI5.5 GN=NAT1 OS=Chlamydomonas reinhardtii SV=2 TOU=Cre	1	8	8	8	1	0	1	0	2	3	0	0	3	6	7	1	6	2	0	0	3	3	6	5	5	1	0	0	1	0	1	0	2	3	0	0	3	6	7	1	6	2	0	0
Cre08.g364800.t1.2	Cre08.g364800.t1.2	3	3	3	Cre08.g364800.t1.2 None DBV=JGI5.5 OS=Chlamydomonas reinhardtii SV=2 TOU=Cre	1	3	3	3	0	0	0	0	0	1	0	0	0	2	1	0	0	0	0	0	0	0	0	0	0	1	0	0	0	0	0	0	0	1	0	0	0	2	1	0	0	0	0	0
Cre08.g365400.t1.2	Cre08.g365400.t1.2	5	5	5	Cre08.g365400.t1.2 Plastid ribosomal protein L31 ALS=PRPL31 DBV=JGI5.5 GN=PRPL31 OS=Chlamydomonas reinhardtii SV=2 TOU=Cre	1	5	5	5	0	0	0	0	0	0	0	0	4	3	3	0	2	3	3	1	2	3	3	3	4	3	1	2	0	0	0	0	0	0	0	0	4	3	3	0	2	3	3	1
Cre08.g365450.t1.2	Cre08.g365450.t1.2	2	2	2	Cre08.g365450.t1.2 None DBV=JGI5.5 OS=Chlamydomonas reinhardtii SV=2 TOU=Cre	1	2	2	2	0	0	0	0	0	0	0	0	2	0	0	0	0	0	0	0	1	1	1	0	0	0	0	0	0	0	0	0	0	0	0	0	2	0	0	0	0	0	0	0
Cre08.g365632.t1.1	Cre08.g365632.t1.1	10	10	10	Cre08.g365632.t1.1 None DBV=JGI5.5 OS=Chlamydomonas reinhardtii SV=1 TOU=Cre	1	10	10	10	2	1	3	4	1	2	0	1	4	3	5	2	6	5	1	1	2	2	3	3	2	1	2	0	2	1	3	4	1	2	0	1	4	3	5	2	6	5	1	1
Cre08.g365692.t1.1	Cre08.g365692.t1.1	4	4	3	Cre08.g365692.t1.1 None DBV=JGI5.5 OS=Chlamydomonas reinhardtii SV=1 TOU=Cre	1	4	4	3	0	1	2	2	0	2	0	0	2	1	1	1	1	2	0	0	1	2	3	1	0	1	0	0	0	1	2	2	0	2	0	0	2	1	1	1	1	2	0	0
Cre08.g366800.t1.1	Cre08.g366800.t1.1	1	1	1	Cre08.g366800.t1.1 None DBV=JGI5.5 OS=Chlamydomonas reinhardtii SV=1 TOU=Cre	1	1	1	1	0	0	0	0	0	0	0	0	0	0	0	0	0	1	0	0	1	0	1	1	1	0	0	0	0	0	0	0	0	0	0	0	0	0	0	0	0	1	0	0
Cre08.g367500.t1.1;Cre08.g367400.t1.1;Cre08.g365900.t1.2	Cre08.g367500.t1.1;Cre08.g367400.t1.1	6;6;1	6;6;1	6;6;1	Cre08.g367500.t1.1 Stress-related chlorophyll a/b binding protein 2 ALS=LHCSR2 DBV=JGI5.5 GN=LHCSR2 OS=Chlamydomonas reinhardtii SV=1 TOU=Cre;Cre08.g367400.t1.1 Stress-related chlorophyll a/b binding protein 3 ALS=LHCSR3 DBV=JGI5.5 GN=LHCSR3 OS=Chlamydomon	3	6	6	6	0	0	0	0	0	1	0	0	0	1	0	0	1	2	0	4	1	1	0	1	0	0	4	1	0	0	0	0	0	1	0	0	0	1	0	0	1	2	0	4
Cre08.g368450.t2.1;Cre08.g368450.t1.2	Cre08.g368450.t2.1;Cre08.g368450.t1.2	2;2	2;2	2;2	Cre08.g368450.t2.1 None DBV=JGI5.5 OS=Chlamydomonas reinhardtii SV=1 TOU=Cre;Cre08.g368450.t1.2 None DBV=JGI5.5 OS=Chlamydomonas reinhardtii SV=2 TOU=Cre	2	2	2	2	0	0	0	0	0	0	0	0	0	0	0	0	1	0	0	0	0	1	0	0	0	1	0	0	0	0	0	0	0	0	0	0	0	0	0	0	1	0	0	0
Cre08.g368500.t1.2	Cre08.g368500.t1.2	4	4	4	Cre08.g368500.t1.2 None DBV=JGI5.5 OS=Chlamydomonas reinhardtii SV=2 TOU=Cre	1	4	4	4	0	0	0	0	0	0	0	0	4	4	3	0	2	0	2	3	1	1	2	0	1	1	3	0	0	0	0	0	0	0	0	0	4	4	3	0	2	0	2	3
Cre08.g369000.t1.1	Cre08.g369000.t1.1	9	9	9	Cre08.g369000.t1.1 None DBV=JGI5.5 OS=Chlamydomonas reinhardtii SV=1 TOU=Cre	1	9	9	9	0	1	2	4	2	2	0	0	2	4	3	4	8	5	0	0	3	3	3	4	3	3	0	0	0	1	2	4	2	2	0	0	2	4	3	4	8	5	0	0
Cre08.g372100.t1.2	Cre08.g372100.t1.2	53	53	49	Cre08.g372100.t1.2 Heat shock protein 70A ALS=HSP70A DBV=JGI5.5 GN=HSP70A OS=Chlamydomonas reinhardtii SV=2 TOU=Cre	1	53	53	49	9	16	11	17	9	14	15	16	31	42	26	36	22	40	30	37	29	38	26	36	24	40	25	33	9	16	11	17	9	14	15	16	31	42	26	36	22	40	30	37
Cre08.g372450.t1.2	Cre08.g372450.t1.2	6	6	6	Cre08.g372450.t1.2 Oxygen evolving enhancer protein 3 ALS=PSBQ DBV=JGI5.5 GN=PSBQ OS=Chlamydomonas reinhardtii SV=2 TOU=Cre	1	6	6	6	0	0	1	0	0	0	1	0	5	1	6	1	4	4	3	1	3	2	4	1	3	1	2	2	0	0	1	0	0	0	1	0	5	1	6	1	4	4	3	1
Cre08.g372950.t1.2	Cre08.g372950.t1.2	6	6	6	Cre08.g372950.t1.2 4-hydroxy-3-methylbut-2-enyl diphosphate reductase ALS=IDS1 DBV=JGI5.5 GN=IDS1 OS=Chlamydomonas reinhardtii SV=2 TOU=Cre	1	6	6	6	0	0	0	1	0	0	0	0	0	0	1	3	0	4	0	0	1	1	0	1	0	1	0	0	0	0	0	1	0	0	0	0	0	0	1	3	0	4	0	0
Cre08.g373050.t1.1	Cre08.g373050.t1.1	135	135	135	Cre08.g373050.t1.1 None DBV=JGI5.5 OS=Chlamydomonas reinhardtii SV=1 TOU=Cre	1	135	135	135	53	63	63	60	48	59	59	56	98	101	85	89	96	94	95	97	84	97	87	92	87	92	98	91	53	63	63	60	48	59	59	56	98	101	85	89	96	94	95	97
Cre08.g373346.t1.1	Cre08.g373346.t1.1	5	5	5	Cre08.g373346.t1.1 None DBV=JGI5.5 OS=Chlamydomonas reinhardtii SV=1 TOU=Cre	1	5	5	5	1	0	0	0	0	0	1	0	3	0	1	1	0	1	2	1	2	1	1	0	1	1	0	0	1	0	0	0	0	0	1	0	3	0	1	1	0	1	2	1
Cre08.g375200.t2.1;Cre08.g375200.t1.2	Cre08.g375200.t2.1;Cre08.g375200.t1.2	2;2	2;2	2;2	Cre08.g375200.t2.1 None DBV=JGI5.5 OS=Chlamydomonas reinhardtii SV=1 TOU=Cre;Cre08.g375200.t1.2 None DBV=JGI5.5 OS=Chlamydomonas reinhardtii SV=2 TOU=Cre	2	2	2	2	0	0	0	0	0	0	0	0	0	0	0	1	0	1	1	0	1	0	0	0	0	0	0	0	0	0	0	0	0	0	0	0	0	0	0	1	0	1	1	0
Cre08.g375550.t1.2	Cre08.g375550.t1.2	4	4	4	Cre08.g375550.t1.2 None DBV=JGI5.5 OS=Chlamydomonas reinhardtii SV=2 TOU=Cre	1	4	4	4	0	0	1	0	0	0	0	0	2	3	2	2	2	0	0	0	1	2	1	3	1	1	0	1	0	0	1	0	0	0	0	0	2	3	2	2	2	0	0	0
Cre08.g375900.t1.1	Cre08.g375900.t1.1	2	2	2	Cre08.g375900.t1.1 Eukaryotic translation initiation factor 2 subunit 1, eIF2-alpha subunit ALS=EIF2A-1 DBV=JGI5.5 GN=EIF2A-1 OS=Chlamydomonas reinhardtii SV=1 TOU=Cre	1	2	2	2	0	1	1	1	1	0	1	1	1	1	1	1	0	0	1	1	1	0	2	1	1	1	0	1	0	1	1	1	1	0	1	1	1	1	1	1	0	0	1	1
Cre33.g759047.t1.1;Cre08.g376550.t1.2	Cre33.g759047.t1.1;Cre08.g376550.t1.2	6;6	6;6	6;6	Cre33.g759047.t1.1 None DBV=JGI5.5 OS=Chlamydomonas reinhardtii SV=1 TOU=Cre;Cre08.g376550.t1.2 Flagellar outer dynein arm light chain, LC7a ALS=DLC7a DBV=JGI5.5 GN=DLC7a OS=Chlamydomonas reinhardtii SV=2 TOU=Cre	2	6	6	6	0	0	0	0	0	0	0	0	4	4	1	0	5	1	5	1	2	1	2	3	5	1	4	3	0	0	0	0	0	0	0	0	4	4	1	0	5	1	5	1
Cre08.g378150.t1.1	Cre08.g378150.t1.1	8	8	8	Cre08.g378150.t1.1 Glucose-6-phosphate dehydrogenase ALS=GLD2 DBV=JGI5.5 GN=GLD2 OS=Chlamydomonas reinhardtii SV=1 TOU=Cre	1	8	8	8	3	3	2	1	1	0	2	3	3	4	2	2	3	2	3	4	2	1	2	2	2	1	4	0	3	3	2	1	1	0	2	3	3	4	2	2	3	2	3	4
Cre08.g378750.t1.1	Cre08.g378750.t1.1	5	5	5	Cre08.g378750.t1.1 None DBV=JGI5.5 OS=Chlamydomonas reinhardtii SV=1 TOU=Cre	1	5	5	5	0	0	0	0	0	0	0	0	2	2	0	0	0	0	0	0	1	0	0	0	1	0	0	0	0	0	0	0	0	0	0	0	2	2	0	0	0	0	0	0
Cre08.g379200.t1.1;Cre08.g379175.t1.1	Cre08.g379200.t1.1	5;1	5;1	5;1	Cre08.g379200.t1.1 Conserved protein in plant and diatom lineage ALS=CPLD18 DBV=JGI5.5 GN=CPLD18 OS=Chlamydomonas reinhardtii SV=1 TOU=Cre	2	5	5	5	0	0	0	0	0	0	0	0	0	0	2	0	2	0	3	0	0	0	1	0	1	0	0	0	0	0	0	0	0	0	0	0	0	0	2	0	2	0	3	0
Cre08.g381400.t1.2;Cre09.g401441.t1.1;Cre09.g408400.t1.1;Cre09.g401552.t1.1;Cre07.g337250.t1.2;Cre06.g262500.t1.2;Cre09.g401626.t1.1;Cre16.g658150.t1.2;Cre09.g401589.t1.1;Cre10.g428720.t1.1;Cre09.g401849.t1.1;Cre09.g412650.t1.1;Cre02.g084500.t1.1;Cre09.g412787.t1.1;Cre07.g354050.t2.1;Cre07.g354050.t1.1;Cre17.g740100.t1.1;Cre04.g225150.t1.1;Cre05.g241632.t1.1;Cre08.g358700.t1.2	Cre08.g381400.t1.2	14;1;1;1;1;1;1;1;1;1;1;1;1;1;1;1;1;1;1;1	14;1;1;1;1;1;1;1;1;1;1;1;1;1;1;1;1;1;1;1	14;1;1;1;1;1;1;1;1;1;1;1;1;1;1;1;1;1;1;1	Cre08.g381400.t1.2 None DBV=JGI5.5 OS=Chlamydomonas reinhardtii SV=2 TOU=Cre	20	14	14	14	3	1	0	0	1	0	0	0	5	0	4	0	0	0	0	0	6	0	4	2	0	0	0	0	3	1	0	0	1	0	0	0	5	0	4	0	0	0	0	0
Cre08.g382950.t1.2	Cre08.g382950.t1.2	2	2	2	Cre08.g382950.t1.2 None DBV=JGI5.5 OS=Chlamydomonas reinhardtii SV=2 TOU=Cre	1	2	2	2	0	0	0	0	1	0	0	0	0	0	0	0	0	0	0	0	0	0	0	0	1	0	0	0	0	0	0	0	1	0	0	0	0	0	0	0	0	0	0	0
Cre08.g384000.t1.1	Cre08.g384000.t1.1	12	12	12	Cre08.g384000.t1.1 Cytochrome P450, CYP197 superfamily DBV=JGI5.5 OS=Chlamydomonas reinhardtii SV=1 TOU=Cre	1	12	12	12	1	1	2	1	1	2	0	0	3	3	3	0	3	4	0	0	2	2	1	1	2	1	0	0	1	1	2	1	1	2	0	0	3	3	3	0	3	4	0	0
Cre08.g385200.t1.1	Cre08.g385200.t1.1	1	1	1	Cre08.g385200.t1.1 Small nuclear ribonucleoprotein SmE DBV=JGI5.5 OS=Chlamydomonas reinhardtii SV=1 TOU=Cre	1	1	1	1	0	0	0	0	0	0	0	0	0	1	1	0	1	1	1	0	1	0	0	1	0	0	1	0	0	0	0	0	0	0	0	0	0	1	1	0	1	1	1	0
Cre09.g386200.t1.1	Cre09.g386200.t1.1	5	5	5	Cre09.g386200.t1.1 None DBV=JGI5.5 OS=Chlamydomonas reinhardtii SV=1 TOU=Cre	1	5	5	5	0	0	0	0	1	0	0	0	3	3	2	1	1	0	3	2	1	3	0	1	3	2	2	0	0	0	0	0	1	0	0	0	3	3	2	1	1	0	3	2
Cre09.g386650.t2.1;Cre09.g386650.t1.2	Cre09.g386650.t2.1;Cre09.g386650.t1.2	37;37	37;37	37;37	Cre09.g386650.t2.1 ADP/ATP carrier protein, mitochondrial ALS=ANT1 DBV=JGI5.5 GN=ANT1 OS=Chlamydomonas reinhardtii SV=1 TOU=Cre;Cre09.g386650.t1.2 ADP/ATP carrier protein, mitochondrial ALS=ANT1 DBV=JGI5.5 GN=ANT1 OS=Chlamydomonas reinhardtii SV=2 TOU=Cre	2	37	37	37	17	18	19	20	21	19	18	19	31	32	30	32	31	31	28	32	30	32	34	31	31	34	32	32	17	18	19	20	21	19	18	19	31	32	30	32	31	31	28	32
Cre09.g386700.t1.2	Cre09.g386700.t1.2	2	2	2	Cre09.g386700.t1.2 None DBV=JGI5.5 OS=Chlamydomonas reinhardtii SV=2 TOU=Cre	1	2	2	2	0	0	1	0	1	0	0	0	0	0	1	0	0	0	0	0	0	0	0	0	1	0	0	0	0	0	1	0	1	0	0	0	0	0	1	0	0	0	0	0
Cre09.g386735.t1.1	Cre09.g386735.t1.1	23	23	23	Cre09.g386735.t1.1 Dihydrolipoamide acetyltransferase ALS=DLA1 DBV=JGI5.5 GN=DLA1 OS=Chlamydomonas reinhardtii SV=1 TOU=Cre	1	23	23	23	10	12	8	8	9	12	0	0	11	10	20	20	13	10	0	0	10	11	20	19	10	12	0	0	10	12	8	8	9	12	0	0	11	10	20	20	13	10	0	0
Cre09.g386743.t1.1	Cre09.g386743.t1.1	1	1	1	Cre09.g386743.t1.1 None DBV=JGI5.5 OS=Chlamydomonas reinhardtii SV=1 TOU=Cre	1	1	1	1	1	1	1	0	0	1	1	1	0	0	1	0	1	1	1	1	1	0	1	1	1	1	0	1	1	1	1	0	0	1	1	1	0	0	1	0	1	1	1	1
Cre09.g386750.t1.2;Cre02.g080650.t1.2	Cre09.g386750.t1.2	46;2	45;1	45;1	Cre09.g386750.t1.2 Heat shock protein 90A ALS=HSP90A DBV=JGI5.5 GN=HSP90A OS=Chlamydomonas reinhardtii SV=2 TOU=Cre	2	46	45	45	4	17	5	15	5	13	3	14	16	30	15	29	14	29	14	31	13	31	13	29	11	27	16	25	3	16	4	14	4	12	3	14	15	29	14	28	13	28	13	30
Cre09.g386756.t1.1	Cre09.g386756.t1.1	1	1	1	Cre09.g386756.t1.1 None DBV=JGI5.5 OS=Chlamydomonas reinhardtii SV=1 TOU=Cre	1	1	1	1	0	0	0	0	0	0	0	0	0	0	1	0	0	0	0	0	0	0	0	0	0	0	0	0	0	0	0	0	0	0	0	0	0	0	1	0	0	0	0	0
Cre09.g386758.t1.1	Cre09.g386758.t1.1	23	23	23	Cre09.g386758.t1.1 Acetolactate synthase, large subunit ALS=ALS1 DBV=JGI5.5 GN=ALS1 OS=Chlamydomonas reinhardtii SV=1 TOU=Cre	1	23	23	23	5	6	4	4	5	3	7	5	10	14	11	11	11	7	12	8	8	12	12	7	15	11	13	4	5	6	4	4	5	3	7	5	10	14	11	11	11	7	12	8
Cre09.g387000.t1.2	Cre09.g387000.t1.2	5	5	5	Cre09.g387000.t1.2 Predicted protein ALS=CGL34 DBV=JGI5.5 GN=CGL34 OS=Chlamydomonas reinhardtii SV=2 TOU=Cre	1	5	5	5	0	0	0	0	0	0	0	0	1	0	1	1	0	1	2	0	1	0	0	0	2	1	1	1	0	0	0	0	0	0	0	0	1	0	1	1	0	1	2	0
Cre09.g387171.t2.1;Cre09.g387171.t1.1	Cre09.g387171.t2.1;Cre09.g387171.t1.1	12;12	12;12	12;12	Cre09.g387171.t2.1 None DBV=JGI5.5 OS=Chlamydomonas reinhardtii SV=1 TOU=Cre;Cre09.g387171.t1.1 None DBV=JGI5.5 OS=Chlamydomonas reinhardtii SV=1 TOU=Cre	2	12	12	12	0	0	0	0	0	0	0	0	3	4	6	5	4	1	3	1	1	2	1	2	3	4	3	1	0	0	0	0	0	0	0	0	3	4	6	5	4	1	3	1
Cre09.g387800.t1.2	Cre09.g387800.t1.2	23	23	23	Cre09.g387800.t1.2 Pre-apoferritin ALS=FER1 DBV=JGI5.5 GN=FER1 OS=Chlamydomonas reinhardtii SV=2 TOU=Cre	1	23	23	23	11	6	10	9	10	6	0	0	12	11	15	10	17	14	0	0	10	11	11	9	13	17	0	0	11	6	10	9	10	6	0	0	12	11	15	10	17	14	0	0
Cre09.g387838.t1.1	Cre09.g387838.t1.1	1	1	1	Cre09.g387838.t1.1 None DBV=JGI5.5 OS=Chlamydomonas reinhardtii SV=1 TOU=Cre	1	1	1	1	0	0	0	0	0	0	0	0	1	1	1	0	1	0	1	1	1	1	0	1	1	0	1	1	0	0	0	0	0	0	0	0	1	1	1	0	1	0	1	1
Cre09.g387875.t1.1	Cre09.g387875.t1.1	10	10	10	Cre09.g387875.t1.1 Soluble inorganic pyrophosphatase ALS=IPY3 DBV=JGI5.5 GN=IPY3 OS=Chlamydomonas reinhardtii SV=1 TOU=Cre	1	10	10	10	2	2	0	1	5	4	1	1	4	4	8	2	1	0	0	0	5	4	7	7	2	2	0	0	2	2	0	1	5	4	1	1	4	4	8	2	1	0	0	0
Cre09.g388200.t1.1	Cre09.g388200.t1.1	10	10	10	Cre09.g388200.t1.1 Ribosomal protein L10, component of cytosolic 80S ribosome and 60S large subunit ALS=RPL10 DBV=JGI5.5 GN=RPL10 OS=Chlamydomonas reinhardtii SV=1 TOU=Cre	1	10	10	10	4	3	5	3	3	3	3	5	6	6	5	4	5	4	5	5	4	5	6	8	6	5	6	4	4	3	5	3	3	3	3	5	6	6	5	4	5	4	5	5
Cre09.g388750.t1.2	Cre09.g388750.t1.2	5	5	5	Cre09.g388750.t1.2 Phosphoinositide phosphatase ALS=TEF21 DBV=JGI5.5 GN=TEF21 OS=Chlamydomonas reinhardtii SV=2 TOU=Cre	1	5	5	5	0	0	0	0	0	0	0	0	3	2	1	2	1	1	4	0	1	1	1	1	1	1	2	2	0	0	0	0	0	0	0	0	3	2	1	2	1	1	4	0
Cre09.g389689.t1.1	Cre09.g389689.t1.1	9	9	9	Cre09.g389689.t1.1 Aspartate semialdehyde dehydrogenase ALS=ASD1 DBV=JGI5.5 GN=ASD1 OS=Chlamydomonas reinhardtii SV=1 TOU=Cre	1	9	9	9	1	1	2	0	1	1	2	1	3	2	3	6	5	5	7	4	4	5	6	3	3	4	4	5	1	1	2	0	1	1	2	1	3	2	3	6	5	5	7	4
Cre09.g389763.t1.1	Cre09.g389763.t1.1	2	2	2	Cre09.g389763.t1.1 None DBV=JGI5.5 OS=Chlamydomonas reinhardtii SV=1 TOU=Cre	1	2	2	2	0	0	0	0	0	0	0	0	0	0	0	0	1	0	0	0	0	0	0	0	0	0	1	0	0	0	0	0	0	0	0	0	0	0	0	0	1	0	0	0
Cre09.g389986.t2.1;Cre09.g389986.t1.1	Cre09.g389986.t2.1;Cre09.g389986.t1.1	4;4	4;4	4;4	Cre09.g389986.t2.1 None DBV=JGI5.5 OS=Chlamydomonas reinhardtii SV=1 TOU=Cre;Cre09.g389986.t1.1 None DBV=JGI5.5 OS=Chlamydomonas reinhardtii SV=1 TOU=Cre	2	4	4	4	0	0	0	0	2	2	0	0	0	0	2	0	0	0	0	0	0	0	0	0	0	0	0	0	0	0	0	0	2	2	0	0	0	0	2	0	0	0	0	0
Cre09.g390500.t1.2	Cre09.g390500.t1.2	1	1	1	Cre09.g390500.t1.2 None DBV=JGI5.5 OS=Chlamydomonas reinhardtii SV=2 TOU=Cre	1	1	1	1	0	0	0	0	0	0	0	0	0	0	0	0	0	0	0	0	1	0	0	0	0	0	0	0	0	0	0	0	0	0	0	0	0	0	0	0	0	0	0	0
Cre09.g390763.t1.1	Cre09.g390763.t1.1	18	18	18	Cre09.g390763.t1.1 Small Rab-related GTPase DBV=JGI5.5 OS=Chlamydomonas reinhardtii SV=1 TOU=Cre	1	18	18	18	9	5	5	7	9	4	10	6	13	14	11	7	9	13	12	10	12	12	12	12	11	9	12	12	9	5	5	7	9	4	10	6	13	14	11	7	9	13	12	10
Cre09.g390986.t1.1	Cre09.g390986.t1.1	1	1	1	Cre09.g390986.t1.1 Aspartyl-tRNA synthetase DBV=JGI5.5 OS=Chlamydomonas reinhardtii SV=1 TOU=Cre	1	1	1	1	0	0	0	0	0	0	0	0	1	1	0	0	0	0	0	0	0	0	0	0	1	0	0	0	0	0	0	0	0	0	0	0	1	1	0	0	0	0	0	0
Cre09.g391023.t1.1	Cre09.g391023.t1.1	3	3	3	Cre09.g391023.t1.1 Serine/threonine protein phosphatase PP2A, metallophosphoesterase DBV=JGI5.5 OS=Chlamydomonas reinhardtii SV=1 TOU=Cre	1	3	3	3	0	0	0	0	0	0	0	0	0	0	0	0	2	0	0	0	0	0	0	0	1	0	1	0	0	0	0	0	0	0	0	0	0	0	0	0	2	0	0	0
Cre09.g391097.t2.1;Cre09.g391097.t1.1	Cre09.g391097.t2.1;Cre09.g391097.t1.1	8;8	8;8	8;8	Cre09.g391097.t2.1 Ribosomal protein L24, component of cytosolic 80S ribosome and 60S large subunit ALS=RPL24 DBV=JGI5.5 GN=RPL24 OS=Chlamydomonas reinhardtii SV=1 TOU=Cre;Cre09.g391097.t1.1 Ribosomal protein L24, component of cytosolic 80S ribosome and 60	2	8	8	8	2	1	2	1	3	1	2	3	3	4	4	2	4	3	5	4	2	3	3	7	2	4	4	5	2	1	2	1	3	1	2	3	3	4	4	2	4	3	5	4
Cre09.g391450.t1.2;Cre09.g391650.t1.2;Cre09.g393543.t1.1;Cre09.g393506.t1.1	Cre09.g391450.t1.2;Cre09.g391650.t1.2;Cre09.g393543.t1.1;Cre09.g393506.t1.1	4;4;3;2	4;4;3;2	4;4;3;2	Cre09.g391450.t1.2 Hybrid-cluster protein ALS=HCP1 DBV=JGI5.5 GN=HCP1 OS=Chlamydomonas reinhardtii SV=2 TOU=Cre;Cre09.g391650.t1.2 Hybrid-cluster protein ALS=HCP4 DBV=JGI5.5 GN=HCP4 OS=Chlamydomonas reinhardtii SV=2 TOU=Cre;Cre09.g393543.t1.1 Hybrid-cluste	4	4	4	4	0	0	0	0	0	0	0	0	1	0	1	1	1	0	0	0	1	1	0	3	1	1	0	0	0	0	0	0	0	0	0	0	1	0	1	1	1	0	0	0
Cre09.g391900.t1.1	Cre09.g391900.t1.1	5	5	5	Cre09.g391900.t1.1 Cytosolic thioredoxin h1 DBV=JGI5.5 OS=Chlamydomonas reinhardtii SV=1 TOU=Cre	1	5	5	5	2	1	1	1	3	4	0	0	2	3	4	2	3	3	0	0	3	3	3	3	1	1	0	0	2	1	1	1	3	4	0	0	2	3	4	2	3	3	0	0
Cre09.g391901.t1.1	Cre09.g391901.t1.1	1	1	1	Cre09.g391901.t1.1 None DBV=JGI5.5 OS=Chlamydomonas reinhardtii SV=1 TOU=Cre	1	1	1	1	0	0	1	0	0	0	0	0	0	0	0	0	0	0	0	0	0	0	0	0	1	0	0	0	0	0	1	0	0	0	0	0	0	0	0	0	0	0	0	0
Cre09.g392350.t2.1;Cre09.g392350.t1.2	Cre09.g392350.t2.1;Cre09.g392350.t1.2	5;5	5;5	5;5	Cre09.g392350.t2.1 None DBV=JGI5.5 OS=Chlamydomonas reinhardtii SV=1 TOU=Cre;Cre09.g392350.t1.2 None DBV=JGI5.5 OS=Chlamydomonas reinhardtii SV=2 TOU=Cre	2	5	5	5	0	1	0	1	2	1	0	0	1	2	3	0	2	0	2	0	0	1	0	1	1	0	1	0	0	1	0	1	2	1	0	0	1	2	3	0	2	0	2	0
Cre09.g392655.t1.1	Cre09.g392655.t1.1	3	3	3	Cre09.g392655.t1.1 None DBV=JGI5.5 OS=Chlamydomonas reinhardtii SV=1 TOU=Cre	1	3	3	3	0	0	0	0	1	1	0	0	0	2	1	0	0	0	1	0	1	0	1	1	0	0	0	0	0	0	0	0	1	1	0	0	0	2	1	0	0	0	1	0
Cre09.g392800.t1.1	Cre09.g392800.t1.1	1	1	1	Cre09.g392800.t1.1 None DBV=JGI5.5 OS=Chlamydomonas reinhardtii SV=1 TOU=Cre	1	1	1	1	0	0	0	0	0	0	0	0	0	0	1	0	0	0	0	0	0	0	0	0	0	0	0	0	0	0	0	0	0	0	0	0	0	0	1	0	0	0	0	0
Cre09.g393173.t1.1	Cre09.g393173.t1.1	8	8	8	Cre09.g393173.t1.1 Early light-inducible protein ALS=ELI2 DBV=JGI5.5 GN=ELI2 OS=Chlamydomonas reinhardtii SV=1 TOU=Cre	1	8	8	8	1	1	2	3	2	1	4	1	5	4	4	0	3	2	4	4	3	3	4	6	5	5	4	3	1	1	2	3	2	1	4	1	5	4	4	0	3	2	4	4
Cre09.g393200.t1.2	Cre09.g393200.t1.2	26	22	22	Cre09.g393200.t1.2 Heat shock protein 70C ALS=HSP70C DBV=JGI5.5 GN=HSP70C OS=Chlamydomonas reinhardtii SV=2 TOU=Cre	1	26	22	22	4	6	2	4	5	4	2	6	12	14	15	16	6	14	13	11	7	10	11	10	7	10	10	9	2	4	1	3	3	3	0	4	9	10	12	13	3	11	11	8
Cre09.g393358.t1.1	Cre09.g393358.t1.1	2	2	2	Cre09.g393358.t1.1 None DBV=JGI5.5 OS=Chlamydomonas reinhardtii SV=1 TOU=Cre	1	2	2	2	0	0	0	0	1	1	0	0	1	0	1	0	0	0	0	0	1	0	0	0	0	0	0	0	0	0	0	0	1	1	0	0	1	0	1	0	0	0	0	0
Cre09.g394200.t1.1	Cre09.g394200.t1.1	2	2	2	Cre09.g394200.t1.1 Flagellar Associated Protein ALS=FAP102 DBV=JGI5.5 GN=FAP102 OS=Chlamydomonas reinhardtii SV=1 TOU=Cre	1	2	2	2	0	0	0	0	0	0	1	0	0	0	0	0	0	0	0	0	0	0	0	0	0	0	1	0	0	0	0	0	0	0	1	0	0	0	0	0	0	0	0	0
Cre09.g394436.t1.1	Cre09.g394436.t1.1	13	13	13	Cre09.g394436.t1.1 None DBV=JGI5.5 OS=Chlamydomonas reinhardtii SV=1 TOU=Cre	1	13	13	13	2	3	1	4	3	2	4	0	5	5	3	4	8	5	6	6	1	6	5	5	7	3	6	7	2	3	1	4	3	2	4	0	5	5	3	4	8	5	6	6
Cre09.g394621.t2.1;Cre09.g394621.t1.1	Cre09.g394621.t2.1;Cre09.g394621.t1.1	9;9	9;9	9;9	Cre09.g394621.t2.1 None DBV=JGI5.5 OS=Chlamydomonas reinhardtii SV=1 TOU=Cre;Cre09.g394621.t1.1 None DBV=JGI5.5 OS=Chlamydomonas reinhardtii SV=1 TOU=Cre	2	9	9	9	0	0	1	1	0	1	0	0	2	2	1	3	0	5	0	0	1	3	0	0	1	0	0	0	0	0	1	1	0	1	0	0	2	2	1	3	0	5	0	0
Cre09.g394880.t1.1	Cre09.g394880.t1.1	3	3	3	Cre09.g394880.t1.1 None DBV=JGI5.5 OS=Chlamydomonas reinhardtii SV=1 TOU=Cre	1	3	3	3	0	0	0	0	0	0	1	1	1	1	1	1	1	0	2	1	1	1	1	1	0	0	0	0	0	0	0	0	0	0	1	1	1	1	1	1	1	0	2	1
Cre09.g394917.t1.1;Cre02.g087450.t1.2	Cre09.g394917.t1.1;Cre02.g087450.t1.2	5;3	5;3	5;3	Cre09.g394917.t1.1 None DBV=JGI5.5 OS=Chlamydomonas reinhardtii SV=1 TOU=Cre;Cre02.g087450.t1.2 None DBV=JGI5.5 OS=Chlamydomonas reinhardtii SV=2 TOU=Cre	2	5	5	5	0	0	0	0	0	0	0	0	1	1	0	0	0	0	2	0	0	1	0	0	0	1	1	0	0	0	0	0	0	0	0	0	1	1	0	0	0	0	2	0
Cre09.g395100.t1.2;Cre09.g395150.t1.2	Cre09.g395100.t1.2;Cre09.g395150.t1.2	3;2	3;2	3;2	Cre09.g395100.t1.2 Dual-specificity protein phosphatase DBV=JGI5.5 OS=Chlamydomonas reinhardtii SV=2 TOU=Cre;Cre09.g395150.t1.2 Dual-specificity protein phosphatase DBV=JGI5.5 OS=Chlamydomonas reinhardtii SV=2 TOU=Cre	2	3	3	3	0	0	0	0	0	0	0	0	1	0	1	0	2	0	1	0	0	0	2	0	1	0	0	0	0	0	0	0	0	0	0	0	1	0	1	0	2	0	1	0
Cre09.g395250.t1.1	Cre09.g395250.t1.1	2	2	2	Cre09.g395250.t1.1 Flagellar Associated Protein ALS=FAP36 DBV=JGI5.5 GN=FAP36 OS=Chlamydomonas reinhardtii SV=1 TOU=Cre	1	2	2	2	0	0	0	0	0	0	0	0	0	0	2	0	0	0	0	0	0	0	0	0	0	0	0	0	0	0	0	0	0	0	0	0	0	0	2	0	0	0	0	0
Cre09.g395547.t3.1;Cre09.g395547.t2.1;Cre09.g395547.t1.1	Cre09.g395547.t3.1;Cre09.g395547.t2.1;Cre09.g395547.t1.1	2;2;2	2;2;2	2;2;2	Cre09.g395547.t3.1 None DBV=JGI5.5 OS=Chlamydomonas reinhardtii SV=1 TOU=Cre;Cre09.g395547.t2.1 None DBV=JGI5.5 OS=Chlamydomonas reinhardtii SV=1 TOU=Cre;Cre09.g395547.t1.1 None DBV=JGI5.5 OS=Chlamydomonas reinhardtii SV=1 TOU=Cre	3	2	2	2	0	0	0	0	0	0	0	0	0	0	0	1	0	0	0	0	0	0	0	1	0	1	0	0	0	0	0	0	0	0	0	0	0	0	0	1	0	0	0	0
Cre09.g396213.t1.1	Cre09.g396213.t1.1	21	21	21	Cre09.g396213.t1.1 Oxygen-evolving enhancer protein 1 of photosystem II ALS=PSBO DBV=JGI5.5 GN=PSBO OS=Chlamydomonas reinhardtii SV=1 TOU=Cre	1	21	21	21	10	10	11	12	16	12	12	11	16	13	15	16	13	16	15	14	15	14	13	17	13	13	12	12	10	10	11	12	16	12	12	11	16	13	15	16	13	16	15	14
Cre09.g396326.t1.1	Cre09.g396326.t1.1	5	5	5	Cre09.g396326.t1.1 None DBV=JGI5.5 OS=Chlamydomonas reinhardtii SV=1 TOU=Cre	1	5	5	5	0	0	0	0	1	0	0	0	1	0	2	0	1	1	1	1	0	0	2	3	2	2	1	2	0	0	0	0	1	0	0	0	1	0	2	0	1	1	1	1
Cre09.g396500.t1.1	Cre09.g396500.t1.1	4	4	4	Cre09.g396500.t1.1 None DBV=JGI5.5 OS=Chlamydomonas reinhardtii SV=1 TOU=Cre	1	4	4	4	0	0	0	0	0	0	0	0	3	4	2	0	2	3	1	1	1	0	0	0	0	0	3	1	0	0	0	0	0	0	0	0	3	4	2	0	2	3	1	1
Cre09.g396650.t1.2	Cre09.g396650.t1.2	24	24	24	Cre09.g396650.t1.2 Phosphate acetyltransferase ALS=PAT2 DBV=JGI5.5 GN=PAT2 OS=Chlamydomonas reinhardtii SV=2 TOU=Cre	1	24	24	24	3	3	5	3	3	2	2	2	16	16	13	11	9	15	14	12	13	16	14	10	12	15	11	7	3	3	5	3	3	2	2	2	16	16	13	11	9	15	14	12
Cre09.g396700.t1.2	Cre09.g396700.t1.2	3	3	3	Cre09.g396700.t1.2 Acetate kinase ALS=ACK1 DBV=JGI5.5 GN=ACK1 OS=Chlamydomonas reinhardtii SV=2 TOU=Cre	1	3	3	3	0	0	1	0	0	0	0	0	0	0	0	0	0	1	0	0	1	0	1	1	1	0	1	0	0	0	1	0	0	0	0	0	0	0	0	0	0	1	0	0
Cre09.g397200.t1.2	Cre09.g397200.t1.2	16	16	16	Cre09.g397200.t1.2 T-complex protein 1, zeta subunit ALS=CCT6 DBV=JGI5.5 GN=CCT6 OS=Chlamydomonas reinhardtii SV=2 TOU=Cre	1	16	16	16	0	0	1	0	3	2	1	3	4	6	7	6	5	5	10	8	4	4	7	7	4	9	7	1	0	0	1	0	3	2	1	3	4	6	7	6	5	5	10	8
Cre09.g397549.t1.1	Cre09.g397549.t1.1	1	1	1	Cre09.g397549.t1.1 None DBV=JGI5.5 OS=Chlamydomonas reinhardtii SV=1 TOU=Cre	1	1	1	1	0	0	0	0	0	1	0	0	1	1	1	1	0	0	0	0	0	1	1	0	0	0	0	0	0	0	0	0	0	1	0	0	1	1	1	1	0	0	0	0
Cre09.g397697.t1.1	Cre09.g397697.t1.1	29	29	29	Cre09.g397697.t1.1 Ribosomal protein L4, component of cytosolic 80S ribosome and 60S large subunit ALS=RPL4 DBV=JGI5.5 GN=RPL4 OS=Chlamydomonas reinhardtii SV=1 TOU=Cre	1	29	29	29	10	11	12	7	6	8	9	9	16	24	17	16	21	16	21	19	16	16	15	19	19	17	23	15	10	11	12	7	6	8	9	9	16	24	17	16	21	16	21	19
Cre09.g400367.t1.1	Cre09.g400367.t1.1	3	3	3	Cre09.g400367.t1.1 RNA terminal 3\ phosphate cyclase ALS=RCL1 DBV=JGI5.5 GN=RCL1 OS=Chlamydomonas reinhardtii SV=1 TOU=Cre	1	3	3	3	0	0	0	0	0	0	1	0	0	0	2	0	0	0	1	1	0	1	0	0	0	0	1	0	0	0	0	0	0	0	1	0	0	0	2	0	0	0	1	1
Cre09.g400400.t1.1	Cre09.g400400.t1.1	1	1	1	Cre09.g400400.t1.1 None DBV=JGI5.5 OS=Chlamydomonas reinhardtii SV=1 TOU=Cre	1	1	1	1	0	0	0	0	0	0	0	0	0	1	1	1	0	0	0	0	1	0	1	0	0	1	0	0	0	0	0	0	0	0	0	0	0	1	1	1	0	0	0	0
Cre09.g400550.t1.2	Cre09.g400550.t1.2	8	8	8	Cre09.g400550.t1.2 Nitric oxide associated protein ALS=NOA1 DBV=JGI5.5 GN=NOA1 OS=Chlamydomonas reinhardtii SV=2 TOU=Cre	1	8	8	8	1	0	3	0	0	1	0	0	2	0	0	0	2	1	0	0	3	2	0	0	1	0	0	0	1	0	3	0	0	1	0	0	2	0	0	0	2	1	0	0
Cre09.g400627.t1.1	Cre09.g400627.t1.1	3	3	3	Cre09.g400627.t1.1 None DBV=JGI5.5 OS=Chlamydomonas reinhardtii SV=1 TOU=Cre	1	3	3	3	0	0	0	1	0	0	0	0	1	1	0	0	1	2	0	0	1	1	0	0	0	0	0	0	0	0	0	1	0	0	0	0	1	1	0	0	1	2	0	0
Cre09.g400650.t1.2	Cre09.g400650.t1.2	17	17	17	Cre09.g400650.t1.2 Ribosomal protein S6, component of cytosolic 80S ribosome and 40S small subunit ALS=RPS6 DBV=JGI5.5 GN=RPS6 OS=Chlamydomonas reinhardtii SV=2 TOU=Cre	1	17	17	17	4	4	4	4	4	5	3	4	7	10	12	11	8	9	9	8	7	8	7	13	7	10	9	10	4	4	4	4	4	5	3	4	7	10	12	11	8	9	9	8
Cre09.g401886.t1.1	Cre09.g401886.t1.1	4	4	4	Cre09.g401886.t1.1 L-ascorbate peroxidase, heme-containing DBV=JGI5.5 OS=Chlamydomonas reinhardtii SV=1 TOU=Cre	1	4	4	4	0	0	0	0	2	1	0	0	2	1	3	0	2	1	2	1	1	0	2	0	1	0	1	0	0	0	0	0	2	1	0	0	2	1	3	0	2	1	2	1
Cre09.g402300.t1.2	Cre09.g402300.t1.2	3	3	3	Cre09.g402300.t1.2 Mitochondrial F1F0 ATP synthase associated 10.0 kDa protein ALS=ASA8 DBV=JGI5.5 GN=ASA8 OS=Chlamydomonas reinhardtii SV=2 TOU=Cre	1	3	3	3	0	0	1	1	1	1	1	0	1	1	1	0	0	1	0	1	0	0	0	0	1	0	2	0	0	0	1	1	1	1	1	0	1	1	1	0	0	1	0	1
Cre09.g402450.t1.2;Cre04.g216600.t1.2;Cre13.g580050.t2.1;Cre13.g580050.t1.2;Cre10.g446400.t1.1	Cre09.g402450.t1.2	4;1;1;1;1	4;1;1;1;1	3;0;0;0;0	Cre09.g402450.t1.2 None DBV=JGI5.5 OS=Chlamydomonas reinhardtii SV=2 TOU=Cre	5	4	4	3	1	1	1	1	0	1	1	0	1	2	2	2	2	2	2	2	2	1	2	2	2	2	1	2	1	1	1	1	0	1	1	0	1	2	2	2	2	2	2	2
Cre09.g402775.t1.1	Cre09.g402775.t1.1	9	9	9	Cre09.g402775.t1.1 None DBV=JGI5.5 OS=Chlamydomonas reinhardtii SV=1 TOU=Cre	1	9	9	9	0	0	0	0	1	0	0	0	0	0	4	3	0	0	0	0	1	0	5	1	0	0	0	0	0	0	0	0	1	0	0	0	0	0	4	3	0	0	0	0
Cre09.g404000.t1.1	Cre09.g404000.t1.1	1	1	1	Cre09.g404000.t1.1 None DBV=JGI5.5 OS=Chlamydomonas reinhardtii SV=1 TOU=Cre	1	1	1	1	0	0	0	0	0	0	0	0	0	1	1	0	0	0	0	0	1	0	1	0	1	1	0	0	0	0	0	0	0	0	0	0	0	1	1	0	0	0	0	0
Cre09.g405050.t1.2	Cre09.g405050.t1.2	5	5	5	Cre09.g405050.t1.2 Vacuolar ATP synthase subunit D ALS=ATPvD2 DBV=JGI5.5 GN=ATPvD2 OS=Chlamydomonas reinhardtii SV=2 TOU=Cre	1	5	5	5	0	0	0	0	2	0	0	0	0	0	4	2	0	0	0	0	0	0	0	1	0	0	0	0	0	0	0	0	2	0	0	0	0	0	4	2	0	0	0	0
Cre09.g405400.t1.2	Cre09.g405400.t1.2	4	4	4	Cre09.g405400.t1.2 Prefoldin molecular chaperone, subunit 1-related protein ALS=PFD1 DBV=JGI5.5 GN=PFD1 OS=Chlamydomonas reinhardtii SV=2 TOU=Cre	1	4	4	4	1	0	1	0	1	2	0	0	0	0	4	0	2	1	0	0	2	0	3	2	2	0	0	0	1	0	1	0	1	2	0	0	0	0	4	0	2	1	0	0
Cre09.g405800.t1.2	Cre09.g405800.t1.2	3	3	3	Cre09.g405800.t1.2 None DBV=JGI5.5 OS=Chlamydomonas reinhardtii SV=2 TOU=Cre	1	3	3	3	0	1	0	1	1	0	0	0	2	1	0	0	1	0	0	0	1	2	1	0	1	0	0	0	0	1	0	1	1	0	0	0	2	1	0	0	1	0	0	0
Cre09.g406200.t1.2	Cre09.g406200.t1.2	4	4	4	Cre09.g406200.t1.2 Prolyl-tRNA synthetase DBV=JGI5.5 OS=Chlamydomonas reinhardtii SV=2 TOU=Cre	1	4	4	4	0	0	0	1	0	0	0	0	2	1	2	1	1	0	1	0	0	0	1	1	2	1	0	0	0	0	0	1	0	0	0	0	2	1	2	1	1	0	1	0
Cre09.g407700.t1.2	Cre09.g407700.t1.2	4	4	4	Cre09.g407700.t1.2 Cysteine endopeptidase ALS=CEP1 DBV=JGI5.5 GN=CEP1 OS=Chlamydomonas reinhardtii SV=2 TOU=Cre	1	4	4	4	0	0	0	0	0	0	0	0	1	0	2	2	2	1	1	0	2	1	2	0	2	1	2	0	0	0	0	0	0	0	0	0	1	0	2	2	2	1	1	0
Cre09.g407900.t1.2	Cre09.g407900.t1.2	5	5	5	Cre09.g407900.t1.2 None DBV=JGI5.5 OS=Chlamydomonas reinhardtii SV=2 TOU=Cre	1	5	5	5	0	0	0	0	0	0	1	0	2	2	2	1	2	1	4	0	2	1	2	0	2	2	2	1	0	0	0	0	0	0	1	0	2	2	2	1	2	1	4	0
Cre09.g408600.t1.2	Cre09.g408600.t1.2	7	7	7	Cre09.g408600.t1.2 None DBV=JGI5.5 OS=Chlamydomonas reinhardtii SV=2 TOU=Cre	1	7	7	7	1	0	0	0	1	0	1	0	3	2	4	2	3	1	1	0	2	3	4	4	3	5	4	3	1	0	0	0	1	0	1	0	3	2	4	2	3	1	1	0
Cre09.g409150.t1.2	Cre09.g409150.t1.2	2	2	2	Cre09.g409150.t1.2 Ubiquinol:cytochrome c oxidoreductase 10 kDa subunit ALS=QCR10 DBV=JGI5.5 GN=QCR10 OS=Chlamydomonas reinhardtii SV=2 TOU=Cre	1	2	2	2	2	2	2	2	2	2	2	1	1	2	2	0	2	2	2	2	2	2	0	2	2	2	2	2	2	2	2	2	2	2	2	1	1	2	2	0	2	2	2	2
Cre09.g409350.t1.2	Cre09.g409350.t1.2	14	14	14	Cre09.g409350.t1.2 Fe-S ABC transporter ALS=RLI1 DBV=JGI5.5 GN=RLI1 OS=Chlamydomonas reinhardtii SV=2 TOU=Cre	1	14	14	14	5	2	3	1	1	2	3	3	6	8	6	6	7	9	9	5	4	8	8	7	9	9	9	4	5	2	3	1	1	2	3	3	6	8	6	6	7	9	9	5
Cre09.g409500.t1.2	Cre09.g409500.t1.2	1	1	1	Cre09.g409500.t1.2 None DBV=JGI5.5 OS=Chlamydomonas reinhardtii SV=2 TOU=Cre	1	1	1	1	0	0	0	0	0	0	0	0	0	0	1	1	0	1	1	1	1	1	1	0	0	0	0	0	0	0	0	0	0	0	0	0	0	0	1	1	0	1	1	1
Cre09.g410650.t1.2;Cre09.g410650.t2.1;Cre09.g410650.t3.1	Cre09.g410650.t1.2;Cre09.g410650.t2.1	3;2;1	3;2;1	3;2;1	Cre09.g410650.t1.2 N-5-phosphoribosyl-ATP transferase ALS=HIS1 DBV=JGI5.5 GN=HIS1 OS=Chlamydomonas reinhardtii SV=2 TOU=Cre;Cre09.g410650.t2.1 N-5-phosphoribosyl-ATP transferase ALS=HIS1 DBV=JGI5.5 GN=HIS1 OS=Chlamydomonas reinhardtii SV=1 TOU=Cre	3	3	3	3	0	0	0	0	0	0	0	0	1	0	0	0	0	0	1	0	0	1	0	0	1	1	0	0	0	0	0	0	0	0	0	0	1	0	0	0	0	0	1	0
Cre09.g410700.t1.2	Cre09.g410700.t1.2	17	17	17	Cre09.g410700.t1.2 NADP-dependent malate dehydrogenase, chloroplastic ALS=MDH5 DBV=JGI5.5 GN=MDH5 OS=Chlamydomonas reinhardtii SV=2 TOU=Cre	1	17	17	17	2	4	3	3	5	5	3	4	9	9	7	6	8	9	8	7	6	6	7	9	7	9	7	8	2	4	3	3	5	5	3	4	9	9	7	6	8	9	8	7
Cre09.g411100.t2.1;Cre09.g411100.t1.2	Cre09.g411100.t2.1;Cre09.g411100.t1.2	4;4	4;4	4;4	Cre09.g411100.t2.1 Ribosomal protein S10, component of cytosolic 80S ribosome and 40S small subunit ALS=RPS10 DBV=JGI5.5 GN=RPS10 OS=Chlamydomonas reinhardtii SV=1 TOU=Cre;Cre09.g411100.t1.2 Ribosomal protein S10, component of cytosolic 80S ribosome and 40	2	4	4	4	0	0	1	0	0	0	0	0	1	0	2	0	0	0	0	0	0	0	0	0	2	0	1	0	0	0	1	0	0	0	0	0	1	0	2	0	0	0	0	0
Cre09.g411200.t1.2	Cre09.g411200.t1.2	6	6	6	Cre09.g411200.t1.2 Rieske [2Fe-2S] domain containing protein ALS=TEF5 DBV=JGI5.5 GN=TEF5 OS=Chlamydomonas reinhardtii SV=2 TOU=Cre	1	6	6	6	1	2	2	1	2	3	0	2	3	3	4	3	3	3	3	2	1	2	3	3	3	2	2	1	1	2	2	1	2	3	0	2	3	3	4	3	3	3	3	2
Cre09.g412100.t1.2	Cre09.g412100.t1.2	7	7	7	Cre09.g412100.t1.2 Photosystem I reaction center subunit III ALS=PSAF DBV=JGI5.5 GN=PSAF OS=Chlamydomonas reinhardtii SV=2 TOU=Cre	1	7	7	7	0	1	3	3	0	1	4	3	4	4	6	0	5	6	3	4	5	5	5	3	4	3	6	5	0	1	3	3	0	1	4	3	4	4	6	0	5	6	3	4
Cre09.g412750.t1.2	Cre09.g412750.t1.2	4	4	4	Cre09.g412750.t1.2 None DBV=JGI5.5 OS=Chlamydomonas reinhardtii SV=2 TOU=Cre	1	4	4	4	0	0	0	0	0	0	0	0	2	2	1	0	0	0	0	1	0	0	1	0	1	0	0	1	0	0	0	0	0	0	0	0	2	2	1	0	0	0	0	1
Cre09.g415600.t2.1;Cre09.g415600.t1.1	Cre09.g415600.t2.1;Cre09.g415600.t1.1	1;1	1;1	1;1	Cre09.g415600.t2.1 None DBV=JGI5.5 OS=Chlamydomonas reinhardtii SV=1 TOU=Cre;Cre09.g415600.t1.1 None DBV=JGI5.5 OS=Chlamydomonas reinhardtii SV=1 TOU=Cre	2	1	1	1	1	0	1	1	0	1	0	0	0	0	0	1	0	0	0	0	0	1	0	0	1	0	0	0	1	0	1	1	0	1	0	0	0	0	0	1	0	0	0	0
Cre09.g415700.t1.2	Cre09.g415700.t1.2	6	6	6	Cre09.g415700.t1.2 Carbonic anhydrase 3 ALS=CAH3 DBV=JGI5.5 GN=CAH3 OS=Chlamydomonas reinhardtii SV=2 TOU=Cre	1	6	6	6	0	0	0	0	0	0	0	0	2	0	0	1	0	0	1	0	1	1	1	1	2	0	2	1	0	0	0	0	0	0	0	0	2	0	0	1	0	0	1	0
Cre09.g415900.t1.2	Cre09.g415900.t1.2	1	1	1	Cre09.g415900.t1.2 Triose phosphate transporter DBV=JGI5.5 OS=Chlamydomonas reinhardtii SV=2 TOU=Cre	1	1	1	1	0	0	0	0	0	0	0	1	0	1	1	0	1	1	1	1	1	0	0	1	0	1	1	1	0	0	0	0	0	0	0	1	0	1	1	0	1	1	1	1
Cre09.g415950.t1.2	Cre09.g415950.t1.2	12	12	12	Cre09.g415950.t1.2 Plastid ribosomal protein L6 ALS=PRPL6 DBV=JGI5.5 GN=PRPL6 OS=Chlamydomonas reinhardtii SV=2 TOU=Cre	1	12	12	12	2	0	3	0	2	0	1	2	10	7	10	1	9	7	10	9	6	7	7	6	9	12	9	8	2	0	3	0	2	0	1	2	10	7	10	1	9	7	10	9
Cre09.g416050.t1.2	Cre09.g416050.t1.2	34	34	34	Cre09.g416050.t1.2 Argininosuccinate synthase ALS=AGS1 DBV=JGI5.5 GN=AGS1 OS=Chlamydomonas reinhardtii SV=2 TOU=Cre	1	34	34	34	6	8	9	8	7	6	12	13	24	18	20	18	21	17	21	18	18	17	17	18	20	19	21	18	6	8	9	8	7	6	12	13	24	18	20	18	21	17	21	18
Cre09.g416150.t1.2	Cre09.g416150.t1.2	10	10	10	Cre09.g416150.t1.2 Mitochondrial F1F0 ATP synthase associated 19.5 kDa protein ALS=ASA7 DBV=JGI5.5 GN=ASA7 OS=Chlamydomonas reinhardtii SV=2 TOU=Cre	1	10	10	10	4	3	1	0	4	1	2	3	6	4	6	0	9	4	6	4	3	4	6	2	5	2	8	4	4	3	1	0	4	1	2	3	6	4	6	0	9	4	6	4
Cre09.g416350.t1.2	Cre09.g416350.t1.2	7	7	7	Cre09.g416350.t1.2 None DBV=JGI5.5 OS=Chlamydomonas reinhardtii SV=2 TOU=Cre	1	7	7	7	1	2	0	0	1	1	0	0	3	2	4	1	0	0	0	0	2	2	4	1	0	0	0	0	1	2	0	0	1	1	0	0	3	2	4	1	0	0	0	0
Cre09.g416800.t1.2	Cre09.g416800.t1.2	14	14	14	Cre09.g416800.t1.2 None DBV=JGI5.5 OS=Chlamydomonas reinhardtii SV=2 TOU=Cre	1	14	14	14	2	1	1	1	1	2	1	3	8	4	6	1	3	4	5	2	4	3	6	4	4	4	2	2	2	1	1	1	1	2	1	3	8	4	6	1	3	4	5	2
Cre-1.g000035.t1.p1	Cre-1.g000035.t1.p1	54	54	54	Cre-1.g000035.t1.p1 None DBV=NCBI OS=Chlamydomonas reinhardtii PN=ORF1995 TOU=Cre	1	54	54	54	0	0	2	1	9	9	0	1	6	8	32	22	13	9	2	2	4	3	30	25	6	13	2	3	0	0	2	1	9	9	0	1	6	8	32	22	13	9	2	2
Cre-1.g2716952.t1.p1	Cre-1.g2716952.t1.p1	6	6	6	Cre-1.g2716952.t1.p1 None DBV=NCBI OS=Chlamydomonas reinhardtii PN=rps8 TOU=Cre	1	6	6	6	3	3	4	3	3	3	2	3	5	5	5	1	4	6	6	6	5	6	6	5	5	6	6	5	3	3	4	3	3	3	2	3	5	5	5	1	4	6	6	6
Cre-1.g2716955.t1.p1;Cre16.g675850.t1.2	Cre-1.g2716955.t1.p1	8;1	8;1	8;1	Cre-1.g2716955.t1.p1 None DBV=NCBI OS=Chlamydomonas reinhardtii PN=rps4 TOU=Cre	2	8	8	8	0	1	2	1	0	0	0	0	3	4	5	5	4	2	6	4	4	5	4	5	5	7	4	4	0	1	2	1	0	0	0	0	3	4	5	5	4	2	6	4
Cre-1.g2716959.t1.p1	Cre-1.g2716959.t1.p1	5	5	5	Cre-1.g2716959.t1.p1 None DBV=NCBI OS=Chlamydomonas reinhardtii PN=atpI TOU=Cre	1	5	5	5	1	0	3	4	2	2	1	2	5	3	4	0	4	3	4	4	3	3	2	3	5	5	4	2	1	0	3	4	2	2	1	2	5	3	4	0	4	3	4	4
Cre-1.g2716961.t1.p1	Cre-1.g2716961.t1.p1	8	8	8	Cre-1.g2716961.t1.p1 None DBV=NCBI OS=Chlamydomonas reinhardtii PN=psbD TOU=Cre	1	8	8	8	7	4	6	7	6	7	6	7	7	7	7	6	7	6	7	7	7	7	7	7	7	7	7	6	7	4	6	7	6	7	6	7	7	7	7	6	7	6	7	7
Cre-1.g2716962.t1.p1	Cre-1.g2716962.t1.p1	148	148	148	Cre-1.g2716962.t1.p1 None DBV=NCBI OS=Chlamydomonas reinhardtii PN=ORF2971 TOU=Cre	1	148	148	148	35	49	24	25	27	23	0	0	76	88	53	52	44	48	0	0	69	78	48	45	40	40	0	0	35	49	24	25	27	23	0	0	76	88	53	52	44	48	0	0
Cre-1.g2716963.t1.p1	Cre-1.g2716963.t1.p1	16	16	16	Cre-1.g2716963.t1.p1 None DBV=NCBI OS=Chlamydomonas reinhardtii PN=psbC TOU=Cre	1	16	16	16	4	6	6	5	6	7	5	4	9	6	12	8	9	7	12	6	10	4	9	7	7	8	9	5	4	6	6	5	6	7	5	4	9	6	12	8	9	7	12	6
Cre-1.g2716966.t1.p1	Cre-1.g2716966.t1.p1	35	35	35	Cre-1.g2716966.t1.p1 None DBV=NCBI OS=Chlamydomonas reinhardtii PN=chlB TOU=Cre	1	35	35	35	5	4	8	8	9	3	0	1	17	12	15	6	22	16	9	2	15	10	11	10	26	15	6	1	5	4	8	8	9	3	0	1	17	12	15	6	22	16	9	2
Cre-1.g2716972.t1.p1	Cre-1.g2716972.t1.p1	13	13	13	Cre-1.g2716972.t1.p1 None DBV=NCBI OS=Chlamydomonas reinhardtii PN=atpE TOU=Cre	1	13	13	13	3	4	4	2	5	4	6	5	6	7	9	3	8	7	7	9	9	8	4	8	8	8	9	7	3	4	4	2	5	4	6	5	6	7	9	3	8	7	7	9
Cre-1.g2716973.t1.p1	Cre-1.g2716973.t1.p1	4	4	4	Cre-1.g2716973.t1.p1 None DBV=NCBI OS=Chlamydomonas reinhardtii PN=rps7 TOU=Cre	1	4	4	4	0	0	0	0	0	0	0	0	2	1	1	0	2	0	1	1	2	1	0	1	4	1	2	1	0	0	0	0	0	0	0	0	2	1	1	0	2	0	1	1
Cre-1.g2716979.t1.p1	Cre-1.g2716979.t1.p1	38	38	37	Cre-1.g2716979.t1.p1 None DBV=NCBI OS=Chlamydomonas reinhardtii PN=tufA TOU=Cre	1	38	38	37	5	10	14	12	7	9	5	9	22	20	19	18	14	17	20	14	14	20	20	18	18	17	15	13	5	10	14	12	7	9	5	9	22	20	19	18	14	17	20	14
Cre-1.g2716983.t1.p1	Cre-1.g2716983.t1.p1	17	17	17	Cre-1.g2716983.t1.p1 None DBV=NCBI OS=Chlamydomonas reinhardtii PN=atpF TOU=Cre	1	17	17	17	2	2	3	4	6	2	4	5	9	10	8	3	9	7	9	8	7	9	9	9	10	9	11	8	2	2	3	4	6	2	4	5	9	10	8	3	9	7	9	8
Cre-1.g2716986.t1.p1	Cre-1.g2716986.t1.p1	13	13	13	Cre-1.g2716986.t1.p1 None DBV=NCBI OS=Chlamydomonas reinhardtii PN=chlN TOU=Cre	1	13	13	13	1	0	1	0	0	0	1	1	6	3	4	3	4	2	3	1	2	1	4	2	8	3	7	1	1	0	1	0	0	0	1	1	6	3	4	3	4	2	3	1
Cre-1.g2716987.t1.p1	Cre-1.g2716987.t1.p1	8	8	8	Cre-1.g2716987.t1.p1 None DBV=NCBI OS=Chlamydomonas reinhardtii PN=psbA TOU=Cre	1	8	8	8	4	3	5	5	5	5	4	4	6	4	5	6	7	6	5	4	5	3	6	4	6	5	5	3	4	3	5	5	5	5	4	4	6	4	5	6	7	6	5	4
Cre-1.g2716989.t1.p1	Cre-1.g2716989.t1.p1	4	4	4	Cre-1.g2716989.t1.p1 None DBV=NCBI OS=Chlamydomonas reinhardtii PN=petA TOU=Cre	1	4	4	4	0	0	0	0	0	0	0	0	0	1	3	0	1	0	0	0	0	0	0	2	1	0	0	0	0	0	0	0	0	0	0	0	0	1	3	0	1	0	0	0
Cre-1.g2716992.t1.p1	Cre-1.g2716992.t1.p1	14	14	14	Cre-1.g2716992.t1.p1 None DBV=NCBI OS=Chlamydomonas reinhardtii PN=rpoB-2 TOU=Cre	1	14	14	14	4	5	6	6	5	1	0	0	8	8	7	8	8	7	0	0	6	9	7	7	5	3	1	0	4	5	6	6	5	1	0	0	8	8	7	8	8	7	0	0
Cre-1.g2716993.t1.p1	Cre-1.g2716993.t1.p1	18	18	18	Cre-1.g2716993.t1.p1 None DBV=NCBI OS=Chlamydomonas reinhardtii PN=rpoB-1 TOU=Cre	1	18	18	18	3	1	1	0	0	1	0	0	4	5	7	0	8	7	0	0	7	6	4	1	1	3	0	0	3	1	1	0	0	1	0	0	4	5	7	0	8	7	0	0
Cre-1.g2716997.t1.p1	Cre-1.g2716997.t1.p1	24	24	24	Cre-1.g2716997.t1.p1 None DBV=NCBI OS=Chlamydomonas reinhardtii PN=rps3 TOU=Cre	1	24	24	24	0	2	2	2	1	1	0	2	13	14	13	8	12	8	17	13	11	12	9	15	9	11	10	9	0	2	2	2	1	1	0	2	13	14	13	8	12	8	17	13
Cre-1.g2716998.t1.p1	Cre-1.g2716998.t1.p1	84	84	84	Cre-1.g2716998.t1.p1 None DBV=NCBI OS=Chlamydomonas reinhardtii PN=rpoC2 TOU=Cre	1	84	84	84	13	19	11	10	8	5	0	0	37	35	16	16	27	31	1	0	33	30	18	21	14	16	0	0	13	19	11	10	8	5	0	0	37	35	16	16	27	31	1	0
Cre-1.g2717000.t1.p1	Cre-1.g2717000.t1.p1	2	2	2	Cre-1.g2717000.t1.p1 None DBV=NCBI OS=Chlamydomonas reinhardtii PN=psaA TOU=Cre	1	2	2	2	0	1	2	0	0	0	0	0	0	0	0	0	0	1	0	0	0	0	2	0	0	0	0	0	0	1	2	0	0	0	0	0	0	0	0	0	0	1	0	0
Cre-1.g2717001.t1.p1	Cre-1.g2717001.t1.p1	2	2	2	Cre-1.g2717001.t1.p1 None DBV=NCBI OS=Chlamydomonas reinhardtii PN=rps11 TOU=Cre	1	2	2	2	1	0	0	0	1	0	0	1	2	1	1	0	1	1	2	1	1	2	1	1	0	1	1	2	1	0	0	0	1	0	0	1	2	1	1	0	1	1	2	1
Cre-1.g2717004.t1.p1	Cre-1.g2717004.t1.p1	15	15	15	Cre-1.g2717004.t1.p1 None DBV=NCBI OS=Chlamydomonas reinhardtii PN=rpoA TOU=Cre	1	15	15	15	2	4	4	0	4	3	0	0	8	9	6	6	8	6	1	1	9	8	5	5	5	5	1	0	2	4	4	0	4	3	0	0	8	9	6	6	8	6	1	1
Cre-1.g2717006.t1.p1	Cre-1.g2717006.t1.p1	12	12	12	Cre-1.g2717006.t1.p1 None DBV=NCBI OS=Chlamydomonas reinhardtii PN=rps2 TOU=Cre	1	12	12	12	0	2	4	3	0	0	0	0	5	5	1	1	6	6	1	0	4	2	2	0	2	4	0	0	0	2	4	3	0	0	0	0	5	5	1	1	6	6	1	0
Cre-1.g2717009.t1.p1	Cre-1.g2717009.t1.p1	1	1	1	Cre-1.g2717009.t1.p1 None DBV=NCBI OS=Chlamydomonas reinhardtii PN=ycf4 TOU=Cre	1	1	1	1	0	0	0	0	0	0	0	0	0	0	0	0	0	0	1	0	0	0	1	0	1	0	0	0	0	0	0	0	0	0	0	0	0	0	0	0	0	0	1	0
Cre-1.g2717010.t1.p1	Cre-1.g2717010.t1.p1	12	12	12	Cre-1.g2717010.t1.p1 None DBV=NCBI OS=Chlamydomonas reinhardtii PN=rps9 TOU=Cre	1	12	12	12	7	6	6	8	5	2	1	1	8	8	7	1	6	7	0	1	7	7	6	7	5	8	1	1	7	6	6	8	5	2	1	1	8	8	7	1	6	7	0	1
Cre-1.g2717012.t1.p1	Cre-1.g2717012.t1.p1	4	4	4	Cre-1.g2717012.t1.p1 None DBV=NCBI OS=Chlamydomonas reinhardtii PN=rpl20 TOU=Cre	1	4	4	4	1	1	1	1	1	0	0	0	0	1	1	0	1	1	1	1	0	2	1	2	4	2	1	1	1	1	1	1	1	0	0	0	0	1	1	0	1	1	1	1
Cre-1.g2717015.t1.p1	Cre-1.g2717015.t1.p1	13	13	13	Cre-1.g2717015.t1.p1 None DBV=NCBI OS=Chlamydomonas reinhardtii PN=clpP TOU=Cre	1	13	13	13	1	2	1	1	2	1	0	1	6	8	7	6	7	5	8	3	7	7	5	4	5	4	6	1	1	2	1	1	2	1	0	1	6	8	7	6	7	5	8	3
Cre-1.g2717017.t1.p1	Cre-1.g2717017.t1.p1	2	2	2	Cre-1.g2717017.t1.p1 None DBV=NCBI OS=Chlamydomonas reinhardtii PN=petB TOU=Cre	1	2	2	2	0	0	1	0	0	1	0	0	1	2	2	0	1	0	0	0	0	0	0	0	1	0	1	0	0	0	1	0	0	1	0	0	1	2	2	0	1	0	0	0
Cre-1.g2717021.t1.p1	Cre-1.g2717021.t1.p1	2	2	2	Cre-1.g2717021.t1.p1 None DBV=NCBI OS=Chlamydomonas reinhardtii PN=petD TOU=Cre	1	2	2	2	0	0	0	0	0	0	0	0	1	0	0	0	2	1	1	0	1	0	0	1	1	1	1	0	0	0	0	0	0	0	0	0	1	0	0	0	2	1	1	0
Cre-1.g2717034.t1.p1;Cre17.g698000.t1.2	Cre-1.g2717034.t1.p1	27;1	27;1	27;1	Cre-1.g2717034.t1.p1 None DBV=NCBI OS=Chlamydomonas reinhardtii PN=atpB TOU=Cre	2	27	27	27	5	8	12	9	10	9	0	0	10	13	11	17	22	20	3	5	14	10	12	9	14	15	3	2	5	8	12	9	10	9	0	0	10	13	11	17	22	20	3	5
Cre-1.g2717036.t1.p1	Cre-1.g2717036.t1.p1	1	1	1	Cre-1.g2717036.t1.p1 None DBV=NCBI OS=Chlamydomonas reinhardtii PN=rps12 TOU=Cre	1	1	1	1	1	0	1	1	1	1	1	1	1	1	1	0	1	1	1	1	1	1	1	1	1	1	1	1	1	0	1	1	1	1	1	1	1	1	1	0	1	1	1	1
Cre-1.g2717040.t1.p1	Cre-1.g2717040.t1.p1	19	19	19	Cre-1.g2717040.t1.p1 None DBV=NCBI OS=Chlamydomonas reinhardtii PN=rbcL TOU=Cre	1	19	19	19	1	5	3	4	2	0	1	1	8	7	7	9	9	6	3	2	6	8	6	6	8	9	4	2	1	5	3	4	2	0	1	1	8	7	7	9	9	6	3	2
Cre-1.g2717041.t1.p1	Cre-1.g2717041.t1.p1	24	22	22	Cre-1.g2717041.t1.p1 None DBV=NCBI OS=Chlamydomonas reinhardtii PN=atpA TOU=Cre	1	24	22	22	2	8	5	5	4	4	3	6	10	11	10	13	17	14	16	13	10	13	12	9	7	14	10	9	1	7	4	4	3	3	2	5	10	10	10	13	16	14	15	13
Cre-1.g2717049.t1.p1	Cre-1.g2717049.t1.p1	15	15	15	Cre-1.g2717049.t1.p1 None DBV=NCBI OS=Chlamydomonas reinhardtii PN=rpoC1b TOU=Cre	1	15	15	15	2	4	4	1	1	1	0	0	6	11	4	6	7	7	0	0	9	9	5	5	3	4	0	0	2	4	4	1	1	1	0	0	6	11	4	6	7	7	0	0
Cre-1.g2717050.t1.p1	Cre-1.g2717050.t1.p1	24	24	24	Cre-1.g2717050.t1.p1 None DBV=NCBI OS=Chlamydomonas reinhardtii PN=rpoC1a TOU=Cre	1	24	24	24	4	5	5	4	1	2	0	0	11	8	5	6	13	8	0	0	9	12	6	7	6	3	0	0	4	5	5	4	1	2	0	0	11	8	5	6	13	8	0	0
Cre-1.g2717052.t1.p1	Cre-1.g2717052.t1.p1	3	3	3	Cre-1.g2717052.t1.p1 None DBV=NCBI OS=Chlamydomonas reinhardtii PN=chlL TOU=Cre	1	3	3	3	0	0	0	0	1	0	0	0	2	1	2	1	1	1	1	0	0	0	1	1	2	2	1	1	0	0	0	0	1	0	0	0	2	1	2	1	1	1	1	0
Cre-1.g2717054.t1.p1	Cre-1.g2717054.t1.p1	11	11	11	Cre-1.g2717054.t1.p1 None DBV=NCBI OS=Chlamydomonas reinhardtii PN=rpl23 TOU=Cre	1	11	11	11	0	0	2	0	0	0	1	0	8	6	6	0	5	3	5	5	4	6	4	6	8	3	4	2	0	0	2	0	0	0	1	0	8	6	6	0	5	3	5	5
Cre-1.g2717055.t1.p1	Cre-1.g2717055.t1.p1	17	17	17	Cre-1.g2717055.t1.p1 None DBV=NCBI OS=Chlamydomonas reinhardtii PN=rpl2 TOU=Cre	1	17	17	17	4	5	5	7	6	4	3	7	15	14	13	11	14	13	13	13	14	14	11	14	14	13	12	14	4	5	5	7	6	4	3	7	15	14	13	11	14	13	13	13
Cre-1.g2717057.t1.p1	Cre-1.g2717057.t1.p1	2	2	2	Cre-1.g2717057.t1.p1 None DBV=NCBI OS=Chlamydomonas reinhardtii PN=rpl16 TOU=Cre	1	2	2	2	0	1	1	1	0	0	1	0	2	2	2	0	2	2	2	2	2	2	2	2	2	1	2	2	0	1	1	1	0	0	1	0	2	2	2	0	2	2	2	2
Cre-1.g2717058.t1.p1	Cre-1.g2717058.t1.p1	8	8	8	Cre-1.g2717058.t1.p1 None DBV=NCBI OS=Chlamydomonas reinhardtii PN=rpl14 TOU=Cre	1	8	8	8	0	0	3	1	3	2	4	4	7	8	5	0	4	4	7	7	7	7	7	7	8	7	6	6	0	0	3	1	3	2	4	4	7	8	5	0	4	4	7	7
Cre-1.g2717059.t1.p1	Cre-1.g2717059.t1.p1	2	2	2	Cre-1.g2717059.t1.p1 None DBV=NCBI OS=Chlamydomonas reinhardtii PN=rpl5 TOU=Cre	1	2	2	2	0	0	0	0	0	0	0	0	1	0	0	0	0	0	0	0	0	1	0	1	2	0	0	0	0	0	0	0	0	0	0	0	1	0	0	0	0	0	0	0
Cre10.g417550.t1.1	Cre10.g417550.t1.1	6	6	6	Cre10.g417550.t1.1 ClpS-like protein ALS=CLPS3 DBV=JGI5.5 GN=CLPS3 OS=Chlamydomonas reinhardtii SV=1 TOU=Cre	1	6	6	6	1	0	0	0	1	1	0	0	3	2	6	2	4	4	0	0	4	3	3	4	0	2	0	0	1	0	0	0	1	1	0	0	3	2	6	2	4	4	0	0
Cre10.g417700.t1.2	Cre10.g417700.t1.2	31	31	31	Cre10.g417700.t1.2 Ribosomal protein L3, component of cytosolic 80S ribosome and 60S large subunit ALS=RPL3 DBV=JGI5.5 GN=RPL3 OS=Chlamydomonas reinhardtii SV=2 TOU=Cre	1	31	31	31	6	5	7	5	7	5	3	7	15	16	13	14	14	13	15	16	11	12	11	16	12	13	17	12	6	5	7	5	7	5	3	7	15	16	13	14	14	13	15	16
Cre10.g418950.t2.1;Cre10.g418950.t1.1;Cre03.g168800.t1.1	Cre10.g418950.t2.1;Cre10.g418950.t1.1	6;6;1	6;6;1	6;6;1	Cre10.g418950.t2.1 Kinesin motor protein, kinesin-4/10 family DBV=JGI5.5 OS=Chlamydomonas reinhardtii SV=1 TOU=Cre;Cre10.g418950.t1.1 Kinesin motor protein, kinesin-4/10 family DBV=JGI5.5 OS=Chlamydomonas reinhardtii SV=1 TOU=Cre	3	6	6	6	1	0	1	1	0	0	0	0	2	1	2	0	2	2	1	2	1	1	2	1	0	0	2	1	1	0	1	1	0	0	0	0	2	1	2	0	2	2	1	2
Cre10.g419000.t1.2	Cre10.g419000.t1.2	4	4	4	Cre10.g419000.t1.2 None DBV=JGI5.5 OS=Chlamydomonas reinhardtii SV=2 TOU=Cre	1	4	4	4	0	0	0	0	0	0	0	0	0	1	0	1	0	0	0	0	0	2	0	0	0	1	0	0	0	0	0	0	0	0	0	0	0	1	0	1	0	0	0	0
Cre10.g419050.t2.1;Cre10.g419050.t1.1	Cre10.g419050.t2.1;Cre10.g419050.t1.1	3;3	3;3	3;3	Cre10.g419050.t2.1 Mitochondrial F1F0 ATP synthase, alpha subunit ALS=ATP1B DBV=JGI5.5 GN=ATP1B OS=Chlamydomonas reinhardtii SV=1 TOU=Cre;Cre10.g419050.t1.1 Mitochondrial F1F0 ATP synthase, alpha subunit ALS=ATP1B DBV=JGI5.5 GN=ATP1B OS=Chlamydomonas reinh	2	3	3	3	0	0	0	0	0	0	0	0	3	0	0	0	1	0	0	0	1	0	0	0	0	0	0	0	0	0	0	0	0	0	0	0	3	0	0	0	1	0	0	0
Cre10.g420750.t1.2	Cre10.g420750.t1.2	5	5	5	Cre10.g420750.t1.2 Ribosomal protein L30, component of cytosolic 80S ribosome and 60S large subunit ALS=RPL30 DBV=JGI5.5 GN=RPL30 OS=Chlamydomonas reinhardtii SV=2 TOU=Cre	1	5	5	5	0	0	1	2	2	1	1	2	4	2	3	2	2	2	3	3	2	2	3	2	3	3	2	2	0	0	1	2	2	1	1	2	4	2	3	2	2	2	3	3
Cre10.g421600.t1.2	Cre10.g421600.t1.2	15	15	15	Cre10.g421600.t1.2 None DBV=JGI5.5 OS=Chlamydomonas reinhardtii SV=2 TOU=Cre	1	15	15	15	1	4	2	5	1	1	2	1	5	3	6	4	6	4	3	2	4	3	2	3	4	6	5	0	1	4	2	5	1	1	2	1	5	3	6	4	6	4	3	2
Cre10.g421700.t1.2	Cre10.g421700.t1.2	16	16	16	Cre10.g421700.t1.2 Glycerol-3-phosphate dehydrogenase/dihydroxyacetone-3-phosphate reductase ALS=GPD4 DBV=JGI5.5 GN=GPD4 OS=Chlamydomonas reinhardtii SV=2 TOU=Cre	1	16	16	16	4	3	3	3	2	2	2	1	7	5	8	6	4	7	9	3	5	7	6	5	6	5	6	2	4	3	3	3	2	2	2	1	7	5	8	6	4	7	9	3
Cre10.g421850.t1.2	Cre10.g421850.t1.2	3	3	3	Cre10.g421850.t1.2 None DBV=JGI5.5 OS=Chlamydomonas reinhardtii SV=2 TOU=Cre	1	3	3	3	0	0	0	0	0	1	0	0	0	0	0	0	0	0	0	0	0	0	1	1	0	0	0	0	0	0	0	0	0	1	0	0	0	0	0	0	0	0	0	0
Cre10.g423500.t1.2	Cre10.g423500.t1.2	3	3	3	Cre10.g423500.t1.2 Heme oxygenase ALS=HMO1 DBV=JGI5.5 GN=HMO1 OS=Chlamydomonas reinhardtii SV=2 TOU=Cre	1	3	3	3	0	0	0	1	0	1	0	0	0	1	0	1	0	1	0	0	0	1	0	1	0	2	0	0	0	0	0	1	0	1	0	0	0	1	0	1	0	1	0	0
Cre10.g423650.t1.2	Cre10.g423650.t1.2	7	7	7	Cre10.g423650.t1.2 Plastid ribosomal protein L11 ALS=PRPL11 DBV=JGI5.5 GN=PRPL11 OS=Chlamydomonas reinhardtii SV=2 TOU=Cre	1	7	7	7	1	2	2	2	2	0	2	1	6	5	5	2	3	5	4	2	6	5	6	4	5	4	6	4	1	2	2	2	2	0	2	1	6	5	5	2	3	5	4	2
Cre10.g424100.t1.2	Cre10.g424100.t1.2	3	3	3	Cre10.g424100.t1.2 Inorganic pyrophosphatase ALS=IPY1 DBV=JGI5.5 GN=IPY1 OS=Chlamydomonas reinhardtii SV=2 TOU=Cre	1	3	3	3	0	1	1	0	2	1	0	0	1	1	0	1	0	1	1	1	0	0	1	0	1	1	0	0	0	1	1	0	2	1	0	0	1	1	0	1	0	1	1	1
Cre10.g424450.t1.2	Cre10.g424450.t1.2	23	23	23	Cre10.g424450.t1.2 40 kDa translocon at mitochondrial outer envelope membrane ALS=TOM40 DBV=JGI5.5 GN=TOM40 OS=Chlamydomonas reinhardtii SV=2 TOU=Cre	1	23	23	23	8	4	8	7	8	9	10	8	17	16	20	13	17	16	15	16	13	8	8	17	11	10	16	14	8	4	8	7	8	9	10	8	17	16	20	13	17	16	15	16
Cre10.g424550.t1.1	Cre10.g424550.t1.1	1	1	1	Cre10.g424550.t1.1 None DBV=JGI5.5 OS=Chlamydomonas reinhardtii SV=1 TOU=Cre	1	1	1	1	1	1	1	1	1	1	1	1	1	1	1	1	1	1	1	1	1	1	1	1	1	1	1	1	1	1	1	1	1	1	1	1	1	1	1	1	1	1	1	1
Cre10.g425900.t1.2	Cre10.g425900.t1.2	11	11	11	Cre10.g425900.t1.2 Light-harvesting protein of photosystem I ALS=LHCA5 DBV=JGI5.5 GN=LHCA5 OS=Chlamydomonas reinhardtii SV=2 TOU=Cre	1	11	11	11	5	1	2	3	3	1	3	3	9	6	7	2	6	2	8	4	5	1	3	2	8	4	3	0	5	1	2	3	3	1	3	3	9	6	7	2	6	2	8	4
Cre10.g426400.t1.1	Cre10.g426400.t1.1	5	5	5	Cre10.g426400.t1.1 None DBV=JGI5.5 OS=Chlamydomonas reinhardtii SV=1 TOU=Cre	1	5	5	5	1	0	1	0	2	0	1	1	2	0	0	3	0	1	2	1	2	2	2	3	4	4	2	2	1	0	1	0	2	0	1	1	2	0	0	3	0	1	2	1
Cre10.g426600.t1.2	Cre10.g426600.t1.2	1	1	1	Cre10.g426600.t1.2 Cytochrome P450, CYP213 superfamily DBV=JGI5.5 OS=Chlamydomonas reinhardtii SV=2 TOU=Cre	1	1	1	1	0	0	0	0	0	0	0	0	0	0	0	0	0	0	0	0	0	0	0	0	0	0	1	0	0	0	0	0	0	0	0	0	0	0	0	0	0	0	0	0
Cre10.g427050.t1.2	Cre10.g427050.t1.2	13	13	13	Cre10.g427050.t1.2 ATP-binding protein, MRP/NBP35 family ALS=MNP1 DBV=JGI5.5 GN=MNP1 OS=Chlamydomonas reinhardtii SV=2 TOU=Cre	1	13	13	13	0	0	1	0	5	3	0	0	0	1	11	8	2	0	0	0	0	0	5	11	0	0	0	0	0	0	1	0	5	3	0	0	0	1	11	8	2	0	0	0
Cre10.g427700.t1.2	Cre10.g427700.t1.2	17	17	17	Cre10.g427700.t1.2 None DBV=JGI5.5 OS=Chlamydomonas reinhardtii SV=2 TOU=Cre	1	17	17	17	2	0	4	0	1	1	2	0	13	5	9	5	4	6	11	6	9	4	10	4	11	8	8	1	2	0	4	0	1	1	2	0	13	5	9	5	4	6	11	6
Cre10.g428200.t1.2	Cre10.g428200.t1.2	5	5	5	Cre10.g428200.t1.2 None DBV=JGI5.5 OS=Chlamydomonas reinhardtii SV=2 TOU=Cre	1	5	5	5	1	0	1	0	1	0	0	0	3	1	2	1	2	1	2	2	1	1	1	1	2	1	1	0	1	0	1	0	1	0	0	0	3	1	2	1	2	1	2	2
Cre10.g428750.t1.1	Cre10.g428750.t1.1	3	3	3	Cre10.g428750.t1.1 None DBV=JGI5.5 OS=Chlamydomonas reinhardtii SV=1 TOU=Cre	1	3	3	3	0	0	1	1	0	0	1	0	2	1	1	1	1	1	1	0	0	0	1	1	1	1	1	0	0	0	1	1	0	0	1	0	2	1	1	1	1	1	1	0
Cre10.g429100.t1.2	Cre10.g429100.t1.2	19	19	19	Cre10.g429100.t1.2 None DBV=JGI5.5 OS=Chlamydomonas reinhardtii SV=2 TOU=Cre	1	19	19	19	2	2	2	2	4	2	4	6	9	10	8	6	6	6	11	10	5	5	9	9	7	6	8	5	2	2	2	2	4	2	4	6	9	10	8	6	6	6	11	10
Cre10.g429850.t1.2	Cre10.g429850.t1.2	4	4	4	Cre10.g429850.t1.2 None DBV=JGI5.5 OS=Chlamydomonas reinhardtii SV=2 TOU=Cre	1	4	4	4	0	0	0	0	0	1	0	0	2	0	3	0	2	1	3	0	0	0	1	0	1	0	0	0	0	0	0	0	0	1	0	0	2	0	3	0	2	1	3	0
Cre10.g430150.t1.2	Cre10.g430150.t1.2	2	2	2	Cre10.g430150.t1.2 None DBV=JGI5.5 OS=Chlamydomonas reinhardtii SV=2 TOU=Cre	1	2	2	2	0	0	0	0	0	0	0	0	1	1	2	1	1	2	0	0	1	1	1	0	1	1	0	0	0	0	0	0	0	0	0	0	1	1	2	1	1	2	0	0
Cre10.g430350.t1.2	Cre10.g430350.t1.2	1	1	1	Cre10.g430350.t1.2 None DBV=JGI5.5 OS=Chlamydomonas reinhardtii SV=2 TOU=Cre	1	1	1	1	0	0	0	0	0	0	0	0	0	0	0	0	0	1	0	0	0	0	0	0	0	0	0	0	0	0	0	0	0	0	0	0	0	0	0	0	0	1	0	0
Cre10.g430501.t1.1	Cre10.g430501.t1.1	13	13	13	Cre10.g430501.t1.1 None DBV=JGI5.5 OS=Chlamydomonas reinhardtii SV=1 TOU=Cre	1	13	13	13	0	0	0	0	2	1	0	0	0	1	4	5	0	0	0	0	1	1	5	2	0	0	0	0	0	0	0	0	2	1	0	0	0	1	4	5	0	0	0	0
Cre10.g432800.t1.2	Cre10.g432800.t1.2	8	8	8	Cre10.g432800.t1.2 Ribosomal protein Sa, component of cytosolic 80S ribosome and 40S small subunit ALS=RPSa DBV=JGI5.5 GN=RPSa OS=Chlamydomonas reinhardtii SV=2 TOU=Cre	1	8	8	8	3	4	2	3	2	2	2	3	4	3	3	4	4	3	4	3	3	3	4	2	4	3	4	2	3	4	2	3	2	2	2	3	4	3	3	4	4	3	4	3
Cre10.g433400.t1.2	Cre10.g433400.t1.2	3	3	3	Cre10.g433400.t1.2 None DBV=JGI5.5 OS=Chlamydomonas reinhardtii SV=2 TOU=Cre	1	3	3	3	0	0	0	0	0	1	1	1	2	2	1	0	3	0	1	2	2	2	2	1	2	1	3	1	0	0	0	0	0	1	1	1	2	2	1	0	3	0	1	2
Cre10.g433600.t1.2	Cre10.g433600.t1.2	2	2	2	Cre10.g433600.t1.2 None DBV=JGI5.5 OS=Chlamydomonas reinhardtii SV=2 TOU=Cre	1	2	2	2	0	0	0	0	0	0	0	0	1	0	1	0	0	0	2	1	1	0	0	0	1	0	1	0	0	0	0	0	0	0	0	0	1	0	1	0	0	0	2	1
Cre10.g433950.t1.1	Cre10.g433950.t1.1	6	6	6	Cre10.g433950.t1.1 None DBV=JGI5.5 OS=Chlamydomonas reinhardtii SV=1 TOU=Cre	1	6	6	6	0	0	1	3	1	1	1	1	4	4	3	1	3	4	3	3	4	5	3	3	5	3	4	4	0	0	1	3	1	1	1	1	4	4	3	1	3	4	3	3
Cre10.g434250.t1.2	Cre10.g434250.t1.2	6	6	6	Cre10.g434250.t1.2 None DBV=JGI5.5 OS=Chlamydomonas reinhardtii SV=2 TOU=Cre	1	6	6	6	2	1	3	1	2	1	3	2	2	4	5	3	4	3	4	2	3	3	1	5	2	3	4	2	2	1	3	1	2	1	3	2	2	4	5	3	4	3	4	2
Cre10.g434450.t1.2	Cre10.g434450.t1.2	2	2	2	Cre10.g434450.t1.2 NADH:ubiquinone oxidoreductase 39 kDa subunit ALS=NUOA9 DBV=JGI5.5 GN=NUOA9 OS=Chlamydomonas reinhardtii SV=2 TOU=Cre	1	2	2	2	0	0	0	0	0	0	0	0	1	1	1	1	0	0	0	1	0	1	0	0	0	1	0	0	0	0	0	0	0	0	0	0	1	1	1	1	0	0	0	1
Cre10.g434750.t1.2	Cre10.g434750.t1.2	15	15	15	Cre10.g434750.t1.2 Acetohydroxy acid isomeroreductase ALS=AAI1 DBV=JGI5.5 GN=AAI1 OS=Chlamydomonas reinhardtii SV=2 TOU=Cre	1	15	15	15	1	1	2	1	1	1	2	1	5	5	5	7	4	4	6	1	3	3	3	5	7	3	4	3	1	1	2	1	1	1	2	1	5	5	5	7	4	4	6	1
Cre10.g435300.t2.1;Cre10.g435300.t1.2	Cre10.g435300.t2.1;Cre10.g435300.t1.2	1;1	1;1	1;1	Cre10.g435300.t2.1 Aspartyl aminopeptidase-like protein ALS=AAP1 DBV=JGI5.5 GN=AAP1 OS=Chlamydomonas reinhardtii SV=1 TOU=Cre;Cre10.g435300.t1.2 Aspartyl aminopeptidase-like protein ALS=AAP1 DBV=JGI5.5 GN=AAP1 OS=Chlamydomonas reinhardtii SV=2 TOU=Cre	2	1	1	1	0	0	0	0	1	1	0	0	0	0	0	1	0	0	0	0	0	0	0	0	0	0	0	0	0	0	0	0	1	1	0	0	0	0	0	1	0	0	0	0
Cre10.g436550.t1.2	Cre10.g436550.t1.2	8	8	8	Cre10.g436550.t1.2 Low-CO2-inducible protein ALS=LCI5 DBV=JGI5.5 GN=LCI5 OS=Chlamydomonas reinhardtii SV=2 TOU=Cre	1	8	8	8	0	0	2	2	3	3	1	1	3	3	5	4	7	6	5	6	2	2	2	6	3	5	2	3	0	0	2	2	3	3	1	1	3	3	5	4	7	6	5	6
Cre10.g436600.t1.2	Cre10.g436600.t1.2	7	7	7	Cre10.g436600.t1.2 None DBV=JGI5.5 OS=Chlamydomonas reinhardtii SV=2 TOU=Cre	1	7	7	7	1	0	2	0	0	0	0	0	2	0	0	0	3	1	0	0	2	0	0	0	2	1	0	0	1	0	2	0	0	0	0	0	2	0	0	0	3	1	0	0
Cre10.g437350.t1.2	Cre10.g437350.t1.2	1	1	1	Cre10.g437350.t1.2 Mitochondrial substrate carrier protein DBV=JGI5.5 OS=Chlamydomonas reinhardtii SV=2 TOU=Cre	1	1	1	1	0	0	0	0	0	0	1	0	0	0	0	0	0	0	0	0	1	0	0	0	0	1	0	0	0	0	0	0	0	0	1	0	0	0	0	0	0	0	0	0
Cre10.g439100.t1.2	Cre10.g439100.t1.2	13	13	13	Cre10.g439100.t1.2 T-complex protein 1, alpha subunit ALS=CCT1 DBV=JGI5.5 GN=CCT1 OS=Chlamydomonas reinhardtii SV=2 TOU=Cre	1	13	13	13	3	2	1	1	2	2	4	3	3	6	4	4	2	2	7	3	1	2	2	3	4	3	2	3	3	2	1	1	2	2	4	3	3	6	4	4	2	2	7	3
Cre10.g439150.t1.2	Cre10.g439150.t1.2	4	4	4	Cre10.g439150.t1.2 26S proteasome regulatory subunit ALS=RPT5 DBV=JGI5.5 GN=RPT5 OS=Chlamydomonas reinhardtii SV=2 TOU=Cre	1	4	4	4	0	0	0	0	0	0	0	0	1	0	0	0	0	0	1	2	0	0	0	0	0	1	1	0	0	0	0	0	0	0	0	0	1	0	0	0	0	0	1	2
Cre10.g440050.t1.2	Cre10.g440050.t1.2	2	2	2	Cre10.g440050.t1.2 NAD-dependent epimerase/dehydratase DBV=JGI5.5 OS=Chlamydomonas reinhardtii SV=2 TOU=Cre	1	2	2	2	0	0	0	0	0	0	0	0	0	0	0	0	0	2	0	0	0	0	0	0	1	0	0	0	0	0	0	0	0	0	0	0	0	0	0	0	0	2	0	0
Cre10.g441200.t1.2	Cre10.g441200.t1.2	8	8	8	Cre10.g441200.t1.2 None DBV=JGI5.5 OS=Chlamydomonas reinhardtii SV=2 TOU=Cre	1	8	8	8	0	1	0	1	1	4	0	0	4	3	5	2	0	1	0	1	3	3	3	4	1	2	1	1	0	1	0	1	1	4	0	0	4	3	5	2	0	1	0	1
Cre10.g441400.t1.2	Cre10.g441400.t1.2	21	21	21	Cre10.g441400.t1.2 Nucleolar protein, Component of C/D snoRNPs ALS=NOP58 DBV=JGI5.5 GN=NOP58 OS=Chlamydomonas reinhardtii SV=2 TOU=Cre	1	21	21	21	1	1	4	0	3	1	2	2	11	13	9	7	9	13	9	12	6	11	9	9	12	12	9	4	1	1	4	0	3	1	2	2	11	13	9	7	9	13	9	12
Cre10.g442950.t1.2	Cre10.g442950.t1.2	4	4	4	Cre10.g442950.t1.2 None DBV=JGI5.5 OS=Chlamydomonas reinhardtii SV=2 TOU=Cre	1	4	4	4	1	0	2	1	0	1	1	0	1	0	3	2	1	1	1	1	1	1	1	2	1	0	1	1	1	0	2	1	0	1	1	0	1	0	3	2	1	1	1	1
Cre10.g443050.t1.2	Cre10.g443050.t1.2	3	3	3	Cre10.g443050.t1.2 None DBV=JGI5.5 OS=Chlamydomonas reinhardtii SV=2 TOU=Cre	1	3	3	3	0	0	0	0	0	0	0	0	0	0	0	0	0	0	0	0	0	0	0	0	1	0	3	0	0	0	0	0	0	0	0	0	0	0	0	0	0	0	0	0
Cre10.g443250.t1.2	Cre10.g443250.t1.2	5	5	5	Cre10.g443250.t1.2 T-complex protein 1, gamma subunit ALS=CCT3 DBV=JGI5.5 GN=CCT3 OS=Chlamydomonas reinhardtii SV=2 TOU=Cre	1	5	5	5	0	0	0	0	0	0	0	0	1	2	1	3	0	1	1	0	1	1	2	2	2	2	0	1	0	0	0	0	0	0	0	0	1	2	1	3	0	1	1	0
Cre10.g444700.t1.1;Cre06.g270100.t1.1	Cre10.g444700.t1.1	27;2	27;2	27;2	Cre10.g444700.t1.1 Starch Branching Enzyme ALS=SBE3 DBV=JGI5.5 GN=SBE3 OS=Chlamydomonas reinhardtii SV=1 TOU=Cre	2	27	27	27	6	10	13	6	6	6	0	1	17	11	17	13	11	15	0	5	14	7	11	10	11	8	0	3	6	10	13	6	6	6	0	1	17	11	17	13	11	15	0	5
Cre10.g446350.t1.1	Cre10.g446350.t1.1	5	5	5	Cre10.g446350.t1.1 Predicted protein ALS=CGLD14 DBV=JGI5.5 GN=CGLD14 OS=Chlamydomonas reinhardtii SV=1 TOU=Cre	1	5	5	5	0	0	1	0	0	0	0	0	3	1	3	0	1	0	1	0	0	0	0	0	0	0	2	0	0	0	1	0	0	0	0	0	3	1	3	0	1	0	1	0
Cre10.g446500.t1.1	Cre10.g446500.t1.1	16	16	16	Cre10.g446500.t1.1 None DBV=JGI5.5 OS=Chlamydomonas reinhardtii SV=1 TOU=Cre	1	16	16	16	7	7	9	8	9	5	0	0	11	10	12	11	12	11	0	0	9	9	13	11	10	10	0	0	7	7	9	8	9	5	0	0	11	10	12	11	12	11	0	0
Cre10.g451900.t1.1	Cre10.g451900.t1.1	17	17	17	Cre10.g451900.t1.1 Threonine synthase ALS=THS1 DBV=JGI5.5 GN=THS1 OS=Chlamydomonas reinhardtii SV=1 TOU=Cre	1	17	17	17	2	5	3	2	3	2	0	0	7	12	9	7	6	10	0	0	6	10	5	7	5	6	0	0	2	5	3	2	3	2	0	0	7	12	9	7	6	10	0	0
Cre10.g452050.t1.2	Cre10.g452050.t1.2	7	7	7	Cre10.g452050.t1.2 Light-harvesting protein of photosystem I ALS=LHCA4 DBV=JGI5.5 GN=LHCA4 OS=Chlamydomonas reinhardtii SV=2 TOU=Cre	1	7	7	7	2	3	5	2	5	2	1	2	4	4	4	1	4	4	2	1	3	3	2	3	5	5	1	0	2	3	5	2	5	2	1	2	4	4	4	1	4	4	2	1
Cre10.g452350.t1.1	Cre10.g452350.t1.1	2	2	2	Cre10.g452350.t1.1 None DBV=JGI5.5 OS=Chlamydomonas reinhardtii SV=1 TOU=Cre	1	2	2	2	0	0	0	0	0	0	0	0	1	0	0	0	1	0	0	0	0	1	0	0	1	2	0	0	0	0	0	0	0	0	0	0	1	0	0	0	1	0	0	0
Cre10.g452450.t1.2	Cre10.g452450.t1.2	15	15	15	Cre10.g452450.t1.2 110 kDa translocon of chloroplast envelope inner membrane ALS=TIC110 DBV=JGI5.5 GN=TIC110 OS=Chlamydomonas reinhardtii SV=2 TOU=Cre	1	15	15	15	0	1	3	1	2	4	0	0	6	4	3	7	1	8	0	0	3	3	3	1	2	3	0	0	0	1	3	1	2	4	0	0	6	4	3	7	1	8	0	0
Cre10.g452650.t1.2	Cre10.g452650.t1.2	2	2	2	Cre10.g452650.t1.2 Mitochondrial inner membrane translocase ALS=TIM17 DBV=JGI5.5 GN=TIM17 OS=Chlamydomonas reinhardtii SV=2 TOU=Cre	1	2	2	2	0	0	1	0	0	0	0	0	1	0	0	1	0	0	0	0	0	0	0	1	0	0	0	0	0	0	1	0	0	0	0	0	1	0	0	1	0	0	0	0
Cre10.g452800.t1.2	Cre10.g452800.t1.2	9	9	9	Cre10.g452800.t1.2 Low-CO2-inducible protein ALS=LCIB DBV=JGI5.5 GN=LCIB OS=Chlamydomonas reinhardtii SV=2 TOU=Cre	1	9	9	9	1	1	2	2	1	1	0	0	4	5	4	4	4	2	1	0	4	3	2	4	1	2	0	0	1	1	2	2	1	1	0	0	4	5	4	4	4	2	1	0
Cre10.g453100.t2.1;Cre10.g453100.t1.2	Cre10.g453100.t2.1;Cre10.g453100.t1.2	1;1	1;1	1;1	Cre10.g453100.t2.1 None DBV=JGI5.5 OS=Chlamydomonas reinhardtii SV=1 TOU=Cre;Cre10.g453100.t1.2 None DBV=JGI5.5 OS=Chlamydomonas reinhardtii SV=2 TOU=Cre	2	1	1	1	1	0	0	0	1	1	1	0	0	1	0	1	0	1	0	1	1	1	0	1	0	1	0	1	1	0	0	0	1	1	1	0	0	1	0	1	0	1	0	1
Cre10.g454100.t1.2	Cre10.g454100.t1.2	1	1	1	Cre10.g454100.t1.2 None DBV=JGI5.5 OS=Chlamydomonas reinhardtii SV=2 TOU=Cre	1	1	1	1	0	0	0	0	0	0	0	0	0	0	0	0	0	1	1	1	1	0	0	0	1	0	0	0	0	0	0	0	0	0	0	0	0	0	0	0	0	1	1	1
Cre10.g455850.t1.2	Cre10.g455850.t1.2	2	2	2	Cre10.g455850.t1.2 Minichromosome maintenance protein ALS=MCM7 DBV=JGI5.5 GN=MCM7 OS=Chlamydomonas reinhardtii SV=2 TOU=Cre	1	2	2	2	0	0	0	0	0	0	0	0	0	0	2	0	0	0	0	0	0	0	1	0	1	1	0	0	0	0	0	0	0	0	0	0	0	0	2	0	0	0	0	0
Cre10.g456000.t1.2	Cre10.g456000.t1.2	3	2	2	Cre10.g456000.t1.2 Flagellar Associated Protein, quinone reductase-like ALS=FAP191 DBV=JGI5.5 GN=FAP191 OS=Chlamydomonas reinhardtii SV=2 TOU=Cre	1	3	2	2	0	0	0	0	0	0	0	0	0	1	2	0	1	0	1	1	1	0	0	0	0	0	1	0	0	0	0	0	0	0	0	0	0	1	2	0	1	0	1	0
Cre10.g456050.t2.1;Cre10.g456050.t1.2;Cre10.g456100.t1.2	Cre10.g456050.t2.1;Cre10.g456050.t1.2;Cre10.g456100.t1.2	5;5;3	5;5;3	4;4;3	Cre10.g456050.t2.1 None DBV=JGI5.5 OS=Chlamydomonas reinhardtii SV=1 TOU=Cre;Cre10.g456050.t1.2 None DBV=JGI5.5 OS=Chlamydomonas reinhardtii SV=2 TOU=Cre;Cre10.g456100.t1.2 Flagellar flavodoxin, involved in phototaxis ALS=AGG3 DBV=JGI5.5 GN=AGG3 OS=Chlamyd	3	5	5	4	1	0	2	1	1	0	0	0	1	3	2	0	2	1	2	3	2	2	2	1	2	1	2	1	1	0	2	1	1	0	0	0	1	3	2	0	2	1	2	3
Cre10.g456200.t1.2	Cre10.g456200.t1.2	5	5	5	Cre10.g456200.t1.2 Ribosomal protein S24, component of cytosolic 80S ribosome and 40S small subunit ALS=RPS24 DBV=JGI5.5 GN=RPS24 OS=Chlamydomonas reinhardtii SV=2 TOU=Cre	1	5	5	5	1	1	2	2	2	2	2	2	5	5	4	1	3	4	4	4	4	5	4	4	5	4	4	4	1	1	2	2	2	2	2	2	5	5	4	1	3	4	4	4
Cre10.g458500.t1.2	Cre10.g458500.t1.2	19	19	19	Cre10.g458500.t1.2 Aspartate kinase DBV=JGI5.5 OS=Chlamydomonas reinhardtii SV=2 TOU=Cre	1	19	19	19	2	6	7	3	6	2	6	1	12	9	10	10	8	5	9	5	6	4	4	6	12	11	7	6	2	6	7	3	6	2	6	1	12	9	10	10	8	5	9	5
Cre10.g458550.t1.2	Cre10.g458550.t1.2	2	2	2	Cre10.g458550.t1.2 None DBV=JGI5.5 OS=Chlamydomonas reinhardtii SV=2 TOU=Cre	1	2	2	2	0	0	1	0	0	0	0	0	1	1	1	0	2	0	0	0	1	0	0	1	0	0	0	0	0	0	1	0	0	0	0	0	1	1	1	0	2	0	0	0
Cre10.g459250.t1.2	Cre10.g459250.t1.2	15	15	15	Cre10.g459250.t1.2 Ribosomal protein L35a, component of cytosolic 80S ribosome and 60S large subunit ALS=RPL35a DBV=JGI5.5 GN=RPL35a OS=Chlamydomonas reinhardtii SV=2 TOU=Cre	1	15	15	15	5	5	6	5	6	7	5	4	9	12	10	3	8	11	9	11	9	8	7	8	11	9	7	9	5	5	6	5	6	7	5	4	9	12	10	3	8	11	9	11
Cre10.g459500.t1.1	Cre10.g459500.t1.1	3	3	3	Cre10.g459500.t1.1 Nucleolar GTP-binding protein DBV=JGI5.5 OS=Chlamydomonas reinhardtii SV=1 TOU=Cre	1	3	3	3	0	0	0	0	0	0	0	0	3	1	1	1	1	0	1	1	0	0	1	0	0	1	1	0	0	0	0	0	0	0	0	0	3	1	1	1	1	0	1	1
Cre10.g461050.t1.2	Cre10.g461050.t1.2	12	12	12	Cre10.g461050.t1.2 Vacuolar ATP synthase subunit A ALS=ATPvA1 DBV=JGI5.5 GN=ATPvA1 OS=Chlamydomonas reinhardtii SV=2 TOU=Cre	1	12	12	12	0	1	4	0	3	1	0	0	1	3	4	2	5	2	4	3	4	1	2	2	3	4	7	0	0	1	4	0	3	1	0	0	1	3	4	2	5	2	4	3
Cre10.g461250.t1.1	Cre10.g461250.t1.1	2	2	2	Cre10.g461250.t1.1 None DBV=JGI5.5 OS=Chlamydomonas reinhardtii SV=1 TOU=Cre	1	2	2	2	0	0	0	0	0	0	0	0	0	0	2	0	0	0	1	0	0	0	0	0	1	0	0	0	0	0	0	0	0	0	0	0	0	0	2	0	0	0	1	0
Cre10.g465550.t1.1	Cre10.g465550.t1.1	2	2	2	Cre10.g465550.t1.1 ClpD chaperone, Hsp100 family ALS=CLPD1 DBV=JGI5.5 GN=CLPD1 OS=Chlamydomonas reinhardtii SV=1 TOU=Cre	1	2	2	2	2	1	0	0	0	1	0	0	2	1	1	2	2	2	0	0	1	1	0	2	2	0	1	0	2	1	0	0	0	1	0	0	2	1	1	2	2	2	0	0
Cre10.g465900.t1.2	Cre10.g465900.t1.2	5	4	4	Cre10.g465900.t1.2 Cyclin dependent protein kinase ALS=CDKA1 DBV=JGI5.5 GN=CDKA1 OS=Chlamydomonas reinhardtii SV=2 TOU=Cre	1	5	4	4	0	0	1	0	0	0	0	0	0	0	3	1	2	0	1	0	0	0	0	1	0	1	1	0	0	0	0	0	0	0	0	0	0	0	3	1	1	0	1	0
Cre10.g466500.t1.2	Cre10.g466500.t1.2	2	2	2	Cre10.g466500.t1.2 None DBV=JGI5.5 OS=Chlamydomonas reinhardtii SV=2 TOU=Cre	1	2	2	2	0	0	0	0	0	1	0	0	0	2	2	0	0	2	0	0	1	2	1	1	1	0	0	0	0	0	0	0	0	1	0	0	0	2	2	0	0	2	0	0
Cre11.g467400.t1.2	Cre11.g467400.t1.2	13	13	13	Cre11.g467400.t1.2 None DBV=JGI5.5 OS=Chlamydomonas reinhardtii SV=2 TOU=Cre	1	13	13	13	3	4	5	2	5	3	0	0	4	9	4	3	7	9	0	0	4	7	5	7	5	7	0	0	3	4	5	2	5	3	0	0	4	9	4	3	7	9	0	0
Cre11.g467547.t1.1	Cre11.g467547.t1.1	7	7	7	Cre11.g467547.t1.1 Glutamyl/glutaminyl-tRNA synthetase DBV=JGI5.5 OS=Chlamydomonas reinhardtii SV=1 TOU=Cre	1	7	7	7	0	0	0	0	0	0	0	0	4	2	1	0	1	1	1	1	0	0	0	0	0	0	1	1	0	0	0	0	0	0	0	0	4	2	1	0	1	1	1	1
Cre11.g467569.t1.1	Cre11.g467569.t1.1	14	14	14	Cre11.g467569.t1.1 Chloroplast ATP synthase delta chain ALS=ATPD DBV=JGI5.5 GN=ATPD OS=Chlamydomonas reinhardtii SV=1 TOU=Cre	1	14	14	14	2	2	3	2	3	1	4	1	8	5	7	2	5	4	3	4	5	6	5	4	9	3	5	4	2	2	3	2	3	1	4	1	8	5	7	2	5	4	3	4
Cre11.g467573.t1.1	Cre11.g467573.t1.1	5	5	5	Cre11.g467573.t1.1 Chlorophyll a/b binding protein of photosystem I, type III ALS=LHCA3 DBV=JGI5.5 GN=LHCA3 OS=Chlamydomonas reinhardtii SV=1 TOU=Cre	1	5	5	5	1	1	3	1	1	2	2	1	5	2	3	1	3	2	4	2	1	2	2	1	3	4	1	1	1	1	3	1	1	2	2	1	5	2	3	1	3	2	4	2
Cre11.g467578.t1.1	Cre11.g467578.t1.1	7	7	7	Cre11.g467578.t1.1 None DBV=JGI5.5 OS=Chlamydomonas reinhardtii SV=1 TOU=Cre	1	7	7	7	1	3	3	1	3	1	3	2	4	4	4	3	4	3	4	4	6	5	4	4	5	5	5	5	1	3	3	1	3	1	3	2	4	4	4	3	4	3	4	4
Cre11.g467644.t1.1	Cre11.g467644.t1.1	63	63	63	Cre11.g467644.t1.1 ClpB chaperone, Hsp100 family ALS=CLPB1 DBV=JGI5.5 GN=CLPB1 OS=Chlamydomonas reinhardtii SV=1 TOU=Cre	1	63	63	63	0	10	0	11	0	9	0	16	0	42	0	36	0	41	0	48	0	38	0	41	0	44	0	23	0	10	0	11	0	9	0	16	0	42	0	36	0	41	0	48
Cre11.g467689.t1.1	Cre11.g467689.t1.1	2	2	2	Cre11.g467689.t1.1 Rieske iron-sulfur subunit of the cytochrome b6f complex, chloroplast precursor ALS=PETC DBV=JGI5.5 GN=PETC OS=Chlamydomonas reinhardtii SV=1 TOU=Cre	1	2	2	2	0	0	0	0	0	0	0	0	0	2	0	0	1	0	0	0	1	0	0	0	0	0	1	0	0	0	0	0	0	0	0	0	0	2	0	0	1	0	0	0
Cre11.g467712.t1.1	Cre11.g467712.t1.1	3	3	3	Cre11.g467712.t1.1 None DBV=JGI5.5 OS=Chlamydomonas reinhardtii SV=1 TOU=Cre	1	3	3	3	0	1	0	0	0	0	0	0	2	1	0	0	0	1	0	0	1	1	0	0	1	0	0	0	0	1	0	0	0	0	0	0	2	1	0	0	0	1	0	0
Cre11.g467749.t1.1	Cre11.g467749.t1.1	2	2	2	Cre11.g467749.t1.1 None DBV=JGI5.5 OS=Chlamydomonas reinhardtii SV=1 TOU=Cre	1	2	2	2	0	0	0	1	0	0	0	0	1	1	0	0	0	1	0	0	0	1	0	0	0	0	0	0	0	0	0	1	0	0	0	0	1	1	0	0	0	1	0	0
Cre11.g467766.t1.1	Cre11.g467766.t1.1	2	2	2	Cre11.g467766.t1.1 None DBV=JGI5.5 OS=Chlamydomonas reinhardtii SV=1 TOU=Cre	1	2	2	2	0	0	0	0	1	0	0	0	1	0	1	0	0	0	0	0	0	0	0	0	0	0	0	0	0	0	0	0	1	0	0	0	1	0	1	0	0	0	0	0
Cre11.g467770.t1.1	Cre11.g467770.t1.1	20	20	20	Cre11.g467770.t1.1 Phosphoglycerate kinase, chloroplast precursor ALS=PGK1 DBV=JGI5.5 GN=PGK1 OS=Chlamydomonas reinhardtii SV=1 TOU=Cre	1	20	20	20	1	3	4	2	3	2	3	2	9	9	9	9	8	9	9	7	6	7	5	6	8	7	7	1	1	3	4	2	3	2	3	2	9	9	9	9	8	9	9	7
Cre11.g467781.t1.1	Cre11.g467781.t1.1	15	15	15	Cre11.g467781.t1.1 ABC transporter-like and Flagellar Associated Protein DBV=JGI5.5 OS=Chlamydomonas reinhardtii SV=1 TOU=Cre	1	15	15	15	1	0	2	0	1	0	1	0	7	0	5	0	1	0	7	0	4	0	6	0	8	0	6	0	1	0	2	0	1	0	1	0	7	0	5	0	1	0	7	0
Cre11.g468300.t1.2	Cre11.g468300.t1.2	4	4	4	Cre11.g468300.t1.2 Sar-type small GTPase DBV=JGI5.5 OS=Chlamydomonas reinhardtii SV=2 TOU=Cre	1	4	4	4	2	1	0	1	0	1	2	1	1	2	2	0	2	2	2	2	1	2	2	1	2	2	2	1	2	1	0	1	0	1	2	1	1	2	2	0	2	2	2	2
Cre11.g468377.t1.1	Cre11.g468377.t1.1	3	3	3	Cre11.g468377.t1.1 None DBV=JGI5.5 OS=Chlamydomonas reinhardtii SV=1 TOU=Cre	1	3	3	3	0	0	0	0	0	0	0	0	0	1	2	0	1	0	0	0	0	2	0	0	1	0	0	0	0	0	0	0	0	0	0	0	0	1	2	0	1	0	0	0
Cre11.g468400.t1.1	Cre11.g468400.t1.1	3	3	3	Cre11.g468400.t1.1 None DBV=JGI5.5 OS=Chlamydomonas reinhardtii SV=1 TOU=Cre	1	3	3	3	0	0	0	0	0	0	0	0	1	0	3	0	0	0	1	1	0	0	0	1	0	0	0	1	0	0	0	0	0	0	0	0	1	0	3	0	0	0	1	1
Cre11.g469150.t1.2	Cre11.g469150.t1.2	10	10	10	Cre11.g469150.t1.2 None DBV=JGI5.5 OS=Chlamydomonas reinhardtii SV=2 TOU=Cre	1	10	10	10	1	1	1	4	1	4	0	0	4	5	7	6	6	7	0	0	2	3	4	6	4	5	0	0	1	1	1	4	1	4	0	0	4	5	7	6	6	7	0	0
Cre16.g673850.t1.1;Cre11.g476351.t1.1	Cre16.g673850.t1.1;Cre11.g476351.t1.1	1;1	1;1	1;1	Cre16.g673850.t1.1 None DBV=JGI5.5 OS=Chlamydomonas reinhardtii SV=1 TOU=Cre;Cre11.g476351.t1.1 None DBV=JGI5.5 OS=Chlamydomonas reinhardtii SV=1 TOU=Cre	2	1	1	1	0	0	0	0	0	0	0	0	0	0	0	1	1	1	1	0	0	0	0	1	1	0	0	1	0	0	0	0	0	0	0	0	0	0	0	1	1	1	1	0
Cre11.g476750.t1.2	Cre11.g476750.t1.2	4	4	4	Cre11.g476750.t1.2 Ferredoxin-NADP reductase ALS=FNR1 DBV=JGI5.5 GN=FNR1 OS=Chlamydomonas reinhardtii SV=2 TOU=Cre	1	4	4	4	0	0	0	1	1	2	0	0	0	1	1	1	2	1	0	0	0	1	0	1	0	1	0	0	0	0	0	1	1	2	0	0	0	1	1	1	2	1	0	0
Cre11.g477950.t1.1	Cre11.g477950.t1.1	19	19	19	Cre11.g477950.t1.1 None DBV=JGI5.5 OS=Chlamydomonas reinhardtii SV=1 TOU=Cre	1	19	19	19	2	0	1	0	2	3	0	0	0	3	11	8	3	1	0	0	1	1	10	8	1	1	0	0	2	0	1	0	2	3	0	0	0	3	11	8	3	1	0	0
Cre11.g478128.t1.1	Cre11.g478128.t1.1	2	2	2	Cre11.g478128.t1.1 None DBV=JGI5.5 OS=Chlamydomonas reinhardtii SV=1 TOU=Cre	1	2	2	2	0	0	0	0	0	0	0	0	1	0	0	0	0	0	0	0	0	0	1	0	0	0	1	0	0	0	0	0	0	0	0	0	1	0	0	0	0	0	0	0
Cre11.g478800.t1.2	Cre11.g478800.t1.2	3	3	3	Cre11.g478800.t1.2 None DBV=JGI5.5 OS=Chlamydomonas reinhardtii SV=2 TOU=Cre	1	3	3	3	0	0	0	0	0	0	0	0	1	1	3	1	0	1	0	0	0	0	0	2	1	0	0	0	0	0	0	0	0	0	0	0	1	1	3	1	0	1	0	0
Cre11.g480150.t1.2	Cre11.g480150.t1.2	13	13	13	Cre11.g480150.t1.2 Ribosomal protein S14, component of cytosolic 80S ribosome and 40S small subunit ALS=RPS14 DBV=JGI5.5 GN=RPS14 OS=Chlamydomonas reinhardtii SV=2 TOU=Cre	1	13	13	13	6	6	8	7	7	7	8	7	13	13	11	7	13	13	13	12	12	13	13	13	13	13	13	12	6	6	8	7	7	7	8	7	13	13	11	7	13	13	13	12
Cre11.g481115.t1.1	Cre11.g481115.t1.1	1	1	1	Cre11.g481115.t1.1 None DBV=JGI5.5 OS=Chlamydomonas reinhardtii SV=1 TOU=Cre	1	1	1	1	0	0	0	1	0	1	0	0	0	0	0	0	0	0	0	0	1	0	0	0	0	0	0	0	0	0	0	1	0	1	0	0	0	0	0	0	0	0	0	0
Cre11.g481126.t1.1	Cre11.g481126.t1.1	1	1	1	Cre11.g481126.t1.1 None DBV=JGI5.5 OS=Chlamydomonas reinhardtii SV=1 TOU=Cre	1	1	1	1	0	0	0	0	0	0	0	0	0	0	1	0	0	0	0	0	0	0	0	1	0	0	0	0	0	0	0	0	0	0	0	0	0	0	1	0	0	0	0	0
Cre11.g481450.t1.2	Cre11.g481450.t1.2	6	6	6	Cre11.g481450.t1.2 CF0 ATP synthase subunit II precursor ALS=ATPG DBV=JGI5.5 GN=ATPG OS=Chlamydomonas reinhardtii SV=2 TOU=Cre	1	6	6	6	0	0	1	0	0	0	0	0	4	3	2	0	4	2	2	4	3	2	3	2	3	3	3	2	0	0	1	0	0	0	0	0	4	3	2	0	4	2	2	4
Cre11.g481500.t1.2	Cre11.g481500.t1.2	11	11	11	Cre11.g481500.t1.2 Imidazole glycerol phosphate synthase ALS=HIS7 DBV=JGI5.5 GN=HIS7 OS=Chlamydomonas reinhardtii SV=2 TOU=Cre	1	11	11	11	3	1	0	1	3	1	0	0	5	1	4	5	1	3	1	0	3	3	4	1	2	2	1	0	3	1	0	1	3	1	0	0	5	1	4	5	1	3	1	0
Cre11.g482900.t1.1	Cre11.g482900.t1.1	7	7	7	Cre11.g482900.t1.1 Small Rab-related GTPase DBV=JGI5.5 OS=Chlamydomonas reinhardtii SV=1 TOU=Cre	1	7	7	7	1	0	1	0	2	0	1	1	3	4	1	0	1	2	1	2	0	0	1	0	1	0	3	0	1	0	1	0	2	0	1	1	3	4	1	0	1	2	1	2
Cre12.g483650.t1.2	Cre12.g483650.t1.2	10	10	10	Cre12.g483650.t1.2 None DBV=JGI5.5 OS=Chlamydomonas reinhardtii SV=2 TOU=Cre	1	10	10	10	1	1	1	1	3	1	3	1	4	3	3	4	4	2	6	2	4	2	5	3	5	4	5	3	1	1	1	1	3	1	3	1	4	3	3	4	4	2	6	2
Cre12.g483700.t2.1;Cre12.g483700.t1.2	Cre12.g483700.t2.1;Cre12.g483700.t1.2	31;31	31;31	31;31	Cre12.g483700.t2.1 Chloroplast-targeted RNA-binding protein DBV=JGI5.5 OS=Chlamydomonas reinhardtii SV=1 TOU=Cre;Cre12.g483700.t1.2 Chloroplast-targeted RNA-binding protein DBV=JGI5.5 OS=Chlamydomonas reinhardtii SV=2 TOU=Cre	2	31	31	31	8	8	13	14	18	15	0	0	22	20	25	22	24	19	0	0	16	17	21	21	17	20	0	0	8	8	13	14	18	15	0	0	22	20	25	22	24	19	0	0
Cre12.g484000.t1.2	Cre12.g484000.t1.2	10	10	10	Cre12.g484000.t1.2 None DBV=JGI5.5 OS=Chlamydomonas reinhardtii SV=2 TOU=Cre	1	10	10	10	1	2	1	2	0	3	0	0	4	2	1	3	4	2	0	0	4	3	2	3	2	1	0	0	1	2	1	2	0	3	0	0	4	2	1	3	4	2	0	0
Cre12.g484050.t1.2	Cre12.g484050.t1.2	3	3	3	Cre12.g484050.t1.2 Ribosomal protein L36, component of cytosolic 80S ribosome and 60S large subunit ALS=RPL36 DBV=JGI5.5 GN=RPL36 OS=Chlamydomonas reinhardtii SV=2 TOU=Cre	1	3	3	3	0	0	0	0	0	0	0	0	1	1	0	0	2	0	0	0	0	1	1	1	2	1	1	0	0	0	0	0	0	0	0	0	1	1	0	0	2	0	0	0
Cre12.g485050.t1.2	Cre12.g485050.t1.2	2	2	2	Cre12.g485050.t1.2 Carbonic anhydrase 6 ALS=CAH6 DBV=JGI5.5 GN=CAH6 OS=Chlamydomonas reinhardtii SV=2 TOU=Cre	1	2	2	2	0	0	0	0	0	0	0	0	0	0	2	0	0	0	0	0	0	0	1	0	0	0	0	0	0	0	0	0	0	0	0	0	0	0	2	0	0	0	0	0
Cre12.g485150.t1.2	Cre12.g485150.t1.2	26	26	26	Cre12.g485150.t1.2 Glyceraldehyde 3-phosphate dehydrogenase ALS=GAP1 DBV=JGI5.5 GN=GAP1 OS=Chlamydomonas reinhardtii SV=2 TOU=Cre	1	26	26	26	3	4	4	4	4	3	2	3	15	14	12	19	9	12	7	10	9	12	7	15	12	16	16	16	3	4	4	4	4	3	2	3	15	14	12	19	9	12	7	10
Cre12.g485800.t1.2	Cre12.g485800.t1.2	10	10	10	Cre12.g485800.t1.2 FtsH-like membrane ATPase/metalloprotease ALS=FHL1 DBV=JGI5.5 GN=FHL1 OS=Chlamydomonas reinhardtii SV=2 TOU=Cre	1	10	10	10	0	0	0	0	0	1	0	1	3	2	0	3	2	1	2	3	2	0	2	2	1	2	3	1	0	0	0	0	0	1	0	1	3	2	0	3	2	1	2	3
Cre12.g486100.t1.2	Cre12.g486100.t1.2	4	4	4	Cre12.g486100.t1.2 Active subunit of the chloroplast ClpP complex ALS=CLPP5 DBV=JGI5.5 GN=CLPP5 OS=Chlamydomonas reinhardtii SV=2 TOU=Cre	1	4	4	4	1	1	1	0	1	0	1	1	1	1	0	0	0	1	0	0	0	0	0	1	1	2	1	0	1	1	1	0	1	0	1	1	1	1	0	0	0	1	0	0
Cre12.g486300.t1.2	Cre12.g486300.t1.2	4	4	4	Cre12.g486300.t1.2 Photosystem I reaction center subunit XI ALS=PSAL DBV=JGI5.5 GN=PSAL OS=Chlamydomonas reinhardtii SV=2 TOU=Cre	1	4	4	4	2	2	2	2	2	1	2	1	4	2	2	0	3	2	2	2	3	2	2	3	3	2	4	3	2	2	2	2	2	1	2	1	4	2	2	0	3	2	2	2
Cre12.g487850.t1.2	Cre12.g487850.t1.2	6	5	5	Cre12.g487850.t1.2 ARF/SAR superfamily small monomeric GTP binding protein DBV=JGI5.5 OS=Chlamydomonas reinhardtii SV=2 TOU=Cre	1	6	5	5	0	1	1	1	0	0	2	2	3	2	2	1	1	0	2	3	0	1	1	1	2	1	1	2	0	0	0	0	0	0	1	2	3	2	2	0	1	0	2	3
Cre12.g489153.t1.1	Cre12.g489153.t1.1	3	3	3	Cre12.g489153.t1.1 None DBV=JGI5.5 OS=Chlamydomonas reinhardtii SV=1 TOU=Cre	1	3	3	3	0	0	1	0	0	0	0	0	2	2	3	0	1	1	1	1	1	2	1	2	2	1	2	2	0	0	1	0	0	0	0	0	2	2	3	0	1	1	1	1
Cre12.g489700.t1.2	Cre12.g489700.t1.2	2	2	2	Cre12.g489700.t1.2 Ornithine carbamoyltransferase ALS=OTC1 DBV=JGI5.5 GN=OTC1 OS=Chlamydomonas reinhardtii SV=2 TOU=Cre	1	2	2	2	0	0	0	0	1	0	0	0	0	0	1	0	0	0	0	0	0	0	0	0	0	0	0	0	0	0	0	0	1	0	0	0	0	0	1	0	0	0	0	0
Cre12.g490000.t1.2	Cre12.g490000.t1.2	11	11	11	Cre12.g490000.t1.2 Eukaryotic translation initiation factor 2 subunit 1, eIF2-alpha subunit ALS=EIF2A-2 DBV=JGI5.5 GN=EIF2A-2 OS=Chlamydomonas reinhardtii SV=2 TOU=Cre	1	11	11	11	1	1	0	1	3	1	3	2	5	5	5	7	5	4	5	4	7	5	5	4	6	5	6	2	1	1	0	1	3	1	3	2	5	5	5	7	5	4	5	4
Cre12.g490100.t1.2	Cre12.g490100.t1.2	1	1	1	Cre12.g490100.t1.2 Triose phosphate transporter DBV=JGI5.5 OS=Chlamydomonas reinhardtii SV=2 TOU=Cre	1	1	1	1	0	0	0	0	0	0	0	0	1	0	0	0	0	0	0	0	0	0	0	0	1	0	0	0	0	0	0	0	0	0	0	0	1	0	0	0	0	0	0	0
Cre12.g490350.t1.1	Cre12.g490350.t1.1	4	4	4	Cre12.g490350.t1.1 1-hydroxy-2-methyl-2-(E)-butenyl 4-diphosphate synthase ALS=HDS1 DBV=JGI5.5 GN=HDS1 OS=Chlamydomonas reinhardtii SV=1 TOU=Cre	1	4	4	4	0	1	0	2	0	0	0	0	0	1	0	0	0	1	0	0	0	0	0	2	1	0	0	0	0	1	0	2	0	0	0	0	0	1	0	0	0	1	0	0
Cre12.g490500.t1.2	Cre12.g490500.t1.2	3	3	3	Cre12.g490500.t1.2 Predicted protein ALS=CGL78 DBV=JGI5.5 GN=CGL78 OS=Chlamydomonas reinhardtii SV=2 TOU=Cre	1	3	3	3	0	0	0	0	0	0	0	0	2	1	2	0	1	0	0	0	0	0	0	1	0	0	1	0	0	0	0	0	0	0	0	0	2	1	2	0	1	0	0	0
Cre12.g492300.t1.2	Cre12.g492300.t1.2	4	4	4	Cre12.g492300.t1.2 NADH:ubiquinone oxidoreductase subunit 10 ALS=NUO10 DBV=JGI5.5 GN=NUO10 OS=Chlamydomonas reinhardtii SV=2 TOU=Cre	1	4	4	4	0	0	2	0	2	1	2	0	0	1	0	0	1	0	0	1	1	0	2	0	0	0	0	0	0	0	2	0	2	1	2	0	0	1	0	0	1	0	0	1
Cre12.g492950.t1.2	Cre12.g492950.t1.2	5	5	5	Cre12.g492950.t1.2 Ribonucleoside-diphosphate reductase R1 subunit ALS=RIR1 DBV=JGI5.5 GN=RIR1 OS=Chlamydomonas reinhardtii SV=2 TOU=Cre	1	5	5	5	0	1	1	0	1	0	1	1	1	1	3	0	0	0	1	0	0	0	0	1	3	1	2	0	0	1	1	0	1	0	1	1	1	1	3	0	0	0	1	0
Cre12.g493250.t1.2	Cre12.g493250.t1.2	2	2	2	Cre12.g493250.t1.2 None DBV=JGI5.5 OS=Chlamydomonas reinhardtii SV=2 TOU=Cre	1	2	2	2	0	0	0	0	0	2	0	0	0	0	2	2	0	0	0	0	0	1	1	1	0	0	0	0	0	0	0	0	0	2	0	0	0	0	2	2	0	0	0	0
Cre12.g493550.t1.2	Cre12.g493550.t1.2	1	1	1	Cre12.g493550.t1.2 None DBV=JGI5.5 OS=Chlamydomonas reinhardtii SV=2 TOU=Cre	1	1	1	1	0	0	0	0	0	1	0	0	0	0	0	0	0	0	0	0	0	0	0	0	0	0	0	0	0	0	0	0	0	1	0	0	0	0	0	0	0	0	0	0
Cre12.g493950.t1.2	Cre12.g493950.t1.2	3	3	3	Cre12.g493950.t1.2 Plastid ribosomal protein S13 ALS=PRPS13 DBV=JGI5.5 GN=PRPS13 OS=Chlamydomonas reinhardtii SV=2 TOU=Cre	1	3	3	3	0	0	0	0	0	0	0	0	0	0	1	0	0	0	2	1	1	0	1	0	1	0	1	0	0	0	0	0	0	0	0	0	0	0	1	0	0	0	2	1
Cre12.g494050.t1.2	Cre12.g494050.t1.2	23	23	23	Cre12.g494050.t1.2 Ribosomal protein L9, component of cytosolic 80S ribosome and 60S large subunit ALS=RPL9 DBV=JGI5.5 GN=RPL9 OS=Chlamydomonas reinhardtii SV=2 TOU=Cre	1	23	23	23	9	8	10	11	10	8	9	10	19	19	16	8	14	14	15	19	16	19	18	18	17	19	18	16	9	8	10	11	10	8	9	10	19	19	16	8	14	14	15	19
Cre12.g494450.t1.2	Cre12.g494450.t1.2	4	4	4	Cre12.g494450.t1.2 Plastid ribosomal protein S16 ALS=PRPS16 DBV=JGI5.5 GN=PRPS16 OS=Chlamydomonas reinhardtii SV=2 TOU=Cre	1	4	4	4	0	0	1	1	0	0	0	0	3	3	0	0	0	1	0	0	3	2	0	2	0	1	0	0	0	0	1	1	0	0	0	0	3	3	0	0	0	1	0	0
Cre12.g494750.t1.2	Cre12.g494750.t1.2	3	3	3	Cre12.g494750.t1.2 Plastid ribosomal protein S20 ALS=PRPS20 DBV=JGI5.5 GN=PRPS20 OS=Chlamydomonas reinhardtii SV=2 TOU=Cre	1	3	3	3	0	0	0	0	0	0	0	0	1	2	1	0	0	0	0	0	1	1	0	1	1	0	1	1	0	0	0	0	0	0	0	0	1	2	1	0	0	0	0	0
Cre12.g495951.t2.1;Cre12.g495951.t1.1	Cre12.g495951.t2.1;Cre12.g495951.t1.1	3;3	3;3	3;3	Cre12.g495951.t2.1 None DBV=JGI5.5 OS=Chlamydomonas reinhardtii SV=1 TOU=Cre;Cre12.g495951.t1.1 None DBV=JGI5.5 OS=Chlamydomonas reinhardtii SV=1 TOU=Cre	2	3	3	3	0	0	0	0	0	0	0	0	0	2	0	0	0	2	0	1	0	2	1	2	0	1	0	0	0	0	0	0	0	0	0	0	0	2	0	0	0	2	0	1
Cre12.g497300.t2.1;Cre12.g497300.t1.2	Cre12.g497300.t2.1;Cre12.g497300.t1.2	19;19	19;19	19;19	Cre12.g497300.t2.1 Rhodanese-like Ca-sensing receptor DBV=JGI5.5 OS=Chlamydomonas reinhardtii SV=1 TOU=Cre;Cre12.g497300.t1.2 Rhodanese-like Ca-sensing receptor DBV=JGI5.5 OS=Chlamydomonas reinhardtii SV=2 TOU=Cre	2	19	19	19	3	5	5	5	7	5	7	5	11	14	14	13	12	11	15	13	12	11	12	12	14	10	10	13	3	5	5	5	7	5	7	5	11	14	14	13	12	11	15	13
Cre12.g497350.t1.1;REV__Cre17.g741700.t1.1	Cre12.g497350.t1.1	72;1	72;1	72;1	Cre12.g497350.t1.1 None DBV=JGI5.5 OS=Chlamydomonas reinhardtii SV=1 TOU=Cre	2	72	72	72	16	20	15	17	13	17	0	0	33	42	31	37	30	30	0	0	30	38	28	34	32	30	0	0	16	20	15	17	13	17	0	0	33	42	31	37	30	30	0	0
Cre12.g498100.t1.2	Cre12.g498100.t1.2	15	15	15	Cre12.g498100.t1.2 Eukaryotic translation initiation factor 3, subunit E ALS=EIF3E DBV=JGI5.5 GN=EIF3E OS=Chlamydomonas reinhardtii SV=2 TOU=Cre	1	15	15	15	2	1	3	0	3	3	0	2	7	3	3	6	1	5	5	3	5	2	3	2	2	3	5	0	2	1	3	0	3	3	0	2	7	3	3	6	1	5	5	3
Cre12.g498250.t1.2	Cre12.g498250.t1.2	8	8	8	Cre12.g498250.t1.2 Ribosomal protein S17, component of cytosolic 80S ribosome and 40S small subunit ALS=RPS17 DBV=JGI5.5 GN=RPS17 OS=Chlamydomonas reinhardtii SV=2 TOU=Cre	1	8	8	8	2	3	4	2	3	3	4	3	6	5	5	0	5	5	6	5	5	7	5	5	6	7	6	4	2	3	4	2	3	3	4	3	6	5	5	0	5	5	6	5
Cre12.g498500.t1.2	Cre12.g498500.t1.2	2	2	2	Cre12.g498500.t1.2 DegP-type protease ALS=DEG11 DBV=JGI5.5 GN=DEG11 OS=Chlamydomonas reinhardtii SV=2 TOU=Cre	1	2	2	2	0	0	0	0	0	0	0	0	0	0	0	1	0	0	1	1	1	1	1	0	0	0	1	0	0	0	0	0	0	0	0	0	0	0	0	1	0	0	1	1
Cre12.g498550.t1.1	Cre12.g498550.t1.1	11	11	11	Cre12.g498550.t1.1 Magnesium protoporphyrin O-methyltransferase DBV=JGI5.5 OS=Chlamydomonas reinhardtii SV=1 TOU=Cre	1	11	11	11	2	0	2	2	0	0	4	2	5	4	7	4	4	1	6	3	4	6	7	2	8	7	5	2	2	0	2	2	0	0	4	2	5	4	7	4	4	1	6	3
Cre12.g498900.t1.2	Cre12.g498900.t1.2	11	11	11	Cre12.g498900.t1.2 Ribosomal protein S7, component of cytosolic 80S ribosome and 40S small subunit ALS=RPS7 DBV=JGI5.5 GN=RPS7 OS=Chlamydomonas reinhardtii SV=2 TOU=Cre	1	11	11	11	1	0	2	1	1	1	3	1	5	5	6	0	1	1	1	2	4	1	3	4	7	2	4	0	1	0	2	1	1	1	3	1	5	5	6	0	1	1	1	2
Cre12.g498950.t1.2	Cre12.g498950.t1.2	7	7	7	Cre12.g498950.t1.2 None DBV=JGI5.5 OS=Chlamydomonas reinhardtii SV=2 TOU=Cre	1	7	7	7	0	0	0	0	0	1	0	0	0	0	4	1	0	0	0	0	1	0	2	4	1	0	0	1	0	0	0	0	0	1	0	0	0	0	4	1	0	0	0	0
Cre12.g500500.t2.1;Cre12.g500500.t1.1	Cre12.g500500.t2.1;Cre12.g500500.t1.1	7;7	7;7	7;7	Cre12.g500500.t2.1 Sterol-C24-methyltransferase DBV=JGI5.5 OS=Chlamydomonas reinhardtii SV=1 TOU=Cre;Cre12.g500500.t1.1 Sterol-C24-methyltransferase DBV=JGI5.5 OS=Chlamydomonas reinhardtii SV=1 TOU=Cre	2	7	7	7	0	0	0	0	3	1	0	0	2	0	3	3	0	1	2	0	0	0	2	3	2	1	1	0	0	0	0	0	3	1	0	0	2	0	3	3	0	1	2	0
Cre12.g500950.t1.2	Cre12.g500950.t1.2	6	6	6	Cre12.g500950.t1.2 Active subunit of chloroplast ClpP peptidase ALS=CLPP4 DBV=JGI5.5 GN=CLPP4 OS=Chlamydomonas reinhardtii SV=2 TOU=Cre	1	6	6	6	0	0	1	1	1	0	0	1	4	4	5	3	2	2	0	3	2	3	1	3	3	3	1	1	0	0	1	1	1	0	0	1	4	4	5	3	2	2	0	3
Cre12.g501000.t1.1	Cre12.g501000.t1.1	1	1	1	Cre12.g501000.t1.1 Triose-phosphate transporter DBV=JGI5.5 OS=Chlamydomonas reinhardtii SV=1 TOU=Cre	1	1	1	1	0	0	0	0	0	0	0	1	0	0	0	0	0	0	0	0	0	0	0	0	0	0	0	0	0	0	0	0	0	0	0	1	0	0	0	0	0	0	0	0
Cre12.g501100.t1.2	Cre12.g501100.t1.2	2	2	2	Cre12.g501100.t1.2 tRNA (uracil-5-)-methyltransferase ALS=TMU3 DBV=JGI5.5 GN=TMU3 OS=Chlamydomonas reinhardtii SV=2 TOU=Cre	1	2	2	2	0	0	0	0	0	0	0	0	1	1	1	0	0	1	1	1	0	1	0	0	0	1	0	0	0	0	0	0	0	0	0	0	1	1	1	0	0	1	1	1
Cre12.g502050.t1.2	Cre12.g502050.t1.2	1	1	1	Cre12.g502050.t1.2 None DBV=JGI5.5 OS=Chlamydomonas reinhardtii SV=2 TOU=Cre	1	1	1	1	0	0	1	0	0	0	0	0	0	0	0	0	0	0	0	0	0	0	0	0	0	0	0	0	0	0	1	0	0	0	0	0	0	0	0	0	0	0	0	0
Cre12.g502200.t1.2	Cre12.g502200.t1.2	9	9	9	Cre12.g502200.t1.2 None DBV=JGI5.5 OS=Chlamydomonas reinhardtii SV=2 TOU=Cre	1	9	9	9	1	0	1	0	0	0	0	1	3	3	4	1	2	5	3	2	3	3	3	2	4	3	2	1	1	0	1	0	0	0	0	1	3	3	4	1	2	5	3	2
Cre12.g503300.t1.2	Cre12.g503300.t1.2	10	10	10	Cre12.g503300.t1.2 None DBV=JGI5.5 OS=Chlamydomonas reinhardtii SV=2 TOU=Cre	1	10	10	10	2	3	1	2	2	0	0	0	4	3	3	3	2	4	0	0	4	3	1	2	0	3	0	0	2	3	1	2	2	0	0	0	4	3	3	3	2	4	0	0
Cre12.g503550.t1.2	Cre12.g503550.t1.2	3	3	3	Cre12.g503550.t1.2 2-C-methyl-D-erythritol 2,4-cyclodiphosphate synthase DBV=JGI5.5 OS=Chlamydomonas reinhardtii SV=2 TOU=Cre	1	3	3	3	0	0	0	2	0	0	1	1	1	3	1	0	3	2	2	2	1	1	1	1	2	2	2	3	0	0	0	2	0	0	1	1	1	3	1	0	3	2	2	2
Cre12.g504200.t1.2	Cre12.g504200.t1.2	5	5	5	Cre12.g504200.t1.2 Ribosomal protein S23, component of cytosolic 80S ribosome and 40S small subunit ALS=RPS23 DBV=JGI5.5 GN=RPS23 OS=Chlamydomonas reinhardtii SV=2 TOU=Cre	1	5	5	5	2	2	2	3	3	2	3	2	4	4	3	1	4	3	3	4	2	5	4	4	4	3	2	4	2	2	2	3	3	2	3	2	4	4	3	1	4	3	3	4
Cre12.g505150.t1.1	Cre12.g505150.t1.1	1	1	1	Cre12.g505150.t1.1 None DBV=JGI5.5 OS=Chlamydomonas reinhardtii SV=1 TOU=Cre	1	1	1	1	0	0	0	0	0	0	0	0	0	0	0	0	0	1	0	0	0	1	0	0	0	0	1	0	0	0	0	0	0	0	0	0	0	0	0	0	0	1	0	0
Cre12.g505850.t1.2	Cre12.g505850.t1.2	6	6	6	Cre12.g505850.t1.2 Chaperonin 23 ALS=CPN23 DBV=JGI5.5 GN=CPN23 OS=Chlamydomonas reinhardtii SV=2 TOU=Cre	1	6	6	6	0	1	0	1	0	0	0	0	1	4	1	2	1	3	1	0	0	4	1	2	1	2	0	1	0	1	0	1	0	0	0	0	1	4	1	2	1	3	1	0
Cre12.g507150.t1.2	Cre12.g507150.t1.2	4	4	4	Cre12.g507150.t1.2 None DBV=JGI5.5 OS=Chlamydomonas reinhardtii SV=2 TOU=Cre	1	4	4	4	0	0	0	0	1	2	0	0	1	3	2	0	0	0	0	0	0	0	0	1	0	0	0	0	0	0	0	0	1	2	0	0	1	3	2	0	0	0	0	0
Cre12.g507650.t2.1;Cre12.g507650.t1.2;Cre03.g175850.t1.1	Cre12.g507650.t2.1;Cre12.g507650.t1.2	6;6;1	6;6;1	6;6;1	Cre12.g507650.t2.1 Chloroplast DnaJ-like protein ALS=CDJ1 DBV=JGI5.5 GN=CDJ1 OS=Chlamydomonas reinhardtii SV=1 TOU=Cre;Cre12.g507650.t1.2 Chloroplast DnaJ-like protein ALS=CDJ1 DBV=JGI5.5 GN=CDJ1 OS=Chlamydomonas reinhardtii SV=2 TOU=Cre	3	6	6	6	2	1	1	1	0	0	0	0	2	3	1	1	0	1	0	1	4	3	1	0	0	0	0	0	2	1	1	1	0	0	0	0	2	3	1	1	0	1	0	1
Cre12.g508150.t1.2	Cre12.g508150.t1.2	28	28	28	Cre12.g508150.t1.2 None DBV=JGI5.5 OS=Chlamydomonas reinhardtii SV=2 TOU=Cre	1	28	28	28	3	2	5	3	1	2	4	3	13	16	8	10	8	10	16	12	13	14	10	11	13	10	14	10	3	2	5	3	1	2	4	3	13	16	8	10	8	10	16	12
Cre12.g508250.t1.1	Cre12.g508250.t1.1	2	2	2	Cre12.g508250.t1.1 None DBV=JGI5.5 OS=Chlamydomonas reinhardtii SV=1 TOU=Cre	1	2	2	2	0	0	0	0	0	0	0	0	0	0	0	1	0	0	1	0	0	0	0	0	0	0	0	0	0	0	0	0	0	0	0	0	0	0	0	1	0	0	1	0
Cre12.g508300.t1.1	Cre12.g508300.t1.1	4	4	4	Cre12.g508300.t1.1 None DBV=JGI5.5 OS=Chlamydomonas reinhardtii SV=1 TOU=Cre	1	4	4	4	1	1	0	2	1	1	0	0	2	2	0	2	2	3	0	0	2	3	2	2	0	2	0	0	1	1	0	2	1	1	0	0	2	2	0	2	2	3	0	0
Cre12.g508750.t1.2	Cre12.g508750.t1.2	12	12	12	Cre12.g508750.t1.2 Light-harvesting protein of photosystem I ALS=LHCA2 DBV=JGI5.5 GN=LHCA2 OS=Chlamydomonas reinhardtii SV=2 TOU=Cre	1	12	12	12	3	5	4	5	3	3	4	5	8	7	5	4	9	6	5	5	8	8	6	8	8	8	9	9	3	5	4	5	3	3	4	5	8	7	5	4	9	6	5	5
Cre12.g509050.t1.1	Cre12.g509050.t1.1	11	11	11	Cre12.g509050.t1.1 OEE2-like protein of thylakoid lumen ALS=PSBP3 DBV=JGI5.5 GN=PSBP3 OS=Chlamydomonas reinhardtii SV=1 TOU=Cre	1	11	11	11	1	4	4	3	6	3	4	4	8	9	11	3	10	7	9	9	7	6	9	7	10	6	10	9	1	4	4	3	6	3	4	4	8	9	11	3	10	7	9	9
Cre12.g509750.t1.2	Cre12.g509750.t1.2	38	38	38	Cre12.g509750.t1.2 Mitochondrial processing peptidase alpha subunit ALS=QCR2 DBV=JGI5.5 GN=QCR2 OS=Chlamydomonas reinhardtii SV=2 TOU=Cre	1	38	38	38	12	17	16	13	13	13	15	14	21	22	19	20	19	19	23	19	18	22	23	20	20	16	19	15	12	17	16	13	13	13	15	14	21	22	19	20	19	19	23	19
Cre12.g510050.t1.2	Cre12.g510050.t1.2	3	3	3	Cre12.g510050.t1.2 Copper target 1 protein ALS=CTH1 DBV=JGI5.5 GN=CTH1 OS=Chlamydomonas reinhardtii SV=2 TOU=Cre	1	3	3	3	0	0	0	0	0	0	0	0	1	0	1	1	0	0	0	0	0	0	0	0	0	0	1	0	0	0	0	0	0	0	0	0	1	0	1	1	0	0	0	0
Cre12.g510450.t1.2	Cre12.g510450.t1.2	3	3	3	Cre12.g510450.t1.2 Ribosomal protein S28, component of cytosolic 80S ribosome and 40S small subunit ALS=RPS28 DBV=JGI5.5 GN=RPS28 OS=Chlamydomonas reinhardtii SV=2 TOU=Cre	1	3	3	3	0	0	0	0	0	0	0	0	2	1	0	0	1	0	1	0	0	0	0	0	1	1	0	0	0	0	0	0	0	0	0	0	2	1	0	0	1	0	1	0
Cre12.g510550.t1.2	Cre12.g510550.t1.2	2	2	2	Cre12.g510550.t1.2 None DBV=JGI5.5 OS=Chlamydomonas reinhardtii SV=2 TOU=Cre	1	2	2	2	0	0	0	0	0	0	0	0	0	1	0	0	0	0	0	0	1	0	0	0	0	0	0	0	0	0	0	0	0	0	0	0	0	1	0	0	0	0	0	0
Cre12.g510650.t1.2	Cre12.g510650.t1.2	7	7	7	Cre12.g510650.t1.2 Fructose-1,6-bisphosphatase ALS=FBP1 DBV=JGI5.5 GN=FBP1 OS=Chlamydomonas reinhardtii SV=2 TOU=Cre	1	7	7	7	0	1	0	1	0	0	0	0	5	1	3	5	2	2	3	1	1	3	2	1	3	1	2	1	0	1	0	1	0	0	0	0	5	1	3	5	2	2	3	1
Cre12.g510950.t1.2	Cre12.g510950.t1.2	4	4	4	Cre12.g510950.t1.2 None DBV=JGI5.5 OS=Chlamydomonas reinhardtii SV=2 TOU=Cre	1	4	4	4	0	0	0	0	1	1	0	0	0	0	2	1	0	0	0	0	1	0	3	2	0	0	0	0	0	0	0	0	1	1	0	0	0	0	2	1	0	0	0	0
Cre12.g511850.t1.2	Cre12.g511850.t1.2	2	2	2	Cre12.g511850.t1.2 Glycogen Synthase Kinase ALS=GSK3 DBV=JGI5.5 GN=GSK3 OS=Chlamydomonas reinhardtii SV=2 TOU=Cre	1	2	2	2	0	0	0	0	0	0	0	0	2	0	0	0	1	0	0	0	0	0	1	0	1	0	1	0	0	0	0	0	0	0	0	0	2	0	0	0	1	0	0	0
Cre12.g512300.t1.2	Cre12.g512300.t1.2	31	31	31	Cre12.g512300.t1.2 None DBV=JGI5.5 OS=Chlamydomonas reinhardtii SV=2 TOU=Cre	1	31	31	31	5	3	1	6	5	7	0	0	13	12	14	16	10	12	2	1	5	13	13	9	10	14	0	0	5	3	1	6	5	7	0	0	13	12	14	16	10	12	2	1
Cre12.g512600.t1.2	Cre12.g512600.t1.2	7	7	7	Cre12.g512600.t1.2 Ribosomal protein L18, component of cytosolic 80S ribosome and 60S large subunit ALS=RPL18 DBV=JGI5.5 GN=RPL18 OS=Chlamydomonas reinhardtii SV=2 TOU=Cre	1	7	7	7	3	1	4	4	5	0	3	4	6	6	6	1	6	4	5	6	6	5	6	5	6	5	5	6	3	1	4	4	5	0	3	4	6	6	6	1	6	4	5	6
Cre12.g513200.t1.2	Cre12.g513200.t1.2	2	2	2	Cre12.g513200.t1.2 Enolase ALS=PGH1 DBV=JGI5.5 GN=PGH1 OS=Chlamydomonas reinhardtii SV=2 TOU=Cre	1	2	2	2	0	0	0	0	0	0	0	0	0	1	2	1	1	0	1	0	1	0	2	0	0	0	0	0	0	0	0	0	0	0	0	0	0	1	2	1	1	0	1	0
Cre12.g513950.t1.2	Cre12.g513950.t1.2	5	5	5	Cre12.g513950.t1.2 Iron-sulfur cluster assembly protein ALS=SUF4 DBV=JGI5.5 GN=SUF4 OS=Chlamydomonas reinhardtii SV=2 TOU=Cre	1	5	5	5	0	0	0	0	0	0	1	0	1	2	3	0	2	0	0	0	0	0	0	0	2	1	2	0	0	0	0	0	0	0	1	0	1	2	3	0	2	0	0	0
Cre12.g514050.t1.2	Cre12.g514050.t1.2	2	2	2	Cre12.g514050.t1.2 Ferredoxin-dependent glutamate synthase ALS=GSF1 DBV=JGI5.5 GN=GSF1 OS=Chlamydomonas reinhardtii SV=2 TOU=Cre	1	2	2	2	1	0	0	0	0	1	0	0	0	2	0	1	1	1	0	0	1	1	0	1	1	1	0	0	1	0	0	0	0	1	0	0	0	2	0	1	1	1	0	0
Cre12.g514200.t1.2	Cre12.g514200.t1.2	19	19	19	Cre12.g514200.t1.2 None DBV=JGI5.5 OS=Chlamydomonas reinhardtii SV=2 TOU=Cre	1	19	19	19	3	0	3	1	3	2	4	1	10	12	10	9	5	5	13	9	9	7	7	5	8	10	8	3	3	0	3	1	3	2	4	1	10	12	10	9	5	5	13	9
Cre12.g514500.t1.2	Cre12.g514500.t1.2	11	11	11	Cre12.g514500.t1.2 Ribosomal protein S11, component of cytosolic 80S ribosome and 40S small subunit ALS=RPS11 DBV=JGI5.5 GN=RPS11 OS=Chlamydomonas reinhardtii SV=2 TOU=Cre	1	11	11	11	6	6	6	7	6	5	6	7	9	9	8	3	9	9	9	11	9	10	10	9	11	9	10	9	6	6	6	7	6	5	6	7	9	9	8	3	9	9	9	11
Cre12.g514800.t1.1	Cre12.g514800.t1.1	2	2	2	Cre12.g514800.t1.1 None DBV=JGI5.5 OS=Chlamydomonas reinhardtii SV=1 TOU=Cre	1	2	2	2	0	0	0	0	0	0	0	0	0	0	0	1	0	0	0	0	0	0	1	0	1	0	0	0	0	0	0	0	0	0	0	0	0	0	0	1	0	0	0	0
Cre12.g514850.t1.2	Cre12.g514850.t1.2	73	73	72	Cre12.g514850.t1.2 Heat shock protein 90C ALS=HSP90C DBV=JGI5.5 GN=HSP90C OS=Chlamydomonas reinhardtii SV=2 TOU=Cre	1	73	73	72	29	42	28	28	19	25	1	5	50	56	41	50	39	44	7	14	49	55	40	45	37	41	8	18	29	42	28	28	19	25	1	5	50	56	41	50	39	44	7	14
Cre12.g515400.t1.1;Cre12.g515350.t2.1;Cre12.g515350.t1.1	Cre12.g515400.t1.1;Cre12.g515350.t2.1;Cre12.g515350.t1.1	1;1;1	1;1;1	1;1;1	Cre12.g515400.t1.1 None DBV=JGI5.5 OS=Chlamydomonas reinhardtii SV=1 TOU=Cre;Cre12.g515350.t2.1 None DBV=JGI5.5 OS=Chlamydomonas reinhardtii SV=1 TOU=Cre;Cre12.g515350.t1.1 None DBV=JGI5.5 OS=Chlamydomonas reinhardtii SV=1 TOU=Cre	3	1	1	1	0	0	0	0	0	0	0	0	0	1	0	0	0	0	0	0	0	1	1	0	0	0	1	0	0	0	0	0	0	0	0	0	0	1	0	0	0	0	0	0
Cre12.g515650.t1.2	Cre12.g515650.t1.2	8	8	8	Cre12.g515650.t1.2 Eukaryotic translation initiation factor 3, subunit K ALS=EIF3K DBV=JGI5.5 GN=EIF3K OS=Chlamydomonas reinhardtii SV=2 TOU=Cre	1	8	8	8	2	2	1	3	4	1	2	3	5	6	6	0	6	3	3	4	3	3	4	4	3	4	7	4	2	2	1	3	4	1	2	3	5	6	6	0	6	3	3	4
Cre12.g516200.t1.2;Cre17.g737250.t1.2	Cre12.g516200.t1.2	29;1	29;1	29;1	Cre12.g516200.t1.2 Elongation Factor 2 ALS=EFG2 DBV=JGI5.5 GN=EFG2 OS=Chlamydomonas reinhardtii SV=2 TOU=Cre	2	29	29	29	0	1	1	1	1	0	3	1	22	15	16	17	12	14	19	16	12	11	11	14	20	16	17	12	0	1	1	1	1	0	3	1	22	15	16	17	12	14	19	16
Cre12.g517150.t1.1	Cre12.g517150.t1.1	4	4	4	Cre12.g517150.t1.1 Adenylylphosphosulfate reductase ALS=APR1 DBV=JGI5.5 GN=APR1 OS=Chlamydomonas reinhardtii SV=1 TOU=Cre	1	4	4	4	0	0	0	0	0	0	0	0	1	2	0	1	1	1	0	0	1	0	0	0	0	0	0	0	0	0	0	0	0	0	0	0	1	2	0	1	1	1	0	0
Cre12.g517400.t1.2	Cre12.g517400.t1.2	8	8	8	Cre12.g517400.t1.2 Small Rab-related GTPase DBV=JGI5.5 OS=Chlamydomonas reinhardtii SV=2 TOU=Cre	1	8	8	8	1	0	1	3	1	0	1	3	5	6	6	0	5	3	1	3	4	4	3	2	3	4	6	4	1	0	1	3	1	0	1	3	5	6	6	0	5	3	1	3
Cre12.g517900.t1.1;Cre12.g518000.t1.1;Cre12.g518000.t2.1	Cre12.g517900.t1.1;Cre12.g518000.t1.1;Cre12.g518000.t2.1	8;4;4	8;4;4	8;4;4	Cre12.g517900.t1.1 Chloroplast-associated SecA protein ALS=SCA1 DBV=JGI5.5 GN=SCA1 OS=Chlamydomonas reinhardtii SV=1 TOU=Cre;Cre12.g518000.t1.1 Chloroplast-associated SecA protein ALS=SCA2 DBV=JGI5.5 GN=SCA2 OS=Chlamydomonas reinhardtii SV=1 TOU=Cre;Cre12.	3	8	8	8	0	0	0	0	0	0	0	0	2	3	0	1	0	3	1	0	0	1	1	0	0	1	0	0	0	0	0	0	0	0	0	0	2	3	0	1	0	3	1	0
Cre12.g519050.t2.1;Cre12.g519050.t1.1	Cre12.g519050.t2.1;Cre12.g519050.t1.1	1;1	1;1	1;1	Cre12.g519050.t2.1 None DBV=JGI5.5 OS=Chlamydomonas reinhardtii SV=1 TOU=Cre;Cre12.g519050.t1.1 None DBV=JGI5.5 OS=Chlamydomonas reinhardtii SV=1 TOU=Cre	2	1	1	1	0	0	0	0	0	0	0	0	1	0	1	0	0	1	0	0	0	0	1	0	1	1	0	0	0	0	0	0	0	0	0	0	1	0	1	0	0	1	0	0
Cre12.g519100.t1.2	Cre12.g519100.t1.2	10	10	10	Cre12.g519100.t1.2 None DBV=JGI5.5 OS=Chlamydomonas reinhardtii SV=2 TOU=Cre	1	10	10	10	1	1	1	2	1	0	0	0	3	6	2	4	3	4	0	0	3	4	2	4	2	5	0	0	1	1	1	2	1	0	0	0	3	6	2	4	3	4	0	0
Cre12.g519150.t1.2	Cre12.g519150.t1.2	1	1	1	Cre12.g519150.t1.2 None DBV=JGI5.5 OS=Chlamydomonas reinhardtii SV=2 TOU=Cre	1	1	1	1	0	0	0	0	0	0	0	0	0	1	0	0	0	0	0	0	0	0	0	0	0	0	0	0	0	0	0	0	0	0	0	0	0	1	0	0	0	0	0	0
Cre12.g519180.t2.1;Cre12.g519180.t1.1;Cre12.g519180.t3.1;Cre12.g519180.t4.1	Cre12.g519180.t2.1;Cre12.g519180.t1.1;Cre12.g519180.t3.1;Cre12.g519180.t4.1	4;4;2;2	4;4;2;2	4;4;2;2	Cre12.g519180.t2.1 None DBV=JGI5.5 OS=Chlamydomonas reinhardtii SV=1 TOU=Cre;Cre12.g519180.t1.1 None DBV=JGI5.5 OS=Chlamydomonas reinhardtii SV=1 TOU=Cre;Cre12.g519180.t3.1 None DBV=JGI5.5 OS=Chlamydomonas reinhardtii SV=1 TOU=Cre;Cre12.g519180.t4.1 None D	4	4	4	4	0	0	0	0	0	0	0	0	0	1	2	1	0	1	0	0	0	0	1	0	0	0	0	0	0	0	0	0	0	0	0	0	0	1	2	1	0	1	0	0
Cre12.g519300.t1.2	Cre12.g519300.t1.2	7	7	7	Cre12.g519300.t1.2 Predicted protein ALS=TEF9 DBV=JGI5.5 GN=TEF9 OS=Chlamydomonas reinhardtii SV=2 TOU=Cre	1	7	7	7	1	0	0	0	0	1	1	2	2	3	3	0	2	2	3	1	2	2	2	2	5	2	3	0	1	0	0	0	0	1	1	2	2	3	3	0	2	2	3	1
Cre12.g519350.t1.2	Cre12.g519350.t1.2	9	9	9	Cre12.g519350.t1.2 Prohibitin ALS=PHB2 DBV=JGI5.5 GN=PHB2 OS=Chlamydomonas reinhardtii SV=2 TOU=Cre	1	9	9	9	0	0	0	1	1	0	2	2	4	3	6	6	3	1	2	1	4	3	4	5	5	3	3	1	0	0	0	1	1	0	2	2	4	3	6	6	3	1	2	1
Cre12.g519700.t1.1	Cre12.g519700.t1.1	2	2	2	Cre12.g519700.t1.1 None DBV=JGI5.5 OS=Chlamydomonas reinhardtii SV=1 TOU=Cre	1	2	2	2	0	0	0	0	0	0	0	0	2	0	0	0	0	0	0	0	0	0	0	0	0	0	0	0	0	0	0	0	0	0	0	0	2	0	0	0	0	0	0	0
Cre12.g520500.t1.1	Cre12.g520500.t1.1	15	15	15	Cre12.g520500.t1.1 Acidic ribosomal protein P0, Ribosomal protein L10 ALS=RPP0 DBV=JGI5.5 GN=RPP0 OS=Chlamydomonas reinhardtii SV=1 TOU=Cre	1	15	15	15	5	3	5	5	5	5	5	5	11	7	11	8	7	6	10	5	7	6	3	5	5	5	8	5	5	3	5	5	5	5	5	5	11	7	11	8	7	6	10	5
Cre12.g520550.t1.2	Cre12.g520550.t1.2	2	2	2	Cre12.g520550.t1.2 Importin beta DBV=JGI5.5 OS=Chlamydomonas reinhardtii SV=2 TOU=Cre	1	2	2	2	0	0	0	0	1	0	1	0	0	0	0	0	0	0	0	0	0	0	0	0	0	0	0	0	0	0	0	0	1	0	1	0	0	0	0	0	0	0	0	0
Cre12.g520600.t1.2	Cre12.g520600.t1.2	1	1	1	Cre12.g520600.t1.2 Plastid ribosomal protein S6 ALS=PRPS6 DBV=JGI5.5 GN=PRPS6 OS=Chlamydomonas reinhardtii SV=2 TOU=Cre	1	1	1	1	0	0	0	0	0	0	0	0	0	1	0	0	0	0	0	0	0	0	0	1	1	0	0	0	0	0	0	0	0	0	0	0	0	1	0	0	0	0	0	0
Cre12.g522450.t1.2	Cre12.g522450.t1.2	3	3	3	Cre12.g522450.t1.2 COP-II coat subunit ALS=SEC31 DBV=JGI5.5 GN=SEC31 OS=Chlamydomonas reinhardtii SV=2 TOU=Cre	1	3	3	3	0	0	0	0	0	0	0	0	0	0	0	0	0	0	0	3	0	0	0	0	0	0	0	1	0	0	0	0	0	0	0	0	0	0	0	0	0	0	0	3
Cre12.g522950.t1.2	Cre12.g522950.t1.2	4	4	4	Cre12.g522950.t1.2 Chloroplast septum site-determining protein ALS=MIND1 DBV=JGI5.5 GN=MIND1 OS=Chlamydomonas reinhardtii SV=2 TOU=Cre	1	4	4	4	0	1	2	1	0	0	1	0	0	1	0	2	1	0	0	0	1	0	0	0	0	1	0	0	0	1	2	1	0	0	1	0	0	1	0	2	1	0	0	0
Cre12.g523300.t1.2;Cre12.g523340.t1.1;Cre12.g523340.t2.1	Cre12.g523300.t1.2	17;3;3	17;3;3	17;3;3	Cre12.g523300.t1.2 Glycosyltransferase ALS=GTR22 DBV=JGI5.5 GN=GTR22 OS=Chlamydomonas reinhardtii SV=2 TOU=Cre	3	17	17	17	2	1	3	0	2	1	4	4	6	7	6	1	4	4	6	4	4	7	5	5	9	6	6	4	2	1	3	0	2	1	4	4	6	7	6	1	4	4	6	4
Cre12.g523850.t1.2	Cre12.g523850.t1.2	20	20	20	Cre12.g523850.t1.2 Ubiquinol:cytochrome c oxidoreductase 50 kDa core 1 subunit ALS=QCR1 DBV=JGI5.5 GN=QCR1 OS=Chlamydomonas reinhardtii SV=2 TOU=Cre	1	20	20	20	3	6	4	6	4	2	7	6	9	9	12	9	8	10	15	13	4	9	12	14	13	8	12	9	3	6	4	6	4	2	7	6	9	9	12	9	8	10	15	13
Cre12.g525200.t1.2	Cre12.g525200.t1.2	10	10	10	Cre12.g525200.t1.2 Nucleolar protein, Component of C/D snoRNPs ALS=NOP56 DBV=JGI5.5 GN=NOP56 OS=Chlamydomonas reinhardtii SV=2 TOU=Cre	1	10	10	10	1	1	1	1	0	0	0	0	6	3	1	4	2	3	4	6	3	3	3	3	5	3	7	1	1	1	1	1	0	0	0	0	6	3	1	4	2	3	4	6
Cre12.g526800.t1.2	Cre12.g526800.t1.2	24	24	24	Cre12.g526800.t1.2 6-phosphogluconate dehydrogenase, decarboxylating ALS=GND1 DBV=JGI5.5 GN=GND1 OS=Chlamydomonas reinhardtii SV=2 TOU=Cre	1	24	24	24	5	3	4	8	5	4	6	4	8	5	7	6	5	10	9	3	8	5	3	4	7	4	11	6	5	3	4	8	5	4	6	4	8	5	7	6	5	10	9	3
Cre12.g527650.t1.1	Cre12.g527650.t1.1	2	2	2	Cre12.g527650.t1.1 None DBV=JGI5.5 OS=Chlamydomonas reinhardtii SV=1 TOU=Cre	1	2	2	2	0	0	0	0	0	0	0	0	0	0	1	0	0	0	0	0	0	1	1	0	0	0	1	0	0	0	0	0	0	0	0	0	0	0	1	0	0	0	0	0
Cre12.g527850.t1.1	Cre12.g527850.t1.1	1	1	1	Cre12.g527850.t1.1 Translin-like protein ALS=TRA1 DBV=JGI5.5 GN=TRA1 OS=Chlamydomonas reinhardtii SV=1 TOU=Cre	1	1	1	1	0	1	0	0	0	0	0	0	0	0	0	0	0	0	0	0	0	0	0	0	0	0	0	0	0	1	0	0	0	0	0	0	0	0	0	0	0	0	0	0
Cre12.g528000.t1.2	Cre12.g528000.t1.2	18	18	18	Cre12.g528000.t1.2 None DBV=JGI5.5 OS=Chlamydomonas reinhardtii SV=2 TOU=Cre	1	18	18	18	1	0	1	2	1	0	1	0	14	9	12	12	11	8	10	6	12	6	11	9	12	13	11	12	1	0	1	2	1	0	1	0	14	9	12	12	11	8	10	6
Cre12.g528400.t1.1	Cre12.g528400.t1.1	20	20	20	Cre12.g528400.t1.1 None DBV=JGI5.5 OS=Chlamydomonas reinhardtii SV=1 TOU=Cre	1	20	20	20	3	1	3	0	11	3	0	0	6	0	12	4	9	2	0	0	4	0	10	1	4	0	0	0	3	1	3	0	11	3	0	0	6	0	12	4	9	2	0	0
Cre12.g528700.t1.2	Cre12.g528700.t1.2	4	4	4	Cre12.g528700.t1.2 Tryptophan synthetase alpha subunit ALS=WSN1 DBV=JGI5.5 GN=WSN1 OS=Chlamydomonas reinhardtii SV=2 TOU=Cre	1	4	4	4	0	0	0	0	0	0	0	0	1	0	2	3	0	0	1	1	0	0	1	1	1	1	0	1	0	0	0	0	0	0	0	0	1	0	2	3	0	0	1	1
Cre12.g528750.t1.2	Cre12.g528750.t1.2	8	8	8	Cre12.g528750.t1.2 Ribosomal protein L12, component of cytosolic 80S ribosome and 60S large subunit ALS=RPL12 DBV=JGI5.5 GN=RPL12 OS=Chlamydomonas reinhardtii SV=2 TOU=Cre	1	8	8	8	2	3	3	2	4	1	3	2	5	4	4	3	4	3	3	3	4	3	3	4	4	4	5	3	2	3	3	2	4	1	3	2	5	4	4	3	4	3	3	3
Cre12.g529150.t1.2	Cre12.g529150.t1.2	2	2	2	Cre12.g529150.t1.2 Protein phosphatase 2C epsilon DBV=JGI5.5 OS=Chlamydomonas reinhardtii SV=2 TOU=Cre	1	2	2	2	0	0	0	0	0	0	1	0	2	1	1	0	1	0	1	1	2	0	0	0	1	0	1	0	0	0	0	0	0	0	1	0	2	1	1	0	1	0	1	1
Cre12.g529400.t1.2	Cre12.g529400.t1.2	4	4	4	Cre12.g529400.t1.2 Ribosomal protein S27e isoform 1, component of 80S ribosome and 40S small subunit ALS=RPS27e1 DBV=JGI5.5 GN=RPS27e1 OS=Chlamydomonas reinhardtii SV=2 TOU=Cre	1	4	4	4	2	1	1	2	2	2	2	2	4	4	4	3	4	4	4	4	4	4	4	4	4	4	4	4	2	1	1	2	2	2	2	2	4	4	4	3	4	4	4	4
Cre12.g529651.t1.1	Cre12.g529651.t1.1	6	6	6	Cre12.g529651.t1.1 None DBV=JGI5.5 OS=Chlamydomonas reinhardtii SV=1 TOU=Cre	1	6	6	6	0	1	0	0	2	1	1	2	3	4	4	5	4	5	3	4	4	3	5	5	4	4	4	3	0	1	0	0	2	1	1	2	3	4	4	5	4	5	3	4
Cre12.g530600.t1.1;Cre12.g530650.t2.1;Cre12.g530650.t1.1	Cre12.g530600.t1.1;Cre12.g530650.t2.1;Cre12.g530650.t1.1	4;4;4	4;4;4	4;4;4	Cre12.g530600.t1.1 Glutamine synthetase ALS=GLN3 DBV=JGI5.5 GN=GLN3 OS=Chlamydomonas reinhardtii SV=1 TOU=Cre;Cre12.g530650.t2.1 Glutamine synthetase ALS=GLN2 DBV=JGI5.5 GN=GLN2 OS=Chlamydomonas reinhardtii SV=1 TOU=Cre;Cre12.g530650.t1.1 Glutamine synthet	3	4	4	4	0	0	0	0	0	0	0	0	0	1	1	2	3	1	1	0	1	0	0	0	0	1	0	0	0	0	0	0	0	0	0	0	0	1	1	2	3	1	1	0
Cre12.g531450.t1.2	Cre12.g531450.t1.2	3	3	3	Cre12.g531450.t1.2 None DBV=JGI5.5 OS=Chlamydomonas reinhardtii SV=2 TOU=Cre	1	3	3	3	0	0	0	0	0	0	0	0	1	1	0	0	0	0	0	1	0	0	0	0	2	2	1	0	0	0	0	0	0	0	0	0	1	1	0	0	0	0	0	1
Cre12.g531900.t1.2	Cre12.g531900.t1.2	4	4	4	Cre12.g531900.t1.2 None DBV=JGI5.5 OS=Chlamydomonas reinhardtii SV=2 TOU=Cre	1	4	4	4	0	0	1	0	0	0	0	0	1	2	1	0	0	1	0	0	0	0	0	0	0	0	0	0	0	0	1	0	0	0	0	0	1	2	1	0	0	1	0	0
Cre12.g532100.t1.2	Cre12.g532100.t1.2	2	2	2	Cre12.g532100.t1.2 None DBV=JGI5.5 OS=Chlamydomonas reinhardtii SV=2 TOU=Cre	1	2	2	2	0	0	0	0	0	0	0	0	1	1	2	0	1	0	0	0	0	0	1	2	1	1	0	0	0	0	0	0	0	0	0	0	1	1	2	0	1	0	0	0
Cre12.g532550.t1.1	Cre12.g532550.t1.1	18	18	18	Cre12.g532550.t1.1 Ribosomal protein L13a, component of cytosolic 80S ribosome and 60S large subunit ALS=RPL13a DBV=JGI5.5 GN=RPL13a OS=Chlamydomonas reinhardtii SV=1 TOU=Cre	1	18	18	18	9	5	8	7	9	7	8	8	16	13	13	6	12	9	13	13	13	14	14	12	13	10	16	14	9	5	8	7	9	7	8	8	16	13	13	6	12	9	13	13
Cre12.g533351.t1.1;Cre11.g467575.t2.1;Cre11.g467575.t1.1	Cre12.g533351.t1.1	72;2;2	72;2;2	70;2;2	Cre12.g533351.t1.1 None DBV=JGI5.5 OS=Chlamydomonas reinhardtii SV=1 TOU=Cre	3	72	72	70	0	2	19	17	26	28	0	1	1	2	53	54	35	38	0	1	1	1	56	53	36	40	1	1	0	2	19	17	26	28	0	1	1	2	53	54	35	38	0	1
Cre12.g534350.t1.2	Cre12.g534350.t1.2	2	2	2	Cre12.g534350.t1.2 None DBV=JGI5.5 OS=Chlamydomonas reinhardtii SV=2 TOU=Cre	1	2	2	2	0	0	0	0	0	0	0	0	0	0	1	1	0	0	0	0	0	0	0	0	0	0	1	0	0	0	0	0	0	0	0	0	0	0	1	1	0	0	0	0
Cre12.g535700.t1.1	Cre12.g535700.t1.1	4	4	4	Cre12.g535700.t1.1 Heat shock protein 70D ALS=HSP70D DBV=JGI5.5 GN=HSP70D OS=Chlamydomonas reinhardtii SV=1 TOU=Cre	1	4	4	4	0	0	0	0	0	0	0	0	2	0	0	0	0	0	0	0	2	0	0	0	0	0	0	0	0	0	0	0	0	0	0	0	2	0	0	0	0	0	0	0
Cre12.g535851.t1.1	Cre12.g535851.t1.1	10	10	10	Cre12.g535851.t1.1 None DBV=JGI5.5 OS=Chlamydomonas reinhardtii SV=1 TOU=Cre	1	10	10	10	3	3	3	3	3	3	2	2	9	8	9	7	8	6	9	8	8	8	8	7	8	9	7	8	3	3	3	3	3	3	2	2	9	8	9	7	8	6	9	8
Cre12.g535900.t1.1;Cre04.g218250.t1.2	Cre12.g535900.t1.1	3;1	3;1	3;1	Cre12.g535900.t1.1 ARF-like GTPase ALS=ARL1 DBV=JGI5.5 GN=ARL1 OS=Chlamydomonas reinhardtii SV=1 TOU=Cre	2	3	3	3	1	0	1	1	0	0	0	0	0	2	2	0	1	1	1	1	1	2	1	2	1	1	1	1	1	0	1	1	0	0	0	0	0	2	2	0	1	1	1	1
Cre12.g537200.t1.2	Cre12.g537200.t1.2	14	14	14	Cre12.g537200.t1.2 2-oxoglutarate dehydrogenase, E1 subunit ALS=OGD1 DBV=JGI5.5 GN=OGD1 OS=Chlamydomonas reinhardtii SV=2 TOU=Cre	1	14	14	14	2	1	1	2	3	3	0	1	3	4	8	9	1	4	1	5	0	3	4	8	1	3	2	4	2	1	1	2	3	3	0	1	3	4	8	9	1	4	1	5
Cre12.g537450.t1.2	Cre12.g537450.t1.2	3	3	3	Cre12.g537450.t1.2 Cytochrome c oxidase 12 kDa subunit ALS=COX13 DBV=JGI5.5 GN=COX13 OS=Chlamydomonas reinhardtii SV=2 TOU=Cre	1	3	3	3	0	0	0	0	0	0	0	0	2	1	0	0	0	0	0	3	1	2	1	0	0	0	3	1	0	0	0	0	0	0	0	0	2	1	0	0	0	0	0	3
Cre12.g537581.t1.1	Cre12.g537581.t1.1	9	9	9	Cre12.g537581.t1.1 None DBV=JGI5.5 OS=Chlamydomonas reinhardtii SV=1 TOU=Cre	1	9	9	9	1	2	0	2	1	2	0	0	5	5	2	3	3	5	1	1	3	3	2	2	3	3	1	1	1	2	0	2	1	2	0	0	5	5	2	3	3	5	1	1
Cre12.g537800.t1.2	Cre12.g537800.t1.2	26	26	26	Cre12.g537800.t1.2 Ribosomal protein L7, component of cytosolic 80S ribosome and 60S large subunit ALS=RPL7 DBV=JGI5.5 GN=RPL7 OS=Chlamydomonas reinhardtii SV=2 TOU=Cre	1	26	26	26	10	4	8	13	9	10	15	13	17	17	17	15	18	14	16	14	17	13	16	14	17	17	16	15	10	4	8	13	9	10	15	13	17	17	17	15	18	14	16	14
Cre12.g539000.t1.2	Cre12.g539000.t1.2	5	5	5	Cre12.g539000.t1.2 CDP-Ethanolamine synthase ALS=ECT1 DBV=JGI5.5 GN=ECT1 OS=Chlamydomonas reinhardtii SV=2 TOU=Cre	1	5	5	5	1	0	0	0	0	0	1	0	2	2	2	2	0	1	3	1	0	0	2	1	1	0	2	1	1	0	0	0	0	0	1	0	2	2	2	2	0	1	3	1
Cre12.g540500.t1.2	Cre12.g540500.t1.2	4	4	4	Cre12.g540500.t1.2 None DBV=JGI5.5 OS=Chlamydomonas reinhardtii SV=2 TOU=Cre	1	4	4	4	0	0	0	0	0	0	0	0	0	0	1	0	0	0	0	0	1	0	0	0	2	2	0	0	0	0	0	0	0	0	0	0	0	0	1	0	0	0	0	0
Cre12.g541400.t1.2	Cre12.g541400.t1.2	2	2	2	Cre12.g541400.t1.2 None DBV=JGI5.5 OS=Chlamydomonas reinhardtii SV=2 TOU=Cre	1	2	2	2	0	0	0	0	0	0	0	0	0	0	0	0	1	0	2	0	0	1	0	0	0	0	0	0	0	0	0	0	0	0	0	0	0	0	0	0	1	0	2	0
Cre12.g541450.t1.2	Cre12.g541450.t1.2	1	1	1	Cre12.g541450.t1.2 None DBV=JGI5.5 OS=Chlamydomonas reinhardtii SV=2 TOU=Cre	1	1	1	1	0	0	0	0	0	0	0	0	1	0	1	1	1	1	1	1	1	1	1	1	1	1	0	1	0	0	0	0	0	0	0	0	1	0	1	1	1	1	1	1
Cre12.g541600.t1.2	Cre12.g541600.t1.2	12	12	12	Cre12.g541600.t1.2 None DBV=JGI5.5 OS=Chlamydomonas reinhardtii SV=2 TOU=Cre	1	12	12	12	1	0	1	1	1	1	1	0	5	6	7	7	4	4	4	2	5	8	7	5	6	6	5	3	1	0	1	1	1	1	1	0	5	6	7	7	4	4	4	2
Cre12.g541750.t1.1	Cre12.g541750.t1.1	19	19	19	Cre12.g541750.t1.1 None DBV=JGI5.5 OS=Chlamydomonas reinhardtii SV=1 TOU=Cre	1	19	19	19	2	2	1	0	0	0	0	0	15	9	0	1	0	1	0	0	12	9	0	1	1	0	0	0	2	2	1	0	0	0	0	0	15	9	0	1	0	1	0	0
Cre12.g549550.t1.2;Cre12.g542250.t1.1	Cre12.g549550.t1.2;Cre12.g542250.t1.1	23;23	23;23	20;20	Cre12.g549550.t1.2 Beta tubulin 2 ALS=TUB2 DBV=JGI5.5 GN=TUB2 OS=Chlamydomonas reinhardtii SV=2 TOU=Cre;Cre12.g542250.t1.1 Beta tubulin 1 ALS=TUB1 DBV=JGI5.5 GN=TUB1 OS=Chlamydomonas reinhardtii SV=1 TOU=Cre	2	23	23	20	10	13	15	11	9	6	13	11	21	21	19	18	16	18	18	17	20	19	19	18	21	19	20	18	10	13	15	11	9	6	13	11	21	21	19	18	16	18	18	17
Cre12.g542350.t1.2	Cre12.g542350.t1.2	3	3	3	Cre12.g542350.t1.2 None DBV=JGI5.5 OS=Chlamydomonas reinhardtii SV=2 TOU=Cre	1	3	3	3	0	0	0	0	0	0	0	0	1	0	1	0	0	0	0	0	0	1	2	0	0	0	0	0	0	0	0	0	0	0	0	0	1	0	1	0	0	0	0	0
Cre12.g544050.t1.1;Cre12.g544109.t1.1	Cre12.g544050.t1.1;Cre12.g544109.t1.1	5;4	5;4	5;4	Cre12.g544050.t1.1 None DBV=JGI5.5 OS=Chlamydomonas reinhardtii SV=1 TOU=Cre;Cre12.g544109.t1.1 None DBV=JGI5.5 OS=Chlamydomonas reinhardtii SV=1 TOU=Cre	2	5	5	5	0	0	0	0	0	0	0	0	2	0	3	1	0	0	1	1	0	0	0	0	1	0	2	0	0	0	0	0	0	0	0	0	2	0	3	1	0	0	1	1
Cre12.g546050.t1.2	Cre12.g546050.t1.2	13	13	13	Cre12.g546050.t1.2 1-deoxy-D-xylulose 5-phosphate reductoisomerase, chloroplast precursor ALS=DXR1 DBV=JGI5.5 GN=DXR1 OS=Chlamydomonas reinhardtii SV=2 TOU=Cre	1	13	13	13	1	2	1	0	1	0	0	0	5	4	3	2	4	4	0	0	4	3	2	1	1	3	0	0	1	2	1	0	1	0	0	0	5	4	3	2	4	4	0	0
Cre12.g547300.t1.1	Cre12.g547300.t1.1	3	3	3	Cre12.g547300.t1.1 None DBV=JGI5.5 OS=Chlamydomonas reinhardtii SV=1 TOU=Cre	1	3	3	3	0	0	0	0	0	0	0	0	0	1	2	0	0	1	1	1	0	1	1	1	0	1	0	0	0	0	0	0	0	0	0	0	0	1	2	0	0	1	1	1
Cre12.g547800.t1.1	Cre12.g547800.t1.1	2	2	2	Cre12.g547800.t1.1 None DBV=JGI5.5 OS=Chlamydomonas reinhardtii SV=1 TOU=Cre	1	2	2	2	0	0	0	0	0	0	0	0	1	0	1	0	0	0	0	0	0	0	0	0	0	0	0	0	0	0	0	0	0	0	0	0	1	0	1	0	0	0	0	0
Cre12.g548950.t1.2;Cre12.g548400.t1.2	Cre12.g548950.t1.2;Cre12.g548400.t1.2	10;10	6;6	6;6	Cre12.g548950.t1.2 Chlorophyll a/b binding protein of LHCII ALS=LHCBM7 DBV=JGI5.5 GN=LHCBM7 OS=Chlamydomonas reinhardtii SV=2 TOU=Cre;Cre12.g548400.t1.2 Light-harvesting protein of photosystem II ALS=LHCBM2 DBV=JGI5.5 GN=LHCBM2 OS=Chlamydomonas reinhardtii	2	10	6	6	4	5	4	4	4	4	5	4	7	8	8	7	7	7	9	6	9	7	6	6	8	6	5	7	2	2	2	2	2	2	3	2	4	5	5	5	4	4	5	3
Cre12.g549450.t1.2	Cre12.g549450.t1.2	4	4	4	Cre12.g549450.t1.2 None DBV=JGI5.5 OS=Chlamydomonas reinhardtii SV=2 TOU=Cre	1	4	4	4	0	0	0	1	0	0	1	0	2	1	0	1	1	0	0	0	1	2	0	0	1	1	1	2	0	0	0	1	0	0	1	0	2	1	0	1	1	0	0	0
Cre12.g549852.t1.1	Cre12.g549852.t1.1	2	2	2	Cre12.g549852.t1.1 None DBV=JGI5.5 OS=Chlamydomonas reinhardtii SV=1 TOU=Cre	1	2	2	2	0	0	0	0	0	0	0	0	0	0	1	1	1	0	0	0	0	1	0	1	0	1	0	0	0	0	0	0	0	0	0	0	0	0	1	1	1	0	0	0
Cre12.g550850.t1.2	Cre12.g550850.t1.2	18	18	18	Cre12.g550850.t1.2 Oxygen-evolving enhancer protein 2 of photosystem II ALS=PSBP1 DBV=JGI5.5 GN=PSBP1 OS=Chlamydomonas reinhardtii SV=2 TOU=Cre	1	18	18	18	5	1	6	3	4	2	4	4	15	14	16	1	10	12	13	13	10	8	12	12	9	12	14	10	5	1	6	3	4	2	4	4	15	14	16	1	10	12	13	13
Cre12.g552200.t1.2	Cre12.g552200.t1.2	22	21	21	Cre12.g552200.t1.2 Starch phosphorylase DBV=JGI5.5 OS=Chlamydomonas reinhardtii SV=2 TOU=Cre	1	22	21	21	4	5	5	2	1	3	0	0	8	7	3	4	4	12	0	0	8	7	2	0	3	3	0	0	3	5	5	1	1	2	0	0	8	6	3	4	3	12	0	0
Cre12.g552850.t1.1	Cre12.g552850.t1.1	1	1	1	Cre12.g552850.t1.1 Predicted protein ALS=CGL77 DBV=JGI5.5 GN=CGL77 OS=Chlamydomonas reinhardtii SV=1 TOU=Cre	1	1	1	1	0	0	1	0	0	0	0	0	0	0	1	0	1	0	0	0	0	0	0	0	0	0	0	0	0	0	1	0	0	0	0	0	0	0	1	0	1	0	0	0
Cre12.g553250.t1.2	Cre12.g553250.t1.2	9	9	9	Cre12.g553250.t1.2 Phosphofructokinase ALS=PFK2 DBV=JGI5.5 GN=PFK2 OS=Chlamydomonas reinhardtii SV=2 TOU=Cre	1	9	9	9	0	1	1	0	0	0	1	0	2	1	0	3	3	1	2	0	1	0	0	0	1	3	2	1	0	1	1	0	0	0	1	0	2	1	0	3	3	1	2	0
Cre12.g555550.t1.2	Cre12.g555550.t1.2	10	10	10	Cre12.g555550.t1.2 None DBV=JGI5.5 OS=Chlamydomonas reinhardtii SV=2 TOU=Cre	1	10	10	10	0	0	0	0	3	0	0	0	1	1	7	3	0	1	0	0	0	1	4	2	0	0	0	0	0	0	0	0	3	0	0	0	1	1	7	3	0	1	0	0
Cre12.g556050.t1.2	Cre12.g556050.t1.2	6	6	6	Cre12.g556050.t1.2 Plastid ribosomal protein L9 ALS=PRPL9 DBV=JGI5.5 GN=PRPL9 OS=Chlamydomonas reinhardtii SV=2 TOU=Cre	1	6	6	6	2	1	1	0	1	1	1	0	6	4	5	0	4	4	4	4	2	4	3	3	4	3	3	2	2	1	1	0	1	1	1	0	6	4	5	0	4	4	4	4
Cre12.g556228.t1.1	Cre12.g556228.t1.1	5	5	5	Cre12.g556228.t1.1 Type-II NADH dehydrogenase ALS=NDA7 DBV=JGI5.5 GN=NDA7 OS=Chlamydomonas reinhardtii SV=1 TOU=Cre	1	5	5	5	0	0	0	0	0	0	0	0	2	0	0	0	0	0	2	2	1	0	3	1	1	1	1	1	0	0	0	0	0	0	0	0	2	0	0	0	0	0	2	2
Cre12.g556250.t1.2	Cre12.g556250.t1.2	16	16	16	Cre12.g556250.t1.2 Septin-like protein ALS=sept-01 DBV=JGI5.5 GN=sept-01 OS=Chlamydomonas reinhardtii SV=2 TOU=Cre	1	16	16	16	1	0	1	1	3	0	1	0	7	7	10	7	6	8	6	4	4	7	8	8	8	6	10	7	1	0	1	1	3	0	1	0	7	7	10	7	6	8	6	4
Cre12.g557250.t2.1;Cre12.g557250.t1.2	Cre12.g557250.t2.1;Cre12.g557250.t1.2	4;4	4;4	4;4	Cre12.g557250.t2.1 None DBV=JGI5.5 OS=Chlamydomonas reinhardtii SV=1 TOU=Cre;Cre12.g557250.t1.2 None DBV=JGI5.5 OS=Chlamydomonas reinhardtii SV=2 TOU=Cre	2	4	4	4	0	0	0	0	1	0	0	0	0	1	1	0	1	1	1	0	1	1	1	1	3	1	2	0	0	0	0	0	1	0	0	0	0	1	1	0	1	1	1	0
Cre12.g558650.t1.1	Cre12.g558650.t1.1	15	15	15	Cre12.g558650.t1.1 Eukaryotic translation initiation factor 2B subunit 4, eIF-2B delta subunit DBV=JGI5.5 OS=Chlamydomonas reinhardtii SV=1 TOU=Cre	1	15	15	15	3	3	1	0	2	5	0	0	8	5	8	9	1	4	0	1	7	5	9	7	3	1	0	0	3	3	1	0	2	5	0	0	8	5	8	9	1	4	0	1
Cre12.g558900.t1.2	Cre12.g558900.t1.2	4	4	4	Cre12.g558900.t1.2 Cytochrome b6f complex subunit V ALS=PETO DBV=JGI5.5 GN=PETO OS=Chlamydomonas reinhardtii SV=2 TOU=Cre	1	4	4	4	0	1	1	1	0	2	0	0	3	4	4	0	3	3	4	4	3	3	2	4	3	3	3	2	0	1	1	1	0	2	0	0	3	4	4	0	3	3	4	4
Cre12.g559250.t1.2	Cre12.g559250.t1.2	3	3	3	Cre12.g559250.t1.2 14-3-3 protein ALS=FTT1 DBV=JGI5.5 GN=FTT1 OS=Chlamydomonas reinhardtii SV=2 TOU=Cre	1	3	3	3	0	0	0	0	0	0	2	0	0	0	0	1	0	0	0	0	1	1	1	1	0	0	1	0	0	0	0	0	0	0	2	0	0	0	0	1	0	0	0	0
Cre12.g559450.t1.1	Cre12.g559450.t1.1	2	2	2	Cre12.g559450.t1.1 None DBV=JGI5.5 OS=Chlamydomonas reinhardtii SV=1 TOU=Cre	1	2	2	2	0	0	0	0	0	0	0	0	1	0	0	0	0	0	0	0	0	0	1	0	1	0	0	0	0	0	0	0	0	0	0	0	1	0	0	0	0	0	0	0
Cre12.g560150.t1.2	Cre12.g560150.t1.2	10	10	10	Cre12.g560150.t1.2 Small Rab-related GTPase DBV=JGI5.5 OS=Chlamydomonas reinhardtii SV=2 TOU=Cre	1	10	10	10	1	3	2	1	5	2	3	3	8	8	4	2	3	5	6	4	4	5	2	6	4	5	4	4	1	3	2	1	5	2	3	3	8	8	4	2	3	5	6	4
Cre12.g560300.t3.1;Cre12.g560300.t2.1;Cre12.g560300.t1.2	Cre12.g560300.t3.1;Cre12.g560300.t2.1;Cre12.g560300.t1.2	11;11;11	11;11;11	11;11;11	Cre12.g560300.t3.1 None DBV=JGI5.5 OS=Chlamydomonas reinhardtii SV=1 TOU=Cre;Cre12.g560300.t2.1 None DBV=JGI5.5 OS=Chlamydomonas reinhardtii SV=1 TOU=Cre;Cre12.g560300.t1.2 None DBV=JGI5.5 OS=Chlamydomonas reinhardtii SV=2 TOU=Cre	3	11	11	11	1	1	2	1	5	1	3	2	5	5	9	4	6	3	7	3	3	2	3	6	4	5	5	4	1	1	2	1	5	1	3	2	5	5	9	4	6	3	7	3
Cre12.g560950.t1.2	Cre12.g560950.t1.2	6	6	6	Cre12.g560950.t1.2 Photosystem I reaction center subunit V ALS=PSAG DBV=JGI5.5 GN=PSAG OS=Chlamydomonas reinhardtii SV=2 TOU=Cre	1	6	6	6	4	4	4	5	4	5	4	4	6	6	5	2	6	6	5	5	6	5	5	5	4	6	6	6	4	4	4	5	4	5	4	4	6	6	5	2	6	6	5	5
Cre13.g561850.t1.1	Cre13.g561850.t1.1	25	25	25	Cre13.g561850.t1.1 None DBV=JGI5.5 OS=Chlamydomonas reinhardtii SV=1 TOU=Cre	1	25	25	25	8	13	10	12	10	11	13	13	15	17	13	12	19	15	20	20	15	17	11	12	17	16	20	16	8	13	10	12	10	11	13	13	15	17	13	12	19	15	20	20
Cre13.g562450.t1.2	Cre13.g562450.t1.2	5	5	5	Cre13.g562450.t1.2 Importin beta, RAN-binding protein 7,8 DBV=JGI5.5 OS=Chlamydomonas reinhardtii SV=2 TOU=Cre	1	5	5	5	0	0	0	0	0	0	0	0	1	2	0	0	0	0	0	0	1	0	1	1	1	0	2	0	0	0	0	0	0	0	0	0	1	2	0	0	0	0	0	0
Cre13.g562750.t1.2	Cre13.g562750.t1.2	5	5	5	Cre13.g562750.t1.2 None DBV=JGI5.5 OS=Chlamydomonas reinhardtii SV=2 TOU=Cre	1	5	5	5	0	0	0	0	0	0	0	0	2	2	5	2	1	0	1	2	2	1	2	0	1	2	2	0	0	0	0	0	0	0	0	0	2	2	5	2	1	0	1	2
Cre13.g562850.t1.2	Cre13.g562850.t1.2	5	5	5	Cre13.g562850.t1.2 Thylakoid formation protein ALS=THF1 DBV=JGI5.5 GN=THF1 OS=Chlamydomonas reinhardtii SV=2 TOU=Cre	1	5	5	5	0	0	0	1	0	0	1	0	3	2	2	2	2	2	1	1	2	2	2	2	2	2	1	0	0	0	0	1	0	0	1	0	3	2	2	2	2	2	1	1
Cre13.g563733.t2.1;Cre13.g563733.t1.1	Cre13.g563733.t2.1;Cre13.g563733.t1.1	4;3	4;3	4;3	Cre13.g563733.t2.1 None DBV=JGI5.5 OS=Chlamydomonas reinhardtii SV=1 TOU=Cre;Cre13.g563733.t1.1 None DBV=JGI5.5 OS=Chlamydomonas reinhardtii SV=1 TOU=Cre	2	4	4	4	0	0	0	0	0	0	0	0	0	0	2	1	1	0	0	0	1	0	2	0	1	1	0	0	0	0	0	0	0	0	0	0	0	0	2	1	1	0	0	0
Cre13.g564250.t1.2	Cre13.g564250.t1.2	13	13	13	Cre13.g564250.t1.2 Eukaryotic translation initiation factor 3, subunit A ALS=EIF3A DBV=JGI5.5 GN=EIF3A OS=Chlamydomonas reinhardtii SV=2 TOU=Cre	1	13	13	13	1	2	0	1	1	1	0	0	4	2	9	5	0	1	1	1	6	3	7	5	1	1	1	1	1	2	0	1	1	1	0	0	4	2	9	5	0	1	1	1
Cre13.g565450.t1.2;Cre13.g565321.t1.1	Cre13.g565450.t1.2	3;1	3;1	3;1	Cre13.g565450.t1.2 None DBV=JGI5.5 OS=Chlamydomonas reinhardtii SV=2 TOU=Cre	2	3	3	3	0	0	0	1	0	0	0	0	0	0	0	0	0	1	2	0	0	1	1	1	1	0	0	0	0	0	0	1	0	0	0	0	0	0	0	0	0	1	2	0
Cre13.g565750.t2.1;Cre13.g565750.t1.2	Cre13.g565750.t2.1;Cre13.g565750.t1.2	2;2	2;2	2;2	Cre13.g565750.t2.1 GTP-binding elongation factor ALS=EFG4 DBV=JGI5.5 GN=EFG4 OS=Chlamydomonas reinhardtii SV=1 TOU=Cre;Cre13.g565750.t1.2 GTP-binding elongation factor ALS=EFG4 DBV=JGI5.5 GN=EFG4 OS=Chlamydomonas reinhardtii SV=2 TOU=Cre	2	2	2	2	0	0	0	0	1	0	0	0	0	0	1	0	0	0	0	0	0	0	0	1	0	0	0	0	0	0	0	0	1	0	0	0	0	0	1	0	0	0	0	0
Cre13.g565800.t1.2	Cre13.g565800.t1.2	6	6	6	Cre13.g565800.t1.2 UDP-Glucose:protein transglucosylase ALS=UPT1 DBV=JGI5.5 GN=UPT1 OS=Chlamydomonas reinhardtii SV=2 TOU=Cre	1	6	6	6	0	0	0	0	1	1	0	0	1	2	4	2	0	0	0	0	1	1	4	1	0	1	0	0	0	0	0	0	1	1	0	0	1	2	4	2	0	0	0	0
Cre13.g565850.t1.1;REV__Cre09.g410650.t3.1;REV__Cre09.g410650.t1.2	Cre13.g565850.t1.1	31;1;1	31;1;1	31;1;1	Cre13.g565850.t1.1 Alpha subunit of COP-I complex ALS=COPA1 DBV=JGI5.5 GN=COPA1 OS=Chlamydomonas reinhardtii SV=1 TOU=Cre	3	31	31	31	2	0	2	2	4	1	1	0	13	12	14	15	6	10	15	7	10	12	15	10	10	10	11	5	2	0	2	2	4	1	1	0	13	12	14	15	6	10	15	7
Cre13.g566250.t1.2	Cre13.g566250.t1.2	8	8	8	Cre13.g566250.t1.2 None DBV=JGI5.5 OS=Chlamydomonas reinhardtii SV=2 TOU=Cre	1	8	8	8	2	2	0	2	3	1	0	0	6	3	3	1	3	2	0	0	5	6	3	6	1	2	0	0	2	2	0	2	3	1	0	0	6	3	3	1	3	2	0	0
Cre13.g566450.t1.2	Cre13.g566450.t1.2	3	3	3	Cre13.g566450.t1.2 None DBV=JGI5.5 OS=Chlamydomonas reinhardtii SV=2 TOU=Cre	1	3	3	3	0	0	0	0	0	0	0	0	0	0	0	0	0	1	0	0	0	0	0	1	1	0	1	0	0	0	0	0	0	0	0	0	0	0	0	0	0	1	0	0
Cre13.g567850.t1.2	Cre13.g567850.t1.2	4	4	4	Cre13.g567850.t1.2 None DBV=JGI5.5 OS=Chlamydomonas reinhardtii SV=2 TOU=Cre	1	4	4	4	0	1	0	0	0	0	0	0	0	0	2	3	0	0	0	0	0	3	0	1	0	0	0	1	0	1	0	0	0	0	0	0	0	0	2	3	0	0	0	0
Cre13.g567950.t1.2	Cre13.g567950.t1.2	17	17	17	Cre13.g567950.t1.2 ADP-glucose pyrophosphorylase large subunit 1 DBV=JGI5.5 OS=Chlamydomonas reinhardtii SV=2 TOU=Cre	1	17	17	17	2	2	1	0	1	0	1	3	9	8	8	7	6	6	7	5	6	5	9	6	8	7	6	3	2	2	1	0	1	0	1	3	9	8	8	7	6	6	7	5
Cre13.g568650.t1.2	Cre13.g568650.t1.2	26	26	26	Cre13.g568650.t1.2 Ribosomal protein S3a, component of cytosolic 80S ribosome and 40S small subunit ALS=RPS3a DBV=JGI5.5 GN=RPS3a OS=Chlamydomonas reinhardtii SV=2 TOU=Cre	1	26	26	26	6	10	10	9	11	8	7	8	14	16	21	18	14	10	14	11	16	13	18	18	19	18	14	16	6	10	10	9	11	8	7	8	14	16	21	18	14	10	14	11
Cre13.g568900.t1.2	Cre13.g568900.t1.2	7	7	7	Cre13.g568900.t1.2 Ribosomal protein L17, component of cytosolic 80S ribosome and 60S large subunit ALS=RPL17 DBV=JGI5.5 GN=RPL17 OS=Chlamydomonas reinhardtii SV=2 TOU=Cre	1	7	7	7	4	0	3	3	2	2	3	3	5	5	4	2	5	2	3	4	3	4	4	3	5	3	5	4	4	0	3	3	2	2	3	3	5	5	4	2	5	2	3	4
Cre13.g569250.t1.2	Cre13.g569250.t1.2	1	1	1	Cre13.g569250.t1.2 Predicted protein ALS=CGLD9 DBV=JGI5.5 GN=CGLD9 OS=Chlamydomonas reinhardtii SV=2 TOU=Cre	1	1	1	1	0	0	0	0	0	0	0	0	0	0	0	1	0	0	1	0	0	0	0	0	0	0	1	0	0	0	0	0	0	0	0	0	0	0	0	1	0	0	1	0
Cre13.g569600.t1.2	Cre13.g569600.t1.2	2	2	2	Cre13.g569600.t1.2 None DBV=JGI5.5 OS=Chlamydomonas reinhardtii SV=2 TOU=Cre	1	2	2	2	0	0	0	0	0	0	0	0	1	0	0	0	0	1	0	0	1	1	0	0	0	0	0	0	0	0	0	0	0	0	0	0	1	0	0	0	0	1	0	0
Cre13.g573351.t1.2	Cre13.g573351.t1.2	14	14	14	Cre13.g573351.t1.2 None DBV=JGI5.5 OS=Chlamydomonas reinhardtii SV=2 TOU=Cre	1	14	14	14	8	8	10	10	9	6	9	8	12	12	11	5	11	11	12	11	12	13	10	12	14	11	12	11	8	8	10	10	9	6	9	8	12	12	11	5	11	11	12	11
Cre13.g573400.t1.2	Cre13.g573400.t1.2	4	4	4	Cre13.g573400.t1.2 None DBV=JGI5.5 OS=Chlamydomonas reinhardtii SV=2 TOU=Cre	1	4	4	4	2	1	2	1	1	2	1	1	3	3	4	1	3	4	4	1	4	4	3	4	2	3	4	3	2	1	2	1	1	2	1	1	3	3	4	1	3	4	4	1
Cre13.g575800.t1.2	Cre13.g575800.t1.2	2	2	2	Cre13.g575800.t1.2 Indole-3-glycerol-phosphate synthase ALS=IGS1 DBV=JGI5.5 GN=IGS1 OS=Chlamydomonas reinhardtii SV=2 TOU=Cre	1	2	2	2	0	0	0	1	0	0	0	0	0	0	0	0	1	0	0	1	0	0	0	0	0	1	0	0	0	0	0	1	0	0	0	0	0	0	0	0	1	0	0	1
Cre13.g576400.t1.2	Cre13.g576400.t1.2	2	2	2	Cre13.g576400.t1.2 Branched-chain amino-acid transaminase DBV=JGI5.5 OS=Chlamydomonas reinhardtii SV=2 TOU=Cre	1	2	2	2	0	0	0	0	0	0	0	0	0	1	0	0	0	0	0	0	0	1	0	0	0	0	0	0	0	0	0	0	0	0	0	0	0	1	0	0	0	0	0	0
Cre13.g576650.t1.2	Cre13.g576650.t1.2	2	2	2	Cre13.g576650.t1.2 Bifunctional phosphoribosyl-AMP cyclohydrolase/phosphoribosyl-ATP pyrophosphatase ALS=HIS4 DBV=JGI5.5 GN=HIS4 OS=Chlamydomonas reinhardtii SV=2 TOU=Cre	1	2	2	2	0	0	0	0	0	0	0	0	1	0	0	1	1	0	0	0	0	0	1	0	0	0	0	0	0	0	0	0	0	0	0	0	1	0	0	1	1	0	0	0
Cre13.g576760.t1.1	Cre13.g576760.t1.1	4	4	4	Cre13.g576760.t1.1 None DBV=JGI5.5 OS=Chlamydomonas reinhardtii SV=1 TOU=Cre	1	4	4	4	0	0	0	0	0	0	1	0	4	2	2	0	2	1	1	2	3	0	2	1	3	2	3	2	0	0	0	0	0	0	1	0	4	2	2	0	2	1	1	2
Cre13.g579550.t1.1	Cre13.g579550.t1.1	8	8	8	Cre13.g579550.t1.1 Predicted protein ALS=CGL27 DBV=JGI5.5 GN=CGL27 OS=Chlamydomonas reinhardtii SV=1 TOU=Cre	1	8	8	8	1	1	2	4	1	0	0	0	3	3	4	2	3	4	0	0	5	2	1	1	4	4	0	0	1	1	2	4	1	0	0	0	3	3	4	2	3	4	0	0
Cre13.g579566.t2.1;Cre13.g579566.t1.1	Cre13.g579566.t2.1;Cre13.g579566.t1.1	2;2	2;2	2;2	Cre13.g579566.t2.1 None DBV=JGI5.5 OS=Chlamydomonas reinhardtii SV=1 TOU=Cre;Cre13.g579566.t1.1 None DBV=JGI5.5 OS=Chlamydomonas reinhardtii SV=1 TOU=Cre	2	2	2	2	0	0	0	0	0	0	0	0	0	0	0	0	0	0	0	0	0	2	0	0	0	0	0	0	0	0	0	0	0	0	0	0	0	0	0	0	0	0	0	0
Cre13.g579582.t1.1	Cre13.g579582.t1.1	2	2	2	Cre13.g579582.t1.1 None DBV=JGI5.5 OS=Chlamydomonas reinhardtii SV=1 TOU=Cre	1	2	2	2	0	1	0	0	0	1	0	0	2	0	0	1	0	1	0	0	0	1	0	0	0	0	0	0	0	1	0	0	0	1	0	0	2	0	0	1	0	1	0	0
Cre13.g581450.t2.1;Cre13.g581450.t1.2	Cre13.g581450.t2.1;Cre13.g581450.t1.2	3;3	3;3	3;3	Cre13.g581450.t2.1 26S proteasome regulatory subunit ALS=RPN7 DBV=JGI5.5 GN=RPN7 OS=Chlamydomonas reinhardtii SV=1 TOU=Cre;Cre13.g581450.t1.2 26S proteasome regulatory subunit ALS=RPN7 DBV=JGI5.5 GN=RPN7 OS=Chlamydomonas reinhardtii SV=2 TOU=Cre	2	3	3	3	0	0	0	0	0	0	0	0	1	0	2	1	0	0	0	0	1	0	0	0	0	1	3	0	0	0	0	0	0	0	0	0	1	0	2	1	0	0	0	0
Cre13.g581650.t1.2	Cre13.g581650.t1.2	4	4	4	Cre13.g581650.t1.2 Plastid ribosomal protein L7/L12 ALS=PRPL7 DBV=JGI5.5 GN=PRPL7 OS=Chlamydomonas reinhardtii SV=2 TOU=Cre	1	4	4	4	1	0	2	2	1	2	0	0	2	4	2	0	2	1	0	0	2	2	1	1	1	1	0	0	1	0	2	2	1	2	0	0	2	4	2	0	2	1	0	0
Cre13.g582800.t1.2	Cre13.g582800.t1.2	2	2	2	Cre13.g582800.t1.2 None DBV=JGI5.5 OS=Chlamydomonas reinhardtii SV=2 TOU=Cre	1	2	2	2	0	0	0	0	0	0	0	0	0	1	2	0	0	0	0	0	0	0	0	0	0	0	0	0	0	0	0	0	0	0	0	0	0	1	2	0	0	0	0	0
Cre13.g583550.t1.2	Cre13.g583550.t1.2	21	21	21	Cre13.g583550.t1.2 Vesicle inducing protein in plastids 1 ALS=VIP1 DBV=JGI5.5 GN=VIP1 OS=Chlamydomonas reinhardtii SV=2 TOU=Cre	1	21	21	21	7	3	7	7	3	5	0	0	10	9	10	12	13	10	0	0	16	14	8	9	6	7	0	1	7	3	7	7	3	5	0	0	10	9	10	12	13	10	0	0
Cre13.g584250.t1.2	Cre13.g584250.t1.2	3	3	3	Cre13.g584250.t1.2 None DBV=JGI5.5 OS=Chlamydomonas reinhardtii SV=2 TOU=Cre	1	3	3	3	0	0	0	0	0	0	0	0	1	0	1	2	1	1	0	0	1	0	1	0	0	1	0	0	0	0	0	0	0	0	0	0	1	0	1	2	1	1	0	0
Cre13.g585900.t1.2	Cre13.g585900.t1.2	3	3	3	Cre13.g585900.t1.2 Leukotriene A-4 hydrolase DBV=JGI5.5 OS=Chlamydomonas reinhardtii SV=2 TOU=Cre	1	3	3	3	0	0	0	0	0	0	0	0	2	1	2	0	0	0	0	1	0	0	1	0	2	1	1	0	0	0	0	0	0	0	0	0	2	1	2	0	0	0	0	1
Cre13.g587050.t1.2	Cre13.g587050.t1.2	4	4	4	Cre13.g587050.t1.2 Eukaryotic release factor ALS=ERF1 DBV=JGI5.5 GN=ERF1 OS=Chlamydomonas reinhardtii SV=2 TOU=Cre	1	4	4	4	0	0	0	0	0	0	0	0	2	1	3	1	1	1	2	1	1	1	2	2	1	3	2	0	0	0	0	0	0	0	0	0	2	1	3	1	1	1	2	1
Cre13.g587100.t1.2	Cre13.g587100.t1.2	4	4	4	Cre13.g587100.t1.2 Phycocyanobilin ferredoxin oxidoreductase-like protein DBV=JGI5.5 OS=Chlamydomonas reinhardtii SV=2 TOU=Cre	1	4	4	4	0	1	0	0	0	1	0	0	1	1	0	0	0	0	0	0	1	1	0	0	0	0	0	0	0	1	0	0	0	1	0	0	1	1	0	0	0	0	0	0
Cre13.g588100.t1.2	Cre13.g588100.t1.2	6	6	6	Cre13.g588100.t1.2 Peptidyl-prolyl cis-trans isomerase, cyclophilin-type DBV=JGI5.5 OS=Chlamydomonas reinhardtii SV=2 TOU=Cre	1	6	6	6	0	0	0	2	2	0	0	0	0	0	1	0	2	2	0	0	0	0	3	3	0	2	0	0	0	0	0	2	2	0	0	0	0	0	1	0	2	2	0	0
Cre13.g589167.t1.2	Cre13.g589167.t1.2	19	19	19	Cre13.g589167.t1.2 None DBV=JGI5.5 OS=Chlamydomonas reinhardtii SV=2 TOU=Cre	1	19	19	19	1	4	0	0	0	0	0	0	9	10	0	0	0	0	0	0	11	9	0	0	0	0	0	0	1	4	0	0	0	0	0	0	9	10	0	0	0	0	0	0
Cre13.g589450.t1.2;Cre13.g589350.t1.2;Cre42.g760347.t1.1	Cre13.g589450.t1.2	21;5;3	21;5;3	21;5;3	Cre13.g589450.t1.2 None DBV=JGI5.5 OS=Chlamydomonas reinhardtii SV=2 TOU=Cre	3	21	21	21	2	4	1	2	5	9	0	0	5	3	14	13	1	2	0	0	2	3	9	11	0	0	0	0	2	4	1	2	5	9	0	0	5	3	14	13	1	2	0	0
Cre13.g590950.t1.2	Cre13.g590950.t1.2	1	1	1	Cre13.g590950.t1.2 None DBV=JGI5.5 OS=Chlamydomonas reinhardtii SV=2 TOU=Cre	1	1	1	1	0	0	0	0	0	0	0	0	1	0	0	0	0	0	0	0	0	0	0	0	0	0	0	0	0	0	0	0	0	0	0	0	1	0	0	0	0	0	0	0
Cre13.g591400.t1.1	Cre13.g591400.t1.1	7	7	7	Cre13.g591400.t1.1 None DBV=JGI5.5 OS=Chlamydomonas reinhardtii SV=1 TOU=Cre	1	7	7	7	0	0	0	0	0	0	0	0	1	0	3	4	1	0	0	0	1	0	3	2	1	1	0	0	0	0	0	0	0	0	0	0	1	0	3	4	1	0	0	0
Cre13.g592200.t1.2	Cre13.g592200.t1.2	100	100	100	Cre13.g592200.t1.2 Glutamate synthase, NADH-dependent ALS=GSN1 DBV=JGI5.5 GN=GSN1 OS=Chlamydomonas reinhardtii SV=2 TOU=Cre	1	100	100	100	19	22	31	22	21	12	0	1	42	43	47	33	45	58	3	1	43	34	33	28	49	37	0	2	19	22	31	22	21	12	0	1	42	43	47	33	45	58	3	1
Cre13.g592450.t1.2	Cre13.g592450.t1.2	2	2	2	Cre13.g592450.t1.2 Epsilon subunit of COP-I complex ALS=COPE1 DBV=JGI5.5 GN=COPE1 OS=Chlamydomonas reinhardtii SV=2 TOU=Cre	1	2	2	2	0	0	0	0	0	0	0	0	1	2	2	1	2	1	1	1	1	1	2	1	1	1	1	1	0	0	0	0	0	0	0	0	1	2	2	1	2	1	1	1
Cre13.g603225.t1.1	Cre13.g603225.t1.1	8	8	8	Cre13.g603225.t1.1 None DBV=JGI5.5 OS=Chlamydomonas reinhardtii SV=1 TOU=Cre	1	8	8	8	0	1	0	2	0	0	0	1	5	3	4	6	0	6	0	0	5	3	4	4	3	4	0	0	0	1	0	2	0	0	0	1	5	3	4	6	0	6	0	0
Cre13.g603500.t1.2	Cre13.g603500.t1.2	4	4	4	Cre13.g603500.t1.2 None DBV=JGI5.5 OS=Chlamydomonas reinhardtii SV=2 TOU=Cre	1	4	4	4	0	0	0	2	0	0	0	0	0	1	0	1	0	1	0	0	0	0	0	0	1	1	0	0	0	0	0	2	0	0	0	0	0	1	0	1	0	1	0	0
Cre13.g603700.t1.2	Cre13.g603700.t1.2	6	6	6	Cre13.g603700.t1.2 Actin DBV=JGI5.5 OS=Chlamydomonas reinhardtii SV=2 TOU=Cre	1	6	6	6	0	1	1	3	1	1	4	1	0	1	2	0	0	1	1	2	0	0	2	1	1	0	0	1	0	1	1	3	1	1	4	1	0	1	2	0	0	1	1	2
Cre13.g604150.t1.2	Cre13.g604150.t1.2	2	2	2	Cre13.g604150.t1.2 None DBV=JGI5.5 OS=Chlamydomonas reinhardtii SV=2 TOU=Cre	1	2	2	2	0	0	0	0	0	0	0	0	0	0	0	0	1	1	0	0	0	0	0	0	0	0	0	0	0	0	0	0	0	0	0	0	0	0	0	0	1	1	0	0
Cre13.g604300.t1.2	Cre13.g604300.t1.2	1	1	1	Cre13.g604300.t1.2 None DBV=JGI5.5 OS=Chlamydomonas reinhardtii SV=2 TOU=Cre	1	1	1	1	0	0	0	0	0	0	0	0	0	0	0	0	0	0	1	0	0	0	0	0	0	0	0	1	0	0	0	0	0	0	0	0	0	0	0	0	0	0	1	0
Cre13.g604650.t2.1;Cre13.g604650.t1.2	Cre13.g604650.t2.1;Cre13.g604650.t1.2	7;7	7;7	7;7	Cre13.g604650.t2.1 None DBV=JGI5.5 OS=Chlamydomonas reinhardtii SV=1 TOU=Cre;Cre13.g604650.t1.2 None DBV=JGI5.5 OS=Chlamydomonas reinhardtii SV=2 TOU=Cre	2	7	7	7	1	1	0	0	1	0	0	0	2	4	2	2	0	2	0	0	4	3	3	2	0	0	0	0	1	1	0	0	1	0	0	0	2	4	2	2	0	2	0	0
Cre13.g607300.t1.2;Cre08.g385850.t1.2;Cre07.g341251.t1.1;Cre17.g736250.t1.2;Cre07.g320050.t1.1	Cre13.g607300.t1.2	9;1;1;1;1	9;1;1;1;1	8;0;0;0;0	Cre13.g607300.t1.2 Mitogen-Activated Protein Kinase ALS=MAPK5 DBV=JGI5.5 GN=MAPK5 OS=Chlamydomonas reinhardtii SV=2 TOU=Cre	5	9	9	8	0	0	1	0	0	0	1	0	1	3	1	0	1	0	0	0	1	0	1	0	1	2	1	0	0	0	1	0	0	0	1	0	1	3	1	0	1	0	0	0
Cre13.g607900.t1.1	Cre13.g607900.t1.1	21	21	21	Cre13.g607900.t1.1 None DBV=JGI5.5 OS=Chlamydomonas reinhardtii SV=1 TOU=Cre	1	21	21	21	3	4	14	7	4	5	0	0	7	4	4	3	10	9	0	0	6	5	1	4	4	3	0	0	3	4	14	7	4	5	0	0	7	4	4	3	10	9	0	0
Cre14.g608150.t1.1;Cre11.g467661.t1.1	Cre14.g608150.t1.1;Cre11.g467661.t1.1	2;1	2;1	2;1	Cre14.g608150.t1.1 None DBV=JGI5.5 OS=Chlamydomonas reinhardtii SV=1 TOU=Cre;Cre11.g467661.t1.1 None DBV=JGI5.5 OS=Chlamydomonas reinhardtii SV=1 TOU=Cre	2	2	2	2	1	0	1	1	1	1	1	1	1	1	2	1	1	1	1	1	1	1	1	1	1	1	1	1	1	0	1	1	1	1	1	1	1	1	2	1	1	1	1	1
Cre14.g610501.t1.1	Cre14.g610501.t1.1	14	14	14	Cre14.g610501.t1.1 None DBV=JGI5.5 OS=Chlamydomonas reinhardtii SV=1 TOU=Cre	1	14	14	14	2	0	1	3	1	2	1	2	3	6	5	4	9	9	10	6	4	4	4	4	1	1	7	3	2	0	1	3	1	2	1	2	3	6	5	4	9	9	10	6
Cre14.g611200.t1.2	Cre14.g611200.t1.2	3	3	3	Cre14.g611200.t1.2 None DBV=JGI5.5 OS=Chlamydomonas reinhardtii SV=2 TOU=Cre	1	3	3	3	0	0	0	1	1	0	0	0	1	1	2	0	3	3	0	0	1	2	1	0	2	1	0	0	0	0	0	1	1	0	0	0	1	1	2	0	3	3	0	0
Cre14.g611700.t1.1	Cre14.g611700.t1.1	6	6	6	Cre14.g611700.t1.1 Plastid lipid associated protein ALS=PLP8 DBV=JGI5.5 GN=PLP8 OS=Chlamydomonas reinhardtii SV=1 TOU=Cre	1	6	6	6	0	0	0	0	0	0	0	0	1	1	0	0	0	0	0	0	1	4	0	0	0	0	0	0	0	0	0	0	0	0	0	0	1	1	0	0	0	0	0	0
Cre14.g611750.t1.1	Cre14.g611750.t1.1	1	1	1	Cre14.g611750.t1.1 None DBV=JGI5.5 OS=Chlamydomonas reinhardtii SV=1 TOU=Cre	1	1	1	1	0	0	1	0	0	0	0	0	0	0	0	0	0	0	0	0	0	0	0	0	0	0	0	0	0	0	1	0	0	0	0	0	0	0	0	0	0	0	0	0
Cre14.g612000.t1.2	Cre14.g612000.t1.2	1	1	1	Cre14.g612000.t1.2 None DBV=JGI5.5 OS=Chlamydomonas reinhardtii SV=2 TOU=Cre	1	1	1	1	0	0	0	0	0	0	0	0	0	0	0	0	0	0	0	0	0	0	0	0	1	0	0	0	0	0	0	0	0	0	0	0	0	0	0	0	0	0	0	0
Cre14.g612450.t1.2	Cre14.g612450.t1.2	3	3	3	Cre14.g612450.t1.2 Plastid ribosomal protein L15 ALS=PRPL15 DBV=JGI5.5 GN=PRPL15 OS=Chlamydomonas reinhardtii SV=2 TOU=Cre	1	3	3	3	0	0	0	0	0	0	0	0	1	0	1	0	2	0	0	0	1	0	0	1	3	2	0	0	0	0	0	0	0	0	0	0	1	0	1	0	2	0	0	0
Cre14.g612700.t1.2	Cre14.g612700.t1.2	2	2	2	Cre14.g612700.t1.2 Flagellar Associated Protein ALS=FAP50 DBV=JGI5.5 GN=FAP50 OS=Chlamydomonas reinhardtii SV=2 TOU=Cre	1	2	2	2	0	0	0	0	0	0	0	0	0	0	1	0	0	0	0	0	0	0	1	0	0	0	0	0	0	0	0	0	0	0	0	0	0	0	1	0	0	0	0	0
Cre14.g614750.t1.1	Cre14.g614750.t1.1	7	7	7	Cre14.g614750.t1.1 None DBV=JGI5.5 OS=Chlamydomonas reinhardtii SV=1 TOU=Cre	1	7	7	7	2	0	2	0	0	0	0	0	6	3	3	2	4	3	1	0	5	3	2	2	4	4	1	0	2	0	2	0	0	0	0	0	6	3	3	2	4	3	1	0
Cre14.g615950.t1.1	Cre14.g615950.t1.1	5	5	5	Cre14.g615950.t1.1 None DBV=JGI5.5 OS=Chlamydomonas reinhardtii SV=1 TOU=Cre	1	5	5	5	1	0	1	0	2	0	1	0	4	2	2	3	1	1	1	2	1	1	2	0	2	2	2	0	1	0	1	0	2	0	1	0	4	2	2	3	1	1	1	2
Cre14.g616600.t1.2	Cre14.g616600.t1.2	4	4	4	Cre14.g616600.t1.2 None DBV=JGI5.5 OS=Chlamydomonas reinhardtii SV=2 TOU=Cre	1	4	4	4	0	1	0	0	0	0	0	0	2	3	0	0	0	2	0	0	1	1	0	0	0	0	0	0	0	1	0	0	0	0	0	0	2	3	0	0	0	2	0	0
Cre14.g617400.t1.2	Cre14.g617400.t1.2	13	3	3	Cre14.g617400.t1.2 Heat shock protein 22F ALS=HSP22F DBV=JGI5.5 GN=HSP22F OS=Chlamydomonas reinhardtii SV=2 TOU=Cre	1	13	3	3	0	7	0	6	0	7	0	6	0	10	0	11	1	9	0	10	0	9	0	10	0	8	0	10	0	0	0	0	0	0	0	0	0	1	0	1	0	0	0	1
Cre14.g617450.t1.2	Cre14.g617450.t1.2	13	13	3	Cre14.g617450.t1.2 Heat shock protein 22E ALS=HSP22E DBV=JGI5.5 GN=HSP22E OS=Chlamydomonas reinhardtii SV=2 TOU=Cre	1	13	13	3	0	7	0	6	0	8	0	7	0	12	0	12	1	11	0	11	0	11	0	8	0	9	0	9	0	7	0	6	0	8	0	7	0	12	0	12	1	11	0	11
Cre14.g617900.t1.2	Cre14.g617900.t1.2	4	4	4	Cre14.g617900.t1.2 Ribosomal protein L35, component of cytosolic 80S ribosome and 60S large subunit ALS=RPL35 DBV=JGI5.5 GN=RPL35 OS=Chlamydomonas reinhardtii SV=2 TOU=Cre	1	4	4	4	0	0	0	0	0	0	0	0	2	1	1	0	3	0	1	1	1	2	2	2	4	1	2	3	0	0	0	0	0	0	0	0	2	1	1	0	3	0	1	1
Cre14.g619100.t1.2	Cre14.g619100.t1.2	9	9	9	Cre14.g619100.t1.2 Inactive subunit of chloroplast ClpP complex ALS=CLPR1 DBV=JGI5.5 GN=CLPR1 OS=Chlamydomonas reinhardtii SV=2 TOU=Cre	1	9	9	9	3	1	4	5	3	1	4	4	6	4	6	5	5	6	6	6	2	4	6	5	6	4	5	5	3	1	4	5	3	1	4	4	6	4	6	5	5	6	6	6
Cre14.g619133.t1.1	Cre14.g619133.t1.1	8	8	8	Cre14.g619133.t1.1 None DBV=JGI5.5 OS=Chlamydomonas reinhardtii SV=1 TOU=Cre	1	8	8	8	3	1	1	1	3	0	5	0	2	0	2	1	2	0	2	1	1	0	1	0	3	0	2	0	3	1	1	1	3	0	5	0	2	0	2	1	2	0	2	1
Cre14.g621351.t1.1	Cre14.g621351.t1.1	2	2	2	Cre14.g621351.t1.1 None DBV=JGI5.5 OS=Chlamydomonas reinhardtii SV=1 TOU=Cre	1	2	2	2	0	0	1	0	0	0	0	0	0	0	0	0	0	1	0	0	1	1	0	1	0	0	0	0	0	0	1	0	0	0	0	0	0	0	0	0	0	1	0	0
Cre14.g621450.t1.2	Cre14.g621450.t1.2	8	8	8	Cre14.g621450.t1.2 Ribosomal protein L5, component of cytosolic 80S ribosome and 60S large subunit ALS=RPL5 DBV=JGI5.5 GN=RPL5 OS=Chlamydomonas reinhardtii SV=2 TOU=Cre	1	8	8	8	2	1	2	3	5	3	3	0	5	5	6	4	4	4	5	5	4	3	2	5	3	5	5	4	2	1	2	3	5	3	3	0	5	5	6	4	4	4	5	5
Cre14.g621650.t1.1	Cre14.g621650.t1.1	2	2	2	Cre14.g621650.t1.1 None DBV=JGI5.5 OS=Chlamydomonas reinhardtii SV=1 TOU=Cre	1	2	2	2	1	1	1	0	0	1	0	0	1	2	2	2	1	2	0	2	1	1	2	0	1	0	1	1	1	1	1	0	0	1	0	0	1	2	2	2	1	2	0	2
Cre14.g624201.t1.1	Cre14.g624201.t1.1	2	2	2	Cre14.g624201.t1.1 None DBV=JGI5.5 OS=Chlamydomonas reinhardtii SV=1 TOU=Cre	1	2	2	2	0	0	0	0	0	0	0	0	0	1	1	1	0	0	0	0	0	0	0	0	1	1	1	0	0	0	0	0	0	0	0	0	0	1	1	1	0	0	0	0
Cre14.g624850.t1.1	Cre14.g624850.t1.1	2	2	2	Cre14.g624850.t1.1 None DBV=JGI5.5 OS=Chlamydomonas reinhardtii SV=1 TOU=Cre	1	2	2	2	1	1	0	0	0	0	0	0	2	2	1	0	2	1	0	0	1	1	2	1	2	0	0	0	1	1	0	0	0	0	0	0	2	2	1	0	2	1	0	0
Cre14.g625400.t1.1	Cre14.g625400.t1.1	7	7	7	Cre14.g625400.t1.1 26S proteasome regulatory subunit ALS=RPT1 DBV=JGI5.5 GN=RPT1 OS=Chlamydomonas reinhardtii SV=1 TOU=Cre	1	7	7	7	0	0	0	0	1	1	0	0	1	3	2	2	1	0	5	0	0	2	2	2	3	0	1	1	0	0	0	0	1	1	0	0	1	3	2	2	1	0	5	0
Cre14.g625750.t2.1;Cre14.g625750.t1.2	Cre14.g625750.t2.1;Cre14.g625750.t1.2	3;3	3;3	3;3	Cre14.g625750.t2.1 22 kDa translocon at the inner membrane of chloroplasts ALS=TIC22 DBV=JGI5.5 GN=TIC22 OS=Chlamydomonas reinhardtii SV=1 TOU=Cre;Cre14.g625750.t1.2 22 kDa translocon at the inner membrane of chloroplasts ALS=TIC22 DBV=JGI5.5 GN=TIC22 OS=C	2	3	3	3	0	0	0	0	0	0	0	0	0	0	1	2	1	0	0	0	0	1	1	2	0	0	0	0	0	0	0	0	0	0	0	0	0	0	1	2	1	0	0	0
Cre14.g626200.t1.1	Cre14.g626200.t1.1	2	2	2	Cre14.g626200.t1.1 None DBV=JGI5.5 OS=Chlamydomonas reinhardtii SV=1 TOU=Cre	1	2	2	2	0	0	0	0	0	0	0	0	1	0	1	0	1	0	0	0	1	1	2	0	0	0	1	0	0	0	0	0	0	0	0	0	1	0	1	0	1	0	0	0
Cre14.g630100.t1.2	Cre14.g630100.t1.2	13	13	13	Cre14.g630100.t1.2 Ribosomal protein L13, component of cytosolic 80S ribosome and 60S large subunit ALS=RPL13 DBV=JGI5.5 GN=RPL13 OS=Chlamydomonas reinhardtii SV=2 TOU=Cre	1	13	13	13	2	2	2	2	1	0	3	2	6	7	8	3	5	4	7	6	8	6	6	7	9	8	5	8	2	2	2	2	1	0	3	2	6	7	8	3	5	4	7	6
Cre14.g630301.t1.1	Cre14.g630301.t1.1	2	2	2	Cre14.g630301.t1.1 None DBV=JGI5.5 OS=Chlamydomonas reinhardtii SV=1 TOU=Cre	1	2	2	2	0	0	0	0	0	0	0	0	1	0	1	0	0	1	0	0	1	1	0	0	1	0	0	0	0	0	0	0	0	0	0	0	1	0	1	0	0	1	0	0
Cre14.g630847.t1.1;Cre14.g630835.t1.1	Cre14.g630847.t1.1	16;2	16;2	16;2	Cre14.g630847.t1.1 None DBV=JGI5.5 OS=Chlamydomonas reinhardtii SV=1 TOU=Cre	2	16	16	16	1	4	4	1	1	2	0	0	10	8	10	7	6	11	6	2	10	7	7	6	7	10	3	1	1	4	4	1	1	2	0	0	10	8	10	7	6	11	6	2
Cre14.g631900.t1.2	Cre14.g631900.t1.2	5	5	5	Cre14.g631900.t1.2 None DBV=JGI5.5 OS=Chlamydomonas reinhardtii SV=2 TOU=Cre	1	5	5	5	1	1	1	0	2	1	2	2	4	5	5	3	4	4	5	3	5	2	1	4	1	5	3	5	1	1	1	0	2	1	2	2	4	5	5	3	4	4	5	3
Cre14.g632000.t1.1	Cre14.g632000.t1.1	29	29	29	Cre14.g632000.t1.1 GrpE nucleotide release factor ALS=CGE2 DBV=JGI5.5 GN=CGE2 OS=Chlamydomonas reinhardtii SV=1 TOU=Cre	1	29	29	29	9	9	0	0	0	0	0	0	18	17	0	0	0	0	0	0	16	17	0	0	0	0	0	0	9	9	0	0	0	0	0	0	18	17	0	0	0	0	0	0
Cre14.g632775.t1.1	Cre14.g632775.t1.1	13	13	13	Cre14.g632775.t1.1 None DBV=JGI5.5 OS=Chlamydomonas reinhardtii SV=1 TOU=Cre	1	13	13	13	0	0	1	1	2	0	0	2	5	5	1	3	5	4	4	3	4	0	4	4	6	4	5	0	0	0	1	1	2	0	0	2	5	5	1	3	5	4	4	3
Cre15.g635600.t1.2	Cre15.g635600.t1.2	6	6	6	Cre15.g635600.t1.2 None DBV=JGI5.5 OS=Chlamydomonas reinhardtii SV=2 TOU=Cre	1	6	6	6	1	0	0	0	0	0	0	0	3	1	1	3	0	0	0	1	4	2	0	2	0	1	0	0	1	0	0	0	0	0	0	0	3	1	1	3	0	0	0	1
Cre15.g635650.t2.1;Cre15.g635650.t1.2	Cre15.g635650.t2.1;Cre15.g635650.t1.2	9;9	9;9	9;9	Cre15.g635650.t2.1 None DBV=JGI5.5 OS=Chlamydomonas reinhardtii SV=1 TOU=Cre;Cre15.g635650.t1.2 None DBV=JGI5.5 OS=Chlamydomonas reinhardtii SV=2 TOU=Cre	2	9	9	9	0	1	1	1	0	0	0	0	4	2	0	1	1	2	0	0	1	2	1	1	0	1	0	0	0	1	1	1	0	0	0	0	4	2	0	1	1	2	0	0
Cre15.g635850.t2.1;Cre15.g635850.t1.2	Cre15.g635850.t2.1;Cre15.g635850.t1.2	8;8	8;8	8;8	Cre15.g635850.t2.1 Mitochondrial F1F0 ATP synthase, gamma subunit ALS=ATP3 DBV=JGI5.5 GN=ATP3 OS=Chlamydomonas reinhardtii SV=1 TOU=Cre;Cre15.g635850.t1.2 Mitochondrial F1F0 ATP synthase, gamma subunit ALS=ATP3 DBV=JGI5.5 GN=ATP3 OS=Chlamydomonas reinhardt	2	8	8	8	4	2	3	0	5	2	4	1	5	6	5	5	3	7	5	6	2	3	1	3	2	5	4	3	4	2	3	0	5	2	4	1	5	6	5	5	3	7	5	6
Cre15.g637761.t3.1;Cre15.g637761.t2.1;Cre15.g637761.t1.2	Cre15.g637761.t3.1;Cre15.g637761.t2.1;Cre15.g637761.t1.2	14;14;14	14;14;14	14;14;14	Cre15.g637761.t3.1 None DBV=JGI5.5 OS=Chlamydomonas reinhardtii SV=1 TOU=Cre;Cre15.g637761.t2.1 None DBV=JGI5.5 OS=Chlamydomonas reinhardtii SV=1 TOU=Cre;Cre15.g637761.t1.2 None DBV=JGI5.5 OS=Chlamydomonas reinhardtii SV=2 TOU=Cre	3	14	14	14	1	1	1	3	2	1	1	2	3	5	5	4	3	5	4	2	6	4	8	3	6	6	1	2	1	1	1	3	2	1	1	2	3	5	5	4	3	5	4	2
Cre15.g640250.t2.1;Cre15.g640250.t1.2;Cre15.g640652.t1.1	Cre15.g640250.t2.1;Cre15.g640250.t1.2;Cre15.g640652.t1.1	8;8;5	8;8;5	8;8;5	Cre15.g640250.t2.1 None DBV=JGI5.5 OS=Chlamydomonas reinhardtii SV=1 TOU=Cre;Cre15.g640250.t1.2 None DBV=JGI5.5 OS=Chlamydomonas reinhardtii SV=2 TOU=Cre;Cre15.g640652.t1.1 None DBV=JGI5.5 OS=Chlamydomonas reinhardtii SV=1 TOU=Cre	3	8	8	8	1	0	0	0	0	0	0	0	6	3	4	0	1	0	0	0	4	1	1	1	1	0	0	0	1	0	0	0	0	0	0	0	6	3	4	0	1	0	0	0
Cre15.g641200.t1.2	Cre15.g641200.t1.2	20	20	20	Cre15.g641200.t1.2 None DBV=JGI5.5 OS=Chlamydomonas reinhardtii SV=2 TOU=Cre	1	20	20	20	11	8	12	11	14	12	11	11	17	16	18	16	16	16	14	12	11	16	15	16	16	17	14	14	11	8	12	11	14	12	11	11	17	16	18	16	16	16	14	12
Cre15.g641800.t1.2	Cre15.g641800.t1.2	3	3	3	Cre15.g641800.t1.2 Small Rab-related GTPase DBV=JGI5.5 OS=Chlamydomonas reinhardtii SV=2 TOU=Cre	1	3	3	3	0	0	0	0	0	0	0	0	1	2	1	0	0	1	0	1	0	1	0	0	0	0	0	1	0	0	0	0	0	0	0	0	1	2	1	0	0	1	0	1
Cre15.g643550.t1.2	Cre15.g643550.t1.2	10	10	10	Cre15.g643550.t1.2 Pyridoxin biosynthesis protein ALS=PDX1 DBV=JGI5.5 GN=PDX1 OS=Chlamydomonas reinhardtii SV=2 TOU=Cre	1	10	10	10	0	0	0	0	2	1	0	0	1	1	7	6	0	0	0	0	1	0	0	2	1	0	0	0	0	0	0	0	2	1	0	0	1	1	7	6	0	0	0	0
Cre15.g643600.t1.2	Cre15.g643600.t1.2	16	16	16	Cre15.g643600.t1.2 Iron-sulfur cluster assembly protein ALS=SUF2 DBV=JGI5.5 GN=SUF2 OS=Chlamydomonas reinhardtii SV=2 TOU=Cre	1	16	16	16	4	1	5	4	3	2	4	3	9	7	7	7	5	9	9	7	4	4	8	6	10	9	8	2	4	1	5	4	3	2	4	3	9	7	7	7	5	9	9	7
Cre15.g644051.t1.1	Cre15.g644051.t1.1	4	4	4	Cre15.g644051.t1.1 None DBV=JGI5.5 OS=Chlamydomonas reinhardtii SV=1 TOU=Cre	1	4	4	4	0	1	0	0	0	0	0	0	1	3	0	1	0	0	0	0	0	0	0	0	1	0	0	0	0	1	0	0	0	0	0	0	1	3	0	1	0	0	0	0
Cre16.g649400.t1.2	Cre16.g649400.t1.2	3	3	3	Cre16.g649400.t1.2 Putative rRNA (guanine-N2-)-methyltransferase DBV=JGI5.5 OS=Chlamydomonas reinhardtii SV=2 TOU=Cre	1	3	3	3	0	0	0	0	0	0	0	0	1	0	0	0	0	2	0	0	1	1	0	0	0	0	1	0	0	0	0	0	0	0	0	0	1	0	0	0	0	2	0	0
Cre16.g649650.t1.1	Cre16.g649650.t1.1	3	3	3	Cre16.g649650.t1.1 None DBV=JGI5.5 OS=Chlamydomonas reinhardtii SV=1 TOU=Cre	1	3	3	3	1	0	2	2	2	0	1	1	1	0	2	0	2	1	1	1	1	1	1	1	0	0	1	1	1	0	2	2	2	0	1	1	1	0	2	0	2	1	1	1
Cre16.g650200.t1.1	Cre16.g650200.t1.1	8	8	8	Cre16.g650200.t1.1 Mitochondrial substrate carrier protein, possible folate carrier DBV=JGI5.5 OS=Chlamydomonas reinhardtii SV=1 TOU=Cre	1	8	8	8	1	0	1	0	0	0	1	1	2	3	5	3	2	2	2	3	1	2	2	0	0	4	4	2	1	0	1	0	0	0	1	1	2	3	5	3	2	2	2	3
Cre16.g650550.t2.1;Cre16.g650550.t1.2	Cre16.g650550.t2.1;Cre16.g650550.t1.2	4;4	4;4	1;1	Cre16.g650550.t2.1 Flagellar Associated Protein, nucleoside diphosphate kinase-like ALS=FAP103 DBV=JGI5.5 GN=FAP103 OS=Chlamydomonas reinhardtii SV=1 TOU=Cre;Cre16.g650550.t1.2 Flagellar Associated Protein, nucleoside diphosphate kinase-like ALS=FAP103 DBV	2	4	4	1	1	0	0	1	1	0	0	0	0	2	3	0	1	0	1	0	2	2	2	1	1	0	0	0	1	0	0	1	1	0	0	0	0	2	3	0	1	0	1	0
Cre16.g650750.t1.1	Cre16.g650750.t1.1	6	6	6	Cre16.g650750.t1.1 Flagella Associated Protein ALS=FAP268 DBV=JGI5.5 GN=FAP268 OS=Chlamydomonas reinhardtii SV=1 TOU=Cre	1	6	6	6	0	0	0	0	2	0	0	0	2	1	5	3	1	0	0	0	0	0	2	2	0	0	0	0	0	0	0	0	2	0	0	0	2	1	5	3	1	0	0	0
Cre16.g651550.t1.2;Cre16.g651650.t1.1	Cre16.g651550.t1.2;Cre16.g651650.t1.1	12;10	12;10	12;10	Cre16.g651550.t1.2 Mitochondrial transcription termination factor ALS=MTT1 DBV=JGI5.5 GN=MTT1 OS=Chlamydomonas reinhardtii SV=2 TOU=Cre;Cre16.g651650.t1.1 None DBV=JGI5.5 OS=Chlamydomonas reinhardtii SV=1 TOU=Cre	2	12	12	12	3	2	1	1	1	2	0	0	5	5	2	0	4	3	0	0	6	8	1	5	0	1	0	0	3	2	1	1	1	2	0	0	5	5	2	0	4	3	0	0
Cre16.g651750.t1.2	Cre16.g651750.t1.2	7	7	7	Cre16.g651750.t1.2 None DBV=JGI5.5 OS=Chlamydomonas reinhardtii SV=2 TOU=Cre	1	7	7	7	0	0	0	0	0	1	0	0	0	1	2	1	0	0	0	0	1	0	2	3	0	0	0	0	0	0	0	0	0	1	0	0	0	1	2	1	0	0	0	0
Cre16.g653300.t1.2	Cre16.g653300.t1.2	2	2	2	Cre16.g653300.t1.2 None DBV=JGI5.5 OS=Chlamydomonas reinhardtii SV=2 TOU=Cre	1	2	2	2	0	0	0	0	0	0	0	0	0	0	2	1	0	0	0	0	0	0	0	1	0	0	0	0	0	0	0	0	0	0	0	0	0	0	2	1	0	0	0	0
Cre16.g653350.t1.2	Cre16.g653350.t1.2	3	3	3	Cre16.g653350.t1.2 None DBV=JGI5.5 OS=Chlamydomonas reinhardtii SV=2 TOU=Cre	1	3	3	3	0	1	0	0	0	0	0	0	0	1	0	0	0	1	0	0	1	1	0	0	0	1	0	0	0	1	0	0	0	0	0	0	0	1	0	0	0	1	0	0
Cre16.g653700.t1.1	Cre16.g653700.t1.1	3	3	3	Cre16.g653700.t1.1 None DBV=JGI5.5 OS=Chlamydomonas reinhardtii SV=1 TOU=Cre	1	3	3	3	0	0	0	0	0	0	0	0	0	0	1	1	0	0	0	0	0	0	1	2	0	0	0	0	0	0	0	0	0	0	0	0	0	0	1	1	0	0	0	0
Cre16.g656300.t1.1	Cre16.g656300.t1.1	6	6	6	Cre16.g656300.t1.1 Dihydrodipicolinate reductase ALS=DPR1 DBV=JGI5.5 GN=DPR1 OS=Chlamydomonas reinhardtii SV=1 TOU=Cre	1	6	6	6	0	0	0	0	1	0	0	0	2	2	2	3	3	1	2	1	2	1	4	2	2	1	1	1	0	0	0	0	1	0	0	0	2	2	2	3	3	1	2	1
Cre16.g656350.t1.1	Cre16.g656350.t1.1	2	2	2	Cre16.g656350.t1.1 None DBV=JGI5.5 OS=Chlamydomonas reinhardtii SV=1 TOU=Cre	1	2	2	2	0	0	0	0	1	0	0	0	1	1	1	1	0	0	0	0	1	0	0	0	0	0	0	0	0	0	0	0	1	0	0	0	1	1	1	1	0	0	0	0
Cre16.g656400.t1.2	Cre16.g656400.t1.2	11	11	11	Cre16.g656400.t1.2 UDP-sulfoquinovose synthase ALS=SQD1 DBV=JGI5.5 GN=SQD1 OS=Chlamydomonas reinhardtii SV=2 TOU=Cre	1	11	11	11	0	1	3	2	1	0	0	3	2	4	6	6	5	6	2	2	2	2	4	3	3	9	2	2	0	1	3	2	1	0	0	3	2	4	6	6	5	6	2	2
Cre16.g658075.t1.1	Cre16.g658075.t1.1	3	3	3	Cre16.g658075.t1.1 None DBV=JGI5.5 OS=Chlamydomonas reinhardtii SV=1 TOU=Cre	1	3	3	3	0	0	0	0	0	0	0	0	1	2	2	2	1	0	0	0	3	1	0	0	2	2	1	0	0	0	0	0	0	0	0	0	1	2	2	2	1	0	0	0
Cre16.g658650.t1.1	Cre16.g658650.t1.1	1	1	1	Cre16.g658650.t1.1 Myosin heavy chain, class XI ALS=MYO1 DBV=JGI5.5 GN=MYO1 OS=Chlamydomonas reinhardtii SV=1 TOU=Cre	1	1	1	1	0	0	0	0	0	0	0	0	0	0	1	0	0	0	1	0	0	0	0	0	0	1	0	0	0	0	0	0	0	0	0	0	0	0	1	0	0	0	1	0
Cre16.g659050.t1.1	Cre16.g659050.t1.1	3	3	3	Cre16.g659050.t1.1 None DBV=JGI5.5 OS=Chlamydomonas reinhardtii SV=1 TOU=Cre	1	3	3	3	0	0	0	0	0	1	0	0	0	0	0	0	0	2	0	0	0	0	0	0	0	0	0	0	0	0	0	0	0	1	0	0	0	0	0	0	0	2	0	0
Cre16.g659850.t1.2	Cre16.g659850.t1.2	1	1	1	Cre16.g659850.t1.2 Shikimate kinase-related protein ALS=CGL37 DBV=JGI5.5 GN=CGL37 OS=Chlamydomonas reinhardtii SV=2 TOU=Cre	1	1	1	1	0	0	0	0	0	0	0	0	1	0	1	0	0	0	0	0	0	0	0	0	0	0	0	0	0	0	0	0	0	0	0	0	1	0	1	0	0	0	0	0
Cre16.g659950.t1.1	Cre16.g659950.t1.1	12	12	12	Cre16.g659950.t1.1 Plastid ribosomal protein S5 ALS=PRPS5 DBV=JGI5.5 GN=PRPS5 OS=Chlamydomonas reinhardtii SV=1 TOU=Cre	1	12	12	12	0	4	2	2	0	2	2	0	5	8	5	4	5	3	5	7	6	4	4	5	5	5	6	3	0	4	2	2	0	2	2	0	5	8	5	4	5	3	5	7
Cre16.g660150.t1.2	Cre16.g660150.t1.2	7	7	7	Cre16.g660150.t1.2 None DBV=JGI5.5 OS=Chlamydomonas reinhardtii SV=2 TOU=Cre	1	7	7	7	2	2	2	2	2	2	2	2	5	5	5	2	4	2	4	3	4	5	4	4	6	5	4	6	2	2	2	2	2	2	2	2	5	5	5	2	4	2	4	3
Cre16.g660800.t1.2	Cre16.g660800.t1.2	1	1	1	Cre16.g660800.t1.2 Mitochondrial inner membrane translocase ALS=TIM44 DBV=JGI5.5 GN=TIM44 OS=Chlamydomonas reinhardtii SV=2 TOU=Cre	1	1	1	1	0	0	0	0	0	0	0	0	0	0	1	0	0	0	0	0	0	0	1	0	1	1	0	0	0	0	0	0	0	0	0	0	0	0	1	0	0	0	0	0
Cre16.g661050.t1.2	Cre16.g661050.t1.2	2	2	2	Cre16.g661050.t1.2 Ribosomal protein, L34e superfamily, component of cytosolic 80S ribosome and 60S large subunit ALS=RPL34 DBV=JGI5.5 GN=RPL34 OS=Chlamydomonas reinhardtii SV=2 TOU=Cre	1	2	2	2	0	0	0	1	0	0	1	0	1	2	1	0	2	1	1	1	1	2	2	2	2	1	2	1	0	0	0	1	0	0	1	0	1	2	1	0	2	1	1	1
Cre16.g662200.t1.1	Cre16.g662200.t1.1	1	1	1	Cre16.g662200.t1.1 None DBV=JGI5.5 OS=Chlamydomonas reinhardtii SV=1 TOU=Cre	1	1	1	1	0	0	0	0	1	1	1	1	1	1	1	1	1	1	1	0	1	1	1	1	0	1	1	1	0	0	0	0	1	1	1	1	1	1	1	1	1	1	1	0
Cre16.g662902.t1.1	Cre16.g662902.t1.1	5	5	5	Cre16.g662902.t1.1 None DBV=JGI5.5 OS=Chlamydomonas reinhardtii SV=1 TOU=Cre	1	5	5	5	0	0	1	0	0	0	0	0	0	1	1	0	1	1	1	0	0	1	0	0	0	0	0	1	0	0	1	0	0	0	0	0	0	1	1	0	1	1	1	0
Cre16.g663900.t1.2	Cre16.g663900.t1.2	5	5	5	Cre16.g663900.t1.2 Porphobilinogen deaminase DBV=JGI5.5 OS=Chlamydomonas reinhardtii SV=2 TOU=Cre	1	5	5	5	0	1	0	0	1	1	0	0	2	2	3	3	2	2	0	0	2	1	0	2	2	2	0	0	0	1	0	0	1	1	0	0	2	2	3	3	2	2	0	0
Cre16.g665250.t1.2	Cre16.g665250.t1.2	6	6	6	Cre16.g665250.t1.2 Thykaloid associated protein required for photosynthetic acclimation to variable light intensity ALS=APE1 DBV=JGI5.5 GN=APE1 OS=Chlamydomonas reinhardtii SV=2 TOU=Cre	1	6	6	6	0	0	0	1	0	0	0	0	2	2	1	2	2	2	0	0	2	2	1	2	1	2	1	1	0	0	0	1	0	0	0	0	2	2	1	2	2	2	0	0
Cre16.g665400.t1.2	Cre16.g665400.t1.2	3	3	3	Cre16.g665400.t1.2 Small nuclear ribonucleoprotein SmD1 DBV=JGI5.5 OS=Chlamydomonas reinhardtii SV=2 TOU=Cre	1	3	3	3	0	0	0	1	0	0	0	1	3	3	2	0	2	2	2	2	2	1	2	3	2	2	1	3	0	0	0	1	0	0	0	1	3	3	2	0	2	2	2	2
Cre16.g666050.t1.2	Cre16.g666050.t1.2	1	1	1	Cre16.g666050.t1.2 Saccharopine dehydrogenase DBV=JGI5.5 OS=Chlamydomonas reinhardtii SV=2 TOU=Cre	1	1	1	1	0	0	0	0	0	0	0	0	0	0	0	0	0	0	1	0	0	0	0	0	0	0	0	0	0	0	0	0	0	0	0	0	0	0	0	0	0	0	1	0
Cre16.g666301.t1.2	Cre16.g666301.t1.2	3	3	3	Cre16.g666301.t1.2 Ribosomal protein S30, component of cytosolic 80S ribosome and 40S small subunit ALS=RPS30 DBV=JGI5.5 GN=RPS30 OS=Chlamydomonas reinhardtii SV=2 TOU=Cre	1	3	3	3	2	2	2	1	1	1	1	0	3	3	2	0	3	1	3	3	2	3	1	2	3	3	3	3	2	2	2	1	1	1	1	0	3	3	2	0	3	1	3	3
Cre16.g669950.t1.2	Cre16.g669950.t1.2	2	2	2	Cre16.g669950.t1.2 None DBV=JGI5.5 OS=Chlamydomonas reinhardtii SV=2 TOU=Cre	1	2	2	2	0	0	0	0	0	0	0	0	0	1	0	0	0	0	1	0	0	0	0	0	0	0	0	0	0	0	0	0	0	0	0	0	0	1	0	0	0	0	1	0
Cre16.g670973.t1.1	Cre16.g670973.t1.1	3	3	3	Cre16.g670973.t1.1 Glutathione S-transferase ALS=GST3 DBV=JGI5.5 GN=GST3 OS=Chlamydomonas reinhardtii SV=1 TOU=Cre	1	3	3	3	0	0	0	0	0	0	0	0	2	0	1	0	1	0	0	0	0	1	1	0	2	0	0	0	0	0	0	0	0	0	0	0	2	0	1	0	1	0	0	0
Cre16.g671950.t1.1	Cre16.g671950.t1.1	3	3	3	Cre16.g671950.t1.1 None DBV=JGI5.5 OS=Chlamydomonas reinhardtii SV=1 TOU=Cre	1	3	3	3	0	1	0	1	0	0	1	1	3	2	3	1	1	2	1	0	0	0	2	1	1	1	2	0	0	1	0	1	0	0	1	1	3	2	3	1	1	2	1	0
Cre16.g672041.t1.1	Cre16.g672041.t1.1	2	2	2	Cre16.g672041.t1.1 tRNA (guanine-N1)-methyltransferase DBV=JGI5.5 OS=Chlamydomonas reinhardtii SV=1 TOU=Cre	1	2	2	2	0	0	0	0	0	0	0	0	0	0	1	0	1	0	0	0	0	0	0	0	0	1	1	0	0	0	0	0	0	0	0	0	0	0	1	0	1	0	0	0
Cre16.g672050.t2.1;Cre16.g672050.t1.1	Cre16.g672050.t2.1;Cre16.g672050.t1.1	5;5	5;5	5;5	Cre16.g672050.t2.1 None DBV=JGI5.5 OS=Chlamydomonas reinhardtii SV=1 TOU=Cre;Cre16.g672050.t1.1 None DBV=JGI5.5 OS=Chlamydomonas reinhardtii SV=1 TOU=Cre	2	5	5	5	2	0	0	0	0	0	0	0	2	0	1	0	0	0	0	0	1	0	1	0	3	0	0	0	2	0	0	0	0	0	0	0	2	0	1	0	0	0	0	0
Cre16.g672385.t1.1	Cre16.g672385.t1.1	3	3	3	Cre16.g672385.t1.1 Histidinol phosphate aminotransferase ALS=HIS5 DBV=JGI5.5 GN=HIS5 OS=Chlamydomonas reinhardtii SV=1 TOU=Cre	1	3	3	3	0	0	0	0	0	0	0	0	1	1	1	2	1	0	0	0	0	0	0	0	0	0	0	0	0	0	0	0	0	0	0	0	1	1	1	2	1	0	0	0
Cre16.g672650.t1.2	Cre16.g672650.t1.2	25	25	25	Cre16.g672650.t1.2 Mitochondrial substrate carrier protein, possible 2-oxoglutarate/malate carrier DBV=JGI5.5 OS=Chlamydomonas reinhardtii SV=2 TOU=Cre	1	25	25	25	12	14	14	14	15	12	15	15	20	18	20	20	17	18	19	19	18	21	20	19	17	18	18	19	12	14	14	14	15	12	15	15	20	18	20	20	17	18	19	19
Cre16.g672750.t1.2	Cre16.g672750.t1.2	19	19	19	Cre16.g672750.t1.2 None DBV=JGI5.5 OS=Chlamydomonas reinhardtii SV=2 TOU=Cre	1	19	19	19	4	2	6	7	4	2	6	5	13	12	15	12	11	9	15	12	9	11	7	13	10	10	10	10	4	2	6	7	4	2	6	5	13	12	15	12	11	9	15	12
Cre16.g672800.t1.2	Cre16.g672800.t1.2	7	7	7	Cre16.g672800.t1.2 GDP-D-mannose pyrophosphorylase ALS=GMP1 DBV=JGI5.5 GN=GMP1 OS=Chlamydomonas reinhardtii SV=2 TOU=Cre	1	7	7	7	1	0	3	1	2	2	5	3	3	1	2	2	1	4	3	2	3	3	3	4	4	4	6	4	1	0	3	1	2	2	5	3	3	1	2	2	1	4	3	2
Cre16.g673650.t1.1	Cre16.g673650.t1.1	6	6	6	Cre16.g673650.t1.1 Minor chlorophyll a/b binding protein of photosystem II ALS=LHCB5 DBV=JGI5.5 GN=LHCB5 OS=Chlamydomonas reinhardtii SV=1 TOU=Cre	1	6	6	6	1	0	2	2	2	1	0	0	2	2	4	3	3	0	2	1	3	1	1	1	1	1	1	0	1	0	2	2	2	1	0	0	2	2	4	3	3	0	2	1
Cre16.g673729.t1.1	Cre16.g673729.t1.1	5	5	5	Cre16.g673729.t1.1 Chaperonin 11, probably chloroplastic ALS=CPN11 DBV=JGI5.5 GN=CPN11 OS=Chlamydomonas reinhardtii SV=1 TOU=Cre	1	5	5	5	2	0	0	2	1	0	1	1	1	2	1	0	1	3	0	2	0	1	1	4	1	2	1	1	2	0	0	2	1	0	1	1	1	2	1	0	1	3	0	2
Cre16.g673852.t1.1;Cre11.g476325.t1.1;Cre07.g313000.t1.1;Cre16.g655950.t4.1;Cre16.g655950.t2.1;Cre16.g655950.t1.1;REV__Cre12.g522700.t1.2;Cre07.g313206.t2.1;Cre07.g313206.t1.1;Cre09.g390319.t1.1	Cre16.g673852.t1.1;Cre11.g476325.t1.1	15;14;1;1;1;1;1;1;1;1	15;14;1;1;1;1;1;1;1;1	15;14;1;1;1;1;1;1;1;1	Cre16.g673852.t1.1 None DBV=JGI5.5 OS=Chlamydomonas reinhardtii SV=1 TOU=Cre;Cre11.g476325.t1.1 None DBV=JGI5.5 OS=Chlamydomonas reinhardtii SV=1 TOU=Cre	10	15	15	15	2	0	1	0	2	0	2	3	6	5	7	7	0	5	1	3	5	3	6	5	6	2	4	0	2	0	1	0	2	0	2	3	6	5	7	7	0	5	1	3
Cre16.g674250.t1.2	Cre16.g674250.t1.2	8	8	8	Cre16.g674250.t1.2 None DBV=JGI5.5 OS=Chlamydomonas reinhardtii SV=2 TOU=Cre	1	8	8	8	0	2	2	1	2	0	2	2	3	2	4	3	3	5	4	5	3	2	5	4	3	4	5	2	0	2	2	1	2	0	2	2	3	2	4	3	3	5	4	5
Cre16.g675300.t1.1	Cre16.g675300.t1.1	1	1	1	Cre16.g675300.t1.1 Sodium-dependent phosphate transporter, major facilitator superfamily DBV=JGI5.5 OS=Chlamydomonas reinhardtii SV=1 TOU=Cre	1	1	1	1	0	0	0	0	0	0	0	0	1	1	1	0	0	0	1	1	0	0	1	0	0	1	1	0	0	0	0	0	0	0	0	0	1	1	1	0	0	0	1	1
Cre16.g675602.t1.1	Cre16.g675602.t1.1	4	4	4	Cre16.g675602.t1.1 None DBV=JGI5.5 OS=Chlamydomonas reinhardtii SV=1 TOU=Cre	1	4	4	4	1	0	0	0	0	0	0	0	0	2	3	1	2	1	3	2	1	1	4	1	2	2	3	1	1	0	0	0	0	0	0	0	0	2	3	1	2	1	3	2
Cre16.g676550.t1.2	Cre16.g676550.t1.2	5	5	5	Cre16.g676550.t1.2 None DBV=JGI5.5 OS=Chlamydomonas reinhardtii SV=2 TOU=Cre	1	5	5	5	0	0	0	0	0	0	0	0	1	0	3	0	0	1	0	1	0	1	0	0	1	0	1	0	0	0	0	0	0	0	0	0	1	0	3	0	0	1	0	1
Cre16.g676650.t1.2	Cre16.g676650.t1.2	3	3	3	Cre16.g676650.t1.2 Gamma1-Adaptin ALS=AP1G1 DBV=JGI5.5 GN=AP1G1 OS=Chlamydomonas reinhardtii SV=2 TOU=Cre	1	3	3	3	0	0	0	0	0	0	0	0	0	0	1	0	0	0	0	0	0	0	1	1	1	0	0	0	0	0	0	0	0	0	0	0	0	0	1	0	0	0	0	0
Cre16.g677026.t1.1	Cre16.g677026.t1.1	5	5	5	Cre16.g677026.t1.1 Pyruvate dehydrogenase E1 beta subunit ALS=PDH1 DBV=JGI5.5 GN=PDH1 OS=Chlamydomonas reinhardtii SV=1 TOU=Cre	1	5	5	5	0	0	0	0	2	0	0	0	1	1	4	1	1	1	0	1	0	0	1	1	0	1	0	0	0	0	0	0	2	0	0	0	1	1	4	1	1	1	0	1
Cre16.g677950.t1.1	Cre16.g677950.t1.1	10	10	10	Cre16.g677950.t1.1 None DBV=JGI5.5 OS=Chlamydomonas reinhardtii SV=1 TOU=Cre	1	10	10	10	0	0	0	1	0	1	0	0	2	4	2	2	1	1	2	1	3	2	0	3	2	1	2	1	0	0	0	1	0	1	0	0	2	4	2	2	1	1	2	1
Cre16.g679550.t1.1	Cre16.g679550.t1.1	11	11	11	Cre16.g679550.t1.1 Flagellar Associated Protein, protease inhibitor-like ALS=FAP277 DBV=JGI5.5 GN=FAP277 OS=Chlamydomonas reinhardtii SV=1 TOU=Cre	1	11	11	11	1	1	1	1	1	0	2	0	3	3	9	1	7	4	2	3	3	3	3	1	2	3	5	1	1	1	1	1	1	0	2	0	3	3	9	1	7	4	2	3
Cre16.g680350.t1.2	Cre16.g680350.t1.2	2	2	2	Cre16.g680350.t1.2 None DBV=JGI5.5 OS=Chlamydomonas reinhardtii SV=2 TOU=Cre	1	2	2	2	0	0	1	0	0	0	0	0	0	1	1	0	1	1	0	0	1	0	2	0	2	0	0	0	0	0	1	0	0	0	0	0	0	1	1	0	1	1	0	0
Cre16.g680700.t1.2	Cre16.g680700.t1.2	2	2	2	Cre16.g680700.t1.2 None DBV=JGI5.5 OS=Chlamydomonas reinhardtii SV=2 TOU=Cre	1	2	2	2	0	0	0	0	0	0	0	0	0	0	2	0	0	0	0	0	0	0	0	0	0	0	0	0	0	0	0	0	0	0	0	0	0	0	2	0	0	0	0	0
Cre16.g681900.t1.2	Cre16.g681900.t1.2	4	4	4	Cre16.g681900.t1.2 Preprotein translocase secY subunit ALS=SCY1 DBV=JGI5.5 GN=SCY1 OS=Chlamydomonas reinhardtii SV=2 TOU=Cre	1	4	4	4	0	1	1	1	0	0	0	1	2	2	2	1	1	2	2	1	1	1	1	1	1	1	2	1	0	1	1	1	0	0	0	1	2	2	2	1	1	2	2	1
Cre16.g682300.t1.2	Cre16.g682300.t1.2	3	3	3	Cre16.g682300.t1.2 Ribosomal protein S26, component of cytosolic 80S ribosome and 40S small subunit ALS=RPS26 DBV=JGI5.5 GN=RPS26 OS=Chlamydomonas reinhardtii SV=2 TOU=Cre	1	3	3	3	2	1	3	2	2	1	2	2	3	3	3	1	2	2	2	2	2	3	3	3	3	2	3	3	2	1	3	2	2	1	2	2	3	3	3	1	2	2	2	2
Cre16.g682800.t1.2	Cre16.g682800.t1.2	5	5	5	Cre16.g682800.t1.2 None DBV=JGI5.5 OS=Chlamydomonas reinhardtii SV=2 TOU=Cre	1	5	5	5	0	1	0	0	2	0	0	0	4	2	3	3	0	0	0	0	2	3	2	4	1	0	0	0	0	1	0	0	2	0	0	0	4	2	3	3	0	0	0	0
Cre16.g682900.t2.1;Cre16.g682900.t1.2	Cre16.g682900.t2.1;Cre16.g682900.t1.2	3;3	3;3	3;3	Cre16.g682900.t2.1 Non-catalytic subunit of chloroplast ClpP complex ALS=CLPR2 DBV=JGI5.5 GN=CLPR2 OS=Chlamydomonas reinhardtii SV=1 TOU=Cre;Cre16.g682900.t1.2 Non-catalytic subunit of chloroplast ClpP complex ALS=CLPR2 DBV=JGI5.5 GN=CLPR2 OS=Chlamydomonas	2	3	3	3	0	0	0	0	0	0	0	0	0	2	2	0	0	0	0	0	0	0	0	1	1	1	0	1	0	0	0	0	0	0	0	0	0	2	2	0	0	0	0	0
Cre16.g683050.t1.1	Cre16.g683050.t1.1	7	7	7	Cre16.g683050.t1.1 RNase J-like protein ALS=RNJ1 DBV=JGI5.5 GN=RNJ1 OS=Chlamydomonas reinhardtii SV=1 TOU=Cre	1	7	7	7	1	2	1	0	0	0	0	0	0	2	0	2	1	1	0	0	1	2	0	0	0	1	0	0	1	2	1	0	0	0	0	0	0	2	0	2	1	1	0	0
Cre16.g683550.t1.2	Cre16.g683550.t1.2	5	5	5	Cre16.g683550.t1.2 None DBV=JGI5.5 OS=Chlamydomonas reinhardtii SV=2 TOU=Cre	1	5	5	5	0	0	0	0	1	1	0	0	1	0	2	1	0	0	0	0	0	0	3	1	0	0	0	0	0	0	0	0	1	1	0	0	1	0	2	1	0	0	0	0
Cre16.g683707.t1.1	Cre16.g683707.t1.1	6	6	6	Cre16.g683707.t1.1 None DBV=JGI5.5 OS=Chlamydomonas reinhardtii SV=1 TOU=Cre	1	6	6	6	0	1	0	1	0	1	0	2	0	2	0	2	0	1	0	4	0	3	0	3	0	1	0	3	0	1	0	1	0	1	0	2	0	2	0	2	0	1	0	4
Cre16.g683750.t1.2	Cre16.g683750.t1.2	2	2	2	Cre16.g683750.t1.2 Putative peroxisomal membrane (22 kDa) family-related protein ALS=CGL67 DBV=JGI5.5 GN=CGL67 OS=Chlamydomonas reinhardtii SV=2 TOU=Cre	1	2	2	2	0	0	0	0	0	0	0	0	1	1	0	0	0	1	0	1	0	0	0	1	0	0	0	0	0	0	0	0	0	0	0	0	1	1	0	0	0	1	0	1
Cre16.g684250.t1.1	Cre16.g684250.t1.1	13	13	13	Cre16.g684250.t1.1 None DBV=JGI5.5 OS=Chlamydomonas reinhardtii SV=1 TOU=Cre	1	13	13	13	0	0	1	0	0	2	0	0	3	3	4	3	3	4	0	0	2	5	4	2	3	4	0	0	0	0	1	0	0	2	0	0	3	3	4	3	3	4	0	0
Cre16.g684350.t1.2;Cre16.g684550.t1.1	Cre16.g684350.t1.2;Cre16.g684550.t1.1	4;3	4;3	4;3	Cre16.g684350.t1.2 None DBV=JGI5.5 OS=Chlamydomonas reinhardtii SV=2 TOU=Cre;Cre16.g684550.t1.1 None DBV=JGI5.5 OS=Chlamydomonas reinhardtii SV=1 TOU=Cre	2	4	4	4	0	0	1	0	1	2	0	0	0	2	2	1	2	0	0	0	0	0	0	0	0	0	0	0	0	0	1	0	1	2	0	0	0	2	2	1	2	0	0	0
Cre16.g684900.t1.1	Cre16.g684900.t1.1	1	1	1	Cre16.g684900.t1.1 None DBV=JGI5.5 OS=Chlamydomonas reinhardtii SV=1 TOU=Cre	1	1	1	1	0	0	0	0	0	0	0	0	1	1	0	0	0	1	0	0	1	1	0	0	0	0	0	0	0	0	0	0	0	0	0	0	1	1	0	0	0	1	0	0
Cre16.g685277.t1.1	Cre16.g685277.t1.1	5	5	5	Cre16.g685277.t1.1 Mu2-Adaptin ALS=AP2M2 DBV=JGI5.5 GN=AP2M2 OS=Chlamydomonas reinhardtii SV=1 TOU=Cre	1	5	5	5	0	1	1	1	2	0	1	0	2	1	2	1	0	2	2	1	1	1	1	1	1	1	1	1	0	1	1	1	2	0	1	0	2	1	2	1	0	2	2	1
Cre16.g685350.t1.2	Cre16.g685350.t1.2	3	3	3	Cre16.g685350.t1.2 None DBV=JGI5.5 OS=Chlamydomonas reinhardtii SV=2 TOU=Cre	1	3	3	3	0	0	0	0	0	0	0	0	0	2	0	0	0	0	0	0	0	1	0	0	0	0	0	0	0	0	0	0	0	0	0	0	0	2	0	0	0	0	0	0
Cre16.g687294.t1.1	Cre16.g687294.t1.1	1	1	1	Cre16.g687294.t1.1 None DBV=JGI5.5 OS=Chlamydomonas reinhardtii SV=1 TOU=Cre	1	1	1	1	1	1	0	0	0	0	0	0	1	1	0	0	1	1	0	0	1	1	1	1	1	1	0	0	1	1	0	0	0	0	0	0	1	1	0	0	1	1	0	0
Cre16.g687350.t1.2	Cre16.g687350.t1.2	3	3	3	Cre16.g687350.t1.2 None DBV=JGI5.5 OS=Chlamydomonas reinhardtii SV=2 TOU=Cre	1	3	3	3	1	0	0	0	2	0	1	1	0	0	0	0	0	0	0	0	0	0	0	0	0	0	0	0	1	0	0	0	2	0	1	1	0	0	0	0	0	0	0	0
Cre16.g687518.t1.1	Cre16.g687518.t1.1	5	5	5	Cre16.g687518.t1.1 Eukaryotic initiation factor 2B subunit 1, eIF-2B alpha subunit DBV=JGI5.5 OS=Chlamydomonas reinhardtii SV=1 TOU=Cre	1	5	5	5	0	0	1	0	0	0	0	0	0	2	3	0	2	1	0	2	1	0	0	0	0	0	0	0	0	0	1	0	0	0	0	0	0	2	3	0	2	1	0	2
Cre16.g687900.t1.2	Cre16.g687900.t1.2	11	11	11	Cre16.g687900.t1.2 Light-harvesting protein of photosystem I ALS=LHCA7 DBV=JGI5.5 GN=LHCA7 OS=Chlamydomonas reinhardtii SV=2 TOU=Cre	1	11	11	11	6	4	6	7	4	4	4	6	9	9	8	1	5	4	10	6	8	6	6	4	7	4	7	5	6	4	6	7	4	4	4	6	9	9	8	1	5	4	10	6
Cre16.g688050.t1.1	Cre16.g688050.t1.1	18	18	18	Cre16.g688050.t1.1 None DBV=JGI5.5 OS=Chlamydomonas reinhardtii SV=1 TOU=Cre	1	18	18	18	4	2	0	1	8	7	0	0	7	3	10	8	2	2	0	0	3	4	7	8	1	0	0	0	4	2	0	1	8	7	0	0	7	3	10	8	2	2	0	0
Cre16.g688302.t1.1	Cre16.g688302.t1.1	8	8	8	Cre16.g688302.t1.1 None DBV=JGI5.5 OS=Chlamydomonas reinhardtii SV=1 TOU=Cre	1	8	8	8	0	0	1	0	0	0	2	0	2	3	5	2	1	1	2	2	5	4	4	1	3	3	2	1	0	0	1	0	0	0	2	0	2	3	5	2	1	1	2	2
Cre16.g688526.t1.1	Cre16.g688526.t1.1	2	2	2	Cre16.g688526.t1.1 None DBV=JGI5.5 OS=Chlamydomonas reinhardtii SV=1 TOU=Cre	1	2	2	2	0	0	0	0	0	0	0	0	2	0	0	0	0	0	0	0	0	0	0	0	1	0	0	0	0	0	0	0	0	0	0	0	2	0	0	0	0	0	0	0
Cre16.g688550.t1.2	Cre16.g688550.t1.2	2	2	2	Cre16.g688550.t1.2 Glutathione S-transferase ALS=GST1 DBV=JGI5.5 GN=GST1 OS=Chlamydomonas reinhardtii SV=2 TOU=Cre	1	2	2	2	0	0	0	0	0	0	0	0	1	1	1	0	0	0	0	0	1	0	1	1	0	0	0	0	0	0	0	0	0	0	0	0	1	1	1	0	0	0	0	0
Cre16.g688800.t1.2	Cre16.g688800.t1.2	6	6	6	Cre16.g688800.t1.2 None DBV=JGI5.5 OS=Chlamydomonas reinhardtii SV=2 TOU=Cre	1	6	6	6	1	0	0	0	2	1	0	0	1	2	6	3	3	2	0	0	2	2	5	4	2	2	0	0	1	0	0	0	2	1	0	0	1	2	6	3	3	2	0	0
Cre16.g688850.t1.1	Cre16.g688850.t1.1	2	2	2	Cre16.g688850.t1.1 Hexose/glycerol-3-phosphate transporter ALS=HPT2 DBV=JGI5.5 GN=HPT2 OS=Chlamydomonas reinhardtii SV=1 TOU=Cre	1	2	2	2	0	0	0	0	1	0	0	0	0	0	0	0	0	0	1	0	1	1	1	0	1	0	0	0	0	0	0	0	1	0	0	0	0	0	0	0	0	0	1	0
Cre16.g689087.t1.1	Cre16.g689087.t1.1	7	7	7	Cre16.g689087.t1.1 None DBV=JGI5.5 OS=Chlamydomonas reinhardtii SV=1 TOU=Cre	1	7	7	7	0	0	0	0	1	2	0	0	0	0	5	1	0	0	0	0	0	0	2	0	0	0	0	0	0	0	0	0	1	2	0	0	0	0	5	1	0	0	0	0
Cre16.g689600.t1.2	Cre16.g689600.t1.2	1	1	1	Cre16.g689600.t1.2 Flagellar Associated Protein ALS=FAP73 DBV=JGI5.5 GN=FAP73 OS=Chlamydomonas reinhardtii SV=2 TOU=Cre	1	1	1	1	0	0	0	0	0	0	0	0	0	0	1	0	0	0	0	0	0	0	0	0	0	0	0	0	0	0	0	0	0	0	0	0	0	0	1	0	0	0	0	0
Cre16.g689871.t1.1	Cre16.g689871.t1.1	3	3	3	Cre16.g689871.t1.1 None DBV=JGI5.5 OS=Chlamydomonas reinhardtii SV=1 TOU=Cre	1	3	3	3	0	0	0	0	0	0	0	0	1	1	0	0	1	1	1	0	0	0	0	1	1	1	0	0	0	0	0	0	0	0	0	0	1	1	0	0	1	1	1	0
Cre16.g691552.t1.1	Cre16.g691552.t1.1	1	1	1	Cre16.g691552.t1.1 Mitochondrial type-II NADH dehydrogenase ALS=NDA1 DBV=JGI5.5 GN=NDA1 OS=Chlamydomonas reinhardtii SV=1 TOU=Cre	1	1	1	1	0	0	0	0	0	0	0	0	0	0	0	0	0	0	0	0	0	0	1	1	1	0	0	0	0	0	0	0	0	0	0	0	0	0	0	0	0	0	0	0
Cre16.g691800.t1.1	Cre16.g691800.t1.1	2	2	2	Cre16.g691800.t1.1 None DBV=JGI5.5 OS=Chlamydomonas reinhardtii SV=1 TOU=Cre	1	2	2	2	0	0	0	0	0	0	0	0	1	0	1	1	0	2	0	0	2	0	1	0	0	0	2	0	0	0	0	0	0	0	0	0	1	0	1	1	0	2	0	0
Cre16.g692901.t1.1	Cre16.g692901.t1.1	9	9	9	Cre16.g692901.t1.1 None DBV=JGI5.5 OS=Chlamydomonas reinhardtii SV=1 TOU=Cre	1	9	9	9	0	2	1	0	2	1	0	1	2	5	4	2	2	4	3	5	3	3	3	1	1	2	6	2	0	2	1	0	2	1	0	1	2	5	4	2	2	4	3	5
Cre16.g693202.t1.1	Cre16.g693202.t1.1	3	2	2	Cre16.g693202.t1.1 None DBV=JGI5.5 OS=Chlamydomonas reinhardtii SV=1 TOU=Cre	1	3	2	2	0	1	1	0	0	0	0	0	0	0	0	1	1	1	0	0	0	0	0	1	0	0	0	0	0	1	0	0	0	0	0	0	0	0	0	1	1	1	0	0
Cre16.g694450.t1.2	Cre16.g694450.t1.2	5	5	5	Cre16.g694450.t1.2 DnaJ-like protein DBV=JGI5.5 OS=Chlamydomonas reinhardtii SV=2 TOU=Cre	1	5	5	5	0	2	0	0	2	0	0	0	0	1	1	0	0	0	0	0	0	0	0	0	0	0	0	0	0	2	0	0	2	0	0	0	0	1	1	0	0	0	0	0
Cre16.g695050.t1.2	Cre16.g695050.t1.2	3	3	3	Cre16.g695050.t1.2 None DBV=JGI5.5 OS=Chlamydomonas reinhardtii SV=2 TOU=Cre	1	3	3	3	0	0	0	1	0	0	0	0	1	0	1	0	0	0	0	0	0	0	0	0	0	1	1	0	0	0	0	1	0	0	0	0	1	0	1	0	0	0	0	0
Cre16.g695100.t1.1	Cre16.g695100.t1.1	5	5	5	Cre16.g695100.t1.1 None DBV=JGI5.5 OS=Chlamydomonas reinhardtii SV=1 TOU=Cre	1	5	5	5	0	0	0	0	2	0	1	0	0	0	0	0	2	0	1	0	1	0	0	0	0	0	0	0	0	0	0	0	2	0	1	0	0	0	0	0	2	0	1	0
Cre16.g696000.t1.2	Cre16.g696000.t1.2	56	56	56	Cre16.g696000.t1.2 None DBV=JGI5.5 OS=Chlamydomonas reinhardtii SV=2 TOU=Cre	1	56	56	56	1	0	6	3	24	18	0	0	4	3	46	37	34	24	0	0	3	3	45	43	19	8	1	0	1	0	6	3	24	18	0	0	4	3	46	37	34	24	0	0
Cre17.g696250.t2.1;Cre17.g696250.t1.1	Cre17.g696250.t2.1;Cre17.g696250.t1.1	8;8	8;8	8;8	Cre17.g696250.t2.1 None DBV=JGI5.5 OS=Chlamydomonas reinhardtii SV=1 TOU=Cre;Cre17.g696250.t1.1 None DBV=JGI5.5 OS=Chlamydomonas reinhardtii SV=1 TOU=Cre	2	8	8	8	0	1	0	0	1	1	0	0	0	2	3	4	0	0	0	0	0	1	1	2	0	0	0	0	0	1	0	0	1	1	0	0	0	2	3	4	0	0	0	0
Cre17.g696300.t1.1	Cre17.g696300.t1.1	2	2	2	Cre17.g696300.t1.1 None DBV=JGI5.5 OS=Chlamydomonas reinhardtii SV=1 TOU=Cre	1	2	2	2	0	0	0	1	0	0	0	0	0	0	1	1	0	0	0	0	0	0	0	1	1	0	1	0	0	0	0	1	0	0	0	0	0	0	1	1	0	0	0	0
Cre17.g696350.t1.2	Cre17.g696350.t1.2	5	5	5	Cre17.g696350.t1.2 None DBV=JGI5.5 OS=Chlamydomonas reinhardtii SV=2 TOU=Cre	1	5	5	5	0	0	0	0	0	0	0	0	3	2	2	2	1	1	1	1	0	2	0	1	2	2	1	1	0	0	0	0	0	0	0	0	3	2	2	2	1	1	1	1
Cre17.g697450.t1.2	Cre17.g697450.t1.2	5	5	5	Cre17.g697450.t1.2 None DBV=JGI5.5 OS=Chlamydomonas reinhardtii SV=2 TOU=Cre	1	5	5	5	1	1	1	0	1	0	0	0	2	1	3	1	0	1	1	1	0	1	1	0	1	0	1	0	1	1	1	0	1	0	0	0	2	1	3	1	0	1	1	1
Cre17.g698450.t1.2	Cre17.g698450.t1.2	4	4	4	Cre17.g698450.t1.2 None DBV=JGI5.5 OS=Chlamydomonas reinhardtii SV=2 TOU=Cre	1	4	4	4	1	0	0	0	2	0	0	0	0	0	0	1	0	1	2	0	0	1	1	2	1	2	1	0	1	0	0	0	2	0	0	0	0	0	0	1	0	1	2	0
Cre17.g699000.t2.1;Cre17.g699000.t1.2	Cre17.g699000.t2.1;Cre17.g699000.t1.2	19;19	19;19	19;19	Cre17.g699000.t2.1 Phosphate acetyltransferase ALS=PAT1 DBV=JGI5.5 GN=PAT1 OS=Chlamydomonas reinhardtii SV=1 TOU=Cre;Cre17.g699000.t1.2 Phosphate acetyltransferase ALS=PAT1 DBV=JGI5.5 GN=PAT1 OS=Chlamydomonas reinhardtii SV=2 TOU=Cre	2	19	19	19	1	0	5	1	1	0	1	0	4	4	7	5	5	5	8	4	9	6	8	3	6	4	7	5	1	0	5	1	1	0	1	0	4	4	7	5	5	5	8	4
Cre17.g700133.t1.1	Cre17.g700133.t1.1	3	3	3	Cre17.g700133.t1.1 None DBV=JGI5.5 OS=Chlamydomonas reinhardtii SV=1 TOU=Cre	1	3	3	3	0	0	0	0	0	0	0	0	1	0	0	0	0	0	1	0	3	2	1	2	1	2	3	0	0	0	0	0	0	0	0	0	1	0	0	0	0	0	1	0
Cre17.g701200.t2.1;Cre17.g701200.t1.2	Cre17.g701200.t2.1;Cre17.g701200.t1.2	15;15	15;15	15;15	Cre17.g701200.t2.1 Ribosomal protein L14, component of cytosolic 80S ribosome and 60S large subunit ALS=RPL14 DBV=JGI5.5 GN=RPL14 OS=Chlamydomonas reinhardtii SV=1 TOU=Cre;Cre17.g701200.t1.2 Ribosomal protein L14, component of cytosolic 80S ribosome and 60	2	15	15	15	5	4	5	6	6	6	6	7	12	13	12	4	10	10	12	10	10	13	11	12	12	11	12	10	5	4	5	6	6	6	6	7	12	13	12	4	10	10	12	10
Cre17.g701650.t1.2	Cre17.g701650.t1.2	7	7	7	Cre17.g701650.t1.2 Ribosomal protein L27, component of cytosolic 80S ribosome and 60S large subunit ALS=RPL27 DBV=JGI5.5 GN=RPL27 OS=Chlamydomonas reinhardtii SV=2 TOU=Cre	1	7	7	7	1	2	4	1	1	2	2	2	5	5	6	1	6	4	5	6	6	5	4	6	6	4	5	5	1	2	4	1	1	2	2	2	5	5	6	1	6	4	5	6
Cre17.g702200.t1.2	Cre17.g702200.t1.2	2	2	2	Cre17.g702200.t1.2 Predicted protein with ankyrin repeats ALS=ANK29 DBV=JGI5.5 GN=ANK29 OS=Chlamydomonas reinhardtii SV=2 TOU=Cre	1	2	2	2	0	0	0	0	0	0	0	0	0	1	0	0	0	1	0	0	0	0	0	0	0	0	0	0	0	0	0	0	0	0	0	0	0	1	0	0	0	1	0	0
Cre17.g702750.t1.2	Cre17.g702750.t1.2	2	2	2	Cre17.g702750.t1.2 None DBV=JGI5.5 OS=Chlamydomonas reinhardtii SV=2 TOU=Cre	1	2	2	2	0	0	0	0	0	0	0	0	2	0	0	0	0	1	0	0	0	0	0	0	0	0	1	0	0	0	0	0	0	0	0	0	2	0	0	0	0	1	0	0
Cre17.g704850.t1.2	Cre17.g704850.t1.2	8	8	8	Cre17.g704850.t1.2 None DBV=JGI5.5 OS=Chlamydomonas reinhardtii SV=2 TOU=Cre	1	8	8	8	0	0	1	0	0	0	0	0	5	1	3	0	1	1	2	2	2	4	1	2	4	0	4	0	0	0	1	0	0	0	0	0	5	1	3	0	1	1	2	2
Cre17.g705850.t1.2	Cre17.g705850.t1.2	2	2	2	Cre17.g705850.t1.2 Glutamate 5-kinase DBV=JGI5.5 OS=Chlamydomonas reinhardtii SV=2 TOU=Cre	1	2	2	2	0	0	0	0	0	0	0	0	0	1	0	0	0	0	0	0	0	0	2	0	0	0	0	0	0	0	0	0	0	0	0	0	0	1	0	0	0	0	0	0
Cre17.g707500.t1.2	Cre17.g707500.t1.2	11	11	11	Cre17.g707500.t1.2 None DBV=JGI5.5 OS=Chlamydomonas reinhardtii SV=2 TOU=Cre	1	11	11	11	0	0	0	0	0	1	0	0	1	3	5	4	3	2	1	0	0	1	4	2	2	1	2	1	0	0	0	0	0	1	0	0	1	3	5	4	3	2	1	0
Cre17.g708800.t1.1	Cre17.g708800.t1.1	8	8	8	Cre17.g708800.t1.1 Glutathione synthetase ALS=GSH2 DBV=JGI5.5 GN=GSH2 OS=Chlamydomonas reinhardtii SV=1 TOU=Cre	1	8	8	8	0	0	0	0	1	0	0	1	4	2	4	0	2	3	1	4	2	2	1	1	1	0	4	0	0	0	0	0	1	0	0	1	4	2	4	0	2	3	1	4
Cre17.g710150.t1.2	Cre17.g710150.t1.2	4	3	3	Cre17.g710150.t1.2 26S proteasome regulatory subunit ALS=RPT4 DBV=JGI5.5 GN=RPT4 OS=Chlamydomonas reinhardtii SV=2 TOU=Cre	1	4	3	3	0	1	0	0	0	1	1	0	1	1	1	1	1	1	2	1	1	0	1	1	2	2	0	1	0	0	0	0	0	0	0	0	0	0	0	0	0	0	1	0
Cre17.g712300.t1.1	Cre17.g712300.t1.1	2	2	2	Cre17.g712300.t1.1 None DBV=JGI5.5 OS=Chlamydomonas reinhardtii SV=1 TOU=Cre	1	2	2	2	0	0	0	0	0	0	0	0	2	1	1	0	0	0	0	0	0	0	0	0	1	0	0	0	0	0	0	0	0	0	0	0	2	1	1	0	0	0	0	0
Cre17.g712400.t1.2	Cre17.g712400.t1.2	1	1	1	Cre17.g712400.t1.2 None DBV=JGI5.5 OS=Chlamydomonas reinhardtii SV=2 TOU=Cre	1	1	1	1	0	0	0	0	0	0	0	0	1	1	0	1	0	1	0	0	1	0	0	0	0	0	0	0	0	0	0	0	0	0	0	0	1	1	0	1	0	1	0	0
Cre17.g713200.t1.1;Cre17.g713350.t1.2	Cre17.g713200.t1.1;Cre17.g713350.t1.2	2;1	2;1	2;1	Cre17.g713200.t1.1 Chloroplast oxoglutarate-malate translocator ALS=OMT2 DBV=JGI5.5 GN=OMT2 OS=Chlamydomonas reinhardtii SV=1 TOU=Cre;Cre17.g713350.t1.2 Oxoglutarate:malate antiporter ALS=OMT1 DBV=JGI5.5 GN=OMT1 OS=Chlamydomonas reinhardtii SV=2 TOU=Cre	2	2	2	2	0	0	1	0	1	0	1	0	2	1	2	2	2	2	1	2	2	2	1	0	1	1	1	1	0	0	1	0	1	0	1	0	2	1	2	2	2	2	1	2
Cre17.g715250.t1.2	Cre17.g715250.t1.2	18	18	18	Cre17.g715250.t1.2 Acetyl-CoA biotin carboxyl carrier ALS=BCC1 DBV=JGI5.5 GN=BCC1 OS=Chlamydomonas reinhardtii SV=2 TOU=Cre	1	18	18	18	9	9	9	9	9	9	8	8	16	16	17	16	18	17	16	16	16	17	16	16	16	17	16	16	9	9	9	9	9	9	8	8	16	16	17	16	18	17	16	16
Cre17.g715350.t2.1;Cre17.g715350.t1.2	Cre17.g715350.t2.1;Cre17.g715350.t1.2	2;2	2;2	2;2	Cre17.g715350.t2.1 None DBV=JGI5.5 OS=Chlamydomonas reinhardtii SV=1 TOU=Cre;Cre17.g715350.t1.2 None DBV=JGI5.5 OS=Chlamydomonas reinhardtii SV=2 TOU=Cre	2	2	2	2	0	0	0	0	0	0	0	0	0	0	1	0	0	0	0	0	0	0	2	1	0	0	0	0	0	0	0	0	0	0	0	0	0	0	1	0	0	0	0	0
Cre17.g715500.t1.2	Cre17.g715500.t1.2	2	2	2	Cre17.g715500.t1.2 None DBV=JGI5.5 OS=Chlamydomonas reinhardtii SV=2 TOU=Cre	1	2	2	2	0	0	0	0	0	0	0	0	0	1	0	0	1	1	0	0	1	0	0	0	0	0	0	0	0	0	0	0	0	0	0	0	0	1	0	0	1	1	0	0
Cre17.g715900.t1.2	Cre17.g715900.t1.2	5	5	5	Cre17.g715900.t1.2 None DBV=JGI5.5 OS=Chlamydomonas reinhardtii SV=2 TOU=Cre	1	5	5	5	0	0	0	1	1	0	0	0	2	0	1	0	1	1	0	0	0	0	0	0	0	1	0	0	0	0	0	1	1	0	0	0	2	0	1	0	1	1	0	0
Cre17.g719000.t1.2	Cre17.g719000.t1.2	5	5	5	Cre17.g719000.t1.2 Exon junction complex component, UAP56 DEAD/DEAH box helicase homolog DBV=JGI5.5 OS=Chlamydomonas reinhardtii SV=2 TOU=Cre	1	5	5	5	0	0	0	1	1	0	1	1	3	3	3	1	0	2	2	1	3	2	0	0	1	3	3	1	0	0	0	1	1	0	1	1	3	3	3	1	0	2	2	1
Cre17.g719900.t1.2	Cre17.g719900.t1.2	13	13	13	Cre17.g719900.t1.2 Phosphoglucan water dikinase ALS=PWD1 DBV=JGI5.5 GN=PWD1 OS=Chlamydomonas reinhardtii SV=2 TOU=Cre	1	13	13	13	0	0	0	1	0	0	0	0	3	4	4	3	2	3	5	4	1	0	3	3	5	2	2	3	0	0	0	1	0	0	0	0	3	4	4	3	2	3	5	4
Cre17.g720050.t1.2	Cre17.g720050.t1.2	17	17	17	Cre17.g720050.t1.2 FtsH-like membrane ATPase/metalloprotease ALS=FHL2 DBV=JGI5.5 GN=FHL2 OS=Chlamydomonas reinhardtii SV=2 TOU=Cre	1	17	17	17	5	9	2	5	3	2	0	1	11	12	8	9	3	9	2	1	10	9	5	10	2	7	2	1	5	9	2	5	3	2	0	1	11	12	8	9	3	9	2	1
Cre17.g720250.t1.2	Cre17.g720250.t1.2	26	26	26	Cre17.g720250.t1.2 Chlorophyll a/b binding protein of photosystem II ALS=LHCB4 DBV=JGI5.5 GN=LHCB4 OS=Chlamydomonas reinhardtii SV=2 TOU=Cre	1	26	26	26	9	7	11	11	11	12	11	9	16	18	18	13	20	13	15	16	13	13	14	13	13	13	14	13	9	7	11	11	11	12	11	9	16	18	18	13	20	13	15	16
Cre17.g720450.t1.1	Cre17.g720450.t1.1	21	21	21	Cre17.g720450.t1.1 None DBV=JGI5.5 OS=Chlamydomonas reinhardtii SV=1 TOU=Cre	1	21	21	21	5	7	0	3	2	1	0	0	5	10	1	5	1	4	0	0	4	5	0	3	0	1	0	0	5	7	0	3	2	1	0	0	5	10	1	5	1	4	0	0
Cre17.g721500.t1.2	Cre17.g721500.t1.2	4	4	4	Cre17.g721500.t1.2 Granule-bound starch synthase I DBV=JGI5.5 OS=Chlamydomonas reinhardtii SV=2 TOU=Cre	1	4	4	4	0	3	0	0	0	1	0	0	1	0	0	0	0	1	0	1	1	1	2	2	0	0	0	0	0	3	0	0	0	1	0	0	1	0	0	0	0	1	0	1
Cre17.g721650.t1.2	Cre17.g721650.t1.2	1	1	1	Cre17.g721650.t1.2 None DBV=JGI5.5 OS=Chlamydomonas reinhardtii SV=2 TOU=Cre	1	1	1	1	0	1	1	1	0	0	0	0	1	1	1	1	0	1	0	0	1	0	0	0	1	1	0	0	0	1	1	1	0	0	0	0	1	1	1	1	0	1	0	0
Cre17.g722350.t1.2	Cre17.g722350.t1.2	8	8	8	Cre17.g722350.t1.2 Small Rab-related GTPase DBV=JGI5.5 OS=Chlamydomonas reinhardtii SV=2 TOU=Cre	1	8	8	8	1	0	0	3	2	1	1	1	3	3	1	1	1	2	1	1	4	1	1	1	4	3	1	1	1	0	0	3	2	1	1	1	3	3	1	1	1	2	1	1
Cre17.g723650.t1.2	Cre17.g723650.t1.2	8	8	8	Cre17.g723650.t1.2 Acetyl-CoA acyltransferase ALS=ATO1 DBV=JGI5.5 GN=ATO1 OS=Chlamydomonas reinhardtii SV=2 TOU=Cre	1	8	8	8	0	0	0	0	1	0	1	0	4	2	4	1	1	1	3	0	2	0	5	0	6	7	5	0	0	0	0	0	1	0	1	0	4	2	4	1	1	1	3	0
Cre17.g723750.t1.1	Cre17.g723750.t1.1	1	1	1	Cre17.g723750.t1.1 None DBV=JGI5.5 OS=Chlamydomonas reinhardtii SV=1 TOU=Cre	1	1	1	1	0	0	0	0	0	0	0	0	1	0	1	0	0	0	0	0	0	0	0	0	1	0	1	0	0	0	0	0	0	0	0	0	1	0	1	0	0	0	0	0
Cre17.g724300.t1.2	Cre17.g724300.t1.2	5	5	5	Cre17.g724300.t1.2 Photosystem I reaction center subunit psaK ALS=PSAK DBV=JGI5.5 GN=PSAK OS=Chlamydomonas reinhardtii SV=2 TOU=Cre	1	5	5	5	2	1	2	2	1	1	0	1	4	4	3	1	3	3	4	5	3	4	3	3	4	2	3	3	2	1	2	2	1	1	0	1	4	4	3	1	3	3	4	5
Cre17.g725750.t1.2;Cre10.g447800.t1.2	Cre17.g725750.t1.2	21;5	21;5	7;1	Cre17.g725750.t1.2 None DBV=JGI5.5 OS=Chlamydomonas reinhardtii SV=2 TOU=Cre	2	21	21	7	3	0	4	2	3	2	4	3	6	3	4	3	9	1	8	4	6	3	6	1	1	0	6	2	3	0	4	2	3	2	4	3	6	3	4	3	9	1	8	4
Cre17.g726750.t1.2	Cre17.g726750.t1.2	18	18	18	Cre17.g726750.t1.2 3-deoxy-D-arabino-heptulosonate 7-phosphate synthetase ALS=SHK1 DBV=JGI5.5 GN=SHK1 OS=Chlamydomonas reinhardtii SV=2 TOU=Cre	1	18	18	18	6	10	6	9	5	6	2	3	13	14	15	17	9	17	6	10	14	10	11	13	16	14	5	1	6	10	6	9	5	6	2	3	13	14	15	17	9	17	6	10
Cre17.g726850.t1.2	Cre17.g726850.t1.2	21	7	7	Cre17.g726850.t1.2 None DBV=JGI5.5 OS=Chlamydomonas reinhardtii SV=2 TOU=Cre	1	21	7	7	4	0	5	2	3	3	5	3	7	5	4	3	10	3	8	6	3	2	6	2	2	1	9	3	1	0	2	0	1	1	2	0	2	3	3	1	4	2	3	3
Cre17.g727700.t1.1;Cre02.g118300.t1.2	Cre17.g727700.t1.1	13;1	13;1	13;1	Cre17.g727700.t1.1 None DBV=JGI5.5 OS=Chlamydomonas reinhardtii SV=1 TOU=Cre	2	13	13	13	0	0	1	1	1	0	1	0	4	5	3	2	2	3	4	1	6	1	4	2	6	7	6	2	0	0	1	1	1	0	1	0	4	5	3	2	2	3	4	1
Cre17.g728800.t1.2	Cre17.g728800.t1.2	14	14	14	Cre17.g728800.t1.2 Isocitrate dehydrogenase, NAD-dependent ALS=IDH1 DBV=JGI5.5 GN=IDH1 OS=Chlamydomonas reinhardtii SV=2 TOU=Cre	1	14	14	14	1	1	3	1	2	2	3	4	6	5	6	5	7	2	6	5	2	4	3	3	5	2	7	0	1	1	3	1	2	2	3	4	6	5	6	5	7	2	6	5
Cre17.g730950.t1.2;Cre12.g522550.t1.2;Cre09.g415450.t1.2;Cre02.g073750.t1.2;Cre01.g036800.t1.1;Cre12.g546100.t2.1;Cre12.g546100.t1.1;Cre03.g164050.t2.1;Cre03.g164050.t1.1	Cre17.g730950.t1.2	5;2;2;1;1;1;1;1;1	5;2;2;1;1;1;1;1;1	5;2;2;1;1;1;1;1;1	Cre17.g730950.t1.2 Kinesin motor protein, kinesin-2 (KRP85/95) family ALS=FLA10 DBV=JGI5.5 GN=FLA10 OS=Chlamydomonas reinhardtii SV=2 TOU=Cre	9	5	5	5	0	1	0	0	0	0	0	0	3	1	0	0	1	0	1	0	1	1	2	1	3	2	1	0	0	1	0	0	0	0	0	0	3	1	0	0	1	0	1	0
Cre17.g731200.t1.1	Cre17.g731200.t1.1	1	1	1	Cre17.g731200.t1.1 None DBV=JGI5.5 OS=Chlamydomonas reinhardtii SV=1 TOU=Cre	1	1	1	1	0	0	0	0	0	0	0	0	0	0	0	0	0	1	0	0	0	1	0	0	0	0	0	0	0	0	0	0	0	0	0	0	0	0	0	0	0	1	0	0
Cre17.g731850.t1.2	Cre17.g731850.t1.2	2	2	2	Cre17.g731850.t1.2 None DBV=JGI5.5 OS=Chlamydomonas reinhardtii SV=2 TOU=Cre	1	2	2	2	0	0	0	1	1	0	0	0	0	0	0	1	0	0	0	0	0	1	0	0	0	0	0	0	0	0	0	1	1	0	0	0	0	0	0	1	0	0	0	0
Cre17.g734100.t1.2	Cre17.g734100.t1.2	19	19	19	Cre17.g734100.t1.2 None DBV=JGI5.5 OS=Chlamydomonas reinhardtii SV=2 TOU=Cre	1	19	19	19	5	8	3	6	5	4	0	0	6	9	2	7	6	11	0	0	7	5	7	5	2	4	0	0	5	8	3	6	5	4	0	0	6	9	2	7	6	11	0	0
Cre17.g734300.t2.1;Cre17.g734300.t1.1;Cre12.g541100.t1.2	Cre17.g734300.t2.1;Cre17.g734300.t1.1	40;40;1	40;40;1	40;40;1	Cre17.g734300.t2.1 None DBV=JGI5.5 OS=Chlamydomonas reinhardtii SV=1 TOU=Cre;Cre17.g734300.t1.1 None DBV=JGI5.5 OS=Chlamydomonas reinhardtii SV=1 TOU=Cre	3	40	40	40	6	6	9	6	19	17	0	1	10	12	34	33	22	17	9	7	11	16	32	34	15	16	7	4	6	6	9	6	19	17	0	1	10	12	34	33	22	17	9	7
Cre17.g734450.t1.2	Cre17.g734450.t1.2	11	11	11	Cre17.g734450.t1.2 Plastid ribosomal protein L19 ALS=PRPL19 DBV=JGI5.5 GN=PRPL19 OS=Chlamydomonas reinhardtii SV=2 TOU=Cre	1	11	11	11	4	2	2	3	3	3	3	5	10	10	9	2	8	5	10	7	10	8	10	6	11	7	9	6	4	2	2	3	3	3	3	5	10	10	9	2	8	5	10	7
Cre17.g734516.t1.1	Cre17.g734516.t1.1	7	7	7	Cre17.g734516.t1.1 26S proteasome regulatory subunit ALS=RPN9 DBV=JGI5.5 GN=RPN9 OS=Chlamydomonas reinhardtii SV=1 TOU=Cre	1	7	7	7	0	0	0	0	0	0	0	0	3	1	1	1	0	0	2	2	4	1	3	1	2	2	2	0	0	0	0	0	0	0	0	0	3	1	1	1	0	0	2	2
Cre17.g734548.t1.1	Cre17.g734548.t1.1	13	13	13	Cre17.g734548.t1.1 Pyruvate phosphate dikinase, chloroplastic ALS=PPD2 DBV=JGI5.5 GN=PPD2 OS=Chlamydomonas reinhardtii SV=1 TOU=Cre	1	13	13	13	0	0	2	1	1	1	0	0	4	5	6	4	4	3	0	1	4	3	1	4	4	3	0	0	0	0	2	1	1	1	0	0	4	5	6	4	4	3	0	1
Cre17.g738300.t1.2	Cre17.g738300.t1.2	1	1	1	Cre17.g738300.t1.2 Acidic ribosomal protein P1 ALS=RPP1 DBV=JGI5.5 GN=RPP1 OS=Chlamydomonas reinhardtii SV=2 TOU=Cre	1	1	1	1	0	0	0	0	0	0	0	0	1	1	0	0	0	0	1	1	0	1	0	0	1	0	0	1	0	0	0	0	0	0	0	0	1	1	0	0	0	0	1	1
Cre17.g739752.t1.1;Cre12.g548901.t1.1	Cre17.g739752.t1.1	16;2	16;2	16;2	Cre17.g739752.t1.1 None DBV=JGI5.5 OS=Chlamydomonas reinhardtii SV=1 TOU=Cre	2	16	16	16	1	2	2	0	1	0	0	0	10	12	6	8	5	2	0	0	9	8	3	8	2	2	0	0	1	2	2	0	1	0	0	0	10	12	6	8	5	2	0	0
Cre17.g741450.t1.2	Cre17.g741450.t1.2	12	8	8	Cre17.g741450.t1.2 Chaperonin 60B1 ALS=CPN60B1 DBV=JGI5.5 GN=CPN60B1 OS=Chlamydomonas reinhardtii SV=2 TOU=Cre	1	12	8	8	0	1	1	2	0	0	0	3	3	8	2	6	0	3	4	7	1	3	5	4	2	5	3	3	0	0	0	0	0	0	0	3	2	6	2	6	0	2	3	5
Cre17.g741850.t1.2	Cre17.g741850.t1.2	2	2	2	Cre17.g741850.t1.2 Heterogeneous nuclear ribonucleoprotein ALS=HNR1 DBV=JGI5.5 GN=HNR1 OS=Chlamydomonas reinhardtii SV=2 TOU=Cre	1	2	2	2	0	0	0	0	0	0	0	0	0	0	1	0	0	0	0	0	1	0	0	1	0	0	0	0	0	0	0	0	0	0	0	0	0	0	1	0	0	0	0	0
Cre17.g743847.t1.1	Cre17.g743847.t1.1	10	10	10	Cre17.g743847.t1.1 None DBV=JGI5.5 OS=Chlamydomonas reinhardtii SV=1 TOU=Cre	1	10	10	10	3	0	0	0	4	0	0	0	5	4	3	2	0	0	0	0	4	4	3	3	0	0	0	0	3	0	0	0	4	0	0	0	5	4	3	2	0	0	0	0
Cre17.g743897.t1.1	Cre17.g743897.t1.1	2	2	2	Cre17.g743897.t1.1 Peroxiredoxin ALS=PRX7 DBV=JGI5.5 GN=PRX7 OS=Chlamydomonas reinhardtii SV=1 TOU=Cre	1	2	2	2	0	0	0	0	0	0	0	0	0	0	1	0	1	0	0	1	0	2	0	0	0	0	0	0	0	0	0	0	0	0	0	0	0	0	1	0	1	0	0	1
Cre17.g744547.t1.1	Cre17.g744547.t1.1	9	9	9	Cre17.g744547.t1.1 None DBV=JGI5.5 OS=Chlamydomonas reinhardtii SV=1 TOU=Cre	1	9	9	9	0	0	0	0	3	1	0	0	0	0	5	2	2	2	0	0	1	0	6	7	1	0	0	0	0	0	0	0	3	1	0	0	0	0	5	2	2	2	0	0
Cre17.g746997.t1.1;Cre16.g669125.t1.1;Cre16.g669150.t1.2	Cre17.g746997.t1.1	50;11;10	50;11;10	50;11;10	Cre17.g746997.t1.1 Dual function alcohol/acetaldehyde dehydrogenase ALS=ADH1 DBV=JGI5.5 GN=ADH1 OS=Chlamydomonas reinhardtii SV=1 TOU=Cre	3	50	50	50	17	26	24	18	18	15	16	17	34	35	29	38	34	38	29	27	32	32	35	29	33	34	30	33	17	26	24	18	18	15	16	17	34	35	29	38	34	38	29	27
Cre17.g747247.t1.1	Cre17.g747247.t1.1	2	2	2	Cre17.g747247.t1.1 None DBV=JGI5.5 OS=Chlamydomonas reinhardtii SV=1 TOU=Cre	1	2	2	2	0	0	0	0	0	0	0	0	0	0	0	0	0	0	2	0	0	0	0	0	1	0	0	0	0	0	0	0	0	0	0	0	0	0	0	0	0	0	2	0
Cre18.g749447.t2.1;Cre18.g749447.t1.1	Cre18.g749447.t2.1;Cre18.g749447.t1.1	41;41	41;41	41;41	Cre18.g749447.t2.1 Bifunctional aspartate kinase/homoserine dehydrogenase ALS=AHD1 DBV=JGI5.5 GN=AHD1 OS=Chlamydomonas reinhardtii SV=1 TOU=Cre;Cre18.g749447.t1.1 Bifunctional aspartate kinase/homoserine dehydrogenase ALS=AHD1 DBV=JGI5.5 GN=AHD1 OS=Chlamyd	2	41	41	41	3	2	6	7	3	4	3	6	17	21	15	18	13	16	20	17	15	17	23	15	17	19	22	8	3	2	6	7	3	4	3	6	17	21	15	18	13	16	20	17
Cre18.g749847.t2.1;Cre18.g749847.t1.1	Cre18.g749847.t2.1;Cre18.g749847.t1.1	8;8	8;8	8;8	Cre18.g749847.t2.1 Dihydrolipoyl dehydrogenase ALS=DLD1 DBV=JGI5.5 GN=DLD1 OS=Chlamydomonas reinhardtii SV=1 TOU=Cre;Cre18.g749847.t1.1 Dihydrolipoyl dehydrogenase ALS=DLD1 DBV=JGI5.5 GN=DLD1 OS=Chlamydomonas reinhardtii SV=1 TOU=Cre	2	8	8	8	0	0	2	0	1	0	2	0	6	4	2	2	2	1	5	3	3	0	1	2	2	2	4	0	0	0	2	0	1	0	2	0	6	4	2	2	2	1	5	3
Cre19.g750547.t4.1;Cre19.g750547.t3.1;Cre19.g750547.t2.1;Cre19.g750547.t1.1	Cre19.g750547.t4.1;Cre19.g750547.t3.1;Cre19.g750547.t2.1;Cre19.g750547.t1.1	14;14;14;14	14;14;14;14	14;14;14;14	Cre19.g750547.t4.1 Type-II calcium-dependent NADH dehydrogenase ALS=NDA2 DBV=JGI5.5 GN=NDA2 OS=Chlamydomonas reinhardtii SV=1 TOU=Cre;Cre19.g750547.t3.1 Type-II calcium-dependent NADH dehydrogenase ALS=NDA2 DBV=JGI5.5 GN=NDA2 OS=Chlamydomonas reinhardtii S	4	14	14	14	2	0	2	0	0	0	0	0	8	3	2	3	2	3	0	0	7	3	1	1	3	4	0	0	2	0	2	0	0	0	0	0	8	3	2	3	2	3	0	0
Cre19.g750697.t1.1;Cre19.g750747.t1.1;Cre19.g750497.t1.1;Cre15.g638100.t1.1;Cre17.g739800.t1.1;Cre15.g638303.t1.1;Cre15.g638050.t1.1;Cre15.g638700.t1.1;Cre15.g638950.t1.1;Cre15.g638304.t1.1;Cre15.g638401.t1.1;Cre15.g639304.t1.2;Cre15.g638300.t1.1;Cre15.g638651.t1.1;Cre15.g638000.t1.1;Cre15.g638550.t1.1;Cre04.g223150.t1.1;Cre15.g638750.t1.2;Cre15.g639308.t1.2;Cre15.g639000.t1.2	Cre19.g750697.t1.1;Cre19.g750747.t1.1	9;7;4;1;1;1;1;1;1;1;1;1;1;1;1;1;1;1;1;1	9;7;4;1;1;1;1;1;1;1;1;1;1;1;1;1;1;1;1;1	9;7;4;1;1;1;1;1;1;1;1;1;1;1;1;1;1;1;1;1	Cre19.g750697.t1.1 None DBV=JGI5.5 OS=Chlamydomonas reinhardtii SV=1 TOU=Cre;Cre19.g750747.t1.1 RAP-domain containing protein DBV=JGI5.5 OS=Chlamydomonas reinhardtii SV=1 TOU=Cre	20	9	9	9	0	1	1	0	1	0	0	0	2	1	2	0	2	1	0	0	1	0	4	0	3	0	0	0	0	1	1	0	1	0	0	0	2	1	2	0	2	1	0	0
Cre-2.g801495.t1.p1	Cre-2.g801495.t1.p1	1	1	1	Cre-2.g801495.t1.p1 None DBV=NCBI OS=Chlamydomonas reinhardtii PN=cox1 TOU=Cre	1	1	1	1	0	0	0	0	0	0	0	0	0	0	0	0	0	0	0	0	0	0	1	0	0	0	0	0	0	0	0	0	0	0	0	0	0	0	0	0	0	0	0	0
Cre24.g755347.t1.1	Cre24.g755347.t1.1	24	24	24	Cre24.g755347.t1.1 DEAH-box RNA helicase DBV=JGI5.5 OS=Chlamydomonas reinhardtii SV=1 TOU=Cre	1	24	24	24	0	0	3	0	9	7	0	0	0	0	13	11	6	7	0	0	0	0	15	15	6	7	0	0	0	0	3	0	9	7	0	0	0	0	13	11	6	7	0	0
Cre24.g755497.t1.1	Cre24.g755497.t1.1	4	4	4	Cre24.g755497.t1.1 None DBV=JGI5.5 OS=Chlamydomonas reinhardtii SV=1 TOU=Cre	1	4	4	4	0	1	2	0	2	2	2	1	1	1	3	3	1	1	1	1	1	2	2	1	1	2	1	1	0	1	2	0	2	2	2	1	1	1	3	3	1	1	1	1
Cre36.g759647.t1.1	Cre36.g759647.t1.1	2	2	2	Cre36.g759647.t1.1 None DBV=JGI5.5 OS=Chlamydomonas reinhardtii SV=1 TOU=Cre	1	2	2	2	0	0	0	0	0	0	0	0	1	0	2	1	0	1	0	0	0	0	2	1	2	1	0	0	0	0	0	0	0	0	0	0	1	0	2	1	0	1	0	0
Cre36.g759747.t1.1	Cre36.g759747.t1.1	3	3	3	Cre36.g759747.t1.1 None DBV=JGI5.5 OS=Chlamydomonas reinhardtii SV=1 TOU=Cre	1	3	3	3	0	0	0	0	0	0	0	0	3	2	2	3	0	1	2	2	1	2	1	0	2	3	2	2	0	0	0	0	0	0	0	0	3	2	2	3	0	1	2	2
Cre43.g760497.t1.1	Cre43.g760497.t1.1	12	12	12	Cre43.g760497.t1.1 None DBV=JGI5.5 OS=Chlamydomonas reinhardtii SV=1 TOU=Cre	1	12	12	12	2	1	0	0	0	1	0	0	8	9	5	4	1	7	1	0	7	7	4	3	4	5	1	0	2	1	0	0	0	1	0	0	8	9	5	4	1	7	1	0
Cre48.g761147.t1.1	Cre48.g761147.t1.1	3	3	3	Cre48.g761147.t1.1 None DBV=JGI5.5 OS=Chlamydomonas reinhardtii SV=1 TOU=Cre	1	3	3	3	0	0	0	0	0	0	0	0	0	1	0	0	0	0	0	2	0	0	0	0	0	1	0	1	0	0	0	0	0	0	0	0	0	1	0	0	0	0	0	2
Cre48.g761197.t1.1	Cre48.g761197.t1.1	5	5	5	Cre48.g761197.t1.1 None DBV=JGI5.5 OS=Chlamydomonas reinhardtii SV=1 TOU=Cre	1	5	5	5	0	1	1	0	1	2	0	0	5	4	3	3	2	4	3	4	2	3	2	4	4	4	3	3	0	1	1	0	1	2	0	0	5	4	3	3	2	4	3	4
mCherry	mCherry	28	28	28	mCherry	1	28	28	28	0	0	15	14	16	13	0	0	0	0	22	21	20	20	0	0	0	0	21	19	19	19	0	0	0	0	15	14	16	13	0	0	0	0	22	21	20	20	0	0
REV__Cre01.g030600.t1.1	REV__Cre01.g030600.t1.1	1	1	1	Cre01.g030600.t1.1 Mitogen-Activated Protein Kinase Kinase Kinase ALS=MAPKKK4 DBV=JGI5.5 GN=MAPKKK4 OS=Chlamydomonas reinhardtii SV=1 TOU=Cre	1	1	1	1	0	0	0	0	0	0	0	0	0	0	0	0	0	1	1	0	0	0	0	0	0	1	0	0	0	0	0	0	0	0	0	0	0	0	0	0	0	1	1	0
REV__Cre02.g104126.t1.1	REV__Cre02.g104126.t1.1	2	2	2	Cre02.g104126.t1.1 None DBV=JGI5.5 OS=Chlamydomonas reinhardtii SV=1 TOU=Cre	1	2	2	2	0	0	0	0	0	0	0	0	0	0	1	1	0	0	0	1	0	1	1	1	0	1	2	2	0	0	0	0	0	0	0	0	0	0	1	1	0	0	0	1
REV__Cre03.g185000.t1.1;REV__Cre03.g185350.t1.1	REV__Cre03.g185000.t1.1;REV__Cre03.g185350.t1.1	1;1	1;1	1;1	Cre03.g185000.t1.1 1,3-beta-D-glucan synthase DBV=JGI5.5 OS=Chlamydomonas reinhardtii SV=1 TOU=Cre;Cre03.g185350.t1.1 1,3-beta-D-glucan synthase DBV=JGI5.5 OS=Chlamydomonas reinhardtii SV=1 TOU=Cre	2	1	1	1	0	0	0	0	0	0	1	0	0	1	0	0	0	0	0	0	1	0	1	0	1	0	0	0	0	0	0	0	0	0	1	0	0	1	0	0	0	0	0	0
REV__Cre03.g203000.t1.1	REV__Cre03.g203000.t1.1	1	1	1	Cre03.g203000.t1.1 None DBV=JGI5.5 OS=Chlamydomonas reinhardtii SV=1 TOU=Cre	1	1	1	1	0	0	0	0	0	0	0	0	1	1	0	0	0	0	1	0	0	1	0	0	0	0	0	0	0	0	0	0	0	0	0	0	1	1	0	0	0	0	1	0
REV__Cre05.g247450.t1.2	REV__Cre05.g247450.t1.2	2	2	2	Cre05.g247450.t1.2 Putative rhodanese-like protein ALS=CGL56 DBV=JGI5.5 GN=CGL56 OS=Chlamydomonas reinhardtii SV=2 TOU=Cre	1	2	2	2	0	0	0	0	0	0	0	0	0	0	1	0	1	0	1	0	2	1	1	1	1	0	1	1	0	0	0	0	0	0	0	0	0	0	1	0	1	0	1	0
REV__Cre07.g326050.t1.1	REV__Cre07.g326050.t1.1	1	1	1	Cre07.g326050.t1.1 None DBV=JGI5.5 OS=Chlamydomonas reinhardtii SV=1 TOU=Cre	1	1	1	1	0	0	0	0	0	1	0	0	0	0	0	0	0	1	0	0	0	1	0	1	0	0	1	1	0	0	0	0	0	1	0	0	0	0	0	0	0	1	0	0
REV__Cre07.g328950.t1.1	REV__Cre07.g328950.t1.1	1	1	1	Cre07.g328950.t1.1 None DBV=JGI5.5 OS=Chlamydomonas reinhardtii SV=1 TOU=Cre	1	1	1	1	0	0	0	1	0	0	0	1	0	0	0	0	0	0	0	0	0	0	0	0	0	0	0	0	0	0	0	1	0	0	0	1	0	0	0	0	0	0	0	0
REV__Cre07.g336750.t1.1	REV__Cre07.g336750.t1.1	3	3	3	Cre07.g336750.t1.1 None DBV=JGI5.5 OS=Chlamydomonas reinhardtii SV=1 TOU=Cre	1	3	3	3	0	0	0	0	0	0	0	0	0	0	0	1	0	1	0	0	0	0	0	1	1	0	0	0	0	0	0	0	0	0	0	0	0	0	0	1	0	1	0	0
REV__Cre07.g342350.t1.2	REV__Cre07.g342350.t1.2	2	2	2	Cre07.g342350.t1.2 3\,5\-cyclic-nucleotide phosphodiesterase ALS=PDE14 DBV=JGI5.5 GN=PDE14 OS=Chlamydomonas reinhardtii SV=2 TOU=Cre	1	2	2	2	0	0	0	0	0	0	0	0	0	0	0	0	1	0	1	0	1	1	0	0	1	0	0	0	0	0	0	0	0	0	0	0	0	0	0	0	1	0	1	0
REV__Cre08.g371650.t1.2	REV__Cre08.g371650.t1.2	1	1	1	Cre08.g371650.t1.2 TatB-like sec-independent protein translocon subunit ALS=TAT2 DBV=JGI5.5 GN=TAT2 OS=Chlamydomonas reinhardtii SV=2 TOU=Cre	1	1	1	1	0	0	0	0	0	1	0	0	0	0	0	0	0	0	0	0	0	0	0	0	0	0	0	0	0	0	0	0	0	1	0	0	0	0	0	0	0	0	0	0
REV__Cre10.g449750.t1.1	REV__Cre10.g449750.t1.1	2	2	2	Cre10.g449750.t1.1 None DBV=JGI5.5 OS=Chlamydomonas reinhardtii SV=1 TOU=Cre	1	2	2	2	0	1	0	0	0	1	0	0	1	1	1	1	0	1	1	1	1	1	1	0	1	0	1	0	0	1	0	0	0	1	0	0	1	1	1	1	0	1	1	1
REV__Cre10.g451600.t3.1;REV__Cre10.g451600.t1.1	REV__Cre10.g451600.t3.1;REV__Cre10.g451600.t1.1	2;2	2;2	2;2	Cre10.g451600.t3.1 None DBV=JGI5.5 OS=Chlamydomonas reinhardtii SV=1 TOU=Cre;Cre10.g451600.t1.1 None DBV=JGI5.5 OS=Chlamydomonas reinhardtii SV=1 TOU=Cre	2	2	2	2	0	0	1	0	1	0	0	1	0	0	0	0	0	0	0	1	1	0	0	1	0	0	0	0	0	0	1	0	1	0	0	1	0	0	0	0	0	0	0	1
REV__Cre12.g484250.t1.1	REV__Cre12.g484250.t1.1	1	1	1	Cre12.g484250.t1.1 Flagellar inner arm dynein 1 heavy chain alpha (I1/f alpha) ALS=DHC1 DBV=JGI5.5 GN=DHC1 OS=Chlamydomonas reinhardtii SV=1 TOU=Cre	1	1	1	1	0	0	0	0	0	1	0	0	0	1	0	0	0	0	0	0	0	0	0	0	0	0	0	0	0	0	0	0	0	1	0	0	0	1	0	0	0	0	0	0
REV__Cre13.g576760.t1.1	REV__Cre13.g576760.t1.1	1	1	1	Cre13.g576760.t1.1 None DBV=JGI5.5 OS=Chlamydomonas reinhardtii SV=1 TOU=Cre	1	1	1	1	0	0	0	0	0	0	0	0	1	0	0	0	0	0	0	0	0	0	0	0	0	0	0	0	0	0	0	0	0	0	0	0	1	0	0	0	0	0	0	0
REV__Cre16.g656950.t2.1;REV__Cre16.g656950.t1.1	REV__Cre16.g656950.t2.1;REV__Cre16.g656950.t1.1	3;3	3;3	3;3	Cre16.g656950.t2.1 None DBV=JGI5.5 OS=Chlamydomonas reinhardtii SV=1 TOU=Cre;Cre16.g656950.t1.1 None DBV=JGI5.5 OS=Chlamydomonas reinhardtii SV=1 TOU=Cre	2	3	3	3	0	1	0	0	0	0	0	0	0	1	0	1	0	0	0	0	0	0	0	0	0	0	0	0	0	1	0	0	0	0	0	0	0	1	0	1	0	0	0	0
REV__Cre16.g677877.t1.1	REV__Cre16.g677877.t1.1	1	1	1	Cre16.g677877.t1.1 None DBV=JGI5.5 OS=Chlamydomonas reinhardtii SV=1 TOU=Cre	1	1	1	1	0	1	0	0	0	0	0	0	0	1	0	0	0	0	0	0	0	1	0	0	0	1	0	0	0	1	0	0	0	0	0	0	0	1	0	0	0	0	0	0
REV__Cre16.g690655.t1.1	REV__Cre16.g690655.t1.1	1	1	1	Cre16.g690655.t1.1 None DBV=JGI5.5 OS=Chlamydomonas reinhardtii SV=1 TOU=Cre	1	1	1	1	0	0	0	0	0	0	0	0	1	0	0	0	1	0	0	0	0	0	1	0	0	0	0	0	0	0	0	0	0	0	0	0	1	0	0	0	1	0	0	0
TurboID-only	TurboID-only	35	35	35	TurboID-only	1	35	35	35	13	12	13	12	15	10	0	0	28	26	26	24	26	24	0	0	28	23	23	26	22	22	0	0	13	12	13	12	15	10	0	0	28	26	26	24	26	24	0	0
[truncated: 179 more columns]

## Sheet: Continuous light
Kreis et al. (2023) TurboID reveals the proxiomes of CGE1, VIPP1, and VIPP2 in Chlamydomonas reinhardtii and confirms VPL2 and PGRL1 in the VIPP1 proxiome
Supplemental Data Set S1A: Proteins significantly enriched after in vivo biotinylation in TIDCGE1 vs. WT and in TIDCGE1 vs. mCherryTID under standard growth conditions
Significant: significantly enriched proteins (determined by t-tests with the indicated FDR and S0 in Perseus) are marked with "+"; N = number of proteins determined as significant in the test; CL = Continuous light
Proteins significantly enriched in TIDCGE1 compared to WT. N = number of proteins determined to be significant in the test; black, significantly different compared to WT; light pink, pink and green, enriched vs. WT with a q-value <0.05 and fold change difference of log2≥1.
Proteins significantly enriched in TIDCGE1 compared to WT and in mCherryTID compared to the WT were used to determine enrichment of proteins in TIDCGE1 vs. mCherryTID-13 and mCherryTID-4. N = number of proteins determined to be significant in the test; black, significantly different compared to WT; green, enriched vs. mCherryTID-13 or mCherryTID-4 with a q-value <0.05 and fold change difference o…
Proteins enriched in comparison to mCherryTID include the CGE1 proxiome candidates as well as CGE1 (bait), (requirement: enriched in TIDCGE1 vs. WT and vs. mCherryTID-13 and mCherryTID-4, with an averaged q-value <0.05 and difference mean of log2≥1). N = number of proteins determined to be significant in the test; green, enriched vs. WT and vs. mCherryTID; red filled, dismissed proteins with a si…
									Enriched in TID vs. WT																		Enriched in TIDCGE1 vs. mCherryTID-13						Enriched in TIDCGE1 vs. mCherryTID-4						Enriched in TIDCGE1 vs. mCherryTID
									T-test: FDR=0.05;S0=1																		T-test: FDR=0.05;S0=1						T-test: FDR=0.05;S0=1						T-test: FDR=0.05;S0=1
									N=64/63						N=97/94						N=90/89						N=19/15						N=43/14						N=15/10
									CL mCherryTID-13						CL mCherryTID-4						CL TIDCGE1						CL						CL						CL
Majority protein IDs	Fasta header	Name	Best hit Arabidopsis	Category	Localization	Peptides	Unique peptides	Score	significant	-log10 p-value	log2 fold-change	p-value	fold-change	q-value	significant	-log10 p-value	log2 fold-change	p-value	fold-change	q-value	significant	-log10 p-value	log2 fold-change	p-value	fold-change	q-value	significant	-log10 p-value	log2 fold-change	p-value	fold-change	q-value	significant	-log10 p-value	log2 fold-change	p-value	fold-change	q-value	significant	-log10 p-value	log2 fold-change	p-value	fold-change	q-value
Cre01.g015350.t1.1	Cre01.g015350.t1.1 Light-dependent protochlorophyllide reductase ALS=POR1 DBV=JGI5.5 GN=POR1 OS=Chlamydomonas reinhardtii SV=1 TOU=Cre	POR1	AT5G54190.1		Chloroplast	22	22	323.31		0.78009	3.87226	0.165924	14.6442	0.218989		1.0488	5.02699	0.0893717	32.6043	0.0562828	+	1.0766	5.17824	0.0838301	36.2081	0.0504719		1.12959	1.30598	0.074201	2.47252	0.340261		0.158451	0.151252	0.694303	1.11053	0.93043		0.644021	0.728616	0.226976	1.65705	0.635346
Cre01.g032650.t2.1;Cre01.g032650.t1.2	Cre01.g032650.t2.1 Transaldolase ALS=TAL1 DBV=JGI5.5 GN=TAL1 OS=Chlamydomonas reinhardtii SV=1 TOU=Cre;Cre01.g032650.t1.2 Transaldolase ALS=TAL1 DBV=JGI5.5 GN=TAL1 OS=Chlamydomonas reinhardtii SV=2 TOU=Cre	TAL1;TAL1	AT1G12230.1;AT1G12230.1	Metabolism	Chloroplast	11	11	37.435	+	2.15562	3.62682	0.00698844	12.3533	0.0212	+	2.77227	3.80637	0.00168939	13.9904	0.012		1.22456	1.65865	0.0596266	3.15721	0.297844		1.16576	-1.96816	0.0682716	0.255579	0.160606		1.59445	-2.14772	0.0254419	0.225669	0.0525333		1.3801	-2.05794	0.0416769	0.240159	0.10657
Cre01.g034150.t1.1	Cre01.g034150.t1.1 None DBV=JGI5.5 OS=Chlamydomonas reinhardtii SV=1 TOU=Cre		AT1G14660.1		Cytosol	27	27	201.98		0.0331255	-0.0500441	0.926562	0.965907	0.987146	+	2.92035	4.46936	0.0012013	22.1519	0.00225		1.05764	2.10359	0.0875709	4.29778	0.2361		0.971675	2.15363	0.106739	4.44946	0.1912		1.05286	-2.36577	0.0885401	0.194014	0.0679273		1.01227	-0.10607	0.0972148	0.929116	0.129564
Cre01.g034400.t1.1	Cre01.g034400.t1.1 None DBV=JGI5.5 OS=Chlamydomonas reinhardtii SV=1 TOU=Cre	PGL3	AT5G24400.1	Metabolism	Chloroplast	13	13	172.29	+	1.4291	4.49321	0.0372306	22.5212	0.0282034	+	4.44211	4.28571	3.61318e-05	19.5042	0	+	2.59492	4.27313	0.00254144	19.3348	0.004		0.0480886	-0.220078	0.895182	0.858519	0.949126		0.00683108	-0.0125772	0.984394	0.99132	0.998041		0.0274598	-0.116328	0.938729	0.922533	0.973583
Cre01.g049000.t1.2	Cre01.g049000.t1.2 Pterin dehydratase DBV=JGI5.5 OS=Chlamydomonas reinhardtii SV=2 TOU=Cre	RAF2	AT5G51110.1	Rubisco maturation	Chloroplast	7	7	76.144	+	1.621	3.39176	0.0239332	10.4959	0.0365333	+	2.57284	3.22603	0.00267399	9.3569	0.0138667		1.61039	2.56202	0.0245251	5.90534	0.0637447		0.348322	-0.829737	0.448413	0.562632	0.698839		0.537648	-0.664011	0.289969	0.631121	0.593945		0.442985	-0.746874	0.360591	0.595893	0.646392
Cre01.g050850.t2.1;Cre01.g050850.t1.2	Cre01.g050850.t2.1 Protein Phosphatase 1 beta DBV=JGI5.5 OS=Chlamydomonas reinhardtii SV=1 TOU=Cre;Cre01.g050850.t1.2 Protein Phosphatase 1 beta DBV=JGI5.5 OS=Chlamydomonas reinhardtii SV=2 TOU=Cre		AT2G27210.1;AT2G27210.1		Cytosol	23	23	116.4		1.31417	1.83042	0.0485099	3.55641	0.263065	+	3.75124	6.95868	0.000177321	124.386	0	+	3.08617	4.60462	0.00082003	24.3293	0.00274286	+	2.02737	2.7742	0.00938923	6.84097	0.0182222	+	2.23375	-2.35406	0.00583781	0.195595	0.0346667	+	2.13056	0.21007	0.00740355	1.15674	0.0264445
Cre01.g054150.t1.2	Cre01.g054150.t1.2 NADPH-dependent thioredoxin reductase ALS=NTR4 DBV=JGI5.5 GN=NTR4 OS=Chlamydomonas reinhardtii SV=2 TOU=Cre	NTR4	AT2G41680.1	Metabolism, NTRC	Chloroplast	9	9	107.87		0.680869	1.92309	0.208512	3.79234	0.472658	+	3.3981	4.45176	0.000399853	21.8833	0.00276923	+	3.33779	3.16328	0.00045942	8.95864	0.00566038		0.39935	1.2402	0.398703	2.36231	0.606158		1.22363	-1.28847	0.0597544	0.409385	0.154453		0.81149	-0.024135	0.154351	0.98341	0.380305
Cre02.g078100.t1.1	Cre02.g078100.t1.1 Eukaryotic initiation factor, eIF-5B DBV=JGI5.5 OS=Chlamydomonas reinhardtii SV=1 TOU=Cre		AT1G76810.1		Cytosol	27	27	323.31		0.184137	0.609958	0.65443	1.52621	0.972879	+	2.80301	5.92535	0.00157395	60.7726	0	+	2.32824	4.31655	0.00469635	19.9256	0.00369231	+	1.60479	3.7066	0.0248433	13.0556	0.00729412		1.98043	-1.60879	0.0104609	0.327873	0.0579623	+	1.79261	1.0489	0.0161209	2.06896	0.0326282
Cre02.g087700.t1.2	Cre02.g087700.t1.2 Ascorbate peroxidase ALS=APX1 DBV=JGI5.5 GN=APX1 OS=Chlamydomonas reinhardtii SV=2 TOU=Cre	APX1	AT4G08390.1	Ascorbate peroxidase	Chloroplast	10	10	101.97		0.804591	2.96853	0.156823	7.82738	0.276519	+	2.80736	4.67459	0.00155826	25.5383	0.00245455		1.442	2.38042	0.036141	5.20688	0.10892		0.11868	-0.588113	0.760887	0.665212	0.91033		1.26879	-2.29417	0.053853	0.203885	0.0589787		0.693735	-1.44114	0.202425	0.368276	0.484654
Cre02.g088850.t1.2	Cre02.g088850.t1.2 None DBV=JGI5.5 OS=Chlamydomonas reinhardtii SV=2 TOU=Cre	RFS2	AT2G44050.1	Riboflavin synthase	Chloroplast	7	7	168.85	+	3.96762	7.34241	0.000107741	162.288	0	+	4.18272	7.37409	6.56568e-05	165.891	0	+	4.11861	6.67245	7.61009e-05	102.002	0		0.765927	-0.669961	0.171425	0.628524	0.671805		0.981588	-0.701637	0.104331	0.614874	0.492353		0.873757	-0.685799	0.133734	0.621661	0.582079
Cre02.g090850.t1.1	Cre02.g090850.t1.1 ClpB chaperone, Hsp100 family ALS=CLPB3 DBV=JGI5.5 GN=CLPB3 OS=Chlamydomonas reinhardtii SV=1 TOU=Cre	CLPB3	AT5G15450.1	Chlorophyll metabolism	Chloroplast	36	34	210.31		1.27962	1.6436	0.0525267	3.12445	0.312136	+	3.55256	4.4265	0.000280182	21.5035	0		2.04035	1.88544	0.00911276	3.69466	0.108768		0.134595	0.241842	0.733508	1.1825	0.912156	+	2.27562	-2.54106	0.00530127	0.171816	0.016		1.20511	-1.14961	0.062358	0.450747	0.464078
Cre02.g093650.t1.2	Cre02.g093650.t1.2 None DBV=JGI5.5 OS=Chlamydomonas reinhardtii SV=2 TOU=Cre		AT1G71500.1	Rieske protein	Chloroplast	9	9	58.54	+	2.74778	6.05866	0.00178739	66.6559	0	+	3.03359	5.83143	0.000925572	56.9423	0	+	3.04293	5.9776	0.000905879	63.014	0.0048		0.0536394	-0.0810595	0.883813	0.945363	0.959035		0.29838	0.146164	0.50306	1.10662	0.914746		0.17601	0.0325522	0.666792	1.02282	0.93689
Cre02.g114600.t1.2	Cre02.g114600.t1.2 2-cys peroxiredoxin ALS=PRX2 DBV=JGI5.5 GN=PRX2 OS=Chlamydomonas reinhardtii SV=2 TOU=Cre	PRX2	AT5G06290.1		Cytosol	7	7	65.831		1.09586	2.17762	0.0801937	4.52407	0.250846	+	1.47118	3.30427	0.0337925	9.87835	0.0421224		0.280186	1.11935	0.524583	2.17249	0.989923		0.328974	-1.05827	0.468841	0.480208	0.682115		0.712084	-2.18492	0.194051	0.219924	0.1416		0.520529	-1.6216	0.301628	0.324976	0.411857
Cre02.g142351.t1.1	Cre02.g142351.t1.1 None DBV=JGI5.5 OS=Chlamydomonas reinhardtii SV=1 TOU=Cre		AT1G16540.1	Molybdenum cofactor sulfurtransferase	Chloroplast	13	13	80.639		1.58254	0.686159	0.0261493	1.60899	0.799829		0.0827254	-0.263739	0.82656	0.832926	1	+	1.91301	2.66555	0.0122177	6.34469	0.0411429		1.4329	1.97939	0.0369063	3.94326	0.143556		1.07361	2.92929	0.0844092	7.61735	0.0555652		1.25326	2.45434	0.0558142	5.48062	0.0995606
Cre03.g156500.t2.1;Cre03.g156500.t1.1	Cre03.g156500.t2.1 None DBV=JGI5.5 OS=Chlamydomonas reinhardtii SV=1 TOU=Cre;Cre03.g156500.t1.1 None DBV=JGI5.5 OS=Chlamydomonas reinhardtii SV=1 TOU=Cre			unknown	Chloroplast	9	9	46.486	+	2.50121	3.26861	0.00315348	9.63717	0.0220833		0.173135	0.54809	0.67122	1.46215	0.98329	+	2.97872	2.66452	0.00105022	6.34016	0.0207536		0.540547	-0.604088	0.28804	0.657887	0.720936		0.824365	2.11643	0.149842	4.3362	0.124062		0.682456	0.756171	0.207751	1.689	0.422499
Cre03.g158750.t1.1	Cre03.g158750.t1.1 None DBV=JGI5.5 OS=Chlamydomonas reinhardtii SV=1 TOU=Cre		AT5G63120.2		Mitochondrion	20	20	151.94	+	1.62003	3.09888	0.0239867	8.56753	0.0493538	+	3.49829	6.21264	0.000317475	74.1636	0	+	3.42053	5.06784	0.000379726	33.5407	0.00417391		1.21563	1.96896	0.0608653	3.91486	0.161625		1.64275	-1.1448	0.0227641	0.452252	0.156932		1.42919	0.41208	0.0372229	1.3306	0.159278
Cre03.g168450.t1.2	Cre03.g168450.t1.2 T-complex protein 1, theta subunit ALS=CCT8 DBV=JGI5.5 GN=CCT8 OS=Chlamydomonas reinhardtii SV=2 TOU=Cre	CCT8	AT3G03960.1		Cytosol	16	16	78.552		1.01947	2.12625	0.0956159	4.36581	0.288036	+	2.1305	4.50015	0.00740457	22.6298	0.0134706		0.476069	1.04697	0.334142	2.06619	0.857525		0.830431	-1.07928	0.147764	0.473265	0.46	+	2.78191	-3.45318	0.0016523	0.0913039	0.0165714		1.80617	-2.26623	0.0156253	0.207872	0.238286
Cre03.g173350.t2.1;Cre03.g173350.t1.2	Cre03.g173350.t2.1 Predicted protein with ankrin repeats ALS=ANK22 DBV=JGI5.5 GN=ANK22 OS=Chlamydomonas reinhardtii SV=1 TOU=Cre;Cre03.g173350.t1.2 Predicted protein with ankrin repeats ALS=ANK22 DBV=JGI5.5 GN=ANK22 OS=Chlamydomonas reinhardtii SV=2 TOU=Cr	ANK22;ANK22	AT4G35450.1;AT4G35450.1		Cytosol	7	7	282.05		0.604289	1.67509	0.24872	3.19339	0.594822	+	3.26651	4.61922	0.000541365	24.5767	0.00291892		0.114471	0.175182	0.768297	1.12911	1		0.525749	-1.49991	0.298024	0.353575	0.456438	+	3.08108	-4.44404	0.000829698	0.0459421	0		1.80341	-2.97198	0.0157248	0.127452	0.228219
Cre03.g175200.t1.2	Cre03.g175200.t1.2 Translocon at the outer envelope membrane of chloroplasts, 75 kD ALS=TOC75 DBV=JGI5.5 GN=TOC75 OS=Chlamydomonas reinhardtii SV=2 TOU=Cre	TOC75	AT3G46740.1	CP Translocon	Chloroplast	17	17	29.244		0.377664	0.728121	0.419118	1.65648	0.943291	+	2.44686	4.12742	0.00357388	17.4774	0.0129836		0.0876905	-0.167791	0.817165	0.890205	1		0.425526	-0.895912	0.375382	0.537407	0.667325	+	2.27883	-4.29521	0.00526223	0.0509346	0.0178462		1.35218	-2.59556	0.0444449	0.165447	0.342586
Cre03.g175400.t2.1;Cre03.g175400.t1.2	Cre03.g175400.t2.1 Phosphoglucose isomerase ALS=PGI1 DBV=JGI5.5 GN=PGI1 OS=Chlamydomonas reinhardtii SV=1 TOU=Cre;Cre03.g175400.t1.2 Phosphoglucose isomerase ALS=PGI1 DBV=JGI5.5 GN=PGI1 OS=Chlamydomonas reinhardtii SV=2 TOU=Cre	PGI1;PGI1	AT5G42740.1;AT5G42740.1	Phosphoglucose isomerase	Chloroplast	14	14	112.88	+	1.97444	3.99792	0.0106062	15.9769	0.0216327		0.867076	2.64319	0.135808	6.24711	0.202076		0.907886	3.37358	0.123627	10.3645	0.146716		0.125398	-0.624343	0.749207	0.648715	0.917946		0.125297	0.730385	0.749382	1.65908	0.78544		0.125348	0.053021	0.749294	1.03744	0.851693
Cre03.g178500.t1.2	Cre03.g178500.t1.2 Flagellar protofilament ribbon protein ALS=RIB43 DBV=JGI5.5 GN=RIB43 OS=Chlamydomonas reinhardtii SV=2 TOU=Cre	RIB43			Cytosol	6	6	46.469		1.05089	1.92628	0.0889426	3.80074	0.307487	+	2.26796	5.78181	0.0053956	55.0172	0.00220408		0.631134	2.47839	0.233812	5.57275	0.387838		0.125573	0.552109	0.748905	1.46623	0.916561		0.894823	-3.30341	0.127402	0.101292	0.0543529		0.510198	-1.37565	0.308889	0.385379	0.485457
Cre03.g189950.t1.2	Cre03.g189950.t1.2 HSP70-HSP90 organizing protein ALS=HOP1 DBV=JGI5.5 GN=HOP1 OS=Chlamydomonas reinhardtii SV=2 TOU=Cre	HOP1	AT4G12400.2	Chaperone	Cytosol	41	41	323.31	+	2.49234	4.88161	0.00321855	29.4789	0.008	+	3.51301	8.71303	0.000306895	419.646	0	+	2.9749	6.21012	0.0010595	74.0342	0.00505263		1.67918	1.32851	0.0209324	2.51143	0.238526	+	2.96942	-2.50291	0.00107295	0.17642	0.0148333		2.3243	-0.5872	0.00473915	0.665634	0.12668
Cre03.g194400.t1.2	Cre03.g194400.t1.2 Eukaryotic translation initiation factor 3, subunit I ALS=EIF3I DBV=JGI5.5 GN=EIF3I OS=Chlamydomonas reinhardtii SV=2 TOU=Cre	EIF3I	AT2G46290.1		Cytosol	8	8	37.809	+	1.48515	3.44263	0.0327228	10.8726	0.0481875		0.966906	2.44898	0.107918	5.4603	0.185754		0.976023	2.33696	0.105676	5.05237	0.233026		0.974027	-1.10568	0.106163	0.464683	0.416678		0.0526179	-0.112026	0.885895	0.925288	0.968058		0.513322	-0.608853	0.306674	0.655718	0.692368
Cre03.g194850.t1.2	Cre03.g194850.t1.2 NAD-dependent malate dehydrogenase, chloroplastic ALS=MDH1 DBV=JGI5.5 GN=MDH1 OS=Chlamydomonas reinhardtii SV=2 TOU=Cre	MDN1	AT3G47520.1	NAD-dependent malate dehydrogenase	Chloroplast	17	17	152.88	+	2.2674	5.51459	0.00540256	45.7148	0.00775	+	1.90344	3.949	0.0124899	15.4443	0.0147342	+	2.00416	4.67615	0.00990467	25.5659	0.00917241		0.561204	-0.838437	0.27466	0.559249	0.63925		0.63873	0.727148	0.229758	1.65536	0.54083		0.599967	-0.0556445	0.251208	0.962165	0.59004
Cre03.g201100.t1.2	Cre03.g201100.t1.2 FtsH-like ATPase/metalloprotease DBV=JGI5.5 OS=Chlamydomonas reinhardtii SV=2 TOU=Cre	VPS52	AT5G64580.1;AT1G71270.1	Protease	Chloroplast;Cytosol	45	45	323.31	+	3.18153	6.08828	0.00065837	68.0385	0	+	2.91558	5.80571	0.00121456	55.9362	0	+	4.23964	7.44411	5.75917e-05	174.141	0		1.28542	1.35582	0.0518299	2.55943	0.2932		1.30561	1.6384	0.0494755	3.1132	0.102623		1.29551	1.49711	0.050639	2.82277	0.197912
Cre03.g206600.t1.2	Cre03.g206600.t1.2 Acetohydroxyacid dehydratase ALS=AAD1 DBV=JGI5.5 GN=AAD1 OS=Chlamydomonas reinhardtii SV=2 TOU=Cre	AAD1	AT3G23940.1	Acetohydroxyacid dehydratase, branched chain amino acid synthesis	Chloroplast	18	18	248.6	+	1.80009	4.4109	0.0158456	21.2722	0.0207843	+	1.44485	4.6088	0.0359046	24.3998	0.0246667	+	2.38268	3.79859	0.00414305	13.9152	0.00901695		0.195715	-0.612311	0.637214	0.654148	0.86019		0.199792	-0.810206	0.63126	0.5703	0.702622		0.197753	-0.711259	0.63423	0.610787	0.781406
Cre04.g216100.t1.1	Cre04.g216100.t1.1 None DBV=JGI5.5 OS=Chlamydomonas reinhardtii SV=1 TOU=Cre		AT1G08110.2		Chloroplast	8	8	44.423		1.36665	2.36648	0.0429883	5.15681	0.157395	+	2.10995	3.75366	0.00776336	13.4885	0.0135065	+	2.79324	2.71902	0.00160976	6.58425	0.020169		0.165633	0.352536	0.682916	1.2768	0.910373		0.61913	-1.03464	0.240364	0.488138	0.43567		0.392381	-0.341052	0.405152	0.789465	0.673021
Cre04.g217800.t1.1	Cre04.g217800.t1.1 None DBV=JGI5.5 OS=Chlamydomonas reinhardtii SV=1 TOU=Cre				Mitochondrion	9	9	37.138		0.804021	1.63869	0.157029	3.11383	0.470676		0.968522	2.51766	0.107517	5.72653	0.176125	+	3.09966	4.15391	0.00079495	17.8013	0.00492308		1.14398	2.51522	0.0717827	5.71685	0.156333		0.563187	1.63625	0.273409	3.10857	0.263209		0.853584	2.07573	0.140093	4.21559	0.209771
Cre04.g220200.t3.1;Cre04.g220200.t1.2;Cre04.g220200.t2.1	Cre04.g220200.t3.1 None DBV=JGI5.5 OS=Chlamydomonas reinhardtii SV=1 TOU=Cre;Cre04.g220200.t1.2 None DBV=JGI5.5 OS=Chlamydomonas reinhardtii SV=2 TOU=Cre;Cre04.g220200.t2.1 None DBV=JGI5.5 OS=Chlamydomonas reinhardtii SV=1 TOU=Cre	KEA2	AT4G00630.1;AT4G00630.1;AT4G00630.1	K transport	Chloroplast	22	22	323.31	+	2.18195	4.25322	0.00657734	19.0698	0.0148		0.864696	3.4672	0.136554	11.0594	0.144508		0.695343	2.36113	0.201677	5.13773	0.366028		0.616072	-1.89209	0.242063	0.269416	0.335214		0.195806	-1.10607	0.63708	0.464558	0.67631		0.405939	-1.49908	0.3927	0.353779	0.505762
Cre04.g225350.t2.1;Cre04.g225350.t1.1	Cre04.g225350.t2.1 None DBV=JGI5.5 OS=Chlamydomonas reinhardtii SV=1 TOU=Cre;Cre04.g225350.t1.1 None DBV=JGI5.5 OS=Chlamydomonas reinhardtii SV=1 TOU=Cre		AT5G42950.1;AT5G42950.1		Mitochondrion	13	13	34.967		2.26985	-1.86492	0.00537217	0.274538	0.129195	+	1.70025	2.99935	0.0199411	7.9964	0.0355052		0.0674292	-0.0900677	0.856191	0.939479	1		1.78989	1.77485	0.0162222	3.42202	0.15504	+	1.65702	-3.08942	0.0220283	0.117488	0.0338824		1.72345	-0.657285	0.0189036	0.63407	0.0944612
Cre04.g228350.t1.1	Cre04.g228350.t1.1 None DBV=JGI5.5 OS=Chlamydomonas reinhardtii SV=1 TOU=Cre		AT3G06850.2		Mitochondrion;Secretory pathway	9	9	128.12	+	1.46055	-3.68354	0.0346298	0.0778295	0.0441935		0.877553	-2.2017	0.132571	0.217381	0.253431		0.692986	-2.19339	0.202775	0.218637	0.390055		0.392614	1.49015	0.404936	2.80918	0.564438		0.00169496	0.00831103	0.996105	1.00578	0.996767		0.197154	0.749231	0.635105	1.6809	0.780602
Cre05.g234550.t2.1;Cre05.g234550.t1.2	Cre05.g234550.t2.1 Fructose-1,6-bisphosphate aldolase ALS=FBA3 DBV=JGI5.5 GN=FBA3 OS=Chlamydomonas reinhardtii SV=1 TOU=Cre;Cre05.g234550.t1.2 Fructose-1,6-bisphosphate aldolase ALS=FBA3 DBV=JGI5.5 GN=FBA3 OS=Chlamydomonas reinhardtii SV=2 TOU=Cre	FBA3;FBA3	AT4G38970.1;AT4G38970.1	Calvin cycle	Chloroplast	16	16	323.31	+	3.15674	6.64393	0.000697044	100.005	0	+	3.05688	6.23749	0.000877243	75.4521	0	+	3.22424	6.89197	0.000596705	118.765	0		1.51958	0.248044	0.0302287	1.1876	0.912147		3.75507	0.654488	0.000175764	1.57406	0.399702		2.63732	0.451266	0.00230502	1.36724	0.655925
Cre05.g240850.t1.2	Cre05.g240850.t1.2 Hydroxymethylpyrimidine phosphate synthase ALS=THIC DBV=JGI5.5 GN=THIC OS=Chlamydomonas reinhardtii SV=2 TOU=Cre	THIC	AT2G29630.1	Hydroxymethylpyrimidine phosphate synthase	Chloroplast	22	22	323.31	+	2.49825	5.6531	0.00317505	50.3214	0.00459259	+	1.85585	4.05802	0.0139364	16.6566	0.0143704	+	1.25565	4.28206	0.0555073	19.4549	0.040186		0.318001	-1.37104	0.480838	0.386612	0.638074		0.0422447	0.224042	0.907309	1.168	0.961051		0.180123	-0.573499	0.660507	0.671985	0.799562
Cre05.g247450.t1.2	Cre05.g247450.t1.2 Putative rhodanese-like protein ALS=CGL56 DBV=JGI5.5 GN=CGL56 OS=Chlamydomonas reinhardtii SV=2 TOU=Cre	CGL56	AT3G59780.1		Chloroplast	19	19	173.72	+	2.48215	3.50088	0.00329496	11.3206	0.0212727	+	2.14808	2.94711	0.00711083	7.71203	0.0249438		1.05924	3.06852	0.0872489	8.38912	0.121346		0.120582	-0.43236	0.757562	0.741049	0.897851		0.0310381	0.121408	0.931026	1.0878	0.975886		0.07581	-0.155476	0.839827	0.897836	0.936868
Cre06.g249750.t1.1	Cre06.g249750.t1.1 None DBV=JGI5.5 OS=Chlamydomonas reinhardtii SV=1 TOU=Cre				Chloroplast	10	10	76.196		0.0546788	0.160072	0.881701	1.11734	0.962597	+	1.7247	3.65146	0.0188495	12.5661	0.0252273		0.130951	0.317873	0.739689	1.24649	1		0.105113	0.157801	0.785031	1.11559	0.940394	+	2.80697	-3.33359	0.00155966	0.0991949	0.0154667		1.45604	-1.58789	0.0349912	0.332657	0.47793
Cre06.g250100.t1.2	Cre06.g250100.t1.2 Heat shock protein 70B ALS=HSP70B DBV=JGI5.5 GN=HSP70B OS=Chlamydomonas reinhardtii SV=2 TOU=Cre	HSP70B	AT5G49910.1	Chaperone	Chloroplast	54	51	323.31		0.194178	0.299116	0.639473	1.23039	0.99559		0.123781	0.309401	0.752002	1.23919	0.991308	+	2.88989	4.73654	0.00128858	26.6588	0.00259459	+	5.20031	4.43742	6.30507e-06	21.6669	0	+	2.46897	4.42713	0.00339649	21.5129	0.0103333	+	3.83464	4.43228	0.000146339	21.5898	0.00516665
Cre06.g250300.t1.2	Cre06.g250300.t1.2 Cytoplasmic dynein 1b heavy chain (not an inner arm dynein) ALS=DHC1b DBV=JGI5.5 GN=DHC1b OS=Chlamydomonas reinhardtii SV=2 TOU=Cre	DHC1B			Cytosol	14	14	54.008		0.544938	-1.7991	0.285143	0.287354	0.622659	+	1.30393	-7.94749	0.0496672	0.00405105	0.01455		1.12502	-1.41794	0.074986	0.374246	0.387573		0.0859946	0.38116	0.820362	1.30239	0.916756	+	1.05244	6.52956	0.0886258	92.3833	0.0329143		0.569217	3.45536	0.269639	10.969	0.474835
Cre06.g252200.t1.2	Cre06.g252200.t1.2 Translocon at the outer envelope membrane of chloroplasts, 75 kD ALS=TOC34 DBV=JGI5.5 GN=TOC34 OS=Chlamydomonas reinhardtii SV=2 TOU=Cre	TOC34	AT5G05000.1	CP Translocon	Chloroplast	16	16	201.6		1.86551	1.96934	0.0136298	3.91589	0.143024	+	2.47741	3.97473	0.00333112	15.7222	0.0140923		0.632639	0.835698	0.233003	1.78472	0.85593		1.33146	-1.13364	0.0466165	0.455764	0.336528	+	2.23243	-3.13904	0.00585558	0.113515	0.0105455		1.78194	-2.13634	0.0165217	0.227456	0.173537
Cre06.g252550.t1.1	Cre06.g252550.t1.1 Dihydrolipoamide acetyltransferase ALS=DLA3 DBV=JGI5.5 GN=DLA3 OS=Chlamydomonas reinhardtii SV=1 TOU=Cre	DLA3	AT3G52200.1		Mitochondrion	26	26	323.31	+	4.09116	7.56733	8.10662e-05	189.668	0	+	4.09505	10.895	8.03434e-05	1904.24	0	+	3.89828	8.17813	0.000126392	289.643	0		0.825756	0.610809	0.149363	1.52712	0.674364	+	2.00888	-2.71685	0.00979761	0.152106	0.0295484		1.41732	-1.05302	0.0382545	0.481958	0.351956
Cre06.g252650.t1.2	Cre06.g252650.t1.2 Isopropylmalate dehydratase, small subunit ALS=LEU1S DBV=JGI5.5 GN=LEU1S OS=Chlamydomonas reinhardtii SV=2 TOU=Cre	LEU1S	AT2G43090.1	Isopropylmalate dehydratase, leucine synthesis	Chloroplast	5	5	91.728	+	1.98315	4.79163	0.0103956	27.6965	0.014439	+	2.57431	3.18019	0.00266496	9.06426	0.0136842	+	2.93776	4.13738	0.00115409	17.5985	0.00457143		0.256296	-0.654251	0.554248	0.635405	0.810218		1.1568	0.957189	0.0696947	1.94152	0.295545		0.706548	0.151469	0.19654	1.1107	0.552882
Cre06.g259100.t1.1	Cre06.g259100.t1.1 None DBV=JGI5.5 OS=Chlamydomonas reinhardtii SV=1 TOU=Cre				Chloroplast	26	26	323.31		1.33836	1.47889	0.0458818	2.78734	0.348258		0.511908	1.64798	0.307675	3.13395	0.628104	+	1.34663	3.47783	0.0450163	11.1412	0.0499111		0.720671	1.99894	0.190252	3.99706	0.316		0.428375	1.82985	0.372928	3.555	0.361522		0.574523	1.91439	0.266365	3.76956	0.338761
Cre06.g259900.t1.2	Cre06.g259900.t1.2 Chloroplast ATP synthase gamma chain ALS=ATPC DBV=JGI5.5 GN=ATPC OS=Chlamydomonas reinhardtii SV=2 TOU=Cre	ATPC	AT4G04640.1		Chloroplast	7	7	15.672		1.05954	4.02642	0.0871887	16.2957	0.0980267		0.952307	1.87521	0.111607	3.66855	0.294326	+	1.89921	2.46995	0.0126122	5.54025	0.0493626		0.345488	-1.55647	0.451348	0.339982	0.610973		0.216022	0.594743	0.608104	1.5102	0.73114		0.280755	-0.480863	0.523896	0.716549	0.671056
Cre06.g261750.t1.2	Cre06.g261750.t1.2 None DBV=JGI5.5 OS=Chlamydomonas reinhardtii SV=2 TOU=Cre		AT2G45870.1		Chloroplast	4	4	83.381		1.24146	1.98326	0.0573509	3.95386	0.243922		0.169016	0.404215	0.677617	1.32337	0.989583	+	2.09319	2.66897	0.00806882	6.35975	0.034963		0.301929	0.685711	0.498966	1.60849	0.780694		1.0108	2.26476	0.0975439	4.80574	0.0774915		0.656365	1.47524	0.220615	2.78029	0.429093
Cre06.g263250.t1.1	Cre06.g263250.t1.1 None DBV=JGI5.5 OS=Chlamydomonas reinhardtii SV=1 TOU=Cre				Cytosol	13	13	323.31		0.951954	2.13366	0.111698	4.38829	0.307207	+	3.14615	6.21397	0.00071425	74.232	0		0.324376	1.3272	0.473832	2.50915	0.911932		0.168438	-0.806461	0.678519	0.571783	0.855115	+	1.41093	-4.88677	0.0388213	0.0338015	0.0131852		0.789684	-2.84662	0.162299	0.139022	0.43415
Cre06.g265550.t1.2	Cre06.g265550.t1.2 None DBV=JGI5.5 OS=Chlamydomonas reinhardtii SV=2 TOU=Cre	CPK16	AT2G17890.1	kinase	Chloroplast	10	10	21.736		0.60985	2.15763	0.245556	4.46181	0.478541		1.28699	1.97181	0.0516428	3.9226	0.175447	+	2.60157	3.31335	0.00250282	9.94072	0.0107541		0.309679	1.15572	0.490141	2.22795	0.683674		1.12172	1.34154	0.0755579	2.53422	0.156684		0.7157	1.24863	0.192442	2.37616	0.420179
Cre06.g269050.t1.2	Cre06.g269050.t1.2 None DBV=JGI5.5 OS=Chlamydomonas reinhardtii SV=2 TOU=Cre		AT3G18890.1		Chloroplast	54	54	323.31	+	2.59621	7.70394	0.0025339	208.505	0	+	2.69656	7.80248	0.00201113	223.244	0	+	2.47869	6.86925	0.00332131	116.91	0.00355556		0.965755	-0.834689	0.108204	0.560704	0.554145		1.98964	-0.933231	0.0102414	0.523684	0.217531		1.4777	-0.88396	0.0332891	0.541878	0.385838
Cre06.g273750.t1.1	Cre06.g273750.t1.1 Chloroplast sulfate transporter ALS=SUA1 DBV=JGI5.5 GN=SUA1 OS=Chlamydomonas reinhardtii SV=1 TOU=Cre	SUA1	AT1G67940.1	ABC-F	Chloroplast	12	12	112.86		1.22551	2.57511	0.0594963	5.95916	0.161287		0.625333	2.00275	0.236956	4.00763	0.451383	+	1.98345	3.61154	0.0103884	12.2231	0.0204571		0.703684	1.03644	0.197841	2.05116	0.517353		0.574477	1.60879	0.266393	3.04996	0.266306		0.63908	1.32261	0.229572	2.50119	0.391829
Cre06.g280050.t1.2	Cre06.g280050.t1.2 Single-stranded RNA 5\->3\ exonuclease ALS=XRN1 DBV=JGI5.5 GN=XRN1 OS=Chlamydomonas reinhardtii SV=2 TOU=Cre	XRN1	AT1G54490.1		Cytosol	18	18	125.06		0.287343	0.479174	0.516009	1.39395	0.969744	+	2.65987	5.45461	0.00218842	43.8532	0.00257143		0.153551	0.351288	0.702181	1.2757	1		0.0673394	-0.127886	0.856368	0.915171	0.948818	+	2.57128	-5.10332	0.00268361	0.0290903	0		1.31931	-2.6156	0.0479391	0.163164	0.474409
Cre06.g282000.t1.1;Cre06.g282000.t2.1	Cre06.g282000.t1.1 Soluble starch synthase III ALS=SSS3 DBV=JGI5.5 GN=SSS3 OS=Chlamydomonas reinhardtii SV=1 TOU=Cre;Cre06.g282000.t2.1 Soluble starch synthase III ALS=SSS3 DBV=JGI5.5 GN=SSS3 OS=Chlamydomonas reinhardtii SV=1 TOU=Cre	STA3;STA3	AT1G11720.2;AT1G11720.2	Soluble starch synthase III	Chloroplast	32	32	178.09	+	4.37135	4.10867	4.25256e-05	17.2517	0	+	2.56382	3.85353	0.00273011	14.4553	0.0143125		0.717751	2.42184	0.191535	5.35854	0.350073		0.475143	-1.68683	0.334855	0.310609	0.451385		0.366391	-1.43169	0.430139	0.370696	0.476323		0.420767	-1.55926	0.379519	0.339325	0.463854
Cre06.g285401.t1.1	Cre06.g285401.t1.1 None DBV=JGI5.5 OS=Chlamydomonas reinhardtii SV=1 TOU=Cre				Chloroplast	9	9	95.417		0.739146	1.08391	0.182328	2.11977	0.735478		0.488189	1.07709	0.324946	2.10978	0.826362	+	2.44047	2.872	0.00362685	7.32079	0.0216111		1.5403	1.78808	0.0288204	3.45355	0.157931		0.96624	1.79491	0.108084	3.46994	0.12197		1.25327	1.79149	0.0558123	3.46173	0.13995
Cre06.g288800.t1.2	Cre06.g288800.t1.2 None DBV=JGI5.5 OS=Chlamydomonas reinhardtii SV=2 TOU=Cre		AT5G45170.1		Chloroplast?	9	9	54.858	+	1.74067	4.57815	0.018169	23.8869	0.0203846	+	1.67732	3.6292	0.0210223	12.3737	0.0241304	+	3.52883	4.56558	0.000295917	23.6797	0.00369231		0.00361339	-0.0125758	0.991714	0.991321	0.994055		0.433446	0.936381	0.368599	1.91372	0.534857		0.21853	0.461903	0.604603	1.37736	0.764456
Cre07.g314650.t1.2	Cre07.g314650.t1.2 Chloroplast RecA recombination protein DBV=JGI5.5 OS=Chlamydomonas reinhardtii SV=2 TOU=Cre	RECA	AT1G79050.1	Chloroplast RecA recombination protein	Chloroplast	15	15	38.171		1.34299	2.42521	0.0453952	5.37107	0.157788	+	3.19465	3.28456	0.000638778	9.74431	0.0125714		1.01588	2.45324	0.0964095	5.47645	0.197228		0.00680238	0.0280288	0.984459	1.01962	0.992855		0.305038	-0.831325	0.495407	0.562013	0.635748		0.15592	-0.401648	0.698361	0.756993	0.814302
Cre07.g318750.t1.2	Cre07.g318750.t1.2 None DBV=JGI5.5 OS=Chlamydomonas reinhardtii SV=2 TOU=Cre	PURM	AT3G55010.2	Aminoimidazole Ribonucleotide synthetase	Chloroplast	19	19	248.52		1.22502	3.63131	0.0595635	12.3918	0.0702286	+	1.78576	3.94339	0.0163772	15.3843	0.0147907	+	1.41901	3.59733	0.0381057	12.1033	0.0406588		0.00879546	-0.0339772	0.979951	0.976724	1		0.160303	-0.346059	0.691348	0.78673	0.804606		0.0845492	-0.190018	0.823097	0.876595	0.902303
Cre07.g319950.t1.2	Cre07.g319950.t1.2 None DBV=JGI5.5 OS=Chlamydomonas reinhardtii SV=2 TOU=Cre				Chloroplast	8	8	130.5	+	3.75015	6.54339	0.000177767	93.2732	0	+	3.90422	5.87744	0.000124675	58.7876	0	+	3.9312	6.7232	0.000117166	105.654	0		0.103221	0.179805	0.788459	1.13273	0.935084		0.684998	0.845752	0.206539	1.7972	0.47284		0.39411	0.512779	0.403544	1.4268	0.703962
Cre07.g325736.t1.1	Cre07.g325736.t1.1 None DBV=JGI5.5 OS=Chlamydomonas reinhardtii SV=1 TOU=Cre		AT5G19940.1		Chloroplast	38	38	323.31	+	2.91863	8.09175	0.00120606	272.809	0	+	3.18107	8.20496	0.000659068	295.08	0	+	3.0282	7.20305	0.00093713	147.345	0		0.546967	-0.8887	0.283813	0.540101	0.615646		0.893746	-1.00191	0.127719	0.499338	0.345333		0.720357	-0.945305	0.19039	0.51932	0.48049
Cre07.g341600.t1.2	Cre07.g341600.t1.2 GrpE nucleotide release factor ALS=CGE1 DBV=JGI5.5 GN=CGE1 OS=Chlamydomonas reinhardtii SV=2 TOU=Cre	CGE1	AT5G17710.2	HSP70B nucleotide exchange factor	Chloroplast	36	1	323.31		0.620326	0.423085	0.239703	1.34079	0.950092		0.590525	0.693192	0.256729	1.61686	0.920812	+	7.54362	11.5219	2.86009e-08	2940.61	0	+	5.48516	11.0989	3.2722e-06	2193.32	0	+	4.49713	10.8287	3.18324e-05	1818.71	0	+	4.99114	10.9638	1.0206e-05	1997.25	0
Cre07.g344550.t1.2	Cre07.g344550.t1.2 None DBV=JGI5.5 OS=Chlamydomonas reinhardtii SV=2 TOU=Cre		AT1G17745.1	Phosphoglycerate dehydrogenase, serine synthesis	Chloroplast	14	5	13.256		0.777467	2.30217	0.166929	4.93199	0.349088		0.1412	0.774217	0.722437	1.71026	0.983771	+	1.41517	3.57219	0.0384441	11.8942	0.0408276		0.595337	1.27002	0.2539	2.41165	0.478687		0.718321	2.79797	0.191284	6.95461	0.10946		0.656829	2.03399	0.220379	4.09537	0.294073
Cre07.g352350.t1.2	Cre07.g352350.t1.2 None DBV=JGI5.5 OS=Chlamydomonas reinhardtii SV=2 TOU=Cre		AT1G50250.1		Mitochondrion	34	34	323.31	+	2.66293	6.66413	0.00217305	101.415	0	+	3.94639	6.74664	0.000113138	107.384	0	+	4.00186	7.76121	9.95726e-05	216.949	0		0.549374	1.09709	0.282245	2.13923	0.564789		1.64395	1.01457	0.0227013	2.0203	0.19685		1.09666	1.05583	0.0800457	2.07891	0.380819
Cre07.g356350.t1.1	Cre07.g356350.t1.1 1-deoxy-D-xylulose 5-phosphate synthase, chloroplast precursor ALS=DXS1 DBV=JGI5.5 GN=DXS1 OS=Chlamydomonas reinhardtii SV=1 TOU=Cre	DXS1	AT4G15560.1	1-deoxy-D-xylulose 5-phosphate synthase	Chloroplast	27	27	323.31		0.843247	3.02411	0.143467	8.13482	0.245059	+	1.8197	4.02222	0.0151461	16.2483	0.0140241	+	2.26503	5.38371	0.00543213	41.7502	0.00446512		0.803033	2.3596	0.157386	5.13228	0.223784		2.47872	1.3615	0.00332109	2.56952	0.0780351		1.64088	1.86055	0.0228625	3.63146	0.15091
Cre08.g358562.t1.1	Cre08.g358562.t1.1 Chaperonin 20 ALS=CPN20 DBV=JGI5.5 GN=CPN20 OS=Chlamydomonas reinhardtii SV=1 TOU=Cre	CPN20	AT5G20720.1	Chaperone	Chloroplast	8	8	86.598	+	2.46198	4.34427	0.0034516	20.3121	0.0141714	+	2.89473	4.27408	0.0012743	19.3476	0.0068	+	2.09994	4.68117	0.00794438	25.655	0.00555556		0.132174	0.336902	0.737609	1.26304	0.908553		0.190773	0.407094	0.644506	1.32601	0.784157		0.161473	0.371998	0.689488	1.29414	0.846355
Cre08.g362450.t1.2	Cre08.g362450.t1.2 Alpha-amylase ALS=AMA2 DBV=JGI5.5 GN=AMA2 OS=Chlamydomonas reinhardtii SV=2 TOU=Cre	AMA2	AT1G69830.1	Alpha amylase	Chloroplast	16	16	51.214		1.33886	1.37841	0.045829	2.59982	0.37609	+	2.29273	3.4187	0.00509648	10.6938	0.0133333		1.06197	2.95494	0.0867022	7.754	0.128486		0.57262	1.57653	0.267535	2.98252	0.430467		0.133118	-0.463757	0.736007	0.725096	0.794215		0.352869	0.556387	0.443742	1.47058	0.612341
Cre08.g364450.t1.2	Cre08.g364450.t1.2 Peptide alpha-N-acetyltransferase ALS=NAT1 DBV=JGI5.5 GN=NAT1 OS=Chlamydomonas reinhardtii SV=2 TOU=Cre	NAT1	AT5G13780.1		Cytosol	8	8	65.99		1.41898	2.50196	0.0381083	5.66454	0.129383	+	2.79037	4.7306	0.00162043	26.5493	0.00251163		1.04555	2.02561	0.090043	4.07164	0.251642		0.176052	-0.476356	0.666727	0.718791	0.913148	+	1.43476	-2.70499	0.0367485	0.153362	0.0466341		0.805406	-1.59067	0.156529	0.332017	0.479891
Cre08.g365632.t1.1	Cre08.g365632.t1.1 None DBV=JGI5.5 OS=Chlamydomonas reinhardtii SV=1 TOU=Cre		AT5G10740.1	Phosphatase	Chloroplast	10	10	97.926		0.960848	2.25165	0.109434	4.76227	0.285487		0.921688	2.11021	0.11976	4.31754	0.252088	+	2.07787	3.06723	0.00835853	8.38163	0.0224		0.362885	0.815589	0.433626	1.76002	0.699522		0.455792	0.957029	0.350113	1.94131	0.516846		0.409338	0.886309	0.389638	1.84844	0.608184
Cre08.g369000.t1.1	Cre08.g369000.t1.1 None DBV=JGI5.5 OS=Chlamydomonas reinhardtii SV=1 TOU=Cre		AT3G20680.1		Chloroplast	9	9	145.23	+	1.65588	3.98883	0.0220861	15.8766	0.029193	+	2.32476	3.10409	0.00473413	8.59853	0.0138571		0.469542	1.64526	0.339202	3.12804	0.699095		0.591175	-2.34356	0.256345	0.197024	0.333021		0.415695	-1.45883	0.383977	0.363788	0.436		0.503435	-1.90119	0.313736	0.267722	0.38451
Cre08.g381400.t1.2	Cre08.g381400.t1.2 None DBV=JGI5.5 OS=Chlamydomonas reinhardtii SV=2 TOU=Cre	Phytol kinase	AT4G24560.1;AT4G24560.1;AT4G24560.1;AT4G24560.1;AT4G24560.1;AT4G24560.1;AT4G24560.1;AT1G17110.2;AT4G24560.1		Chloroplast;Cytosol;Mitochondrion;Secretory pathway	14	14	97.348		0.154537	0.18762	0.700588	1.13888	0.976919	+	2.82901	3.21271	0.00148248	9.2709	0.0123784	+	3.1524	4.6899	0.000704044	25.8107	0.00290909	+	3.54185	4.50228	0.000287177	22.6632	0		1.95963	1.47719	0.0109741	2.78406	0.0766897	+	2.75074	2.98974	0.00177525	7.94328	0.0383448
Cre09.g386735.t1.1	Cre09.g386735.t1.1 Dihydrolipoamide acetyltransferase ALS=DLA1 DBV=JGI5.5 GN=DLA1 OS=Chlamydomonas reinhardtii SV=1 TOU=Cre	DLA1	AT1G54220.2		Mitochondrion	23	23	323.31	+	3.73946	6.64503	0.000182196	100.081	0	+	4.21948	8.94911	6.03281e-05	494.254	0	+	3.69575	6.65938	0.000201488	101.082	0		0.0285714	0.0143512	0.936329	1.01	0.99975	+	3.53841	-2.28972	0.000289461	0.204515	0.01424		1.78349	-1.13768	0.016463	0.454488	0.506995
Cre09.g387800.t1.2	Cre09.g387800.t1.2 Pre-apoferritin ALS=FER1 DBV=JGI5.5 GN=FER1 OS=Chlamydomonas reinhardtii SV=2 TOU=Cre	FER1	AT3G56090.1	Ferritin	Chloroplast	23	23	323.31	+	4.17372	8.00234	6.70317e-05	256.416	0	+	4.08918	7.09356	8.14367e-05	136.576	0	+	4.89951	7.85454	1.26035e-05	231.447	0		0.104664	-0.147796	0.785843	0.902628	0.934836		0.72641	0.760983	0.187754	1.69464	0.503495		0.415537	0.306593	0.384117	1.23678	0.719166
Cre09.g387875.t1.1	Cre09.g387875.t1.1 Soluble inorganic pyrophosphatase ALS=IPY3 DBV=JGI5.5 GN=IPY3 OS=Chlamydomonas reinhardtii SV=1 TOU=Cre	IPY3	AT3G53620.1		Cytosol	10	10	96.958	+	3.17836	2.47098	0.000663193	5.5442	0.0255714	+	3.41597	5.76002	0.000383734	54.1925	0		1.15188	2.96311	0.0704888	7.79803	0.109861		0.155093	0.492126	0.699692	1.40652	0.916727		1.0336	-2.79692	0.092555	0.143894	0.05544		0.594346	-1.1524	0.25448	0.449877	0.486084
Cre09.g391900.t1.1	Cre09.g391900.t1.1 Cytosolic thioredoxin h1 DBV=JGI5.5 OS=Chlamydomonas reinhardtii SV=1 TOU=Cre		AT1G19730.1		Cytosol	5	5	59.385		1.02163	2.44215	0.0951415	5.43451	0.227168	+	3.03014	4.95646	0.000932954	31.0487	0.00284211	+	1.98664	3.18595	0.0103124	9.10053	0.0237368		0.282312	0.743803	0.522021	1.67458	0.777361		1.82761	-1.7705	0.0148727	0.293107	0.05775		1.05496	-0.513348	0.0881128	0.700594	0.417555
Cre09.g393200.t1.2	Cre09.g393200.t1.2 Heat shock protein 70C ALS=HSP70C DBV=JGI5.5 GN=HSP70C OS=Chlamydomonas reinhardtii SV=2 TOU=Cre	HSP70C	AT5G09590.1	Chaperone	Mitochondrion.Matrix	26	22	323.31		0.161804	-0.282996	0.688963	0.821882	0.987799		0.196615	-1.30916	0.635894	0.403556	0.940969	+	1.96273	3.01793	0.0108961	8.10005	0.0276923	+	2.97724	3.30093	0.0010538	9.85551	0		0.798641	4.32709	0.158986	20.0717	0.0565714	+	1.88794	3.81401	0.0129437	14.0647	0.0282857
Cre09.g416350.t1.2	Cre09.g416350.t1.2 None DBV=JGI5.5 OS=Chlamydomonas reinhardtii SV=2 TOU=Cre		AT4G26110.2		Cytosol	7	7	10.312		1.61705	1.62232	0.0241518	3.0787	0.261094		1.18918	3.44511	0.0646874	10.8913	0.0674615	+	1.72147	3.06381	0.0189902	8.36178	0.0365783		0.9604	1.44148	0.109547	2.71599	0.345067		0.0930551	-0.381305	0.807133	0.767743	0.871278		0.526728	0.530088	0.297353	1.44402	0.608173
Cre-1.g000035.t1.p1	Cre-1.g000035.t1.p1 None DBV=NCBI OS=Chlamydomonas reinhardtii PN=ORF1995 TOU=Cre	ORF1995		CP Translocon	Chloroplast	54	54	323.31		0.708507	2.31487	0.195656	4.9756	0.374209	+	1.54323	4.86171	0.0286266	29.0751	0.0149647		0.493958	1.4765	0.320658	2.78273	0.704122		0.218683	-0.838373	0.60439	0.559274	0.79472	+	1.0951	-3.38521	0.0803341	0.0957084	0.0444651		0.656891	-2.11179	0.220348	0.23136	0.419593
Cre-1.g2716962.t1.p1	Cre-1.g2716962.t1.p1 None DBV=NCBI OS=Chlamydomonas reinhardtii PN=ORF2971 TOU=Cre	ORF2971			Chloroplast	148	148	323.31	+	5.72513	8.29464	1.88309e-06	314.004	0	+	6.10983	8.94874	7.76551e-07	494.128	0	+	5.88621	9.87674	1.29954e-06	940.145	0		3.08118	1.5821	0.000829507	2.99405	0.130182		2.52065	0.928005	0.00301544	1.90264	0.187795		2.80091	1.25505	0.00158156	2.38676	0.158988
Cre-1.g2716992.t1.p1	Cre-1.g2716992.t1.p1 None DBV=NCBI OS=Chlamydomonas reinhardtii PN=rpoB-2 TOU=Cre	RPOB-2		Transcription regulation	Chloroplast	14	14	113.69	+	4.35058	4.4554	4.46087e-05	21.9386	0	+	2.79168	4.04581	0.00161555	16.5162	0.00814545	+	3.66207	4.66171	0.000217736	25.3113	0.004		0.215323	0.206312	0.609084	1.15374	0.922032		0.434793	0.615906	0.367457	1.53252	0.647857		0.325058	0.411109	0.473088	1.32971	0.784944
Cre-1.g2716993.t1.p1	Cre-1.g2716993.t1.p1 None DBV=NCBI OS=Chlamydomonas reinhardtii PN=rpoB-1 TOU=Cre	RPOB-1		Transcription regulation	Chloroplast	18	18	126.33		0.920235	2.8562	0.120161	7.24106	0.219838	+	1.74431	3.44837	0.0180173	10.916	0.023871		1.0736	3.49189	0.0844112	11.2503	0.0874639		0.109985	0.635682	0.776274	1.55367	0.902359		0.00817219	0.0435178	0.981359	1.03062	0.998194		0.0590786	0.3396	0.872813	1.26541	0.950276
Cre-1.g2716998.t1.p1	Cre-1.g2716998.t1.p1 None DBV=NCBI OS=Chlamydomonas reinhardtii PN=rpoC2 TOU=Cre	RPOC2		Transcription regulation	Chloroplast	84	84	323.31	+	3.61629	5.52356	0.000241941	45.9999	0	+	2.68522	4.50151	0.00206433	22.6511	0.00666667	+	2.25936	5.36024	0.00550351	41.0765	0.00436364		0.0597737	-0.163322	0.871418	0.892967	0.9435		0.338471	0.858726	0.4587	1.81344	0.604255		0.199122	0.347702	0.632234	1.27253	0.773877
Cre-1.g2717004.t1.p1	Cre-1.g2717004.t1.p1 None DBV=NCBI OS=Chlamydomonas reinhardtii PN=rpoA TOU=Cre	RPOA		Transcription regulation	Chloroplast	15	15	239.84	+	2.50955	4.51064	0.0030935	22.7949	0.00729412	+	2.39972	4.02146	0.00398364	16.2398	0.0138788	+	1.93893	4.14251	0.0115099	17.6612	0.0153125		0.17792	-0.368135	0.663865	0.774783	0.910138		0.0551388	0.121046	0.880767	1.08752	0.970899		0.116529	-0.123545	0.764664	0.91793	0.940519
Cre-1.g2717006.t1.p1	Cre-1.g2717006.t1.p1 None DBV=NCBI OS=Chlamydomonas reinhardtii PN=rps2 TOU=Cre	RPS2		CP Ribosome	Chloroplast	12	12	25.012	+	1.39291	3.78346	0.040466	13.77	0.0489524		0.314829	0.719467	0.484363	1.64657	0.939911		0.775705	2.75194	0.167608	6.73622	0.26529		0.230501	-1.03152	0.588165	0.489194	0.758167		0.592963	2.03247	0.255292	4.09105	0.190025		0.411732	0.500475	0.387497	1.41468	0.474096
Cre-1.g2717010.t1.p1	Cre-1.g2717010.t1.p1 None DBV=NCBI OS=Chlamydomonas reinhardtii PN=rps9 TOU=Cre	RPS9		CP Ribosome	Chloroplast	12	12	95.854	+	2.19103	4.4525	0.00644125	21.8946	0.0155789	+	2.56466	4.5698	0.00272483	23.7491	0.00845283	+	3.0765	5.8964	0.000838494	59.5653	0.00457143		0.879713	1.4439	0.131913	2.72055	0.343059		1.07784	1.3266	0.0835911	2.50811	0.176831		0.978776	1.38525	0.105008	2.61217	0.259945
Cre-1.g2717034.t1.p1	Cre-1.g2717034.t1.p1 None DBV=NCBI OS=Chlamydomonas reinhardtii PN=atpB TOU=Cre	ATPB;ATP2	AT5G08690.1	ATP synthetase	Chloroplast;Mitochondrion	27	27	323.31	+	3.58967	6.48293	0.000257235	89.4451	0	+	3.26912	5.42435	0.000538121	42.943	0	+	3.02466	5.09755	0.0009448	34.2386	0.00331034		1.73401	-1.38538	0.0184497	0.382789	0.215444		0.370193	-0.326795	0.42639	0.797306	0.781806		1.0521	-0.856088	0.0886949	0.552449	0.498625
Cre-1.g2717049.t1.p1	Cre-1.g2717049.t1.p1 None DBV=NCBI OS=Chlamydomonas reinhardtii PN=rpoC1b TOU=Cre	RPOC1B		Transcription regulation	Chloroplast	15	15	140.54	+	2.57174	3.38092	0.00268077	10.4174	0.0235556		1.0896	2.26981	0.081358	4.8226	0.174032	+	2.93516	4.15772	0.00116102	17.8484	0.00468293		0.771312	0.776801	0.169312	1.71333	0.609247		0.922246	1.88792	0.119606	3.70101	0.122182		0.846779	1.33236	0.142305	2.51814	0.365714
Cre-1.g2717050.t1.p1	Cre-1.g2717050.t1.p1 None DBV=NCBI OS=Chlamydomonas reinhardtii PN=rpoC1a TOU=Cre	RPOC1A		Transcription regulation	Chloroplast	24	24	183.6	+	2.3315	4.11493	0.00466122	17.3268	0.0151795		0.801485	2.33185	0.157948	5.03451	0.27718		0.515608	2.67656	0.305065	6.3933	0.471333		0.245923	-1.43837	0.567645	0.368984	0.680791		0.0457503	0.34471	0.900015	1.2699	0.948118		0.145837	-0.54683	0.714765	0.684523	0.814455
Cre10.g417550.t1.1	Cre10.g417550.t1.1 ClpS-like protein ALS=CLPS3 DBV=JGI5.5 GN=CLPS3 OS=Chlamydomonas reinhardtii SV=1 TOU=Cre	CLPS3			Chloroplast	6	6	60.983		0.49824	1.63754	0.317512	3.11135	0.709318	+	2.23829	3.96152	0.0057771	15.5789	0.0127222	+	2.1824	3.61185	0.00657052	12.2257	0.0150769		0.604002	1.97431	0.248885	3.9294	0.341333		0.16636	-0.349669	0.681773	0.784764	0.805618		0.385181	0.812321	0.411926	1.75603	0.573476
Cre10.g427050.t1.2	Cre10.g427050.t1.2 ATP-binding protein, MRP/NBP35 family ALS=MNP1 DBV=JGI5.5 GN=MNP1 OS=Chlamydomonas reinhardtii SV=2 TOU=Cre	MNP1	AT4G19540.1		Mitochondrion	13	13	153.4		1.23969	1.42358	0.0575851	2.6825	0.375618	+	4.40413	4.399	3.94339e-05	21.0975	0		0.144962	-0.289124	0.716206	0.818399	1		0.870678	-1.71271	0.134686	0.305086	0.309171	+	2.42837	-4.68812	0.00372932	0.0387914	0		1.64952	-3.20041	0.0224118	0.108788	0.154585
Cre10.g444700.t1.1	Cre10.g444700.t1.1 Starch Branching Enzyme ALS=SBE3 DBV=JGI5.5 GN=SBE3 OS=Chlamydomonas reinhardtii SV=1 TOU=Cre	SBE2;SBE3	AT5G03650.1;AT5G03650.1	Starch metabolism	Chloroplast	27	27	323.31	+	4.26835	6.9809	5.39076e-05	126.317	0	+	4.54986	6.61152	2.81929e-05	97.7836	0	+	4.13145	7.17022	7.38839e-05	144.029	0		0.136136	0.189321	0.73091	1.14023	0.921169		0.536059	0.558702	0.291032	1.47294	0.644035		0.336097	0.374011	0.461214	1.29595	0.782602
Cre10.g446500.t1.1	Cre10.g446500.t1.1 None DBV=JGI5.5 OS=Chlamydomonas reinhardtii SV=1 TOU=Cre	OXR4	AT1G32520.1	Oxidation resistance	Chloroplast	16	16	323.31	+	3.31188	7.368	0.000487663	165.192	0	+	4.0598	7.84811	8.71365e-05	230.418	0	+	3.94667	7.80392	0.000113065	223.467	0		0.236493	0.435919	0.580106	1.35277	0.893962		0.0292064	-0.0441937	0.934961	0.969832	0.986741		0.13285	0.195863	0.736462	1.14541	0.940352
Cre10.g451900.t1.1	Cre10.g451900.t1.1 Threonine synthase ALS=THS1 DBV=JGI5.5 GN=THS1 OS=Chlamydomonas reinhardtii SV=1 TOU=Cre	THS1	AT4G29840.1	Threonine synthase	Chloroplast	17	17	147.67	+	1.95384	4.6905	0.0111214	25.8215	0.0188837		0.593664	3.22288	0.25488	9.33649	0.330179	+	2.01885	4.78559	0.00957525	27.5808	0.00728571		0.0560661	0.0950972	0.878889	1.06814	0.962446		0.277272	1.56272	0.528114	2.9541	0.541944		0.166669	0.828909	0.681288	1.77634	0.752195
Cre10.g452050.t1.2	Cre10.g452050.t1.2 Light-harvesting protein of photosystem I ALS=LHCA4 DBV=JGI5.5 GN=LHCA4 OS=Chlamydomonas reinhardtii SV=2 TOU=Cre	LHCA4	AT3G47470.1		Chloroplast	7	7	220.86	+	2.49549	4.09396	0.00319529	17.0767	0.0137778		1.16351	2.62507	0.0686262	6.16914	0.120696	+	2.8614	3.15768	0.00137594	8.92393	0.00886667		0.740042	-0.936283	0.181952	0.522578	0.549371		0.200913	0.53261	0.629632	1.44654	0.764623		0.470477	-0.201836	0.338472	0.869443	0.656997
Cre10.g452800.t1.2	Cre10.g452800.t1.2 Low-CO2-inducible protein ALS=LCIB DBV=JGI5.5 GN=LCIB OS=Chlamydomonas reinhardtii SV=2 TOU=Cre	LCIB		Low-CO2-inducible protein B	Chloroplast	9	9	95.895		0.686293	1.71314	0.205924	3.27874	0.501732		0.515379	1.6708	0.305226	3.18391	0.615602	+	1.70633	3.31001	0.0196639	9.91773	0.03385		0.783528	1.59687	0.164616	3.02486	0.33712		0.573798	1.63921	0.26681	3.11495	0.267048		0.678663	1.61804	0.209574	3.06958	0.302084
Cre10.g465550.t1.1	Cre10.g465550.t1.1 ClpD chaperone, Hsp100 family ALS=CLPD1 DBV=JGI5.5 GN=CLPD1 OS=Chlamydomonas reinhardtii SV=1 TOU=Cre	CLPD1	AT5G51070.1	Protease	Chloroplast	2	2	NaN		0.460527	1.50002	0.346316	2.82847	0.75672		0.130508	0.364158	0.740444	1.28713	0.981932	+	2.00024	3.38883	0.00999448	10.4746	0.0213151		0.683985	1.88882	0.207021	3.70332	0.330667	+	1.70031	3.02468	0.0199384	8.13803	0.0349091		1.19215	2.45675	0.0642469	5.48979	0.182788
Cre11.g467400.t1.2	Cre11.g467400.t1.2 None DBV=JGI5.5 OS=Chlamydomonas reinhardtii SV=2 TOU=Cre				Chloroplast	13	13	159.38	+	3.39406	5.49616	0.00040359	45.1345	0	+	3.23781	4.82131	0.000578349	28.2722	0	+	3.46562	4.75704	0.000342279	27.0403	0.00384		1.22196	-0.739122	0.0599846	0.599104	0.566444		0.0920501	-0.0642727	0.809003	0.956427	0.97061		0.657005	-0.401697	0.22029	0.756967	0.768527
Cre11.g469150.t1.2	Cre11.g469150.t1.2 None DBV=JGI5.5 OS=Chlamydomonas reinhardtii SV=2 TOU=Cre				Chloroplast	10	10	276.77		0.622043	3.19964	0.238757	9.18729	0.348976	+	2.68277	4.8864	0.00207601	29.5769	0.00229787		0.805978	2.15524	0.156323	4.45443	0.342252		0.152111	-1.0444	0.704513	0.484847	0.850408		0.984115	-2.73116	0.103725	0.150605	0.0568889		0.568113	-1.88778	0.270325	0.270223	0.453648
Cre11.g477950.t1.1	Cre11.g477950.t1.1 None DBV=JGI5.5 OS=Chlamydomonas reinhardtii SV=1 TOU=Cre				Secretory pathway	19	19	216.43		0.0101573	0.0201922	0.976883	1.01409	0.998718	+	3.12531	4.87145	0.000749359	29.272	0		0.0454511	-0.060502	0.900635	0.95893	1		0.0526253	-0.0806942	0.88588	0.945603	0.95293	+	3.81515	-4.93195	0.000153056	0.0327593	0		1.93389	-2.50632	0.0116443	0.176004	0.476465
Cre11.g481500.t1.2	Cre11.g481500.t1.2 Imidazole glycerol phosphate synthase ALS=HIS7 DBV=JGI5.5 GN=HIS7 OS=Chlamydomonas reinhardtii SV=2 TOU=Cre	HIS7	AT4G26900.1	Imidazole glycerol phosphate synthase, histidin and purine synthesis	Chloroplast	11	11	104.99		0.423805	0.978707	0.376873	1.9707	0.84685	+	2.53567	3.60864	0.00291293	12.1986	0.0130857	+	1.81186	2.70824	0.015422	6.53524	0.045		0.856091	1.72953	0.139286	3.3162	0.304762		0.895121	-0.900402	0.127315	0.535737	0.412968		0.875606	0.414564	0.133166	1.3329	0.358865
Cre12.g483700.t2.1;Cre12.g483700.t1.2	Cre12.g483700.t2.1 Chloroplast-targeted RNA-binding protein DBV=JGI5.5 OS=Chlamydomonas reinhardtii SV=1 TOU=Cre;Cre12.g483700.t1.2 Chloroplast-targeted RNA-binding protein DBV=JGI5.5 OS=Chlamydomonas reinhardtii SV=2 TOU=Cre	RBP40	AT5G44785.2;AT5G44785.2	RNA binding	Chloroplast	31	31	323.31	+	3.14293	8.31943	0.000719565	319.446	0	+	3.74694	8.64656	0.000179085	400.75	0	+	3.26591	7.66509	0.000542113	202.965	0		0.371022	-0.654335	0.425577	0.635368	0.762568		1.10447	-0.981468	0.0786194	0.506464	0.293517		0.737746	-0.817902	0.182917	0.567266	0.528042
Cre12.g484000.t1.2	Cre12.g484000.t1.2 None DBV=JGI5.5 OS=Chlamydomonas reinhardtii SV=2 TOU=Cre	BCX1	ATCG00500.1	Acetyl-CoA carboxylase beta-carboxyltransferase subunit	Chloroplast	10	10	99.81	+	1.5043	3.55741	0.0313112	11.773	0.044918		0.411097	1.34834	0.388064	2.54619	0.809709		0.910863	3.25793	0.122783	9.56609	0.158255		0.0522543	-0.299478	0.886637	0.812546	0.939188		0.371468	1.9096	0.42514	3.75705	0.413042		0.211861	0.805061	0.613958	1.74722	0.676115
Cre12.g497350.t1.1	Cre12.g497350.t1.1 None DBV=JGI5.5 OS=Chlamydomonas reinhardtii SV=1 TOU=Cre		AT3G04260.1		Cytosol	72	72	323.31	+	3.41251	8.62572	0.000386803	395.003	0	+	3.64822	9.10591	0.000224792	551.001	0	+	3.76458	9.54978	0.000171957	749.498	0		1.19491	0.924066	0.0638396	1.89746	0.461902		1.09334	0.443871	0.0806603	1.36025	0.652035		1.14412	0.683968	0.0717588	1.60655	0.556968
Cre12.g507650.t2.1;Cre12.g507650.t1.2	Cre12.g507650.t2.1 Chloroplast DnaJ-like protein ALS=CDJ1 DBV=JGI5.5 GN=CDJ1 OS=Chlamydomonas reinhardtii SV=1 TOU=Cre;Cre12.g507650.t1.2 Chloroplast DnaJ-like protein ALS=CDJ1 DBV=JGI5.5 GN=CDJ1 OS=Chlamydomonas reinhardtii SV=2 TOU=Cre	CDJ1;CDJ1	AT2G41460.1;AT2G22360.1;AT2G22360.1	Chaperone;DNA repair	Chloroplast;Mitochondrion	6	6	77.155		0.090688	-0.228642	0.811544	0.853438	0.969233		0.650422	1.48801	0.223655	2.80502	0.5624	+	2.6408	5.2568	0.00228665	38.2344	0.00266667	+	2.49147	5.48545	0.003225	44.8007	0	+	1.69361	3.76879	0.0202484	13.6307	0.0136923	+	2.09254	4.62712	0.0080809	24.7117	0.00684615
Cre12.g508300.t1.1	Cre12.g508300.t1.1 None DBV=JGI5.5 OS=Chlamydomonas reinhardtii SV=1 TOU=Cre	CGL144	AT1G27385.2	Phosphoribosylformylglycinamidine synthase, Purin synthesis	Chloroplast	4	4	32.811		0.697633	1.97184	0.200617	3.92268	0.451437		0.977923	2.15035	0.105215	4.43935	0.223224	+	2.20061	3.52226	0.00630072	11.4896	0.0167273		0.490867	1.55041	0.322948	2.929	0.481273		0.530721	1.37191	0.294631	2.58813	0.366065		0.510794	1.46116	0.308465	2.7533	0.423669
Cre12.g510950.t1.2	Cre12.g510950.t1.2 None DBV=JGI5.5 OS=Chlamydomonas reinhardtii SV=2 TOU=Cre				Cytosol	4	4	59.915		0.221178	0.4103	0.600927	1.32896	0.988637	+	2.54892	3.50169	0.0028254	11.327	0.0125479		0.774442	1.31818	0.168096	2.49351	0.570103		0.412576	0.907883	0.386744	1.87629	0.667381		1.28155	-2.1835	0.0522938	0.220141	0.0533077		0.847063	-0.637809	0.142212	0.642688	0.360344
Cre12.g512300.t1.2	Cre12.g512300.t1.2 None DBV=JGI5.5 OS=Chlamydomonas reinhardtii SV=2 TOU=Cre		AT1G55020.1		Mitochondrion	31	31	292.09	+	2.02394	4.27731	0.00946368	19.3909	0.0230435	+	2.61933	5.02851	0.00240254	32.6387	0.00234783	+	2.81642	5.08823	0.00152609	34.0181	0.00282353		0.413124	0.810916	0.386257	1.75432	0.677778		0.0317391	0.0597167	0.929525	1.04226	0.980113		0.222432	0.435316	0.599195	1.35221	0.828946
Cre12.g514850.t1.2	Cre12.g514850.t1.2 Heat shock protein 90C ALS=HSP90C DBV=JGI5.5 GN=HSP90C OS=Chlamydomonas reinhardtii SV=2 TOU=Cre	HSP90C	AT2G04030.1	Chaperone	Chloroplast.Stroma	73	72	323.31	+	2.22116	5.52084	0.00600952	45.9133	0.00751515	+	2.21364	5.70584	0.00611449	52.195	0.00653846	+	2.45625	6.69779	0.00349744	103.809	0.00309677		1.31439	1.17695	0.0484853	2.26098	0.333143		0.907102	0.991949	0.123851	1.98887	0.344264		1.11075	1.08445	0.0774915	2.12057	0.338704
Cre12.g519100.t1.2	Cre12.g519100.t1.2 None DBV=JGI5.5 OS=Chlamydomonas reinhardtii SV=2 TOU=Cre	ACC1	AT2G38040.2	Acetyl-CoA carboxylase	Chloroplast	10	10	39.44		1.1648	0.795903	0.0684227	1.73616	0.793741		0.386086	0.829848	0.411068	1.7775	0.91005	+	3.13934	3.41236	0.000725538	10.6469	0.00384	+	3.09043	2.61645	0.000812026	6.13239	0	+	1.35088	2.58251	0.0445779	5.98981	0.0459091	+	2.22065	2.59948	0.00601651	6.06068	0.0229546
Cre12.g528400.t1.1	Cre12.g528400.t1.1 None DBV=JGI5.5 OS=Chlamydomonas reinhardtii SV=1 TOU=Cre		AT3G62240.1		Cytosol	20	20	209.5	+	2.65521	4.63418	0.00221202	24.8329	0.00826667	+	4.54643	7.55212	2.84165e-05	187.679	0		0.946695	3.3913	0.113059	10.4926	0.137259		0.282734	-1.24288	0.521514	0.422528	0.673753	+	1.1648	-4.16083	0.0684227	0.0559069	0.0417895		0.723767	-2.70186	0.1889	0.153695	0.357771
Cre12.g533351.t1.1	Cre12.g533351.t1.1 None DBV=JGI5.5 OS=Chlamydomonas reinhardtii SV=1 TOU=Cre		AT5G15450.1;AT5G15450.1;AT1G74310.1		Chloroplast;Mitochondrion	72	70	323.31	+	3.4096	8.69209	0.000389404	413.599	0	+	4.11643	11.1916	7.64839e-05	2338.88	0		0.661042	1.33053	0.218252	2.51495	0.636659	+	3.16529	-7.36156	0.000683455	0.00608064	0	+	3.94966	-9.86105	0.00011229	0.0010753	0	+	3.55748	-8.6113	0.000277029	0.00255705	0
Cre12.g537200.t1.2	Cre12.g537200.t1.2 2-oxoglutarate dehydrogenase, E1 subunit ALS=OGD1 DBV=JGI5.5 GN=OGD1 OS=Chlamydomonas reinhardtii SV=2 TOU=Cre	OGD1	AT5G65750.1		Mitochondrion	14	14	88.475		0.0971241	0.11877	0.799606	1.08581	0.963743	+	1.61307	3.22154	0.0243742	9.32782	0.0345833		0.17581	0.32595	0.667099	1.25349	1		0.1312	0.20718	0.739265	1.15443	0.922915	+	1.36531	-2.89559	0.0431211	0.134382	0.0424		0.748255	-1.3442	0.178544	0.393871	0.482658
Cre12.g537581.t1.1	Cre12.g537581.t1.1 None DBV=JGI5.5 OS=Chlamydomonas reinhardtii SV=1 TOU=Cre		AT2G35040.2	IMP cyclohydrolase, Purin synthesis	Chloroplast	9	9	134.5		1.54088	2.34265	0.0287819	5.07233	0.131089		2.51565	2.02201	0.00305035	4.06149	0.05772	+	1.76634	3.78723	0.0171262	13.8061	0.0227027		0.546807	1.44458	0.283918	2.72184	0.463683		0.829563	1.76521	0.14806	3.39923	0.148611		0.688185	1.60489	0.205029	3.04174	0.306147
Cre12.g546050.t1.2	Cre12.g546050.t1.2 1-deoxy-D-xylulose 5-phosphate reductoisomerase, chloroplast precursor ALS=DXR1 DBV=JGI5.5 GN=DXR1 OS=Chlamydomonas reinhardtii SV=2 TOU=Cre	DXR1	AT5G62790.1	1-deoxy-D-xylulose 5-phosphate reductoisomerase	Chloroplast	13	13	120.21		0.679545	1.8797	0.209149	3.67999	0.476779		0.668894	1.51131	0.214341	2.85069	0.551886	+	2.7044	3.10889	0.00197515	8.62719	0.0155556		0.393323	1.22919	0.404275	2.34435	0.602667		0.657118	1.59758	0.220233	3.02635	0.224		0.52522	1.41338	0.298387	2.66361	0.413333
Cre12.g552200.t1.2	Cre12.g552200.t1.2 Starch phosphorylase DBV=JGI5.5 OS=Chlamydomonas reinhardtii SV=2 TOU=Cre		AT3G46970.1	Starch metabolism	Chloroplast	22	21	153.48	+	2.22281	3.82223	0.00598673	14.1451	0.0225532		1.11121	2.01244	0.0774087	4.03464	0.205273	+	2.90759	5.40277	0.00123711	42.3054	0.00342857		2.23644	1.58054	0.00580176	2.99082	0.149077	+	2.46974	3.39033	0.00339047	10.4855	0.0128889		2.35309	2.48543	0.00443517	5.60003	0.0809829
Cre12.g555550.t1.2	Cre12.g555550.t1.2 None DBV=JGI5.5 OS=Chlamydomonas reinhardtii SV=2 TOU=Cre		AT3G57410.1		Cytosol	10	10	52.145		0.696429	0.640268	0.201174	1.55862	0.910363	+	2.3627	3.90266	0.0043381	14.9561	0.0132754		0.637544	0.554911	0.230386	1.46908	0.99031		0.0602659	-0.0853572	0.87043	0.942551	0.962486	+	2.01966	-3.34775	0.00955741	0.0982261	0.0154783		1.03996	-1.71655	0.0912089	0.304275	0.488982
Cre12.g558650.t1.1	Cre12.g558650.t1.1 Eukaryotic translation initiation factor 2B subunit 4, eIF-2B delta subunit DBV=JGI5.5 OS=Chlamydomonas reinhardtii SV=1 TOU=Cre		AT5G38640.1		Cytosol	15	15	264.48		1.56637	1.04075	0.0271413	2.0573	0.511696	+	3.83713	3.91854	0.000145502	15.1216	0.00263415	+	4.50051	4.19469	3.15857e-05	18.3117	0.00436364	+	3.66384	3.15394	0.00021685	8.90083	0		0.583968	0.276148	0.260635	1.21096	0.786095		2.1239	1.71504	0.00751789	3.28307	0.393047
Cre13.g561850.t1.1	Cre13.g561850.t1.1 None DBV=JGI5.5 OS=Chlamydomonas reinhardtii SV=1 TOU=Cre	FRK2	AT1G06030.1	Fructokinase	Chloroplast	25	25	323.31		0.373344	-0.460758	0.423308	0.726604	0.961506	+	2.23488	-2.68511	0.00582264	0.15549	0.0245053		1.51491	-1.157	0.0305555	0.448444	0.436564		0.620481	-0.696245	0.239618	0.617176	0.675953		1.45634	1.52811	0.0349671	2.88408	0.100968		1.03841	0.415933	0.0915355	1.33416	0.38846
Cre13.g564250.t1.2	Cre13.g564250.t1.2 Eukaryotic translation initiation factor 3, subunit A ALS=EIF3A DBV=JGI5.5 GN=EIF3A OS=Chlamydomonas reinhardtii SV=2 TOU=Cre	EIF3A	AT4G11420.1		Cytosol	13	13	52.192		0.17774	0.159737	0.664141	1.11708	0.965417	+	2.10423	3.49794	0.00786629	11.2976	0.0141951		1.22551	2.05556	0.0594963	4.15705	0.196591		1.14223	1.89582	0.0720726	3.72133	0.185882		0.653867	-1.44238	0.221888	0.36796	0.270265		0.898049	0.22672	0.12646	1.17017	0.228073
Cre13.g566250.t1.2	Cre13.g566250.t1.2 None DBV=JGI5.5 OS=Chlamydomonas reinhardtii SV=2 TOU=Cre				Mitochondrion	8	8	51.974		1.04926	1.27499	0.0892771	2.41997	0.500392		1.13486	1.13928	0.0733061	2.20271	0.515101	+	3.4357	3.42727	0.000366691	10.7575	0.00408511		1.94772	2.15228	0.0112792	4.4453	0.0801905	+	2.49243	2.28799	0.00321788	4.88375	0.032		2.22008	2.22013	0.00602456	4.65937	0.0560952
Cre13.g579550.t1.1	Cre13.g579550.t1.1 Predicted protein ALS=CGL27 DBV=JGI5.5 GN=CGL27 OS=Chlamydomonas reinhardtii SV=1 TOU=Cre	CGL27	AT1G62780.1	tRNA adenosine methylthiotransferase	Chloroplast	8	8	18.786		1.05471	3.27112	0.0881637	9.65395	0.144337		0.170303	0.713765	0.675611	1.64008	0.980497	+	2.24282	3.72965	0.00571716	13.2659	0.0120645		0.105661	0.458525	0.784041	1.37414	0.904		0.830775	3.01588	0.147647	8.08854	0.0794286		0.468218	1.7372	0.340237	3.33388	0.491714
Cre13.g581650.t1.2	Cre13.g581650.t1.2 Plastid ribosomal protein L7/L12 ALS=PRPL7 DBV=JGI5.5 GN=PRPL7 OS=Chlamydomonas reinhardtii SV=2 TOU=Cre	PRPL7	AT3G27830.1	CP Ribosome	Chloroplast	4	4	49.553		2.97527	2.01989	0.0010586	4.05553	0.0518788		0.556965	0.614538	0.277354	1.53107	0.938264	+	2.98762	2.68746	0.00102892	6.44178	0.0197612		1.28744	0.667575	0.0515893	1.5884	0.613013	+	1.86924	2.07292	0.0135133	4.20737	0.0455238		1.57834	1.37025	0.0264034	2.58515	0.329268
Cre13.g583550.t1.2	Cre13.g583550.t1.2 Vesicle inducing protein in plastids 1 ALS=VIP1 DBV=JGI5.5 GN=VIP1 OS=Chlamydomonas reinhardtii SV=2 TOU=Cre	VIP1	AT1G65260.1		Chloroplast	21	21	274.26	+	1.74765	4.18684	0.0178793	18.2123	0.0260364	+	2.6415	3.9989	0.00228297	15.9878	0.0122105	+	2.86619	4.55818	0.00136085	23.5586	0.00505263		0.111124	0.371339	0.774241	1.29355	0.911452		0.283626	0.559278	0.520444	1.47353	0.7072		0.197375	0.465309	0.634783	1.38061	0.809326
Cre13.g589450.t1.2	Cre13.g589450.t1.2 None DBV=JGI5.5 OS=Chlamydomonas reinhardtii SV=2 TOU=Cre	FBB6			Cytosol;Mitochondrion	21	21	175.5		1.59441	2.0052	0.0254443	4.01444	0.169545	+	4.07561	6.46769	8.40214e-05	88.5052	0	+	2.71691	4.16016	0.00191907	17.8786	0.00417391		1.4587	2.15496	0.0347776	4.45356	0.129913	+	1.87754	-2.30753	0.0132575	0.202006	0.0407179		1.66812	-0.076285	0.0214724	0.948497	0.0853155
Cre13.g592200.t1.2	Cre13.g592200.t1.2 Glutamate synthase, NADH-dependent ALS=GSN1 DBV=JGI5.5 GN=GSN1 OS=Chlamydomonas reinhardtii SV=2 TOU=Cre	GSN1	AT5G53460.1	Glutamate synthase	Chloroplast	100	100	323.31	+	2.36826	7.77484	0.00428292	219.008	0	+	2.23947	7.25899	0.00576143	153.17	0.0027	+	2.30525	7.53496	0.00495165	185.459	0.0032		0.418875	-0.239881	0.381176	0.846815	0.907294		0.350258	0.275962	0.446418	1.2108	0.794264		0.384567	0.0180405	0.412509	1.01258	0.850779
Cre13.g603225.t1.1	Cre13.g603225.t1.1 None DBV=JGI5.5 OS=Chlamydomonas reinhardtii SV=1 TOU=Cre			moxR ATPase	Chloroplast	8	8	37.394		0.423492	0.75752	0.377145	1.69058	0.923259		0.651942	1.98059	0.222873	3.94654	0.448234	+	1.89437	2.81033	0.0127535	7.01445	0.0357073		1.17885	2.05281	0.0662445	4.14913	0.168267		0.231591	0.829734	0.58669	1.77736	0.674462		0.705221	1.44127	0.197142	2.7156	0.421365
Cre13.g607900.t1.1	Cre13.g607900.t1.1 None DBV=JGI5.5 OS=Chlamydomonas reinhardtii SV=1 TOU=Cre		AT2G38780.1		Mitochondrion	21	21	226.39	+	1.97897	5.14595	0.0104961	35.4067	0.016		0.384687	0.883698	0.412395	1.8451	0.916625	+	2.53315	4.54265	0.00292988	23.3063	0.00426667		0.262403	-0.603294	0.546509	0.658249	0.821804	+	2.19292	3.65896	0.00641328	12.6316	0.0122105		1.22766	1.52783	0.0592023	2.88352	0.417007
Cre14.g614750.t1.1	Cre14.g614750.t1.1 None DBV=JGI5.5 OS=Chlamydomonas reinhardtii SV=1 TOU=Cre	cpNAT	AT4G28030.1	Ribosome binding	Chloroplast	7	7	80.773	+	3.8131	3.4852	0.00015378	11.1982	0.00855172		0.543972	1.26825	0.285777	2.40869	0.715072	+	2.3395	3.14148	0.00457615	8.82429	0.0210588		0.225025	-0.343715	0.595628	0.78801	0.914195		0.737785	1.87323	0.182901	3.66352	0.154811		0.481405	0.764757	0.330062	1.69908	0.534503
Cre14.g632000.t1.1	Cre14.g632000.t1.1 GrpE nucleotide release factor ALS=CGE2 DBV=JGI5.5 GN=CGE2 OS=Chlamydomonas reinhardtii SV=1 TOU=Cre	CGE2	AT5G17710.2	Chaperone	Chloroplast	29	29	323.31		0.78856	1.52762	0.16272	2.8831	0.50449		0.342319	-0.490673	0.454654	0.711693	0.972716	+	4.48364	6.93218	3.28367e-05	122.122	0	+	2.52724	5.40456	0.00297002	42.3579	0	+	3.90739	7.42285	0.000123768	171.593	0	+	3.21732	6.41371	0.000606296	85.2546	0
Cre15.g640250.t2.1;Cre15.g640250.t1.2;Cre15.g640652.t1.1	Cre15.g640250.t2.1 None DBV=JGI5.5 OS=Chlamydomonas reinhardtii SV=1 TOU=Cre;Cre15.g640250.t1.2 None DBV=JGI5.5 OS=Chlamydomonas reinhardtii SV=2 TOU=Cre;Cre15.g640652.t1.1 None DBV=JGI5.5 OS=Chlamydomonas reinhardtii SV=1 TOU=Cre		AT2G03820.1;AT2G03820.1;AT2G03820.1		Cytosol;Secretory pathway	8	8	133.96		0.514835	-0.92181	0.305608	0.527846	0.820471		0.259266	0.738857	0.55047	1.66885	0.948278	+	2.47109	3.80987	0.00337995	14.0244	0.00741818	+	3.09907	4.73168	0.000796031	26.5691	0	+	1.47004	3.07101	0.0338813	8.40361	0.0429189	+	2.28456	3.90135	0.00519332	14.9425	0.0214595
Cre16.g651550.t1.2;Cre16.g651650.t1.1	Cre16.g651550.t1.2 Mitochondrial transcription termination factor ALS=MTT1 DBV=JGI5.5 GN=MTT1 OS=Chlamydomonas reinhardtii SV=2 TOU=Cre;Cre16.g651650.t1.1 None DBV=JGI5.5 OS=Chlamydomonas reinhardtii SV=1 TOU=Cre	MTT1	AT1G74120.1;AT4G10320.1	tRNA synthase	Chloroplast;Cytosol	12	12	53.345		0.919082	1.87831	0.120481	3.67644	0.351719		0.349757	-0.485684	0.446934	0.714158	0.974826	+	3.16989	3.37015	0.000676254	10.3399	0.00376471		0.665011	1.49184	0.216266	2.81247	0.401103	+	2.33362	3.85584	0.00463853	14.4785	0.0145		1.49932	2.67384	0.0316727	6.38125	0.207802
Cre16.g677026.t1.1	Cre16.g677026.t1.1 Pyruvate dehydrogenase E1 beta subunit ALS=PDH1 DBV=JGI5.5 GN=PDH1 OS=Chlamydomonas reinhardtii SV=1 TOU=Cre	PDH1	AT5G50850.1		Cytosol	5	5	56.872		0.238801	-0.180385	0.577031	0.882467	0.983812	+	1.96245	3.12217	0.0109031	8.70697	0.0243956		0.0920165	0.109897	0.809065	1.07915	1		0.385986	0.290282	0.411163	1.22288	0.910857	+	1.89136	-3.01228	0.0128422	0.123941	0.0122759		1.13867	-1.361	0.0726653	0.389313	0.461566
Cre16.g682800.t1.2	Cre16.g682800.t1.2 None DBV=JGI5.5 OS=Chlamydomonas reinhardtii SV=2 TOU=Cre				Cytosol	5	5	116.49		0.0337178	0.128102	0.925299	1.09286	0.976569	+	2.08749	5.07714	0.00817542	33.7576	0.0132		0.697103	2.45763	0.200862	5.49314	0.353314		0.536981	2.32953	0.290415	5.02642	0.337382		0.675815	-2.61951	0.210953	0.162723	0.119826		0.606398	-0.14499	0.247515	0.904386	0.228604
Cre16.g688050.t1.1	Cre16.g688050.t1.1 None DBV=JGI5.5 OS=Chlamydomonas reinhardtii SV=1 TOU=Cre		AT3G26400.1		Cytosol	18	18	210.14		0.34421	-0.622159	0.452679	0.649698	0.923759	+	2.40124	4.61946	0.00396972	24.5808	0.008	+	1.89931	3.22252	0.0126093	9.33416	0.0264416	+	2.76903	3.84468	0.00170204	14.3669	0		1.19253	-1.39694	0.0641904	0.379734	0.139606		1.98078	1.22387	0.0104525	2.33572	0.069803
Cre16.g688800.t1.2	Cre16.g688800.t1.2 None DBV=JGI5.5 OS=Chlamydomonas reinhardtii SV=2 TOU=Cre				Cytosol	6	6	214.49		0.938996	2.25681	0.115081	4.77934	0.288209	+	4.02167	4.66918	9.51327e-05	25.4427	0		1.7737	1.73557	0.0168384	3.33011	0.169405		0.167321	-0.521245	0.680266	0.69677	0.913159	+	2.53287	-2.93361	0.00293177	0.130887	0.0110476		1.3501	-1.72743	0.0446585	0.30199	0.462103
Cre16.g696000.t1.2	Cre16.g696000.t1.2 None DBV=JGI5.5 OS=Chlamydomonas reinhardtii SV=2 TOU=Cre		AT1G31070.2		Secretory pathway	56	56	323.31	+	2.77553	6.12055	0.00167676	69.5776	0	+	3.8122	9.20935	0.000154099	591.958	0		0.835961	1.67758	0.145895	3.19891	0.418484	+	2.24475	-4.44297	0.0056918	0.0459762	0	+	3.44358	-7.53177	0.000360097	0.00540395	0	+	2.84416	-5.98737	0.00143164	0.0157624	0
Cre17.g719000.t1.2	Cre17.g719000.t1.2 Exon junction complex component, UAP56 DEAD/DEAH box helicase homolog DBV=JGI5.5 OS=Chlamydomonas reinhardtii SV=2 TOU=Cre		AT5G11200.2		Cytosol	5	5	44.608		1.03469	-2.81063	0.092323	0.142533	0.179	+	2.44275	-2.58968	0.00360786	0.166123	0.023617		0.625241	-1.84001	0.237006	0.27932	0.503467		0.209998	0.970617	0.616598	1.95968	0.786505		0.220363	0.749669	0.602056	1.68141	0.703153		0.21518	0.860143	0.609284	1.81522	0.744829
Cre17.g720050.t1.2	Cre17.g720050.t1.2 FtsH-like membrane ATPase/metalloprotease ALS=FHL2 DBV=JGI5.5 GN=FHL2 OS=Chlamydomonas reinhardtii SV=2 TOU=Cre	FHL2	AT2G30950.1	Protease	Chloroplast	17	17	323.31		1.29458	3.10875	0.0507481	8.62635	0.0943243	+	1.61958	4.08292	0.0240115	16.9466	0.0187126	+	2.08626	5.50392	0.00819861	45.378	0.00391837	+	2.30873	2.39517	0.00491213	5.26039	0.0294737		1.34365	1.421	0.0453263	2.67771	0.121588		1.82619	1.90808	0.0149214	3.75311	0.0755308
Cre17.g720450.t1.1	Cre17.g720450.t1.1 None DBV=JGI5.5 OS=Chlamydomonas reinhardtii SV=1 TOU=Cre				Cytosol	21	21	85.97		0.00468547	0.00185982	0.989269	1.00129	1		0.0731862	-0.146982	0.844917	0.903138	0.993216	+	3.30945	3.03959	0.000490399	8.22257	0.00715789	+	3.15904	3.03773	0.000693362	8.21198	0	+	1.85507	3.18657	0.0139614	9.10444	0.0127143	+	2.50706	3.11215	0.00311132	8.6467	0.00635715
Cre17.g726750.t1.2	Cre17.g726750.t1.2 3-deoxy-D-arabino-heptulosonate 7-phosphate synthetase ALS=SHK1 DBV=JGI5.5 GN=SHK1 OS=Chlamydomonas reinhardtii SV=2 TOU=Cre	SHK1	AT4G39980.1	DAHP synthase, amino acid synthesis	Chloroplast	18	18	319.29	+	3.41239	2.48678	0.00038691	5.60525	0.0265185	+	3.87694	2.97392	0.000132758	7.85668	0.0127742		2.12866	2.21545	0.00743601	4.64426	0.0538696		0.257001	-0.271338	0.553349	0.828551	0.904567		0.86165	-0.758472	0.137515	0.591122	0.475406		0.559326	-0.514905	0.275851	0.699839	0.689987
Cre17.g734100.t1.2	Cre17.g734100.t1.2 None DBV=JGI5.5 OS=Chlamydomonas reinhardtii SV=2 TOU=Cre		AT3G57610.1	Adenylosuccinate synthase	Chloroplast	19	19	157.07		1.2441	2.91909	0.0570033	7.56369	0.128923	+	2.57004	4.38794	0.00269129	20.9364	0.0082963	+	2.63242	4.78511	0.0023312	27.5716	0.0048		0.728619	1.86603	0.186802	3.64528	0.329364		0.197069	0.397174	0.63523	1.31693	0.779719		0.462844	1.1316	0.344474	2.19102	0.554542
Cre17.g734300.t2.1;Cre17.g734300.t1.1	Cre17.g734300.t2.1 None DBV=JGI5.5 OS=Chlamydomonas reinhardtii SV=1 TOU=Cre;Cre17.g734300.t1.1 None DBV=JGI5.5 OS=Chlamydomonas reinhardtii SV=1 TOU=Cre		AT5G04250.1;AT3G16620.1;AT3G16620.1		Cytosol;Mitochondrion	40	40	323.31	+	1.46054	4.75869	0.0346306	27.0713	0.0286897	+	2.07435	7.25897	0.00842655	153.168	0.0024		0.542123	2.29995	0.286997	4.92441	0.496368		0.971756	-2.45875	0.10672	0.181904	0.162839	+	1.87554	-4.95902	0.0133186	0.0321504	0.0136471		1.42365	-3.70888	0.0377009	0.0764741	0.0882431
Cre17.g739752.t1.1	Cre17.g739752.t1.1 None DBV=JGI5.5 OS=Chlamydomonas reinhardtii SV=1 TOU=Cre		AT4G23940.1		Chloroplast;Mitochondrion	16	16	156.52	+	2.34813	3.23703	0.00448611	9.42851	0.0223396		0.618321	1.83711	0.240812	3.57294	0.497485		0.688238	3.03574	0.205004	8.20066	0.299783		0.033484	-0.201294	0.925797	0.86977	0.954029		0.194603	1.19862	0.638847	2.2952	0.671861		0.114043	0.498663	0.769053	1.4129	0.812945
Cre17.g743847.t1.1	Cre17.g743847.t1.1 None DBV=JGI5.5 OS=Chlamydomonas reinhardtii SV=1 TOU=Cre		AT1G67530.1		Cytosol	10	10	21.321		0.694527	0.823051	0.202057	1.76914	0.81614	+	2.07665	4.72431	0.00838205	26.4338	0.0136716		1.25121	3.56088	0.0560777	11.8014	0.0557849		0.987986	2.73783	0.102805	6.67066	0.151857		0.309814	-1.16343	0.489989	0.44645	0.557741		0.6489	0.7872	0.22444	1.72572	0.354799
Cre17.g744547.t1.1	Cre17.g744547.t1.1 None DBV=JGI5.5 OS=Chlamydomonas reinhardtii SV=1 TOU=Cre				Chloroplast	9	9	50.906		0.194419	0.52789	0.639118	1.44182	0.973172	+	2.61314	3.43251	0.00243703	10.7966	0.0129014		0.0903153	0.175839	0.812241	1.12962	1		0.116914	-0.352051	0.763987	0.783469	0.90416	+	2.23535	-3.25667	0.00581634	0.104627	0.0116		1.17613	-1.80436	0.0666604	0.286308	0.45788
Cre19.g750547.t4.1;Cre19.g750547.t3.1;Cre19.g750547.t2.1;Cre19.g750547.t1.1	Cre19.g750547.t4.1 Type-II calcium-dependent NADH dehydrogenase ALS=NDA2 DBV=JGI5.5 GN=NDA2 OS=Chlamydomonas reinhardtii SV=1 TOU=Cre;Cre19.g750547.t3.1 Type-II calcium-dependent NADH dehydrogenase ALS=NDA2 DBV=JGI5.5 GN=NDA2 OS=Chlamydomonas reinhardtii S	NDA2;NDA2;NDA2;NDA2	AT4G21490.1;AT4G21490.1;AT4G21490.1;AT4G21490.1	Thylakoid NADH dehydrogenase	Chloroplast	14	14	56.821		1.18808	1.68496	0.0648515	3.21531	0.325445		0.647953	1.29085	0.22493	2.44672	0.631175	+	1.70004	3.42733	0.0199508	10.7579	0.028557		0.952555	1.74237	0.111544	3.34584	0.269436		0.953927	2.13648	0.111192	4.39688	0.100133		0.953241	1.93942	0.111368	3.83553	0.184785
Cre24.g755347.t1.1	Cre24.g755347.t1.1 DEAH-box RNA helicase DBV=JGI5.5 OS=Chlamydomonas reinhardtii SV=1 TOU=Cre		AT5G13010.1		Cytosol	24	24	122.24	+	2.73934	3.3848	0.00182247	10.4454	0.0140952	+	3.45672	6.0153	0.000349365	64.6823	0		0.798707	-1.68028	0.158962	0.312022	0.436937	+	2.30146	-5.06508	0.00499505	0.0298716	0	+	2.91061	-7.69558	0.00122854	0.00482391	0	+	2.60604	-6.38033	0.00247722	0.0120041	0
Cre43.g760497.t1.1	Cre43.g760497.t1.1 None DBV=JGI5.5 OS=Chlamydomonas reinhardtii SV=1 TOU=Cre		AT5G50920.1		Chloroplast	12	12	228.35		0.688912	1.88864	0.204686	3.70286	0.472871		0.682606	2.69825	0.20768	6.49014	0.30538	+	2.81305	5.40455	0.00153798	42.3576	0.003	+	1.46268	3.51591	0.0344604	11.4392	0.0328		0.725178	2.70631	0.188288	6.5265	0.113062		1.09393	3.11111	0.080551	8.64047	0.072931
mCherry	mCherry	mCherry				28	28	323.31	+	3.90186	9.68257	0.000125355	821.758	0	+	3.93272	10.3824	0.000116756	1334.79	0		0.464609	0.695331	0.343077	1.61926	0.980316	+	5.8397	-8.98724	1.44644e-06	0.00197048	0	+	5.28851	-9.68703	5.14624e-06	0.00121315	0	+	5.5641	-9.33713	2.72832e-06	0.00154612	0
TurboID-only	TurboID-only	TurboID-only				35	35	323.31	+	3.7418	10.1678	0.000181217	1150.3	0	+	3.8684	10.9853	0.000135394	2027.24	0	+	4.11274	11.3702	7.71365e-05	2647.11	0		1.19815	1.20236	0.0633651	2.30116	0.336462		0.333734	0.384896	0.463731	1.30577	0.760163		0.765942	0.793628	0.171419	1.73343	0.548312
Cre03.g200351.t1.1	Cre03.g200351.t1.1 None DBV=JGI5.5 OS=Chlamydomonas reinhardtii SV=1 TOU=Cre				Chloroplast	1	1	34.988	+	2.95363	4.26833	0.00111268	19.2706	0.00885714	+	2.5908	4.0456	0.00256567	16.5138	0.0117966		0.727321	2.34426	0.187361	5.078	0.351799		0.600024	-1.92407	0.251175	0.26351	0.338246		0.506097	-1.70134	0.311819	0.3075	0.292225		0.55306	-1.81271	0.279859	0.284657	0.315236
Cre07.g341600.t2.1	Cre07.g341600.t2.1 GrpE nucleotide release factor ALS=CGE1 DBV=JGI5.5 GN=CGE1 OS=Chlamydomonas reinhardtii SV=1 TOU=Cre	CGE1	AT5G17710.2	HSP70B nucleotide exchange factor	Chloroplast	36	1	37.399		1.27844	-0.798047	0.0526696	0.575127	0.767979		0.603481	-0.898755	0.249183	0.536349	0.8448	+	6.05439	10.8411	8.82287e-07	1834.41	0	+	6.13375	11.6391	7.34937e-07	3189.47	0	+	4.29016	11.7398	5.12672e-05	3420.05	0	+	5.21195	11.6895	6.13826e-06	3302.75	0

## Sheet: Heat stress
Supplemental Data Set S1B: Proteins significantly enriched after in vivo biotinylation in TIDCGE1 vs. WT and in TIDCGE1 vs. mCherryTID under heat tress
Significant: significantly enriched proteins (determined by t-tests with the indicated FDR and S0 in Perseus) are marked with "+"; N = number of proteins determined as significant in the test; HS = 1 h at 40°C
Proteins significantly enriched in TIDCGE1 compared to WT. N = number of proteins determined to be significant in the test; black, significantly different compared to WT; light pink, pink and green, enriched vs. WT with a q-value <0.05 and fold change difference of log2≥1.
Proteins significantly enriched in TIDCGE1 compared to WT and in mCherryTID compared to the WT were used to determine enrichment of proteins in TIDCGE1 vs. mCherryTID-13 and mCherryTID-4. N = number of proteins determined to be significant in the test; black, significantly different compared to WT; green, enriched vs. mCherryTID-13 or mCherryTID-4 with a q-value <0.05 and fold change difference o…
Proteins enriched in comparison to mCherryTID include the CGE1 interactome candidates as well as CGE1 (bait), (requirement: enriched in TIDCGE1 vs. WT and vs. mCherryTID-13 and mCherryTID-4, with an averaged q-value <0.05 and difference mean of log2≥1). N = number of proteins determined to be significant in the test; green, enriched vs. WT and vs. mCherryTID; red filled, proteins with a single un…
									Enriched in TID vs. WT																		Enriched in TIDCGE1 vs. mCherryTID-13						Enriched in TIDCGE1 vs. mCherryTID-4						Enriched in TIDCGE1 vs. mCherryTID
									T-test: FDR=0.05;S0=1																		T-test: FDR=0.05;S0=1						T-test: FDR=0.05;S0=1						T-test: FDR=0.05;S0=1
									N=69/69						N=65/62						N=76/76						N=11/7						N=31/13						N=9/5
									HS mCherryTID-13						HS mCherryTID-4						HS TIDCGE1						HS						HS						HS
Majority protein IDs	Fasta header	Name	Best hit Arabidopsis	Category	Localization	Peptides	Unique peptides	Score	significant	-log10 p-value	log2 fold-change	p-value	fold-change	q-value	significant	-log10 p-value	log2 fold-change	p-value	fold-change	q-value	significant	-log10 p-value	log2 fold-change	p-value	fold-change	q-value	significant	-log10 p-value	log2 fold-change	p-value	fold-change	q-value	significant	-log10 p-value	log2 fold-change	p-value	fold-change	q-value	significant	-log10 p-value	log2 fold-change	p-value	fold-change	q-value
Cre01.g004500.t1.2	Cre01.g004500.t1.2 Isopropylmalate dehydratase, large subunit ALS=LEU1L DBV=JGI5.5 GN=LEU1L OS=Chlamydomonas reinhardtii SV=2 TOU=Cre	LEU1	AT4G13430.1	Isopropylmalate dehydratase, leucine synthesis	Chloroplast	10	10	70.693		1.27715	4.32398	0.0528263	20.0285	0.0694933		0.60747	2.5045	0.246905	5.67453	0.380937	+	3.28036	4.81468	0.000524373	28.1425	0.008		0.115055	0.490699	0.767264	1.40513	0.87957		0.565344	2.31018	0.272055	4.95945	0.238367		0.340199	1.40044	0.456878	2.63982	0.558968
Cre01.g015350.t1.1	Cre01.g015350.t1.1 Light-dependent protochlorophyllide reductase ALS=POR1 DBV=JGI5.5 GN=POR1 OS=Chlamydomonas reinhardtii SV=1 TOU=Cre	POR1	AT5G54190.1		Chloroplast	22	22	323.31	+	1.80082	6.75875	0.015819	108.29	0.0133636	+	1.90746	7.21417	0.0123749	148.485	0.0293333	+	1.85379	6.84063	0.0140026	114.613	0.0062963		0.0717987	0.0818788	0.84762	1.0584	0.941607		0.473588	-0.373539	0.336056	0.771887	0.784085		0.272693	-0.14583	0.533712	0.903859	0.862846
Cre01.g034150.t1.1	Cre01.g034150.t1.1 None DBV=JGI5.5 OS=Chlamydomonas reinhardtii SV=1 TOU=Cre		AT1G14660.1		Cytosol	27	27	201.98		0.173735	-0.126273	0.670293	0.916195	0.98796	+	4.24675	4.10043	5.66565e-05	17.1535	0.024		0.421987	0.924965	0.378454	1.89864	0.864515		0.473937	1.05124	0.335786	2.07231	0.626947	+	1.54196	-3.17546	0.0287105	0.110686	0.00469565		1.00795	-1.06211	0.0981864	0.478931	0.315821
Cre01.g034400.t1.1	Cre01.g034400.t1.1 None DBV=JGI5.5 OS=Chlamydomonas reinhardtii SV=1 TOU=Cre	PGL3	AT5G24400.1	Metabolism	Chloroplast	13	13	172.29	+	2.9896	5.60476	0.00102424	48.6632	0.006	+	2.71852	4.97901	0.00191197	31.5378	0.0215789	+	2.52762	4.30615	0.00296743	19.7825	0.00618182		0.764098	-1.29862	0.172148	0.406515	0.365364		0.345009	-0.672866	0.451847	0.627259	0.708964		0.554554	-0.985743	0.278899	0.504966	0.537164
Cre01.g049000.t1.2	Cre01.g049000.t1.2 Pterin dehydratase DBV=JGI5.5 OS=Chlamydomonas reinhardtii SV=2 TOU=Cre	RAF2	AT5G51110.1	Rubisco maturation	Chloroplast	7	7	76.144		1.6223	3.39191	0.0238616	10.497	0.0627222		0.585338	1.15344	0.259814	2.22444	0.583435	+	2.81594	4.46683	0.00152778	22.1131	0.0058		0.582091	1.07492	0.261763	2.10661	0.579059	+	1.97322	3.31338	0.010636	9.94092	0		1.27766	2.19415	0.0527648	4.5762	0.289529
Cre01.g050850.t2.1;Cre01.g050850.t1.2	Cre01.g050850.t2.1 Protein Phosphatase 1 beta DBV=JGI5.5 OS=Chlamydomonas reinhardtii SV=1 TOU=Cre;Cre01.g050850.t1.2 Protein Phosphatase 1 beta DBV=JGI5.5 OS=Chlamydomonas reinhardtii SV=2 TOU=Cre		AT2G27210.1;AT2G27210.1		Cytosol	23	23	116.4		0.561914	2.19903	0.274212	4.59171	0.557932	+	2.58908	5.5943	0.00257585	48.3117	0.0221622		1.73525	3.0005	0.0183971	8.00277	0.0733165		0.196718	0.801476	0.635744	1.74288	0.857662	+	2.69387	-2.5938	0.00202362	0.165649	0		1.44529	-0.896162	0.0358679	0.537314	0.428831
Cre01.g054150.t1.2	Cre01.g054150.t1.2 NADPH-dependent thioredoxin reductase ALS=NTR4 DBV=JGI5.5 GN=NTR4 OS=Chlamydomonas reinhardtii SV=2 TOU=Cre	NTR4	AT2G41680.1	Metabolism, NTRC	Chloroplast	9	9	107.87	+	3.50364	4.19082	0.000313588	18.2626	0.0036		1.1524	3.16734	0.0704044	8.98389	0.15398		0.853861	2.15436	0.140004	4.45171	0.32926		0.798392	-2.03647	0.159077	0.243759	0.202667		0.232256	-1.01298	0.585793	0.495522	0.722568		0.515324	-1.52473	0.305264	0.347546	0.462618
Cre02.g078100.t1.1	Cre02.g078100.t1.1 Eukaryotic initiation factor, eIF-5B DBV=JGI5.5 OS=Chlamydomonas reinhardtii SV=1 TOU=Cre		AT1G76810.1		Cytosol	27	27	323.31		1.54639	1.41802	0.0284191	2.67219	0.350306	+	4.47387	6.26049	3.35838e-05	76.6647	0.00981818		0.770908	2.85377	0.16947	7.22887	0.296475		0.340297	1.43575	0.456776	2.70523	0.600839	+	0.925437	-3.40671	0.118731	0.0942927	0.0460606		0.632867	-0.98548	0.23288	0.505058	0.32345
Cre02.g082250.t1.1	Cre02.g082250.t1.1 None DBV=JGI5.5 OS=Chlamydomonas reinhardtii SV=1 TOU=Cre		AT2G17265.1	Amino acid metabolism	Chloroplast	34	12	323.31		1.30563	-1.0836	0.0494732	0.47185	0.565564	+	5.16438	-3.23856	6.84889e-06	0.105949	0.0210256		1.70939	-1.22647	0.0195259	0.427362	0.370184		0.101626	-0.14287	0.79136	0.905716	0.933308	+	2.39121	2.0121	0.00406247	4.03369	0.0131852		1.24642	0.934615	0.0566999	1.91138	0.473247
Cre02.g087700.t1.2	Cre02.g087700.t1.2 Ascorbate peroxidase ALS=APX1 DBV=JGI5.5 GN=APX1 OS=Chlamydomonas reinhardtii SV=2 TOU=Cre	APX1	AT4G08390.1	Ascorbate peroxidase	Chloroplast	10	10	101.97		1.28235	2.89939	0.0521975	7.46111	0.111034	+	2.81492	3.89406	0.00153137	14.8672	0.0289057		1.79029	2.55759	0.0162073	5.88723	0.0827907		0.105825	-0.341799	0.783745	0.789057	0.91134		0.891919	-1.33646	0.128257	0.395991	0.240906		0.498872	-0.839129	0.31705	0.558981	0.576123
[truncated: 105 more rows]

## Sheet: Significants only
										Enriched in TIDCGE1 vs. mCherryTID
										T-test: FDR=0.05;S0=1
										N=21/7						N=27/15
										CL (Figure 3)						HS (Figure 3)
[truncated: 14 more rows]
