# Supplementary material for: TurboID reveals the proxiomes of Chlamydomonas proteins involved in thylakoid biogenesis and stress response
Source: Plant Physiol. 2023 Jun 13;193(3):1772–96. doi: 10.1093/plphys/kiad335 (PMC10602608; doi:10.1093/plphys/kiad335)
Supplement: kiad335_Supplementary_Data [file kiad335_supplementary_data.zip › Supplemental Data Set S2.xlsx]

## Sheet: MaxQuant
Protein IDs	Majority protein IDs	Peptide counts (all)	Peptide counts (razor+unique)	Peptide counts (unique)	Fasta headers	Number of proteins	Peptides	Razor + unique peptides	Unique peptides	Peptides Cher13cl1	Peptides Cher13cl2	Peptides Cher13cl3	Peptides Cher13H2O21	Peptides Cher13H2O22	Peptides Cher13H2O23	Peptides Cher44cl1	Peptides Cher44cl2	Peptides Cher44cl3	Peptides Cher44H2O21	Peptides Cher44H2O22	Peptides Cher44H2O23	Peptides uvcl1	Peptides uvcl2	Peptides uvcl3	Peptides uvH2O21	Peptides uvH2O22	Peptides uvH2O23	Peptides V1TIDcl1	Peptides V1TIDcl2	Peptides V1TIDcl3	Peptides V1TIDH2O21	Peptides V1TIDH2O22	Peptides V1TIDH2O23	Peptides V2TIDcl1	Peptides V2TIDcl2	Peptides V2TIDcl3	Peptides V2TIDH2O21	Peptides V2TIDH2O22	Peptides V2TIDH2O23	Razor + unique peptides Cher13cl1	Razor + unique peptides Cher13cl2	Razor + unique peptides Cher13cl3	Razor + unique peptides Cher13H2O21	Razor + unique peptides Cher13H2O22	Razor + unique peptides Cher13H2O23	Razor + unique peptides Cher44cl1	Razor + unique peptides Cher44cl2	Razor + unique peptides Cher44cl3	Razor + unique peptides Cher44H2O21
CON__ENSEMBL:ENSBTAP00000038253	CON__ENSEMBL:ENSBTAP00000038253	15	3	2		1	15	3	2	5	9	5	5	8	12	6	6	7	6	5	9	8	8	5	4	10	8	7	7	6	7	9	10	9	8	8	4	4	11	0	1	0	0	0	0	0	0	0	0
CON__Q6NTB9;CON__O76009	CON__Q6NTB9;CON__O76009	5;5	1;1	1;1	;	2	5	1	1	0	0	0	0	0	0	0	0	0	0	0	0	5	0	0	0	0	0	0	0	0	0	0	0	0	0	0	0	0	0	0	0	0	0	0	0	0	0	0	0
CON__P00761	CON__P00761	3	3	3		1	3	3	3	3	3	3	3	3	3	3	3	3	3	3	3	3	3	3	3	3	3	3	3	3	3	3	3	3	3	3	3	3	3	3	3	3	3	3	3	3	3	3	3
CON__P02533;CON__Q6IFX2;CON__Q61782;CON__P35900;CON__Q9D312	CON__P02533	38;18;6;4;4	33;17;6;4;4	16;5;2;0;0		5	38	33	16	6	15	9	9	29	23	10	16	15	7	15	17	11	13	8	13	17	11	8	10	8	12	18	10	12	12	11	5	6	15	2	12	5	5	25	19	8	13	12	4
CON__P02538;CON__O95678;CON__Q8VED5	CON__P02538	41;14;9	2;1;1	1;0;0		3	41	2	1	7	17	7	12	28	33	8	22	16	16	12	15	12	15	11	11	21	12	7	15	8	11	19	14	19	11	12	5	5	16	2	2	1	1	2	2	1	2	2	2
CON__P02662	CON__P02662	8	8	8		1	8	8	8	4	1	0	2	2	2	6	1	2	1	0	0	5	2	0	3	1	1	5	2	6	5	1	1	5	0	4	5	1	0	4	1	0	2	2	2	6	1	2	1
CON__P02663	CON__P02663	8	8	8		1	8	8	8	1	0	0	2	1	0	5	0	0	0	0	0	0	0	1	0	1	0	2	1	5	2	0	0	2	0	2	1	0	0	1	0	0	2	1	0	5	0	0	0
CON__P02666	CON__P02666	5	5	5		1	5	5	5	3	0	0	4	0	0	3	0	1	1	1	0	3	1	0	0	0	0	2	0	4	3	0	1	1	0	2	0	0	0	3	0	0	4	0	0	3	0	1	1
CON__P02668	CON__P02668	2	2	2		1	2	2	2	0	0	0	0	0	0	1	0	0	0	0	0	0	0	0	0	0	0	0	0	1	0	0	0	0	0	0	0	0	0	0	0	0	0	0	0	1	0	0	0
CON__P02754	CON__P02754	6	6	6		1	6	6	6	2	0	1	1	0	1	4	0	1	0	1	1	1	3	1	2	1	1	3	1	4	2	0	0	3	1	6	1	0	1	2	0	1	1	0	1	4	0	1	0
CON__P02768-1	CON__P02768-1	7	3	3		1	7	3	3	2	2	1	2	2	2	2	4	2	1	1	3	2	4	2	2	2	2	2	2	2	2	2	0	2	1	2	1	1	2	0	0	0	0	0	0	0	3	0	0
CON__P02769	CON__P02769	32	32	28		1	32	32	28	10	9	7	10	18	13	6	6	10	6	6	11	16	31	12	14	11	11	14	6	5	14	6	3	10	5	4	10	3	9	10	9	7	10	18	13	6	6	10	6
CON__P04259	CON__P04259	41	2	2		1	41	2	2	4	15	8	11	27	33	7	20	13	13	12	14	9	14	8	10	20	12	7	15	8	9	18	15	16	12	13	5	3	16	0	0	0	0	0	1	0	1	0	0
CON__P04264;CON__H-INV:HIT000016045	CON__P04264	55;1	55;1	41;0		2	55	55	41	25	30	29	31	38	44	33	29	32	28	30	36	35	31	29	28	37	33	30	35	33	35	37	35	29	28	37	23	23	38	25	30	29	31	38	44	33	29	32	28
CON__P08779;CON__Q9Z2K1;CON__Q3ZAW8	CON__P08779	37;12;12	23;4;4	23;4;4		3	37	23	23	7	14	10	14	32	31	7	15	16	9	16	18	7	15	10	15	19	13	6	9	8	10	21	13	14	13	14	3	6	13	2	5	3	8	19	18	2	8	7	4
CON__P13645;CON__P02535-1;CON__Q7Z3Y7;CON__Q148H6;CON__Q7Z3Z0;CON__Q2M2I5;CON__P05784;CON__Q92764;CON__Q14532;CON__A2AB72;CON__O76015;CON__O76013;CON__Q7Z3Y9;CON__Q99456	CON__P13645	40;10;5;4;2;2;1;1;1;1;1;1;1;1	40;10;5;4;2;2;1;1;1;1;1;1;1;1	32;6;1;0;0;0;0;0;0;0;0;0;0;0		14	40	40	32	16	16	18	19	22	29	19	20	22	14	21	34	22	20	18	15	25	16	19	17	18	21	24	17	22	21	20	13	12	20	16	16	18	19	22	29	19	20	22	14
CON__P13647	CON__P13647	33	16	7		1	33	16	7	3	11	5	8	21	27	9	14	11	8	9	20	8	11	7	8	19	7	7	15	9	12	18	13	17	12	12	5	3	17	2	3	1	4	9	11	5	6	5	2
CON__P19012	CON__P19012	10	2	0		1	10	2	0	4	7	3	5	8	8	5	6	6	4	6	7	4	6	5	6	5	5	4	5	4	4	8	6	5	5	6	4	4	7	0	0	0	0	0	0	0	0	0	0
CON__P19013	CON__P19013	9	6	5		1	9	6	5	0	1	1	1	1	4	1	1	1	1	0	1	1	3	3	0	1	1	1	2	0	4	1	2	1	1	1	1	0	2	0	0	0	0	0	2	0	0	0	0
CON__P35527	CON__P35527	36	36	36		1	36	36	36	15	16	14	18	20	28	17	21	16	15	19	14	19	21	21	18	21	20	17	22	17	20	19	23	17	18	22	14	14	17	15	16	14	18	20	28	17	21	16	15
CON__P35908;CON__Q9DCV7;CON__Q6NXH9;CON__Q7Z794;CON__Q9H552;CON__REFSEQ:XP_932229	CON__P35908	43;4;3;3;2;1	40;4;2;2;2;1	26;0;0;0;0;0		6	43	40	26	13	19	15	11	20	31	18	14	23	13	16	34	19	29	18	9	22	18	15	15	20	14	26	21	23	19	18	12	8	24	13	18	13	11	18	29	17	14	21	12
CON__P48668	CON__P48668	43	33	0		1	43	33	0	5	17	8	12	29	34	8	22	15	16	13	15	11	15	10	11	21	13	7	15	8	11	20	15	19	13	14	5	4	17	3	10	4	8	22	24	3	18	9	13
CON__P78386;CON__Q61726;CON__O43790;CON__Q6NT21;CON__P78385;CON__Q14533	CON__P78386;CON__Q61726;CON__O43790;CON__Q6NT21;CON__P78385;CON__Q14533	5;3;3;3;3;3	5;3;3;3;3;3	4;2;2;2;2;2	;;;;;	6	5	5	4	0	0	0	0	0	0	0	0	0	0	0	0	5	0	0	0	0	0	0	0	0	0	0	0	0	0	0	0	0	0	0	0	0	0	0	0	0	0	0	0
CON__Q04695;CON__P19001	CON__Q04695	25;6	9;1	3;1		2	25	9	3	4	11	5	6	20	14	4	12	9	4	9	9	5	6	5	6	10	6	3	6	2	5	11	6	10	5	5	4	4	7	0	4	0	1	5	2	0	5	1	0
CON__Q9UE12;CON__Q15323	CON__Q9UE12;CON__Q15323	6;6	5;5	1;1	;	2	6	5	1	1	1	1	1	1	1	1	1	1	1	1	1	5	1	1	1	1	1	1	1	1	1	1	1	1	1	1	1	1	1	0	0	0	0	0	0	0	0	0	0
CON__Q5D862	CON__Q5D862	1	1	1		1	1	1	1	0	0	0	0	0	0	0	0	0	0	0	0	0	0	0	0	0	0	0	0	0	0	0	0	0	1	0	0	0	0	0	0	0	0	0	0	0	0	0	0
CON__Q5XKE5	CON__Q5XKE5	11	2	2		1	11	2	2	4	7	3	3	7	10	4	6	6	4	5	7	4	5	4	3	8	2	3	6	4	4	6	5	7	4	3	3	2	5	1	1	0	1	1	1	1	1	1	0
CON__Q5XQN5;CON__Q922U2;CON__P05787	CON__Q5XQN5;CON__Q922U2	20;16;5	1;1;0	0;0;0	;	3	20	1	0	4	7	6	5	11	16	9	8	7	5	6	15	7	7	5	4	14	7	5	11	6	9	13	8	9	8	10	5	2	10	0	0	0	0	0	0	0	0	0	0
CON__Q7RTS7;CON__Q3SY84;CON__Q32MB2	CON__Q7RTS7;CON__Q3SY84;CON__Q32MB2	5;4;4	2;1;1	1;0;0	;;	3	5	2	1	0	1	1	0	1	3	2	0	0	0	1	2	0	2	1	0	1	0	0	2	0	2	1	0	1	1	1	1	0	2	0	0	0	0	0	1	1	0	0	0
CON__Q8N1N4-2;CON__Q7RTT2	CON__Q8N1N4-2;CON__Q7RTT2	3;3	2;2	2;2	;	2	3	2	2	1	1	0	0	1	2	0	1	1	1	0	1	0	0	1	1	2	0	0	1	0	0	1	0	0	0	0	0	0	1	0	0	0	0	0	1	0	0	0	0
CON__Q7Z3Y8	CON__Q7Z3Y8	3	1	1		1	3	1	1	2	2	2	2	2	2	1	0	2	1	3	2	2	2	2	2	2	1	1	1	0	2	3	1	2	3	3	0	0	2	0	0	0	0	0	0	0	0	0	0
CON__Q86YZ3	CON__Q86YZ3	7	7	7		1	7	7	7	0	0	0	1	0	5	3	0	0	0	2	0	0	2	1	1	1	0	0	1	0	1	1	0	0	1	1	0	0	1	0	0	0	1	0	5	3	0	0	0
CON__Q8IUT8;CON__O76011	CON__Q8IUT8;CON__O76011	5;4	3;3	2;2	;	2	5	3	2	0	0	0	0	0	0	0	0	0	0	0	0	5	0	0	0	0	0	0	0	0	0	0	0	0	0	0	0	0	0	0	0	0	0	0	0	0	0	0	0
CON__Streptavidin	CON__Streptavidin	11	11	11		1	11	11	11	10	7	7	6	6	9	8	7	8	5	7	6	9	10	7	8	9	10	8	9	8	8	8	7	8	9	9	9	7	8	10	7	7	6	6	9	8	7	8	5
Cre01.g000250.t1.2	Cre01.g000250.t1.2	1	1	1	Cre01.g000250.t1.2 None DBV=JGI5.5 OS=Chlamydomonas reinhardtii SV=2 TOU=Cre	1	1	1	1	0	0	0	0	0	0	0	0	1	0	0	0	0	0	0	0	0	0	0	1	1	1	0	0	0	1	1	1	1	0	0	0	0	0	0	0	0	0	1	0
Cre01.g000350.t1.1	Cre01.g000350.t1.1	5	5	5	Cre01.g000350.t1.1 None DBV=JGI5.5 OS=Chlamydomonas reinhardtii SV=1 TOU=Cre	1	5	5	5	1	2	2	0	1	2	0	0	2	0	1	2	2	2	2	2	2	2	3	1	2	2	2	3	1	2	2	2	2	2	1	2	2	0	1	2	0	0	2	0
Cre01.g001100.t1.2	Cre01.g001100.t1.2	6	6	6	Cre01.g001100.t1.2 None DBV=JGI5.5 OS=Chlamydomonas reinhardtii SV=2 TOU=Cre	1	6	6	6	0	1	0	0	0	0	1	2	3	2	1	0	1	0	0	1	0	0	0	0	0	0	0	0	0	0	0	0	0	0	0	1	0	0	0	0	1	2	3	2
Cre01.g001550.t1.1	Cre01.g001550.t1.1	4	4	4	Cre01.g001550.t1.1 None DBV=JGI5.5 OS=Chlamydomonas reinhardtii SV=1 TOU=Cre	1	4	4	4	0	0	0	0	0	0	1	0	1	0	0	0	0	0	0	0	0	0	1	2	0	1	1	0	0	0	0	0	0	0	0	0	0	0	0	0	1	0	1	0
Cre01.g002500.t1.2	Cre01.g002500.t1.2	11	11	11	Cre01.g002500.t1.2 Chlamyopsin, light-gated proton channel rhodopsin ALS=COP2 DBV=JGI5.5 GN=COP2 OS=Chlamydomonas reinhardtii SV=2 TOU=Cre	1	11	11	11	4	4	2	3	5	3	2	3	8	0	3	3	3	6	5	1	4	5	4	5	5	4	6	7	5	4	3	2	4	4	4	4	2	3	5	3	2	3	8	0
Cre01.g004500.t1.2	Cre01.g004500.t1.2	3	3	3	Cre01.g004500.t1.2 Isopropylmalate dehydratase, large subunit ALS=LEU1L DBV=JGI5.5 GN=LEU1L OS=Chlamydomonas reinhardtii SV=2 TOU=Cre	1	3	3	3	0	2	1	0	3	3	0	0	0	0	0	0	0	0	0	0	0	0	0	0	0	0	0	0	0	0	0	0	0	1	0	2	1	0	3	3	0	0	0	0
Cre01.g004900.t1.2	Cre01.g004900.t1.2	2	2	2	Cre01.g004900.t1.2 None DBV=JGI5.5 OS=Chlamydomonas reinhardtii SV=2 TOU=Cre	1	2	2	2	0	0	0	0	1	0	0	0	0	0	0	1	0	0	0	0	0	0	0	0	0	0	1	2	0	0	0	0	0	1	0	0	0	0	1	0	0	0	0	0
Cre01.g006150.t1.1	Cre01.g006150.t1.1	2	2	2	Cre01.g006150.t1.1 Translation elongation factor related to peptide-chain release factor DBV=JGI5.5 OS=Chlamydomonas reinhardtii SV=1 TOU=Cre	1	2	2	2	0	0	0	0	0	0	0	0	0	0	0	0	0	0	1	0	0	0	0	0	0	0	0	0	0	1	0	0	0	0	0	0	0	0	0	0	0	0	0	0
Cre01.g007051.t1.2;Cre09.g396400.t1.2;Cre11.g467567.t1.1	Cre01.g007051.t1.2;Cre09.g396400.t1.2;Cre11.g467567.t1.1	3;3;3	3;3;3	3;3;3	Cre01.g007051.t1.2 None DBV=JGI5.5 OS=Chlamydomonas reinhardtii SV=2 TOU=Cre;Cre09.g396400.t1.2 Bi-ubiquitin ALS=UBQ2 DBV=JGI5.5 GN=UBQ2 OS=Chlamydomonas reinhardtii SV=2 TOU=Cre;Cre11.g467567.t1.1 Ubiquitin ALS=UBQ1 DBV=JGI5.5 GN=UBQ1 OS=Chlamydomonas rei	3	3	3	3	0	1	0	1	1	0	1	1	1	2	1	1	0	0	1	1	1	1	0	0	0	1	1	2	0	0	0	2	1	1	0	1	0	1	1	0	1	1	1	2
Cre01.g010900.t1.2	Cre01.g010900.t1.2	33	33	33	Cre01.g010900.t1.2 Glyceraldehyde-3-Phosphate Dehydrogenase ALS=GAP3 DBV=JGI5.5 GN=GAP3 OS=Chlamydomonas reinhardtii SV=2 TOU=Cre	1	33	33	33	22	24	23	17	23	24	22	21	28	14	23	23	22	24	27	22	24	19	22	27	22	19	25	24	21	30	28	20	20	25	22	24	23	17	23	24	22	21	28	14
Cre01.g011000.t1.2	Cre01.g011000.t1.2	14	14	14	Cre01.g011000.t1.2 Ribosomal protein L6, component of cytosolic 80S ribosome and 60S large subunit ALS=RPL6 DBV=JGI5.5 GN=RPL6 OS=Chlamydomonas reinhardtii SV=2 TOU=Cre	1	14	14	14	3	8	4	3	5	8	6	4	6	0	6	5	5	6	7	4	5	6	3	8	10	7	5	6	2	5	6	4	3	6	3	8	4	3	5	8	6	4	6	0
Cre01.g011500.t1.2	Cre01.g011500.t1.2	2	2	2	Cre01.g011500.t1.2 26S proteasome regulatory subunit ALS=RPN11 DBV=JGI5.5 GN=RPN11 OS=Chlamydomonas reinhardtii SV=2 TOU=Cre	1	2	2	2	0	0	0	0	0	0	0	0	2	0	0	0	0	0	0	0	0	0	0	0	0	0	0	1	0	0	0	0	0	0	0	0	0	0	0	0	0	0	2	0
Cre01.g013700.t2.1;Cre01.g013700.t1.2	Cre01.g013700.t2.1;Cre01.g013700.t1.2	13;13	13;13	13;13	Cre01.g013700.t2.1 None DBV=JGI5.5 OS=Chlamydomonas reinhardtii SV=1 TOU=Cre;Cre01.g013700.t1.2 None DBV=JGI5.5 OS=Chlamydomonas reinhardtii SV=2 TOU=Cre	2	13	13	13	5	8	5	5	6	5	4	3	6	1	8	9	4	4	6	5	6	8	6	4	8	7	7	9	4	5	7	4	4	7	5	8	5	5	6	5	4	3	6	1
Cre01.g015000.t1.2	Cre01.g015000.t1.2	3	3	3	Cre01.g015000.t1.2 Acetylglutamate kinase ALS=AGK1 DBV=JGI5.5 GN=AGK1 OS=Chlamydomonas reinhardtii SV=2 TOU=Cre	1	3	3	3	0	1	1	0	0	0	1	0	1	0	0	0	1	0	1	1	1	0	1	0	0	0	0	1	0	1	1	0	0	1	0	1	1	0	0	0	1	0	1	0
Cre01.g015350.t1.1	Cre01.g015350.t1.1	21	21	21	Cre01.g015350.t1.1 Light-dependent protochlorophyllide reductase ALS=POR1 DBV=JGI5.5 GN=POR1 OS=Chlamydomonas reinhardtii SV=1 TOU=Cre	1	21	21	21	6	10	9	8	9	8	12	9	17	3	12	10	3	6	8	6	4	7	7	13	14	10	11	12	5	10	9	6	7	9	6	10	9	8	9	8	12	9	17	3
Cre01.g015600.t1.1	Cre01.g015600.t1.1	6	6	6	Cre01.g015600.t1.1 None DBV=JGI5.5 OS=Chlamydomonas reinhardtii SV=1 TOU=Cre	1	6	6	6	0	2	0	1	0	1	0	0	2	2	1	1	0	0	0	1	1	0	0	0	0	0	0	1	1	1	0	0	1	1	0	2	0	1	0	1	0	0	2	2
Cre01.g016514.t1.1	Cre01.g016514.t1.1	3	3	3	Cre01.g016514.t1.1 None DBV=JGI5.5 OS=Chlamydomonas reinhardtii SV=1 TOU=Cre	1	3	3	3	0	1	1	2	1	0	0	2	2	1	1	1	0	1	0	1	2	1	1	1	2	1	0	1	1	1	1	1	1	1	0	1	1	2	1	0	0	2	2	1
Cre01.g018800.t1.2	Cre01.g018800.t1.2	2	2	2	Cre01.g018800.t1.2 Mitochondrial F1F0 ATP synthase subunit 6 ALS=ATP6 DBV=JGI5.5 GN=ATP6 OS=Chlamydomonas reinhardtii SV=2 TOU=Cre	1	2	2	2	1	1	0	1	2	1	1	0	1	0	2	1	1	0	1	1	0	2	1	1	2	1	2	2	2	1	2	1	1	1	1	1	0	1	2	1	1	0	1	0
Cre01.g019250.t1.2	Cre01.g019250.t1.2	3	3	3	Cre01.g019250.t1.2 Putative dTDP-glucose 4-6-dehydratase DBV=JGI5.5 OS=Chlamydomonas reinhardtii SV=2 TOU=Cre	1	3	3	3	0	1	0	1	1	0	1	1	2	0	1	0	2	1	1	1	1	1	0	1	1	0	0	0	1	1	1	1	1	0	0	1	0	1	1	0	1	1	2	0
Cre01.g019850.t1.1	Cre01.g019850.t1.1	3	3	3	Cre01.g019850.t1.1 FtsH-like ATPase/metalloprotease ALS=FHL3 DBV=JGI5.5 GN=FHL3 OS=Chlamydomonas reinhardtii SV=1 TOU=Cre	1	3	3	3	1	0	0	3	1	2	0	0	0	1	0	0	1	0	0	1	1	1	0	0	0	0	0	0	1	0	1	1	1	0	1	0	0	3	1	2	0	0	0	1
Cre01.g020350.t1.2	Cre01.g020350.t1.2	3	3	3	Cre01.g020350.t1.2 Succinate dehydrogenase subunit b560 ALS=SDH3 DBV=JGI5.5 GN=SDH3 OS=Chlamydomonas reinhardtii SV=2 TOU=Cre	1	3	3	3	0	1	0	1	1	0	0	0	1	0	0	1	1	0	1	0	0	0	0	0	2	0	0	2	0	1	2	0	0	2	0	1	0	1	1	0	0	0	1	0
Cre01.g020918.t1.1	Cre01.g020918.t1.1	7	7	7	Cre01.g020918.t1.1 None DBV=JGI5.5 OS=Chlamydomonas reinhardtii SV=1 TOU=Cre	1	7	7	7	1	0	0	2	0	0	0	0	0	0	1	0	1	1	0	1	0	0	0	0	1	0	0	2	1	2	0	0	0	0	1	0	0	2	0	0	0	0	0	0
Cre01.g021251.t1.1	Cre01.g021251.t1.1	4	4	4	Cre01.g021251.t1.1 None DBV=JGI5.5 OS=Chlamydomonas reinhardtii SV=1 TOU=Cre	1	4	4	4	1	1	0	2	1	2	0	1	1	0	1	0	0	0	0	0	0	0	1	2	2	1	1	1	1	1	2	0	1	0	1	1	0	2	1	2	0	1	1	0
Cre01.g021600.t1.2	Cre01.g021600.t1.2	3	3	3	Cre01.g021600.t1.2 None DBV=JGI5.5 OS=Chlamydomonas reinhardtii SV=2 TOU=Cre	1	3	3	3	0	0	1	2	1	1	0	0	1	0	1	0	0	2	0	1	0	0	0	0	0	0	1	1	0	0	0	1	1	0	0	0	1	2	1	1	0	0	1	0
Cre01.g023150.t1.2	Cre01.g023150.t1.2	5	5	5	Cre01.g023150.t1.2 Minichromosome maintenance protein ALS=MCM5 DBV=JGI5.5 GN=MCM5 OS=Chlamydomonas reinhardtii SV=2 TOU=Cre	1	5	5	5	1	1	1	2	2	1	1	2	1	1	2	2	2	2	1	3	2	1	2	0	1	0	1	1	0	3	1	1	2	2	1	1	1	2	2	1	1	2	1	1
Cre01.g023300.t1.2	Cre01.g023300.t1.2	2	2	2	Cre01.g023300.t1.2 None DBV=JGI5.5 OS=Chlamydomonas reinhardtii SV=2 TOU=Cre	1	2	2	2	0	0	1	0	1	0	0	0	0	0	0	1	0	0	0	0	0	0	0	0	0	0	0	0	0	0	0	1	1	0	0	0	1	0	1	0	0	0	0	0
Cre01.g025250.t1.1	Cre01.g025250.t1.1	4	4	4	Cre01.g025250.t1.1 Riboflavin kinase ALS=RFK2 DBV=JGI5.5 GN=RFK2 OS=Chlamydomonas reinhardtii SV=1 TOU=Cre	1	4	4	4	2	2	1	0	1	1	0	0	0	0	0	0	0	0	0	0	0	0	0	0	0	0	0	0	1	1	0	1	0	0	2	2	1	0	1	1	0	0	0	0
Cre01.g026600.t1.2	Cre01.g026600.t1.2	2	2	2	Cre01.g026600.t1.2 None DBV=JGI5.5 OS=Chlamydomonas reinhardtii SV=2 TOU=Cre	1	2	2	2	1	2	1	0	1	1	1	1	0	0	0	1	1	1	0	1	1	1	1	2	1	0	0	1	1	1	0	1	1	1	1	2	1	0	1	1	1	1	0	0
Cre01.g026900.t2.1;Cre01.g026900.t1.2	Cre01.g026900.t2.1;Cre01.g026900.t1.2	3;3	3;3	3;3	Cre01.g026900.t2.1 Kynurenine 3-monooxygenase DBV=JGI5.5 OS=Chlamydomonas reinhardtii SV=1 TOU=Cre;Cre01.g026900.t1.2 Kynurenine 3-monooxygenase DBV=JGI5.5 OS=Chlamydomonas reinhardtii SV=2 TOU=Cre	2	3	3	3	1	1	1	1	0	0	0	0	0	0	0	0	0	0	1	1	0	0	1	0	0	0	1	0	1	0	0	0	1	1	1	1	1	1	0	0	0	0	0	0
Cre01.g027000.t1.2	Cre01.g027000.t1.2	16	16	16	Cre01.g027000.t1.2 Ribosomal protein L11, component of cytosolic 80S ribosome and 60S large subunit ALS=RPL11 DBV=JGI5.5 GN=RPL11 OS=Chlamydomonas reinhardtii SV=2 TOU=Cre	1	16	16	16	6	7	6	7	7	5	6	6	6	1	8	6	5	4	7	4	5	7	5	7	9	4	10	7	5	8	8	4	4	6	6	7	6	7	7	5	6	6	6	1
Cre01.g027550.t1.1	Cre01.g027550.t1.1	2	2	2	Cre01.g027550.t1.1 Cytochrome P450, CYP97 superfamily, CYP97B family DBV=JGI5.5 OS=Chlamydomonas reinhardtii SV=1 TOU=Cre	1	2	2	2	0	0	0	0	0	0	0	0	0	0	0	0	0	0	1	0	0	0	0	0	0	1	1	1	1	0	0	0	1	0	0	0	0	0	0	0	0	0	0	0
Cre01.g027800.t1.2	Cre01.g027800.t1.2	1	1	1	Cre01.g027800.t1.2 Vacuolar ATP synthase subunit H ALS=ATPvH DBV=JGI5.5 GN=ATPvH OS=Chlamydomonas reinhardtii SV=2 TOU=Cre	1	1	1	1	1	0	0	0	1	1	1	1	1	1	1	1	0	0	1	1	0	0	1	0	0	1	1	1	0	0	0	0	1	1	1	0	0	0	1	1	1	1	1	1
Cre01.g030250.t1.2	Cre01.g030250.t1.2	1	1	1	Cre01.g030250.t1.2 None DBV=JGI5.5 OS=Chlamydomonas reinhardtii SV=2 TOU=Cre	1	1	1	1	1	0	0	1	0	1	0	1	0	1	0	1	1	1	1	1	1	0	0	0	0	1	0	0	1	0	1	0	0	0	1	0	0	1	0	1	0	1	0	1
Cre01.g031050.t2.1;Cre01.g031050.t1.2	Cre01.g031050.t2.1;Cre01.g031050.t1.2	6;6	6;6	6;6	Cre01.g031050.t2.1 None DBV=JGI5.5 OS=Chlamydomonas reinhardtii SV=1 TOU=Cre;Cre01.g031050.t1.2 None DBV=JGI5.5 OS=Chlamydomonas reinhardtii SV=2 TOU=Cre	2	6	6	6	1	1	1	0	0	0	0	0	0	0	0	0	0	0	1	0	0	0	0	1	0	1	1	2	0	1	0	0	1	0	1	1	1	0	0	0	0	0	0	0
Cre01.g031100.t1.2	Cre01.g031100.t1.2	7	7	7	Cre01.g031100.t1.2 Predicted protein ALS=TEF30 DBV=JGI5.5 GN=TEF30 OS=Chlamydomonas reinhardtii SV=2 TOU=Cre	1	7	7	7	1	3	3	3	3	3	3	2	3	0	2	1	2	1	4	1	2	4	2	0	4	5	1	3	1	3	2	1	4	3	1	3	3	3	3	3	3	2	3	0
Cre01.g032650.t2.1;Cre01.g032650.t1.2	Cre01.g032650.t2.1;Cre01.g032650.t1.2	6;6	6;6	6;6	Cre01.g032650.t2.1 Transaldolase ALS=TAL1 DBV=JGI5.5 GN=TAL1 OS=Chlamydomonas reinhardtii SV=1 TOU=Cre;Cre01.g032650.t1.2 Transaldolase ALS=TAL1 DBV=JGI5.5 GN=TAL1 OS=Chlamydomonas reinhardtii SV=2 TOU=Cre	2	6	6	6	1	4	2	0	1	2	0	0	3	0	0	1	0	1	0	0	0	0	0	2	4	1	0	0	0	3	1	0	0	0	1	4	2	0	1	2	0	0	3	0
Cre01.g033300.t2.1;Cre01.g033300.t1.2	Cre01.g033300.t2.1;Cre01.g033300.t1.2	10;10	10;10	10;10	Cre01.g033300.t2.1 None DBV=JGI5.5 OS=Chlamydomonas reinhardtii SV=1 TOU=Cre;Cre01.g033300.t1.2 None DBV=JGI5.5 OS=Chlamydomonas reinhardtii SV=2 TOU=Cre	2	10	10	10	0	0	0	4	3	5	0	0	0	1	4	5	0	0	0	5	4	7	0	0	0	4	4	7	0	0	0	4	5	6	0	0	0	4	3	5	0	0	0	1
Cre01.g034150.t1.1	Cre01.g034150.t1.1	24	24	24	Cre01.g034150.t1.1 None DBV=JGI5.5 OS=Chlamydomonas reinhardtii SV=1 TOU=Cre	1	24	24	24	0	2	0	0	0	1	7	18	10	9	3	6	0	0	0	0	0	0	0	0	0	0	0	0	0	0	0	0	0	0	0	2	0	0	0	1	7	18	10	9
Cre01.g034400.t1.1	Cre01.g034400.t1.1	6	6	6	Cre01.g034400.t1.1 None DBV=JGI5.5 OS=Chlamydomonas reinhardtii SV=1 TOU=Cre	1	6	6	6	2	3	1	0	0	0	0	0	3	0	0	0	0	0	0	0	0	0	0	1	1	0	0	0	0	1	0	0	0	1	2	3	1	0	0	0	0	0	3	0
Cre01.g037850.t1.1	Cre01.g037850.t1.1	8	8	8	Cre01.g037850.t1.1 Acetyl-CoA biotin carboxyl carrier ALS=BCC2 DBV=JGI5.5 GN=BCC2 OS=Chlamydomonas reinhardtii SV=1 TOU=Cre	1	8	8	8	4	5	4	5	3	4	2	3	3	1	2	5	3	3	5	4	4	4	4	5	3	2	4	4	4	2	4	3	6	4	4	5	4	5	3	4	2	3	3	1
Cre01.g039250.t2.1;Cre01.g039250.t1.1	Cre01.g039250.t2.1;Cre01.g039250.t1.1	9;9	9;9	9;9	Cre01.g039250.t2.1 Ribosomal protein S2, component of cytosolic 80S ribosome and 40S small subunit ALS=RPS2 DBV=JGI5.5 GN=RPS2 OS=Chlamydomonas reinhardtii SV=1 TOU=Cre;Cre01.g039250.t1.1 Ribosomal protein S2, component of cytosolic 80S ribosome and 40S sm	2	9	9	9	4	5	3	5	4	3	4	3	4	1	2	3	3	4	7	5	3	5	4	6	5	4	5	4	5	6	3	5	4	5	4	5	3	5	4	3	4	3	4	1
Cre01.g040000.t1.2	Cre01.g040000.t1.2	10	10	10	Cre01.g040000.t1.2 Ribosomal protein L26, component of cytosolic 80S ribosome and 60S large subunit ALS=RPL26 DBV=JGI5.5 GN=RPL26 OS=Chlamydomonas reinhardtii SV=2 TOU=Cre	1	10	10	10	3	1	2	2	1	1	2	5	3	0	1	3	3	2	4	3	1	3	2	3	2	4	1	4	1	3	3	1	2	3	3	1	2	2	1	1	2	5	3	0
Cre01.g042750.t1.2	Cre01.g042750.t1.2	17	17	17	Cre01.g042750.t1.2 Aconitate hydratase ALS=ACH1 DBV=JGI5.5 GN=ACH1 OS=Chlamydomonas reinhardtii SV=2 TOU=Cre	1	17	17	17	9	9	6	5	5	9	4	6	9	5	4	3	6	5	9	11	4	7	7	4	8	7	6	9	6	6	5	3	7	9	9	9	6	5	5	9	4	6	9	5
Cre01.g044800.t1.2	Cre01.g044800.t1.2	23	23	23	Cre01.g044800.t1.2 Pyruvate-formate lyase ALS=PFL1 DBV=JGI5.5 GN=PFL1 OS=Chlamydomonas reinhardtii SV=2 TOU=Cre	1	23	23	23	7	7	6	7	9	11	4	11	12	5	11	5	5	11	9	13	7	9	5	6	11	11	10	13	5	3	6	8	10	7	7	7	6	7	9	11	4	11	12	5
Cre01.g045550.t1.2	Cre01.g045550.t1.2	8	8	8	Cre01.g045550.t1.2 Triose phosphate transporter DBV=JGI5.5 OS=Chlamydomonas reinhardtii SV=2 TOU=Cre	1	8	8	8	3	4	3	4	4	3	3	2	4	2	4	5	5	5	6	5	4	3	3	4	5	4	5	3	3	3	5	4	4	5	3	4	3	4	4	3	3	2	4	2
Cre01.g045600.t1.1	Cre01.g045600.t1.1	3	3	3	Cre01.g045600.t1.1 Speract/scavenger receptor, transmembrane glycoprotein ALS=SRR12 DBV=JGI5.5 GN=SRR12 OS=Chlamydomonas reinhardtii SV=1 TOU=Cre	1	3	3	3	0	0	0	0	0	0	0	0	0	0	0	0	0	0	0	1	0	0	1	1	1	1	0	1	0	1	0	0	1	0	0	0	0	0	0	0	0	0	0	0
Cre01.g045902.t1.1	Cre01.g045902.t1.1	2	2	2	Cre01.g045902.t1.1 None DBV=JGI5.5 OS=Chlamydomonas reinhardtii SV=1 TOU=Cre	1	2	2	2	0	0	0	0	0	0	0	0	1	0	0	0	0	0	1	0	0	0	0	0	1	0	0	0	0	1	0	0	0	0	0	0	0	0	0	0	0	0	1	0
Cre01.g047750.t1.2	Cre01.g047750.t1.2	16	16	16	Cre01.g047750.t1.2 Ribosomal protein L18a, component of cytosolic 80S ribosome and 60S large subunit ALS=RPL18a DBV=JGI5.5 GN=RPL18a OS=Chlamydomonas reinhardtii SV=2 TOU=Cre	1	16	16	16	8	9	8	7	7	8	6	7	10	6	9	10	7	7	13	8	8	11	9	12	11	8	9	11	7	10	9	6	9	10	8	9	8	7	7	8	6	7	10	6
Cre01.g048950.t1.2	Cre01.g048950.t1.2	5	5	5	Cre01.g048950.t1.2 Uridine 5\- monophosphate synthase ALS=PYR5 DBV=JGI5.5 GN=PYR5 OS=Chlamydomonas reinhardtii SV=2 TOU=Cre	1	5	5	5	1	0	0	0	2	0	1	0	1	1	2	0	0	0	2	1	2	2	1	0	1	2	3	1	2	1	1	0	3	2	1	0	0	0	2	0	1	0	1	1
Cre01.g049600.t1.2	Cre01.g049600.t1.2	5	5	5	Cre01.g049600.t1.2 Expressed protein similar to ATP synthase I ALS=CGLD22 DBV=JGI5.5 GN=CGLD22 OS=Chlamydomonas reinhardtii SV=2 TOU=Cre	1	5	5	5	1	0	0	0	0	1	0	0	1	0	0	0	0	0	0	0	0	0	1	2	5	1	0	1	3	2	2	1	2	3	1	0	0	0	0	1	0	0	1	0
Cre01.g050850.t2.1;Cre01.g050850.t1.2	Cre01.g050850.t2.1;Cre01.g050850.t1.2	9;9	9;9	9;9	Cre01.g050850.t2.1 Protein Phosphatase 1 beta DBV=JGI5.5 OS=Chlamydomonas reinhardtii SV=1 TOU=Cre;Cre01.g050850.t1.2 Protein Phosphatase 1 beta DBV=JGI5.5 OS=Chlamydomonas reinhardtii SV=2 TOU=Cre	2	9	9	9	2	0	2	0	0	0	6	4	9	3	4	0	0	0	1	0	0	0	0	0	1	0	1	1	0	0	0	0	1	1	2	0	2	0	0	0	6	4	9	3
Cre01.g050950.t1.2	Cre01.g050950.t1.2	18	18	18	Cre01.g050950.t1.2 None DBV=JGI5.5 OS=Chlamydomonas reinhardtii SV=2 TOU=Cre	1	18	18	18	1	3	1	2	4	3	4	3	4	2	4	2	3	2	4	3	3	1	6	11	10	5	6	6	4	6	6	5	5	5	1	3	1	2	4	3	4	3	4	2
Cre01.g051500.t1.2	Cre01.g051500.t1.2	1	1	1	Cre01.g051500.t1.2 Uncharacterized thykaloid lumenal polypeptide DBV=JGI5.5 OS=Chlamydomonas reinhardtii SV=2 TOU=Cre	1	1	1	1	0	0	0	0	1	0	0	0	0	0	0	0	1	0	0	0	0	0	0	1	1	0	0	0	0	0	0	0	0	0	0	0	0	0	1	0	0	0	0	0
Cre01.g051900.t1.2	Cre01.g051900.t1.2	3	3	3	Cre01.g051900.t1.2 Rieske iron-sulfur protein of mitochondrial ubiquinol-cytochrome c reductase ALS=RIP1 DBV=JGI5.5 GN=RIP1 OS=Chlamydomonas reinhardtii SV=2 TOU=Cre	1	3	3	3	1	1	2	1	0	2	0	2	2	0	2	1	3	1	1	1	0	2	1	2	2	0	1	2	1	2	0	1	1	1	1	1	2	1	0	2	0	2	2	0
Cre01.g053000.t1.2;Cre01.g053150.t2.1;Cre01.g053150.t1.2	Cre01.g053000.t1.2;Cre01.g053150.t2.1;Cre01.g053150.t1.2	6;4;3	6;4;3	6;4;3	Cre01.g053000.t1.2 Glycerol-3-phosphate dehydrogenase/dihydroxyacetone-3-phosphate reductase ALS=GPD2 DBV=JGI5.5 GN=GPD2 OS=Chlamydomonas reinhardtii SV=2 TOU=Cre;Cre01.g053150.t2.1 Glycerol-3-phosphate dehydrogenase/dihydroxyacetone-3-phosphate reductase	3	6	6	6	0	0	1	1	1	1	0	0	1	1	0	0	0	1	1	3	1	0	1	0	0	1	2	3	0	0	0	1	1	1	0	0	1	1	1	1	0	0	1	1
Cre01.g054150.t1.2	Cre01.g054150.t1.2	3	3	3	Cre01.g054150.t1.2 NADPH-dependent thioredoxin reductase ALS=NTR4 DBV=JGI5.5 GN=NTR4 OS=Chlamydomonas reinhardtii SV=2 TOU=Cre	1	3	3	3	2	2	0	2	1	0	1	1	2	2	1	0	0	0	0	0	0	0	0	0	0	0	0	0	0	0	0	0	0	0	2	2	0	2	1	0	1	1	2	2
Cre01.g054500.t1.2	Cre01.g054500.t1.2	27	27	27	Cre01.g054500.t1.2 None DBV=JGI5.5 OS=Chlamydomonas reinhardtii SV=2 TOU=Cre	1	27	27	27	13	12	12	13	15	16	14	13	19	15	7	11	18	18	17	16	16	14	16	15	18	17	19	17	16	15	15	15	14	14	13	12	12	13	15	16	14	13	19	15
Cre01.g054800.t1.2	Cre01.g054800.t1.2	4	4	4	Cre01.g054800.t1.2 None DBV=JGI5.5 OS=Chlamydomonas reinhardtii SV=2 TOU=Cre	1	4	4	4	0	0	0	0	2	0	0	0	0	0	1	1	0	0	0	1	0	0	0	0	0	0	1	0	0	0	0	0	1	0	0	0	0	0	2	0	0	0	0	0
Cre01.g055408.t1.1	Cre01.g055408.t1.1	2	2	2	Cre01.g055408.t1.1 None DBV=JGI5.5 OS=Chlamydomonas reinhardtii SV=1 TOU=Cre	1	2	2	2	0	0	1	2	0	0	0	0	0	0	0	0	1	0	2	0	0	0	1	1	2	1	2	0	1	1	0	1	0	0	0	0	1	2	0	0	0	0	0	0
Cre01.g055453.t1.1	Cre01.g055453.t1.1	12	12	12	Cre01.g055453.t1.1 Acetolactate synthase, small subunit ALS=ALS2 DBV=JGI5.5 GN=ALS2 OS=Chlamydomonas reinhardtii SV=1 TOU=Cre	1	12	12	12	2	5	3	2	4	5	3	1	2	2	1	4	2	1	5	4	2	1	4	4	5	6	5	4	3	5	3	4	4	3	2	5	3	2	4	5	3	1	2	2
Cre01.g063997.t2.1;Cre01.g063997.t1.1	Cre01.g063997.t2.1;Cre01.g063997.t1.1	2;2	2;2	2;2	Cre01.g063997.t2.1 None DBV=JGI5.5 OS=Chlamydomonas reinhardtii SV=1 TOU=Cre;Cre01.g063997.t1.1 None DBV=JGI5.5 OS=Chlamydomonas reinhardtii SV=1 TOU=Cre	2	2	2	2	0	0	0	0	0	0	1	1	2	0	0	0	0	1	1	0	0	1	1	0	1	1	1	1	0	1	0	1	0	1	0	0	0	0	0	0	1	1	2	0
Cre01.g071662.t1.1	Cre01.g071662.t1.1	1	1	1	Cre01.g071662.t1.1 Acetyl-CoA synthetase/ligase ALS=ACS1 DBV=JGI5.5 GN=ACS1 OS=Chlamydomonas reinhardtii SV=1 TOU=Cre	1	1	1	1	0	1	1	1	0	0	0	1	1	1	0	1	1	0	1	1	1	1	0	1	0	1	1	1	1	1	1	0	0	0	0	1	1	1	0	0	0	1	1	1
Cre02.g073200.t1.2	Cre02.g073200.t1.2	3	3	3	Cre02.g073200.t1.2 Threonine deaminase ALS=THD1 DBV=JGI5.5 GN=THD1 OS=Chlamydomonas reinhardtii SV=2 TOU=Cre	1	3	3	3	0	1	0	1	1	0	0	0	0	0	1	0	1	1	0	0	0	1	0	1	1	1	1	0	1	0	1	0	1	1	0	1	0	1	1	0	0	0	0	0
Cre02.g074511.t1.1	Cre02.g074511.t1.1	1	1	1	Cre02.g074511.t1.1 None DBV=JGI5.5 OS=Chlamydomonas reinhardtii SV=1 TOU=Cre	1	1	1	1	0	0	1	1	0	1	1	0	1	0	0	0	1	0	1	1	1	0	1	1	1	1	1	0	1	0	0	1	0	0	0	0	1	1	0	1	1	0	1	0
Cre02.g074650.t1.2	Cre02.g074650.t1.2	4	4	4	Cre02.g074650.t1.2 None DBV=JGI5.5 OS=Chlamydomonas reinhardtii SV=2 TOU=Cre	1	4	4	4	1	0	1	1	2	2	1	1	1	1	1	2	2	3	1	1	1	2	0	0	1	2	2	2	3	1	1	0	1	1	1	0	1	1	2	2	1	1	1	1
Cre02.g075700.t1.2	Cre02.g075700.t1.2	8	8	8	Cre02.g075700.t1.2 Ribosomal protein L19, component of cytosolic 80S ribosome and 60S large subunit ALS=RPL19 DBV=JGI5.5 GN=RPL19 OS=Chlamydomonas reinhardtii SV=2 TOU=Cre	1	8	8	8	3	4	1	4	1	4	2	4	5	2	4	4	3	5	4	3	2	4	4	2	4	4	4	5	2	4	3	0	4	3	3	4	1	4	1	4	2	4	5	2
Cre02.g076250.t1.1	Cre02.g076250.t1.1	13	13	13	Cre02.g076250.t1.1 Chloroplast elongation factor G ALS=EFG1 DBV=JGI5.5 GN=EFG1 OS=Chlamydomonas reinhardtii SV=1 TOU=Cre	1	13	13	13	1	0	1	3	1	1	0	1	5	2	0	2	1	1	5	8	4	2	4	3	3	2	4	4	3	2	2	2	4	3	1	0	1	3	1	1	0	1	5	2
Cre02.g076350.t1.2	Cre02.g076350.t1.2	1	1	1	Cre02.g076350.t1.2 Vacuolar ATP synthase subunit B ALS=ATPvB DBV=JGI5.5 GN=ATPvB OS=Chlamydomonas reinhardtii SV=2 TOU=Cre	1	1	1	1	0	0	1	1	0	0	1	0	1	0	0	1	1	0	0	0	0	0	0	0	0	0	1	1	1	0	0	1	0	0	0	0	1	1	0	0	1	0	1	0
Cre02.g076900.t1.1	Cre02.g076900.t1.1	9	9	9	Cre02.g076900.t1.1 cGMP-dependent protein kinase ALS=CGK2 DBV=JGI5.5 GN=CGK2 OS=Chlamydomonas reinhardtii SV=1 TOU=Cre	1	9	9	9	2	0	0	2	0	3	1	2	2	1	1	0	2	1	4	4	2	3	3	0	1	2	3	2	1	2	1	3	2	2	2	0	0	2	0	3	1	2	2	1
Cre02.g077300.t1.2	Cre02.g077300.t1.2	17	17	17	Cre02.g077300.t1.2 Nucleolar protein, Component of C/D snoRNPs ALS=NOP1 DBV=JGI5.5 GN=NOP1 OS=Chlamydomonas reinhardtii SV=2 TOU=Cre	1	17	17	17	10	10	8	6	10	10	7	4	9	2	7	9	6	7	11	9	10	7	7	12	8	9	11	8	8	9	11	6	6	13	10	10	8	6	10	10	7	4	9	2
Cre02.g077401.t1.1	Cre02.g077401.t1.1	2	2	2	Cre02.g077401.t1.1 None DBV=JGI5.5 OS=Chlamydomonas reinhardtii SV=1 TOU=Cre	1	2	2	2	0	0	0	0	0	0	1	0	1	0	0	0	0	0	0	0	0	0	0	0	0	0	0	0	0	0	0	0	0	0	0	0	0	0	0	0	1	0	1	0
Cre02.g078100.t1.1	Cre02.g078100.t1.1	10	10	10	Cre02.g078100.t1.1 Eukaryotic initiation factor, eIF-5B DBV=JGI5.5 OS=Chlamydomonas reinhardtii SV=1 TOU=Cre	1	10	10	10	0	0	0	1	0	1	5	5	6	5	1	1	0	0	0	0	0	0	0	0	0	0	0	0	0	0	0	0	0	0	0	0	0	1	0	1	5	5	6	5
Cre02.g079700.t1.2	Cre02.g079700.t1.2	6	6	6	Cre02.g079700.t1.2 Aspartate carbamoyltransferase ALS=PYR2 DBV=JGI5.5 GN=PYR2 OS=Chlamydomonas reinhardtii SV=2 TOU=Cre	1	6	6	6	0	0	1	1	1	1	1	0	4	0	1	1	0	1	1	0	1	1	0	1	2	2	0	1	0	0	0	0	2	2	0	0	1	1	1	1	1	0	4	0
Cre02.g079800.t1.2	Cre02.g079800.t1.2	1	1	1	Cre02.g079800.t1.2 Mitochondrial F1F0 ATP synthase associated 13.3 kDa protein ALS=ASA6 DBV=JGI5.5 GN=ASA6 OS=Chlamydomonas reinhardtii SV=2 TOU=Cre	1	1	1	1	1	0	0	1	1	0	0	0	0	0	1	0	1	0	0	1	1	0	0	0	0	1	1	1	0	0	0	1	1	1	1	0	0	1	1	0	0	0	0	0
Cre02.g080200.t1.2	Cre02.g080200.t1.2	11	11	11	Cre02.g080200.t1.2 Transketolase ALS=TRK1 DBV=JGI5.5 GN=TRK1 OS=Chlamydomonas reinhardtii SV=2 TOU=Cre	1	11	11	11	5	4	2	5	3	4	3	2	2	5	4	4	4	3	4	3	2	4	5	3	5	5	7	6	3	3	5	5	3	5	5	4	2	5	3	4	3	2	2	5
Cre02.g080700.t1.2;Cre02.g080600.t1.2	Cre02.g080700.t1.2;Cre02.g080600.t1.2	17;16	15;14	15;14	Cre02.g080700.t1.2 Endoplasmic reticulum associated Hsp70 protein ALS=BIP1 DBV=JGI5.5 GN=BIP1 OS=Chlamydomonas reinhardtii SV=2 TOU=Cre;Cre02.g080600.t1.2 None DBV=JGI5.5 OS=Chlamydomonas reinhardtii SV=2 TOU=Cre	2	17	15	15	6	6	1	4	5	4	2	4	10	5	6	5	7	9	9	7	7	6	7	6	10	7	11	9	10	9	4	5	8	8	5	5	0	3	4	3	1	3	9	4
Cre02.g081050.t1.2	Cre02.g081050.t1.2	1	1	1	Cre02.g081050.t1.2 Flagellar Associated Protein ALS=FAP24 DBV=JGI5.5 GN=FAP24 OS=Chlamydomonas reinhardtii SV=2 TOU=Cre	1	1	1	1	0	1	0	0	0	0	0	0	0	0	0	0	0	0	0	0	0	0	0	1	0	0	1	0	0	0	0	0	0	1	0	1	0	0	0	0	0	0	0	0
Cre02.g081250.t1.2	Cre02.g081250.t1.2	43	43	43	Cre02.g081250.t1.2 None DBV=JGI5.5 OS=Chlamydomonas reinhardtii SV=2 TOU=Cre	1	43	43	43	26	29	18	24	25	27	25	25	26	25	27	26	28	24	31	21	17	27	29	32	32	32	33	27	30	26	28	29	27	35	26	29	18	24	25	27	25	25	26	25
Cre02.g082250.t1.1;Cre02.g082200.t1.1;Cre02.g082150.t1.1	Cre02.g082250.t1.1;Cre02.g082200.t1.1	27;20;2	27;20;2	27;20;2	Cre02.g082250.t1.1 None DBV=JGI5.5 OS=Chlamydomonas reinhardtii SV=1 TOU=Cre;Cre02.g082200.t1.1 Homoserine kinase DBV=JGI5.5 OS=Chlamydomonas reinhardtii SV=1 TOU=Cre	3	27	27	27	17	18	21	18	20	18	7	11	11	4	10	5	20	19	22	20	21	19	14	14	14	9	11	9	18	18	20	18	16	18	17	18	21	18	20	18	7	11	11	4
Cre02.g082500.t1.1	Cre02.g082500.t1.1	1	1	1	Cre02.g082500.t1.1 Photosystem I reaction center subunit N, chloroplastic ALS=PSAN DBV=JGI5.5 GN=PSAN OS=Chlamydomonas reinhardtii SV=1 TOU=Cre	1	1	1	1	1	1	1	1	1	1	1	1	1	1	1	0	1	1	1	1	1	0	1	1	1	1	1	1	1	1	1	1	1	1	1	1	1	1	1	1	1	1	1	1
Cre02.g083800.t2.1;Cre02.g083800.t1.2	Cre02.g083800.t2.1;Cre02.g083800.t1.2	13;13	13;13	13;13	Cre02.g083800.t2.1 dTDP-glucose 4,6-dehydratase DBV=JGI5.5 OS=Chlamydomonas reinhardtii SV=1 TOU=Cre;Cre02.g083800.t1.2 dTDP-glucose 4,6-dehydratase DBV=JGI5.5 OS=Chlamydomonas reinhardtii SV=2 TOU=Cre	2	13	13	13	4	5	5	3	6	5	4	3	9	2	9	4	5	4	4	3	7	3	2	4	3	1	6	4	2	5	7	2	4	6	4	5	5	3	6	5	4	3	9	2
Cre02.g084000.t1.2	Cre02.g084000.t1.2	3	3	3	Cre02.g084000.t1.2 None DBV=JGI5.5 OS=Chlamydomonas reinhardtii SV=2 TOU=Cre	1	3	3	3	0	1	0	0	1	0	0	0	1	0	0	1	1	1	1	0	1	2	1	0	2	3	2	2	2	1	1	1	2	2	0	1	0	0	1	0	0	0	1	0
Cre02.g086600.t1.2	Cre02.g086600.t1.2	1	1	1	Cre02.g086600.t1.2 None DBV=JGI5.5 OS=Chlamydomonas reinhardtii SV=2 TOU=Cre	1	1	1	1	0	1	0	0	0	0	0	1	1	0	0	0	1	0	1	1	0	0	1	0	1	0	0	0	0	1	0	0	0	1	0	1	0	0	0	0	0	1	1	0
Cre02.g086850.t1.1	Cre02.g086850.t1.1	1	1	1	Cre02.g086850.t1.1 None DBV=JGI5.5 OS=Chlamydomonas reinhardtii SV=1 TOU=Cre	1	1	1	1	1	0	0	0	0	0	0	0	0	0	0	0	0	0	0	0	0	0	0	0	0	1	1	0	0	0	0	0	1	1	1	0	0	0	0	0	0	0	0	0
Cre02.g087700.t1.2	Cre02.g087700.t1.2	2	2	2	Cre02.g087700.t1.2 Ascorbate peroxidase ALS=APX1 DBV=JGI5.5 GN=APX1 OS=Chlamydomonas reinhardtii SV=2 TOU=Cre	1	2	2	2	1	1	0	1	0	2	1	1	1	0	0	1	0	0	0	0	0	0	0	0	0	1	1	1	0	0	0	0	0	1	1	1	0	1	0	2	1	1	1	0
Cre02.g088000.t1.2	Cre02.g088000.t1.2	14	14	14	Cre02.g088000.t1.2 Prohibitin ALS=PHB1 DBV=JGI5.5 GN=PHB1 OS=Chlamydomonas reinhardtii SV=2 TOU=Cre	1	14	14	14	6	7	4	5	6	6	4	2	5	1	6	9	5	3	10	5	5	4	6	3	6	5	8	9	4	6	6	6	8	8	6	7	4	5	6	6	4	2	5	1
Cre02.g088850.t1.2	Cre02.g088850.t1.2	2	2	2	Cre02.g088850.t1.2 None DBV=JGI5.5 OS=Chlamydomonas reinhardtii SV=2 TOU=Cre	1	2	2	2	0	1	1	1	1	1	0	1	0	0	2	2	0	0	0	0	0	0	0	2	1	1	0	1	0	1	0	0	0	1	0	1	1	1	1	1	0	1	0	0
Cre02.g088900.t1.2	Cre02.g088900.t1.2	17	17	17	Cre02.g088900.t1.2 Plastid ribosomal protein L1 ALS=PRPL1 DBV=JGI5.5 GN=PRPL1 OS=Chlamydomonas reinhardtii SV=2 TOU=Cre	1	17	17	17	6	6	5	4	5	7	6	6	8	2	8	8	2	6	8	2	7	7	6	8	7	7	11	12	6	10	5	3	9	10	6	6	5	4	5	7	6	6	8	2
Cre02.g089100.t1.2	Cre02.g089100.t1.2	6	6	6	Cre02.g089100.t1.2 Delta subunit of COP-I complex ALS=COPD1 DBV=JGI5.5 GN=COPD1 OS=Chlamydomonas reinhardtii SV=2 TOU=Cre	1	6	6	6	2	2	1	2	3	2	0	3	3	1	2	1	1	3	4	2	2	3	3	3	4	2	2	4	2	3	3	1	3	2	2	2	1	2	3	2	0	3	3	1
Cre02.g090850.t1.1	Cre02.g090850.t1.1	11	11	11	Cre02.g090850.t1.1 ClpB chaperone, Hsp100 family ALS=CLPB3 DBV=JGI5.5 GN=CLPB3 OS=Chlamydomonas reinhardtii SV=1 TOU=Cre	1	11	11	11	2	2	1	4	2	6	0	3	1	2	5	1	1	1	1	2	1	2	4	1	0	5	3	6	2	2	2	1	3	2	2	2	1	4	2	6	0	3	1	2
Cre02.g091100.t1.2	Cre02.g091100.t1.2	3	3	3	Cre02.g091100.t1.2 Ribosomal protein L15, component of cytosolic 80S ribosome and 60S large subunit ALS=RPL15 DBV=JGI5.5 GN=RPL15 OS=Chlamydomonas reinhardtii SV=2 TOU=Cre	1	3	3	3	0	1	0	1	0	1	1	1	1	0	1	2	0	0	1	1	1	1	1	0	1	0	0	1	0	0	1	1	2	1	0	1	0	1	0	1	1	1	1	0
Cre02.g091750.t3.1;Cre02.g091750.t2.1;Cre02.g091750.t1.2	Cre02.g091750.t3.1;Cre02.g091750.t2.1;Cre02.g091750.t1.2	2;2;2	2;2;2	2;2;2	Cre02.g091750.t3.1 None DBV=JGI5.5 OS=Chlamydomonas reinhardtii SV=1 TOU=Cre;Cre02.g091750.t2.1 None DBV=JGI5.5 OS=Chlamydomonas reinhardtii SV=1 TOU=Cre;Cre02.g091750.t1.2 None DBV=JGI5.5 OS=Chlamydomonas reinhardtii SV=2 TOU=Cre	3	2	2	2	0	1	0	0	1	0	0	0	0	0	1	2	0	0	0	0	0	0	0	1	0	0	1	1	0	0	0	0	0	0	0	1	0	0	1	0	0	0	0	0
Cre02.g092250.t1.2	Cre02.g092250.t1.2	1	1	1	Cre02.g092250.t1.2 Peptidyl-prolyl cis-trans isomerase, FKBP-type DBV=JGI5.5 OS=Chlamydomonas reinhardtii SV=2 TOU=Cre	1	1	1	1	0	0	0	0	0	0	0	0	1	0	1	0	0	0	0	0	0	0	0	0	0	0	0	0	0	0	0	0	0	0	0	0	0	0	0	0	0	0	1	0
Cre02.g092900.t1.2	Cre02.g092900.t1.2	1	1	1	Cre02.g092900.t1.2 GMP synthetase ALS=GUA1 DBV=JGI5.5 GN=GUA1 OS=Chlamydomonas reinhardtii SV=2 TOU=Cre	1	1	1	1	1	0	0	1	1	0	0	1	0	1	0	0	0	1	0	1	1	0	0	0	1	0	0	0	1	1	0	0	1	1	1	0	0	1	1	0	0	1	0	1
Cre02.g093650.t1.2	Cre02.g093650.t1.2	4	4	4	Cre02.g093650.t1.2 None DBV=JGI5.5 OS=Chlamydomonas reinhardtii SV=2 TOU=Cre	1	4	4	4	2	2	2	1	1	2	0	0	2	0	0	1	0	0	0	0	0	0	0	0	2	1	1	1	0	0	1	0	0	0	2	2	2	1	1	2	0	0	2	0
Cre02.g094250.t1.1	Cre02.g094250.t1.1	2	2	2	Cre02.g094250.t1.1 None DBV=JGI5.5 OS=Chlamydomonas reinhardtii SV=1 TOU=Cre	1	2	2	2	0	0	0	0	0	0	0	0	0	0	0	0	0	0	1	0	0	0	0	1	1	0	0	0	0	0	0	0	0	0	0	0	0	0	0	0	0	0	0	0
Cre02.g095121.t1.1	Cre02.g095121.t1.1	2	2	2	Cre02.g095121.t1.1 None DBV=JGI5.5 OS=Chlamydomonas reinhardtii SV=1 TOU=Cre	1	2	2	2	1	0	0	0	0	0	0	0	1	0	0	0	1	0	0	1	1	0	1	0	1	1	1	1	1	0	0	0	1	2	1	0	0	0	0	0	0	0	1	0
Cre02.g095200.t1.2	Cre02.g095200.t1.2	6	6	6	Cre02.g095200.t1.2 None DBV=JGI5.5 OS=Chlamydomonas reinhardtii SV=2 TOU=Cre	1	6	6	6	0	1	0	2	0	2	0	2	0	0	0	1	1	1	0	2	0	2	0	0	0	1	0	1	1	0	1	2	2	2	0	1	0	2	0	2	0	2	0	0
Cre02.g097900.t1.2	Cre02.g097900.t1.2	2	2	2	Cre02.g097900.t1.2 Aspartate aminotransferase ALS=AST3 DBV=JGI5.5 GN=AST3 OS=Chlamydomonas reinhardtii SV=2 TOU=Cre	1	2	2	2	0	1	0	1	0	0	0	0	1	0	0	1	0	1	0	1	1	0	0	1	0	1	1	1	0	0	1	1	0	1	0	1	0	1	0	0	0	0	1	0
Cre02.g099550.t1.1	Cre02.g099550.t1.1	2	2	2	Cre02.g099550.t1.1 None DBV=JGI5.5 OS=Chlamydomonas reinhardtii SV=1 TOU=Cre	1	2	2	2	0	0	0	0	0	0	0	0	0	0	1	0	0	0	0	0	0	0	0	0	0	0	0	0	0	0	0	0	1	0	0	0	0	0	0	0	0	0	0	0
Cre02.g099850.t1.1	Cre02.g099850.t1.1	2	2	2	Cre02.g099850.t1.1 Pyruvate dehydrogenase, E1 component, alpha subunit ALS=PDC2 DBV=JGI5.5 GN=PDC2 OS=Chlamydomonas reinhardtii SV=1 TOU=Cre	1	2	2	2	0	1	1	0	0	1	0	0	1	0	0	1	0	0	0	0	0	0	0	0	0	1	1	0	0	1	0	0	0	0	0	1	1	0	0	1	0	0	1	0
Cre02.g100950.t1.1	Cre02.g100950.t1.1	2	2	2	Cre02.g100950.t1.1 None DBV=JGI5.5 OS=Chlamydomonas reinhardtii SV=1 TOU=Cre	1	2	2	2	1	0	1	1	1	0	0	0	0	0	0	1	0	0	0	0	1	0	0	0	0	0	1	0	0	0	0	0	0	1	1	0	1	1	1	0	0	0	0	0
Cre02.g101350.t1.2	Cre02.g101350.t1.2	2	2	2	Cre02.g101350.t1.2 Ribosomal protein L10a, component of cytosolic 80S ribosome and 60S large subunit ALS=RPL10a DBV=JGI5.5 GN=RPL10a OS=Chlamydomonas reinhardtii SV=2 TOU=Cre	1	2	2	2	1	0	0	0	0	0	1	0	0	0	0	0	0	0	0	0	0	0	0	0	1	0	0	0	0	0	0	0	0	0	1	0	0	0	0	0	1	0	0	0
Cre02.g101400.t1.2	Cre02.g101400.t1.2	17	17	17	Cre02.g101400.t1.2 Clathrin Heavy Chain ALS=CHC1 DBV=JGI5.5 GN=CHC1 OS=Chlamydomonas reinhardtii SV=2 TOU=Cre	1	17	17	17	2	1	0	1	2	0	0	0	4	3	1	0	2	3	4	4	4	0	2	3	4	5	7	4	5	3	3	2	2	2	2	1	0	1	2	0	0	0	4	3
Cre02.g102250.t1.2	Cre02.g102250.t1.2	26	26	26	Cre02.g102250.t1.2 Ribosomal protein S3, component of cytosolic 80S ribosome and 40S small subunit ALS=RPS3 DBV=JGI5.5 GN=RPS3 OS=Chlamydomonas reinhardtii SV=2 TOU=Cre	1	26	26	26	9	11	15	9	12	14	6	6	18	5	12	14	11	9	15	13	13	14	12	15	16	9	17	15	8	14	13	8	8	12	9	11	15	9	12	14	6	6	18	5
Cre02.g104350.t2.1;Cre02.g104350.t1.2	Cre02.g104350.t2.1;Cre02.g104350.t1.2	2;2	2;2	2;2	Cre02.g104350.t2.1 Protein disulfide isomerase ALS=PDI5 DBV=JGI5.5 GN=PDI5 OS=Chlamydomonas reinhardtii SV=1 TOU=Cre;Cre02.g104350.t1.2 Protein disulfide isomerase ALS=PDI5 DBV=JGI5.5 GN=PDI5 OS=Chlamydomonas reinhardtii SV=2 TOU=Cre	2	2	2	2	0	1	0	1	1	0	0	2	1	0	0	0	0	0	0	0	0	0	0	1	0	0	1	0	0	0	0	0	0	0	0	1	0	1	1	0	0	2	1	0
Cre02.g104900.t1.2	Cre02.g104900.t1.2	3	3	3	Cre02.g104900.t1.2 Flagellar Associated Protein ALS=FAP204 DBV=JGI5.5 GN=FAP204 OS=Chlamydomonas reinhardtii SV=2 TOU=Cre	1	3	3	3	0	0	0	0	0	0	1	0	0	0	1	0	1	0	0	1	0	0	1	1	0	1	0	0	0	0	0	0	0	0	0	0	0	0	0	0	1	0	0	0
Cre02.g106600.t1.2	Cre02.g106600.t1.2	6	6	6	Cre02.g106600.t1.2 Ribosomal protein S19, component of cytosolic 80S ribosome and 40S small subunit ALS=RPS19 DBV=JGI5.5 GN=RPS19 OS=Chlamydomonas reinhardtii SV=2 TOU=Cre	1	6	6	6	2	2	3	2	2	4	1	1	2	2	2	4	3	2	3	1	4	3	1	4	4	2	3	3	1	2	2	2	2	2	2	2	3	2	2	4	1	1	2	2
Cre02.g111450.t1.2	Cre02.g111450.t1.2	2	2	2	Cre02.g111450.t1.2 Rhodanese-like protein ALS=TEF4 DBV=JGI5.5 GN=TEF4 OS=Chlamydomonas reinhardtii SV=2 TOU=Cre	1	2	2	2	0	1	0	0	0	1	0	0	0	0	1	1	0	0	0	0	0	0	0	1	1	0	1	1	0	0	0	0	0	0	0	1	0	0	0	1	0	0	0	0
Cre02.g113100.t1.2	Cre02.g113100.t1.2	3	3	3	Cre02.g113100.t1.2 None DBV=JGI5.5 OS=Chlamydomonas reinhardtii SV=2 TOU=Cre	1	3	3	3	1	0	1	1	1	1	1	2	0	0	1	1	1	1	2	2	2	1	0	2	0	1	2	1	0	2	1	3	1	2	1	0	1	1	1	1	1	2	0	0
Cre02.g113600.t1.2	Cre02.g113600.t1.2	1	1	1	Cre02.g113600.t1.2 None DBV=JGI5.5 OS=Chlamydomonas reinhardtii SV=2 TOU=Cre	1	1	1	1	0	0	0	0	0	0	0	0	0	0	0	1	0	0	0	0	0	0	0	0	1	0	1	0	1	1	0	0	0	0	0	0	0	0	0	0	0	0	0	0
Cre02.g114250.t1.2	Cre02.g114250.t1.2	2	2	2	Cre02.g114250.t1.2 Naphthoate synthase ALS=MEN2 DBV=JGI5.5 GN=MEN2 OS=Chlamydomonas reinhardtii SV=2 TOU=Cre	1	2	2	2	0	0	0	0	0	0	0	0	0	0	0	0	0	0	1	0	0	0	0	0	0	1	0	0	0	0	1	1	1	0	0	0	0	0	0	0	0	0	0	0
Cre02.g114600.t1.2	Cre02.g114600.t1.2	5	5	5	Cre02.g114600.t1.2 2-cys peroxiredoxin ALS=PRX2 DBV=JGI5.5 GN=PRX2 OS=Chlamydomonas reinhardtii SV=2 TOU=Cre	1	5	5	5	2	2	2	2	1	1	1	3	1	0	4	2	1	3	2	0	1	2	2	1	3	1	1	2	1	4	1	1	3	1	2	2	2	2	1	1	1	3	1	0
Cre02.g115000.t1.1	Cre02.g115000.t1.1	5	5	5	Cre02.g115000.t1.1 None DBV=JGI5.5 OS=Chlamydomonas reinhardtii SV=1 TOU=Cre	1	5	5	5	2	1	0	0	1	0	2	2	0	0	1	1	0	0	0	0	0	0	1	0	1	0	1	1	1	2	0	0	1	0	2	1	0	0	1	0	2	2	0	0
Cre02.g115200.t1.2	Cre02.g115200.t1.2	10	10	10	Cre02.g115200.t1.2 Ribosomal protein L27a, component of cytosolic 80S ribosome and 60S large subunit ALS=RPL27a DBV=JGI5.5 GN=RPL27a OS=Chlamydomonas reinhardtii SV=2 TOU=Cre	1	10	10	10	3	5	1	2	4	4	4	1	5	0	3	3	4	5	4	5	4	2	3	6	6	3	4	5	3	5	4	2	1	3	3	5	1	2	4	4	4	1	5	0
Cre02.g116750.t2.1;Cre02.g116750.t1.1	Cre02.g116750.t2.1;Cre02.g116750.t1.1	42;42	42;42	38;38	Cre02.g116750.t2.1 Mitochondrial F1F0 ATP synthase, alpha subunit ALS=ATP1A DBV=JGI5.5 GN=ATP1A OS=Chlamydomonas reinhardtii SV=1 TOU=Cre;Cre02.g116750.t1.1 Mitochondrial F1F0 ATP synthase, alpha subunit ALS=ATP1A DBV=JGI5.5 GN=ATP1A OS=Chlamydomonas reinh	2	42	42	38	20	18	22	19	22	27	18	15	21	22	20	23	25	18	20	19	22	18	26	28	20	21	24	21	25	23	20	19	21	21	20	18	22	19	22	27	18	15	21	22
Cre02.g117500.t1.2	Cre02.g117500.t1.2	1	1	1	Cre02.g117500.t1.2 Hexokinase ALS=HXK1 DBV=JGI5.5 GN=HXK1 OS=Chlamydomonas reinhardtii SV=2 TOU=Cre	1	1	1	1	1	0	0	0	0	0	0	1	1	0	0	0	0	0	0	0	0	0	0	0	0	0	0	0	0	0	0	0	0	0	1	0	0	0	0	0	0	1	1	0
Cre02.g118500.t1.1	Cre02.g118500.t1.1	6	6	6	Cre02.g118500.t1.1 Beta\ subunit of COP-I complex ALS=COPB2 DBV=JGI5.5 GN=COPB2 OS=Chlamydomonas reinhardtii SV=1 TOU=Cre	1	6	6	6	2	1	0	1	4	1	1	0	2	2	1	2	4	3	1	1	3	2	4	3	1	2	5	3	2	1	0	0	0	3	2	1	0	1	4	1	1	0	2	2
Cre02.g118950.t1.2	Cre02.g118950.t1.2	4	4	4	Cre02.g118950.t1.2 Plastid ribosomal protein S17 ALS=PRPS17 DBV=JGI5.5 GN=PRPS17 OS=Chlamydomonas reinhardtii SV=2 TOU=Cre	1	4	4	4	0	1	1	1	1	1	2	0	1	0	3	2	1	2	2	2	3	2	1	2	1	1	1	2	1	3	3	1	1	2	0	1	1	1	1	1	2	0	1	0
Cre02.g120150.t1.2;Cre02.g120100.t1.2	Cre02.g120150.t1.2;Cre02.g120100.t1.2	5;5	5;5	5;5	Cre02.g120150.t1.2 Ribulose-1,5-bisphosphate carboxylase/oxygenase small subunit 2 ALS=RBCS2 DBV=JGI5.5 GN=RBCS2 OS=Chlamydomonas reinhardtii SV=2 TOU=Cre;Cre02.g120100.t1.2 Ribulose-1,5-bisphosphate carboxylase/oxygenase small subunit 1, chloroplast precu	2	5	5	5	1	1	1	3	1	1	0	0	2	0	1	1	0	0	3	0	2	1	1	2	2	1	2	2	1	3	3	3	0	1	1	1	1	3	1	1	0	0	2	0
Cre02.g120250.t2.1;Cre02.g120250.t1.1	Cre02.g120250.t2.1;Cre02.g120250.t1.1	2;2	2;2	2;2	Cre02.g120250.t2.1 Calcium/calmodulin-dependent protein kinase DBV=JGI5.5 OS=Chlamydomonas reinhardtii SV=1 TOU=Cre;Cre02.g120250.t1.1 Calcium/calmodulin-dependent protein kinase DBV=JGI5.5 OS=Chlamydomonas reinhardtii SV=1 TOU=Cre	2	2	2	2	1	0	0	0	0	0	1	1	1	0	1	1	0	0	1	1	1	1	1	1	1	2	2	1	1	1	0	0	2	2	1	0	0	0	0	0	1	1	1	0
Cre02.g141400.t1.2	Cre02.g141400.t1.2	14	14	14	Cre02.g141400.t1.2 Phosphoenolpyruvate carboxykinase ALS=PCK1 DBV=JGI5.5 GN=PCK1 OS=Chlamydomonas reinhardtii SV=2 TOU=Cre	1	14	14	14	6	5	5	3	4	7	5	7	6	4	4	2	6	7	6	4	3	2	6	3	7	4	5	7	5	5	5	3	3	2	6	5	5	3	4	7	5	7	6	4
Cre02.g141550.t1.2	Cre02.g141550.t1.2	3	3	3	Cre02.g141550.t1.2 None DBV=JGI5.5 OS=Chlamydomonas reinhardtii SV=2 TOU=Cre	1	3	3	3	0	0	0	0	0	0	0	0	0	0	0	1	0	0	2	0	0	0	0	0	1	0	1	1	0	2	0	0	0	2	0	0	0	0	0	0	0	0	0	0
Cre02.g142146.t1.1	Cre02.g142146.t1.1	7	7	7	Cre02.g142146.t1.1 None DBV=JGI5.5 OS=Chlamydomonas reinhardtii SV=1 TOU=Cre	1	7	7	7	0	2	2	2	1	2	1	0	2	0	2	1	3	2	2	1	1	1	4	2	3	2	2	3	0	2	2	1	1	2	0	2	2	2	1	2	1	0	2	0
Cre02.g142186.t1.1	Cre02.g142186.t1.1	1	1	1	Cre02.g142186.t1.1 Plastid division protein FtsZ2 ALS=FTSZ2 DBV=JGI5.5 GN=FTSZ2 OS=Chlamydomonas reinhardtii SV=1 TOU=Cre	1	1	1	1	0	0	0	0	0	0	0	0	0	0	0	0	0	0	0	0	0	0	0	0	1	0	0	0	0	0	0	0	0	0	0	0	0	0	0	0	0	0	0	0
Cre02.g142206.t1.1	Cre02.g142206.t1.1	7	7	7	Cre02.g142206.t1.1 None DBV=JGI5.5 OS=Chlamydomonas reinhardtii SV=1 TOU=Cre	1	7	7	7	0	1	2	0	2	1	0	0	3	0	2	1	0	1	2	1	1	1	0	0	3	1	3	3	1	1	1	2	0	2	0	1	2	0	2	1	0	0	3	0
Cre02.g142351.t1.1	Cre02.g142351.t1.1	2	2	2	Cre02.g142351.t1.1 None DBV=JGI5.5 OS=Chlamydomonas reinhardtii SV=1 TOU=Cre	1	2	2	2	1	1	0	0	0	0	0	1	1	0	0	1	0	0	1	0	0	0	0	0	0	0	0	0	0	1	0	1	0	2	1	1	0	0	0	0	0	1	1	0
Cre02.g142352.t1.1	Cre02.g142352.t1.1	4	4	4	Cre02.g142352.t1.1 None DBV=JGI5.5 OS=Chlamydomonas reinhardtii SV=1 TOU=Cre	1	4	4	4	0	0	0	3	0	0	0	0	0	0	0	0	0	0	0	0	0	0	0	1	0	0	3	0	1	0	0	0	0	0	0	0	0	3	0	0	0	0	0	0
Cre12.g486250.t1.2;Cre02.g142687.t2.1;Cre02.g142687.t1.1	Cre12.g486250.t1.2;Cre02.g142687.t2.1;Cre02.g142687.t1.1	3;3;3	3;3;3	3;3;3	Cre12.g486250.t1.2 ARF-like GTPase ALS=ARL6 DBV=JGI5.5 GN=ARL6 OS=Chlamydomonas reinhardtii SV=2 TOU=Cre;Cre02.g142687.t2.1 None DBV=JGI5.5 OS=Chlamydomonas reinhardtii SV=1 TOU=Cre;Cre02.g142687.t1.1 None DBV=JGI5.5 OS=Chlamydomonas reinhardtii SV=1 TOU=C	3	3	3	3	0	2	2	1	1	1	0	0	1	0	0	1	0	0	2	1	0	1	1	1	2	1	1	1	1	2	1	0	0	1	0	2	2	1	1	1	0	0	1	0
Cre02.g143200.t1.1	Cre02.g143200.t1.1	2	2	2	Cre02.g143200.t1.1 None DBV=JGI5.5 OS=Chlamydomonas reinhardtii SV=1 TOU=Cre	1	2	2	2	2	1	0	0	0	0	1	0	2	0	0	0	1	2	2	0	0	0	0	1	1	1	0	0	0	0	0	0	2	0	2	1	0	0	0	0	1	0	2	0
Cre02.g144500.t1.1	Cre02.g144500.t1.1	1	1	1	Cre02.g144500.t1.1 None DBV=JGI5.5 OS=Chlamydomonas reinhardtii SV=1 TOU=Cre	1	1	1	1	0	0	0	0	0	0	0	1	0	0	0	0	1	1	0	0	0	0	0	0	1	1	0	1	0	0	0	0	0	1	0	0	0	0	0	0	0	1	0	0
Cre02.g144850.t1.2	Cre02.g144850.t1.2	1	1	1	Cre02.g144850.t1.2 Predicted protein ALS=CGLD26 DBV=JGI5.5 GN=CGLD26 OS=Chlamydomonas reinhardtii SV=2 TOU=Cre	1	1	1	1	0	0	0	0	0	0	0	0	0	0	0	0	0	0	0	0	0	0	0	0	0	0	0	0	1	0	0	0	1	0	0	0	0	0	0	0	0	0	0	0
Cre02.g145050.t1.2	Cre02.g145050.t1.2	2	2	2	Cre02.g145050.t1.2 4-diphosphocytidyl-2-C-methyl-D-erythritol kinase, chloroplast precursor ALS=CMK1 DBV=JGI5.5 GN=CMK1 OS=Chlamydomonas reinhardtii SV=2 TOU=Cre	1	2	2	2	1	1	1	1	1	0	2	1	1	0	1	1	0	1	1	1	1	0	1	1	1	1	1	1	1	1	0	1	1	1	1	1	1	1	1	0	2	1	1	0
Cre02.g145250.t1.2	Cre02.g145250.t1.2	2	2	2	Cre02.g145250.t1.2 Ribosomal protein S27e isoform 2, component of 80S ribosome and 40S small subunit ALS=RPS27e2 DBV=JGI5.5 GN=RPS27e2 OS=Chlamydomonas reinhardtii SV=2 TOU=Cre	1	2	2	2	1	2	0	1	1	0	1	1	1	0	1	1	1	2	1	1	1	0	0	1	1	1	1	0	1	1	1	1	1	1	1	2	0	1	1	0	1	1	1	0
Cre02.g146250.t1.2	Cre02.g146250.t1.2	2	2	2	Cre02.g146250.t1.2 Cysteine desulfurase DBV=JGI5.5 OS=Chlamydomonas reinhardtii SV=2 TOU=Cre	1	2	2	2	0	0	0	0	0	0	0	0	0	1	0	0	1	0	1	1	0	1	1	0	1	1	0	1	0	0	0	0	0	1	0	0	0	0	0	0	0	0	0	1
Cre03.g143887.t1.1	Cre03.g143887.t1.1	4	4	4	Cre03.g143887.t1.1 None DBV=JGI5.5 OS=Chlamydomonas reinhardtii SV=1 TOU=Cre	1	4	4	4	1	0	0	0	0	2	1	1	2	3	2	0	2	1	2	2	0	0	1	0	3	2	3	2	3	1	1	2	3	2	1	0	0	0	0	2	1	1	2	3
Cre03.g144707.t1.1	Cre03.g144707.t1.1	3	3	3	Cre03.g144707.t1.1 None DBV=JGI5.5 OS=Chlamydomonas reinhardtii SV=1 TOU=Cre	1	3	3	3	1	0	0	0	0	0	0	0	0	1	0	0	0	1	0	2	1	0	0	0	0	1	0	1	0	0	0	0	1	0	1	0	0	0	0	0	0	0	0	1
Cre03.g144807.t1.1	Cre03.g144807.t1.1	11	11	11	Cre03.g144807.t1.1 Malate synthase ALS=MAS1 DBV=JGI5.5 GN=MAS1 OS=Chlamydomonas reinhardtii SV=1 TOU=Cre	1	11	11	11	4	3	4	2	3	6	3	4	6	3	4	1	4	3	4	6	2	3	3	2	4	4	4	6	5	3	7	3	2	5	4	3	4	2	3	6	3	4	6	3
Cre03.g144847.t1.1	Cre03.g144847.t1.1	15	15	15	Cre03.g144847.t1.1 Pyruvate kinase ALS=PYK4 DBV=JGI5.5 GN=PYK4 OS=Chlamydomonas reinhardtii SV=1 TOU=Cre	1	15	15	15	5	4	0	4	5	5	4	4	4	5	3	2	5	7	5	9	2	3	6	3	5	6	5	8	5	4	5	4	1	6	5	4	0	4	5	5	4	4	4	5
Cre03.g144947.t1.1	Cre03.g144947.t1.1	2	2	2	Cre03.g144947.t1.1 None DBV=JGI5.5 OS=Chlamydomonas reinhardtii SV=1 TOU=Cre	1	2	2	2	0	0	0	0	0	0	0	0	0	0	1	0	1	0	0	0	0	0	0	0	0	0	1	0	0	0	0	0	0	0	0	0	0	0	0	0	0	0	0	0
Cre03.g144967.t1.1	Cre03.g144967.t1.1	4	4	4	Cre03.g144967.t1.1 None DBV=JGI5.5 OS=Chlamydomonas reinhardtii SV=1 TOU=Cre	1	4	4	4	2	0	0	1	0	1	0	0	0	1	0	0	0	0	1	1	0	0	1	0	1	1	1	0	0	1	1	0	1	3	2	0	0	1	0	1	0	0	0	1
Cre03.g145207.t1.1	Cre03.g145207.t1.1	2	2	2	Cre03.g145207.t1.1 Predicted protein ALS=CPLD33 DBV=JGI5.5 GN=CPLD33 OS=Chlamydomonas reinhardtii SV=1 TOU=Cre	1	2	2	2	0	0	0	0	0	0	0	0	0	0	0	0	0	1	0	1	0	0	0	0	1	0	2	0	1	0	0	0	1	1	0	0	0	0	0	0	0	0	0	0
Cre03.g145787.t1.1	Cre03.g145787.t1.1	7	7	7	Cre03.g145787.t1.1 Heat shock protein 22C ALS=HSP22C DBV=JGI5.5 GN=HSP22C OS=Chlamydomonas reinhardtii SV=1 TOU=Cre	1	7	7	7	0	0	0	1	1	1	0	0	0	0	0	5	0	0	0	0	0	0	0	0	0	0	0	5	0	0	0	0	0	0	0	0	0	1	1	1	0	0	0	0
Cre03.g146527.t1.1	Cre03.g146527.t1.1	13	13	13	Cre03.g146527.t1.1 Glutamic-gamma-semialdehyde dehydrogenase ALS=GSD1 DBV=JGI5.5 GN=GSD1 OS=Chlamydomonas reinhardtii SV=1 TOU=Cre	1	13	13	13	2	2	0	2	4	4	2	2	4	4	2	3	3	2	4	7	3	3	1	2	3	4	7	6	2	1	2	3	6	4	2	2	0	2	4	4	2	2	4	4
Cre03.g149100.t1.2	Cre03.g149100.t1.2	7	7	7	Cre03.g149100.t1.2 Citrate synthase ALS=CIS2 DBV=JGI5.5 GN=CIS2 OS=Chlamydomonas reinhardtii SV=2 TOU=Cre	1	7	7	7	2	4	2	2	3	2	2	0	1	0	2	2	4	3	2	2	3	0	1	2	2	1	4	2	2	3	1	1	2	1	2	4	2	2	3	2	2	0	1	0
Cre03.g149250.t1.2	Cre03.g149250.t1.2	10	10	10	Cre03.g149250.t1.2 None DBV=JGI5.5 OS=Chlamydomonas reinhardtii SV=2 TOU=Cre	1	10	10	10	1	1	0	1	1	1	0	1	0	0	0	1	0	0	0	0	0	1	6	6	3	6	4	4	0	0	2	2	2	1	1	1	0	1	1	1	0	1	0	0
Cre03.g152100.t1.2	Cre03.g152100.t1.2	3	3	3	Cre03.g152100.t1.2 5\ to 3\ exoribonuclease ALS=XRN2 DBV=JGI5.5 GN=XRN2 OS=Chlamydomonas reinhardtii SV=2 TOU=Cre	1	3	3	3	1	0	0	0	1	1	0	0	0	1	0	1	1	1	0	1	1	0	1	0	0	1	0	0	0	1	1	0	1	1	1	0	0	0	1	1	0	0	0	1
Cre03.g156250.t1.2	Cre03.g156250.t1.2	4	4	4	Cre03.g156250.t1.2 None DBV=JGI5.5 OS=Chlamydomonas reinhardtii SV=2 TOU=Cre	1	4	4	4	1	1	2	1	2	2	1	1	2	0	2	2	1	1	2	2	2	1	1	1	3	2	2	1	1	3	3	1	1	1	1	1	2	1	2	2	1	1	2	0
Cre03.g156500.t2.1;Cre03.g156500.t1.1	Cre03.g156500.t2.1;Cre03.g156500.t1.1	3;2	3;2	3;2	Cre03.g156500.t2.1 None DBV=JGI5.5 OS=Chlamydomonas reinhardtii SV=1 TOU=Cre;Cre03.g156500.t1.1 None DBV=JGI5.5 OS=Chlamydomonas reinhardtii SV=1 TOU=Cre	2	3	3	3	2	2	2	0	1	0	0	0	0	0	0	0	0	0	0	0	0	0	0	0	1	0	1	0	0	0	0	0	0	0	2	2	2	0	1	0	0	0	0	0
Cre03.g156750.t1.2	Cre03.g156750.t1.2	4	4	4	Cre03.g156750.t1.2 T-complex protein 1, epsilon subunit ALS=CCT5 DBV=JGI5.5 GN=CCT5 OS=Chlamydomonas reinhardtii SV=2 TOU=Cre	1	4	4	4	1	1	0	2	1	1	0	1	3	0	1	1	1	0	1	3	2	0	0	0	1	1	2	2	1	0	0	0	2	1	1	1	0	2	1	1	0	1	3	0
Cre03.g156900.t1.2	Cre03.g156900.t1.2	5	2	2	Cre03.g156900.t1.2 Chlorophyll a/b binding protein of LHCII ALS=LHCBM5 DBV=JGI5.5 GN=LHCBM5 OS=Chlamydomonas reinhardtii SV=2 TOU=Cre	1	5	2	2	2	5	1	1	3	3	1	1	2	1	2	2	3	3	3	2	2	2	2	2	4	3	2	3	2	4	3	1	1	2	0	2	0	0	1	1	0	0	0	0
Cre03.g158000.t1.2	Cre03.g158000.t1.2	10	10	10	Cre03.g158000.t1.2 Glutamate-1-semialdehyde aminotransferase ALS=GSA1 DBV=JGI5.5 GN=GSA1 OS=Chlamydomonas reinhardtii SV=2 TOU=Cre	1	10	10	10	5	3	1	3	3	5	2	3	4	2	3	1	4	2	5	6	2	2	3	5	6	4	7	5	3	5	1	1	4	4	5	3	1	3	3	5	2	3	4	2
Cre03.g158750.t1.1	Cre03.g158750.t1.1	13	13	13	Cre03.g158750.t1.1 None DBV=JGI5.5 OS=Chlamydomonas reinhardtii SV=1 TOU=Cre	1	13	13	13	0	0	0	0	0	1	4	5	8	6	4	3	0	0	0	0	0	0	0	0	0	0	0	0	0	0	0	0	0	0	0	0	0	0	0	1	4	5	8	6
Cre03.g158900.t1.2	Cre03.g158900.t1.2	14	14	14	Cre03.g158900.t1.2 Dihydrolipoamide acetyltransferase ALS=DLA2 DBV=JGI5.5 GN=DLA2 OS=Chlamydomonas reinhardtii SV=2 TOU=Cre	1	14	14	14	4	2	1	2	5	4	5	5	6	4	1	2	3	2	5	4	3	2	4	3	6	4	6	3	6	3	1	2	4	2	4	2	1	2	5	4	5	5	6	4
Cre03.g161400.t1.2	Cre03.g161400.t1.2	2	2	2	Cre03.g161400.t1.2 Tryptophan synthase beta subunit ALS=WSN2 DBV=JGI5.5 GN=WSN2 OS=Chlamydomonas reinhardtii SV=2 TOU=Cre	1	2	2	2	0	0	0	0	0	0	0	0	0	0	0	1	0	0	0	0	1	0	0	0	0	0	0	1	0	0	0	1	0	0	0	0	0	0	0	0	0	0	0	0
Cre03.g164000.t1.2	Cre03.g164000.t1.2	3	3	3	Cre03.g164000.t1.2 Predicted protein ALS=TEF7 DBV=JGI5.5 GN=TEF7 OS=Chlamydomonas reinhardtii SV=2 TOU=Cre	1	3	3	3	1	1	0	0	0	1	0	0	1	0	0	0	0	0	1	1	0	0	1	0	1	1	0	2	1	0	0	1	0	1	1	1	0	0	0	1	0	0	1	0
Cre03.g164600.t1.2;Cre03.g165050.t1.2	Cre03.g164600.t1.2;Cre03.g165050.t1.2	2;1	2;1	2;1	Cre03.g164600.t1.2 P-type ATPase/cation transporter, plasma membrane ALS=ACA3 DBV=JGI5.5 GN=ACA3 OS=Chlamydomonas reinhardtii SV=2 TOU=Cre;Cre03.g165050.t1.2 None DBV=JGI5.5 OS=Chlamydomonas reinhardtii SV=2 TOU=Cre	2	2	2	2	0	0	0	0	0	0	0	0	0	0	0	0	0	1	1	0	0	0	1	1	1	0	0	0	0	0	1	0	0	0	0	0	0	0	0	0	0	0	0	0
Cre03.g164700.t1.2	Cre03.g164700.t1.2	3	3	3	Cre03.g164700.t1.2 None DBV=JGI5.5 OS=Chlamydomonas reinhardtii SV=2 TOU=Cre	1	3	3	3	0	0	0	0	0	0	0	0	0	0	1	0	0	0	0	0	0	0	0	1	1	1	0	1	1	0	1	0	0	1	0	0	0	0	0	0	0	0	0	0
Cre03.g165450.t1.1	Cre03.g165450.t1.1	2	2	2	Cre03.g165450.t1.1 None DBV=JGI5.5 OS=Chlamydomonas reinhardtii SV=1 TOU=Cre	1	2	2	2	0	0	0	0	0	0	1	1	2	0	0	1	0	0	0	0	0	0	0	0	0	0	0	0	0	0	0	0	0	0	0	0	0	0	0	0	1	1	2	0
Cre03.g165700.t1.1	Cre03.g165700.t1.1	2	2	2	Cre03.g165700.t1.1 Pyruvate decarboxylase ALS=PDC3 DBV=JGI5.5 GN=PDC3 OS=Chlamydomonas reinhardtii SV=1 TOU=Cre	1	2	2	2	0	1	0	0	0	0	0	0	0	0	0	0	0	0	0	0	0	0	1	0	0	0	0	0	1	0	0	0	1	0	0	1	0	0	0	0	0	0	0	0
Cre03.g166050.t1.2	Cre03.g166050.t1.2	4	4	4	Cre03.g166050.t1.2 Selenium binding protein ALS=SBD1 DBV=JGI5.5 GN=SBD1 OS=Chlamydomonas reinhardtii SV=2 TOU=Cre	1	4	4	4	2	0	0	2	1	0	0	2	2	1	2	0	1	1	2	2	1	3	0	2	0	1	0	2	1	1	1	1	2	2	2	0	0	2	1	0	0	2	2	1
Cre03.g168450.t1.2	Cre03.g168450.t1.2	4	4	4	Cre03.g168450.t1.2 T-complex protein 1, theta subunit ALS=CCT8 DBV=JGI5.5 GN=CCT8 OS=Chlamydomonas reinhardtii SV=2 TOU=Cre	1	4	4	4	0	0	0	2	0	0	1	0	1	0	0	1	2	0	0	0	1	0	1	0	0	2	1	1	0	0	1	1	0	0	0	0	0	2	0	0	1	0	1	0
Cre03.g169400.t1.2	Cre03.g169400.t1.2	6	6	6	Cre03.g169400.t1.2 UDP-D-glucuronic acid decarboxylase ALS=GAD1 DBV=JGI5.5 GN=GAD1 OS=Chlamydomonas reinhardtii SV=2 TOU=Cre	1	6	6	6	4	4	3	3	3	3	3	3	5	2	3	3	4	4	4	3	4	4	2	3	3	1	5	4	3	4	3	3	5	5	4	4	3	3	3	3	3	3	5	2
Cre03.g169900.t1.2	Cre03.g169900.t1.2	4	4	4	Cre03.g169900.t1.2 None DBV=JGI5.5 OS=Chlamydomonas reinhardtii SV=2 TOU=Cre	1	4	4	4	0	0	0	0	0	0	0	0	1	0	0	0	0	0	0	0	0	0	0	3	1	0	2	1	0	2	1	0	0	2	0	0	0	0	0	0	0	0	1	0
Cre03.g171950.t1.1	Cre03.g171950.t1.1	5	5	5	Cre03.g171950.t1.1 Phosphoenolpyruvate carboxylase DBV=JGI5.5 OS=Chlamydomonas reinhardtii SV=1 TOU=Cre	1	5	5	5	0	0	0	1	1	0	0	2	1	0	0	1	0	1	0	2	0	0	1	0	0	0	1	2	1	0	0	1	2	1	0	0	0	1	1	0	0	2	1	0
Cre03.g172000.t1.2	Cre03.g172000.t1.2	9	9	9	Cre03.g172000.t1.2 None DBV=JGI5.5 OS=Chlamydomonas reinhardtii SV=2 TOU=Cre	1	9	9	9	5	4	5	5	5	4	2	4	6	2	5	6	5	6	5	3	6	6	5	7	5	4	5	7	2	6	6	4	4	6	5	4	5	5	5	4	2	4	6	2
Cre03.g172300.t1.2	Cre03.g172300.t1.2	7	7	7	Cre03.g172300.t1.2 Mitochondrial phosphate carrier protein DBV=JGI5.5 OS=Chlamydomonas reinhardtii SV=2 TOU=Cre	1	7	7	7	3	5	5	3	3	2	4	3	3	0	3	3	3	2	6	3	4	4	3	4	4	2	5	4	2	3	4	4	3	4	3	5	5	3	3	2	4	3	3	0
Cre03.g173350.t2.1;Cre03.g173350.t1.2	Cre03.g173350.t2.1;Cre03.g173350.t1.2	3;3	3;3	3;3	Cre03.g173350.t2.1 Predicted protein with ankrin repeats ALS=ANK22 DBV=JGI5.5 GN=ANK22 OS=Chlamydomonas reinhardtii SV=1 TOU=Cre;Cre03.g173350.t1.2 Predicted protein with ankrin repeats ALS=ANK22 DBV=JGI5.5 GN=ANK22 OS=Chlamydomonas reinhardtii SV=2 TOU=Cr	2	3	3	3	0	0	2	0	0	0	1	2	1	2	2	3	0	0	0	0	0	0	0	0	0	0	0	0	0	0	0	0	0	0	0	0	2	0	0	0	1	2	1	2
Cre03.g174050.t1.2	Cre03.g174050.t1.2	2	2	2	Cre03.g174050.t1.2 ABC transporter, multidrug resistance associated protein ALS=MRP4 DBV=JGI5.5 GN=MRP4 OS=Chlamydomonas reinhardtii SV=2 TOU=Cre	1	2	2	2	0	0	0	1	0	0	0	0	0	0	0	0	0	0	0	0	0	0	0	0	0	0	0	0	0	0	1	0	0	0	0	0	0	1	0	0	0	0	0	0
Cre03.g175200.t1.2	Cre03.g175200.t1.2	11	11	11	Cre03.g175200.t1.2 Translocon at the outer envelope membrane of chloroplasts, 75 kD ALS=TOC75 DBV=JGI5.5 GN=TOC75 OS=Chlamydomonas reinhardtii SV=2 TOU=Cre	1	11	11	11	0	0	0	1	0	0	4	2	5	3	5	3	0	0	2	1	0	1	1	0	0	1	0	0	1	0	0	0	0	1	0	0	0	1	0	0	4	2	5	3
Cre03.g175400.t2.1;Cre03.g175400.t1.2	Cre03.g175400.t2.1;Cre03.g175400.t1.2	3;3	3;3	3;3	Cre03.g175400.t2.1 Phosphoglucose isomerase ALS=PGI1 DBV=JGI5.5 GN=PGI1 OS=Chlamydomonas reinhardtii SV=1 TOU=Cre;Cre03.g175400.t1.2 Phosphoglucose isomerase ALS=PGI1 DBV=JGI5.5 GN=PGI1 OS=Chlamydomonas reinhardtii SV=2 TOU=Cre	2	3	3	3	0	1	1	1	0	1	0	1	0	0	0	0	0	0	0	0	0	0	0	0	1	0	0	0	0	0	0	0	0	0	0	1	1	1	0	1	0	1	0	0
Cre03.g176400.t1.1	Cre03.g176400.t1.1	3	3	3	Cre03.g176400.t1.1 None DBV=JGI5.5 OS=Chlamydomonas reinhardtii SV=1 TOU=Cre	1	3	3	3	0	0	0	0	0	0	0	0	0	0	0	0	0	0	0	0	0	0	0	0	1	1	1	0	0	2	0	0	1	0	0	0	0	0	0	0	0	0	0	0
Cre03.g177200.t1.2	Cre03.g177200.t1.2	4	4	4	Cre03.g177200.t1.2 RNA-binding protein C3, CELF family, subunit of CHLAMY1 ALS=CRB3 DBV=JGI5.5 GN=CRB3 OS=Chlamydomonas reinhardtii SV=2 TOU=Cre	1	4	4	4	0	0	0	1	0	0	1	2	0	0	0	1	1	0	0	2	0	0	0	0	0	0	0	1	1	1	0	1	1	0	0	0	0	1	0	0	1	2	0	0
Cre03.g177350.t1.1	Cre03.g177350.t1.1	2	2	2	Cre03.g177350.t1.1 None DBV=JGI5.5 OS=Chlamydomonas reinhardtii SV=1 TOU=Cre	1	2	2	2	1	1	1	1	1	2	1	1	2	1	1	1	0	1	1	1	1	1	1	1	1	1	1	1	1	1	0	1	1	1	1	1	1	1	1	2	1	1	2	1
Cre03.g178500.t1.2	Cre03.g178500.t1.2	2	2	2	Cre03.g178500.t1.2 Flagellar protofilament ribbon protein ALS=RIB43 DBV=JGI5.5 GN=RIB43 OS=Chlamydomonas reinhardtii SV=2 TOU=Cre	1	2	2	2	0	0	0	0	0	0	1	1	1	0	0	0	0	0	0	0	0	0	0	0	0	0	0	0	0	0	0	0	0	0	0	0	0	0	0	0	1	1	1	0
Cre03.g179800.t1.2	Cre03.g179800.t1.2	2	2	2	Cre03.g179800.t1.2 Low-CO2-inducible membrane protein ALS=LCI24 DBV=JGI5.5 GN=LCI24 OS=Chlamydomonas reinhardtii SV=2 TOU=Cre	1	2	2	2	0	0	0	0	0	0	0	0	0	0	0	0	0	0	0	0	0	0	2	0	0	1	0	0	0	0	0	0	1	0	0	0	0	0	0	0	0	0	0	0
Cre03.g180151.t1.1	Cre03.g180151.t1.1	2	2	2	Cre03.g180151.t1.1 None DBV=JGI5.5 OS=Chlamydomonas reinhardtii SV=1 TOU=Cre	1	2	2	2	0	0	0	0	0	0	0	1	2	0	0	0	0	0	0	0	0	0	0	0	0	0	0	0	0	0	0	0	0	0	0	0	0	0	0	0	0	1	2	0
Cre03.g180750.t1.2	Cre03.g180750.t1.2	36	36	36	Cre03.g180750.t1.2 Cobalamin-independent methionine synthase ALS=MES1 DBV=JGI5.5 GN=MES1 OS=Chlamydomonas reinhardtii SV=2 TOU=Cre	1	36	36	36	18	13	18	20	19	14	20	18	21	15	21	18	19	22	18	21	18	18	19	20	21	28	24	25	20	18	20	18	23	20	18	13	18	20	19	14	20	18	21	15
Cre03.g180800.t1.1	Cre03.g180800.t1.1	2	2	2	Cre03.g180800.t1.1 None DBV=JGI5.5 OS=Chlamydomonas reinhardtii SV=1 TOU=Cre	1	2	2	2	1	0	0	0	0	0	0	0	0	0	0	1	1	1	1	1	1	1	0	1	0	0	0	0	0	0	0	0	0	0	1	0	0	0	0	0	0	0	0	0
Cre03.g181200.t1.2	Cre03.g181200.t1.2	34	34	34	Cre03.g181200.t1.2 None DBV=JGI5.5 OS=Chlamydomonas reinhardtii SV=2 TOU=Cre	1	34	34	34	23	20	22	20	20	26	17	17	16	14	18	14	21	20	22	19	18	16	13	18	17	19	18	13	20	22	19	20	18	19	23	20	22	20	20	26	17	17	16	14
Cre03.g181300.t1.2	Cre03.g181300.t1.2	10	10	10	Cre03.g181300.t1.2 5-enolpyruvylshikimate-3-phosphate synthase ALS=SHK6 DBV=JGI5.5 GN=SHK6 OS=Chlamydomonas reinhardtii SV=2 TOU=Cre	1	10	10	10	3	4	2	1	4	3	0	2	2	1	7	3	3	3	2	5	2	1	5	3	3	4	4	5	3	4	3	2	1	2	3	4	2	1	4	3	0	2	2	1
Cre03.g181650.t1.2	Cre03.g181650.t1.2	1	1	1	Cre03.g181650.t1.2 None DBV=JGI5.5 OS=Chlamydomonas reinhardtii SV=2 TOU=Cre	1	1	1	1	0	0	0	1	1	0	1	0	0	0	1	0	0	0	0	0	0	0	0	0	0	0	0	1	0	0	0	0	0	0	0	0	0	1	1	0	1	0	0	0
Cre03.g182450.t1.2	Cre03.g182450.t1.2	1	1	1	Cre03.g182450.t1.2 None DBV=JGI5.5 OS=Chlamydomonas reinhardtii SV=2 TOU=Cre	1	1	1	1	0	0	0	1	0	0	1	1	1	0	0	1	1	1	0	0	0	0	1	0	0	0	1	0	1	1	1	0	1	0	0	0	0	1	0	0	1	1	1	0
Cre03.g182950.t1.2	Cre03.g182950.t1.2	2	2	2	Cre03.g182950.t1.2 DEAH-box helicase, possibly nuclear pre-mRNA splicing factor DBV=JGI5.5 OS=Chlamydomonas reinhardtii SV=2 TOU=Cre	1	2	2	2	0	0	0	0	0	0	0	1	1	0	1	0	0	1	0	1	1	0	1	0	0	0	1	1	0	0	0	0	1	1	0	0	0	0	0	0	0	1	1	0
Cre03.g183850.t1.2	Cre03.g183850.t1.2	1	1	1	Cre03.g183850.t1.2 Apoferredoxin ALS=FDX6 DBV=JGI5.5 GN=FDX6 OS=Chlamydomonas reinhardtii SV=2 TOU=Cre	1	1	1	1	0	1	0	0	0	0	0	0	0	0	0	0	0	0	0	0	0	0	1	1	1	0	0	0	1	1	0	0	0	1	0	1	0	0	0	0	0	0	0	0
Cre03.g185500.t1.1	Cre03.g185500.t1.1	2	2	2	Cre03.g185500.t1.1 Flagellar Associated Protein, acid phosphatase ALS=FAP160 DBV=JGI5.5 GN=FAP160 OS=Chlamydomonas reinhardtii SV=1 TOU=Cre	1	2	2	2	0	0	0	0	0	0	0	0	1	0	0	1	1	0	1	1	0	0	0	0	1	0	1	1	0	0	0	0	0	0	0	0	0	0	0	0	0	0	1	0
Cre03.g185550.t1.2	Cre03.g185550.t1.2	7	7	7	Cre03.g185550.t1.2 Sedoheptulose-1,7-bisphosphatase ALS=SBP1 DBV=JGI5.5 GN=SBP1 OS=Chlamydomonas reinhardtii SV=2 TOU=Cre	1	7	7	7	2	3	1	1	4	3	1	1	2	0	2	0	3	2	3	2	2	1	2	4	5	2	4	3	2	5	2	1	1	5	2	3	1	1	4	3	1	1	2	0
Cre03.g188250.t1.2	Cre03.g188250.t1.2	9	9	9	Cre03.g188250.t1.2 ADP-glucose pyrophosphorylase small subunit DBV=JGI5.5 OS=Chlamydomonas reinhardtii SV=2 TOU=Cre	1	9	9	9	2	2	3	4	2	2	2	2	3	2	3	3	5	2	3	5	2	3	3	3	4	4	3	2	3	3	3	3	4	3	2	2	3	4	2	2	2	2	3	2
Cre03.g189250.t1.2	Cre03.g189250.t1.2	2	2	2	Cre03.g189250.t1.2 Small Rab-related GTPase DBV=JGI5.5 OS=Chlamydomonas reinhardtii SV=2 TOU=Cre	1	2	2	2	0	1	0	0	0	1	0	0	1	0	0	0	0	0	0	0	1	0	0	0	0	0	1	0	0	0	0	0	0	1	0	1	0	0	0	1	0	0	1	0
Cre03.g189400.t1.2	Cre03.g189400.t1.2	5	5	5	Cre03.g189400.t1.2 Seryl-tRNA(Sec) synthetase DBV=JGI5.5 OS=Chlamydomonas reinhardtii SV=2 TOU=Cre	1	5	5	5	1	1	1	1	0	2	0	0	2	1	1	0	2	0	1	3	1	1	0	1	1	2	2	2	1	0	1	1	3	3	1	1	1	1	0	2	0	0	2	1
Cre03.g189950.t1.2	Cre03.g189950.t1.2	25	25	25	Cre03.g189950.t1.2 HSP70-HSP90 organizing protein ALS=HOP1 DBV=JGI5.5 GN=HOP1 OS=Chlamydomonas reinhardtii SV=2 TOU=Cre	1	25	25	25	5	2	1	2	2	2	12	15	11	9	11	8	0	1	0	0	0	0	1	0	0	0	0	1	0	0	0	0	1	0	5	2	1	2	2	2	12	15	11	9
Cre03.g190150.t1.1	Cre03.g190150.t1.1	2	2	2	Cre03.g190150.t1.1 Predicted protein ALS=CGL1 DBV=JGI5.5 GN=CGL1 OS=Chlamydomonas reinhardtii SV=1 TOU=Cre	1	2	2	2	0	0	0	0	0	0	0	1	1	0	0	0	1	0	0	0	0	1	0	0	1	0	1	2	0	1	0	0	1	1	0	0	0	0	0	0	0	1	1	0
Cre04.g216850.t1.2;Cre03.g190950.t1.2	Cre04.g216850.t1.2;Cre03.g190950.t1.2	15;15	15;15	15;15	Cre04.g216850.t1.2 Alpha tubulin 2 ALS=TUA2 DBV=JGI5.5 GN=TUA2 OS=Chlamydomonas reinhardtii SV=2 TOU=Cre;Cre03.g190950.t1.2 Alpha tubulin 1 ALS=TUA1 DBV=JGI5.5 GN=TUA1 OS=Chlamydomonas reinhardtii SV=2 TOU=Cre	2	15	15	15	5	6	4	5	8	6	5	5	7	3	3	5	8	6	5	4	6	6	7	7	7	10	10	11	6	7	9	4	9	9	5	6	4	5	8	6	5	5	7	3
Cre03.g191050.t1.2	Cre03.g191050.t1.2	9	9	9	Cre03.g191050.t1.2 Ran-like small GTPase ALS=RAN1 DBV=JGI5.5 GN=RAN1 OS=Chlamydomonas reinhardtii SV=2 TOU=Cre	1	9	9	9	4	4	4	3	5	3	5	3	5	2	5	7	6	4	7	5	5	6	4	3	4	5	7	5	4	6	5	6	5	5	4	4	4	3	5	3	5	3	5	2
Cre03.g193800.t1.1	Cre03.g193800.t1.1	16	16	16	Cre03.g193800.t1.1 None DBV=JGI5.5 OS=Chlamydomonas reinhardtii SV=1 TOU=Cre	1	16	16	16	8	7	0	9	6	4	4	2	6	5	2	3	5	4	6	8	10	6	7	3	6	7	5	7	5	4	5	2	3	5	8	7	0	9	6	4	4	2	6	5
Cre03.g194350.t1.2	Cre03.g194350.t1.2	2	2	2	Cre03.g194350.t1.2 None DBV=JGI5.5 OS=Chlamydomonas reinhardtii SV=2 TOU=Cre	1	2	2	2	0	0	0	0	0	0	0	2	1	1	0	1	0	0	0	0	0	0	0	0	0	0	1	0	0	0	0	0	0	0	0	0	0	0	0	0	0	2	1	1
Cre03.g194400.t1.2	Cre03.g194400.t1.2	2	2	2	Cre03.g194400.t1.2 Eukaryotic translation initiation factor 3, subunit I ALS=EIF3I DBV=JGI5.5 GN=EIF3I OS=Chlamydomonas reinhardtii SV=2 TOU=Cre	1	2	2	2	0	0	0	0	0	0	0	0	1	0	0	0	1	0	1	0	0	0	0	0	0	0	0	1	0	0	0	0	0	1	0	0	0	0	0	0	0	0	1	0
Cre03.g194850.t1.2	Cre03.g194850.t1.2	7	7	7	Cre03.g194850.t1.2 NAD-dependent malate dehydrogenase, chloroplastic ALS=MDH1 DBV=JGI5.5 GN=MDH1 OS=Chlamydomonas reinhardtii SV=2 TOU=Cre	1	7	7	7	3	0	2	1	0	3	0	1	2	0	2	1	0	0	0	0	0	0	0	1	2	0	1	1	0	2	2	0	0	2	3	0	2	1	0	3	0	1	2	0
Cre03.g199000.t1.2	Cre03.g199000.t1.2	17	17	17	Cre03.g199000.t1.2 Phototropin ALS=PHT1 DBV=JGI5.5 GN=PHT1 OS=Chlamydomonas reinhardtii SV=2 TOU=Cre	1	17	17	17	3	2	0	4	4	4	2	4	7	6	3	4	4	5	6	4	5	2	5	4	10	6	6	7	4	4	7	1	5	5	3	2	0	4	4	4	2	4	7	6
Cre03.g199150.t1.2	Cre03.g199150.t1.2	2	2	2	Cre03.g199150.t1.2 None DBV=JGI5.5 OS=Chlamydomonas reinhardtii SV=2 TOU=Cre	1	2	2	2	0	0	0	0	0	0	0	0	0	0	0	0	0	0	1	2	1	0	1	0	0	1	0	0	0	0	0	1	2	1	0	0	0	0	0	0	0	0	0	0
Cre03.g199300.t1.2	Cre03.g199300.t1.2	8	8	8	Cre03.g199300.t1.2 None DBV=JGI5.5 OS=Chlamydomonas reinhardtii SV=2 TOU=Cre	1	8	8	8	3	3	1	2	1	3	3	3	3	1	2	2	2	1	3	2	3	4	2	2	3	3	2	3	2	2	1	3	3	4	3	3	1	2	1	3	3	3	3	1
Cre03.g199535.t1.1	Cre03.g199535.t1.1	2	2	2	Cre03.g199535.t1.1 Low molecular mass early light-induced protein DBV=JGI5.5 OS=Chlamydomonas reinhardtii SV=1 TOU=Cre	1	2	2	2	1	0	1	1	1	1	1	1	2	1	1	1	1	1	1	2	1	1	2	0	1	2	1	2	1	1	1	1	0	1	1	0	1	1	1	1	1	1	2	1
Cre03.g199647.t1.1	Cre03.g199647.t1.1	11	11	11	Cre03.g199647.t1.1 Eukaryotic translation initiation factor 4A ALS=EIF4A DBV=JGI5.5 GN=EIF4A OS=Chlamydomonas reinhardtii SV=1 TOU=Cre	1	11	11	11	4	2	3	2	5	3	3	2	4	1	4	4	2	3	5	2	3	2	5	4	5	5	7	5	3	6	3	5	4	4	4	2	3	2	5	3	3	2	4	1
Cre03.g199900.t1.2	Cre03.g199900.t1.2	4	4	4	Cre03.g199900.t1.2 Eukaryotic translation initiation factor 4E ALS=EIF4E DBV=JGI5.5 GN=EIF4E OS=Chlamydomonas reinhardtii SV=2 TOU=Cre	1	4	4	4	1	2	0	0	1	1	0	1	2	0	1	0	1	0	1	1	0	1	1	0	3	1	0	2	0	1	1	1	1	0	1	2	0	0	1	1	0	1	2	0
Cre03.g200250.t1.2	Cre03.g200250.t1.2	6	6	6	Cre03.g200250.t1.2 None DBV=JGI5.5 OS=Chlamydomonas reinhardtii SV=2 TOU=Cre	1	6	6	6	1	2	2	2	1	3	1	0	2	0	2	1	2	2	3	1	0	1	4	4	2	2	2	3	1	1	0	0	3	1	1	2	2	2	1	3	1	0	2	0
Cre03.g201100.t1.2	Cre03.g201100.t1.2	18	18	18	Cre03.g201100.t1.2 FtsH-like ATPase/metalloprotease DBV=JGI5.5 OS=Chlamydomonas reinhardtii SV=2 TOU=Cre	1	18	18	18	4	6	5	4	3	3	4	5	4	1	3	2	0	0	0	0	0	0	6	10	7	3	5	3	3	3	3	1	2	1	4	6	5	4	3	3	4	5	4	1
Cre03.g203450.t1.2	Cre03.g203450.t1.2	3	3	3	Cre03.g203450.t1.2 Ribosomal protein S21, component of cytosolic 80S ribosome and 40S small subunit ALS=RPS21 DBV=JGI5.5 GN=RPS21 OS=Chlamydomonas reinhardtii SV=2 TOU=Cre	1	3	3	3	0	1	1	0	0	0	0	0	2	0	0	1	0	0	1	1	0	1	0	1	2	2	1	1	0	0	1	1	1	1	0	1	1	0	0	0	0	0	2	0
Cre03.g203850.t1.2	Cre03.g203850.t1.2	1	1	1	Cre03.g203850.t1.2 ATP-sulfurylase ALS=ATS1 DBV=JGI5.5 GN=ATS1 OS=Chlamydomonas reinhardtii SV=2 TOU=Cre	1	1	1	1	0	0	1	1	0	0	0	0	0	0	0	0	0	0	1	1	0	0	0	0	1	0	0	1	0	0	1	0	0	0	0	0	1	1	0	0	0	0	0	0
Cre03.g204250.t1.2	Cre03.g204250.t1.2	15	15	15	Cre03.g204250.t1.2 S-Adenosyl homocysteine hydrolase ALS=SAH1 DBV=JGI5.5 GN=SAH1 OS=Chlamydomonas reinhardtii SV=2 TOU=Cre	1	15	15	15	4	2	1	8	3	9	4	3	6	4	4	5	8	3	7	8	3	5	4	5	6	9	7	8	5	4	4	9	7	8	4	2	1	8	3	9	4	3	6	4
Cre03.g204350.t1.2	Cre03.g204350.t1.2	5	5	5	Cre03.g204350.t1.2 Inactive subunit of chloroplast ClpP complex ALS=CLPR4 DBV=JGI5.5 GN=CLPR4 OS=Chlamydomonas reinhardtii SV=2 TOU=Cre	1	5	5	5	2	0	1	0	0	2	0	1	1	0	0	1	2	2	3	1	0	1	2	2	3	4	2	3	0	1	0	1	1	2	2	0	1	0	0	2	0	1	1	0
Cre03.g205809.t1.1	Cre03.g205809.t1.1	2	2	2	Cre03.g205809.t1.1 None DBV=JGI5.5 OS=Chlamydomonas reinhardtii SV=1 TOU=Cre	1	2	2	2	0	0	0	1	0	0	0	1	0	0	0	0	0	0	0	0	0	0	0	1	0	0	1	0	0	0	0	0	0	0	0	0	0	1	0	0	0	1	0	0
Cre03.g206600.t1.2	Cre03.g206600.t1.2	9	9	9	Cre03.g206600.t1.2 Acetohydroxyacid dehydratase ALS=AAD1 DBV=JGI5.5 GN=AAD1 OS=Chlamydomonas reinhardtii SV=2 TOU=Cre	1	9	9	9	6	2	2	5	4	3	2	2	2	1	1	1	3	3	2	3	2	0	3	2	2	3	3	4	2	3	3	2	2	2	6	2	2	5	4	3	2	2	2	1
Cre03.g206700.t1.1	Cre03.g206700.t1.1	6	6	6	Cre03.g206700.t1.1 None DBV=JGI5.5 OS=Chlamydomonas reinhardtii SV=1 TOU=Cre	1	6	6	6	0	0	0	0	0	0	1	3	5	0	0	0	0	0	0	0	0	0	0	0	0	0	0	0	0	0	0	0	0	0	0	0	0	0	0	0	1	3	5	0
Cre03.g207400.t1.2	Cre03.g207400.t1.2	8	8	8	Cre03.g207400.t1.2 None DBV=JGI5.5 OS=Chlamydomonas reinhardtii SV=2 TOU=Cre	1	8	8	8	0	0	0	0	0	0	0	0	0	0	0	0	2	0	1	0	0	0	1	1	3	2	3	0	0	0	2	0	0	0	0	0	0	0	0	0	0	0	0	0
Cre03.g209281.t1.1	Cre03.g209281.t1.1	2	2	2	Cre03.g209281.t1.1 None DBV=JGI5.5 OS=Chlamydomonas reinhardtii SV=1 TOU=Cre	1	2	2	2	0	0	0	0	0	0	0	0	0	0	0	0	0	0	1	0	0	1	0	0	0	0	1	1	0	0	0	0	0	0	0	0	0	0	0	0	0	0	0	0
Cre03.g211521.t1.1	Cre03.g211521.t1.1	2	2	2	Cre03.g211521.t1.1 Flagellar Associated Protein ALS=FAP165 DBV=JGI5.5 GN=FAP165 OS=Chlamydomonas reinhardtii SV=1 TOU=Cre	1	2	2	2	0	0	0	0	0	0	0	0	0	0	0	0	0	1	0	0	1	0	1	0	0	0	0	0	1	0	0	0	0	0	0	0	0	0	0	0	0	0	0	0
Cre04.g211800.t1.2	Cre04.g211800.t1.2	5	5	5	Cre04.g211800.t1.2 Ribosomal protein L23, component of cytosolic 80S ribosome and 60S large subunit ALS=RPL23 DBV=JGI5.5 GN=RPL23 OS=Chlamydomonas reinhardtii SV=2 TOU=Cre	1	5	5	5	2	2	2	3	2	3	0	1	3	1	2	3	1	2	4	1	3	3	2	3	2	1	3	3	3	3	3	2	3	3	2	2	2	3	2	3	0	1	3	1
Cre04.g214150.t1.1	Cre04.g214150.t1.1	17	17	17	Cre04.g214150.t1.1 Thiazole biosynthetic enzyme; THI4 regulatory protein ALS=THI4 DBV=JGI5.5 GN=THI4 OS=Chlamydomonas reinhardtii SV=1 TOU=Cre	1	17	17	17	11	10	10	8	10	9	11	9	11	6	12	7	14	13	14	11	9	9	14	15	16	12	14	13	12	13	15	10	11	10	11	10	10	8	10	9	11	9	11	6
Cre04.g214500.t1.1	Cre04.g214500.t1.1	4	4	4	Cre04.g214500.t1.1 Isocitrate dehydrogenase, NADP-dependent ALS=IDH3 DBV=JGI5.5 GN=IDH3 OS=Chlamydomonas reinhardtii SV=1 TOU=Cre	1	4	4	4	1	3	2	1	1	1	1	1	2	0	2	0	2	1	0	0	1	0	1	3	2	1	3	2	0	3	1	0	1	1	1	3	2	1	1	1	1	1	2	0
Cre04.g216600.t1.2	Cre04.g216600.t1.2	3	2	2	Cre04.g216600.t1.2 26S proteasome regulatory subunit ALS=RPT6 DBV=JGI5.5 GN=RPT6 OS=Chlamydomonas reinhardtii SV=2 TOU=Cre	1	3	2	2	0	0	0	1	0	1	0	0	0	0	1	1	0	0	0	0	1	0	0	1	0	1	0	0	0	0	1	1	1	0	0	0	0	0	0	0	0	0	0	0
Cre04.g217550.t1.1	Cre04.g217550.t1.1	9	9	9	Cre04.g217550.t1.1 Eukaryotic translation initiation factor 3, subunit C ALS=EIF3C DBV=JGI5.5 GN=EIF3C OS=Chlamydomonas reinhardtii SV=1 TOU=Cre	1	9	9	9	0	0	0	1	0	1	1	0	0	2	0	1	0	1	1	3	0	1	1	1	2	0	5	2	1	0	0	0	0	1	0	0	0	1	0	1	1	0	0	2
Cre04.g217800.t1.1	Cre04.g217800.t1.1	4	4	4	Cre04.g217800.t1.1 None DBV=JGI5.5 OS=Chlamydomonas reinhardtii SV=1 TOU=Cre	1	4	4	4	1	0	1	3	0	0	2	3	3	4	1	2	0	0	0	0	0	0	3	1	1	0	1	0	2	2	2	1	0	0	1	0	1	3	0	0	2	3	3	4
Cre04.g217921.t1.1	Cre04.g217921.t1.1	16	16	16	Cre04.g217921.t1.1 Beta subunit of COP-I complex ALS=COPB1 DBV=JGI5.5 GN=COPB1 OS=Chlamydomonas reinhardtii SV=1 TOU=Cre	1	16	16	16	4	4	3	5	5	4	4	5	6	6	4	5	6	7	10	10	5	11	9	6	7	8	8	6	7	8	5	8	9	5	4	4	3	5	5	4	4	5	6	6
Cre04.g217933.t1.1	Cre04.g217933.t1.1	4	4	4	Cre04.g217933.t1.1 None DBV=JGI5.5 OS=Chlamydomonas reinhardtii SV=1 TOU=Cre	1	4	4	4	0	4	1	2	1	0	0	0	0	0	1	2	0	1	3	1	1	0	0	1	1	1	0	2	1	0	2	0	0	1	0	4	1	2	1	0	0	0	0	0
Cre04.g217935.t1.1	Cre04.g217935.t1.1	1	1	1	Cre04.g217935.t1.1 None DBV=JGI5.5 OS=Chlamydomonas reinhardtii SV=1 TOU=Cre	1	1	1	1	0	0	0	1	0	0	0	1	0	0	0	0	0	0	0	0	0	0	0	0	0	0	0	1	0	0	0	0	0	0	0	0	0	1	0	0	0	1	0	0
Cre04.g218150.t1.2	Cre04.g218150.t1.2	4	4	4	Cre04.g218150.t1.2 None DBV=JGI5.5 OS=Chlamydomonas reinhardtii SV=2 TOU=Cre	1	4	4	4	2	3	2	2	3	4	1	1	2	1	2	0	0	2	1	1	2	1	2	1	2	2	2	1	2	2	2	1	2	2	2	3	2	2	3	4	1	1	2	1
Cre04.g220200.t3.1;Cre04.g220200.t1.2;Cre04.g220200.t2.1	Cre04.g220200.t3.1;Cre04.g220200.t1.2;Cre04.g220200.t2.1	14;14;13	14;14;13	14;14;13	Cre04.g220200.t3.1 None DBV=JGI5.5 OS=Chlamydomonas reinhardtii SV=1 TOU=Cre;Cre04.g220200.t1.2 None DBV=JGI5.5 OS=Chlamydomonas reinhardtii SV=2 TOU=Cre;Cre04.g220200.t2.1 None DBV=JGI5.5 OS=Chlamydomonas reinhardtii SV=1 TOU=Cre	3	14	14	14	5	2	1	3	2	5	2	2	4	3	2	1	1	1	1	0	0	1	10	6	7	3	7	8	6	5	4	3	6	2	5	2	1	3	2	5	2	2	4	3
Cre04.g221550.t1.2	Cre04.g221550.t1.2	4	4	4	Cre04.g221550.t1.2 None DBV=JGI5.5 OS=Chlamydomonas reinhardtii SV=2 TOU=Cre	1	4	4	4	0	1	0	1	1	0	0	0	0	2	2	1	0	0	0	1	1	1	0	0	1	0	1	2	1	0	0	2	1	2	0	1	0	1	1	0	0	0	0	2
Cre04.g222700.t1.2	Cre04.g222700.t1.2	32	32	32	Cre04.g222700.t1.2 None DBV=JGI5.5 OS=Chlamydomonas reinhardtii SV=2 TOU=Cre	1	32	32	32	11	9	6	8	10	13	18	12	12	13	9	9	13	12	18	8	9	10	12	7	13	11	12	13	9	10	8	10	10	11	11	9	6	8	10	13	18	12	12	13
Cre04.g222750.t1.1	Cre04.g222750.t1.1	10	1	1	Cre04.g222750.t1.1 Low-CO2-inducible chloroplast envelope protein ALS=CCP2 DBV=JGI5.5 GN=CCP2 OS=Chlamydomonas reinhardtii SV=1 TOU=Cre	1	10	1	1	6	6	6	6	9	8	0	3	1	1	4	2	3	6	6	4	7	5	0	0	0	1	0	1	5	5	5	4	5	5	0	0	0	1	0	0	0	0	0	0
Cre04.g223300.t1.2	Cre04.g223300.t1.2	14	14	5	Cre04.g223300.t1.2 Low-CO2-inducible chloroplast envelope protein ALS=CCP1 DBV=JGI5.5 GN=CCP1 OS=Chlamydomonas reinhardtii SV=2 TOU=Cre	1	14	14	5	9	8	8	8	13	10	0	4	2	1	6	2	3	8	8	5	10	6	0	0	0	1	0	1	7	7	5	6	5	6	9	8	8	8	13	10	0	4	2	1
Cre04.g223850.t1.2	Cre04.g223850.t1.2	8	8	8	Cre04.g223850.t1.2 Cytoplasmic DExD/H-box RNA helicase DBV=JGI5.5 OS=Chlamydomonas reinhardtii SV=2 TOU=Cre	1	8	8	8	2	2	4	2	3	3	1	2	3	0	2	1	3	2	2	2	4	2	2	0	1	3	1	2	1	4	1	1	2	1	2	2	4	2	3	3	1	2	3	0
Cre04.g224400.t1.1	Cre04.g224400.t1.1	1	1	1	Cre04.g224400.t1.1 None DBV=JGI5.5 OS=Chlamydomonas reinhardtii SV=1 TOU=Cre	1	1	1	1	0	0	1	0	1	1	1	1	1	1	1	0	1	0	1	0	1	0	1	0	1	1	1	1	0	1	1	0	0	0	0	0	1	0	1	1	1	1	1	1
Cre04.g225350.t2.1;Cre04.g225350.t1.1	Cre04.g225350.t2.1;Cre04.g225350.t1.1	12;12	12;12	12;12	Cre04.g225350.t2.1 None DBV=JGI5.5 OS=Chlamydomonas reinhardtii SV=1 TOU=Cre;Cre04.g225350.t1.1 None DBV=JGI5.5 OS=Chlamydomonas reinhardtii SV=1 TOU=Cre	2	12	12	12	1	0	0	0	0	1	4	7	9	6	4	4	0	0	0	0	0	0	0	0	0	0	0	0	0	0	0	0	0	0	1	0	0	0	0	1	4	7	9	6
Cre04.g227350.t1.1	Cre04.g227350.t1.1	2	2	2	Cre04.g227350.t1.1 NOT-complex component ALS=CCR4 DBV=JGI5.5 GN=CCR4 OS=Chlamydomonas reinhardtii SV=1 TOU=Cre	1	2	2	2	0	0	0	0	0	0	0	0	0	0	0	0	0	0	0	0	0	0	2	0	0	0	0	0	1	0	0	0	0	0	0	0	0	0	0	0	0	0	0	0
Cre04.g227900.t1.2	Cre04.g227900.t1.2	1	1	1	Cre04.g227900.t1.2 WD-repeat protein of flagellum central pair ALS=PF20 DBV=JGI5.5 GN=PF20 OS=Chlamydomonas reinhardtii SV=2 TOU=Cre	1	1	1	1	0	0	0	0	0	0	0	0	0	0	0	0	0	0	0	1	1	0	0	0	1	0	0	0	0	0	0	0	0	0	0	0	0	0	0	0	0	0	0	0
Cre04.g229000.t1.1	Cre04.g229000.t1.1	3	3	3	Cre04.g229000.t1.1 None DBV=JGI5.5 OS=Chlamydomonas reinhardtii SV=1 TOU=Cre	1	3	3	3	0	0	0	0	0	0	0	0	0	0	0	1	0	1	0	1	1	0	0	0	0	1	0	0	1	0	0	1	2	1	0	0	0	0	0	0	0	0	0	0
Cre04.g229300.t1.1	Cre04.g229300.t1.1	19	19	19	Cre04.g229300.t1.1 Rubisco activase ALS=RCA1 DBV=JGI5.5 GN=RCA1 OS=Chlamydomonas reinhardtii SV=1 TOU=Cre	1	19	19	19	7	9	3	9	7	6	6	7	8	3	5	7	5	5	8	9	9	3	8	9	10	11	10	5	8	7	5	6	8	7	7	9	3	9	7	6	6	7	8	3
Cre04.g231222.t2.1;Cre04.g231222.t1.1;Cre06.g309100.t1.2	Cre04.g231222.t2.1;Cre04.g231222.t1.1	12;12;1	12;12;1	12;12;1	Cre04.g231222.t2.1 Chaperonin 60A ALS=CPN60A DBV=JGI5.5 GN=CPN60A OS=Chlamydomonas reinhardtii SV=1 TOU=Cre;Cre04.g231222.t1.1 None DBV=JGI5.5 OS=Chlamydomonas reinhardtii SV=1 TOU=Cre	3	12	12	12	5	5	4	5	2	2	1	2	4	1	4	3	1	4	4	5	1	4	7	2	6	4	4	3	2	4	2	4	4	3	5	5	4	5	2	2	1	2	4	1
Cre04.g232104.t1.1	Cre04.g232104.t1.1	10	10	7	Cre04.g232104.t1.1 Light-harvesting complex II chlorophyll a/b binding protein M3 ALS=LHCBM3 DBV=JGI5.5 GN=LHCBM3 OS=Chlamydomonas reinhardtii SV=1 TOU=Cre	1	10	10	7	4	5	3	3	5	5	3	2	5	3	4	3	3	4	5	4	4	3	4	5	5	6	5	4	5	6	6	3	4	5	4	5	3	3	5	5	3	2	5	3
Cre05.g230850.t1.1	Cre05.g230850.t1.1	5	5	5	Cre05.g230850.t1.1 None DBV=JGI5.5 OS=Chlamydomonas reinhardtii SV=1 TOU=Cre	1	5	5	5	0	0	0	0	0	0	1	3	3	2	3	1	0	0	0	0	0	0	0	0	0	0	0	0	0	0	0	0	0	0	0	0	0	0	0	0	1	3	3	2
Cre05.g233305.t2.1;Cre05.g233305.t1.1	Cre05.g233305.t2.1;Cre05.g233305.t1.1	6;6	6;6	6;6	Cre05.g233305.t2.1 None DBV=JGI5.5 OS=Chlamydomonas reinhardtii SV=1 TOU=Cre;Cre05.g233305.t1.1 None DBV=JGI5.5 OS=Chlamydomonas reinhardtii SV=1 TOU=Cre	2	6	6	6	4	3	2	4	2	2	2	2	2	0	2	6	4	5	4	3	4	4	2	4	4	3	2	4	3	5	3	2	3	4	4	3	2	4	2	2	2	2	2	0
Cre05.g233350.t1.2	Cre05.g233350.t1.2	1	1	1	Cre05.g233350.t1.2 None DBV=JGI5.5 OS=Chlamydomonas reinhardtii SV=2 TOU=Cre	1	1	1	1	0	0	0	0	0	0	0	0	0	0	0	0	0	0	0	0	0	1	0	0	0	0	0	0	0	0	0	0	0	0	0	0	0	0	0	0	0	0	0	0
Cre05.g233800.t1.2	Cre05.g233800.t1.2	9	9	9	Cre05.g233800.t1.2 None DBV=JGI5.5 OS=Chlamydomonas reinhardtii SV=2 TOU=Cre	1	9	9	9	3	2	1	3	2	3	1	2	3	2	3	3	2	2	4	3	2	3	2	2	5	3	7	4	3	2	2	1	3	3	3	2	1	3	2	3	1	2	3	2
Cre05.g234550.t2.1;Cre05.g234550.t1.2	Cre05.g234550.t2.1;Cre05.g234550.t1.2	6;6	6;6	6;6	Cre05.g234550.t2.1 Fructose-1,6-bisphosphate aldolase ALS=FBA3 DBV=JGI5.5 GN=FBA3 OS=Chlamydomonas reinhardtii SV=1 TOU=Cre;Cre05.g234550.t1.2 Fructose-1,6-bisphosphate aldolase ALS=FBA3 DBV=JGI5.5 GN=FBA3 OS=Chlamydomonas reinhardtii SV=2 TOU=Cre	2	6	6	6	4	4	3	3	3	3	3	3	3	0	3	1	0	0	0	0	1	0	3	3	3	1	2	2	1	2	3	0	0	1	4	4	3	3	3	3	3	3	3	0
Cre05.g234637.t1.1	Cre05.g234637.t1.1	12	12	12	Cre05.g234637.t1.1 None DBV=JGI5.5 OS=Chlamydomonas reinhardtii SV=1 TOU=Cre	1	12	12	12	6	5	5	6	6	6	2	5	6	1	4	5	6	6	6	8	5	7	7	7	6	8	9	8	5	7	7	4	8	6	6	5	5	6	6	6	2	5	6	1
Cre05.g234639.t1.1	Cre05.g234639.t1.1	2	2	2	Cre05.g234639.t1.1 T-complex protein 1, delta subunit ALS=CCT4 DBV=JGI5.5 GN=CCT4 OS=Chlamydomonas reinhardtii SV=1 TOU=Cre	1	2	2	2	1	0	0	0	0	0	1	0	0	1	0	1	0	1	1	0	1	0	0	2	0	1	0	1	0	0	1	1	1	1	1	0	0	0	0	0	1	0	0	1
Cre05.g234700.t1.1	Cre05.g234700.t1.1	4	4	4	Cre05.g234700.t1.1 Pyruvate kinase ALS=PYK3 DBV=JGI5.5 GN=PYK3 OS=Chlamydomonas reinhardtii SV=1 TOU=Cre	1	4	4	4	0	0	0	0	1	0	0	1	0	1	1	0	1	0	0	1	1	0	0	0	0	0	0	0	0	0	0	0	0	0	0	0	0	0	1	0	0	1	0	1
Cre05.g235550.t1.1	Cre05.g235550.t1.1	2	2	2	Cre05.g235550.t1.1 None DBV=JGI5.5 OS=Chlamydomonas reinhardtii SV=1 TOU=Cre	1	2	2	2	0	1	0	0	0	1	0	0	0	0	0	0	0	0	0	0	0	0	0	0	0	0	0	0	0	0	0	0	0	0	0	1	0	0	0	1	0	0	0	0
Cre05.g237450.t1.2	Cre05.g237450.t1.2	6	6	6	Cre05.g237450.t1.2 Plastid-specific ribosomal protein 1 ALS=PSRP1 DBV=JGI5.5 GN=PSRP1 OS=Chlamydomonas reinhardtii SV=2 TOU=Cre	1	6	6	6	2	3	2	1	4	2	0	3	4	0	1	4	1	1	3	1	1	1	1	1	3	4	3	3	0	1	1	0	2	3	2	3	2	1	4	2	0	3	4	0
Cre05.g238332.t1.1	Cre05.g238332.t1.1	4	4	4	Cre05.g238332.t1.1 Photosystem I reaction center subunit II, 20 kDa ALS=PSAD DBV=JGI5.5 GN=PSAD OS=Chlamydomonas reinhardtii SV=1 TOU=Cre	1	4	4	4	0	1	1	2	1	2	2	1	1	0	1	2	1	1	2	1	2	1	2	2	3	2	3	3	2	1	2	1	2	1	0	1	1	2	1	2	2	1	1	0
Cre05.g239652.t1.1	Cre05.g239652.t1.1	3	3	3	Cre05.g239652.t1.1 None DBV=JGI5.5 OS=Chlamydomonas reinhardtii SV=1 TOU=Cre	1	3	3	3	0	0	0	0	0	0	0	2	2	0	1	0	0	0	0	0	0	0	0	0	0	0	0	0	0	0	0	0	0	0	0	0	0	0	0	0	0	2	2	0
Cre05.g240300.t1.1	Cre05.g240300.t1.1	3	3	3	Cre05.g240300.t1.1 None DBV=JGI5.5 OS=Chlamydomonas reinhardtii SV=1 TOU=Cre	1	3	3	3	0	0	0	2	1	1	0	1	1	1	0	1	1	1	1	1	1	1	1	1	1	2	1	2	2	1	1	2	1	2	0	0	0	2	1	1	0	1	1	1
Cre05.g240850.t1.2	Cre05.g240850.t1.2	6	6	6	Cre05.g240850.t1.2 Hydroxymethylpyrimidine phosphate synthase ALS=THIC DBV=JGI5.5 GN=THIC OS=Chlamydomonas reinhardtii SV=2 TOU=Cre	1	6	6	6	4	2	2	0	2	2	4	2	4	2	0	0	0	0	0	0	0	0	3	2	5	3	3	0	3	2	1	1	0	1	4	2	2	0	2	2	4	2	4	2
Cre05.g241850.t1.2	Cre05.g241850.t1.2	4	4	4	Cre05.g241850.t1.2 ATP citrate lyase, subunit A ALS=ACL1 DBV=JGI5.5 GN=ACL1 OS=Chlamydomonas reinhardtii SV=2 TOU=Cre	1	4	4	4	1	2	1	0	2	3	1	0	2	0	2	1	1	1	3	1	1	2	2	1	3	3	2	2	0	3	1	1	1	2	1	2	1	0	2	3	1	0	2	0
Cre05.g241950.t1.2	Cre05.g241950.t1.2	14	14	14	Cre05.g241950.t1.2 None DBV=JGI5.5 OS=Chlamydomonas reinhardtii SV=2 TOU=Cre	1	14	14	14	7	8	6	6	8	8	6	6	10	2	9	6	8	9	8	10	7	9	7	10	7	7	9	9	6	9	9	7	8	10	7	8	6	6	8	8	6	6	10	2
Cre05.g242000.t1.2	Cre05.g242000.t1.2	4	4	4	Cre05.g242000.t1.2 Magnesium chelatase subunit D ALS=CHLD DBV=JGI5.5 GN=CHLD OS=Chlamydomonas reinhardtii SV=2 TOU=Cre	1	4	4	4	0	0	0	0	0	0	0	0	2	0	0	0	2	1	1	0	0	0	1	0	1	2	0	0	0	0	0	0	0	0	0	0	0	0	0	0	0	0	2	0
Cre05.g242350.t1.2	Cre05.g242350.t1.2	4	4	4	Cre05.g242350.t1.2 None DBV=JGI5.5 OS=Chlamydomonas reinhardtii SV=2 TOU=Cre	1	4	4	4	0	1	0	2	0	0	0	0	1	0	1	0	0	0	1	1	0	0	0	0	1	1	1	1	0	0	1	2	1	0	0	1	0	2	0	0	0	0	1	0
Cre05.g243050.t1.2	Cre05.g243050.t1.2	4	4	4	Cre05.g243050.t1.2 Chloroplastic thioredoxin f2 DBV=JGI5.5 OS=Chlamydomonas reinhardtii SV=2 TOU=Cre	1	4	4	4	3	1	1	0	1	2	0	0	0	0	1	0	0	0	0	0	0	0	2	0	1	0	0	2	0	1	0	0	0	0	3	1	1	0	1	2	0	0	0	0
Cre05.g244050.t1.1	Cre05.g244050.t1.1	2	2	2	Cre05.g244050.t1.1 None DBV=JGI5.5 OS=Chlamydomonas reinhardtii SV=1 TOU=Cre	1	2	2	2	0	0	0	0	0	0	0	0	0	0	0	0	0	0	0	1	1	0	0	0	0	1	0	0	0	0	0	0	0	0	0	0	0	0	0	0	0	0	0	0
Cre05.g245950.t1.1	Cre05.g245950.t1.1	4	4	4	Cre05.g245950.t1.1 Dynamin-related GTPase ALS=DRP1 DBV=JGI5.5 GN=DRP1 OS=Chlamydomonas reinhardtii SV=1 TOU=Cre	1	4	4	4	1	1	0	1	1	1	0	1	1	1	1	0	0	0	2	3	1	1	1	1	1	1	3	2	0	0	0	0	2	1	1	1	0	1	1	1	0	1	1	1
Cre05.g247450.t1.2	Cre05.g247450.t1.2	19	19	19	Cre05.g247450.t1.2 Putative rhodanese-like protein ALS=CGL56 DBV=JGI5.5 GN=CGL56 OS=Chlamydomonas reinhardtii SV=2 TOU=Cre	1	19	19	19	2	2	0	1	3	0	0	1	2	0	1	0	0	0	0	0	1	0	6	8	8	4	7	4	16	11	6	3	5	10	2	2	0	1	3	0	0	1	2	0
Cre05.g248450.t1.2;Cre05.g248400.t1.2	Cre05.g248450.t1.2;Cre05.g248400.t1.2	11;11	11;11	11;11	Cre05.g248450.t1.2 Mitochondrial carbonic anhydrase ALS=CAH5 DBV=JGI5.5 GN=CAH5 OS=Chlamydomonas reinhardtii SV=2 TOU=Cre;Cre05.g248400.t1.2 Mitochondrial carbonic anhydrase, beta type ALS=CAH4 DBV=JGI5.5 GN=CAH4 OS=Chlamydomonas reinhardtii SV=2 TOU=Cre	2	11	11	11	3	4	4	2	3	5	1	2	5	0	0	3	5	4	6	1	2	3	0	4	2	0	1	0	3	6	7	1	2	3	3	4	4	2	3	5	1	2	5	0
Cre06.g250100.t1.2	Cre06.g250100.t1.2	31	31	27	Cre06.g250100.t1.2 Heat shock protein 70B ALS=HSP70B DBV=JGI5.5 GN=HSP70B OS=Chlamydomonas reinhardtii SV=2 TOU=Cre	1	31	31	27	9	9	8	5	6	5	6	6	8	8	9	3	7	7	10	10	9	8	17	12	20	20	18	12	12	9	9	7	10	9	9	9	8	5	6	5	6	6	8	8
Cre06.g250200.t1.2	Cre06.g250200.t1.2	24	24	24	Cre06.g250200.t1.2 S-adenosylmethionine synthetase DBV=JGI5.5 OS=Chlamydomonas reinhardtii SV=2 TOU=Cre	1	24	24	24	11	14	14	13	18	16	15	12	14	10	15	16	15	13	14	17	17	13	18	18	16	17	18	17	14	15	13	17	14	13	11	14	14	13	18	16	15	12	14	10
Cre06.g250300.t1.2	Cre06.g250300.t1.2	8	8	8	Cre06.g250300.t1.2 Cytoplasmic dynein 1b heavy chain (not an inner arm dynein) ALS=DHC1b DBV=JGI5.5 GN=DHC1b OS=Chlamydomonas reinhardtii SV=2 TOU=Cre	1	8	8	8	0	0	0	0	0	1	0	1	0	0	0	0	0	1	1	0	0	1	0	0	0	0	2	1	0	2	1	1	2	0	0	0	0	0	0	1	0	1	0	0
Cre06.g250902.t1.1	Cre06.g250902.t1.1	6	6	6	Cre06.g250902.t1.1 None DBV=JGI5.5 OS=Chlamydomonas reinhardtii SV=1 TOU=Cre	1	6	6	6	1	1	0	1	2	2	2	2	2	3	2	0	1	2	3	1	2	3	4	3	2	4	4	3	2	4	1	2	3	4	1	1	0	1	2	2	2	2	2	3
Cre06.g251350.t1.1	Cre06.g251350.t1.1	3	3	3	Cre06.g251350.t1.1 None DBV=JGI5.5 OS=Chlamydomonas reinhardtii SV=1 TOU=Cre	1	3	3	3	0	0	0	0	0	1	0	0	0	1	0	0	0	0	1	1	0	0	0	2	0	0	0	1	0	0	1	1	1	2	0	0	0	0	0	1	0	0	0	1
Cre06.g251450.t1.1	Cre06.g251450.t1.1	4	4	4	Cre06.g251450.t1.1 Quinolinate synthetase A ALS=NIC7 DBV=JGI5.5 GN=NIC7 OS=Chlamydomonas reinhardtii SV=1 TOU=Cre	1	4	4	4	0	0	0	0	1	1	0	0	0	0	0	0	0	1	0	1	0	0	0	0	0	0	1	1	0	0	1	0	0	1	0	0	0	0	1	1	0	0	0	0
Cre06.g252200.t1.2	Cre06.g252200.t1.2	3	3	3	Cre06.g252200.t1.2 Translocon at the outer envelope membrane of chloroplasts, 75 kD ALS=TOC34 DBV=JGI5.5 GN=TOC34 OS=Chlamydomonas reinhardtii SV=2 TOU=Cre	1	3	3	3	0	1	0	0	1	2	0	0	2	0	1	1	0	0	0	0	0	0	0	0	1	0	1	0	0	0	0	1	0	0	0	1	0	0	1	2	0	0	2	0
Cre06.g252550.t1.1;REV__Cre06.g283600.t1.2	Cre06.g252550.t1.1	33;1	33;1	33;1	Cre06.g252550.t1.1 Dihydrolipoamide acetyltransferase ALS=DLA3 DBV=JGI5.5 GN=DLA3 OS=Chlamydomonas reinhardtii SV=1 TOU=Cre	2	33	33	33	12	12	11	11	12	11	22	23	23	19	25	19	0	0	0	1	0	0	4	4	7	3	5	8	20	18	16	18	18	19	12	12	11	11	12	11	22	23	23	19
Cre06.g252650.t1.2	Cre06.g252650.t1.2	3	3	3	Cre06.g252650.t1.2 Isopropylmalate dehydratase, small subunit ALS=LEU1S DBV=JGI5.5 GN=LEU1S OS=Chlamydomonas reinhardtii SV=2 TOU=Cre	1	3	3	3	2	3	1	0	2	3	1	1	1	0	0	0	0	0	0	0	0	0	1	1	0	0	0	0	1	0	1	1	0	1	2	3	1	0	2	3	1	1	1	0
Cre06.g254400.t1.1	Cre06.g254400.t1.1	12	12	12	Cre06.g254400.t1.1 Fumarate hydratase ALS=FUM1 DBV=JGI5.5 GN=FUM1 OS=Chlamydomonas reinhardtii SV=1 TOU=Cre	1	12	12	12	4	2	0	3	1	8	2	1	2	4	3	3	5	0	2	4	2	1	3	0	2	3	5	4	2	1	2	1	1	4	4	2	0	3	1	8	2	1	2	4
Cre06.g257601.t1.2	Cre06.g257601.t1.2	2	2	2	Cre06.g257601.t1.2 2-cys peroxiredoxin, chloroplastic ALS=PRX1 DBV=JGI5.5 GN=PRX1 OS=Chlamydomonas reinhardtii SV=2 TOU=Cre	1	2	2	2	0	1	1	0	1	0	0	0	1	0	1	0	0	0	1	0	0	0	0	0	0	0	1	0	0	0	0	0	0	0	0	1	1	0	1	0	0	0	1	0
Cre06.g257850.t1.2	Cre06.g257850.t1.2	4	4	4	Cre06.g257850.t1.2 None DBV=JGI5.5 OS=Chlamydomonas reinhardtii SV=2 TOU=Cre	1	4	4	4	3	0	1	0	1	1	0	0	0	0	0	0	0	0	0	0	0	0	0	0	1	0	0	0	1	0	0	0	0	0	3	0	1	0	1	1	0	0	0	0
Cre06.g258700.t1.1	Cre06.g258700.t1.1	128	128	128	Cre06.g258700.t1.1 Pyruvate carboxylase ALS=PYC1 DBV=JGI5.5 GN=PYC1 OS=Chlamydomonas reinhardtii SV=1 TOU=Cre	1	128	128	128	91	86	77	89	83	92	89	84	89	87	86	80	84	88	92	89	90	89	94	91	92	88	96	91	91	89	89	93	90	89	91	86	77	89	83	92	89	84	89	87
;70456;70457;70458;70459;70460;70461;70462;70463;70464;70465;70466;70467;70468;70469;70470;70471;70472;70473;70474;70475;70476;70477;70478;70479;70480;70481;70482;70483;70484;70485;70486;70487;70488;70489;70490;70491;70492;70493;70494;70495;70496;70497;70498;70499;70500;70501;70502;70503;70504;70505;70506;70507;70508;70509;70510;70511;70512;70513;70514;70515;70516;70517;70518;70519;70520;70521;70…	2467;2468;2469;2470;2471;2472;2473;2474;2475;2476;2477;2478;2479;2480;2481;2482;2483;2484;2485;2486;2487;2488;2489;2490;2491;2492;2493;2494;2495;2496;2497;2498;2499;2500;2501;2502;2503;2504;2505;2506;2507;2508;2509;2510;2511;2512;2951;2952;2953;2954;2955;2956;2957;2958;2959;2960;2961;2962;2963;2964;2965;2966;2967;2968;2969;2970;2971;2972;2973;2974;2975;2976;2977;2978;2979;2980;2981;2982;2983;2984…
3;41784;41785;41786;41787;41788;41789;41790;41791;41792;41793;41794;41795;41796;41797;41798;41799;41800;41801;41802;41803;41804;41805;41806;41807;41808;41809;41810;41811;41812;41813;41814;41815;41816;41817;41818;41819;41820;41821;41822;41823;41824;41825;41826;41827;41828;41829;41830;41831;41832;41833;41834;41835;41836;41837;41838;41839;41840;41841;41842;41843;41844;41845;43722;43723;43724;43725;4…
6788;116789;116790;116791;116792;116793;116794;116795;116796;116797;116798;116799;116800;116801;116802;116803;116804;116805;116806;116807;116808;116809;116810;116811;116812;116813;116814;116815;116816;116817;116818;116819;116820;116821;116822;116823;116824;116825;116826;116827;116828;116829;116830;116831;116832;116833;116834;116835;116836;116837;116838;116839;116840;116841;116842;116843;116844;11…
3026;133027;133028;133029;133030;133031;133032;133033;133034;133035;133036;133037;133038;133039;133040;133041;133042;133043;133044;133045;133046;133047;133048;133049;133050;133051;133052;133053;133054;133055;133056;133057;133058;133059;133060;133061;133062;133063;133064;133065;133066;133067;133068;133069;133070;133071;133072;133073;133074;133075;133076;133077;133078;133079;133080;133081;133082;13…	2469;2506;2953;4211;4378;5057;5894;6002;6062;6602;6808;6895;7171;7218;9728;9950;12988;13182;13412;17276;19603;19627;19662;20810;20881;20916;21318;22835;23542;24390;24467;24703;25011;25054;26032;26553;26583;26849;27148;27162;27363;27382;27403;27605;28114;28167;29429;29560;31409;34433;34479;34512;35184;35326;39451;39546;40076;40140;41825;43741;44020;44080;45687;45776;46287;46637;46831;47280;47297;4…	339;340;341;342;343;344;345;346;347;348;349;350;351;352;353;354;355;356;357;358;359;360;361;362	53;101;108;117;137;192;235;302;314;319;338;373;422;583;595;650;677;714;751;829;850;864;874;877
Cre06.g258733.t2.1;Cre06.g258733.t1.1	Cre06.g258733.t2.1;Cre06.g258733.t1.1	13;13	13;13	13;13	Cre06.g258733.t2.1 None DBV=JGI5.5 OS=Chlamydomonas reinhardtii SV=1 TOU=Cre;Cre06.g258733.t1.1 None DBV=JGI5.5 OS=Chlamydomonas reinhardtii SV=1 TOU=Cre	2	13	13	13	4	4	2	4	0	3	3	2	5	4	0	2	3	3	4	5	7	3	4	3	5	5	8	4	5	3	6	4	3	4	4	4	2	4	0	3	3	2	5	4
Cre06.g258850.t1.2	Cre06.g258850.t1.2	2	2	2	Cre06.g258850.t1.2 None DBV=JGI5.5 OS=Chlamydomonas reinhardtii SV=2 TOU=Cre	1	2	2	2	0	0	0	1	0	0	0	0	0	0	1	0	0	0	0	0	0	0	0	0	0	0	0	0	1	0	0	0	0	0	0	0	0	1	0	0	0	0	0	0
Cre06.g259100.t1.1	Cre06.g259100.t1.1	15	15	15	Cre06.g259100.t1.1 None DBV=JGI5.5 OS=Chlamydomonas reinhardtii SV=1 TOU=Cre	1	15	15	15	3	3	0	4	2	3	0	2	2	1	3	0	0	0	0	0	0	0	6	6	5	7	5	2	4	2	5	0	2	2	3	3	0	4	2	3	0	2	2	1
Cre06.g259150.t1.2	Cre06.g259150.t1.2	16	15	15	Cre06.g259150.t1.2 Mitochondrial translation factor Tu ALS=EFG8 DBV=JGI5.5 GN=EFG8 OS=Chlamydomonas reinhardtii SV=2 TOU=Cre	1	16	15	15	5	10	5	8	6	7	4	4	6	3	5	4	7	5	5	6	6	4	7	10	8	8	10	6	3	8	5	3	5	5	4	9	4	7	5	6	3	3	5	2
Cre06.g259900.t1.2	Cre06.g259900.t1.2	19	19	19	Cre06.g259900.t1.2 Chloroplast ATP synthase gamma chain ALS=ATPC DBV=JGI5.5 GN=ATPC OS=Chlamydomonas reinhardtii SV=2 TOU=Cre	1	19	19	19	7	7	5	7	6	9	7	6	10	5	5	10	9	7	9	9	6	6	10	5	8	12	10	11	10	10	9	8	11	10	7	7	5	7	6	9	7	6	10	5
Cre06.g260450.t1.2	Cre06.g260450.t1.2	2	2	2	Cre06.g260450.t1.2 2-oxoglutarate/malate translocator ALS=LCI20 DBV=JGI5.5 GN=LCI20 OS=Chlamydomonas reinhardtii SV=2 TOU=Cre	1	2	2	2	0	1	1	0	0	0	0	0	1	0	1	1	0	1	0	0	0	0	0	1	0	0	0	0	0	0	1	1	0	1	0	1	1	0	0	0	0	0	1	0
Cre06.g261000.t1.2	Cre06.g261000.t1.2	2	2	2	Cre06.g261000.t1.2 10 kDa photosystem II polypeptide ALS=PSBR DBV=JGI5.5 GN=PSBR OS=Chlamydomonas reinhardtii SV=2 TOU=Cre	1	2	2	2	0	0	0	1	1	1	1	0	0	0	0	1	0	0	1	0	0	1	2	2	1	1	1	1	1	0	2	0	1	1	0	0	0	1	1	1	1	0	0	0
Cre06.g261500.t1.2	Cre06.g261500.t1.2	1	1	1	Cre06.g261500.t1.2 None DBV=JGI5.5 OS=Chlamydomonas reinhardtii SV=2 TOU=Cre	1	1	1	1	1	0	0	0	0	0	0	0	1	0	1	0	0	0	1	0	0	0	1	0	0	0	0	1	0	0	0	0	0	1	1	0	0	0	0	0	0	0	1	0
Cre06.g261750.t1.2	Cre06.g261750.t1.2	4	4	4	Cre06.g261750.t1.2 None DBV=JGI5.5 OS=Chlamydomonas reinhardtii SV=2 TOU=Cre	1	4	4	4	0	0	0	1	0	0	0	0	0	0	0	0	0	0	0	0	0	0	0	2	2	0	0	1	1	1	0	1	0	0	0	0	0	1	0	0	0	0	0	0
Cre06.g263250.t1.1	Cre06.g263250.t1.1	3	3	3	Cre06.g263250.t1.1 None DBV=JGI5.5 OS=Chlamydomonas reinhardtii SV=1 TOU=Cre	1	3	3	3	1	0	0	1	0	0	1	2	3	3	1	1	0	0	0	0	1	0	0	1	1	0	0	1	1	1	1	0	0	1	1	0	0	1	0	0	1	2	3	3
Cre06.g263450.t1.2;Cre12.g498600.t1.2;Cre06.g263450.t2.1	Cre06.g263450.t1.2;Cre12.g498600.t1.2;Cre06.g263450.t2.1	44;44;39	44;44;39	44;44;39	Cre06.g263450.t1.2 None DBV=JGI5.5 OS=Chlamydomonas reinhardtii SV=2 TOU=Cre;Cre12.g498600.t1.2 Eukaryotic translation elongation factor 1 alpha DBV=JGI5.5 OS=Chlamydomonas reinhardtii SV=2 TOU=Cre;Cre06.g263450.t2.1 None DBV=JGI5.5 OS=Chlamydomonas reinha	3	44	44	44	24	30	25	29	33	28	24	26	31	24	30	30	23	23	22	30	30	27	28	27	28	30	33	29	25	22	22	28	28	25	24	30	25	29	33	28	24	26	31	24
Cre06.g264050.t1.2	Cre06.g264050.t1.2	2	2	2	Cre06.g264050.t1.2 None DBV=JGI5.5 OS=Chlamydomonas reinhardtii SV=2 TOU=Cre	1	2	2	2	0	0	0	0	0	0	0	0	0	0	0	1	0	0	1	0	0	0	0	0	0	0	0	1	0	1	0	0	0	0	0	0	0	0	0	0	0	0	0	0
Cre06.g264350.t1.2	Cre06.g264350.t1.2	6	6	6	Cre06.g264350.t1.2 Plastid ribosomal protein L13 ALS=PRPL13 DBV=JGI5.5 GN=PRPL13 OS=Chlamydomonas reinhardtii SV=2 TOU=Cre	1	6	6	6	2	2	3	1	2	4	2	0	2	0	2	2	1	1	4	2	3	3	1	2	3	3	3	2	2	3	2	1	1	2	2	2	3	1	2	4	2	0	2	0
Cre06.g265100.t1.1	Cre06.g265100.t1.1	2	2	2	Cre06.g265100.t1.1 None DBV=JGI5.5 OS=Chlamydomonas reinhardtii SV=1 TOU=Cre	1	2	2	2	2	0	0	1	2	0	1	0	1	0	0	0	0	0	0	0	0	0	1	1	1	1	0	0	1	0	1	0	0	1	2	0	0	1	2	0	1	0	1	0
Cre06.g265800.t1.2	Cre06.g265800.t1.2	6	6	6	Cre06.g265800.t1.2 Plastid ribosomal protein L28 ALS=PRPL28 DBV=JGI5.5 GN=PRPL28 OS=Chlamydomonas reinhardtii SV=2 TOU=Cre	1	6	6	6	1	3	1	2	1	3	1	2	3	0	2	2	2	1	3	3	3	3	2	3	4	2	4	4	2	5	3	1	2	3	1	3	1	2	1	3	1	2	3	0
Cre06.g267150.t1.2	Cre06.g267150.t1.2	3	3	3	Cre06.g267150.t1.2 None DBV=JGI5.5 OS=Chlamydomonas reinhardtii SV=2 TOU=Cre	1	3	3	3	0	0	0	1	0	0	0	0	0	0	0	0	1	1	0	0	1	1	0	0	0	0	0	1	1	0	0	0	0	0	0	0	0	1	0	0	0	0	0	0
Cre06.g268800.t1.2	Cre06.g268800.t1.2	3	3	3	Cre06.g268800.t1.2 Intraflagellar transport protein 139 ALS=IFT139 DBV=JGI5.5 GN=IFT139 OS=Chlamydomonas reinhardtii SV=2 TOU=Cre	1	3	3	3	0	0	0	0	0	0	0	0	0	0	0	0	0	0	1	0	0	0	0	0	0	0	2	0	0	0	0	0	1	0	0	0	0	0	0	0	0	0	0	0
Cre06.g269050.t1.2;Cre09.g410250.t1.1	Cre06.g269050.t1.2	59;1	59;1	59;1	Cre06.g269050.t1.2 None DBV=JGI5.5 OS=Chlamydomonas reinhardtii SV=2 TOU=Cre	2	59	59	59	29	30	13	24	27	28	23	20	24	21	19	15	2	3	2	5	1	3	43	36	33	36	34	33	43	34	41	29	29	39	29	30	13	24	27	28	23	20	24	21
Cre06.g269450.t1.2	Cre06.g269450.t1.2	3	3	3	Cre06.g269450.t1.2 Eukaryotic translation initiation factor 3, subunit G ALS=EIF3G DBV=JGI5.5 GN=EIF3G OS=Chlamydomonas reinhardtii SV=2 TOU=Cre	1	3	3	3	0	1	0	0	0	0	1	3	1	0	1	2	0	0	0	0	0	0	0	0	0	0	0	0	0	0	1	0	0	0	0	1	0	0	0	0	1	3	1	0
Cre06.g269650.t1.2;Cre06.g269601.t1.1	Cre06.g269650.t1.2	3;1	3;1	3;1	Cre06.g269650.t1.2 None DBV=JGI5.5 OS=Chlamydomonas reinhardtii SV=2 TOU=Cre	2	3	3	3	2	2	0	0	1	0	0	0	0	0	0	0	0	0	0	0	0	0	0	0	1	0	0	0	0	0	0	0	0	0	2	2	0	0	1	0	0	0	0	0
Cre06.g269950.t1.2	Cre06.g269950.t1.2	7	7	7	Cre06.g269950.t1.2 Protein involved in ubiquitin-dependent degradation of ER-bound substrates ALS=CDC48 DBV=JGI5.5 GN=CDC48 OS=Chlamydomonas reinhardtii SV=2 TOU=Cre	1	7	7	7	0	0	0	0	0	1	1	1	0	2	0	1	1	0	0	2	0	3	0	0	2	2	0	2	1	1	3	0	2	0	0	0	0	0	0	1	1	1	0	2
Cre06.g272650.t1.2	Cre06.g272650.t1.2	1	1	1	Cre06.g272650.t1.2 Light-harvesting protein of photosystem I ALS=LHCA8 DBV=JGI5.5 GN=LHCA8 OS=Chlamydomonas reinhardtii SV=2 TOU=Cre	1	1	1	1	0	0	0	0	0	0	0	0	0	0	0	0	1	0	1	0	0	1	1	0	0	0	0	1	0	0	1	0	0	1	0	0	0	0	0	0	0	0	0	0
Cre06.g272800.t1.2	Cre06.g272800.t1.2	11	11	11	Cre06.g272800.t1.2 Ribosomal protein S8, component of cytosolic 80S ribosome and 40S small subunit ALS=RPS8 DBV=JGI5.5 GN=RPS8 OS=Chlamydomonas reinhardtii SV=2 TOU=Cre	1	11	11	11	1	5	6	2	4	5	2	1	6	0	5	5	2	4	8	2	6	4	3	4	4	1	5	6	1	6	4	2	0	4	1	5	6	2	4	5	2	1	6	0
Cre06.g272850.t1.2	Cre06.g272850.t1.2	7	7	7	Cre06.g272850.t1.2 Plastid ribosomal protein L10 ALS=PRPL10 DBV=JGI5.5 GN=PRPL10 OS=Chlamydomonas reinhardtii SV=2 TOU=Cre	1	7	7	7	1	3	1	0	1	2	1	3	2	0	3	4	1	3	4	4	3	3	1	4	4	1	4	2	0	2	2	0	0	2	1	3	1	0	1	2	1	3	2	0
Cre06.g272950.t1.1	Cre06.g272950.t1.1	6	6	6	Cre06.g272950.t1.1 Ribosomal protein S18, component of cytosolic 80S ribosome and 40S small subunit ALS=RPS18 DBV=JGI5.5 GN=RPS18 OS=Chlamydomonas reinhardtii SV=1 TOU=Cre	1	6	6	6	1	1	1	2	3	1	1	2	3	0	0	2	1	2	3	2	0	3	1	1	4	4	3	3	0	1	1	1	2	2	1	1	1	2	3	1	1	2	3	0
Cre06.g273300.t1.2	Cre06.g273300.t1.2	4	4	4	Cre06.g273300.t1.2 None DBV=JGI5.5 OS=Chlamydomonas reinhardtii SV=2 TOU=Cre	1	4	4	4	0	0	1	0	1	0	0	1	1	0	1	0	1	1	0	1	1	1	1	0	1	0	3	0	1	0	0	0	1	0	0	0	1	0	1	0	0	1	1	0
Cre06.g273600.t1.2	Cre06.g273600.t1.2	5	5	5	Cre06.g273600.t1.2 Ribosomal protein S27a, component of cytosolic 80S ribosome and 40S small subunit ALS=RPS27a DBV=JGI5.5 GN=RPS27a OS=Chlamydomonas reinhardtii SV=2 TOU=Cre	1	5	5	5	1	3	3	3	3	4	4	4	4	1	4	3	4	3	3	4	3	4	2	2	4	4	3	4	3	5	2	2	2	3	1	3	3	3	3	4	4	4	4	1
Cre06.g273700.t1.2	Cre06.g273700.t1.2	3	3	3	Cre06.g273700.t1.2 None DBV=JGI5.5 OS=Chlamydomonas reinhardtii SV=2 TOU=Cre	1	3	3	3	0	1	1	0	0	0	0	0	1	0	1	0	0	1	1	0	0	1	2	0	1	0	0	1	1	0	1	0	0	1	0	1	1	0	0	0	0	0	1	0
Cre06.g273750.t1.1	Cre06.g273750.t1.1	5	5	5	Cre06.g273750.t1.1 Chloroplast sulfate transporter ALS=SUA1 DBV=JGI5.5 GN=SUA1 OS=Chlamydomonas reinhardtii SV=1 TOU=Cre	1	5	5	5	0	1	0	1	3	2	0	0	1	0	0	1	0	0	0	0	0	1	1	0	1	1	2	2	0	0	0	1	1	1	0	1	0	1	3	2	0	0	1	0
Cre06.g274700.t1.1	Cre06.g274700.t1.1	1	1	1	Cre06.g274700.t1.1 None DBV=JGI5.5 OS=Chlamydomonas reinhardtii SV=1 TOU=Cre	1	1	1	1	0	1	0	0	0	0	0	1	0	0	0	0	0	0	0	1	0	0	0	0	1	0	1	1	0	0	0	0	0	0	0	1	0	0	0	0	0	1	0	0
Cre06.g278098.t1.1	Cre06.g278098.t1.1	70	70	70	Cre06.g278098.t1.1 Methylcrotonoyl-CoA carboxylase alpha subunit ALS=MCC1 DBV=JGI5.5 GN=MCC1 OS=Chlamydomonas reinhardtii SV=1 TOU=Cre	1	70	70	70	46	42	44	50	47	51	43	44	39	44	43	34	49	50	48	46	50	45	36	36	45	39	43	36	49	42	47	44	44	52	46	42	44	50	47	51	43	44	39	44
Cre06.g278135.t1.1	Cre06.g278135.t1.1	8	8	8	Cre06.g278135.t1.1 Ribosomal protein L21, component of cytosolic 80S ribosome and 60S large subunit ALS=RPL21 DBV=JGI5.5 GN=RPL21 OS=Chlamydomonas reinhardtii SV=1 TOU=Cre	1	8	8	8	3	4	4	2	5	4	1	2	7	0	3	4	5	2	6	1	2	6	3	3	4	2	5	5	5	4	4	2	3	4	3	4	4	2	5	4	1	2	7	0
Cre06.g278148.t1.1	Cre06.g278148.t1.1	2	2	2	Cre06.g278148.t1.1 None DBV=JGI5.5 OS=Chlamydomonas reinhardtii SV=1 TOU=Cre	1	2	2	2	0	0	0	0	0	1	0	1	0	0	0	0	0	0	0	0	1	1	0	0	1	0	0	1	1	0	1	0	0	2	0	0	0	0	0	1	0	1	0	0
Cre06.g278169.t1.1	Cre06.g278169.t1.1	2	2	2	Cre06.g278169.t1.1 None DBV=JGI5.5 OS=Chlamydomonas reinhardtii SV=1 TOU=Cre	1	2	2	2	1	1	0	0	0	0	0	0	0	0	0	0	0	0	0	1	0	0	0	0	0	1	0	0	0	0	0	0	2	0	1	1	0	0	0	0	0	0	0	0
Cre06.g278185.t1.1;Cre07.g357200.t1.2	Cre06.g278185.t1.1;Cre07.g357200.t1.2	17;14	17;14	17;14	Cre06.g278185.t1.1 UDP-glucose dehydrogenase ALS=UGD2 DBV=JGI5.5 GN=UGD2 OS=Chlamydomonas reinhardtii SV=1 TOU=Cre;Cre07.g357200.t1.2 UDP-glucose dehydrogenase ALS=UGD1 DBV=JGI5.5 GN=UGD1 OS=Chlamydomonas reinhardtii SV=2 TOU=Cre	2	17	17	17	5	6	3	6	6	6	5	5	8	6	8	7	8	6	8	10	7	8	10	9	7	10	9	9	8	5	4	7	5	7	5	6	3	6	6	6	5	5	8	6
Cre06.g278210.t1.1	Cre06.g278210.t1.1	5	5	5	Cre06.g278210.t1.1 Phosphoglucomutase ALS=GPM1 DBV=JGI5.5 GN=GPM1 OS=Chlamydomonas reinhardtii SV=1 TOU=Cre	1	5	5	5	1	1	1	2	1	0	1	2	1	2	2	0	0	0	1	1	0	1	2	0	1	3	0	3	0	2	2	3	1	0	1	1	1	2	1	0	1	2	1	2
Cre06.g278221.t1.1	Cre06.g278221.t1.1	3	3	3	Cre06.g278221.t1.1 Trehalose-6-phosphate synthase/phosphatase ALS=TPS1 DBV=JGI5.5 GN=TPS1 OS=Chlamydomonas reinhardtii SV=1 TOU=Cre	1	3	3	3	1	0	0	1	0	1	0	0	1	0	0	0	0	1	1	2	0	0	1	1	2	1	2	1	1	1	1	1	2	1	1	0	0	1	0	1	0	0	1	0
Cre06.g278236.t1.1	Cre06.g278236.t1.1	1	1	1	Cre06.g278236.t1.1 Ubiquinone/menaquinone biosynthesis methyltransferase DBV=JGI5.5 OS=Chlamydomonas reinhardtii SV=1 TOU=Cre	1	1	1	1	0	0	0	1	1	0	1	0	0	0	0	0	0	0	0	0	0	0	0	1	1	0	0	0	1	0	0	0	0	0	0	0	0	1	1	0	1	0	0	0
Cre06.g278239.t2.1;Cre06.g278239.t1.1	Cre06.g278239.t2.1;Cre06.g278239.t1.1	6;6	6;6	6;6	Cre06.g278239.t2.1 Serine/arginine-rich pre-mRNA splicing factor DBV=JGI5.5 OS=Chlamydomonas reinhardtii SV=1 TOU=Cre;Cre06.g278239.t1.1 Serine/arginine-rich pre-mRNA splicing factor DBV=JGI5.5 OS=Chlamydomonas reinhardtii SV=1 TOU=Cre	2	6	6	6	2	2	2	1	3	4	0	0	0	1	3	3	3	2	2	1	2	2	1	2	2	2	3	1	1	3	1	2	3	2	2	2	2	1	3	4	0	0	0	1
Cre06.g278255.t1.1	Cre06.g278255.t1.1	11	11	11	Cre06.g278255.t1.1 None DBV=JGI5.5 OS=Chlamydomonas reinhardtii SV=1 TOU=Cre	1	11	11	11	0	3	0	0	1	3	1	3	4	4	1	1	0	0	0	0	0	0	3	2	1	0	1	1	1	0	0	0	2	0	0	3	0	0	1	3	1	3	4	4
Cre06.g278750.t1.2	Cre06.g278750.t1.2	7	7	7	Cre06.g278750.t1.2 Uncoupling protein ALS=UCP1 DBV=JGI5.5 GN=UCP1 OS=Chlamydomonas reinhardtii SV=2 TOU=Cre	1	7	7	7	2	1	4	1	0	2	0	1	4	0	2	1	2	2	3	1	2	3	1	2	0	1	3	2	1	3	1	2	0	3	2	1	4	1	0	2	0	1	4	0
Cre06.g280050.t1.2	Cre06.g280050.t1.2	8	8	8	Cre06.g280050.t1.2 Single-stranded RNA 5\->3\ exonuclease ALS=XRN1 DBV=JGI5.5 GN=XRN1 OS=Chlamydomonas reinhardtii SV=2 TOU=Cre	1	8	8	8	0	0	0	0	0	0	1	4	4	0	1	2	0	0	0	0	0	0	0	0	0	0	0	0	0	0	0	0	0	0	0	0	0	0	0	0	1	4	4	0
Cre06.g280950.t1.2	Cre06.g280950.t1.2	6	6	6	Cre06.g280950.t1.2 Pyruvate kinase ALS=PYK2 DBV=JGI5.5 GN=PYK2 OS=Chlamydomonas reinhardtii SV=2 TOU=Cre	1	6	6	6	1	0	0	4	2	1	0	1	2	1	0	1	1	0	2	2	2	0	1	1	2	2	0	3	1	0	1	1	2	2	1	0	0	4	2	1	0	1	2	1
Cre06.g282000.t2.1;Cre06.g282000.t1.1	Cre06.g282000.t2.1;Cre06.g282000.t1.1	9;9	9;9	9;9	Cre06.g282000.t2.1 Soluble starch synthase III ALS=SSS3 DBV=JGI5.5 GN=SSS3 OS=Chlamydomonas reinhardtii SV=1 TOU=Cre;Cre06.g282000.t1.1 Soluble starch synthase III ALS=SSS3 DBV=JGI5.5 GN=SSS3 OS=Chlamydomonas reinhardtii SV=1 TOU=Cre	2	9	9	9	2	1	3	3	3	4	3	2	3	2	2	2	0	0	2	1	1	0	3	2	3	2	4	2	1	0	0	1	1	2	2	1	3	3	3	4	3	2	3	2
Cre06.g282500.t1.2	Cre06.g282500.t1.2	9	9	9	Cre06.g282500.t1.2 Ribosomal protein L23a, component of cytosolic 80S ribosome and 60S large subunit ALS=RPL23a DBV=JGI5.5 GN=RPL23a OS=Chlamydomonas reinhardtii SV=2 TOU=Cre	1	9	9	9	0	4	1	2	1	2	0	1	5	0	4	1	1	2	5	2	0	1	1	5	7	2	4	4	1	4	5	0	1	3	0	4	1	2	1	2	0	1	5	0
Cre06.g282800.t1.2	Cre06.g282800.t1.2	8	8	8	Cre06.g282800.t1.2 Isocitrate lyase ALS=ICL1 DBV=JGI5.5 GN=ICL1 OS=Chlamydomonas reinhardtii SV=2 TOU=Cre	1	8	8	8	2	3	3	0	1	4	3	4	6	0	0	1	5	2	2	2	0	1	4	3	4	2	2	1	3	4	4	0	0	1	2	3	3	0	1	4	3	4	6	0
Cre06.g283050.t1.2	Cre06.g283050.t1.2	4	4	4	Cre06.g283050.t1.2 Light-harvesting protein of photosystem I ALS=LHCA1 DBV=JGI5.5 GN=LHCA1 OS=Chlamydomonas reinhardtii SV=2 TOU=Cre	1	4	4	4	1	1	1	1	1	1	0	2	0	0	0	1	0	0	2	0	1	1	2	1	0	2	1	2	0	1	1	1	1	1	1	1	1	1	1	1	0	2	0	0
Cre06.g284750.t1.2	Cre06.g284750.t1.2	3	3	3	Cre06.g284750.t1.2 Elongation factor-like protein ALS=EFG3 DBV=JGI5.5 GN=EFG3 OS=Chlamydomonas reinhardtii SV=2 TOU=Cre	1	3	3	3	0	0	0	0	0	1	0	0	1	1	2	0	0	0	0	2	0	0	1	1	0	2	1	1	0	0	0	1	0	2	0	0	0	0	0	1	0	0	1	1
Cre06.g285250.t1.2;Cre06.g284250.t1.2;Cre06.g283950.t1.2;Cre01.g066917.t1.1;Cre06.g284200.t1.2	Cre06.g285250.t1.2;Cre06.g284250.t1.2;Cre06.g283950.t1.2	9;8;8;3;2	6;5;5;0;0	6;5;5;0;0	Cre06.g285250.t1.2 Chloropyll a/b binding protein of LHCII type I, chloroplast precursor ALS=LHCBM6 DBV=JGI5.5 GN=LHCBM6 OS=Chlamydomonas reinhardtii SV=2 TOU=Cre;Cre06.g284250.t1.2 Chlorophyll a/b binding protein of LHCII ALS=LHCBM8 DBV=JGI5.5 GN=LHCBM8 O	5	9	6	6	4	6	4	3	5	5	4	3	6	3	6	4	4	5	6	4	5	4	4	6	6	5	6	5	5	6	5	4	4	5	2	3	3	2	3	3	3	2	4	2
Cre06.g286000.t1.2	Cre06.g286000.t1.2	1	1	1	Cre06.g286000.t1.2 None DBV=JGI5.5 OS=Chlamydomonas reinhardtii SV=2 TOU=Cre	1	1	1	1	0	0	0	0	0	0	0	0	0	0	0	0	0	0	0	0	0	0	0	1	0	1	0	1	0	0	0	0	0	0	0	0	0	0	0	0	0	0	0	0
Cre06.g288800.t1.2	Cre06.g288800.t1.2	5	5	5	Cre06.g288800.t1.2 None DBV=JGI5.5 OS=Chlamydomonas reinhardtii SV=2 TOU=Cre	1	5	5	5	2	0	3	1	2	1	0	0	1	0	2	0	0	0	0	0	0	0	4	2	0	2	2	1	1	2	0	0	1	1	2	0	3	1	2	1	0	0	1	0
Cre06.g289550.t1.2	Cre06.g289550.t1.2	3	3	3	Cre06.g289550.t1.2 Ribosomal protein L32, component of cytosolic 80S ribosome and 60S large subunit ALS=RPL32 DBV=JGI5.5 GN=RPL32 OS=Chlamydomonas reinhardtii SV=2 TOU=Cre	1	3	3	3	1	1	2	0	1	1	0	2	1	0	1	2	1	0	2	1	2	1	2	2	2	1	1	2	1	1	2	0	1	1	1	1	2	0	1	1	0	2	1	0
Cre06.g290950.t1.2	Cre06.g290950.t1.2	9	9	9	Cre06.g290950.t1.2 Ribosomal protein S5, component of cytosolic 80S ribosome and 40S small subunit ALS=RPS5 DBV=JGI5.5 GN=RPS5 OS=Chlamydomonas reinhardtii SV=2 TOU=Cre	1	9	9	9	4	4	3	3	2	3	3	2	3	2	3	2	3	2	2	2	3	4	3	5	6	2	3	3	1	3	3	2	2	4	4	4	3	3	2	3	3	2	3	2
Cre06.g291150.t1.1	Cre06.g291150.t1.1	2	2	2	Cre06.g291150.t1.1 None DBV=JGI5.5 OS=Chlamydomonas reinhardtii SV=1 TOU=Cre	1	2	2	2	0	0	0	0	0	0	0	0	0	0	0	0	0	0	0	1	0	0	0	0	0	0	0	1	0	0	0	0	2	1	0	0	0	0	0	0	0	0	0	0
Cre06.g292400.t1.1	Cre06.g292400.t1.1	2	2	2	Cre06.g292400.t1.1 None DBV=JGI5.5 OS=Chlamydomonas reinhardtii SV=1 TOU=Cre	1	2	2	2	0	0	0	0	0	0	0	0	0	0	0	0	0	0	0	0	0	0	0	0	0	0	0	0	0	1	0	0	0	1	0	0	0	0	0	0	0	0	0	0
Cre06.g294950.t1.1	Cre06.g294950.t1.1	3	3	3	Cre06.g294950.t1.1 None DBV=JGI5.5 OS=Chlamydomonas reinhardtii SV=1 TOU=Cre	1	3	3	3	0	1	0	0	1	1	0	0	0	0	0	0	0	0	0	0	0	0	0	0	1	0	0	1	0	0	0	0	0	1	0	1	0	0	1	1	0	0	0	0
Cre06.g295700.t1.1	Cre06.g295700.t1.1	2	2	2	Cre06.g295700.t1.1 Minichromosome maintenance protein ALS=MCM3 DBV=JGI5.5 GN=MCM3 OS=Chlamydomonas reinhardtii SV=1 TOU=Cre	1	2	2	2	0	0	0	1	0	0	0	0	0	0	0	0	0	0	0	0	0	0	0	1	0	1	0	1	1	0	0	0	0	1	0	0	0	1	0	0	0	0	0	0
Cre06.g298350.t1.2	Cre06.g298350.t1.2	12	12	12	Cre06.g298350.t1.2 Flagellar Associated Protein ALS=FAP224 DBV=JGI5.5 GN=FAP224 OS=Chlamydomonas reinhardtii SV=2 TOU=Cre	1	12	12	12	5	6	6	6	7	7	4	5	5	1	6	5	5	5	6	4	6	4	5	7	5	4	7	6	4	7	6	6	3	7	5	6	6	6	7	7	4	5	5	1
Cre06.g298600.t1.2	Cre06.g298600.t1.2	1	1	1	Cre06.g298600.t1.2 None DBV=JGI5.5 OS=Chlamydomonas reinhardtii SV=2 TOU=Cre	1	1	1	1	1	0	0	1	0	0	1	0	0	0	1	1	0	0	0	0	0	1	0	0	0	1	0	1	0	0	0	1	0	0	1	0	0	1	0	0	1	0	0	0
Cre06.g298650.t1.2	Cre06.g298650.t1.2	18	18	18	Cre06.g298650.t1.2 None DBV=JGI5.5 OS=Chlamydomonas reinhardtii SV=2 TOU=Cre	1	18	18	18	5	10	6	8	10	8	6	9	10	4	12	12	7	8	7	10	12	8	7	11	9	10	9	12	8	10	7	7	9	8	5	10	6	8	10	8	6	9	10	4
Cre06.g299300.t1.2	Cre06.g299300.t1.2	3	3	3	Cre06.g299300.t1.2 Gamma tubulin ALS=TUG1 DBV=JGI5.5 GN=TUG1 OS=Chlamydomonas reinhardtii SV=2 TOU=Cre	1	3	3	3	1	0	0	0	0	0	0	0	0	0	1	0	0	0	2	0	0	0	0	0	1	0	0	1	1	1	0	1	0	0	1	0	0	0	0	0	0	0	0	0
Cre06.g299650.t1.2	Cre06.g299650.t1.2	2	2	2	Cre06.g299650.t1.2 Inactive subunit of chloroplast ClpP complex ALS=CLPR6 DBV=JGI5.5 GN=CLPR6 OS=Chlamydomonas reinhardtii SV=2 TOU=Cre	1	2	2	2	0	1	0	0	0	0	0	0	0	0	0	0	0	0	1	0	0	0	0	0	0	0	1	1	0	1	0	0	0	0	0	1	0	0	0	0	0	0	0	0
Cre06.g300550.t1.2	Cre06.g300550.t1.2	2	2	2	Cre06.g300550.t1.2 None DBV=JGI5.5 OS=Chlamydomonas reinhardtii SV=2 TOU=Cre	1	2	2	2	0	0	0	0	0	0	1	0	0	0	1	0	0	1	0	0	1	0	1	1	0	1	0	0	1	0	0	0	0	0	0	0	0	0	0	0	1	0	0	0
Cre06.g300700.t1.1	Cre06.g300700.t1.1	2	2	2	Cre06.g300700.t1.1 None DBV=JGI5.5 OS=Chlamydomonas reinhardtii SV=1 TOU=Cre	1	2	2	2	1	0	0	0	1	0	0	1	1	0	0	0	0	0	1	0	0	0	0	1	1	0	0	1	0	0	1	0	0	0	1	0	0	0	1	0	0	1	1	0
Cre06.g300800.t1.2	Cre06.g300800.t1.2	2	2	2	Cre06.g300800.t1.2 Plastid ribosomal protein L27 ALS=PRPL27 DBV=JGI5.5 GN=PRPL27 OS=Chlamydomonas reinhardtii SV=2 TOU=Cre	1	2	2	2	0	1	0	1	0	0	1	0	0	0	0	0	0	1	0	0	1	0	1	1	0	0	0	0	0	0	1	0	0	0	0	1	0	1	0	0	1	0	0	0
Cre06.g306300.t1.2	Cre06.g306300.t1.2	15	15	15	Cre06.g306300.t1.2 Magnesium chelatase subunit I ALS=CHLI1 DBV=JGI5.5 GN=CHLI1 OS=Chlamydomonas reinhardtii SV=2 TOU=Cre	1	15	15	15	6	8	4	5	5	6	6	6	8	2	5	6	4	6	7	8	4	2	9	6	5	8	8	4	9	9	5	4	4	7	6	8	4	5	5	6	6	6	8	2
Cre06.g306601.t1.1	Cre06.g306601.t1.1	7	7	7	Cre06.g306601.t1.1 None DBV=JGI5.5 OS=Chlamydomonas reinhardtii SV=1 TOU=Cre	1	7	7	7	3	1	0	1	1	1	1	2	1	2	1	2	2	2	0	1	0	1	2	2	2	2	2	2	3	2	1	0	1	1	3	1	0	1	1	1	1	2	1	2
Cre06.g306850.t1.2	Cre06.g306850.t1.2	1	1	1	Cre06.g306850.t1.2 None DBV=JGI5.5 OS=Chlamydomonas reinhardtii SV=2 TOU=Cre	1	1	1	1	0	0	0	0	0	0	0	0	1	0	1	0	0	0	0	0	1	0	0	0	0	0	1	1	0	1	0	0	0	0	0	0	0	0	0	0	0	0	1	0
Cre06.g307500.t1.1	Cre06.g307500.t1.1	3	3	3	Cre06.g307500.t1.1 Low-CO2 inducible protein ALS=LCIC DBV=JGI5.5 GN=LCIC OS=Chlamydomonas reinhardtii SV=1 TOU=Cre	1	3	3	3	1	1	0	0	0	0	0	0	0	0	0	0	2	0	2	0	0	0	0	0	0	0	0	0	0	0	0	0	0	0	1	1	0	0	0	0	0	0	0	0
Cre06.g308250.t1.2	Cre06.g308250.t1.2	18	18	18	Cre06.g308250.t1.2 Ribosomal protein S4, component of cytosolic 80S ribosome and 40S small subunit ALS=RPS4 DBV=JGI5.5 GN=RPS4 OS=Chlamydomonas reinhardtii SV=2 TOU=Cre	1	18	18	18	3	7	6	5	7	7	5	3	7	4	6	8	3	4	9	6	6	8	8	9	9	5	9	9	7	7	5	7	6	7	3	7	6	5	7	7	5	3	7	4
Cre06.g308500.t1.2	Cre06.g308500.t1.2	3	3	3	Cre06.g308500.t1.2 Carbamoyl phosphate synthase, small subunit ALS=CMP2 DBV=JGI5.5 GN=CMP2 OS=Chlamydomonas reinhardtii SV=2 TOU=Cre	1	3	3	3	0	1	0	0	0	1	0	0	2	0	0	0	1	1	0	0	1	0	0	2	1	0	0	1	0	2	0	0	0	1	0	1	0	0	0	1	0	0	2	0
Cre06.g308950.t1.2	Cre06.g308950.t1.2	3	3	3	Cre06.g308950.t1.2 None DBV=JGI5.5 OS=Chlamydomonas reinhardtii SV=2 TOU=Cre	1	3	3	3	0	0	0	0	0	1	0	0	0	0	1	1	1	1	1	0	0	2	0	1	2	0	3	1	1	0	2	0	0	0	0	0	0	0	0	1	0	0	0	0
Cre06.g309300.t1.2	Cre06.g309300.t1.2	1	1	1	Cre06.g309300.t1.2 None DBV=JGI5.5 OS=Chlamydomonas reinhardtii SV=2 TOU=Cre	1	1	1	1	0	0	0	0	0	0	0	0	1	0	0	0	0	0	0	0	0	0	0	0	0	0	0	0	0	0	0	0	0	0	0	0	0	0	0	0	0	0	1	0
Cre06.g309717.t1.1	Cre06.g309717.t1.1	2	2	2	Cre06.g309717.t1.1 None DBV=JGI5.5 OS=Chlamydomonas reinhardtii SV=1 TOU=Cre	1	2	2	2	0	0	2	0	0	1	0	0	0	0	0	0	0	0	0	0	0	0	0	1	1	0	0	0	0	1	0	0	0	0	0	0	2	0	0	1	0	0	0	0
Cre07.g314150.t1.2	Cre07.g314150.t1.2	7	7	7	Cre07.g314150.t1.2 Zeta-carotene desaturase ALS=ZDS1 DBV=JGI5.5 GN=ZDS1 OS=Chlamydomonas reinhardtii SV=2 TOU=Cre	1	7	7	7	2	2	1	2	1	1	1	3	3	1	2	1	2	3	3	4	6	1	1	3	5	2	3	2	2	4	1	4	6	2	2	2	1	2	1	1	1	3	3	1
Cre07.g314650.t1.2	Cre07.g314650.t1.2	10	10	10	Cre07.g314650.t1.2 Chloroplast RecA recombination protein DBV=JGI5.5 OS=Chlamydomonas reinhardtii SV=2 TOU=Cre	1	10	10	10	0	1	3	4	3	4	2	1	3	0	2	3	0	1	0	0	2	1	2	4	0	2	3	1	1	3	1	2	1	2	0	1	3	4	3	4	2	1	3	0
Cre07.g316550.t1.1	Cre07.g316550.t1.1	2	2	2	Cre07.g316550.t1.1 None DBV=JGI5.5 OS=Chlamydomonas reinhardtii SV=1 TOU=Cre	1	2	2	2	0	0	0	0	0	0	0	0	0	0	0	1	0	0	0	0	0	0	0	0	0	1	0	0	0	0	0	0	0	0	0	0	0	0	0	0	0	0	0	0
Cre07.g318450.t1.2	Cre07.g318450.t1.2	2	2	2	Cre07.g318450.t1.2 SEC61-beta subunit of ER-translocon ALS=SEC61B DBV=JGI5.5 GN=SEC61B OS=Chlamydomonas reinhardtii SV=2 TOU=Cre	1	2	2	2	0	0	0	0	0	0	0	0	0	0	0	0	0	1	0	0	1	0	0	0	1	1	2	2	0	0	1	0	0	1	0	0	0	0	0	0	0	0	0	0
Cre07.g318750.t1.2	Cre07.g318750.t1.2	11	11	11	Cre07.g318750.t1.2 None DBV=JGI5.5 OS=Chlamydomonas reinhardtii SV=2 TOU=Cre	1	11	11	11	4	3	4	3	3	4	2	3	4	0	4	2	0	1	2	0	2	2	3	5	5	3	5	4	2	2	3	0	3	3	4	3	4	3	3	4	2	3	4	0
Cre07.g318800.t1.2	Cre07.g318800.t1.2	1	1	1	Cre07.g318800.t1.2 Heat shock protein 22A ALS=HSP22A DBV=JGI5.5 GN=HSP22A OS=Chlamydomonas reinhardtii SV=2 TOU=Cre	1	1	1	1	0	0	0	1	0	0	0	0	0	0	0	0	0	0	0	0	0	0	0	0	0	0	0	0	0	0	0	0	1	0	0	0	0	1	0	0	0	0	0	0
Cre07.g319300.t1.1;Cre07.g319340.t1.1	Cre07.g319300.t1.1;Cre07.g319340.t1.1	2;1	2;1	2;1	Cre07.g319300.t1.1 Alpha-glucan water dikinase ALS=GWD1 DBV=JGI5.5 GN=GWD1 OS=Chlamydomonas reinhardtii SV=1 TOU=Cre;Cre07.g319340.t1.1 None DBV=JGI5.5 OS=Chlamydomonas reinhardtii SV=1 TOU=Cre	2	2	2	2	0	0	0	1	0	0	0	1	1	0	0	0	0	1	1	1	1	0	1	1	0	1	1	0	0	0	0	0	1	0	0	0	0	1	0	0	0	1	1	0
Cre07.g319950.t1.2	Cre07.g319950.t1.2	2	2	2	Cre07.g319950.t1.2 None DBV=JGI5.5 OS=Chlamydomonas reinhardtii SV=2 TOU=Cre	1	2	2	2	1	1	1	1	1	1	0	1	1	0	0	0	0	0	0	0	0	0	1	1	0	0	0	0	0	0	1	0	0	0	1	1	1	1	1	1	0	1	1	0
Cre07.g324000.t1.2	Cre07.g324000.t1.2	1	1	1	Cre07.g324000.t1.2 None DBV=JGI5.5 OS=Chlamydomonas reinhardtii SV=2 TOU=Cre	1	1	1	1	0	0	0	0	0	0	0	0	0	0	0	0	0	0	1	1	0	1	0	0	0	1	1	0	0	0	0	0	0	0	0	0	0	0	0	0	0	0	0	0
Cre07.g324200.t1.2	Cre07.g324200.t1.2	2	2	2	Cre07.g324200.t1.2 Diacylglyceryl-N,N,N-trimethylhomoserine synthesis protein ALS=BTA1 DBV=JGI5.5 GN=BTA1 OS=Chlamydomonas reinhardtii SV=2 TOU=Cre	1	2	2	2	1	0	0	0	1	1	0	0	1	1	1	0	0	1	1	1	1	1	0	1	0	2	2	2	0	1	0	1	1	0	1	0	0	0	1	1	0	0	1	1
Cre07.g324600.t1.2	Cre07.g324600.t1.2	2	2	2	Cre07.g324600.t1.2 Sigma2-Adaptin ALS=AP2S2 DBV=JGI5.5 GN=AP2S2 OS=Chlamydomonas reinhardtii SV=2 TOU=Cre	1	2	2	2	0	0	0	0	1	0	0	0	1	0	0	0	0	0	1	0	0	0	0	0	0	0	0	0	0	0	0	0	0	0	0	0	0	0	1	0	0	0	1	0
Cre07.g325400.t1.2	Cre07.g325400.t1.2	9	9	9	Cre07.g325400.t1.2 3-Isopropylmalate dehydrogenase, splicing variant a; 3-Isopropylmalate dehydrogenase, splicing variant b ALS=LEU3 DBV=JGI5.5 GN=LEU3 OS=Chlamydomonas reinhardtii SV=2 TOU=Cre	1	9	9	9	4	2	5	6	5	3	4	6	4	1	4	4	4	5	5	5	5	5	5	5	6	5	7	2	5	5	4	6	5	6	4	2	5	6	5	3	4	6	4	1
Cre07.g325500.t1.1	Cre07.g325500.t1.1	8	8	8	Cre07.g325500.t1.1 Magnesium chelatase subunit H DBV=JGI5.5 OS=Chlamydomonas reinhardtii SV=1 TOU=Cre	1	8	8	8	1	0	0	1	0	0	1	1	3	2	0	0	0	2	1	2	1	0	2	4	1	3	1	1	3	3	2	0	0	2	1	0	0	1	0	0	1	1	3	2
Cre07.g325736.t1.1	Cre07.g325736.t1.1	34	34	34	Cre07.g325736.t1.1 None DBV=JGI5.5 OS=Chlamydomonas reinhardtii SV=1 TOU=Cre	1	34	34	34	13	12	10	10	13	8	11	12	12	6	11	9	1	3	4	2	2	1	18	20	21	25	19	19	21	21	23	16	18	22	13	12	10	10	13	8	11	12	12	6
Cre07.g325746.t1.1	Cre07.g325746.t1.1	1	1	1	Cre07.g325746.t1.1 Ribosomal protein L38, component of cytosolic 80S ribosome and 60S large subunit ALS=RPL38 DBV=JGI5.5 GN=RPL38 OS=Chlamydomonas reinhardtii SV=1 TOU=Cre	1	1	1	1	1	1	1	0	1	1	1	0	1	0	1	0	1	1	1	1	1	1	1	1	1	1	1	1	1	0	1	1	1	1	1	1	1	0	1	1	1	0	1	0
Cre07.g326050.t1.1	Cre07.g326050.t1.1	1	1	1	Cre07.g326050.t1.1 None DBV=JGI5.5 OS=Chlamydomonas reinhardtii SV=1 TOU=Cre	1	1	1	1	0	0	0	0	0	1	0	0	0	0	1	0	0	0	1	1	0	0	0	0	1	1	1	0	1	0	0	0	1	0	0	0	0	0	0	1	0	0	0	0
Cre07.g327079.t1.2	Cre07.g327079.t1.2	1	1	1	Cre07.g327079.t1.2 None DBV=JGI5.5 OS=Chlamydomonas reinhardtii SV=2 TOU=Cre	1	1	1	1	0	0	0	0	0	0	0	0	0	0	0	0	0	1	0	0	0	1	0	0	0	0	0	0	1	1	1	0	0	0	0	0	0	0	0	0	0	0	0	0
Cre07.g329700.t1.2	Cre07.g329700.t1.2	3	3	3	Cre07.g329700.t1.2 26S proteasome regulatory subunit ALS=RPT2 DBV=JGI5.5 GN=RPT2 OS=Chlamydomonas reinhardtii SV=2 TOU=Cre	1	3	3	3	0	0	0	0	1	0	0	1	0	2	1	0	0	0	1	2	0	1	0	0	1	1	0	1	0	0	0	0	0	1	0	0	0	0	1	0	0	1	0	2
Cre07.g330100.t1.2	Cre07.g330100.t1.2	1	1	1	Cre07.g330100.t1.2 Oligsaccharyl transferase STT3 subunit ALS=GTR25 DBV=JGI5.5 GN=GTR25 OS=Chlamydomonas reinhardtii SV=2 TOU=Cre	1	1	1	1	1	0	0	0	0	1	1	1	1	0	1	0	0	0	0	1	1	1	0	1	1	0	1	1	1	1	1	1	1	1	1	0	0	0	0	1	1	1	1	0
Cre07.g330250.t1.2	Cre07.g330250.t1.2	2	2	2	Cre07.g330250.t1.2 Subunit H of photosystem I ALS=PSAH DBV=JGI5.5 GN=PSAH OS=Chlamydomonas reinhardtii SV=2 TOU=Cre	1	2	2	2	0	2	0	0	0	1	0	0	2	0	0	0	0	0	1	0	1	1	0	1	1	0	1	0	0	2	1	0	1	0	0	2	0	0	0	1	0	0	2	0
Cre07.g330300.t1.2	Cre07.g330300.t1.2	2	2	2	Cre07.g330300.t1.2 None DBV=JGI5.5 OS=Chlamydomonas reinhardtii SV=2 TOU=Cre	1	2	2	2	0	0	0	0	0	0	1	1	1	1	0	0	0	0	0	0	0	0	0	0	0	0	0	0	0	0	0	0	0	0	0	0	0	0	0	0	1	1	1	1
Cre07.g330700.t1.2	Cre07.g330700.t1.2	1	1	1	Cre07.g330700.t1.2 Flagellar Associated Protein ALS=FAP91 DBV=JGI5.5 GN=FAP91 OS=Chlamydomonas reinhardtii SV=2 TOU=Cre	1	1	1	1	0	0	1	0	0	1	1	0	0	0	0	0	0	0	0	0	0	1	0	0	0	0	1	0	0	0	0	1	0	0	0	0	1	0	0	1	1	0	0	0
Cre07.g331500.t1.1	Cre07.g331500.t1.1	10	10	10	Cre07.g331500.t1.1 Inactive subunit of chloroplast ClpP complex ALS=CLPR3 DBV=JGI5.5 GN=CLPR3 OS=Chlamydomonas reinhardtii SV=1 TOU=Cre	1	10	10	10	1	3	3	1	2	2	1	2	1	1	2	2	2	2	2	1	2	1	2	1	2	1	2	2	2	2	1	1	1	1	1	3	3	1	2	2	1	2	1	1
Cre07.g332300.t1.2;Cre07.g333252.t1.1	Cre07.g332300.t1.2	5;1	5;1	5;1	Cre07.g332300.t1.2 R1 Protein, alpha-glucan water dikinase ALS=GWD2 DBV=JGI5.5 GN=GWD2 OS=Chlamydomonas reinhardtii SV=2 TOU=Cre	2	5	5	5	2	2	0	0	0	1	1	1	2	0	0	0	2	1	0	0	0	1	1	2	0	0	1	3	2	2	1	0	1	1	2	2	0	0	0	1	1	1	2	0
Cre07.g333150.t1.2	Cre07.g333150.t1.2	21	21	21	Cre07.g333150.t1.2 None DBV=JGI5.5 OS=Chlamydomonas reinhardtii SV=2 TOU=Cre	1	21	21	21	1	1	0	2	0	0	0	1	0	0	0	0	0	0	0	0	0	0	18	16	14	14	16	11	7	3	8	3	4	5	1	1	0	2	0	0	0	1	0	0
Cre07.g335200.t1.1	Cre07.g335200.t1.1	3	3	3	Cre07.g335200.t1.1 Translation elongation factor EFG/EF2 related to membrane GTP-binding protein LepA DBV=JGI5.5 OS=Chlamydomonas reinhardtii SV=1 TOU=Cre	1	3	3	3	0	0	0	1	0	0	0	0	0	0	0	0	1	1	1	0	0	0	0	0	0	0	2	1	0	0	0	0	3	1	0	0	0	1	0	0	0	0	0	0
Cre07.g335400.t1.1	Cre07.g335400.t1.1	9	9	9	Cre07.g335400.t1.1 None DBV=JGI5.5 OS=Chlamydomonas reinhardtii SV=1 TOU=Cre	1	9	9	9	2	1	0	2	3	2	0	2	2	1	0	2	3	3	2	3	3	1	2	0	2	4	2	3	2	2	2	3	2	2	2	1	0	2	3	2	0	2	2	1
Cre07.g336950.t1.1	Cre07.g336950.t1.1	18	18	18	Cre07.g336950.t1.1 Starch phosphorylase DBV=JGI5.5 OS=Chlamydomonas reinhardtii SV=1 TOU=Cre	1	18	18	18	2	5	2	5	6	4	4	4	3	5	5	6	5	6	6	8	6	8	5	10	6	4	7	13	10	6	5	7	11	8	2	5	2	5	6	4	4	4	3	5
Cre07.g338050.t1.2	Cre07.g338050.t1.2	6	6	6	Cre07.g338050.t1.2 Mitochondrial F1F0 ATP synthase associated 36.3 kDa protein ALS=ASA3 DBV=JGI5.5 GN=ASA3 OS=Chlamydomonas reinhardtii SV=2 TOU=Cre	1	6	6	6	0	1	1	0	1	1	0	0	4	0	1	0	1	0	1	1	1	1	0	0	1	0	2	4	0	1	2	0	1	4	0	1	1	0	1	1	0	0	4	0
Cre07.g338350.t1.2	Cre07.g338350.t1.2	2	2	2	Cre07.g338350.t1.2 Predicted protein ALS=CPLD50 DBV=JGI5.5 GN=CPLD50 OS=Chlamydomonas reinhardtii SV=2 TOU=Cre	1	2	2	2	0	0	0	0	0	0	0	0	0	0	0	0	0	0	0	0	0	0	0	0	0	0	0	0	0	0	0	0	1	1	0	0	0	0	0	0	0	0	0	0
Cre07.g339150.t1.1	Cre07.g339150.t1.1	16	11	11	Cre07.g339150.t1.1 Chaperonin 60B2 ALS=CPN60B2 DBV=JGI5.5 GN=CPN60B2 OS=Chlamydomonas reinhardtii SV=1 TOU=Cre	1	16	11	11	3	1	2	6	5	7	8	3	6	5	5	4	4	5	7	5	6	6	8	3	5	8	8	8	7	5	4	4	7	4	1	1	2	3	2	4	4	1	4	2
Cre07.g339250.t1.2	Cre07.g339250.t1.2	3	3	3	Cre07.g339250.t1.2 None DBV=JGI5.5 OS=Chlamydomonas reinhardtii SV=2 TOU=Cre	1	3	3	3	1	1	0	1	0	0	0	1	0	1	0	1	1	0	1	0	0	2	1	1	0	2	1	1	2	1	1	0	2	2	1	1	0	1	0	0	0	1	0	1
Cre07.g339700.t1.2	Cre07.g339700.t1.2	4	4	4	Cre07.g339700.t1.2 Iron-sulfur cluster assembly protein ALS=SUF3 DBV=JGI5.5 GN=SUF3 OS=Chlamydomonas reinhardtii SV=2 TOU=Cre	1	4	4	4	0	1	0	0	0	0	0	0	2	0	1	1	1	0	1	0	0	0	1	1	2	1	2	1	0	1	1	0	0	1	0	1	0	0	0	0	0	0	2	0
Cre07.g340200.t1.1	Cre07.g340200.t1.1	5	5	5	Cre07.g340200.t1.1 Thylakoid transmembrane protein involved in cyclic electron flow ALS=TEF3 DBV=JGI5.5 GN=TEF3 OS=Chlamydomonas reinhardtii SV=1 TOU=Cre	1	5	5	5	3	3	2	2	4	3	0	4	3	0	3	5	1	1	3	1	3	2	4	4	5	4	5	3	5	4	5	5	3	5	3	3	2	2	4	3	0	4	3	0
Cre07.g340350.t1.1	Cre07.g340350.t1.1	7	7	7	Cre07.g340350.t1.1 Mitochondrial F1F0 ATP synthase associated 60.6 kDa protein ALS=ASA1 DBV=JGI5.5 GN=ASA1 OS=Chlamydomonas reinhardtii SV=1 TOU=Cre	1	7	7	7	0	0	0	1	2	1	2	1	2	2	0	4	0	1	2	1	1	1	0	1	1	2	1	0	0	2	2	1	2	3	0	0	0	1	2	1	2	1	2	2
Cre07.g342150.t1.2	Cre07.g342150.t1.2	5	5	5	Cre07.g342150.t1.2 Glutamyl-tRNA reductase ALS=HEM1 DBV=JGI5.5 GN=HEM1 OS=Chlamydomonas reinhardtii SV=2 TOU=Cre	1	5	5	5	0	0	0	0	1	0	0	0	0	0	0	0	0	0	1	2	0	0	1	1	2	2	0	1	0	0	2	1	2	0	0	0	0	0	1	0	0	0	0	0
Cre07.g343700.t1.2	Cre07.g343700.t1.2	20	20	20	Cre07.g343700.t1.2 Dihydrolipoamide succinyltransferase, oxoglutarate dehydrogenase E2 component ALS=OGD2 DBV=JGI5.5 GN=OGD2 OS=Chlamydomonas reinhardtii SV=2 TOU=Cre	1	20	20	20	8	10	8	12	13	12	9	6	9	9	12	9	7	8	7	6	13	6	6	11	10	9	14	8	9	11	8	10	9	8	8	10	8	12	13	12	9	6	9	9
Cre07.g344400.t1.2	Cre07.g344400.t1.2	10	10	4	Cre07.g344400.t1.2 None DBV=JGI5.5 OS=Chlamydomonas reinhardtii SV=2 TOU=Cre	1	10	10	4	1	5	2	2	4	7	1	2	4	1	2	5	1	0	0	1	1	0	2	3	4	1	8	5	1	2	2	1	2	1	1	5	2	2	4	7	1	2	4	1
Cre07.g344550.t1.2	Cre07.g344550.t1.2	9	3	3	Cre07.g344550.t1.2 None DBV=JGI5.5 OS=Chlamydomonas reinhardtii SV=2 TOU=Cre	1	9	3	3	1	6	2	1	3	4	1	1	2	1	3	4	0	0	0	0	0	0	1	4	3	0	5	2	1	0	2	0	2	0	0	2	0	0	1	1	0	0	0	0
Cre07.g344600.t1.2	Cre07.g344600.t1.2	4	4	4	Cre07.g344600.t1.2 D-3-phosphoglycerate dehydrogenase ALS=PGD1 DBV=JGI5.5 GN=PGD1 OS=Chlamydomonas reinhardtii SV=2 TOU=Cre	1	4	4	4	0	0	1	1	0	0	0	0	2	0	0	0	0	0	0	0	0	0	0	0	1	1	0	0	1	0	1	0	1	0	0	0	1	1	0	0	0	0	2	0
Cre07.g344950.t1.2	Cre07.g344950.t1.2	2	2	2	Cre07.g344950.t1.2 Light-harvesting protein of photosystem I ALS=LHCA9 DBV=JGI5.5 GN=LHCA9 OS=Chlamydomonas reinhardtii SV=2 TOU=Cre	1	2	2	2	0	1	1	0	1	0	0	0	2	0	1	1	1	2	1	2	0	1	1	1	2	0	1	1	0	1	1	0	1	1	0	1	1	0	1	0	0	0	2	0
Cre07.g352350.t1.2	Cre07.g352350.t1.2	27	27	27	Cre07.g352350.t1.2 None DBV=JGI5.5 OS=Chlamydomonas reinhardtii SV=2 TOU=Cre	1	27	27	27	11	10	7	7	8	13	11	12	10	10	9	5	0	1	0	0	0	0	10	11	11	7	7	11	13	9	8	7	5	6	11	10	7	7	8	13	11	12	10	10
Cre07.g352450.t1.2	Cre07.g352450.t1.2	1	1	1	Cre07.g352450.t1.2 None DBV=JGI5.5 OS=Chlamydomonas reinhardtii SV=2 TOU=Cre	1	1	1	1	0	0	0	1	0	0	0	0	0	0	0	0	0	0	0	0	0	0	0	1	0	0	1	1	0	1	0	0	0	0	0	0	0	1	0	0	0	0	0	0
Cre07.g352800.t1.2	Cre07.g352800.t1.2	13	13	13	Cre07.g352800.t1.2 None DBV=JGI5.5 OS=Chlamydomonas reinhardtii SV=2 TOU=Cre	1	13	13	13	4	4	0	2	4	2	0	1	3	2	2	3	2	2	4	3	5	3	2	2	2	3	5	4	0	2	0	2	4	3	4	4	0	2	4	2	0	1	3	2
Cre07.g353450.t1.2	Cre07.g353450.t1.2	21	21	21	Cre07.g353450.t1.2 Acetyl-CoA synthetase/ligase ALS=ACS3 DBV=JGI5.5 GN=ACS3 OS=Chlamydomonas reinhardtii SV=2 TOU=Cre	1	21	21	21	6	5	2	5	8	7	4	8	12	8	5	3	8	7	8	6	7	4	6	10	7	9	8	6	7	7	8	6	7	7	6	5	2	5	8	7	4	8	12	8
Cre07.g353700.t1.2	Cre07.g353700.t1.2	1	1	1	Cre07.g353700.t1.2 None DBV=JGI5.5 OS=Chlamydomonas reinhardtii SV=2 TOU=Cre	1	1	1	1	0	0	0	0	0	0	0	0	0	0	0	0	0	0	0	0	0	0	0	0	0	0	1	0	0	1	0	0	0	0	0	0	0	0	0	0	0	0	0	0
Cre07.g356350.t1.1	Cre07.g356350.t1.1	14	14	14	Cre07.g356350.t1.1 1-deoxy-D-xylulose 5-phosphate synthase, chloroplast precursor ALS=DXS1 DBV=JGI5.5 GN=DXS1 OS=Chlamydomonas reinhardtii SV=1 TOU=Cre	1	14	14	14	8	3	2	3	4	3	3	7	6	1	4	4	1	1	2	2	1	0	8	6	9	4	8	7	5	6	4	2	6	6	8	3	2	3	4	3	3	7	6	1
Cre07.g357850.t1.2	Cre07.g357850.t1.2	8	8	8	Cre07.g357850.t1.2 Ribosomal protein L22, component of cytosolic 80S ribosome and 60S large subunit ALS=RPL22 DBV=JGI5.5 GN=RPL22 OS=Chlamydomonas reinhardtii SV=2 TOU=Cre	1	8	8	8	1	1	2	3	1	2	1	0	3	1	2	2	1	1	3	3	1	3	1	2	3	1	2	2	2	3	1	1	1	2	1	1	2	3	1	2	1	0	3	1
Cre08.g358526.t1.1	Cre08.g358526.t1.1	2	2	2	Cre08.g358526.t1.1 Plastidic ADP/ATP translocase ALS=AAA1 DBV=JGI5.5 GN=AAA1 OS=Chlamydomonas reinhardtii SV=1 TOU=Cre	1	2	2	2	1	0	2	0	2	1	0	0	1	0	1	1	1	0	2	1	1	1	2	1	2	1	2	1	0	2	1	2	1	1	1	0	2	0	2	1	0	0	1	0
Cre08.g358540.t1.1	Cre08.g358540.t1.1	6	6	6	Cre08.g358540.t1.1 None DBV=JGI5.5 OS=Chlamydomonas reinhardtii SV=1 TOU=Cre	1	6	6	6	3	3	1	2	1	2	1	4	3	0	2	1	1	2	3	2	3	2	5	3	2	2	3	3	1	3	3	1	3	3	3	3	1	2	1	2	1	4	3	0
Cre08.g358562.t1.1	Cre08.g358562.t1.1	4	4	4	Cre08.g358562.t1.1 Chaperonin 20 ALS=CPN20 DBV=JGI5.5 GN=CPN20 OS=Chlamydomonas reinhardtii SV=1 TOU=Cre	1	4	4	4	1	3	1	2	2	2	2	2	2	0	3	2	0	0	0	0	0	0	1	3	2	1	2	3	0	1	1	1	0	2	1	3	1	2	2	2	2	2	2	0
Cre08.g358580.t1.1	Cre08.g358580.t1.1	44	44	44	Cre08.g358580.t1.1 Carbamoyl phosphate synthase, large subunit ALS=CMP1 DBV=JGI5.5 GN=CMP1 OS=Chlamydomonas reinhardtii SV=1 TOU=Cre	1	44	44	44	13	18	6	18	17	18	13	12	20	13	13	11	13	19	18	21	19	12	20	14	11	19	21	16	20	16	18	10	20	18	13	18	6	18	17	18	13	12	20	13
Cre08.g359350.t1.2	Cre08.g359350.t1.2	32	32	32	Cre08.g359350.t1.2 None DBV=JGI5.5 OS=Chlamydomonas reinhardtii SV=2 TOU=Cre	1	32	32	32	16	18	13	18	18	18	17	17	21	13	20	17	16	17	18	20	20	14	16	21	23	20	20	24	18	21	18	21	20	17	16	18	13	18	18	18	17	17	21	13
Cre08.g359750.t2.1;Cre08.g359750.t1.2	Cre08.g359750.t2.1;Cre08.g359750.t1.2	17;17	17;17	17;17	Cre08.g359750.t2.1 Ribosomal protein S9, component of cytosolic 80S ribosome and 40S small subunit ALS=RPS9 DBV=JGI5.5 GN=RPS9 OS=Chlamydomonas reinhardtii SV=1 TOU=Cre;Cre08.g359750.t1.2 Ribosomal protein S9, component of cytosolic 80S ribosome and 40S sm	2	17	17	17	2	7	7	5	9	8	3	1	10	0	7	9	4	1	11	5	5	9	7	10	10	10	14	13	4	9	8	2	6	12	2	7	7	5	9	8	3	1	10	0
Cre08.g360050.t2.1;Cre08.g360050.t1.1	Cre08.g360050.t2.1;Cre08.g360050.t1.1	30;30	30;30	30;30	Cre08.g360050.t2.1 Urea carboxylase/allophanate hydrolase ALS=DUR1 DBV=JGI5.5 GN=DUR1 OS=Chlamydomonas reinhardtii SV=1 TOU=Cre;Cre08.g360050.t1.1 Urea carboxylase/allophanate hydrolase ALS=DUR1 DBV=JGI5.5 GN=DUR1 OS=Chlamydomonas reinhardtii SV=1 TOU=Cre	2	30	30	30	10	9	8	18	17	15	7	12	8	12	11	11	9	9	10	19	15	15	7	8	10	12	9	12	11	7	11	11	15	15	10	9	8	18	17	15	7	12	8	12
Cre08.g360900.t1.2	Cre08.g360900.t1.2	5	5	5	Cre08.g360900.t1.2 Ribosomal protein S15, component of cytosolic 80S ribosome and 40S small subunit ALS=RPS15 DBV=JGI5.5 GN=RPS15 OS=Chlamydomonas reinhardtii SV=2 TOU=Cre	1	5	5	5	0	1	0	0	1	1	0	0	3	0	1	1	0	0	1	1	1	1	1	3	3	2	2	3	0	2	3	0	0	2	0	1	0	0	1	1	0	0	3	0
Cre08.g362450.t1.2	Cre08.g362450.t1.2	4	4	4	Cre08.g362450.t1.2 Alpha-amylase ALS=AMA2 DBV=JGI5.5 GN=AMA2 OS=Chlamydomonas reinhardtii SV=2 TOU=Cre	1	4	4	4	2	1	0	1	2	0	1	2	2	1	2	1	1	0	0	0	0	0	0	1	1	1	1	2	0	0	0	0	0	1	2	1	0	1	2	0	1	2	2	1
Cre08.g363050.t1.2	Cre08.g363050.t1.2	1	1	1	Cre08.g363050.t1.2 None DBV=JGI5.5 OS=Chlamydomonas reinhardtii SV=2 TOU=Cre	1	1	1	1	1	1	1	1	1	1	0	1	0	0	1	0	1	1	0	1	1	1	1	1	1	1	0	1	1	0	1	1	1	1	1	1	1	1	1	1	0	1	0	0
Cre08.g364450.t1.2	Cre08.g364450.t1.2	3	3	3	Cre08.g364450.t1.2 Peptide alpha-N-acetyltransferase ALS=NAT1 DBV=JGI5.5 GN=NAT1 OS=Chlamydomonas reinhardtii SV=2 TOU=Cre	1	3	3	3	0	0	0	0	1	0	1	1	2	1	0	1	1	0	1	1	0	0	1	0	0	0	0	0	0	0	0	0	0	0	0	0	0	0	1	0	1	1	2	1
Cre08.g364800.t1.2	Cre08.g364800.t1.2	2	2	2	Cre08.g364800.t1.2 None DBV=JGI5.5 OS=Chlamydomonas reinhardtii SV=2 TOU=Cre	1	2	2	2	0	1	0	0	0	0	0	0	0	0	0	0	0	0	0	1	1	1	1	0	0	0	0	1	1	0	0	0	0	0	0	1	0	0	0	0	0	0	0	0
Cre08.g365400.t1.2	Cre08.g365400.t1.2	4	4	4	Cre08.g365400.t1.2 Plastid ribosomal protein L31 ALS=PRPL31 DBV=JGI5.5 GN=PRPL31 OS=Chlamydomonas reinhardtii SV=2 TOU=Cre	1	4	4	4	0	0	0	0	0	1	0	0	1	0	0	1	0	1	0	0	1	0	0	1	0	0	1	1	0	1	0	0	0	1	0	0	0	0	0	1	0	0	1	0
Cre08.g365450.t1.2	Cre08.g365450.t1.2	6	6	6	Cre08.g365450.t1.2 None DBV=JGI5.5 OS=Chlamydomonas reinhardtii SV=2 TOU=Cre	1	6	6	6	1	0	0	0	0	1	1	3	0	0	0	1	0	0	0	0	0	0	2	1	1	0	2	0	2	0	0	0	0	1	1	0	0	0	0	1	1	3	0	0
Cre08.g365632.t1.1	Cre08.g365632.t1.1	4	4	4	Cre08.g365632.t1.1 None DBV=JGI5.5 OS=Chlamydomonas reinhardtii SV=1 TOU=Cre	1	4	4	4	2	1	1	1	0	0	0	1	2	0	0	1	0	0	0	0	0	0	3	1	2	1	1	2	2	1	1	0	0	2	2	1	1	1	0	0	0	1	2	0
Cre08.g365900.t1.2	Cre08.g365900.t1.2	2	2	2	Cre08.g365900.t1.2 Stress-related chlorophyll a/b binding protein 1 ALS=LHCSR1 DBV=JGI5.5 GN=LHCSR1 OS=Chlamydomonas reinhardtii SV=2 TOU=Cre	1	2	2	2	0	0	0	0	0	0	0	1	0	0	0	0	0	0	0	0	0	0	1	0	0	0	0	0	0	0	0	0	1	0	0	0	0	0	0	0	0	1	0	0
Cre08.g366150.t1.1	Cre08.g366150.t1.1	3	3	3	Cre08.g366150.t1.1 None DBV=JGI5.5 OS=Chlamydomonas reinhardtii SV=1 TOU=Cre	1	3	3	3	0	0	0	1	0	1	0	0	0	0	0	0	0	0	0	0	1	0	0	0	0	0	0	1	0	0	0	0	0	0	0	0	0	1	0	1	0	0	0	0
Cre08.g367200.t1.1	Cre08.g367200.t1.1	2	2	2	Cre08.g367200.t1.1 Subunit of GARP complex ALS=VPS52 DBV=JGI5.5 GN=VPS52 OS=Chlamydomonas reinhardtii SV=1 TOU=Cre	1	2	2	2	0	0	0	1	0	0	0	0	0	1	0	0	0	0	0	0	1	1	0	1	1	0	0	0	0	1	0	0	1	0	0	0	0	1	0	0	0	0	0	1
Cre08.g367500.t1.1;Cre08.g367400.t1.1	Cre08.g367500.t1.1;Cre08.g367400.t1.1	3;3	3;3	3;3	Cre08.g367500.t1.1 Stress-related chlorophyll a/b binding protein 2 ALS=LHCSR2 DBV=JGI5.5 GN=LHCSR2 OS=Chlamydomonas reinhardtii SV=1 TOU=Cre;Cre08.g367400.t1.1 Stress-related chlorophyll a/b binding protein 3 ALS=LHCSR3 DBV=JGI5.5 GN=LHCSR3 OS=Chlamydomon	2	3	3	3	2	1	0	1	0	0	0	1	0	0	0	0	0	2	0	0	0	0	0	0	0	0	0	0	0	1	1	0	1	1	2	1	0	1	0	0	0	1	0	0
Cre08.g369000.t1.1	Cre08.g369000.t1.1	6	6	6	Cre08.g369000.t1.1 None DBV=JGI5.5 OS=Chlamydomonas reinhardtii SV=1 TOU=Cre	1	6	6	6	5	4	2	1	4	5	1	2	1	0	0	0	0	0	0	0	0	0	2	1	4	0	1	0	1	3	3	1	2	3	5	4	2	1	4	5	1	2	1	0
Cre08.g372100.t1.2	Cre08.g372100.t1.2	37	37	35	Cre08.g372100.t1.2 Heat shock protein 70A ALS=HSP70A DBV=JGI5.5 GN=HSP70A OS=Chlamydomonas reinhardtii SV=2 TOU=Cre	1	37	37	35	12	15	12	10	14	16	14	12	19	15	16	14	17	16	18	16	18	15	26	13	24	18	21	16	20	17	18	13	14	19	12	15	12	10	14	16	14	12	19	15
Cre08.g372450.t1.2	Cre08.g372450.t1.2	8	8	8	Cre08.g372450.t1.2 Oxygen evolving enhancer protein 3 ALS=PSBQ DBV=JGI5.5 GN=PSBQ OS=Chlamydomonas reinhardtii SV=2 TOU=Cre	1	8	8	8	1	4	3	2	2	2	2	2	3	2	1	2	2	2	5	1	1	2	2	3	5	1	2	1	1	1	1	1	1	3	1	4	3	2	2	2	2	2	3	2
Cre08.g372950.t1.2	Cre08.g372950.t1.2	2	2	2	Cre08.g372950.t1.2 4-hydroxy-3-methylbut-2-enyl diphosphate reductase ALS=IDS1 DBV=JGI5.5 GN=IDS1 OS=Chlamydomonas reinhardtii SV=2 TOU=Cre	1	2	2	2	0	1	1	0	1	2	0	1	0	0	0	0	0	0	0	0	0	0	0	1	0	0	1	0	0	0	0	0	0	0	0	1	1	0	1	2	0	1	0	0
Cre08.g373050.t1.1	Cre08.g373050.t1.1	113	113	113	Cre08.g373050.t1.1 None DBV=JGI5.5 OS=Chlamydomonas reinhardtii SV=1 TOU=Cre	1	113	113	113	60	56	46	50	58	62	58	60	63	64	55	48	72	76	63	63	64	55	61	60	70	57	62	64	68	66	63	49	56	70	60	56	46	50	58	62	58	60	63	64
Cre33.g759047.t1.1;Cre08.g376550.t1.2	Cre33.g759047.t1.1;Cre08.g376550.t1.2	3;3	3;3	3;3	Cre33.g759047.t1.1 None DBV=JGI5.5 OS=Chlamydomonas reinhardtii SV=1 TOU=Cre;Cre08.g376550.t1.2 Flagellar outer dynein arm light chain, LC7a ALS=DLC7a DBV=JGI5.5 GN=DLC7a OS=Chlamydomonas reinhardtii SV=2 TOU=Cre	2	3	3	3	1	1	0	0	1	0	0	0	0	0	0	0	1	0	1	0	2	0	0	1	1	0	1	0	0	1	0	1	1	1	1	1	0	0	1	0	0	0	0	0
Cre08.g378150.t1.1	Cre08.g378150.t1.1	4	4	4	Cre08.g378150.t1.1 Glucose-6-phosphate dehydrogenase ALS=GLD2 DBV=JGI5.5 GN=GLD2 OS=Chlamydomonas reinhardtii SV=1 TOU=Cre	1	4	4	4	0	0	0	1	1	0	0	0	0	0	0	1	0	0	0	1	0	0	0	0	0	2	0	1	0	0	0	0	0	0	0	0	0	1	1	0	0	0	0	0
Cre08.g378750.t1.1	Cre08.g378750.t1.1	9	9	9	Cre08.g378750.t1.1 None DBV=JGI5.5 OS=Chlamydomonas reinhardtii SV=1 TOU=Cre	1	9	9	9	3	2	0	0	2	1	1	3	1	2	1	0	0	0	0	0	0	0	1	2	2	0	2	0	0	0	0	0	0	0	3	2	0	0	2	1	1	3	1	2
Cre08.g379175.t1.1;Cre08.g379200.t1.1	Cre08.g379175.t1.1;Cre08.g379200.t1.1	2;2	2;2	2;2	Cre08.g379175.t1.1 None DBV=JGI5.5 OS=Chlamydomonas reinhardtii SV=1 TOU=Cre;Cre08.g379200.t1.1 Conserved protein in plant and diatom lineage ALS=CPLD18 DBV=JGI5.5 GN=CPLD18 OS=Chlamydomonas reinhardtii SV=1 TOU=Cre	2	2	2	2	1	0	1	1	0	1	0	0	1	0	1	0	0	1	1	1	0	1	0	2	0	0	1	0	0	1	1	0	0	1	1	0	1	1	0	1	0	0	1	0
Cre08.g381400.t1.2	Cre08.g381400.t1.2	3	3	3	Cre08.g381400.t1.2 None DBV=JGI5.5 OS=Chlamydomonas reinhardtii SV=2 TOU=Cre	1	3	3	3	0	0	0	0	0	0	1	2	1	2	1	1	0	0	0	0	0	0	0	0	0	0	0	0	0	0	0	0	0	0	0	0	0	0	0	0	1	2	1	2
Cre08.g384000.t1.1	Cre08.g384000.t1.1	5	5	5	Cre08.g384000.t1.1 Cytochrome P450, CYP197 superfamily DBV=JGI5.5 OS=Chlamydomonas reinhardtii SV=1 TOU=Cre	1	5	5	5	2	1	0	0	1	2	0	1	0	1	1	1	0	1	0	0	0	0	2	2	1	1	0	0	0	2	1	0	1	0	2	1	0	0	1	2	0	1	0	1
Cre09.g386200.t1.1	Cre09.g386200.t1.1	5	5	5	Cre09.g386200.t1.1 None DBV=JGI5.5 OS=Chlamydomonas reinhardtii SV=1 TOU=Cre	1	5	5	5	1	1	2	1	1	1	2	1	2	1	2	1	1	1	3	0	1	1	2	1	2	1	2	2	1	1	1	0	3	2	1	1	2	1	1	1	2	1	2	1
Cre09.g386650.t2.1;Cre09.g386650.t1.2	Cre09.g386650.t2.1;Cre09.g386650.t1.2	30;30	30;30	30;30	Cre09.g386650.t2.1 ADP/ATP carrier protein, mitochondrial ALS=ANT1 DBV=JGI5.5 GN=ANT1 OS=Chlamydomonas reinhardtii SV=1 TOU=Cre;Cre09.g386650.t1.2 ADP/ATP carrier protein, mitochondrial ALS=ANT1 DBV=JGI5.5 GN=ANT1 OS=Chlamydomonas reinhardtii SV=2 TOU=Cre	2	30	30	30	17	20	21	20	20	21	15	14	21	12	17	15	18	18	25	20	21	18	19	24	23	17	19	22	17	21	24	20	16	20	17	20	21	20	20	21	15	14	21	12
Cre09.g386700.t1.2	Cre09.g386700.t1.2	2	2	2	Cre09.g386700.t1.2 None DBV=JGI5.5 OS=Chlamydomonas reinhardtii SV=2 TOU=Cre	1	2	2	2	0	0	0	0	0	0	0	2	1	1	0	0	1	0	2	0	0	1	1	0	0	1	0	0	0	2	0	0	0	0	0	0	0	0	0	0	0	2	1	1
Cre09.g386735.t1.1	Cre09.g386735.t1.1	22	22	22	Cre09.g386735.t1.1 Dihydrolipoamide acetyltransferase ALS=DLA1 DBV=JGI5.5 GN=DLA1 OS=Chlamydomonas reinhardtii SV=1 TOU=Cre	1	22	22	22	6	5	6	3	3	4	10	16	12	10	8	6	0	0	0	0	0	0	2	2	2	0	1	1	10	8	6	6	5	9	6	5	6	3	3	4	10	16	12	10
Cre09.g386750.t1.2;Cre02.g080650.t1.2	Cre09.g386750.t1.2	26;2	25;1	25;1	Cre09.g386750.t1.2 Heat shock protein 90A ALS=HSP90A DBV=JGI5.5 GN=HSP90A OS=Chlamydomonas reinhardtii SV=2 TOU=Cre	2	26	25	25	8	6	4	10	10	7	9	4	9	7	4	8	4	8	7	15	13	11	7	6	7	13	9	10	9	5	8	11	10	13	8	6	4	10	10	7	9	4	8	7
Cre09.g386758.t1.1	Cre09.g386758.t1.1	15	15	15	Cre09.g386758.t1.1 Acetolactate synthase, large subunit ALS=ALS1 DBV=JGI5.5 GN=ALS1 OS=Chlamydomonas reinhardtii SV=1 TOU=Cre	1	15	15	15	7	8	5	8	7	5	6	7	10	8	5	5	8	7	10	10	8	5	8	6	10	8	9	11	8	7	7	6	8	8	7	8	5	8	7	5	6	7	10	8
Cre09.g387171.t2.1;Cre09.g387171.t1.1	Cre09.g387171.t2.1;Cre09.g387171.t1.1	10;10	10;10	10;10	Cre09.g387171.t2.1 None DBV=JGI5.5 OS=Chlamydomonas reinhardtii SV=1 TOU=Cre;Cre09.g387171.t1.1 None DBV=JGI5.5 OS=Chlamydomonas reinhardtii SV=1 TOU=Cre	2	10	10	10	0	1	0	2	4	1	0	0	3	0	2	4	0	0	2	2	2	1	0	2	1	4	6	4	0	2	3	0	3	5	0	1	0	2	4	1	0	0	3	0
Cre09.g387726.t1.1	Cre09.g387726.t1.1	5	5	5	Cre09.g387726.t1.1 Aspartate aminotransferase ALS=AST1 DBV=JGI5.5 GN=AST1 OS=Chlamydomonas reinhardtii SV=1 TOU=Cre	1	5	5	5	0	1	1	1	2	0	2	1	0	0	0	4	0	0	1	1	2	0	1	0	1	1	2	0	1	1	1	0	0	0	0	1	1	1	2	0	2	1	0	0
Cre09.g387800.t1.2	Cre09.g387800.t1.2	9	9	9	Cre09.g387800.t1.2 Pre-apoferritin ALS=FER1 DBV=JGI5.5 GN=FER1 OS=Chlamydomonas reinhardtii SV=2 TOU=Cre	1	9	9	9	7	6	5	1	4	6	3	2	5	0	2	1	0	0	0	0	0	0	2	4	1	1	2	0	2	2	4	1	0	2	7	6	5	1	4	6	3	2	5	0
Cre09.g387875.t1.1	Cre09.g387875.t1.1	5	5	5	Cre09.g387875.t1.1 Soluble inorganic pyrophosphatase ALS=IPY3 DBV=JGI5.5 GN=IPY3 OS=Chlamydomonas reinhardtii SV=1 TOU=Cre	1	5	5	5	0	1	0	0	0	0	1	2	2	1	2	3	0	0	0	0	1	0	0	1	0	1	1	1	0	1	1	0	0	0	0	1	0	0	0	0	1	2	2	1
Cre09.g388200.t1.1	Cre09.g388200.t1.1	6	6	6	Cre09.g388200.t1.1 Ribosomal protein L10, component of cytosolic 80S ribosome and 60S large subunit ALS=RPL10 DBV=JGI5.5 GN=RPL10 OS=Chlamydomonas reinhardtii SV=1 TOU=Cre	1	6	6	6	2	1	3	1	4	2	2	1	4	1	0	3	2	3	4	2	2	2	3	3	2	3	2	3	0	2	3	2	2	2	2	1	3	1	4	2	2	1	4	1
Cre09.g388750.t1.2	Cre09.g388750.t1.2	4	4	4	Cre09.g388750.t1.2 Phosphoinositide phosphatase ALS=TEF21 DBV=JGI5.5 GN=TEF21 OS=Chlamydomonas reinhardtii SV=2 TOU=Cre	1	4	4	4	0	0	0	1	0	0	0	0	2	1	1	0	0	0	0	1	3	0	2	0	0	0	0	2	0	0	0	1	0	1	0	0	0	1	0	0	0	0	2	1
Cre09.g389200.t1.1	Cre09.g389200.t1.1	2	2	2	Cre09.g389200.t1.1 None DBV=JGI5.5 OS=Chlamydomonas reinhardtii SV=1 TOU=Cre	1	2	2	2	1	0	0	0	0	0	1	0	0	0	0	0	0	0	0	0	0	0	0	0	1	0	0	0	0	0	0	0	0	0	1	0	0	0	0	0	1	0	0	0
Cre09.g389430.t1.1	Cre09.g389430.t1.1	8	8	8	Cre09.g389430.t1.1 None DBV=JGI5.5 OS=Chlamydomonas reinhardtii SV=1 TOU=Cre	1	8	8	8	3	2	0	2	0	1	1	2	1	0	1	2	2	1	1	0	0	1	1	2	1	3	2	2	4	3	0	0	3	2	3	2	0	2	0	1	1	2	1	0
Cre09.g389689.t1.1	Cre09.g389689.t1.1	6	6	6	Cre09.g389689.t1.1 Aspartate semialdehyde dehydrogenase ALS=ASD1 DBV=JGI5.5 GN=ASD1 OS=Chlamydomonas reinhardtii SV=1 TOU=Cre	1	6	6	6	4	5	5	4	5	4	3	5	5	2	5	2	3	4	2	4	2	3	4	2	4	6	5	5	4	3	2	3	3	3	4	5	5	4	5	4	3	5	5	2
Cre09.g389986.t2.1;Cre09.g389986.t1.1	Cre09.g389986.t2.1;Cre09.g389986.t1.1	5;5	5;5	5;5	Cre09.g389986.t2.1 None DBV=JGI5.5 OS=Chlamydomonas reinhardtii SV=1 TOU=Cre;Cre09.g389986.t1.1 None DBV=JGI5.5 OS=Chlamydomonas reinhardtii SV=1 TOU=Cre	2	5	5	5	0	0	0	0	0	0	1	2	2	0	0	0	0	0	0	0	0	0	0	0	0	0	0	0	0	0	0	0	0	0	0	0	0	0	0	0	1	2	2	0
Cre09.g390604.t1.1	Cre09.g390604.t1.1	2	2	2	Cre09.g390604.t1.1 None DBV=JGI5.5 OS=Chlamydomonas reinhardtii SV=1 TOU=Cre	1	2	2	2	2	0	0	0	1	1	0	0	2	1	1	0	1	1	1	2	0	0	0	1	0	0	1	2	2	2	2	0	2	0	2	0	0	0	1	1	0	0	2	1
Cre09.g390763.t1.1	Cre09.g390763.t1.1	6	6	6	Cre09.g390763.t1.1 Small Rab-related GTPase DBV=JGI5.5 OS=Chlamydomonas reinhardtii SV=1 TOU=Cre	1	6	6	6	0	1	1	0	2	1	1	0	2	0	1	1	1	1	3	2	1	2	1	1	1	1	1	2	1	2	2	1	0	2	0	1	1	0	2	1	1	0	2	0
Cre09.g390986.t1.1	Cre09.g390986.t1.1	1	1	1	Cre09.g390986.t1.1 Aspartyl-tRNA synthetase DBV=JGI5.5 OS=Chlamydomonas reinhardtii SV=1 TOU=Cre	1	1	1	1	0	0	0	1	0	0	0	0	0	0	1	0	0	0	0	0	0	0	1	0	0	0	0	0	0	0	0	0	0	0	0	0	0	1	0	0	0	0	0	0
Cre09.g391097.t2.1;Cre09.g391097.t1.1	Cre09.g391097.t2.1;Cre09.g391097.t1.1	5;5	5;5	5;5	Cre09.g391097.t2.1 Ribosomal protein L24, component of cytosolic 80S ribosome and 60S large subunit ALS=RPL24 DBV=JGI5.5 GN=RPL24 OS=Chlamydomonas reinhardtii SV=1 TOU=Cre;Cre09.g391097.t1.1 Ribosomal protein L24, component of cytosolic 80S ribosome and 60	2	5	5	5	3	2	2	4	2	4	3	3	2	2	2	3	3	3	3	3	4	2	3	5	4	3	4	4	3	4	2	3	2	2	3	2	2	4	2	4	3	3	2	2
Cre09.g391900.t1.1	Cre09.g391900.t1.1	3	3	3	Cre09.g391900.t1.1 Cytosolic thioredoxin h1 DBV=JGI5.5 OS=Chlamydomonas reinhardtii SV=1 TOU=Cre	1	3	3	3	0	1	0	0	0	0	2	2	3	0	2	1	0	0	0	0	0	0	0	0	0	0	0	0	0	0	0	0	0	0	0	1	0	0	0	0	2	2	3	0
Cre09.g392655.t1.1	Cre09.g392655.t1.1	3	3	3	Cre09.g392655.t1.1 None DBV=JGI5.5 OS=Chlamydomonas reinhardtii SV=1 TOU=Cre	1	3	3	3	0	0	0	0	0	0	0	1	1	0	0	0	0	0	0	0	1	0	0	0	0	0	0	0	0	0	0	0	0	0	0	0	0	0	0	0	0	1	1	0
Cre09.g392800.t1.1	Cre09.g392800.t1.1	5	5	5	Cre09.g392800.t1.1 None DBV=JGI5.5 OS=Chlamydomonas reinhardtii SV=1 TOU=Cre	1	5	5	5	0	0	0	0	0	0	0	4	1	1	1	0	0	1	0	0	0	0	0	0	0	0	0	0	0	0	0	0	0	0	0	0	0	0	0	0	0	4	1	1
Cre09.g393173.t1.1	Cre09.g393173.t1.1	3	3	3	Cre09.g393173.t1.1 Early light-inducible protein ALS=ELI2 DBV=JGI5.5 GN=ELI2 OS=Chlamydomonas reinhardtii SV=1 TOU=Cre	1	3	3	3	0	2	0	1	2	2	0	0	1	0	1	2	0	1	2	0	0	2	0	1	1	0	0	2	0	0	2	0	0	0	0	2	0	1	2	2	0	0	1	0
Cre09.g393200.t1.2	Cre09.g393200.t1.2	15	11	11	Cre09.g393200.t1.2 Heat shock protein 70C ALS=HSP70C DBV=JGI5.5 GN=HSP70C OS=Chlamydomonas reinhardtii SV=2 TOU=Cre	1	15	11	11	5	5	4	3	4	3	6	5	7	6	8	4	3	6	4	4	4	3	7	5	7	6	5	4	9	4	4	4	6	6	2	2	1	2	3	2	3	4	5	3
Cre09.g394102.t1.1	Cre09.g394102.t1.1	2	2	2	Cre09.g394102.t1.1 None DBV=JGI5.5 OS=Chlamydomonas reinhardtii SV=1 TOU=Cre	1	2	2	2	0	0	0	0	0	0	0	0	0	0	0	0	0	0	0	0	0	0	0	0	0	1	0	1	0	0	0	0	1	1	0	0	0	0	0	0	0	0	0	0
Cre09.g394436.t1.1	Cre09.g394436.t1.1	3	3	3	Cre09.g394436.t1.1 None DBV=JGI5.5 OS=Chlamydomonas reinhardtii SV=1 TOU=Cre	1	3	3	3	3	2	1	2	2	2	2	3	3	3	0	2	2	3	3	3	2	3	2	3	2	3	2	2	1	3	2	2	2	2	3	2	1	2	2	2	2	3	3	3
Cre09.g394621.t2.1;Cre09.g394621.t1.1	Cre09.g394621.t2.1;Cre09.g394621.t1.1	3;3	3;3	3;3	Cre09.g394621.t2.1 None DBV=JGI5.5 OS=Chlamydomonas reinhardtii SV=1 TOU=Cre;Cre09.g394621.t1.1 None DBV=JGI5.5 OS=Chlamydomonas reinhardtii SV=1 TOU=Cre	2	3	3	3	1	1	0	0	1	0	0	1	0	0	0	0	0	0	0	0	0	0	0	0	0	0	0	0	0	0	0	0	0	1	1	1	0	0	1	0	0	1	0	0
Cre09.g394880.t1.1	Cre09.g394880.t1.1	3	3	3	Cre09.g394880.t1.1 None DBV=JGI5.5 OS=Chlamydomonas reinhardtii SV=1 TOU=Cre	1	3	3	3	0	0	1	1	0	1	0	0	0	0	0	0	1	1	2	0	1	0	1	1	2	1	0	2	2	1	1	0	0	0	0	0	1	1	0	1	0	0	0	0
Cre09.g396213.t1.1	Cre09.g396213.t1.1	17	17	17	Cre09.g396213.t1.1 Oxygen-evolving enhancer protein 1 of photosystem II ALS=PSBO DBV=JGI5.5 GN=PSBO OS=Chlamydomonas reinhardtii SV=1 TOU=Cre	1	17	17	17	6	7	7	5	9	7	7	6	12	0	5	5	7	7	12	5	7	10	5	8	10	6	8	9	4	6	6	6	6	9	6	7	7	5	9	7	7	6	12	0
Cre09.g396326.t1.1	Cre09.g396326.t1.1	10	10	10	Cre09.g396326.t1.1 None DBV=JGI5.5 OS=Chlamydomonas reinhardtii SV=1 TOU=Cre	1	10	10	10	2	1	1	2	2	3	2	5	2	2	3	1	2	4	3	2	3	3	6	1	3	0	4	2	3	1	3	1	2	2	2	1	1	2	2	3	2	5	2	2
Cre09.g396500.t1.1	Cre09.g396500.t1.1	2	2	2	Cre09.g396500.t1.1 None DBV=JGI5.5 OS=Chlamydomonas reinhardtii SV=1 TOU=Cre	1	2	2	2	1	1	0	0	0	0	0	1	0	0	0	1	1	1	0	0	0	0	0	0	0	1	0	0	0	0	0	0	1	0	1	1	0	0	0	0	0	1	0	0
Cre09.g396650.t1.2	Cre09.g396650.t1.2	19	19	19	Cre09.g396650.t1.2 Phosphate acetyltransferase ALS=PAT2 DBV=JGI5.5 GN=PAT2 OS=Chlamydomonas reinhardtii SV=2 TOU=Cre	1	19	19	19	5	3	5	7	8	6	1	2	6	4	4	4	8	6	9	9	6	5	5	3	4	4	5	8	6	2	2	2	2	4	5	3	5	7	8	6	1	2	6	4
Cre09.g396700.t1.2	Cre09.g396700.t1.2	3	3	3	Cre09.g396700.t1.2 Acetate kinase ALS=ACK1 DBV=JGI5.5 GN=ACK1 OS=Chlamydomonas reinhardtii SV=2 TOU=Cre	1	3	3	3	0	0	0	1	1	0	0	0	1	0	0	0	1	0	0	0	3	1	0	2	0	0	0	0	1	0	1	0	2	0	0	0	0	1	1	0	0	0	1	0
Cre09.g397200.t1.2	Cre09.g397200.t1.2	13	13	13	Cre09.g397200.t1.2 T-complex protein 1, zeta subunit ALS=CCT6 DBV=JGI5.5 GN=CCT6 OS=Chlamydomonas reinhardtii SV=2 TOU=Cre	1	13	13	13	5	3	1	4	8	2	5	3	5	2	8	3	2	6	8	3	4	3	2	5	6	6	4	7	4	6	5	5	7	7	5	3	1	4	8	2	5	3	5	2
Cre09.g397697.t1.1	Cre09.g397697.t1.1	35	35	35	Cre09.g397697.t1.1 Ribosomal protein L4, component of cytosolic 80S ribosome and 60S large subunit ALS=RPL4 DBV=JGI5.5 GN=RPL4 OS=Chlamydomonas reinhardtii SV=1 TOU=Cre	1	35	35	35	8	12	9	14	11	17	9	9	12	9	12	11	11	12	10	12	10	10	12	17	15	10	16	12	12	14	9	11	11	11	8	12	9	14	11	17	9	9	12	9
Cre09.g400550.t1.2	Cre09.g400550.t1.2	3	3	3	Cre09.g400550.t1.2 Nitric oxide associated protein ALS=NOA1 DBV=JGI5.5 GN=NOA1 OS=Chlamydomonas reinhardtii SV=2 TOU=Cre	1	3	3	3	0	2	1	0	1	0	0	0	0	0	0	0	0	0	0	0	0	0	0	0	0	0	0	0	0	0	0	0	0	0	0	2	1	0	1	0	0	0	0	0
Cre09.g400650.t1.2	Cre09.g400650.t1.2	16	16	16	Cre09.g400650.t1.2 Ribosomal protein S6, component of cytosolic 80S ribosome and 40S small subunit ALS=RPS6 DBV=JGI5.5 GN=RPS6 OS=Chlamydomonas reinhardtii SV=2 TOU=Cre	1	16	16	16	7	9	8	6	7	7	10	7	9	3	7	7	7	9	10	6	8	7	9	8	9	7	7	7	8	8	8	8	7	8	7	9	8	6	7	7	10	7	9	3
Cre09.g401886.t1.1	Cre09.g401886.t1.1	3	3	3	Cre09.g401886.t1.1 L-ascorbate peroxidase, heme-containing DBV=JGI5.5 OS=Chlamydomonas reinhardtii SV=1 TOU=Cre	1	3	3	3	0	0	0	0	1	1	0	0	2	0	0	0	0	0	1	0	0	0	0	0	1	0	0	0	0	1	0	0	0	0	0	0	0	0	1	1	0	0	2	0
Cre09.g402300.t1.2	Cre09.g402300.t1.2	4	4	4	Cre09.g402300.t1.2 Mitochondrial F1F0 ATP synthase associated 10.0 kDa protein ALS=ASA8 DBV=JGI5.5 GN=ASA8 OS=Chlamydomonas reinhardtii SV=2 TOU=Cre	1	4	4	4	0	1	0	0	2	1	0	0	2	0	3	1	1	2	2	2	1	2	0	2	2	1	1	2	1	1	1	2	0	2	0	1	0	0	2	1	0	0	2	0
Cre09.g402450.t1.2;Cre13.g580050.t2.1;Cre13.g580050.t1.2;Cre10.g446400.t1.1	Cre09.g402450.t1.2	9;1;1;1	9;1;1;1	8;0;0;0	Cre09.g402450.t1.2 None DBV=JGI5.5 OS=Chlamydomonas reinhardtii SV=2 TOU=Cre	4	9	9	8	1	1	1	2	1	5	0	0	1	0	2	2	1	0	2	2	2	1	0	2	2	2	1	1	1	1	1	2	1	4	1	1	1	2	1	5	0	0	1	0
Cre09.g402775.t1.1	Cre09.g402775.t1.1	2	2	2	Cre09.g402775.t1.1 None DBV=JGI5.5 OS=Chlamydomonas reinhardtii SV=1 TOU=Cre	1	2	2	2	0	0	0	0	0	0	1	0	2	1	0	1	0	0	0	0	0	0	0	0	0	0	0	0	1	0	0	0	0	1	0	0	0	0	0	0	1	0	2	1
Cre09.g405850.t1.1	Cre09.g405850.t1.1	2	2	2	Cre09.g405850.t1.1 NADH:ubiquinone oxidoreductase 49 kDa ND7 subunit ALS=NUO7 DBV=JGI5.5 GN=NUO7 OS=Chlamydomonas reinhardtii SV=1 TOU=Cre	1	2	2	2	1	1	1	1	2	1	1	1	0	0	1	1	1	0	2	0	2	0	0	1	0	0	1	0	1	2	1	0	1	0	1	1	1	1	2	1	1	1	0	0
Cre09.g406200.t1.2	Cre09.g406200.t1.2	2	2	2	Cre09.g406200.t1.2 Prolyl-tRNA synthetase DBV=JGI5.5 OS=Chlamydomonas reinhardtii SV=2 TOU=Cre	1	2	2	2	2	0	0	1	0	0	0	1	1	1	0	1	0	0	1	0	0	0	1	0	0	1	1	0	0	0	0	0	1	1	2	0	0	1	0	0	0	1	1	1
Cre09.g407700.t1.2	Cre09.g407700.t1.2	3	3	3	Cre09.g407700.t1.2 Cysteine endopeptidase ALS=CEP1 DBV=JGI5.5 GN=CEP1 OS=Chlamydomonas reinhardtii SV=2 TOU=Cre	1	3	3	3	0	1	0	0	1	0	0	2	1	0	0	0	0	0	0	0	1	0	0	0	0	0	0	2	0	0	1	0	0	1	0	1	0	0	1	0	0	2	1	0
Cre09.g408600.t1.2	Cre09.g408600.t1.2	2	2	2	Cre09.g408600.t1.2 None DBV=JGI5.5 OS=Chlamydomonas reinhardtii SV=2 TOU=Cre	1	2	2	2	1	1	1	0	0	1	0	1	1	0	1	1	1	1	1	1	0	0	0	1	2	2	1	1	1	0	1	0	2	0	1	1	1	0	0	1	0	1	1	0
Cre09.g409350.t1.2	Cre09.g409350.t1.2	2	2	2	Cre09.g409350.t1.2 Fe-S ABC transporter ALS=RLI1 DBV=JGI5.5 GN=RLI1 OS=Chlamydomonas reinhardtii SV=2 TOU=Cre	1	2	2	2	1	0	0	0	1	0	0	1	0	1	0	0	1	1	1	0	1	1	1	1	1	0	0	0	0	0	1	0	0	1	1	0	0	0	1	0	0	1	0	1
Cre09.g409500.t1.2	Cre09.g409500.t1.2	3	3	3	Cre09.g409500.t1.2 None DBV=JGI5.5 OS=Chlamydomonas reinhardtii SV=2 TOU=Cre	1	3	3	3	1	0	1	1	0	0	1	1	0	0	0	1	0	0	2	2	1	0	0	0	0	2	1	1	0	0	0	1	1	0	1	0	1	1	0	0	1	1	0	0
Cre09.g410600.t1.1	Cre09.g410600.t1.1	2	2	2	Cre09.g410600.t1.1 None DBV=JGI5.5 OS=Chlamydomonas reinhardtii SV=1 TOU=Cre	1	2	2	2	0	0	0	0	0	1	0	0	0	0	0	0	0	0	0	0	0	0	0	0	0	0	1	0	0	0	0	0	0	0	0	0	0	0	0	1	0	0	0	0
Cre09.g410700.t1.2	Cre09.g410700.t1.2	8	8	8	Cre09.g410700.t1.2 NADP-dependent malate dehydrogenase, chloroplastic ALS=MDH5 DBV=JGI5.5 GN=MDH5 OS=Chlamydomonas reinhardtii SV=2 TOU=Cre	1	8	8	8	4	5	5	1	6	5	1	3	7	1	5	6	1	3	5	5	3	3	4	4	3	5	4	3	2	6	6	5	4	4	4	5	5	1	6	5	1	3	7	1
Cre09.g411200.t1.2	Cre09.g411200.t1.2	4	4	4	Cre09.g411200.t1.2 Rieske [2Fe-2S] domain containing protein ALS=TEF5 DBV=JGI5.5 GN=TEF5 OS=Chlamydomonas reinhardtii SV=2 TOU=Cre	1	4	4	4	1	1	0	1	0	0	0	0	1	0	1	0	0	0	1	0	1	1	0	1	0	0	0	2	0	0	0	0	1	0	1	1	0	1	0	0	0	0	1	0
Cre09.g411900.t1.1	Cre09.g411900.t1.1	5	5	5	Cre09.g411900.t1.1 Serine hydroxymethyltransferase 3 ALS=SHMT3 DBV=JGI5.5 GN=SHMT3 OS=Chlamydomonas reinhardtii SV=1 TOU=Cre	1	5	5	5	0	0	0	0	1	0	0	0	0	0	0	0	0	0	0	0	0	1	0	0	0	1	0	2	0	0	0	1	1	1	0	0	0	0	1	0	0	0	0	0
Cre09.g412100.t1.2	Cre09.g412100.t1.2	4	4	4	Cre09.g412100.t1.2 Photosystem I reaction center subunit III ALS=PSAF DBV=JGI5.5 GN=PSAF OS=Chlamydomonas reinhardtii SV=2 TOU=Cre	1	4	4	4	1	1	2	1	1	2	2	3	2	1	1	1	1	1	1	1	1	1	2	2	2	3	2	3	1	1	1	1	1	2	1	1	2	1	1	2	2	3	2	1
Cre09.g412750.t1.2	Cre09.g412750.t1.2	3	3	3	Cre09.g412750.t1.2 None DBV=JGI5.5 OS=Chlamydomonas reinhardtii SV=2 TOU=Cre	1	3	3	3	2	1	0	1	2	1	0	1	1	1	1	1	1	1	1	3	1	1	1	2	1	0	1	1	2	2	0	1	1	2	2	1	0	1	2	1	0	1	1	1
Cre09.g415550.t1.2	Cre09.g415550.t1.2	8	8	8	Cre09.g415550.t1.2 Mitochondrial F1F0 ATP synthase associated 45.5 kDa protein ALS=ASA2 DBV=JGI5.5 GN=ASA2 OS=Chlamydomonas reinhardtii SV=2 TOU=Cre	1	8	8	8	0	1	0	0	0	1	0	2	0	1	1	0	2	0	2	3	0	0	2	0	2	1	1	3	1	0	1	0	1	2	0	1	0	0	0	1	0	2	0	1
Cre09.g415600.t2.1;Cre09.g415600.t1.1	Cre09.g415600.t2.1;Cre09.g415600.t1.1	2;2	2;2	2;2	Cre09.g415600.t2.1 None DBV=JGI5.5 OS=Chlamydomonas reinhardtii SV=1 TOU=Cre;Cre09.g415600.t1.1 None DBV=JGI5.5 OS=Chlamydomonas reinhardtii SV=1 TOU=Cre	2	2	2	2	1	0	1	0	0	0	0	0	0	0	0	0	0	0	0	0	0	0	0	0	0	0	0	0	0	0	0	0	0	0	1	0	1	0	0	0	0	0	0	0
Cre09.g415950.t1.2	Cre09.g415950.t1.2	15	15	15	Cre09.g415950.t1.2 Plastid ribosomal protein L6 ALS=PRPL6 DBV=JGI5.5 GN=PRPL6 OS=Chlamydomonas reinhardtii SV=2 TOU=Cre	1	15	15	15	5	5	3	4	6	5	3	4	8	1	7	4	6	4	10	5	5	10	8	9	10	5	7	8	5	7	7	2	4	6	5	5	3	4	6	5	3	4	8	1
Cre09.g416050.t1.2	Cre09.g416050.t1.2	20	20	20	Cre09.g416050.t1.2 Argininosuccinate synthase ALS=AGS1 DBV=JGI5.5 GN=AGS1 OS=Chlamydomonas reinhardtii SV=2 TOU=Cre	1	20	20	20	7	12	11	7	12	11	4	8	8	4	11	14	10	10	9	13	12	9	8	12	9	11	11	10	11	15	8	8	8	7	7	12	11	7	12	11	4	8	8	4
Cre09.g416150.t1.2	Cre09.g416150.t1.2	10	10	10	Cre09.g416150.t1.2 Mitochondrial F1F0 ATP synthase associated 19.5 kDa protein ALS=ASA7 DBV=JGI5.5 GN=ASA7 OS=Chlamydomonas reinhardtii SV=2 TOU=Cre	1	10	10	10	2	3	3	4	6	5	1	4	2	1	5	2	4	2	6	4	3	3	3	5	3	7	4	5	6	4	4	5	5	6	2	3	3	4	6	5	1	4	2	1
Cre09.g416800.t1.2	Cre09.g416800.t1.2	6	6	6	Cre09.g416800.t1.2 None DBV=JGI5.5 OS=Chlamydomonas reinhardtii SV=2 TOU=Cre	1	6	6	6	0	1	0	0	1	0	0	1	0	0	1	0	2	0	3	0	0	1	1	1	1	1	1	1	1	2	1	1	0	1	0	1	0	0	1	0	0	1	0	0
Cre09.g416850.t1.2	Cre09.g416850.t1.2	3	3	3	Cre09.g416850.t1.2 None DBV=JGI5.5 OS=Chlamydomonas reinhardtii SV=2 TOU=Cre	1	3	3	3	0	0	0	0	0	0	0	0	0	0	0	0	0	0	0	0	0	0	0	2	0	0	1	0	2	2	0	0	1	0	0	0	0	0	0	0	0	0	0	0
Cre09.g417150.t1.2	Cre09.g417150.t1.2	3	3	3	Cre09.g417150.t1.2 Mono-functional catalase ALS=CAT1 DBV=JGI5.5 GN=CAT1 OS=Chlamydomonas reinhardtii SV=2 TOU=Cre	1	3	3	3	0	1	0	0	0	1	0	0	1	1	0	0	0	1	0	1	0	0	0	0	1	0	0	1	0	0	0	0	0	0	0	1	0	0	0	1	0	0	1	1
Cre-1.g000035.t1.p1	Cre-1.g000035.t1.p1	5	5	5	Cre-1.g000035.t1.p1 None DBV=NCBI OS=Chlamydomonas reinhardtii PN=ORF1995 TOU=Cre	1	5	5	5	0	0	0	0	1	1	1	2	2	0	0	2	0	0	1	0	0	0	0	0	1	0	1	0	1	1	1	0	1	2	0	0	0	0	1	1	1	2	2	0
Cre-1.g2716952.t1.p1	Cre-1.g2716952.t1.p1	4	4	4	Cre-1.g2716952.t1.p1 None DBV=NCBI OS=Chlamydomonas reinhardtii PN=rps8 TOU=Cre	1	4	4	4	2	3	3	1	3	1	1	0	4	0	2	2	2	2	3	2	2	3	1	2	2	2	2	4	2	4	2	3	2	4	2	3	3	1	3	1	1	0	4	0
Cre-1.g2716955.t1.p1;Cre16.g675850.t1.2	Cre-1.g2716955.t1.p1;Cre16.g675850.t1.2	2;1	2;1	2;1	Cre-1.g2716955.t1.p1 None DBV=NCBI OS=Chlamydomonas reinhardtii PN=rps4 TOU=Cre;Cre16.g675850.t1.2 None DBV=JGI5.5 OS=Chlamydomonas reinhardtii SV=2 TOU=Cre	2	2	2	2	0	0	0	0	0	0	0	0	1	0	0	1	0	0	2	0	0	0	0	0	0	0	0	0	0	0	0	0	0	0	0	0	0	0	0	0	0	0	1	0
Cre-1.g2716961.t1.p1	Cre-1.g2716961.t1.p1	9	9	9	Cre-1.g2716961.t1.p1 None DBV=NCBI OS=Chlamydomonas reinhardtii PN=psbD TOU=Cre	1	9	9	9	6	6	6	6	7	7	5	3	7	4	6	6	7	8	7	5	6	6	6	6	7	7	5	7	6	7	5	3	7	6	6	6	6	6	7	7	5	3	7	4
Cre-1.g2716962.t1.p1	Cre-1.g2716962.t1.p1	5	5	5	Cre-1.g2716962.t1.p1 None DBV=NCBI OS=Chlamydomonas reinhardtii PN=ORF2971 TOU=Cre	1	5	5	5	1	1	2	2	1	0	1	1	1	1	2	0	0	0	0	0	0	0	2	2	1	0	0	1	1	1	1	1	0	1	1	1	2	2	1	0	1	1	1	1
Cre-1.g2716963.t1.p1	Cre-1.g2716963.t1.p1	11	11	11	Cre-1.g2716963.t1.p1 None DBV=NCBI OS=Chlamydomonas reinhardtii PN=psbC TOU=Cre	1	11	11	11	4	5	4	5	4	4	2	5	7	3	4	5	4	3	7	5	4	6	5	5	5	4	7	6	4	6	5	6	5	7	4	5	4	5	4	4	2	5	7	3
Cre-1.g2716966.t1.p1	Cre-1.g2716966.t1.p1	13	13	13	Cre-1.g2716966.t1.p1 None DBV=NCBI OS=Chlamydomonas reinhardtii PN=chlB TOU=Cre	1	13	13	13	6	10	6	4	6	4	5	6	5	3	4	3	3	3	4	3	2	1	10	7	11	2	6	5	9	8	7	3	7	10	6	10	6	4	6	4	5	6	5	3
Cre-1.g2716972.t1.p1	Cre-1.g2716972.t1.p1	11	11	11	Cre-1.g2716972.t1.p1 None DBV=NCBI OS=Chlamydomonas reinhardtii PN=atpE TOU=Cre	1	11	11	11	2	4	2	2	5	6	2	1	6	0	4	3	2	1	5	3	5	4	1	6	5	3	6	5	1	5	3	2	3	6	2	4	2	2	5	6	2	1	6	0
Cre-1.g2716973.t1.p1	Cre-1.g2716973.t1.p1	4	4	4	Cre-1.g2716973.t1.p1 None DBV=NCBI OS=Chlamydomonas reinhardtii PN=rps7 TOU=Cre	1	4	4	4	1	1	0	1	1	1	0	1	1	1	1	1	0	1	1	0	0	0	2	3	2	0	1	1	1	2	2	1	1	2	1	1	0	1	1	1	0	1	1	1
Cre-1.g2716979.t1.p1	Cre-1.g2716979.t1.p1	23	23	22	Cre-1.g2716979.t1.p1 None DBV=NCBI OS=Chlamydomonas reinhardtii PN=tufA TOU=Cre	1	23	23	22	7	12	10	7	13	12	10	10	14	8	12	9	9	10	8	10	8	8	11	14	14	11	16	9	7	15	7	13	8	12	7	12	10	7	13	12	10	10	14	8
Cre-1.g2716983.t1.p1	Cre-1.g2716983.t1.p1	9	9	9	Cre-1.g2716983.t1.p1 None DBV=NCBI OS=Chlamydomonas reinhardtii PN=atpF TOU=Cre	1	9	9	9	3	4	3	4	5	3	3	3	2	2	5	2	3	3	7	3	3	5	2	4	7	3	4	6	5	4	3	4	3	5	3	4	3	4	5	3	3	3	2	2
Cre-1.g2716986.t1.p1	Cre-1.g2716986.t1.p1	4	4	4	Cre-1.g2716986.t1.p1 None DBV=NCBI OS=Chlamydomonas reinhardtii PN=chlN TOU=Cre	1	4	4	4	1	1	1	1	0	1	2	1	0	1	0	1	1	2	2	1	0	1	3	2	1	1	3	1	1	2	1	0	1	0	1	1	1	1	0	1	2	1	0	1
Cre-1.g2716987.t1.p1	Cre-1.g2716987.t1.p1	4	4	4	Cre-1.g2716987.t1.p1 None DBV=NCBI OS=Chlamydomonas reinhardtii PN=psbA TOU=Cre	1	4	4	4	3	3	4	3	4	4	3	3	3	2	4	3	3	3	4	3	3	3	3	4	4	3	4	3	2	3	3	4	4	4	3	3	4	3	4	4	3	3	3	2
Cre-1.g2716989.t1.p1	Cre-1.g2716989.t1.p1	6	6	6	Cre-1.g2716989.t1.p1 None DBV=NCBI OS=Chlamydomonas reinhardtii PN=petA TOU=Cre	1	6	6	6	0	2	0	0	2	0	0	0	0	0	3	1	0	0	0	1	0	0	0	1	1	0	1	4	0	0	0	1	0	1	0	2	0	0	2	0	0	0	0	0
Cre-1.g2716992.t1.p1	Cre-1.g2716992.t1.p1	3	3	3	Cre-1.g2716992.t1.p1 None DBV=NCBI OS=Chlamydomonas reinhardtii PN=rpoB-2 TOU=Cre	1	3	3	3	1	2	1	1	0	1	1	1	0	0	1	0	0	0	0	0	0	0	2	0	1	0	0	0	0	0	0	0	0	1	1	2	1	1	0	1	1	1	0	0
Cre-1.g2716997.t1.p1	Cre-1.g2716997.t1.p1	6	6	6	Cre-1.g2716997.t1.p1 None DBV=NCBI OS=Chlamydomonas reinhardtii PN=rps3 TOU=Cre	1	6	6	6	2	0	2	0	2	1	1	1	1	0	2	1	1	0	1	2	2	0	3	1	3	1	2	2	2	2	0	1	0	1	2	0	2	0	2	1	1	1	1	0
Cre-1.g2717001.t1.p1	Cre-1.g2717001.t1.p1	2	2	2	Cre-1.g2717001.t1.p1 None DBV=NCBI OS=Chlamydomonas reinhardtii PN=rps11 TOU=Cre	1	2	2	2	0	2	0	0	0	0	0	1	1	0	0	1	1	0	0	0	0	2	1	0	1	0	1	2	0	1	2	0	1	0	0	2	0	0	0	0	0	1	1	0
Cre-1.g2717004.t1.p1	Cre-1.g2717004.t1.p1	2	2	2	Cre-1.g2717004.t1.p1 None DBV=NCBI OS=Chlamydomonas reinhardtii PN=rpoA TOU=Cre	1	2	2	2	0	0	0	1	0	2	0	1	1	1	0	0	1	0	0	0	0	1	0	1	0	0	0	0	0	0	0	0	0	0	0	0	0	1	0	2	0	1	1	1
Cre-1.g2717010.t1.p1	Cre-1.g2717010.t1.p1	4	4	4	Cre-1.g2717010.t1.p1 None DBV=NCBI OS=Chlamydomonas reinhardtii PN=rps9 TOU=Cre	1	4	4	4	1	3	3	0	4	2	2	2	4	0	1	2	0	0	3	1	2	1	0	3	2	1	1	2	0	1	0	0	1	2	1	3	3	0	4	2	2	2	4	0
Cre-1.g2717015.t1.p1	Cre-1.g2717015.t1.p1	9	9	9	Cre-1.g2717015.t1.p1 None DBV=NCBI OS=Chlamydomonas reinhardtii PN=clpP TOU=Cre	1	9	9	9	4	1	2	1	2	3	2	2	3	0	1	2	1	2	0	2	1	1	3	2	3	4	3	2	1	1	3	2	1	2	4	1	2	1	2	3	2	2	3	0
Cre-1.g2717021.t1.p1	Cre-1.g2717021.t1.p1	2	2	2	Cre-1.g2717021.t1.p1 None DBV=NCBI OS=Chlamydomonas reinhardtii PN=petD TOU=Cre	1	2	2	2	1	1	1	1	1	1	2	0	1	0	1	1	2	1	2	2	1	1	2	0	1	2	1	1	0	1	2	2	1	2	1	1	1	1	1	1	2	0	1	0
Cre-1.g2717034.t1.p1	Cre-1.g2717034.t1.p1	21	21	19	Cre-1.g2717034.t1.p1 None DBV=NCBI OS=Chlamydomonas reinhardtii PN=atpB TOU=Cre	1	21	21	19	12	17	9	5	8	13	4	6	7	7	6	5	7	2	7	9	6	5	8	10	13	11	13	10	8	11	9	7	5	7	12	17	9	5	8	13	4	6	7	7
Cre-1.g2717036.t1.p1	Cre-1.g2717036.t1.p1	1	1	1	Cre-1.g2717036.t1.p1 None DBV=NCBI OS=Chlamydomonas reinhardtii PN=rps12 TOU=Cre	1	1	1	1	1	1	0	1	1	1	1	1	1	0	1	1	1	0	1	1	1	1	1	1	1	1	1	1	1	0	1	0	1	1	1	1	0	1	1	1	1	1	1	0
Cre-1.g2717040.t1.p1	Cre-1.g2717040.t1.p1	10	10	10	Cre-1.g2717040.t1.p1 None DBV=NCBI OS=Chlamydomonas reinhardtii PN=rbcL TOU=Cre	1	10	10	10	3	3	2	6	5	5	4	4	4	4	2	2	5	2	5	6	1	3	4	3	5	6	4	4	4	3	5	6	4	5	3	3	2	6	5	5	4	4	4	4
Cre-1.g2717041.t1.p1	Cre-1.g2717041.t1.p1	40	36	36	Cre-1.g2717041.t1.p1 None DBV=NCBI OS=Chlamydomonas reinhardtii PN=atpA TOU=Cre	1	40	36	36	30	26	17	28	26	24	25	28	25	26	25	26	24	28	30	28	27	22	30	28	31	29	31	26	29	31	29	26	27	30	27	23	15	24	23	22	23	26	21	24
Cre-1.g2717054.t1.p1	Cre-1.g2717054.t1.p1	3	3	3	Cre-1.g2717054.t1.p1 None DBV=NCBI OS=Chlamydomonas reinhardtii PN=rpl23 TOU=Cre	1	3	3	3	0	0	0	0	1	1	0	0	1	0	1	0	1	0	0	1	2	1	1	0	0	0	1	1	0	1	3	1	1	1	0	0	0	0	1	1	0	0	1	0
Cre-1.g2717055.t1.p1	Cre-1.g2717055.t1.p1	19	19	19	Cre-1.g2717055.t1.p1 None DBV=NCBI OS=Chlamydomonas reinhardtii PN=rpl2 TOU=Cre	1	19	19	19	3	5	5	3	5	4	4	4	10	1	6	7	5	7	8	4	4	8	6	9	8	6	9	12	6	7	7	3	6	7	3	5	5	3	5	4	4	4	10	1
Cre-1.g2717057.t1.p1	Cre-1.g2717057.t1.p1	2	2	2	Cre-1.g2717057.t1.p1 None DBV=NCBI OS=Chlamydomonas reinhardtii PN=rpl16 TOU=Cre	1	2	2	2	1	1	1	0	1	1	0	1	0	0	1	1	0	0	1	0	1	1	1	0	1	0	0	1	0	0	0	1	1	1	1	1	1	0	1	1	0	1	0	0
Cre-1.g2717058.t1.p1	Cre-1.g2717058.t1.p1	8	8	8	Cre-1.g2717058.t1.p1 None DBV=NCBI OS=Chlamydomonas reinhardtii PN=rpl14 TOU=Cre	1	8	8	8	1	1	0	1	1	0	0	0	3	0	0	2	0	3	4	3	3	4	4	2	5	2	3	3	3	1	4	1	2	2	1	1	0	1	1	0	0	0	3	0
Cre-1.g2717059.t1.p1	Cre-1.g2717059.t1.p1	2	2	2	Cre-1.g2717059.t1.p1 None DBV=NCBI OS=Chlamydomonas reinhardtii PN=rpl5 TOU=Cre	1	2	2	2	0	0	0	0	0	0	0	0	0	0	0	0	0	0	1	0	0	0	0	0	2	0	0	0	0	0	0	0	0	1	0	0	0	0	0	0	0	0	0	0
Cre10.g417550.t1.1	Cre10.g417550.t1.1	3	3	3	Cre10.g417550.t1.1 ClpS-like protein ALS=CLPS3 DBV=JGI5.5 GN=CLPS3 OS=Chlamydomonas reinhardtii SV=1 TOU=Cre	1	3	3	3	2	2	1	2	0	1	0	0	2	0	1	1	0	0	0	0	0	0	1	3	0	0	1	1	1	1	2	0	0	0	2	2	1	2	0	1	0	0	2	0
Cre10.g417700.t1.2	Cre10.g417700.t1.2	13	13	13	Cre10.g417700.t1.2 Ribosomal protein L3, component of cytosolic 80S ribosome and 60S large subunit ALS=RPL3 DBV=JGI5.5 GN=RPL3 OS=Chlamydomonas reinhardtii SV=2 TOU=Cre	1	13	13	13	5	6	3	2	3	5	4	5	7	4	5	4	3	5	8	3	5	5	5	6	6	4	5	4	4	7	4	4	2	5	5	6	3	2	3	5	4	5	7	4
Cre10.g418950.t2.1;Cre10.g418950.t1.1	Cre10.g418950.t2.1;Cre10.g418950.t1.1	5;5	5;5	5;5	Cre10.g418950.t2.1 Kinesin motor protein, kinesin-4/10 family DBV=JGI5.5 OS=Chlamydomonas reinhardtii SV=1 TOU=Cre;Cre10.g418950.t1.1 Kinesin motor protein, kinesin-4/10 family DBV=JGI5.5 OS=Chlamydomonas reinhardtii SV=1 TOU=Cre	2	5	5	5	0	0	0	0	1	0	0	2	0	1	1	0	1	0	0	1	0	0	1	2	0	0	0	0	0	0	1	0	1	2	0	0	0	0	1	0	0	2	0	1
Cre10.g420750.t1.2	Cre10.g420750.t1.2	3	3	3	Cre10.g420750.t1.2 Ribosomal protein L30, component of cytosolic 80S ribosome and 60S large subunit ALS=RPL30 DBV=JGI5.5 GN=RPL30 OS=Chlamydomonas reinhardtii SV=2 TOU=Cre	1	3	3	3	0	2	1	1	0	1	0	1	2	0	1	1	2	1	3	1	1	2	2	1	1	0	2	1	1	3	2	1	1	1	0	2	1	1	0	1	0	1	2	0
Cre10.g421600.t1.2	Cre10.g421600.t1.2	2	2	2	Cre10.g421600.t1.2 None DBV=JGI5.5 OS=Chlamydomonas reinhardtii SV=2 TOU=Cre	1	2	2	2	1	0	0	1	1	0	0	1	1	1	0	0	2	2	2	2	2	0	2	1	1	0	1	1	1	1	0	1	0	0	1	0	0	1	1	0	0	1	1	1
Cre10.g421700.t1.2	Cre10.g421700.t1.2	5	5	5	Cre10.g421700.t1.2 Glycerol-3-phosphate dehydrogenase/dihydroxyacetone-3-phosphate reductase ALS=GPD4 DBV=JGI5.5 GN=GPD4 OS=Chlamydomonas reinhardtii SV=2 TOU=Cre	1	5	5	5	2	0	0	2	1	1	0	0	2	1	1	0	2	2	2	1	2	0	1	3	3	2	2	3	2	3	3	0	3	2	2	0	0	2	1	1	0	0	2	1
Cre10.g423250.t1.2	Cre10.g423250.t1.2	1	1	1	Cre10.g423250.t1.2 NAD-dependent malate dehydrogenase ALS=MDH2 DBV=JGI5.5 GN=MDH2 OS=Chlamydomonas reinhardtii SV=2 TOU=Cre	1	1	1	1	0	0	0	0	0	0	0	0	0	0	0	0	0	0	1	0	0	0	0	0	0	1	0	1	0	0	0	0	1	0	0	0	0	0	0	0	0	0	0	0
Cre10.g423650.t1.2	Cre10.g423650.t1.2	7	7	7	Cre10.g423650.t1.2 Plastid ribosomal protein L11 ALS=PRPL11 DBV=JGI5.5 GN=PRPL11 OS=Chlamydomonas reinhardtii SV=2 TOU=Cre	1	7	7	7	2	2	3	2	2	3	2	2	4	0	4	1	2	2	5	3	4	2	3	6	5	2	4	4	3	6	3	4	2	4	2	2	3	2	2	3	2	2	4	0
Cre10.g424450.t1.2	Cre10.g424450.t1.2	7	7	7	Cre10.g424450.t1.2 40 kDa translocon at mitochondrial outer envelope membrane ALS=TOM40 DBV=JGI5.5 GN=TOM40 OS=Chlamydomonas reinhardtii SV=2 TOU=Cre	1	7	7	7	1	4	3	1	4	2	1	0	4	0	4	5	1	3	2	3	2	1	2	3	2	1	2	3	0	3	4	3	1	3	1	4	3	1	4	2	1	0	4	0
Cre10.g425900.t1.2	Cre10.g425900.t1.2	3	3	3	Cre10.g425900.t1.2 Light-harvesting protein of photosystem I ALS=LHCA5 DBV=JGI5.5 GN=LHCA5 OS=Chlamydomonas reinhardtii SV=2 TOU=Cre	1	3	3	3	0	2	0	0	1	1	0	0	1	0	0	0	1	0	1	1	0	0	1	0	1	0	1	1	0	1	0	0	0	0	0	2	0	0	1	1	0	0	1	0
Cre10.g427050.t1.2	Cre10.g427050.t1.2	3	3	3	Cre10.g427050.t1.2 ATP-binding protein, MRP/NBP35 family ALS=MNP1 DBV=JGI5.5 GN=MNP1 OS=Chlamydomonas reinhardtii SV=2 TOU=Cre	1	3	3	3	0	0	0	0	0	0	0	0	1	0	1	1	0	0	0	0	0	0	0	0	0	0	0	0	1	1	0	0	2	1	0	0	0	0	0	0	0	0	1	0
Cre10.g427453.t1.1	Cre10.g427453.t1.1	2	2	2	Cre10.g427453.t1.1 None DBV=JGI5.5 OS=Chlamydomonas reinhardtii SV=1 TOU=Cre	1	2	2	2	0	0	1	0	0	0	0	1	0	0	0	0	1	0	0	0	1	0	0	0	0	1	0	0	0	0	0	0	1	0	0	0	1	0	0	0	0	1	0	0
Cre10.g427700.t1.2	Cre10.g427700.t1.2	19	19	19	Cre10.g427700.t1.2 None DBV=JGI5.5 OS=Chlamydomonas reinhardtii SV=2 TOU=Cre	1	19	19	19	3	4	0	5	4	6	5	3	10	5	6	4	5	9	9	7	6	4	8	6	7	13	8	9	4	6	6	5	5	4	3	4	0	5	4	6	5	3	10	5
Cre10.g428200.t1.2	Cre10.g428200.t1.2	2	2	2	Cre10.g428200.t1.2 None DBV=JGI5.5 OS=Chlamydomonas reinhardtii SV=2 TOU=Cre	1	2	2	2	0	0	0	1	1	1	2	1	0	0	1	1	0	2	1	0	1	1	1	1	1	1	1	1	1	1	1	2	1	1	0	0	0	1	1	1	2	1	0	0
Cre10.g428678.t1.1	Cre10.g428678.t1.1	2	2	2	Cre10.g428678.t1.1 tRNA uridine 5-carboxymethylaminomethyl modification enzyme ALS=GID1 DBV=JGI5.5 GN=GID1 OS=Chlamydomonas reinhardtii SV=1 TOU=Cre	1	2	2	2	1	0	0	1	0	1	0	0	1	0	1	0	0	2	2	0	1	1	1	0	2	1	2	0	2	1	1	0	1	0	1	0	0	1	0	1	0	0	1	0
Cre10.g428750.t1.1	Cre10.g428750.t1.1	4	4	4	Cre10.g428750.t1.1 None DBV=JGI5.5 OS=Chlamydomonas reinhardtii SV=1 TOU=Cre	1	4	4	4	0	0	0	2	0	0	0	0	0	1	0	0	1	0	0	1	0	0	0	0	0	1	1	0	0	1	0	0	0	0	0	0	0	2	0	0	0	0	0	1
Cre10.g429100.t1.2	Cre10.g429100.t1.2	9	9	9	Cre10.g429100.t1.2 None DBV=JGI5.5 OS=Chlamydomonas reinhardtii SV=2 TOU=Cre	1	9	9	9	1	1	1	3	4	1	3	2	2	1	1	1	1	2	2	3	4	1	2	2	6	2	4	2	2	2	0	2	2	4	1	1	1	3	4	1	3	2	2	1
Cre10.g430150.t1.2	Cre10.g430150.t1.2	6	6	6	Cre10.g430150.t1.2 None DBV=JGI5.5 OS=Chlamydomonas reinhardtii SV=2 TOU=Cre	1	6	6	6	1	1	0	1	0	1	0	1	1	0	1	0	0	0	0	0	0	0	0	2	1	0	3	0	1	1	1	0	1	1	1	1	0	1	0	1	0	1	1	0
Cre10.g431200.t1.2	Cre10.g431200.t1.2	1	1	1	Cre10.g431200.t1.2 None DBV=JGI5.5 OS=Chlamydomonas reinhardtii SV=2 TOU=Cre	1	1	1	1	0	0	1	0	0	0	0	0	0	0	0	0	0	0	0	0	0	0	0	0	0	0	0	0	0	0	0	0	0	0	0	0	1	0	0	0	0	0	0	0
Cre10.g432800.t1.2	Cre10.g432800.t1.2	6	6	6	Cre10.g432800.t1.2 Ribosomal protein Sa, component of cytosolic 80S ribosome and 40S small subunit ALS=RPSa DBV=JGI5.5 GN=RPSa OS=Chlamydomonas reinhardtii SV=2 TOU=Cre	1	6	6	6	2	2	3	1	3	2	1	1	2	0	2	3	2	1	2	2	2	2	2	2	2	2	3	2	1	3	2	1	1	2	2	2	3	1	3	2	1	1	2	0
Cre10.g432900.t1.2	Cre10.g432900.t1.2	3	3	3	Cre10.g432900.t1.2 None DBV=JGI5.5 OS=Chlamydomonas reinhardtii SV=2 TOU=Cre	1	3	3	3	0	0	0	0	1	1	1	1	0	1	0	1	0	0	1	1	0	0	0	1	0	2	0	1	0	0	0	0	0	0	0	0	0	0	1	1	1	1	0	1
Cre10.g433600.t1.2	Cre10.g433600.t1.2	4	4	4	Cre10.g433600.t1.2 None DBV=JGI5.5 OS=Chlamydomonas reinhardtii SV=2 TOU=Cre	1	4	4	4	1	0	0	0	0	0	0	0	0	0	1	0	0	0	0	1	0	0	0	0	0	3	0	1	0	0	0	0	0	1	1	0	0	0	0	0	0	0	0	0
Cre10.g433950.t1.1	Cre10.g433950.t1.1	3	3	3	Cre10.g433950.t1.1 None DBV=JGI5.5 OS=Chlamydomonas reinhardtii SV=1 TOU=Cre	1	3	3	3	1	0	1	0	1	0	0	0	2	0	1	0	1	1	1	0	0	1	0	1	1	1	2	2	1	1	2	1	1	1	1	0	1	0	1	0	0	0	2	0
Cre10.g434250.t1.2	Cre10.g434250.t1.2	2	2	2	Cre10.g434250.t1.2 None DBV=JGI5.5 OS=Chlamydomonas reinhardtii SV=2 TOU=Cre	1	2	2	2	0	1	0	0	1	0	0	0	0	0	0	0	0	0	0	0	1	1	0	0	1	0	0	1	0	0	1	0	0	1	0	1	0	0	1	0	0	0	0	0
Cre10.g434450.t1.2	Cre10.g434450.t1.2	1	1	1	Cre10.g434450.t1.2 NADH:ubiquinone oxidoreductase 39 kDa subunit ALS=NUOA9 DBV=JGI5.5 GN=NUOA9 OS=Chlamydomonas reinhardtii SV=2 TOU=Cre	1	1	1	1	1	1	1	0	1	1	1	1	1	0	1	1	0	1	1	1	1	1	1	1	1	1	1	1	1	1	1	1	1	1	1	1	1	0	1	1	1	1	1	0
Cre10.g434750.t1.2	Cre10.g434750.t1.2	6	6	6	Cre10.g434750.t1.2 Acetohydroxy acid isomeroreductase ALS=AAI1 DBV=JGI5.5 GN=AAI1 OS=Chlamydomonas reinhardtii SV=2 TOU=Cre	1	6	6	6	1	2	1	0	1	2	0	2	2	0	1	2	2	1	2	0	0	0	3	0	3	2	3	2	0	1	2	1	2	1	1	2	1	0	1	2	0	2	2	0
Cre10.g435300.t2.1;Cre10.g435300.t1.2	Cre10.g435300.t2.1;Cre10.g435300.t1.2	1;1	1;1	1;1	Cre10.g435300.t2.1 Aspartyl aminopeptidase-like protein ALS=AAP1 DBV=JGI5.5 GN=AAP1 OS=Chlamydomonas reinhardtii SV=1 TOU=Cre;Cre10.g435300.t1.2 Aspartyl aminopeptidase-like protein ALS=AAP1 DBV=JGI5.5 GN=AAP1 OS=Chlamydomonas reinhardtii SV=2 TOU=Cre	2	1	1	1	1	0	0	1	0	0	1	0	1	0	1	0	0	0	1	0	0	0	0	1	1	0	1	0	0	0	0	0	1	0	1	0	0	1	0	0	1	0	1	0
Cre10.g436550.t1.2	Cre10.g436550.t1.2	6	6	6	Cre10.g436550.t1.2 Low-CO2-inducible protein ALS=LCI5 DBV=JGI5.5 GN=LCI5 OS=Chlamydomonas reinhardtii SV=2 TOU=Cre	1	6	6	6	6	2	2	4	3	3	3	3	3	3	3	3	2	2	2	3	3	3	1	1	3	4	5	3	2	4	3	2	4	3	6	2	2	4	3	3	3	3	3	3
Cre10.g436600.t1.2	Cre10.g436600.t1.2	2	2	2	Cre10.g436600.t1.2 None DBV=JGI5.5 OS=Chlamydomonas reinhardtii SV=2 TOU=Cre	1	2	2	2	1	1	0	0	0	0	0	0	0	0	0	0	0	0	0	0	0	0	0	0	0	0	0	0	0	0	0	0	0	1	1	1	0	0	0	0	0	0	0	0
Cre10.g436650.t1.1	Cre10.g436650.t1.1	2	2	2	Cre10.g436650.t1.1 None DBV=JGI5.5 OS=Chlamydomonas reinhardtii SV=1 TOU=Cre	1	2	2	2	1	0	1	1	0	1	0	1	0	0	1	0	1	1	1	1	2	0	0	0	0	0	1	1	1	1	0	1	1	1	1	0	1	1	0	1	0	1	0	0
Cre10.g439100.t1.2	Cre10.g439100.t1.2	11	11	11	Cre10.g439100.t1.2 T-complex protein 1, alpha subunit ALS=CCT1 DBV=JGI5.5 GN=CCT1 OS=Chlamydomonas reinhardtii SV=2 TOU=Cre	1	11	11	11	3	0	1	1	3	3	3	3	4	1	3	4	0	3	4	4	2	1	5	0	4	1	5	5	2	3	2	3	1	3	3	0	1	1	3	3	3	3	4	1
Cre10.g439150.t1.2	Cre10.g439150.t1.2	5	5	5	Cre10.g439150.t1.2 26S proteasome regulatory subunit ALS=RPT5 DBV=JGI5.5 GN=RPT5 OS=Chlamydomonas reinhardtii SV=2 TOU=Cre	1	5	5	5	0	1	0	1	1	1	0	0	0	1	1	1	0	0	1	2	1	1	2	0	4	1	1	1	2	1	1	0	2	1	0	1	0	1	1	1	0	0	0	1
Cre10.g440050.t1.2	Cre10.g440050.t1.2	3	3	3	Cre10.g440050.t1.2 NAD-dependent epimerase/dehydratase DBV=JGI5.5 OS=Chlamydomonas reinhardtii SV=2 TOU=Cre	1	3	3	3	3	0	0	0	0	1	0	0	0	0	0	0	0	0	0	0	0	0	0	0	0	0	1	0	0	2	0	0	0	0	3	0	0	0	0	1	0	0	0	0
Cre10.g440200.t1.1	Cre10.g440200.t1.1	1	1	1	Cre10.g440200.t1.1 Structural Maintenance of Chromosomes protein ALS=SMC5B DBV=JGI5.5 GN=SMC5B OS=Chlamydomonas reinhardtii SV=1 TOU=Cre	1	1	1	1	0	0	0	0	0	0	0	0	0	0	0	0	0	0	0	0	0	0	0	1	0	0	0	0	0	0	0	0	0	0	0	0	0	0	0	0	0	0	0	0
Cre10.g440900.t1.2	Cre10.g440900.t1.2	2	2	2	Cre10.g440900.t1.2 Rrp42-like exosome component ALS=RRP43 DBV=JGI5.5 GN=RRP43 OS=Chlamydomonas reinhardtii SV=2 TOU=Cre	1	2	2	2	0	1	0	1	1	0	0	0	0	0	0	0	0	0	0	1	0	0	0	0	0	1	1	1	0	0	0	1	1	1	0	1	0	1	1	0	0	0	0	0
Cre10.g441200.t1.2	Cre10.g441200.t1.2	7	7	7	Cre10.g441200.t1.2 None DBV=JGI5.5 OS=Chlamydomonas reinhardtii SV=2 TOU=Cre	1	7	7	7	1	0	0	0	1	3	5	3	2	2	0	3	0	2	0	0	1	0	0	0	1	0	3	1	1	1	1	1	1	1	1	0	0	0	1	3	5	3	2	2
Cre10.g441400.t1.2	Cre10.g441400.t1.2	5	5	5	Cre10.g441400.t1.2 Nucleolar protein, Component of C/D snoRNPs ALS=NOP58 DBV=JGI5.5 GN=NOP58 OS=Chlamydomonas reinhardtii SV=2 TOU=Cre	1	5	5	5	1	1	1	2	2	2	1	0	1	1	0	1	2	0	1	2	1	1	1	1	2	2	2	2	3	2	1	3	2	3	1	1	1	2	2	2	1	0	1	1
Cre10.g442700.t1.2	Cre10.g442700.t1.2	2	2	2	Cre10.g442700.t1.2 None DBV=JGI5.5 OS=Chlamydomonas reinhardtii SV=2 TOU=Cre	1	2	2	2	1	0	0	2	0	2	0	0	0	1	0	0	2	0	0	2	0	0	1	0	0	1	0	0	0	1	0	1	0	1	1	0	0	2	0	2	0	0	0	1
Cre10.g443100.t1.2	Cre10.g443100.t1.2	1	1	1	Cre10.g443100.t1.2 None DBV=JGI5.5 OS=Chlamydomonas reinhardtii SV=2 TOU=Cre	1	1	1	1	0	0	0	0	0	0	0	0	0	0	0	0	0	0	0	0	0	0	0	0	0	0	0	0	1	0	0	0	0	0	0	0	0	0	0	0	0	0	0	0
Cre10.g443250.t1.2	Cre10.g443250.t1.2	2	2	2	Cre10.g443250.t1.2 T-complex protein 1, gamma subunit ALS=CCT3 DBV=JGI5.5 GN=CCT3 OS=Chlamydomonas reinhardtii SV=2 TOU=Cre	1	2	2	2	0	0	0	0	0	0	0	0	0	0	0	0	1	0	1	1	0	0	0	0	0	0	0	1	0	0	0	0	0	0	0	0	0	0	0	0	0	0	0	0
Cre10.g444700.t1.1	Cre10.g444700.t1.1	7	7	7	Cre10.g444700.t1.1 Starch Branching Enzyme ALS=SBE3 DBV=JGI5.5 GN=SBE3 OS=Chlamydomonas reinhardtii SV=1 TOU=Cre	1	7	7	7	1	1	2	1	1	3	2	2	4	1	1	1	0	0	1	1	1	1	3	1	4	1	1	2	2	1	1	1	1	1	1	1	2	1	1	3	2	2	4	1
Cre10.g446500.t1.1	Cre10.g446500.t1.1	12	12	12	Cre10.g446500.t1.1 None DBV=JGI5.5 OS=Chlamydomonas reinhardtii SV=1 TOU=Cre	1	12	12	12	5	8	4	7	5	7	8	6	7	2	7	5	0	0	0	0	0	0	6	8	6	3	9	7	2	5	6	3	1	5	5	8	4	7	5	7	8	6	7	2
Cre10.g449100.t1.2	Cre10.g449100.t1.2	2	2	2	Cre10.g449100.t1.2 None DBV=JGI5.5 OS=Chlamydomonas reinhardtii SV=2 TOU=Cre	1	2	2	2	0	0	0	0	0	0	0	0	0	0	0	1	0	0	0	1	0	0	0	0	0	0	0	0	0	0	0	0	0	0	0	0	0	0	0	0	0	0	0	0
Cre10.g449750.t1.1	Cre10.g449750.t1.1	3	3	3	Cre10.g449750.t1.1 None DBV=JGI5.5 OS=Chlamydomonas reinhardtii SV=1 TOU=Cre	1	3	3	3	0	0	0	0	0	0	0	0	0	0	0	0	0	0	0	0	0	0	0	0	0	0	1	0	0	0	0	0	1	1	0	0	0	0	0	0	0	0	0	0
Cre10.g450850.t1.1	Cre10.g450850.t1.1	2	2	2	Cre10.g450850.t1.1 None DBV=JGI5.5 OS=Chlamydomonas reinhardtii SV=1 TOU=Cre	1	2	2	2	1	0	0	0	0	0	0	0	0	1	1	0	0	0	0	0	1	2	0	0	0	0	0	0	0	0	0	0	0	0	1	0	0	0	0	0	0	0	0	1
Cre10.g451900.t1.1	Cre10.g451900.t1.1	9	9	9	Cre10.g451900.t1.1 Threonine synthase ALS=THS1 DBV=JGI5.5 GN=THS1 OS=Chlamydomonas reinhardtii SV=1 TOU=Cre	1	9	9	9	0	4	1	0	4	5	1	1	1	1	3	2	0	0	0	0	0	0	0	1	0	0	2	1	0	0	0	0	0	0	0	4	1	0	4	5	1	1	1	1
Cre10.g452050.t1.2	Cre10.g452050.t1.2	3	3	3	Cre10.g452050.t1.2 Light-harvesting protein of photosystem I ALS=LHCA4 DBV=JGI5.5 GN=LHCA4 OS=Chlamydomonas reinhardtii SV=2 TOU=Cre	1	3	3	3	2	1	1	2	2	0	1	0	0	0	0	2	1	1	1	2	2	2	1	1	2	1	2	2	0	3	1	0	2	1	2	1	1	2	2	0	1	0	0	0
Cre10.g452450.t1.2	Cre10.g452450.t1.2	3	3	3	Cre10.g452450.t1.2 110 kDa translocon of chloroplast envelope inner membrane ALS=TIC110 DBV=JGI5.5 GN=TIC110 OS=Chlamydomonas reinhardtii SV=2 TOU=Cre	1	3	3	3	0	0	0	0	0	0	0	0	1	0	0	0	0	0	0	0	0	0	1	0	0	2	0	0	0	0	1	0	0	0	0	0	0	0	0	0	0	0	1	0
Cre10.g452800.t1.2	Cre10.g452800.t1.2	4	4	4	Cre10.g452800.t1.2 Low-CO2-inducible protein ALS=LCIB DBV=JGI5.5 GN=LCIB OS=Chlamydomonas reinhardtii SV=2 TOU=Cre	1	4	4	4	0	1	1	1	1	2	0	1	0	0	0	1	0	0	2	1	0	1	0	2	2	1	0	1	2	0	1	0	0	1	0	1	1	1	1	2	0	1	0	0
Cre10.g454700.t1.2	Cre10.g454700.t1.2	1	1	1	Cre10.g454700.t1.2 None DBV=JGI5.5 OS=Chlamydomonas reinhardtii SV=2 TOU=Cre	1	1	1	1	0	0	0	0	0	0	1	0	1	0	0	0	0	0	0	0	0	0	0	0	0	0	0	0	0	0	0	0	0	0	0	0	0	0	0	0	1	0	1	0
Cre10.g456000.t1.2	Cre10.g456000.t1.2	1	1	1	Cre10.g456000.t1.2 Flagellar Associated Protein, quinone reductase-like ALS=FAP191 DBV=JGI5.5 GN=FAP191 OS=Chlamydomonas reinhardtii SV=2 TOU=Cre	1	1	1	1	1	0	0	0	0	0	0	0	0	0	0	0	0	1	1	0	1	0	0	0	1	0	0	0	0	1	0	0	0	1	1	0	0	0	0	0	0	0	0	0
Cre10.g456100.t1.2;Cre10.g456050.t2.1;Cre10.g456050.t1.2	Cre10.g456100.t1.2;Cre10.g456050.t2.1;Cre10.g456050.t1.2	2;2;2	2;2;2	2;2;2	Cre10.g456100.t1.2 Flagellar flavodoxin, involved in phototaxis ALS=AGG3 DBV=JGI5.5 GN=AGG3 OS=Chlamydomonas reinhardtii SV=2 TOU=Cre;Cre10.g456050.t2.1 None DBV=JGI5.5 OS=Chlamydomonas reinhardtii SV=1 TOU=Cre;Cre10.g456050.t1.2 None DBV=JGI5.5 OS=Chlamyd	3	2	2	2	2	1	0	0	2	1	1	0	1	0	0	1	0	0	1	1	2	2	0	1	2	0	0	2	0	1	1	1	0	0	2	1	0	0	2	1	1	0	1	0
Cre10.g456200.t1.2	Cre10.g456200.t1.2	4	4	4	Cre10.g456200.t1.2 Ribosomal protein S24, component of cytosolic 80S ribosome and 40S small subunit ALS=RPS24 DBV=JGI5.5 GN=RPS24 OS=Chlamydomonas reinhardtii SV=2 TOU=Cre	1	4	4	4	1	0	1	1	1	1	0	1	2	0	2	2	2	1	2	0	1	0	2	2	2	0	1	4	0	3	2	0	1	1	1	0	1	1	1	1	0	1	2	0
Cre10.g458500.t1.2	Cre10.g458500.t1.2	6	6	6	Cre10.g458500.t1.2 Aspartate kinase DBV=JGI5.5 OS=Chlamydomonas reinhardtii SV=2 TOU=Cre	1	6	6	6	3	2	1	1	2	2	2	1	2	2	2	1	3	2	1	2	2	3	2	4	2	1	2	4	3	2	3	3	3	3	3	2	1	1	2	2	2	1	2	2
Cre10.g459250.t1.2	Cre10.g459250.t1.2	5	5	5	Cre10.g459250.t1.2 Ribosomal protein L35a, component of cytosolic 80S ribosome and 60S large subunit ALS=RPL35a DBV=JGI5.5 GN=RPL35a OS=Chlamydomonas reinhardtii SV=2 TOU=Cre	1	5	5	5	1	2	1	1	1	3	1	2	1	0	2	1	3	2	3	1	1	2	3	2	2	2	1	2	3	3	2	3	2	1	1	2	1	1	1	3	1	2	1	0
Cre10.g459500.t1.1	Cre10.g459500.t1.1	3	3	3	Cre10.g459500.t1.1 Nucleolar GTP-binding protein DBV=JGI5.5 OS=Chlamydomonas reinhardtii SV=1 TOU=Cre	1	3	3	3	1	1	0	1	1	1	1	0	1	1	1	0	0	1	3	1	1	1	1	1	0	0	1	1	0	0	1	1	1	1	1	1	0	1	1	1	1	0	1	1
Cre10.g461050.t1.2	Cre10.g461050.t1.2	16	16	16	Cre10.g461050.t1.2 Vacuolar ATP synthase subunit A ALS=ATPvA1 DBV=JGI5.5 GN=ATPvA1 OS=Chlamydomonas reinhardtii SV=2 TOU=Cre	1	16	16	16	3	2	3	6	5	3	0	3	3	6	3	2	4	6	7	8	6	4	3	6	9	4	8	5	3	7	3	3	6	6	3	2	3	6	5	3	0	3	3	6
Cre10.g463600.t1.2	Cre10.g463600.t1.2	1	1	1	Cre10.g463600.t1.2 None DBV=JGI5.5 OS=Chlamydomonas reinhardtii SV=2 TOU=Cre	1	1	1	1	0	0	1	0	0	1	0	0	1	0	0	0	0	1	0	0	0	1	1	1	0	0	0	0	0	0	0	0	0	0	0	0	1	0	0	1	0	0	1	0
Cre11.g467400.t1.2	Cre11.g467400.t1.2	10	10	10	Cre11.g467400.t1.2 None DBV=JGI5.5 OS=Chlamydomonas reinhardtii SV=2 TOU=Cre	1	10	10	10	6	5	2	5	3	4	2	2	3	2	3	3	0	0	0	0	0	0	6	8	7	4	4	3	4	7	7	4	5	5	6	5	2	5	3	4	2	2	3	2
Cre11.g467547.t1.1	Cre11.g467547.t1.1	6	6	6	Cre11.g467547.t1.1 Glutamyl/glutaminyl-tRNA synthetase DBV=JGI5.5 OS=Chlamydomonas reinhardtii SV=1 TOU=Cre	1	6	6	6	2	0	0	2	2	2	0	1	0	1	0	0	0	0	0	1	1	2	0	1	0	1	2	2	0	1	0	1	0	0	2	0	0	2	2	2	0	1	0	1
Cre11.g467553.t1.1	Cre11.g467553.t1.1	2	2	2	Cre11.g467553.t1.1 None DBV=JGI5.5 OS=Chlamydomonas reinhardtii SV=1 TOU=Cre	1	2	2	2	1	0	0	1	0	0	0	1	1	0	0	0	0	0	0	1	2	0	0	0	0	2	0	1	2	0	0	0	1	0	1	0	0	1	0	0	0	1	1	0
Cre11.g467556.t1.1	Cre11.g467556.t1.1	3	3	3	Cre11.g467556.t1.1 None DBV=JGI5.5 OS=Chlamydomonas reinhardtii SV=1 TOU=Cre	1	3	3	3	0	0	0	1	1	0	0	0	0	0	1	0	1	0	0	2	0	1	0	1	0	0	0	1	1	1	0	2	0	0	0	0	0	1	1	0	0	0	0	0
Cre11.g467569.t1.1	Cre11.g467569.t1.1	9	9	9	Cre11.g467569.t1.1 Chloroplast ATP synthase delta chain ALS=ATPD DBV=JGI5.5 GN=ATPD OS=Chlamydomonas reinhardtii SV=1 TOU=Cre	1	9	9	9	3	4	3	6	4	5	5	3	8	3	4	5	7	6	6	6	4	5	6	7	7	7	7	5	5	5	5	4	6	7	3	4	3	6	4	5	5	3	8	3
Cre11.g467575.t2.1;Cre11.g467575.t1.1	Cre11.g467575.t2.1;Cre11.g467575.t1.1	6;6	5;5	5;5	Cre11.g467575.t2.1 None DBV=JGI5.5 OS=Chlamydomonas reinhardtii SV=1 TOU=Cre;Cre11.g467575.t1.1 None DBV=JGI5.5 OS=Chlamydomonas reinhardtii SV=1 TOU=Cre	2	6	5	5	1	1	0	1	1	1	1	1	1	1	2	2	0	0	1	1	1	3	1	0	0	1	0	0	0	0	0	1	0	1	0	0	0	0	0	0	0	0	0	0
Cre11.g467578.t1.1	Cre11.g467578.t1.1	6	6	6	Cre11.g467578.t1.1 None DBV=JGI5.5 OS=Chlamydomonas reinhardtii SV=1 TOU=Cre	1	6	6	6	0	2	2	2	4	3	1	1	2	0	3	1	2	2	4	1	1	3	1	1	3	1	3	2	1	4	3	0	2	5	0	2	2	2	4	3	1	1	2	0
Cre11.g467597.t1.1	Cre11.g467597.t1.1	2	2	2	Cre11.g467597.t1.1 None DBV=JGI5.5 OS=Chlamydomonas reinhardtii SV=1 TOU=Cre	1	2	2	2	0	0	0	1	0	0	1	0	0	0	0	0	0	0	0	0	0	0	1	1	1	0	0	0	0	0	0	0	0	0	0	0	0	1	0	0	1	0	0	0
Cre11.g467617.t1.1	Cre11.g467617.t1.1	2	2	2	Cre11.g467617.t1.1 Gamma hydroxybutyrate dehydrogenase ALS=LCI19 DBV=JGI5.5 GN=LCI19 OS=Chlamydomonas reinhardtii SV=1 TOU=Cre	1	2	2	2	0	0	0	1	0	0	0	1	1	0	0	0	0	0	1	0	0	0	0	0	0	0	0	0	0	0	0	0	0	0	0	0	0	1	0	0	0	1	1	0
Cre11.g467644.t1.1	Cre11.g467644.t1.1	2	2	2	Cre11.g467644.t1.1 ClpB chaperone, Hsp100 family ALS=CLPB1 DBV=JGI5.5 GN=CLPB1 OS=Chlamydomonas reinhardtii SV=1 TOU=Cre	1	2	2	2	0	0	0	0	0	1	0	0	0	0	0	0	1	0	0	0	0	0	1	1	0	0	1	1	0	0	0	0	0	0	0	0	0	0	0	1	0	0	0	0
Cre11.g467707.t1.1	Cre11.g467707.t1.1	1	1	1	Cre11.g467707.t1.1 Mitochondrial F1F0 ATP synthase, delta subunit ALS=ATP4 DBV=JGI5.5 GN=ATP4 OS=Chlamydomonas reinhardtii SV=1 TOU=Cre	1	1	1	1	0	0	0	0	0	0	0	0	0	0	0	0	1	0	0	0	0	0	0	0	0	0	0	0	1	0	1	0	0	0	0	0	0	0	0	0	0	0	0	0
Cre11.g467770.t1.1	Cre11.g467770.t1.1	19	19	19	Cre11.g467770.t1.1 Phosphoglycerate kinase, chloroplast precursor ALS=PGK1 DBV=JGI5.5 GN=PGK1 OS=Chlamydomonas reinhardtii SV=1 TOU=Cre	1	19	19	19	4	6	8	5	6	10	4	4	7	1	10	14	5	7	10	7	8	2	7	10	7	6	12	11	6	12	7	6	9	8	4	6	8	5	6	10	4	4	7	1
Cre11.g467781.t1.1	Cre11.g467781.t1.1	10	10	10	Cre11.g467781.t1.1 ABC transporter-like and Flagellar Associated Protein DBV=JGI5.5 OS=Chlamydomonas reinhardtii SV=1 TOU=Cre	1	10	10	10	2	2	1	1	3	1	2	3	4	2	4	4	4	4	2	8	5	2	3	3	4	3	5	3	3	1	2	4	3	2	2	2	1	1	3	1	2	3	4	2
Cre11.g468050.t1.2;REV__Cre07.g325729.t1.1	Cre11.g468050.t1.2	30;1	30;1	30;1	Cre11.g468050.t1.2 None DBV=JGI5.5 OS=Chlamydomonas reinhardtii SV=2 TOU=Cre	2	30	30	30	0	0	0	0	0	0	0	0	0	0	0	0	0	0	0	0	0	0	0	0	0	0	0	0	22	23	23	16	18	22	0	0	0	0	0	0	0	0	0	0
Cre11.g469150.t1.2	Cre11.g469150.t1.2	6	6	6	Cre11.g469150.t1.2 None DBV=JGI5.5 OS=Chlamydomonas reinhardtii SV=2 TOU=Cre	1	6	6	6	2	2	2	2	2	1	1	1	3	0	2	3	0	0	0	0	0	0	3	5	5	3	4	5	3	2	4	3	2	3	2	2	2	2	2	1	1	1	3	0
Cre11.g476325.t1.1;Cre16.g673852.t1.1	Cre11.g476325.t1.1;Cre16.g673852.t1.1	5;5	5;5	5;5	Cre11.g476325.t1.1 None DBV=JGI5.5 OS=Chlamydomonas reinhardtii SV=1 TOU=Cre;Cre16.g673852.t1.1 None DBV=JGI5.5 OS=Chlamydomonas reinhardtii SV=1 TOU=Cre	2	5	5	5	0	0	0	1	2	0	0	0	0	0	0	0	1	0	1	0	1	2	1	1	1	0	2	1	0	0	0	1	0	0	0	0	0	1	2	0	0	0	0	0
Cre11.g476550.t1.2	Cre11.g476550.t1.2	2	2	2	Cre11.g476550.t1.2 None DBV=JGI5.5 OS=Chlamydomonas reinhardtii SV=2 TOU=Cre	1	2	2	2	0	0	0	0	2	0	0	0	0	0	0	0	0	0	0	0	0	0	0	0	0	0	0	0	0	0	0	0	0	1	0	0	0	0	2	0	0	0	0	0
Cre11.g476750.t1.2	Cre11.g476750.t1.2	2	2	2	Cre11.g476750.t1.2 Ferredoxin-NADP reductase ALS=FNR1 DBV=JGI5.5 GN=FNR1 OS=Chlamydomonas reinhardtii SV=2 TOU=Cre	1	2	2	2	0	2	0	0	0	1	0	1	1	0	0	1	0	0	0	0	0	0	1	1	1	1	1	1	1	0	0	0	0	0	0	2	0	0	0	1	0	1	1	0
Cre11.g477950.t1.1	Cre11.g477950.t1.1	8	8	8	Cre11.g477950.t1.1 None DBV=JGI5.5 OS=Chlamydomonas reinhardtii SV=1 TOU=Cre	1	8	8	8	1	0	0	0	1	0	0	5	4	3	1	1	0	0	0	0	0	0	0	0	0	0	0	0	0	0	0	0	0	0	1	0	0	0	1	0	0	5	4	3
Cre11.g478128.t1.1	Cre11.g478128.t1.1	2	2	2	Cre11.g478128.t1.1 None DBV=JGI5.5 OS=Chlamydomonas reinhardtii SV=1 TOU=Cre	1	2	2	2	0	0	0	0	0	0	0	0	1	0	0	0	0	0	0	1	1	0	0	0	1	1	0	0	2	0	0	0	0	0	0	0	0	0	0	0	0	0	1	0
Cre11.g478156.t2.1;Cre11.g478156.t1.1	Cre11.g478156.t2.1;Cre11.g478156.t1.1	3;3	3;3	3;3	Cre11.g478156.t2.1 None DBV=JGI5.5 OS=Chlamydomonas reinhardtii SV=1 TOU=Cre;Cre11.g478156.t1.1 None DBV=JGI5.5 OS=Chlamydomonas reinhardtii SV=1 TOU=Cre	2	3	3	3	0	0	0	0	0	0	0	0	0	0	0	0	0	0	0	0	0	1	0	0	0	1	0	2	0	0	0	0	1	0	0	0	0	0	0	0	0	0	0	0
Cre11.g479250.t1.2	Cre11.g479250.t1.2	3	3	3	Cre11.g479250.t1.2 None DBV=JGI5.5 OS=Chlamydomonas reinhardtii SV=2 TOU=Cre	1	3	3	3	0	0	0	1	0	0	0	0	1	1	0	0	1	0	1	0	0	0	0	0	1	1	1	3	0	2	2	0	1	0	0	0	0	1	0	0	0	0	1	1
Cre11.g480150.t1.2	Cre11.g480150.t1.2	18	18	18	Cre11.g480150.t1.2 Ribosomal protein S14, component of cytosolic 80S ribosome and 40S small subunit ALS=RPS14 DBV=JGI5.5 GN=RPS14 OS=Chlamydomonas reinhardtii SV=2 TOU=Cre	1	18	18	18	8	9	9	10	10	8	11	12	11	8	10	9	12	10	10	10	10	13	11	12	11	15	14	13	11	12	12	10	13	11	8	9	9	10	10	8	11	12	11	8
Cre11.g481450.t1.2	Cre11.g481450.t1.2	6	6	6	Cre11.g481450.t1.2 CF0 ATP synthase subunit II precursor ALS=ATPG DBV=JGI5.5 GN=ATPG OS=Chlamydomonas reinhardtii SV=2 TOU=Cre	1	6	6	6	3	1	1	2	3	1	1	1	1	1	1	1	1	0	3	2	1	3	2	2	4	3	1	3	1	1	3	2	3	4	3	1	1	2	3	1	1	1	1	1
Cre11.g481500.t1.2	Cre11.g481500.t1.2	6	6	6	Cre11.g481500.t1.2 Imidazole glycerol phosphate synthase ALS=HIS7 DBV=JGI5.5 GN=HIS7 OS=Chlamydomonas reinhardtii SV=2 TOU=Cre	1	6	6	6	0	1	0	1	1	1	0	0	0	0	1	1	0	0	0	3	2	1	0	0	1	1	1	1	1	1	0	0	1	0	0	1	0	1	1	1	0	0	0	0
Cre12.g483650.t1.2	Cre12.g483650.t1.2	4	4	4	Cre12.g483650.t1.2 None DBV=JGI5.5 OS=Chlamydomonas reinhardtii SV=2 TOU=Cre	1	4	4	4	2	2	1	1	2	1	1	1	1	1	1	1	2	1	1	2	1	1	2	1	3	3	3	3	1	2	1	2	1	3	2	2	1	1	2	1	1	1	1	1
Cre12.g483700.t2.1;Cre12.g483700.t1.2	Cre12.g483700.t2.1;Cre12.g483700.t1.2	30;30	30;30	30;30	Cre12.g483700.t2.1 Chloroplast-targeted RNA-binding protein DBV=JGI5.5 OS=Chlamydomonas reinhardtii SV=1 TOU=Cre;Cre12.g483700.t1.2 Chloroplast-targeted RNA-binding protein DBV=JGI5.5 OS=Chlamydomonas reinhardtii SV=2 TOU=Cre	2	30	30	30	16	16	19	16	17	21	13	19	20	3	15	19	0	0	0	0	0	0	10	20	17	10	17	16	9	10	11	8	8	9	16	16	19	16	17	21	13	19	20	3
Cre12.g484000.t1.2	Cre12.g484000.t1.2	5	5	5	Cre12.g484000.t1.2 None DBV=JGI5.5 OS=Chlamydomonas reinhardtii SV=2 TOU=Cre	1	5	5	5	1	2	4	2	1	3	1	2	1	1	3	1	1	1	0	0	2	0	1	2	1	1	1	1	2	1	0	1	2	1	1	2	4	2	1	3	1	2	1	1
Cre12.g485150.t1.2	Cre12.g485150.t1.2	21	21	21	Cre12.g485150.t1.2 Glyceraldehyde 3-phosphate dehydrogenase ALS=GAP1 DBV=JGI5.5 GN=GAP1 OS=Chlamydomonas reinhardtii SV=2 TOU=Cre	1	21	21	21	11	15	12	11	13	15	11	12	12	7	13	12	14	13	16	11	13	10	13	12	13	11	13	11	11	13	12	10	12	14	11	15	12	11	13	15	11	12	12	7
Cre12.g485800.t1.2	Cre12.g485800.t1.2	14	14	14	Cre12.g485800.t1.2 FtsH-like membrane ATPase/metalloprotease ALS=FHL1 DBV=JGI5.5 GN=FHL1 OS=Chlamydomonas reinhardtii SV=2 TOU=Cre	1	14	14	14	5	2	2	1	2	3	2	6	6	2	1	0	3	5	5	1	4	3	5	5	5	8	7	5	9	6	4	0	5	2	5	2	2	1	2	3	2	6	6	2
Cre12.g486300.t1.2	Cre12.g486300.t1.2	2	2	2	Cre12.g486300.t1.2 Photosystem I reaction center subunit XI ALS=PSAL DBV=JGI5.5 GN=PSAL OS=Chlamydomonas reinhardtii SV=2 TOU=Cre	1	2	2	2	2	1	1	2	2	2	2	1	2	1	1	2	1	1	2	1	1	1	2	2	2	2	2	2	2	2	1	2	1	2	2	1	1	2	2	2	2	1	2	1
Cre12.g489153.t1.1	Cre12.g489153.t1.1	2	2	2	Cre12.g489153.t1.1 None DBV=JGI5.5 OS=Chlamydomonas reinhardtii SV=1 TOU=Cre	1	2	2	2	0	1	1	0	1	1	1	0	1	0	1	1	0	1	1	1	1	1	0	2	2	1	1	1	1	2	2	0	0	0	0	1	1	0	1	1	1	0	1	0
Cre12.g490000.t1.2	Cre12.g490000.t1.2	4	4	4	Cre12.g490000.t1.2 Eukaryotic translation initiation factor 2 subunit 1, eIF2-alpha subunit ALS=EIF2A-2 DBV=JGI5.5 GN=EIF2A-2 OS=Chlamydomonas reinhardtii SV=2 TOU=Cre	1	4	4	4	0	0	0	0	0	0	0	0	0	0	0	0	0	0	0	0	1	1	0	0	0	0	2	1	0	1	1	0	0	0	0	0	0	0	0	0	0	0	0	0
Cre12.g492750.t1.1	Cre12.g492750.t1.1	2	2	2	Cre12.g492750.t1.1 None DBV=JGI5.5 OS=Chlamydomonas reinhardtii SV=1 TOU=Cre	1	2	2	2	0	0	0	0	1	0	0	0	0	0	1	0	0	0	0	0	0	0	0	0	0	0	0	0	0	0	0	0	0	0	0	0	0	0	1	0	0	0	0	0
Cre12.g492950.t1.2	Cre12.g492950.t1.2	2	2	2	Cre12.g492950.t1.2 Ribonucleoside-diphosphate reductase R1 subunit ALS=RIR1 DBV=JGI5.5 GN=RIR1 OS=Chlamydomonas reinhardtii SV=2 TOU=Cre	1	2	2	2	0	0	0	0	0	1	0	0	0	0	1	0	0	0	0	0	2	0	0	0	0	0	0	0	1	0	0	0	0	0	0	0	0	0	0	1	0	0	0	0
Cre12.g494050.t1.2	Cre12.g494050.t1.2	16	16	16	Cre12.g494050.t1.2 Ribosomal protein L9, component of cytosolic 80S ribosome and 60S large subunit ALS=RPL9 DBV=JGI5.5 GN=RPL9 OS=Chlamydomonas reinhardtii SV=2 TOU=Cre	1	16	16	16	13	9	8	11	10	10	12	13	13	6	11	9	10	12	12	12	10	11	12	12	11	9	13	12	13	11	10	10	9	11	13	9	8	11	10	10	12	13	13	6
Cre12.g496150.t1.2	Cre12.g496150.t1.2	1	1	1	Cre12.g496150.t1.2 None DBV=JGI5.5 OS=Chlamydomonas reinhardtii SV=2 TOU=Cre	1	1	1	1	0	0	0	0	0	0	0	0	0	0	0	0	0	0	0	0	0	0	0	0	0	1	0	1	0	0	0	0	0	0	0	0	0	0	0	0	0	0	0	0
Cre12.g497300.t2.1;Cre12.g497300.t1.2	Cre12.g497300.t2.1;Cre12.g497300.t1.2	16;16	16;16	16;16	Cre12.g497300.t2.1 Rhodanese-like Ca-sensing receptor DBV=JGI5.5 OS=Chlamydomonas reinhardtii SV=1 TOU=Cre;Cre12.g497300.t1.2 Rhodanese-like Ca-sensing receptor DBV=JGI5.5 OS=Chlamydomonas reinhardtii SV=2 TOU=Cre	2	16	16	16	7	10	8	12	8	6	6	9	8	3	7	9	8	5	10	7	10	8	10	8	10	10	11	12	10	7	10	4	9	11	7	10	8	12	8	6	6	9	8	3
Cre12.g497350.t1.1	Cre12.g497350.t1.1	45	45	45	Cre12.g497350.t1.1 None DBV=JGI5.5 OS=Chlamydomonas reinhardtii SV=1 TOU=Cre	1	45	45	45	23	21	14	24	21	22	20	26	24	16	19	17	0	0	0	0	0	0	20	21	16	17	13	23	3	7	7	1	4	3	23	21	14	24	21	22	20	26	24	16
Cre12.g497900.t1.1	Cre12.g497900.t1.1	1	1	1	Cre12.g497900.t1.1 None DBV=JGI5.5 OS=Chlamydomonas reinhardtii SV=1 TOU=Cre	1	1	1	1	0	0	0	0	0	0	0	0	0	0	0	1	0	0	0	0	0	0	0	0	0	0	1	0	0	0	0	0	1	0	0	0	0	0	0	0	0	0	0	0
Cre12.g498100.t1.2	Cre12.g498100.t1.2	5	5	5	Cre12.g498100.t1.2 Eukaryotic translation initiation factor 3, subunit E ALS=EIF3E DBV=JGI5.5 GN=EIF3E OS=Chlamydomonas reinhardtii SV=2 TOU=Cre	1	5	5	5	3	3	1	3	4	3	3	2	1	1	4	4	2	2	3	2	2	1	3	2	2	1	3	3	1	2	0	3	3	2	3	3	1	3	4	3	3	2	1	1
Cre12.g498250.t1.2	Cre12.g498250.t1.2	8	8	8	Cre12.g498250.t1.2 Ribosomal protein S17, component of cytosolic 80S ribosome and 40S small subunit ALS=RPS17 DBV=JGI5.5 GN=RPS17 OS=Chlamydomonas reinhardtii SV=2 TOU=Cre	1	8	8	8	1	4	1	3	4	3	1	3	3	0	4	2	2	3	4	5	4	4	2	3	3	3	4	4	3	3	3	1	3	3	1	4	1	3	4	3	1	3	3	0
Cre12.g498500.t1.2	Cre12.g498500.t1.2	10	10	10	Cre12.g498500.t1.2 DegP-type protease ALS=DEG11 DBV=JGI5.5 GN=DEG11 OS=Chlamydomonas reinhardtii SV=2 TOU=Cre	1	10	10	10	2	2	2	4	4	4	0	0	1	0	0	3	1	1	0	2	3	0	0	0	0	1	2	0	1	0	1	4	1	3	2	2	2	4	4	4	0	0	1	0
Cre12.g498550.t1.1	Cre12.g498550.t1.1	6	6	6	Cre12.g498550.t1.1 Magnesium protoporphyrin O-methyltransferase DBV=JGI5.5 OS=Chlamydomonas reinhardtii SV=1 TOU=Cre	1	6	6	6	2	4	4	1	2	2	3	2	2	0	2	0	1	1	4	1	2	1	2	3	4	2	3	3	1	2	2	2	1	2	2	4	4	1	2	2	3	2	2	0
Cre12.g498900.t1.2	Cre12.g498900.t1.2	4	4	4	Cre12.g498900.t1.2 Ribosomal protein S7, component of cytosolic 80S ribosome and 40S small subunit ALS=RPS7 DBV=JGI5.5 GN=RPS7 OS=Chlamydomonas reinhardtii SV=2 TOU=Cre	1	4	4	4	2	0	1	0	1	1	0	0	3	0	0	2	1	0	0	1	2	2	2	1	1	1	2	3	0	1	0	1	1	1	2	0	1	0	1	1	0	0	3	0
Cre12.g498950.t1.2	Cre12.g498950.t1.2	2	2	2	Cre12.g498950.t1.2 None DBV=JGI5.5 OS=Chlamydomonas reinhardtii SV=2 TOU=Cre	1	2	2	2	0	0	0	0	0	0	0	1	1	0	1	0	0	0	0	0	0	1	0	0	0	0	0	0	0	0	0	0	0	0	0	0	0	0	0	0	0	1	1	0
Cre12.g499800.t1.2	Cre12.g499800.t1.2	2	2	2	Cre12.g499800.t1.2 None DBV=JGI5.5 OS=Chlamydomonas reinhardtii SV=2 TOU=Cre	1	2	2	2	1	0	1	0	0	0	1	0	1	0	1	0	1	0	1	1	1	1	0	1	0	0	0	1	1	1	1	1	1	0	1	0	1	0	0	0	1	0	1	0
Cre12.g500500.t2.1;Cre12.g500500.t1.1	Cre12.g500500.t2.1;Cre12.g500500.t1.1	2;2	2;2	2;2	Cre12.g500500.t2.1 Sterol-C24-methyltransferase DBV=JGI5.5 OS=Chlamydomonas reinhardtii SV=1 TOU=Cre;Cre12.g500500.t1.1 Sterol-C24-methyltransferase DBV=JGI5.5 OS=Chlamydomonas reinhardtii SV=1 TOU=Cre	2	2	2	2	0	0	1	0	0	0	0	0	1	0	0	0	1	0	1	0	0	0	0	1	0	1	2	2	0	0	0	0	0	1	0	0	1	0	0	0	0	0	1	0
Cre12.g500950.t1.2	Cre12.g500950.t1.2	5	5	5	Cre12.g500950.t1.2 Active subunit of chloroplast ClpP peptidase ALS=CLPP4 DBV=JGI5.5 GN=CLPP4 OS=Chlamydomonas reinhardtii SV=2 TOU=Cre	1	5	5	5	2	1	0	2	1	2	0	1	1	0	1	2	1	2	2	1	0	1	1	1	3	2	1	4	3	3	2	2	3	2	2	1	0	2	1	2	0	1	1	0
Cre12.g501800.t1.2	Cre12.g501800.t1.2	2	2	2	Cre12.g501800.t1.2 None DBV=JGI5.5 OS=Chlamydomonas reinhardtii SV=2 TOU=Cre	1	2	2	2	0	0	0	1	0	0	0	0	1	0	1	1	0	1	1	1	2	2	0	1	1	0	1	1	0	2	2	1	2	2	0	0	0	1	0	0	0	0	1	0
Cre12.g502200.t1.2	Cre12.g502200.t1.2	11	11	11	Cre12.g502200.t1.2 None DBV=JGI5.5 OS=Chlamydomonas reinhardtii SV=2 TOU=Cre	1	11	11	11	0	2	0	3	5	4	1	1	1	1	1	1	3	1	1	3	3	1	1	0	0	1	4	4	1	3	1	2	2	2	0	2	0	3	5	4	1	1	1	1
Cre12.g503300.t1.2	Cre12.g503300.t1.2	2	2	2	Cre12.g503300.t1.2 None DBV=JGI5.5 OS=Chlamydomonas reinhardtii SV=2 TOU=Cre	1	2	2	2	1	1	2	1	2	1	1	1	1	0	1	1	1	1	1	1	1	1	0	1	0	1	1	1	0	0	0	1	1	1	1	1	2	1	2	1	1	1	1	0
Cre12.g504200.t1.2	Cre12.g504200.t1.2	3	3	3	Cre12.g504200.t1.2 Ribosomal protein S23, component of cytosolic 80S ribosome and 40S small subunit ALS=RPS23 DBV=JGI5.5 GN=RPS23 OS=Chlamydomonas reinhardtii SV=2 TOU=Cre	1	3	3	3	3	3	3	2	2	2	2	3	2	0	2	3	2	2	2	1	2	2	2	2	3	1	3	1	2	3	2	2	1	3	3	3	3	2	2	2	2	3	2	0
Cre12.g505150.t1.1	Cre12.g505150.t1.1	2	2	2	Cre12.g505150.t1.1 None DBV=JGI5.5 OS=Chlamydomonas reinhardtii SV=1 TOU=Cre	1	2	2	2	1	0	1	1	0	0	0	1	0	0	0	1	0	0	0	0	1	0	0	0	0	0	0	0	1	0	0	0	0	0	1	0	1	1	0	0	0	1	0	0
Cre12.g505850.t1.2	Cre12.g505850.t1.2	3	3	3	Cre12.g505850.t1.2 Chaperonin 23 ALS=CPN23 DBV=JGI5.5 GN=CPN23 OS=Chlamydomonas reinhardtii SV=2 TOU=Cre	1	3	3	3	2	1	1	0	2	2	1	0	0	0	2	1	1	2	3	0	1	1	2	2	2	2	1	2	0	1	1	0	1	2	2	1	1	0	2	2	1	0	0	0
Cre12.g507650.t2.1;Cre12.g507650.t1.2;Cre03.g175850.t1.1	Cre12.g507650.t2.1;Cre12.g507650.t1.2	7;7;1	7;7;1	7;7;1	Cre12.g507650.t2.1 Chloroplast DnaJ-like protein ALS=CDJ1 DBV=JGI5.5 GN=CDJ1 OS=Chlamydomonas reinhardtii SV=1 TOU=Cre;Cre12.g507650.t1.2 Chloroplast DnaJ-like protein ALS=CDJ1 DBV=JGI5.5 GN=CDJ1 OS=Chlamydomonas reinhardtii SV=2 TOU=Cre	3	7	7	7	1	2	0	1	0	0	2	1	0	0	2	1	0	0	0	0	0	0	2	1	0	0	0	0	1	1	0	0	0	1	1	2	0	1	0	0	2	1	0	0
Cre12.g508150.t1.2	Cre12.g508150.t1.2	12	12	12	Cre12.g508150.t1.2 None DBV=JGI5.5 OS=Chlamydomonas reinhardtii SV=2 TOU=Cre	1	12	12	12	3	1	1	4	2	2	2	2	3	3	2	2	5	4	3	4	2	3	3	2	6	3	6	6	5	3	2	0	3	5	3	1	1	4	2	2	2	2	3	3
Cre12.g508300.t1.1	Cre12.g508300.t1.1	2	2	2	Cre12.g508300.t1.1 None DBV=JGI5.5 OS=Chlamydomonas reinhardtii SV=1 TOU=Cre	1	2	2	2	2	1	1	1	1	0	1	1	1	0	0	1	0	0	0	0	0	0	1	0	1	1	1	1	0	0	1	1	0	1	2	1	1	1	1	0	1	1	1	0
Cre12.g508750.t1.2	Cre12.g508750.t1.2	2	2	2	Cre12.g508750.t1.2 Light-harvesting protein of photosystem I ALS=LHCA2 DBV=JGI5.5 GN=LHCA2 OS=Chlamydomonas reinhardtii SV=2 TOU=Cre	1	2	2	2	1	0	1	0	1	1	1	0	1	0	0	0	0	0	1	1	1	1	0	1	1	0	1	1	1	1	1	1	1	1	1	0	1	0	1	1	1	0	1	0
Cre12.g509050.t1.1	Cre12.g509050.t1.1	4	4	4	Cre12.g509050.t1.1 OEE2-like protein of thylakoid lumen ALS=PSBP3 DBV=JGI5.5 GN=PSBP3 OS=Chlamydomonas reinhardtii SV=1 TOU=Cre	1	4	4	4	1	2	1	0	1	2	2	1	4	0	1	0	1	1	2	1	1	2	0	2	2	1	2	0	1	0	2	1	1	1	1	2	1	0	1	2	2	1	4	0
Cre12.g509750.t1.2	Cre12.g509750.t1.2	21	21	21	Cre12.g509750.t1.2 Mitochondrial processing peptidase alpha subunit ALS=QCR2 DBV=JGI5.5 GN=QCR2 OS=Chlamydomonas reinhardtii SV=2 TOU=Cre	1	21	21	21	6	11	9	4	6	9	6	5	7	2	8	7	8	9	5	4	10	4	8	9	6	6	6	2	7	12	5	3	3	7	6	11	9	4	6	9	6	5	7	2
Cre12.g510050.t1.2	Cre12.g510050.t1.2	2	2	2	Cre12.g510050.t1.2 Copper target 1 protein ALS=CTH1 DBV=JGI5.5 GN=CTH1 OS=Chlamydomonas reinhardtii SV=2 TOU=Cre	1	2	2	2	1	0	0	1	0	0	0	1	1	0	0	0	0	1	2	2	1	0	0	1	1	2	1	0	1	0	1	1	1	2	1	0	0	1	0	0	0	1	1	0
Cre12.g510450.t1.2	Cre12.g510450.t1.2	2	2	2	Cre12.g510450.t1.2 Ribosomal protein S28, component of cytosolic 80S ribosome and 40S small subunit ALS=RPS28 DBV=JGI5.5 GN=RPS28 OS=Chlamydomonas reinhardtii SV=2 TOU=Cre	1	2	2	2	0	0	0	0	0	0	0	0	0	0	0	0	0	0	0	0	0	0	0	0	1	0	1	1	0	0	0	0	1	0	0	0	0	0	0	0	0	0	0	0
Cre12.g510650.t1.2	Cre12.g510650.t1.2	3	3	3	Cre12.g510650.t1.2 Fructose-1,6-bisphosphatase ALS=FBP1 DBV=JGI5.5 GN=FBP1 OS=Chlamydomonas reinhardtii SV=2 TOU=Cre	1	3	3	3	0	0	0	0	1	0	1	0	1	0	1	0	0	0	0	1	0	0	1	1	2	1	1	0	0	2	0	0	0	0	0	0	0	0	1	0	1	0	1	0
Cre12.g510950.t1.2	Cre12.g510950.t1.2	3	3	3	Cre12.g510950.t1.2 None DBV=JGI5.5 OS=Chlamydomonas reinhardtii SV=2 TOU=Cre	1	3	3	3	0	0	0	0	0	0	0	2	2	1	0	0	0	0	0	0	0	0	0	0	0	0	0	0	0	0	0	0	0	0	0	0	0	0	0	0	0	2	2	1
Cre12.g511850.t1.2	Cre12.g511850.t1.2	2	2	2	Cre12.g511850.t1.2 Glycogen Synthase Kinase ALS=GSK3 DBV=JGI5.5 GN=GSK3 OS=Chlamydomonas reinhardtii SV=2 TOU=Cre	1	2	2	2	0	1	0	0	0	0	0	0	1	0	1	0	1	0	0	0	0	0	0	0	0	0	1	0	0	1	0	0	0	0	0	1	0	0	0	0	0	0	1	0
Cre12.g512300.t1.2	Cre12.g512300.t1.2	12	12	12	Cre12.g512300.t1.2 None DBV=JGI5.5 OS=Chlamydomonas reinhardtii SV=2 TOU=Cre	1	12	12	12	3	3	2	1	1	4	0	5	3	1	2	2	0	0	0	0	0	1	6	7	9	4	5	6	5	3	3	1	4	3	3	3	2	1	1	4	0	5	3	1
Cre12.g512600.t1.2	Cre12.g512600.t1.2	3	3	3	Cre12.g512600.t1.2 Ribosomal protein L18, component of cytosolic 80S ribosome and 60S large subunit ALS=RPL18 DBV=JGI5.5 GN=RPL18 OS=Chlamydomonas reinhardtii SV=2 TOU=Cre	1	3	3	3	0	1	0	0	1	1	0	0	1	0	1	0	0	0	2	0	1	3	0	2	0	0	0	2	1	1	0	0	0	0	0	1	0	0	1	1	0	0	1	0
Cre12.g513200.t1.2	Cre12.g513200.t1.2	2	2	2	Cre12.g513200.t1.2 Enolase ALS=PGH1 DBV=JGI5.5 GN=PGH1 OS=Chlamydomonas reinhardtii SV=2 TOU=Cre	1	2	2	2	1	1	0	0	0	0	0	1	1	0	1	0	1	0	2	0	0	0	2	1	1	1	1	0	0	0	1	0	1	0	1	1	0	0	0	0	0	1	1	0
Cre12.g513950.t1.2	Cre12.g513950.t1.2	7	7	7	Cre12.g513950.t1.2 Iron-sulfur cluster assembly protein ALS=SUF4 DBV=JGI5.5 GN=SUF4 OS=Chlamydomonas reinhardtii SV=2 TOU=Cre	1	7	7	7	0	1	1	3	1	2	1	0	2	0	0	2	2	0	2	1	1	1	1	2	2	3	3	3	1	2	0	1	2	2	0	1	1	3	1	2	1	0	2	0
Cre12.g514200.t1.2	Cre12.g514200.t1.2	10	10	10	Cre12.g514200.t1.2 None DBV=JGI5.5 OS=Chlamydomonas reinhardtii SV=2 TOU=Cre	1	10	10	10	2	0	0	0	1	2	2	2	1	1	1	1	3	2	3	0	1	1	1	3	5	1	2	3	2	2	2	1	0	1	2	0	0	0	1	2	2	2	1	1
Cre12.g514500.t1.2	Cre12.g514500.t1.2	10	10	10	Cre12.g514500.t1.2 Ribosomal protein S11, component of cytosolic 80S ribosome and 40S small subunit ALS=RPS11 DBV=JGI5.5 GN=RPS11 OS=Chlamydomonas reinhardtii SV=2 TOU=Cre	1	10	10	10	1	2	2	1	1	4	3	2	3	0	1	3	2	2	2	0	3	2	4	3	2	1	2	2	1	4	3	0	3	1	1	2	2	1	1	4	3	2	3	0
Cre12.g514850.t1.2	Cre12.g514850.t1.2	48	48	47	Cre12.g514850.t1.2 Heat shock protein 90C ALS=HSP90C DBV=JGI5.5 GN=HSP90C OS=Chlamydomonas reinhardtii SV=2 TOU=Cre	1	48	48	47	17	18	16	22	15	20	14	20	19	17	18	15	5	4	5	3	3	3	25	27	31	20	20	18	15	7	12	12	10	13	17	18	16	22	15	20	14	20	19	17
Cre12.g515650.t1.2	Cre12.g515650.t1.2	5	5	5	Cre12.g515650.t1.2 Eukaryotic translation initiation factor 3, subunit K ALS=EIF3K DBV=JGI5.5 GN=EIF3K OS=Chlamydomonas reinhardtii SV=2 TOU=Cre	1	5	5	5	0	1	0	1	0	0	0	0	2	0	1	2	2	1	3	1	1	1	0	1	3	0	2	2	1	3	0	1	2	1	0	1	0	1	0	0	0	0	2	0
Cre12.g516200.t1.2;Cre17.g737250.t1.2	Cre12.g516200.t1.2	32;2	32;2	32;2	Cre12.g516200.t1.2 Elongation Factor 2 ALS=EFG2 DBV=JGI5.5 GN=EFG2 OS=Chlamydomonas reinhardtii SV=2 TOU=Cre	2	32	32	32	16	11	13	12	13	15	14	12	17	13	11	9	16	14	14	16	14	18	15	14	21	16	17	15	19	14	14	10	15	16	16	11	13	12	13	15	14	12	17	13
Cre12.g517400.t1.2	Cre12.g517400.t1.2	3	3	3	Cre12.g517400.t1.2 Small Rab-related GTPase DBV=JGI5.5 OS=Chlamydomonas reinhardtii SV=2 TOU=Cre	1	3	3	3	1	0	1	0	0	0	0	0	1	0	1	1	0	1	1	1	1	2	1	1	1	1	1	2	1	1	0	0	0	1	1	0	1	0	0	0	0	0	1	0
Cre12.g517900.t1.1;Cre12.g518000.t1.1;Cre12.g518000.t2.1	Cre12.g517900.t1.1;Cre12.g518000.t1.1;Cre12.g518000.t2.1	2;1;1	2;1;1	2;1;1	Cre12.g517900.t1.1 Chloroplast-associated SecA protein ALS=SCA1 DBV=JGI5.5 GN=SCA1 OS=Chlamydomonas reinhardtii SV=1 TOU=Cre;Cre12.g518000.t1.1 Chloroplast-associated SecA protein ALS=SCA2 DBV=JGI5.5 GN=SCA2 OS=Chlamydomonas reinhardtii SV=1 TOU=Cre;Cre12.	3	2	2	2	0	1	0	0	0	0	0	1	1	0	1	0	0	0	1	0	0	1	1	1	0	1	0	1	0	0	1	0	0	0	0	1	0	0	0	0	0	1	1	0
Cre12.g519100.t1.2	Cre12.g519100.t1.2	7	7	7	Cre12.g519100.t1.2 None DBV=JGI5.5 OS=Chlamydomonas reinhardtii SV=2 TOU=Cre	1	7	7	7	1	3	0	1	1	1	1	1	1	1	1	1	0	1	1	1	0	0	1	4	2	2	1	2	1	1	2	1	1	2	1	3	0	1	1	1	1	1	1	1
Cre12.g519300.t1.2	Cre12.g519300.t1.2	2	2	2	Cre12.g519300.t1.2 Predicted protein ALS=TEF9 DBV=JGI5.5 GN=TEF9 OS=Chlamydomonas reinhardtii SV=2 TOU=Cre	1	2	2	2	0	0	0	0	0	0	0	0	0	0	0	1	0	0	1	1	0	1	0	1	0	0	0	0	0	1	1	0	0	1	0	0	0	0	0	0	0	0	0	0
Cre12.g519350.t1.2	Cre12.g519350.t1.2	8	8	8	Cre12.g519350.t1.2 Prohibitin ALS=PHB2 DBV=JGI5.5 GN=PHB2 OS=Chlamydomonas reinhardtii SV=2 TOU=Cre	1	8	8	8	2	1	1	2	3	3	0	0	2	0	1	1	2	1	3	3	1	2	3	2	3	4	4	2	1	2	1	1	2	3	2	1	1	2	3	3	0	0	2	0
Cre12.g520500.t1.1	Cre12.g520500.t1.1	10	10	10	Cre12.g520500.t1.1 Acidic ribosomal protein P0, Ribosomal protein L10 ALS=RPP0 DBV=JGI5.5 GN=RPP0 OS=Chlamydomonas reinhardtii SV=1 TOU=Cre	1	10	10	10	1	3	2	2	3	3	2	2	5	0	2	3	1	1	3	1	3	1	3	5	5	4	4	5	3	3	5	2	3	4	1	3	2	2	3	3	2	2	5	0
Cre12.g522450.t1.2	Cre12.g522450.t1.2	2	2	2	Cre12.g522450.t1.2 COP-II coat subunit ALS=SEC31 DBV=JGI5.5 GN=SEC31 OS=Chlamydomonas reinhardtii SV=2 TOU=Cre	1	2	2	2	0	0	0	1	0	0	0	0	0	0	0	0	0	0	1	0	0	0	1	0	1	0	0	1	0	0	0	1	0	0	0	0	0	1	0	0	0	0	0	0
Cre12.g522550.t1.2;Cre09.g415450.t1.2	Cre12.g522550.t1.2	4;1	2;0	2;0	Cre12.g522550.t1.2 Kinesin motor protein, kinesin-2 (KRP85/95) family ALS=FLA8 DBV=JGI5.5 GN=FLA8 OS=Chlamydomonas reinhardtii SV=2 TOU=Cre	2	4	2	2	1	0	0	1	0	1	0	0	0	3	0	0	1	0	1	0	1	1	1	1	1	1	0	0	0	1	1	1	0	0	1	0	0	0	0	0	0	0	0	1
Cre12.g522750.t1.1	Cre12.g522750.t1.1	1	1	1	Cre12.g522750.t1.1 None DBV=JGI5.5 OS=Chlamydomonas reinhardtii SV=1 TOU=Cre	1	1	1	1	0	0	0	0	0	0	0	0	0	0	0	0	0	0	0	1	0	0	0	0	0	0	0	0	0	0	0	0	0	0	0	0	0	0	0	0	0	0	0	0
Cre12.g523300.t1.2;Cre12.g523340.t2.1;Cre12.g523340.t1.1	Cre12.g523300.t1.2	11;3;2	11;3;2	11;3;2	Cre12.g523300.t1.2 Glycosyltransferase ALS=GTR22 DBV=JGI5.5 GN=GTR22 OS=Chlamydomonas reinhardtii SV=2 TOU=Cre	3	11	11	11	3	3	2	5	4	3	6	4	5	4	5	4	4	5	7	6	5	5	6	7	5	5	4	5	5	5	3	6	5	2	3	3	2	5	4	3	6	4	5	4
Cre12.g523850.t1.2	Cre12.g523850.t1.2	10	10	10	Cre12.g523850.t1.2 Ubiquinol:cytochrome c oxidoreductase 50 kDa core 1 subunit ALS=QCR1 DBV=JGI5.5 GN=QCR1 OS=Chlamydomonas reinhardtii SV=2 TOU=Cre	1	10	10	10	3	6	5	5	3	5	4	4	4	2	7	3	6	6	4	2	5	2	2	6	4	4	3	4	5	7	5	2	4	5	3	6	5	5	3	5	4	4	4	2
Cre12.g525200.t1.2	Cre12.g525200.t1.2	6	6	6	Cre12.g525200.t1.2 Nucleolar protein, Component of C/D snoRNPs ALS=NOP56 DBV=JGI5.5 GN=NOP56 OS=Chlamydomonas reinhardtii SV=2 TOU=Cre	1	6	6	6	1	2	0	1	0	3	3	2	4	2	1	1	2	1	2	3	0	2	1	2	3	3	6	4	2	2	3	2	2	1	1	2	0	1	0	3	3	2	4	2
Cre12.g526800.t1.2	Cre12.g526800.t1.2	8	8	8	Cre12.g526800.t1.2 6-phosphogluconate dehydrogenase, decarboxylating ALS=GND1 DBV=JGI5.5 GN=GND1 OS=Chlamydomonas reinhardtii SV=2 TOU=Cre	1	8	8	8	5	2	2	4	0	4	1	3	4	1	2	2	2	4	4	6	2	3	3	1	2	2	2	2	3	4	2	3	1	4	5	2	2	4	0	4	1	3	4	1
Cre12.g528000.t1.2	Cre12.g528000.t1.2	11	11	11	Cre12.g528000.t1.2 None DBV=JGI5.5 OS=Chlamydomonas reinhardtii SV=2 TOU=Cre	1	11	11	11	5	5	5	4	5	8	4	4	7	3	5	5	4	3	6	4	7	4	4	6	5	2	5	4	5	5	6	4	4	4	5	5	5	4	5	8	4	4	7	3
Cre12.g528400.t1.1	Cre12.g528400.t1.1	12	12	12	Cre12.g528400.t1.1 None DBV=JGI5.5 OS=Chlamydomonas reinhardtii SV=1 TOU=Cre	1	12	12	12	2	1	0	0	1	0	5	6	9	4	4	1	0	0	0	0	0	0	0	0	0	0	0	0	0	0	0	0	0	0	2	1	0	0	1	0	5	6	9	4
Cre12.g528750.t1.2	Cre12.g528750.t1.2	6	6	6	Cre12.g528750.t1.2 Ribosomal protein L12, component of cytosolic 80S ribosome and 60S large subunit ALS=RPL12 DBV=JGI5.5 GN=RPL12 OS=Chlamydomonas reinhardtii SV=2 TOU=Cre	1	6	6	6	3	2	2	1	2	2	2	1	2	0	1	1	3	2	2	1	2	3	2	3	4	1	2	3	3	2	2	2	1	4	3	2	2	1	2	2	2	1	2	0
Cre12.g529400.t1.2	Cre12.g529400.t1.2	6	6	6	Cre12.g529400.t1.2 Ribosomal protein S27e isoform 1, component of 80S ribosome and 40S small subunit ALS=RPS27e1 DBV=JGI5.5 GN=RPS27e1 OS=Chlamydomonas reinhardtii SV=2 TOU=Cre	1	6	6	6	2	2	1	3	3	2	3	3	3	2	3	2	2	2	4	3	3	3	3	2	3	3	3	3	3	4	3	3	3	3	2	2	1	3	3	2	3	3	3	2
Cre12.g529651.t1.1	Cre12.g529651.t1.1	10	10	10	Cre12.g529651.t1.1 None DBV=JGI5.5 OS=Chlamydomonas reinhardtii SV=1 TOU=Cre	1	10	10	10	2	3	2	2	3	4	2	3	5	1	4	3	1	4	5	2	3	3	2	4	3	2	4	5	3	5	4	0	1	5	2	3	2	2	3	4	2	3	5	1
Cre12.g530600.t1.1;Cre12.g530650.t2.1;Cre12.g530650.t1.1	Cre12.g530600.t1.1;Cre12.g530650.t2.1;Cre12.g530650.t1.1	6;6;6	6;6;6	6;6;6	Cre12.g530600.t1.1 Glutamine synthetase ALS=GLN3 DBV=JGI5.5 GN=GLN3 OS=Chlamydomonas reinhardtii SV=1 TOU=Cre;Cre12.g530650.t2.1 Glutamine synthetase ALS=GLN2 DBV=JGI5.5 GN=GLN2 OS=Chlamydomonas reinhardtii SV=1 TOU=Cre;Cre12.g530650.t1.1 Glutamine synthet	3	6	6	6	0	2	1	0	1	0	0	0	0	0	0	1	0	0	0	0	0	0	0	1	0	0	0	3	0	2	1	0	0	2	0	2	1	0	1	0	0	0	0	0
Cre12.g531900.t1.2	Cre12.g531900.t1.2	1	1	1	Cre12.g531900.t1.2 None DBV=JGI5.5 OS=Chlamydomonas reinhardtii SV=2 TOU=Cre	1	1	1	1	0	0	0	0	0	0	0	1	1	0	0	0	0	0	0	0	0	0	0	0	0	0	0	0	0	0	0	0	0	0	0	0	0	0	0	0	0	1	1	0
Cre12.g532550.t1.1	Cre12.g532550.t1.1	16	16	16	Cre12.g532550.t1.1 Ribosomal protein L13a, component of cytosolic 80S ribosome and 60S large subunit ALS=RPL13a DBV=JGI5.5 GN=RPL13a OS=Chlamydomonas reinhardtii SV=1 TOU=Cre	1	16	16	16	5	9	10	7	4	9	5	1	11	1	7	7	4	3	10	4	10	9	8	9	10	7	10	12	2	6	9	8	3	6	5	9	10	7	4	9	5	1	11	1
Cre12.g533351.t1.1	Cre12.g533351.t1.1	58	58	57	Cre12.g533351.t1.1 None DBV=JGI5.5 OS=Chlamydomonas reinhardtii SV=1 TOU=Cre	1	58	58	57	21	21	15	18	17	20	41	40	43	36	41	31	0	0	0	1	1	0	0	0	1	1	1	0	0	0	0	0	0	0	21	21	15	18	17	20	41	40	43	36
Cre12.g533550.t1.1	Cre12.g533550.t1.1	7	7	7	Cre12.g533550.t1.1 Pyruvate kinase ALS=PYK1 DBV=JGI5.5 GN=PYK1 OS=Chlamydomonas reinhardtii SV=1 TOU=Cre	1	7	7	7	0	0	0	1	3	5	2	2	1	1	0	1	0	2	2	3	2	2	4	2	4	4	4	2	2	3	1	2	2	3	0	0	0	1	3	5	2	2	1	1
Cre12.g535851.t1.1	Cre12.g535851.t1.1	11	11	11	Cre12.g535851.t1.1 None DBV=JGI5.5 OS=Chlamydomonas reinhardtii SV=1 TOU=Cre	1	11	11	11	5	7	5	6	6	6	8	6	8	6	5	7	7	8	11	9	8	4	8	8	7	6	9	6	8	6	7	6	6	7	5	7	5	6	6	6	8	6	8	6
Cre12.g535950.t1.2	Cre12.g535950.t1.2	3	3	3	Cre12.g535950.t1.2 NADH:ubiquinone oxidoreductase 76 kDa subunit ALS=NUOS1 DBV=JGI5.5 GN=NUOS1 OS=Chlamydomonas reinhardtii SV=2 TOU=Cre	1	3	3	3	0	0	0	1	0	1	0	1	1	0	0	1	0	0	0	0	0	0	0	0	1	0	0	0	0	1	0	1	0	0	0	0	0	1	0	1	0	1	1	0
Cre12.g537200.t1.2	Cre12.g537200.t1.2	5	5	5	Cre12.g537200.t1.2 2-oxoglutarate dehydrogenase, E1 subunit ALS=OGD1 DBV=JGI5.5 GN=OGD1 OS=Chlamydomonas reinhardtii SV=2 TOU=Cre	1	5	5	5	1	1	0	1	1	0	1	2	3	0	0	0	0	0	0	1	2	0	1	0	1	0	0	1	2	1	0	2	1	2	1	1	0	1	1	0	1	2	3	0
Cre12.g537450.t1.2	Cre12.g537450.t1.2	1	1	1	Cre12.g537450.t1.2 Cytochrome c oxidase 12 kDa subunit ALS=COX13 DBV=JGI5.5 GN=COX13 OS=Chlamydomonas reinhardtii SV=2 TOU=Cre	1	1	1	1	0	0	0	0	0	1	0	0	0	0	1	0	0	0	0	0	0	0	0	0	0	0	0	0	0	0	0	0	0	1	0	0	0	0	0	1	0	0	0	0
Cre12.g537581.t1.1	Cre12.g537581.t1.1	5	5	5	Cre12.g537581.t1.1 None DBV=JGI5.5 OS=Chlamydomonas reinhardtii SV=1 TOU=Cre	1	5	5	5	3	1	1	2	2	1	2	2	2	0	1	1	0	0	0	1	0	1	1	0	1	0	0	1	2	1	0	2	0	1	3	1	1	2	2	1	2	2	2	0
Cre12.g537641.t1.1	Cre12.g537641.t1.1	1	1	1	Cre12.g537641.t1.1 None DBV=JGI5.5 OS=Chlamydomonas reinhardtii SV=1 TOU=Cre	1	1	1	1	0	0	0	1	0	0	0	0	0	0	0	0	0	0	0	0	1	0	0	0	1	0	0	0	0	0	0	1	1	0	0	0	0	1	0	0	0	0	0	0
Cre12.g537800.t1.2	Cre12.g537800.t1.2	17	17	17	Cre12.g537800.t1.2 Ribosomal protein L7, component of cytosolic 80S ribosome and 60S large subunit ALS=RPL7 DBV=JGI5.5 GN=RPL7 OS=Chlamydomonas reinhardtii SV=2 TOU=Cre	1	17	17	17	6	8	7	3	6	4	6	8	9	2	4	8	4	5	9	9	5	6	7	9	11	8	9	9	4	7	6	4	5	5	6	8	7	3	6	4	6	8	9	2
Cre12.g539000.t1.2	Cre12.g539000.t1.2	5	5	5	Cre12.g539000.t1.2 CDP-Ethanolamine synthase ALS=ECT1 DBV=JGI5.5 GN=ECT1 OS=Chlamydomonas reinhardtii SV=2 TOU=Cre	1	5	5	5	0	1	0	2	1	1	1	0	1	0	1	0	0	0	0	1	1	1	0	1	0	3	1	1	1	1	1	3	2	2	0	1	0	2	1	1	1	0	1	0
Cre12.g541600.t1.2	Cre12.g541600.t1.2	6	6	6	Cre12.g541600.t1.2 None DBV=JGI5.5 OS=Chlamydomonas reinhardtii SV=2 TOU=Cre	1	6	6	6	3	4	1	2	3	2	1	2	3	1	2	1	3	3	2	2	3	2	3	2	2	1	2	1	2	3	3	2	2	4	3	4	1	2	3	2	1	2	3	1
Cre12.g541750.t1.1	Cre12.g541750.t1.1	1	1	1	Cre12.g541750.t1.1 None DBV=JGI5.5 OS=Chlamydomonas reinhardtii SV=1 TOU=Cre	1	1	1	1	0	0	0	0	0	1	0	0	0	0	0	1	0	0	0	0	0	0	0	0	1	0	0	1	0	0	1	0	0	0	0	0	0	0	0	1	0	0	0	0
Cre12.g549550.t1.2;Cre12.g542250.t1.1;CON__ENSEMBL:ENSBTAP00000025008	Cre12.g549550.t1.2;Cre12.g542250.t1.1	25;25;1	25;25;1	25;25;1	Cre12.g549550.t1.2 Beta tubulin 2 ALS=TUB2 DBV=JGI5.5 GN=TUB2 OS=Chlamydomonas reinhardtii SV=2 TOU=Cre;Cre12.g542250.t1.1 Beta tubulin 1 ALS=TUB1 DBV=JGI5.5 GN=TUB1 OS=Chlamydomonas reinhardtii SV=1 TOU=Cre	3	25	25	25	14	16	10	16	17	16	15	15	17	12	18	11	18	17	17	18	18	16	17	16	18	18	19	15	16	20	12	15	17	18	14	16	10	16	17	16	15	15	17	12
Cre12.g544050.t1.1;Cre12.g544109.t1.1	Cre12.g544050.t1.1;Cre12.g544109.t1.1	6;4	6;4	6;4	Cre12.g544050.t1.1 None DBV=JGI5.5 OS=Chlamydomonas reinhardtii SV=1 TOU=Cre;Cre12.g544109.t1.1 None DBV=JGI5.5 OS=Chlamydomonas reinhardtii SV=1 TOU=Cre	2	6	6	6	1	0	0	0	0	0	0	1	2	1	0	0	0	0	2	1	0	1	1	2	2	3	1	4	0	1	1	0	1	1	1	0	0	0	0	0	0	1	2	1
Cre12.g546050.t1.2	Cre12.g546050.t1.2	4	4	4	Cre12.g546050.t1.2 1-deoxy-D-xylulose 5-phosphate reductoisomerase, chloroplast precursor ALS=DXR1 DBV=JGI5.5 GN=DXR1 OS=Chlamydomonas reinhardtii SV=2 TOU=Cre	1	4	4	4	0	0	0	0	1	1	0	0	0	0	0	1	0	0	0	0	0	0	0	1	0	0	0	0	0	0	0	0	0	0	0	0	0	0	1	1	0	0	0	0
Cre12.g548950.t1.2;Cre12.g548400.t1.2	Cre12.g548950.t1.2;Cre12.g548400.t1.2	7;7	4;4	4;4	Cre12.g548950.t1.2 Chlorophyll a/b binding protein of LHCII ALS=LHCBM7 DBV=JGI5.5 GN=LHCBM7 OS=Chlamydomonas reinhardtii SV=2 TOU=Cre;Cre12.g548400.t1.2 Light-harvesting protein of photosystem II ALS=LHCBM2 DBV=JGI5.5 GN=LHCBM2 OS=Chlamydomonas reinhardtii	2	7	4	4	2	3	2	2	3	4	1	1	3	2	3	2	3	3	4	4	3	3	3	3	4	2	6	4	2	4	3	2	2	3	0	0	1	1	1	2	0	0	1	1
Cre12.g549450.t1.2	Cre12.g549450.t1.2	2	2	2	Cre12.g549450.t1.2 None DBV=JGI5.5 OS=Chlamydomonas reinhardtii SV=2 TOU=Cre	1	2	2	2	1	0	0	0	0	0	0	0	0	0	0	1	0	0	2	0	1	0	1	0	0	0	1	0	2	0	1	0	0	0	1	0	0	0	0	0	0	0	0	0
Cre12.g550850.t1.2	Cre12.g550850.t1.2	8	8	8	Cre12.g550850.t1.2 Oxygen-evolving enhancer protein 2 of photosystem II ALS=PSBP1 DBV=JGI5.5 GN=PSBP1 OS=Chlamydomonas reinhardtii SV=2 TOU=Cre	1	8	8	8	0	1	1	0	2	0	0	0	1	0	0	0	1	0	2	0	0	0	0	2	4	0	0	3	0	1	1	0	0	1	0	1	1	0	2	0	0	0	1	0
Cre12.g552200.t1.2	Cre12.g552200.t1.2	5	5	5	Cre12.g552200.t1.2 Starch phosphorylase DBV=JGI5.5 OS=Chlamydomonas reinhardtii SV=2 TOU=Cre	1	5	5	5	2	0	0	1	0	2	1	2	0	1	0	0	0	1	2	0	0	0	2	1	3	1	3	2	1	0	1	0	1	0	2	0	0	1	0	2	1	2	0	1
Cre12.g553250.t1.2	Cre12.g553250.t1.2	4	4	4	Cre12.g553250.t1.2 Phosphofructokinase ALS=PFK2 DBV=JGI5.5 GN=PFK2 OS=Chlamydomonas reinhardtii SV=2 TOU=Cre	1	4	4	4	1	1	0	2	1	1	1	1	1	1	1	1	2	1	1	2	1	1	0	1	2	0	1	1	1	1	1	0	2	2	1	1	0	2	1	1	1	1	1	1
Cre12.g554650.t1.2	Cre12.g554650.t1.2	2	2	2	Cre12.g554650.t1.2 None DBV=JGI5.5 OS=Chlamydomonas reinhardtii SV=2 TOU=Cre	1	2	2	2	1	0	0	0	1	0	0	0	0	0	0	0	1	0	0	0	0	0	0	0	0	0	0	0	0	0	0	0	0	0	1	0	0	0	1	0	0	0	0	0
Cre12.g555550.t1.2	Cre12.g555550.t1.2	3	3	3	Cre12.g555550.t1.2 None DBV=JGI5.5 OS=Chlamydomonas reinhardtii SV=2 TOU=Cre	1	3	3	3	0	0	0	0	0	0	0	1	1	0	0	0	0	0	0	0	0	0	0	0	0	0	0	0	0	0	0	0	1	0	0	0	0	0	0	0	0	1	1	0
Cre12.g556050.t1.2	Cre12.g556050.t1.2	6	6	6	Cre12.g556050.t1.2 Plastid ribosomal protein L9 ALS=PRPL9 DBV=JGI5.5 GN=PRPL9 OS=Chlamydomonas reinhardtii SV=2 TOU=Cre	1	6	6	6	1	1	0	0	0	1	0	1	3	0	0	2	0	1	1	1	1	2	1	3	3	1	2	3	1	3	2	0	2	2	1	1	0	0	0	1	0	1	3	0
Cre12.g556228.t1.1	Cre12.g556228.t1.1	3	3	3	Cre12.g556228.t1.1 Type-II NADH dehydrogenase ALS=NDA7 DBV=JGI5.5 GN=NDA7 OS=Chlamydomonas reinhardtii SV=1 TOU=Cre	1	3	3	3	0	0	0	0	0	0	0	0	0	0	0	0	0	0	0	1	1	0	0	0	0	0	0	1	0	0	0	1	0	1	0	0	0	0	0	0	0	0	0	0
Cre12.g556250.t1.2	Cre12.g556250.t1.2	14	14	14	Cre12.g556250.t1.2 Septin-like protein ALS=sept-01 DBV=JGI5.5 GN=sept-01 OS=Chlamydomonas reinhardtii SV=2 TOU=Cre	1	14	14	14	4	3	1	2	3	5	1	4	4	4	2	1	3	3	1	6	1	1	2	3	2	5	5	5	2	1	2	4	3	6	4	3	1	2	3	5	1	4	4	4
Cre12.g558650.t1.1	Cre12.g558650.t1.1	7	7	7	Cre12.g558650.t1.1 Eukaryotic translation initiation factor 2B subunit 4, eIF-2B delta subunit DBV=JGI5.5 OS=Chlamydomonas reinhardtii SV=1 TOU=Cre	1	7	7	7	0	0	1	1	1	0	4	2	2	3	3	3	0	0	0	0	0	0	0	0	1	0	0	0	0	0	0	0	0	0	0	0	1	1	1	0	4	2	2	3
Cre12.g558900.t1.2	Cre12.g558900.t1.2	6	6	6	Cre12.g558900.t1.2 Cytochrome b6f complex subunit V ALS=PETO DBV=JGI5.5 GN=PETO OS=Chlamydomonas reinhardtii SV=2 TOU=Cre	1	6	6	6	3	4	2	4	2	1	0	2	3	0	2	2	3	4	3	5	2	3	5	4	5	5	5	5	3	4	4	4	5	3	3	4	2	4	2	1	0	2	3	0
Cre12.g560150.t1.2	Cre12.g560150.t1.2	6	6	6	Cre12.g560150.t1.2 Small Rab-related GTPase DBV=JGI5.5 OS=Chlamydomonas reinhardtii SV=2 TOU=Cre	1	6	6	6	1	1	1	2	1	1	0	2	3	0	3	0	4	2	3	1	1	2	3	1	2	1	2	3	1	3	2	1	0	0	1	1	1	2	1	1	0	2	3	0
Cre12.g560300.t3.1;Cre12.g560300.t2.1;Cre12.g560300.t1.2	Cre12.g560300.t3.1;Cre12.g560300.t2.1;Cre12.g560300.t1.2	8;8;8	8;8;8	8;8;8	Cre12.g560300.t3.1 None DBV=JGI5.5 OS=Chlamydomonas reinhardtii SV=1 TOU=Cre;Cre12.g560300.t2.1 None DBV=JGI5.5 OS=Chlamydomonas reinhardtii SV=1 TOU=Cre;Cre12.g560300.t1.2 None DBV=JGI5.5 OS=Chlamydomonas reinhardtii SV=2 TOU=Cre	3	8	8	8	3	3	0	4	5	3	3	2	4	1	6	2	3	2	4	3	4	2	2	4	4	3	4	4	3	3	4	0	3	5	3	3	0	4	5	3	3	2	4	1
Cre12.g560950.t1.2	Cre12.g560950.t1.2	6	6	6	Cre12.g560950.t1.2 Photosystem I reaction center subunit V ALS=PSAG DBV=JGI5.5 GN=PSAG OS=Chlamydomonas reinhardtii SV=2 TOU=Cre	1	6	6	6	5	6	5	5	5	4	5	5	5	4	4	5	5	5	6	5	5	5	5	5	5	5	5	5	5	5	5	5	5	4	5	6	5	5	5	4	5	5	5	4
Cre13.g561850.t1.1	Cre13.g561850.t1.1	13	13	13	Cre13.g561850.t1.1 None DBV=JGI5.5 OS=Chlamydomonas reinhardtii SV=1 TOU=Cre	1	13	13	13	8	10	9	7	8	8	5	5	5	2	4	2	9	9	9	9	11	9	6	9	6	6	5	6	8	10	9	7	7	11	8	10	9	7	8	8	5	5	5	2
Cre13.g562150.t1.2	Cre13.g562150.t1.2	2	2	2	Cre13.g562150.t1.2 None DBV=JGI5.5 OS=Chlamydomonas reinhardtii SV=2 TOU=Cre	1	2	2	2	1	0	0	0	1	1	0	0	0	0	0	1	0	0	0	0	0	0	0	1	0	1	1	0	0	0	0	0	0	1	1	0	0	0	1	1	0	0	0	0
Cre13.g562850.t1.2	Cre13.g562850.t1.2	2	2	2	Cre13.g562850.t1.2 Thylakoid formation protein ALS=THF1 DBV=JGI5.5 GN=THF1 OS=Chlamydomonas reinhardtii SV=2 TOU=Cre	1	2	2	2	1	1	1	0	1	1	0	1	0	0	0	0	0	0	2	1	1	1	1	1	1	1	0	2	1	0	1	1	1	2	1	1	1	0	1	1	0	1	0	0
Cre13.g564250.t1.2	Cre13.g564250.t1.2	9	9	9	Cre13.g564250.t1.2 Eukaryotic translation initiation factor 3, subunit A ALS=EIF3A DBV=JGI5.5 GN=EIF3A OS=Chlamydomonas reinhardtii SV=2 TOU=Cre	1	9	9	9	0	0	0	1	0	0	2	0	4	2	2	1	0	1	1	2	1	1	2	0	1	1	3	0	0	0	1	0	1	0	0	0	0	1	0	0	2	0	4	2
Cre13.g564950.t1.2	Cre13.g564950.t1.2	2	2	2	Cre13.g564950.t1.2 None DBV=JGI5.5 OS=Chlamydomonas reinhardtii SV=2 TOU=Cre	1	2	2	2	0	0	0	0	0	0	0	0	0	0	0	0	0	1	0	1	0	1	1	0	0	0	1	0	0	0	0	0	2	1	0	0	0	0	0	0	0	0	0	0
Cre13.g565750.t2.1;Cre13.g565750.t1.2	Cre13.g565750.t2.1;Cre13.g565750.t1.2	2;2	2;2	2;2	Cre13.g565750.t2.1 GTP-binding elongation factor ALS=EFG4 DBV=JGI5.5 GN=EFG4 OS=Chlamydomonas reinhardtii SV=1 TOU=Cre;Cre13.g565750.t1.2 GTP-binding elongation factor ALS=EFG4 DBV=JGI5.5 GN=EFG4 OS=Chlamydomonas reinhardtii SV=2 TOU=Cre	2	2	2	2	0	0	0	0	0	0	0	0	1	2	0	0	0	0	0	1	0	0	0	0	0	0	0	0	0	0	0	0	0	0	0	0	0	0	0	0	0	0	1	2
Cre13.g565800.t1.2	Cre13.g565800.t1.2	4	4	4	Cre13.g565800.t1.2 UDP-Glucose:protein transglucosylase ALS=UPT1 DBV=JGI5.5 GN=UPT1 OS=Chlamydomonas reinhardtii SV=2 TOU=Cre	1	4	4	4	0	2	2	1	1	2	1	1	1	1	1	1	1	1	1	0	0	0	0	0	0	1	1	1	0	1	1	0	0	0	0	2	2	1	1	2	1	1	1	1
Cre13.g565850.t1.1	Cre13.g565850.t1.1	13	13	13	Cre13.g565850.t1.1 Alpha subunit of COP-I complex ALS=COPA1 DBV=JGI5.5 GN=COPA1 OS=Chlamydomonas reinhardtii SV=1 TOU=Cre	1	13	13	13	0	0	0	0	6	3	1	2	5	3	5	1	4	4	4	6	2	3	4	3	4	6	3	6	4	3	0	3	6	3	0	0	0	0	6	3	1	2	5	3
Cre13.g567500.t1.1	Cre13.g567500.t1.1	1	1	1	Cre13.g567500.t1.1 None DBV=JGI5.5 OS=Chlamydomonas reinhardtii SV=1 TOU=Cre	1	1	1	1	0	0	0	0	0	0	0	0	0	0	0	0	0	0	0	1	1	0	0	0	0	0	1	0	0	0	0	0	0	0	0	0	0	0	0	0	0	0	0	0
Cre13.g567950.t1.2	Cre13.g567950.t1.2	10	10	10	Cre13.g567950.t1.2 ADP-glucose pyrophosphorylase large subunit 1 DBV=JGI5.5 OS=Chlamydomonas reinhardtii SV=2 TOU=Cre	1	10	10	10	0	2	1	1	0	3	2	3	2	2	3	4	0	0	3	2	0	1	2	3	5	2	2	3	1	1	2	1	2	1	0	2	1	1	0	3	2	3	2	2
Cre13.g568400.t1.2	Cre13.g568400.t1.2	1	1	1	Cre13.g568400.t1.2 FtsH-like ATPase/metalloprotease ALS=FHL4 DBV=JGI5.5 GN=FHL4 OS=Chlamydomonas reinhardtii SV=2 TOU=Cre	1	1	1	1	1	1	0	0	0	0	0	1	0	0	0	0	0	0	1	0	0	0	0	0	0	0	0	0	0	1	0	0	0	0	1	1	0	0	0	0	0	1	0	0
Cre13.g568650.t1.2	Cre13.g568650.t1.2	16	16	16	Cre13.g568650.t1.2 Ribosomal protein S3a, component of cytosolic 80S ribosome and 40S small subunit ALS=RPS3a DBV=JGI5.5 GN=RPS3a OS=Chlamydomonas reinhardtii SV=2 TOU=Cre	1	16	16	16	5	9	8	6	8	7	6	7	8	2	7	8	8	8	10	6	10	6	6	11	7	7	12	11	5	11	6	5	6	10	5	9	8	6	8	7	6	7	8	2
Cre13.g568900.t1.2	Cre13.g568900.t1.2	5	5	5	Cre13.g568900.t1.2 Ribosomal protein L17, component of cytosolic 80S ribosome and 60S large subunit ALS=RPL17 DBV=JGI5.5 GN=RPL17 OS=Chlamydomonas reinhardtii SV=2 TOU=Cre	1	5	5	5	1	2	1	1	2	2	1	0	1	1	0	0	1	1	1	1	1	2	2	3	1	2	1	1	0	2	1	1	1	1	1	2	1	1	2	2	1	0	1	1
Cre13.g569350.t1.2	Cre13.g569350.t1.2	1	1	1	Cre13.g569350.t1.2 None DBV=JGI5.5 OS=Chlamydomonas reinhardtii SV=2 TOU=Cre	1	1	1	1	1	0	0	1	0	0	0	0	0	0	1	1	0	0	0	1	1	0	0	0	0	0	0	0	0	0	0	0	1	0	1	0	0	1	0	0	0	0	0	0
Cre13.g570350.t2.1;Cre13.g570350.t1.1	Cre13.g570350.t2.1;Cre13.g570350.t1.1	3;3	3;3	3;3	Cre13.g570350.t2.1 ABC1-like kinase ALS=AKC4 DBV=JGI5.5 GN=AKC4 OS=Chlamydomonas reinhardtii SV=1 TOU=Cre;Cre13.g570350.t1.1 ABC1-like kinase ALS=AKC4 DBV=JGI5.5 GN=AKC4 OS=Chlamydomonas reinhardtii SV=1 TOU=Cre	2	3	3	3	0	0	0	0	0	0	0	0	0	0	0	0	0	0	0	0	0	0	0	2	1	0	0	0	0	0	0	0	0	0	0	0	0	0	0	0	0	0	0	0
Cre13.g572900.t2.1;Cre13.g572900.t1.1	Cre13.g572900.t2.1;Cre13.g572900.t1.1	5;5	5;5	5;5	Cre13.g572900.t2.1 Oligopeptidase A DBV=JGI5.5 OS=Chlamydomonas reinhardtii SV=1 TOU=Cre;Cre13.g572900.t1.1 Oligopeptidase A DBV=JGI5.5 OS=Chlamydomonas reinhardtii SV=1 TOU=Cre	2	5	5	5	0	0	0	0	0	0	0	0	0	0	0	1	0	1	1	1	3	2	0	0	0	0	1	3	0	0	0	0	1	1	0	0	0	0	0	0	0	0	0	0
Cre13.g573351.t1.2	Cre13.g573351.t1.2	10	10	10	Cre13.g573351.t1.2 None DBV=JGI5.5 OS=Chlamydomonas reinhardtii SV=2 TOU=Cre	1	10	10	10	2	6	4	3	5	3	2	3	4	1	5	3	5	4	5	3	3	5	3	5	7	3	5	5	4	5	4	4	2	5	2	6	4	3	5	3	2	3	4	1
Cre13.g573400.t1.2	Cre13.g573400.t1.2	3	3	3	Cre13.g573400.t1.2 None DBV=JGI5.5 OS=Chlamydomonas reinhardtii SV=2 TOU=Cre	1	3	3	3	0	2	0	0	0	1	0	1	0	0	2	1	0	1	3	1	2	2	1	1	3	0	1	2	2	0	1	0	0	1	0	2	0	0	0	1	0	1	0	0
Cre13.g576760.t1.1	Cre13.g576760.t1.1	2	2	2	Cre13.g576760.t1.1 None DBV=JGI5.5 OS=Chlamydomonas reinhardtii SV=1 TOU=Cre	1	2	2	2	0	1	0	0	0	1	0	0	2	0	1	1	0	0	2	0	0	1	0	2	2	1	1	1	0	1	1	0	1	1	0	1	0	0	0	1	0	0	2	0
Cre13.g579550.t1.1	Cre13.g579550.t1.1	3	3	3	Cre13.g579550.t1.1 Predicted protein ALS=CGL27 DBV=JGI5.5 GN=CGL27 OS=Chlamydomonas reinhardtii SV=1 TOU=Cre	1	3	3	3	0	1	0	0	0	0	0	0	0	0	0	0	0	0	0	0	0	0	0	1	1	0	0	0	0	0	0	0	0	0	0	1	0	0	0	0	0	0	0	0
Cre13.g579566.t2.1;Cre13.g579566.t1.1	Cre13.g579566.t2.1;Cre13.g579566.t1.1	4;4	4;4	4;4	Cre13.g579566.t2.1 None DBV=JGI5.5 OS=Chlamydomonas reinhardtii SV=1 TOU=Cre;Cre13.g579566.t1.1 None DBV=JGI5.5 OS=Chlamydomonas reinhardtii SV=1 TOU=Cre	2	4	4	4	1	1	0	0	1	1	0	2	0	0	0	0	0	0	0	1	0	0	0	0	1	0	0	0	0	1	0	0	0	0	1	1	0	0	1	1	0	2	0	0
Cre13.g579950.t1.2	Cre13.g579950.t1.2	2	2	2	Cre13.g579950.t1.2 None DBV=JGI5.5 OS=Chlamydomonas reinhardtii SV=2 TOU=Cre	1	2	2	2	0	0	0	0	1	0	0	0	1	0	0	0	0	0	1	1	1	0	0	0	0	1	1	1	1	1	0	0	1	1	0	0	0	0	1	0	0	0	1	0
Cre13.g581450.t1.2	Cre13.g581450.t1.2	2	2	2	Cre13.g581450.t1.2 26S proteasome regulatory subunit ALS=RPN7 DBV=JGI5.5 GN=RPN7 OS=Chlamydomonas reinhardtii SV=2 TOU=Cre	1	2	2	2	0	0	0	0	0	1	0	0	0	0	0	1	0	0	0	0	0	0	0	0	0	0	0	0	0	0	0	0	0	0	0	0	0	0	0	1	0	0	0	0
Cre13.g581650.t1.2	Cre13.g581650.t1.2	1	1	1	Cre13.g581650.t1.2 Plastid ribosomal protein L7/L12 ALS=PRPL7 DBV=JGI5.5 GN=PRPL7 OS=Chlamydomonas reinhardtii SV=2 TOU=Cre	1	1	1	1	0	1	0	0	0	0	0	0	0	0	1	1	0	0	0	0	0	0	1	1	1	0	1	0	0	0	0	0	0	0	0	1	0	0	0	0	0	0	0	0
Cre13.g582800.t1.2	Cre13.g582800.t1.2	4	4	4	Cre13.g582800.t1.2 None DBV=JGI5.5 OS=Chlamydomonas reinhardtii SV=2 TOU=Cre	1	4	4	4	0	0	0	1	1	2	0	1	0	0	0	1	1	0	1	1	1	0	0	0	1	1	0	1	0	0	0	0	0	0	0	0	0	1	1	2	0	1	0	0
Cre13.g583550.t1.2	Cre13.g583550.t1.2	44	44	44	Cre13.g583550.t1.2 Vesicle inducing protein in plastids 1 ALS=VIP1 DBV=JGI5.5 GN=VIP1 OS=Chlamydomonas reinhardtii SV=2 TOU=Cre	1	44	44	44	5	6	1	5	3	8	0	2	0	0	0	0	0	0	0	0	0	0	36	40	34	32	36	30	8	8	9	4	5	11	5	6	1	5	3	8	0	2	0	0
Cre13.g585900.t1.2	Cre13.g585900.t1.2	1	1	1	Cre13.g585900.t1.2 Leukotriene A-4 hydrolase DBV=JGI5.5 OS=Chlamydomonas reinhardtii SV=2 TOU=Cre	1	1	1	1	0	0	0	0	0	0	0	0	0	0	0	0	0	0	0	0	0	0	0	0	0	0	0	0	0	1	0	0	0	0	0	0	0	0	0	0	0	0	0	0
Cre13.g587050.t1.2	Cre13.g587050.t1.2	3	3	3	Cre13.g587050.t1.2 Eukaryotic release factor ALS=ERF1 DBV=JGI5.5 GN=ERF1 OS=Chlamydomonas reinhardtii SV=2 TOU=Cre	1	3	3	3	0	1	0	1	0	0	0	1	1	1	1	0	0	0	1	2	1	0	0	1	2	1	1	1	0	0	0	0	0	1	0	1	0	1	0	0	0	1	1	1
Cre13.g589450.t1.2;Cre13.g589350.t1.2;Cre42.g760347.t1.1	Cre13.g589450.t1.2	14;3;2	14;3;2	14;3;2	Cre13.g589450.t1.2 None DBV=JGI5.5 OS=Chlamydomonas reinhardtii SV=2 TOU=Cre	3	14	14	14	2	2	0	2	1	2	9	4	10	4	4	4	1	0	0	0	1	3	0	1	0	0	1	1	0	0	1	0	0	1	2	2	0	2	1	2	9	4	10	4
Cre13.g591400.t1.1	Cre13.g591400.t1.1	3	3	3	Cre13.g591400.t1.1 None DBV=JGI5.5 OS=Chlamydomonas reinhardtii SV=1 TOU=Cre	1	3	3	3	0	1	0	0	0	1	1	0	1	1	1	1	0	1	0	0	0	0	1	0	2	0	0	1	0	0	1	0	0	0	0	1	0	0	0	1	1	0	1	1
Cre13.g592200.t1.2	Cre13.g592200.t1.2	44	44	44	Cre13.g592200.t1.2 Glutamate synthase, NADH-dependent ALS=GSN1 DBV=JGI5.5 GN=GSN1 OS=Chlamydomonas reinhardtii SV=2 TOU=Cre	1	44	44	44	23	16	13	17	16	19	8	15	15	13	13	10	9	5	12	11	7	10	15	15	15	12	12	16	13	13	10	5	8	8	23	16	13	17	16	19	8	15	15	13
Cre13.g592450.t1.2	Cre13.g592450.t1.2	2	2	2	Cre13.g592450.t1.2 Epsilon subunit of COP-I complex ALS=COPE1 DBV=JGI5.5 GN=COPE1 OS=Chlamydomonas reinhardtii SV=2 TOU=Cre	1	2	2	2	1	1	1	1	1	1	1	1	1	0	1	1	1	1	1	1	0	1	1	1	2	1	1	1	1	1	1	1	1	1	1	1	1	1	1	1	1	1	1	0
Cre13.g602650.t1.2	Cre13.g602650.t1.2	2	2	2	Cre13.g602650.t1.2 None DBV=JGI5.5 OS=Chlamydomonas reinhardtii SV=2 TOU=Cre	1	2	2	2	1	0	0	1	0	0	0	0	0	0	0	1	0	0	0	0	0	0	1	0	0	0	1	0	0	0	0	0	0	0	1	0	0	1	0	0	0	0	0	0
Cre13.g603225.t1.1	Cre13.g603225.t1.1	2	2	2	Cre13.g603225.t1.1 None DBV=JGI5.5 OS=Chlamydomonas reinhardtii SV=1 TOU=Cre	1	2	2	2	0	0	0	0	0	0	0	0	0	0	0	0	0	0	0	0	0	0	0	0	1	1	0	0	0	0	0	0	0	0	0	0	0	0	0	0	0	0	0	0
Cre13.g603700.t1.2	Cre13.g603700.t1.2	5	5	5	Cre13.g603700.t1.2 Actin DBV=JGI5.5 OS=Chlamydomonas reinhardtii SV=2 TOU=Cre	1	5	5	5	3	1	2	1	2	1	1	2	2	1	1	3	2	3	2	2	2	1	1	2	1	3	1	1	2	2	2	2	2	3	3	1	2	1	2	1	1	2	2	1
Cre13.g604150.t1.2	Cre13.g604150.t1.2	3	3	3	Cre13.g604150.t1.2 None DBV=JGI5.5 OS=Chlamydomonas reinhardtii SV=2 TOU=Cre	1	3	3	3	0	0	0	0	0	0	0	0	0	0	0	0	0	0	0	0	0	0	0	0	0	0	0	0	2	0	1	0	0	0	0	0	0	0	0	0	0	0	0	0
Cre13.g607300.t1.2;Cre10.g465900.t1.2;Cre08.g385850.t1.2;Cre07.g341251.t1.1;Cre17.g736250.t1.2;Cre07.g320050.t1.1	Cre13.g607300.t1.2;Cre10.g465900.t1.2;Cre08.g385850.t1.2;Cre07.g341251.t1.1;Cre17.g736250.t1.2;Cre07.g320050.t1.1	2;1;1;1;1;1	2;1;1;1;1;1	2;1;1;1;1;1	Cre13.g607300.t1.2 Mitogen-Activated Protein Kinase ALS=MAPK5 DBV=JGI5.5 GN=MAPK5 OS=Chlamydomonas reinhardtii SV=2 TOU=Cre;Cre10.g465900.t1.2 Cyclin dependent protein kinase ALS=CDKA1 DBV=JGI5.5 GN=CDKA1 OS=Chlamydomonas reinhardtii SV=2 TOU=Cre;Cre08.g38	6	2	2	2	0	0	1	1	0	0	0	0	0	0	0	1	2	1	0	1	0	0	1	1	1	1	1	2	1	1	1	1	0	1	0	0	1	1	0	0	0	0	0	0
Cre13.g607900.t1.1	Cre13.g607900.t1.1	17	17	17	Cre13.g607900.t1.1 None DBV=JGI5.5 OS=Chlamydomonas reinhardtii SV=1 TOU=Cre	1	17	17	17	8	2	3	2	3	4	2	3	4	0	1	0	0	0	0	0	0	0	5	5	4	0	0	1	8	3	4	4	5	1	8	2	3	2	3	4	2	3	4	0
Cre14.g610501.t1.1	Cre14.g610501.t1.1	5	5	5	Cre14.g610501.t1.1 None DBV=JGI5.5 OS=Chlamydomonas reinhardtii SV=1 TOU=Cre	1	5	5	5	0	0	1	0	0	0	0	0	1	0	0	0	0	0	0	0	1	1	0	1	0	0	0	2	1	1	2	0	0	2	0	0	1	0	0	0	0	0	1	0
Cre14.g611200.t1.2	Cre14.g611200.t1.2	2	2	2	Cre14.g611200.t1.2 None DBV=JGI5.5 OS=Chlamydomonas reinhardtii SV=2 TOU=Cre	1	2	2	2	1	2	1	0	0	0	0	0	0	0	0	0	0	0	0	0	0	0	0	0	1	0	0	0	0	1	0	0	0	0	1	2	1	0	0	0	0	0	0	0
Cre14.g611950.t1.1	Cre14.g611950.t1.1	3	3	3	Cre14.g611950.t1.1 None DBV=JGI5.5 OS=Chlamydomonas reinhardtii SV=1 TOU=Cre	1	3	3	3	0	0	0	0	0	0	0	0	0	0	0	0	0	0	0	0	0	0	3	3	0	0	1	1	0	0	0	0	0	0	0	0	0	0	0	0	0	0	0	0
Cre14.g612450.t1.2	Cre14.g612450.t1.2	3	3	3	Cre14.g612450.t1.2 Plastid ribosomal protein L15 ALS=PRPL15 DBV=JGI5.5 GN=PRPL15 OS=Chlamydomonas reinhardtii SV=2 TOU=Cre	1	3	3	3	0	0	0	0	0	0	0	0	1	0	0	0	1	0	1	0	0	0	0	0	1	0	1	0	0	0	0	0	0	0	0	0	0	0	0	0	0	0	1	0
Cre14.g614750.t1.1	Cre14.g614750.t1.1	2	2	2	Cre14.g614750.t1.1 None DBV=JGI5.5 OS=Chlamydomonas reinhardtii SV=1 TOU=Cre	1	2	2	2	1	0	0	0	0	0	0	0	0	0	0	0	0	0	0	0	0	0	0	1	1	1	0	1	0	1	0	0	0	0	1	0	0	0	0	0	0	0	0	0
Cre14.g614900.t2.1;Cre14.g614900.t1.2	Cre14.g614900.t2.1;Cre14.g614900.t1.2	2;2	2;2	2;2	Cre14.g614900.t2.1 None DBV=JGI5.5 OS=Chlamydomonas reinhardtii SV=1 TOU=Cre;Cre14.g614900.t1.2 None DBV=JGI5.5 OS=Chlamydomonas reinhardtii SV=2 TOU=Cre	2	2	2	2	0	0	0	1	0	1	0	1	1	1	1	0	0	1	0	0	0	0	1	0	1	1	2	0	2	1	0	0	1	0	0	0	0	1	0	1	0	1	1	1
Cre14.g615950.t1.1	Cre14.g615950.t1.1	3	3	3	Cre14.g615950.t1.1 None DBV=JGI5.5 OS=Chlamydomonas reinhardtii SV=1 TOU=Cre	1	3	3	3	0	0	0	0	0	0	1	0	1	0	0	0	1	0	0	1	0	0	1	0	0	1	1	0	0	0	1	0	0	1	0	0	0	0	0	0	1	0	1	0
Cre14.g616600.t1.2	Cre14.g616600.t1.2	7	7	7	Cre14.g616600.t1.2 None DBV=JGI5.5 OS=Chlamydomonas reinhardtii SV=2 TOU=Cre	1	7	7	7	0	0	0	2	0	2	0	0	0	0	0	0	1	1	1	0	1	1	0	1	1	3	0	3	4	0	3	0	1	1	0	0	0	2	0	2	0	0	0	0
Cre14.g617300.t1.2	Cre14.g617300.t1.2	1	1	1	Cre14.g617300.t1.2 Signal peptide peptidase-like protein ALS=PSL3 DBV=JGI5.5 GN=PSL3 OS=Chlamydomonas reinhardtii SV=2 TOU=Cre	1	1	1	1	1	0	0	0	0	0	0	0	0	0	0	0	0	0	0	0	0	0	0	0	0	0	0	0	0	1	0	0	0	1	1	0	0	0	0	0	0	0	0	0
Cre14.g617450.t1.2;Cre14.g617400.t1.2	Cre14.g617450.t1.2;Cre14.g617400.t1.2	9;9	9;9	9;9	Cre14.g617450.t1.2 Heat shock protein 22E ALS=HSP22E DBV=JGI5.5 GN=HSP22E OS=Chlamydomonas reinhardtii SV=2 TOU=Cre;Cre14.g617400.t1.2 Heat shock protein 22F ALS=HSP22F DBV=JGI5.5 GN=HSP22F OS=Chlamydomonas reinhardtii SV=2 TOU=Cre	2	9	9	9	0	0	0	4	3	3	0	0	1	1	3	7	0	1	1	5	3	7	1	0	0	7	5	8	1	0	0	6	8	7	0	0	0	4	3	3	0	0	1	1
Cre14.g617826.t1.1	Cre14.g617826.t1.1	3	3	3	Cre14.g617826.t1.1 None DBV=JGI5.5 OS=Chlamydomonas reinhardtii SV=1 TOU=Cre	1	3	3	3	1	0	0	2	0	1	0	1	0	0	0	0	1	0	1	1	1	0	2	1	0	1	0	0	0	0	0	0	0	0	1	0	0	2	0	1	0	1	0	0
Cre14.g617900.t1.2	Cre14.g617900.t1.2	2	2	2	Cre14.g617900.t1.2 Ribosomal protein L35, component of cytosolic 80S ribosome and 60S large subunit ALS=RPL35 DBV=JGI5.5 GN=RPL35 OS=Chlamydomonas reinhardtii SV=2 TOU=Cre	1	2	2	2	0	1	0	0	1	1	0	0	1	0	1	0	0	0	1	0	1	1	0	1	1	0	1	1	0	1	0	0	0	0	0	1	0	0	1	1	0	0	1	0
Cre14.g619100.t1.2	Cre14.g619100.t1.2	3	3	3	Cre14.g619100.t1.2 Inactive subunit of chloroplast ClpP complex ALS=CLPR1 DBV=JGI5.5 GN=CLPR1 OS=Chlamydomonas reinhardtii SV=2 TOU=Cre	1	3	3	3	2	2	1	1	1	0	1	0	1	1	2	1	2	1	2	1	2	2	0	3	1	2	1	2	1	1	2	0	1	2	2	2	1	1	1	0	1	0	1	1
Cre14.g619133.t1.1	Cre14.g619133.t1.1	9	9	9	Cre14.g619133.t1.1 None DBV=JGI5.5 OS=Chlamydomonas reinhardtii SV=1 TOU=Cre	1	9	9	9	2	2	0	2	5	3	2	4	3	6	5	1	4	3	3	2	2	3	0	4	3	4	4	3	3	2	1	4	2	2	2	2	0	2	5	3	2	4	3	6
Cre14.g619750.t1.1	Cre14.g619750.t1.1	1	1	1	Cre14.g619750.t1.1 None DBV=JGI5.5 OS=Chlamydomonas reinhardtii SV=1 TOU=Cre	1	1	1	1	0	1	0	0	0	0	0	1	0	0	1	0	0	1	0	0	0	0	0	1	0	0	0	0	1	0	1	0	0	0	0	1	0	0	0	0	0	1	0	0
Cre14.g621351.t1.1	Cre14.g621351.t1.1	1	1	1	Cre14.g621351.t1.1 None DBV=JGI5.5 OS=Chlamydomonas reinhardtii SV=1 TOU=Cre	1	1	1	1	0	0	0	0	0	0	0	0	0	0	0	0	0	0	0	0	0	0	1	0	0	0	0	0	0	0	0	0	0	0	0	0	0	0	0	0	0	0	0	0
Cre14.g621450.t1.2	Cre14.g621450.t1.2	12	12	12	Cre14.g621450.t1.2 Ribosomal protein L5, component of cytosolic 80S ribosome and 60S large subunit ALS=RPL5 DBV=JGI5.5 GN=RPL5 OS=Chlamydomonas reinhardtii SV=2 TOU=Cre	1	12	12	12	6	5	4	7	5	5	4	5	4	3	4	7	5	7	9	7	4	4	6	6	6	6	5	6	5	6	4	5	9	4	6	5	4	7	5	5	4	5	4	3
Cre14.g621650.t1.1	Cre14.g621650.t1.1	2	2	2	Cre14.g621650.t1.1 None DBV=JGI5.5 OS=Chlamydomonas reinhardtii SV=1 TOU=Cre	1	2	2	2	0	1	1	0	1	1	1	0	1	0	1	1	1	1	1	1	1	0	0	1	1	2	1	0	1	1	1	0	0	1	0	1	1	0	1	1	1	0	1	0
Cre14.g625400.t1.1	Cre14.g625400.t1.1	5	5	5	Cre14.g625400.t1.1 26S proteasome regulatory subunit ALS=RPT1 DBV=JGI5.5 GN=RPT1 OS=Chlamydomonas reinhardtii SV=1 TOU=Cre	1	5	5	5	0	0	0	0	0	3	0	0	0	0	0	2	1	1	0	0	1	0	0	0	1	3	0	1	0	2	0	2	0	3	0	0	0	0	0	3	0	0	0	0
Cre14.g625750.t2.1;Cre14.g625750.t1.2	Cre14.g625750.t2.1;Cre14.g625750.t1.2	2;2	2;2	2;2	Cre14.g625750.t2.1 22 kDa translocon at the inner membrane of chloroplasts ALS=TIC22 DBV=JGI5.5 GN=TIC22 OS=Chlamydomonas reinhardtii SV=1 TOU=Cre;Cre14.g625750.t1.2 22 kDa translocon at the inner membrane of chloroplasts ALS=TIC22 DBV=JGI5.5 GN=TIC22 OS=C	2	2	2	2	0	0	1	0	0	0	0	0	0	0	0	0	0	0	0	0	0	0	1	0	0	0	0	0	1	0	0	0	0	0	0	0	1	0	0	0	0	0	0	0
Cre14.g630100.t1.2	Cre14.g630100.t1.2	12	12	12	Cre14.g630100.t1.2 Ribosomal protein L13, component of cytosolic 80S ribosome and 60S large subunit ALS=RPL13 DBV=JGI5.5 GN=RPL13 OS=Chlamydomonas reinhardtii SV=2 TOU=Cre	1	12	12	12	4	7	4	4	6	6	2	2	6	0	5	6	3	4	5	5	5	6	5	4	4	5	6	9	4	2	6	1	5	2	4	7	4	4	6	6	2	2	6	0
Cre14.g630847.t1.1;Cre14.g630835.t1.1	Cre14.g630847.t1.1	7;3	7;3	7;3	Cre14.g630847.t1.1 None DBV=JGI5.5 OS=Chlamydomonas reinhardtii SV=1 TOU=Cre	2	7	7	7	4	3	1	4	3	3	2	3	4	0	5	3	2	3	1	2	2	1	3	4	3	2	4	2	3	2	3	2	4	3	4	3	1	4	3	3	2	3	4	0
Cre14.g630859.t1.1	Cre14.g630859.t1.1	2	2	2	Cre14.g630859.t1.1 None DBV=JGI5.5 OS=Chlamydomonas reinhardtii SV=1 TOU=Cre	1	2	2	2	0	0	0	0	0	0	0	0	0	0	0	0	0	0	0	0	0	0	0	1	0	0	0	0	0	0	0	0	1	0	0	0	0	0	0	0	0	0	0	0
Cre14.g631900.t1.2	Cre14.g631900.t1.2	4	4	4	Cre14.g631900.t1.2 None DBV=JGI5.5 OS=Chlamydomonas reinhardtii SV=2 TOU=Cre	1	4	4	4	1	1	2	2	1	1	1	1	3	0	2	2	2	2	2	0	1	2	1	1	3	1	3	2	0	1	2	0	0	3	1	1	2	2	1	1	1	1	3	0
Cre14.g632775.t1.1	Cre14.g632775.t1.1	8	8	8	Cre14.g632775.t1.1 None DBV=JGI5.5 OS=Chlamydomonas reinhardtii SV=1 TOU=Cre	1	8	8	8	2	1	0	4	4	4	2	1	3	2	2	2	1	1	2	3	3	2	2	1	2	3	3	5	3	1	2	2	2	2	2	1	0	4	4	4	2	1	3	2
Cre14.g632950.t1.2	Cre14.g632950.t1.2	3	3	3	Cre14.g632950.t1.2 Component of CCR4-NOT transcriptional regulator complex ALS=NOT1 DBV=JGI5.5 GN=NOT1 OS=Chlamydomonas reinhardtii SV=2 TOU=Cre	1	3	3	3	0	0	0	1	0	0	0	0	0	0	0	0	0	0	0	0	0	0	0	0	1	0	1	0	0	0	0	0	0	0	0	0	0	1	0	0	0	0	0	0
Cre15.g635650.t2.1;Cre15.g635650.t1.2	Cre15.g635650.t2.1;Cre15.g635650.t1.2	13;13	13;13	13;13	Cre15.g635650.t2.1 None DBV=JGI5.5 OS=Chlamydomonas reinhardtii SV=1 TOU=Cre;Cre15.g635650.t1.2 None DBV=JGI5.5 OS=Chlamydomonas reinhardtii SV=2 TOU=Cre	2	13	13	13	4	4	2	7	5	5	1	3	2	3	2	0	0	0	0	0	0	0	1	2	1	1	2	1	0	1	0	0	0	0	4	4	2	7	5	5	1	3	2	3
Cre15.g635850.t2.1;Cre15.g635850.t1.2	Cre15.g635850.t2.1;Cre15.g635850.t1.2	15;15	15;15	15;15	Cre15.g635850.t2.1 Mitochondrial F1F0 ATP synthase, gamma subunit ALS=ATP3 DBV=JGI5.5 GN=ATP3 OS=Chlamydomonas reinhardtii SV=1 TOU=Cre;Cre15.g635850.t1.2 Mitochondrial F1F0 ATP synthase, gamma subunit ALS=ATP3 DBV=JGI5.5 GN=ATP3 OS=Chlamydomonas reinhardt	2	15	15	15	6	6	6	7	8	5	4	7	8	2	9	8	7	6	11	7	8	8	8	7	10	6	9	7	6	7	8	8	7	10	6	6	6	7	8	5	4	7	8	2
Cre15.g636800.t1.1	Cre15.g636800.t1.1	1	1	1	Cre15.g636800.t1.1 None DBV=JGI5.5 OS=Chlamydomonas reinhardtii SV=1 TOU=Cre	1	1	1	1	0	0	0	0	0	0	0	1	0	0	0	0	0	0	0	1	0	0	0	0	0	1	0	0	0	0	0	0	0	1	0	0	0	0	0	0	0	1	0	0
Cre15.g640652.t1.1;Cre15.g640250.t2.1;Cre15.g640250.t1.2	Cre15.g640652.t1.1;Cre15.g640250.t2.1;Cre15.g640250.t1.2	4;4;4	4;4;4	4;4;4	Cre15.g640652.t1.1 None DBV=JGI5.5 OS=Chlamydomonas reinhardtii SV=1 TOU=Cre;Cre15.g640250.t2.1 None DBV=JGI5.5 OS=Chlamydomonas reinhardtii SV=1 TOU=Cre;Cre15.g640250.t1.2 None DBV=JGI5.5 OS=Chlamydomonas reinhardtii SV=2 TOU=Cre	3	4	4	4	1	0	0	1	1	0	0	1	2	1	1	1	3	0	0	1	1	0	0	0	1	1	1	0	1	1	1	0	0	0	1	0	0	1	1	0	0	1	2	1
Cre15.g641000.t2.1;Cre15.g641000.t1.2	Cre15.g641000.t2.1;Cre15.g641000.t1.2	2;2	2;2	2;2	Cre15.g641000.t2.1 None DBV=JGI5.5 OS=Chlamydomonas reinhardtii SV=1 TOU=Cre;Cre15.g641000.t1.2 None DBV=JGI5.5 OS=Chlamydomonas reinhardtii SV=2 TOU=Cre	2	2	2	2	0	0	0	1	0	0	1	0	1	1	0	1	1	1	0	1	0	0	1	0	1	1	1	1	1	0	0	0	1	2	0	0	0	1	0	0	1	0	1	1
Cre15.g641200.t1.2	Cre15.g641200.t1.2	17	17	17	Cre15.g641200.t1.2 None DBV=JGI5.5 OS=Chlamydomonas reinhardtii SV=2 TOU=Cre	1	17	17	17	5	5	6	3	5	5	3	2	7	3	6	6	4	5	7	6	4	6	5	7	8	6	7	12	4	3	5	5	2	6	5	5	6	3	5	5	3	2	7	3
Cre15.g643550.t1.2	Cre15.g643550.t1.2	3	3	3	Cre15.g643550.t1.2 Pyridoxin biosynthesis protein ALS=PDX1 DBV=JGI5.5 GN=PDX1 OS=Chlamydomonas reinhardtii SV=2 TOU=Cre	1	3	3	3	0	0	0	0	0	0	0	0	2	0	2	0	0	0	0	0	0	0	0	0	0	0	0	0	0	0	0	0	0	0	0	0	0	0	0	0	0	0	2	0
Cre15.g643600.t1.2	Cre15.g643600.t1.2	12	12	12	Cre15.g643600.t1.2 Iron-sulfur cluster assembly protein ALS=SUF2 DBV=JGI5.5 GN=SUF2 OS=Chlamydomonas reinhardtii SV=2 TOU=Cre	1	12	12	12	5	4	3	3	3	4	5	4	6	3	2	2	4	6	5	6	3	1	7	6	5	5	6	5	3	8	4	5	6	5	5	4	3	3	3	4	5	4	6	3
Cre16.g649100.t1.2	Cre16.g649100.t1.2	1	1	1	Cre16.g649100.t1.2 None DBV=JGI5.5 OS=Chlamydomonas reinhardtii SV=2 TOU=Cre	1	1	1	1	0	0	0	0	0	0	0	0	0	1	0	0	0	0	0	0	0	0	0	0	0	0	0	0	0	0	0	0	0	0	0	0	0	0	0	0	0	0	0	1
Cre16.g650550.t2.1;Cre16.g650550.t1.2;Cre07.g325734.t1.1	Cre16.g650550.t2.1;Cre16.g650550.t1.2;Cre07.g325734.t1.1	4;4;2	4;4;2	4;4;2	Cre16.g650550.t2.1 Flagellar Associated Protein, nucleoside diphosphate kinase-like ALS=FAP103 DBV=JGI5.5 GN=FAP103 OS=Chlamydomonas reinhardtii SV=1 TOU=Cre;Cre16.g650550.t1.2 Flagellar Associated Protein, nucleoside diphosphate kinase-like ALS=FAP103 DBV	3	4	4	4	1	0	1	1	1	0	0	0	2	0	1	1	0	0	1	0	1	1	0	1	1	1	1	1	1	1	1	0	1	0	1	0	1	1	1	0	0	0	2	0
Cre16.g650750.t1.1	Cre16.g650750.t1.1	2	2	2	Cre16.g650750.t1.1 Flagella Associated Protein ALS=FAP268 DBV=JGI5.5 GN=FAP268 OS=Chlamydomonas reinhardtii SV=1 TOU=Cre	1	2	2	2	0	0	0	0	0	0	0	1	2	0	0	0	0	0	0	0	0	0	0	0	0	0	0	0	0	0	0	0	0	0	0	0	0	0	0	0	0	1	2	0
Cre16.g651550.t1.2;Cre16.g651650.t1.1	Cre16.g651550.t1.2;Cre16.g651650.t1.1	4;3	4;3	4;3	Cre16.g651550.t1.2 Mitochondrial transcription termination factor ALS=MTT1 DBV=JGI5.5 GN=MTT1 OS=Chlamydomonas reinhardtii SV=2 TOU=Cre;Cre16.g651650.t1.1 None DBV=JGI5.5 OS=Chlamydomonas reinhardtii SV=1 TOU=Cre	2	4	4	4	1	2	1	1	2	0	0	1	0	0	1	0	0	1	0	0	0	0	0	0	1	1	0	0	1	0	1	0	1	0	1	2	1	1	2	0	0	1	0	0
Cre16.g651750.t1.2	Cre16.g651750.t1.2	2	2	2	Cre16.g651750.t1.2 None DBV=JGI5.5 OS=Chlamydomonas reinhardtii SV=2 TOU=Cre	1	2	2	2	0	0	0	0	0	0	0	1	0	1	0	0	0	0	1	0	0	0	0	0	0	1	1	0	0	0	0	0	0	0	0	0	0	0	0	0	0	1	0	1
Cre16.g653350.t1.2	Cre16.g653350.t1.2	3	3	3	Cre16.g653350.t1.2 None DBV=JGI5.5 OS=Chlamydomonas reinhardtii SV=2 TOU=Cre	1	3	3	3	1	0	0	1	1	0	1	1	0	0	1	0	0	0	0	0	0	0	0	0	0	0	0	0	0	0	0	0	0	0	1	0	0	1	1	0	1	1	0	0
Cre16.g656350.t1.1	Cre16.g656350.t1.1	2	2	2	Cre16.g656350.t1.1 None DBV=JGI5.5 OS=Chlamydomonas reinhardtii SV=1 TOU=Cre	1	2	2	2	0	0	0	0	0	0	0	1	1	0	0	0	0	0	0	0	0	0	0	0	0	0	0	0	0	0	0	0	0	0	0	0	0	0	0	0	0	1	1	0
Cre16.g656400.t1.2	Cre16.g656400.t1.2	6	6	6	Cre16.g656400.t1.2 UDP-sulfoquinovose synthase ALS=SQD1 DBV=JGI5.5 GN=SQD1 OS=Chlamydomonas reinhardtii SV=2 TOU=Cre	1	6	6	6	1	2	0	0	2	3	1	0	1	0	1	0	0	0	1	0	0	0	0	3	2	0	0	0	0	0	0	0	0	0	1	2	0	0	2	3	1	0	1	0
Cre16.g657350.t1.2	Cre16.g657350.t1.2	3	3	3	Cre16.g657350.t1.2 None DBV=JGI5.5 OS=Chlamydomonas reinhardtii SV=2 TOU=Cre	1	3	3	3	0	0	0	1	1	1	0	0	0	0	0	0	0	1	0	0	0	1	0	1	1	0	2	0	1	1	0	1	0	0	0	0	0	1	1	1	0	0	0	0
Cre16.g658650.t1.1	Cre16.g658650.t1.1	6	6	6	Cre16.g658650.t1.1 Myosin heavy chain, class XI ALS=MYO1 DBV=JGI5.5 GN=MYO1 OS=Chlamydomonas reinhardtii SV=1 TOU=Cre	1	6	6	6	0	0	0	1	0	1	0	0	0	0	1	1	1	0	2	1	3	2	0	0	2	2	2	2	0	2	1	1	1	1	0	0	0	1	0	1	0	0	0	0
Cre16.g659700.t1.2	Cre16.g659700.t1.2	2	2	2	Cre16.g659700.t1.2 None DBV=JGI5.5 OS=Chlamydomonas reinhardtii SV=2 TOU=Cre	1	2	2	2	0	0	0	0	0	0	0	0	0	0	0	0	1	0	0	0	0	0	0	0	0	0	1	0	0	0	0	0	0	0	0	0	0	0	0	0	0	0	0	0
Cre16.g659850.t1.2	Cre16.g659850.t1.2	2	2	2	Cre16.g659850.t1.2 Shikimate kinase-related protein ALS=CGL37 DBV=JGI5.5 GN=CGL37 OS=Chlamydomonas reinhardtii SV=2 TOU=Cre	1	2	2	2	0	1	0	1	0	1	0	0	1	0	0	0	0	0	0	1	1	0	1	0	1	1	2	0	0	1	1	1	1	1	0	1	0	1	0	1	0	0	1	0
Cre16.g659950.t1.1	Cre16.g659950.t1.1	10	10	10	Cre16.g659950.t1.1 Plastid ribosomal protein S5 ALS=PRPS5 DBV=JGI5.5 GN=PRPS5 OS=Chlamydomonas reinhardtii SV=1 TOU=Cre	1	10	10	10	1	2	0	1	2	2	2	2	3	1	1	2	4	5	5	2	1	5	1	4	4	3	2	1	6	5	1	1	1	2	1	2	0	1	2	2	2	2	3	1
Cre16.g660150.t1.2	Cre16.g660150.t1.2	7	7	7	Cre16.g660150.t1.2 None DBV=JGI5.5 OS=Chlamydomonas reinhardtii SV=2 TOU=Cre	1	7	7	7	4	4	4	4	3	4	5	3	4	3	3	3	5	3	4	5	4	6	3	4	4	5	5	4	5	4	4	4	4	5	4	4	4	4	3	4	5	3	4	3
Cre16.g660800.t1.2	Cre16.g660800.t1.2	2	2	2	Cre16.g660800.t1.2 Mitochondrial inner membrane translocase ALS=TIM44 DBV=JGI5.5 GN=TIM44 OS=Chlamydomonas reinhardtii SV=2 TOU=Cre	1	2	2	2	0	0	0	0	0	0	0	0	0	0	0	0	0	0	1	1	0	0	0	0	1	0	1	0	0	0	0	0	1	0	0	0	0	0	0	0	0	0	0	0
Cre16.g661050.t1.2	Cre16.g661050.t1.2	2	2	2	Cre16.g661050.t1.2 Ribosomal protein, L34e superfamily, component of cytosolic 80S ribosome and 60S large subunit ALS=RPL34 DBV=JGI5.5 GN=RPL34 OS=Chlamydomonas reinhardtii SV=2 TOU=Cre	1	2	2	2	0	1	0	0	0	0	0	0	0	0	0	0	0	0	0	0	0	0	1	1	1	1	1	1	0	1	0	0	0	1	0	1	0	0	0	0	0	0	0	0
Cre16.g661900.t1.1	Cre16.g661900.t1.1	1	1	1	Cre16.g661900.t1.1 None DBV=JGI5.5 OS=Chlamydomonas reinhardtii SV=1 TOU=Cre	1	1	1	1	0	0	0	0	0	0	0	0	0	0	0	0	0	0	0	0	0	0	0	0	0	0	1	0	1	0	0	0	0	0	0	0	0	0	0	0	0	0	0	0
Cre16.g662200.t1.1	Cre16.g662200.t1.1	1	1	1	Cre16.g662200.t1.1 None DBV=JGI5.5 OS=Chlamydomonas reinhardtii SV=1 TOU=Cre	1	1	1	1	0	0	1	1	1	1	1	0	0	1	1	0	0	0	0	0	0	1	1	1	0	0	1	1	0	0	0	1	0	1	0	0	1	1	1	1	1	0	0	1
Cre16.g664550.t1.2	Cre16.g664550.t1.2	2	2	2	Cre16.g664550.t1.2 Serine hydroxymethyltransferase ALS=SHMT1 DBV=JGI5.5 GN=SHMT1 OS=Chlamydomonas reinhardtii SV=2 TOU=Cre	1	2	2	2	0	0	0	0	0	2	0	0	0	0	0	0	0	0	0	0	0	0	0	0	0	0	0	1	0	0	0	0	0	1	0	0	0	0	0	2	0	0	0	0
Cre16.g665250.t1.2	Cre16.g665250.t1.2	2	2	2	Cre16.g665250.t1.2 Thykaloid associated protein required for photosynthetic acclimation to variable light intensity ALS=APE1 DBV=JGI5.5 GN=APE1 OS=Chlamydomonas reinhardtii SV=2 TOU=Cre	1	2	2	2	1	1	0	0	0	1	1	0	1	0	1	1	1	0	2	0	0	1	1	1	2	1	1	0	1	1	1	0	0	0	1	1	0	0	0	1	1	0	1	0
Cre16.g665300.t1.2	Cre16.g665300.t1.2	1	1	1	Cre16.g665300.t1.2 None DBV=JGI5.5 OS=Chlamydomonas reinhardtii SV=2 TOU=Cre	1	1	1	1	0	0	0	0	0	0	0	0	0	1	0	0	1	0	0	1	0	0	1	0	1	0	1	0	0	1	0	0	1	0	0	0	0	0	0	0	0	0	0	1
Cre16.g665400.t1.2	Cre16.g665400.t1.2	1	1	1	Cre16.g665400.t1.2 Small nuclear ribonucleoprotein SmD1 DBV=JGI5.5 OS=Chlamydomonas reinhardtii SV=2 TOU=Cre	1	1	1	1	1	0	0	0	0	0	0	0	1	0	1	1	0	0	0	0	1	0	1	0	0	0	0	0	0	0	0	0	0	0	1	0	0	0	0	0	0	0	1	0
Cre16.g666301.t1.2	Cre16.g666301.t1.2	2	2	2	Cre16.g666301.t1.2 Ribosomal protein S30, component of cytosolic 80S ribosome and 40S small subunit ALS=RPS30 DBV=JGI5.5 GN=RPS30 OS=Chlamydomonas reinhardtii SV=2 TOU=Cre	1	2	2	2	0	0	0	0	1	1	0	0	1	0	1	0	0	0	1	0	2	1	1	0	1	2	2	0	0	1	1	0	1	0	0	0	0	0	1	1	0	0	1	0
Cre16.g669550.t1.2	Cre16.g669550.t1.2	2	2	2	Cre16.g669550.t1.2 Cystathionine beta-lyase DBV=JGI5.5 OS=Chlamydomonas reinhardtii SV=2 TOU=Cre	1	2	2	2	1	1	0	1	1	1	0	0	0	0	1	0	0	0	0	0	0	0	0	0	0	1	0	0	0	0	0	0	1	0	1	1	0	1	1	1	0	0	0	0
Cre16.g670300.t2.1;Cre16.g670300.t1.2	Cre16.g670300.t2.1;Cre16.g670300.t1.2	1;1	1;1	1;1	Cre16.g670300.t2.1 Nuclear pre-mRNA splicing factor and U1 snRNP Component ALS=PRP39 DBV=JGI5.5 GN=PRP39 OS=Chlamydomonas reinhardtii SV=1 TOU=Cre;Cre16.g670300.t1.2 Nuclear pre-mRNA splicing factor and U1 snRNP Component ALS=PRP39 DBV=JGI5.5 GN=PRP39 OS=C	2	1	1	1	0	0	0	0	0	0	0	0	0	0	0	0	0	0	0	0	0	0	0	0	1	0	0	0	0	0	0	1	1	1	0	0	0	0	0	0	0	0	0	0
Cre16.g671950.t1.1	Cre16.g671950.t1.1	5	5	5	Cre16.g671950.t1.1 None DBV=JGI5.5 OS=Chlamydomonas reinhardtii SV=1 TOU=Cre	1	5	5	5	1	1	0	1	2	2	2	0	1	0	0	0	3	0	1	1	0	1	1	3	0	0	2	0	3	2	1	0	2	1	1	1	0	1	2	2	2	0	1	0
Cre16.g672650.t1.2	Cre16.g672650.t1.2	25	25	25	Cre16.g672650.t1.2 Mitochondrial substrate carrier protein, possible 2-oxoglutarate/malate carrier DBV=JGI5.5 OS=Chlamydomonas reinhardtii SV=2 TOU=Cre	1	25	25	25	14	13	14	11	14	12	14	11	17	6	14	15	14	14	14	15	17	16	15	18	17	13	16	17	13	15	14	10	11	16	14	13	14	11	14	12	14	11	17	6
Cre16.g672750.t1.2	Cre16.g672750.t1.2	16	16	16	Cre16.g672750.t1.2 None DBV=JGI5.5 OS=Chlamydomonas reinhardtii SV=2 TOU=Cre	1	16	16	16	4	7	7	6	5	6	3	4	10	0	5	5	5	3	10	5	6	3	6	10	10	6	8	10	5	8	7	5	5	8	4	7	7	6	5	6	3	4	10	0
Cre16.g672800.t1.2	Cre16.g672800.t1.2	6	6	6	Cre16.g672800.t1.2 GDP-D-mannose pyrophosphorylase ALS=GMP1 DBV=JGI5.5 GN=GMP1 OS=Chlamydomonas reinhardtii SV=2 TOU=Cre	1	6	6	6	2	2	3	1	2	2	1	0	2	0	3	0	0	0	1	0	1	1	0	3	0	2	3	2	3	2	2	0	2	3	2	2	3	1	2	2	1	0	2	0
Cre16.g673617.t1.1	Cre16.g673617.t1.1	1	1	1	Cre16.g673617.t1.1 Peptide chain release factor ALS=PRF1 DBV=JGI5.5 GN=PRF1 OS=Chlamydomonas reinhardtii SV=1 TOU=Cre	1	1	1	1	0	0	0	0	0	0	0	0	0	0	1	0	0	0	0	1	0	1	1	1	1	1	0	1	0	0	1	1	1	0	0	0	0	0	0	0	0	0	0	0
Cre16.g673650.t1.1	Cre16.g673650.t1.1	4	4	4	Cre16.g673650.t1.1 Minor chlorophyll a/b binding protein of photosystem II ALS=LHCB5 DBV=JGI5.5 GN=LHCB5 OS=Chlamydomonas reinhardtii SV=1 TOU=Cre	1	4	4	4	0	0	1	0	1	0	0	0	1	0	0	0	0	0	0	0	0	0	0	0	1	0	1	1	0	1	0	1	0	1	0	0	1	0	1	0	0	0	1	0
Cre16.g673729.t1.1	Cre16.g673729.t1.1	2	2	2	Cre16.g673729.t1.1 Chaperonin 11, probably chloroplastic ALS=CPN11 DBV=JGI5.5 GN=CPN11 OS=Chlamydomonas reinhardtii SV=1 TOU=Cre	1	2	2	2	0	0	0	0	0	0	0	0	0	0	1	0	0	0	0	1	0	0	0	0	0	0	2	0	0	0	0	0	0	0	0	0	0	0	0	0	0	0	0	0
Cre16.g674250.t1.2	Cre16.g674250.t1.2	3	3	3	Cre16.g674250.t1.2 None DBV=JGI5.5 OS=Chlamydomonas reinhardtii SV=2 TOU=Cre	1	3	3	3	2	1	1	2	1	1	0	0	2	0	0	2	0	2	1	1	1	2	1	2	1	1	0	1	1	1	1	0	2	2	2	1	1	2	1	1	0	0	2	0
Cre16.g675300.t1.1	Cre16.g675300.t1.1	1	1	1	Cre16.g675300.t1.1 Sodium-dependent phosphate transporter, major facilitator superfamily DBV=JGI5.5 OS=Chlamydomonas reinhardtii SV=1 TOU=Cre	1	1	1	1	0	0	0	0	0	0	0	0	0	0	0	0	1	0	0	1	0	0	1	0	1	1	0	0	0	0	1	0	0	0	0	0	0	0	0	0	0	0	0	0
Cre16.g676197.t1.1	Cre16.g676197.t1.1	4	4	4	Cre16.g676197.t1.1 26S proteasome regulatory subunit ALS=RPN1 DBV=JGI5.5 GN=RPN1 OS=Chlamydomonas reinhardtii SV=1 TOU=Cre	1	4	4	4	0	1	0	2	1	0	0	1	0	1	1	0	1	1	1	1	1	0	1	0	1	0	1	1	0	1	0	1	1	2	0	1	0	2	1	0	0	1	0	1
Cre16.g676350.t1.1	Cre16.g676350.t1.1	1	1	1	Cre16.g676350.t1.1 None DBV=JGI5.5 OS=Chlamydomonas reinhardtii SV=1 TOU=Cre	1	1	1	1	0	0	0	1	1	1	0	0	0	1	0	0	1	1	0	1	0	0	1	0	0	0	1	0	1	0	0	1	1	0	0	0	0	1	1	1	0	0	0	1
Cre16.g676550.t1.2	Cre16.g676550.t1.2	6	6	6	Cre16.g676550.t1.2 None DBV=JGI5.5 OS=Chlamydomonas reinhardtii SV=2 TOU=Cre	1	6	6	6	0	1	0	0	0	1	0	1	1	0	1	0	0	0	0	1	1	1	1	1	0	1	2	1	1	1	1	0	0	0	0	1	0	0	0	1	0	1	1	0
Cre16.g677000.t1.2	Cre16.g677000.t1.2	4	4	4	Cre16.g677000.t1.2 Heat shock protein 70E ALS=HSP70E DBV=JGI5.5 GN=HSP70E OS=Chlamydomonas reinhardtii SV=2 TOU=Cre	1	4	4	4	1	0	0	0	0	0	1	0	1	1	2	0	1	0	2	2	1	0	0	0	0	1	1	1	1	0	0	0	2	1	1	0	0	0	0	0	1	0	1	1
Cre16.g677026.t1.1	Cre16.g677026.t1.1	3	3	3	Cre16.g677026.t1.1 Pyruvate dehydrogenase E1 beta subunit ALS=PDH1 DBV=JGI5.5 GN=PDH1 OS=Chlamydomonas reinhardtii SV=1 TOU=Cre	1	3	3	3	0	0	0	0	0	0	0	0	0	0	0	2	0	0	0	0	0	0	0	0	0	0	0	0	0	1	0	0	1	2	0	0	0	0	0	0	0	0	0	0
Cre16.g677950.t1.1	Cre16.g677950.t1.1	6	6	6	Cre16.g677950.t1.1 None DBV=JGI5.5 OS=Chlamydomonas reinhardtii SV=1 TOU=Cre	1	6	6	6	3	1	0	3	0	1	0	1	2	2	0	1	3	1	1	3	1	0	2	2	2	3	1	2	1	1	1	0	2	1	3	1	0	3	0	1	0	1	2	2
Cre16.g679400.t1.1	Cre16.g679400.t1.1	2	2	2	Cre16.g679400.t1.1 None DBV=JGI5.5 OS=Chlamydomonas reinhardtii SV=1 TOU=Cre	1	2	2	2	0	0	0	0	0	0	0	0	1	0	0	0	0	0	0	0	0	0	0	0	1	0	0	0	0	0	0	0	0	0	0	0	0	0	0	0	0	0	1	0
Cre16.g679550.t1.1	Cre16.g679550.t1.1	2	2	2	Cre16.g679550.t1.1 Flagellar Associated Protein, protease inhibitor-like ALS=FAP277 DBV=JGI5.5 GN=FAP277 OS=Chlamydomonas reinhardtii SV=1 TOU=Cre	1	2	2	2	0	1	0	0	0	0	0	0	1	0	0	0	0	0	0	0	0	0	0	0	0	0	1	0	0	0	0	0	0	0	0	1	0	0	0	0	0	0	1	0
Cre16.g680000.t1.2	Cre16.g680000.t1.2	8	8	8	Cre16.g680000.t1.2 Mitochondrial ATP synthase subunit 5, OSCP subunit ALS=ATP5 DBV=JGI5.5 GN=ATP5 OS=Chlamydomonas reinhardtii SV=2 TOU=Cre	1	8	8	8	1	3	1	1	3	3	2	1	3	1	2	2	2	1	2	1	1	2	1	3	3	1	3	4	1	3	3	2	1	4	1	3	1	1	3	3	2	1	3	1
Cre16.g680230.t1.1	Cre16.g680230.t1.1	1	1	1	Cre16.g680230.t1.1 SEC61-gamma subunit or ER translocon ALS=SEC61G DBV=JGI5.5 GN=SEC61G OS=Chlamydomonas reinhardtii SV=1 TOU=Cre	1	1	1	1	0	0	0	1	0	0	0	0	1	0	0	1	0	1	0	0	0	0	0	0	1	0	0	0	0	0	0	0	0	0	0	0	0	1	0	0	0	0	1	0
Cre16.g680700.t1.2	Cre16.g680700.t1.2	2	2	2	Cre16.g680700.t1.2 None DBV=JGI5.5 OS=Chlamydomonas reinhardtii SV=2 TOU=Cre	1	2	2	2	1	0	0	1	0	0	0	1	1	0	1	1	0	0	0	0	0	0	0	0	0	0	1	0	0	0	0	0	0	1	1	0	0	1	0	0	0	1	1	0
Cre16.g681014.t1.1	Cre16.g681014.t1.1	1	1	1	Cre16.g681014.t1.1 None DBV=JGI5.5 OS=Chlamydomonas reinhardtii SV=1 TOU=Cre	1	1	1	1	0	0	1	0	1	1	0	0	0	0	0	0	0	0	0	0	0	1	0	1	0	0	0	0	0	0	0	0	0	0	0	0	1	0	1	1	0	0	0	0
Cre16.g681850.t1.2	Cre16.g681850.t1.2	2	2	2	Cre16.g681850.t1.2 None DBV=JGI5.5 OS=Chlamydomonas reinhardtii SV=2 TOU=Cre	1	2	2	2	0	0	0	0	0	0	0	0	0	0	0	0	0	0	0	1	0	0	0	0	0	1	0	1	0	0	0	0	1	0	0	0	0	0	0	0	0	0	0	0
Cre16.g681900.t1.2	Cre16.g681900.t1.2	1	1	1	Cre16.g681900.t1.2 Preprotein translocase secY subunit ALS=SCY1 DBV=JGI5.5 GN=SCY1 OS=Chlamydomonas reinhardtii SV=2 TOU=Cre	1	1	1	1	0	0	0	0	0	0	0	0	0	0	0	0	0	0	0	0	0	0	0	1	0	0	1	0	0	1	0	0	1	0	0	0	0	0	0	0	0	0	0	0
Cre16.g682300.t1.2	Cre16.g682300.t1.2	2	2	2	Cre16.g682300.t1.2 Ribosomal protein S26, component of cytosolic 80S ribosome and 40S small subunit ALS=RPS26 DBV=JGI5.5 GN=RPS26 OS=Chlamydomonas reinhardtii SV=2 TOU=Cre	1	2	2	2	0	0	0	0	0	1	0	0	1	0	0	0	0	0	0	0	0	0	0	0	0	0	0	1	0	1	0	0	0	0	0	0	0	0	0	1	0	0	1	0
Cre16.g682800.t1.2	Cre16.g682800.t1.2	3	3	3	Cre16.g682800.t1.2 None DBV=JGI5.5 OS=Chlamydomonas reinhardtii SV=2 TOU=Cre	1	3	3	3	0	0	0	0	0	0	0	0	0	0	3	1	0	0	0	0	0	0	0	0	0	0	0	0	0	0	0	0	0	0	0	0	0	0	0	0	0	0	0	0
Cre16.g682900.t2.1;Cre16.g682900.t1.2	Cre16.g682900.t2.1;Cre16.g682900.t1.2	3;3	3;3	3;3	Cre16.g682900.t2.1 Non-catalytic subunit of chloroplast ClpP complex ALS=CLPR2 DBV=JGI5.5 GN=CLPR2 OS=Chlamydomonas reinhardtii SV=1 TOU=Cre;Cre16.g682900.t1.2 Non-catalytic subunit of chloroplast ClpP complex ALS=CLPR2 DBV=JGI5.5 GN=CLPR2 OS=Chlamydomonas	2	3	3	3	0	0	0	0	0	0	0	0	0	0	0	0	0	1	0	0	0	1	0	0	1	1	0	0	1	0	0	0	0	0	0	0	0	0	0	0	0	0	0	0
Cre16.g683050.t1.1	Cre16.g683050.t1.1	4	4	4	Cre16.g683050.t1.1 RNase J-like protein ALS=RNJ1 DBV=JGI5.5 GN=RNJ1 OS=Chlamydomonas reinhardtii SV=1 TOU=Cre	1	4	4	4	2	2	0	1	2	2	0	1	0	1	1	0	0	0	0	0	0	0	0	0	0	0	0	0	0	0	0	0	0	0	2	2	0	1	2	2	0	1	0	1
Cre16.g683550.t1.2	Cre16.g683550.t1.2	2	2	2	Cre16.g683550.t1.2 None DBV=JGI5.5 OS=Chlamydomonas reinhardtii SV=2 TOU=Cre	1	2	2	2	0	0	0	0	0	0	0	0	0	0	0	1	0	0	0	1	0	0	0	0	0	0	0	0	0	0	0	0	0	0	0	0	0	0	0	0	0	0	0	0
Cre16.g683707.t1.1	Cre16.g683707.t1.1	2	2	2	Cre16.g683707.t1.1 None DBV=JGI5.5 OS=Chlamydomonas reinhardtii SV=1 TOU=Cre	1	2	2	2	0	0	0	1	1	0	0	0	0	0	0	1	0	0	0	2	1	1	0	0	0	1	0	1	1	0	0	0	1	1	0	0	0	1	1	0	0	0	0	0
Cre16.g684250.t1.1	Cre16.g684250.t1.1	4	4	4	Cre16.g684250.t1.1 None DBV=JGI5.5 OS=Chlamydomonas reinhardtii SV=1 TOU=Cre	1	4	4	4	1	0	0	1	1	1	1	1	2	1	0	0	0	0	0	0	0	0	0	0	1	0	1	0	0	0	0	0	0	0	1	0	0	1	1	1	1	1	2	1
Cre16.g685400.t1.2	Cre16.g685400.t1.2	1	1	1	Cre16.g685400.t1.2 Short-chain dehydrogenase/reductase DBV=JGI5.5 OS=Chlamydomonas reinhardtii SV=2 TOU=Cre	1	1	1	1	0	0	0	0	0	0	0	0	0	0	0	0	0	0	0	0	0	0	0	0	0	0	1	0	0	0	1	0	0	1	0	0	0	0	0	0	0	0	0	0
Cre16.g687900.t1.2	Cre16.g687900.t1.2	5	5	5	Cre16.g687900.t1.2 Light-harvesting protein of photosystem I ALS=LHCA7 DBV=JGI5.5 GN=LHCA7 OS=Chlamydomonas reinhardtii SV=2 TOU=Cre	1	5	5	5	2	2	2	2	3	2	1	2	3	1	2	2	2	2	3	2	2	3	2	3	2	2	2	3	2	4	3	2	2	2	2	2	2	2	3	2	1	2	3	1
Cre16.g688050.t1.1	Cre16.g688050.t1.1	9	9	9	Cre16.g688050.t1.1 None DBV=JGI5.5 OS=Chlamydomonas reinhardtii SV=1 TOU=Cre	1	9	9	9	0	2	1	1	0	1	6	6	4	0	6	4	0	0	0	0	0	0	0	0	0	0	0	0	0	0	0	0	0	0	0	2	1	1	0	1	6	6	4	0
Cre16.g688302.t1.1	Cre16.g688302.t1.1	6	6	6	Cre16.g688302.t1.1 None DBV=JGI5.5 OS=Chlamydomonas reinhardtii SV=1 TOU=Cre	1	6	6	6	2	2	1	3	1	1	0	1	2	1	1	0	1	1	3	0	1	0	1	0	2	1	0	2	0	3	2	1	3	1	2	2	1	3	1	1	0	1	2	1
Cre16.g688526.t1.1	Cre16.g688526.t1.1	2	2	2	Cre16.g688526.t1.1 None DBV=JGI5.5 OS=Chlamydomonas reinhardtii SV=1 TOU=Cre	1	2	2	2	0	0	0	0	0	0	0	0	0	0	0	0	0	0	0	0	0	0	0	0	1	0	0	1	0	0	0	0	0	0	0	0	0	0	0	0	0	0	0	0
Cre16.g688550.t1.2	Cre16.g688550.t1.2	5	5	5	Cre16.g688550.t1.2 Glutathione S-transferase ALS=GST1 DBV=JGI5.5 GN=GST1 OS=Chlamydomonas reinhardtii SV=2 TOU=Cre	1	5	5	5	0	0	0	1	1	0	0	0	0	0	3	4	0	0	0	3	2	1	0	0	0	2	2	2	0	0	0	2	0	3	0	0	0	1	1	0	0	0	0	0
Cre16.g688800.t1.2	Cre16.g688800.t1.2	4	4	4	Cre16.g688800.t1.2 None DBV=JGI5.5 OS=Chlamydomonas reinhardtii SV=2 TOU=Cre	1	4	4	4	0	1	0	0	0	0	1	2	4	0	2	2	0	0	0	0	0	0	0	0	0	0	0	0	0	0	0	0	0	0	0	1	0	0	0	0	1	2	4	0
Cre16.g689087.t1.1	Cre16.g689087.t1.1	2	2	2	Cre16.g689087.t1.1 None DBV=JGI5.5 OS=Chlamydomonas reinhardtii SV=1 TOU=Cre	1	2	2	2	0	0	0	0	0	0	0	0	1	0	1	1	0	0	0	0	0	0	0	0	0	0	0	0	0	0	0	0	0	0	0	0	0	0	0	0	0	0	1	0
Cre16.g689871.t1.1	Cre16.g689871.t1.1	1	1	1	Cre16.g689871.t1.1 None DBV=JGI5.5 OS=Chlamydomonas reinhardtii SV=1 TOU=Cre	1	1	1	1	0	0	0	1	0	1	0	1	1	0	0	0	0	0	1	0	0	1	1	1	0	0	0	0	1	1	1	0	1	0	0	0	0	1	0	1	0	1	1	0
Cre16.g691000.t1.2	Cre16.g691000.t1.2	1	1	1	Cre16.g691000.t1.2 Organellar elongation factor P ALS=EFP1 DBV=JGI5.5 GN=EFP1 OS=Chlamydomonas reinhardtii SV=2 TOU=Cre	1	1	1	1	1	0	1	0	0	0	0	0	1	0	0	0	0	0	0	0	0	0	0	1	1	0	0	0	0	0	0	0	0	1	1	0	1	0	0	0	0	0	1	0
Cre16.g691800.t1.1	Cre16.g691800.t1.1	2	2	2	Cre16.g691800.t1.1 None DBV=JGI5.5 OS=Chlamydomonas reinhardtii SV=1 TOU=Cre	1	2	2	2	0	0	0	0	0	0	0	0	0	0	0	0	0	0	1	0	0	0	1	0	0	0	0	0	1	0	0	0	0	0	0	0	0	0	0	0	0	0	0	0
Cre16.g692901.t1.1	Cre16.g692901.t1.1	5	5	5	Cre16.g692901.t1.1 None DBV=JGI5.5 OS=Chlamydomonas reinhardtii SV=1 TOU=Cre	1	5	5	5	1	2	1	2	2	3	0	1	4	0	1	0	1	4	2	1	2	1	2	1	0	1	2	2	2	2	2	0	1	1	1	2	1	2	2	3	0	1	4	0
Cre16.g693202.t1.1	Cre16.g693202.t1.1	1	1	1	Cre16.g693202.t1.1 None DBV=JGI5.5 OS=Chlamydomonas reinhardtii SV=1 TOU=Cre	1	1	1	1	0	0	0	0	0	0	0	0	0	1	0	0	0	0	0	0	0	0	0	0	0	0	0	1	0	0	0	0	0	0	0	0	0	0	0	0	0	0	0	1
Cre16.g694450.t1.2	Cre16.g694450.t1.2	1	1	1	Cre16.g694450.t1.2 DnaJ-like protein DBV=JGI5.5 OS=Chlamydomonas reinhardtii SV=2 TOU=Cre	1	1	1	1	0	1	0	0	0	0	0	0	1	0	0	0	0	0	0	0	0	0	1	1	0	0	0	0	0	0	0	0	0	0	0	1	0	0	0	0	0	0	1	0
Cre16.g695050.t1.2	Cre16.g695050.t1.2	10	10	10	Cre16.g695050.t1.2 None DBV=JGI5.5 OS=Chlamydomonas reinhardtii SV=2 TOU=Cre	1	10	10	10	3	3	1	4	2	4	0	6	0	2	3	0	3	3	5	4	2	2	6	3	4	4	2	6	3	3	4	2	4	3	3	3	1	4	2	4	0	6	0	2
Cre16.g695950.t1.2	Cre16.g695950.t1.2	2	2	2	Cre16.g695950.t1.2 None DBV=JGI5.5 OS=Chlamydomonas reinhardtii SV=2 TOU=Cre	1	2	2	2	0	0	0	0	0	0	0	0	0	0	2	0	0	0	0	1	0	1	0	0	0	1	2	0	0	0	0	0	2	1	0	0	0	0	0	0	0	0	0	0
Cre16.g696000.t1.2	Cre16.g696000.t1.2	50	50	50	Cre16.g696000.t1.2 None DBV=JGI5.5 OS=Chlamydomonas reinhardtii SV=2 TOU=Cre	1	50	50	50	9	8	2	7	4	6	31	28	34	19	24	17	4	1	1	2	1	0	2	3	2	2	2	3	0	2	1	0	0	3	9	8	2	7	4	6	31	28	34	19
Cre17.g696250.t2.1;Cre17.g696250.t1.1	Cre17.g696250.t2.1;Cre17.g696250.t1.1	3;3	3;3	3;3	Cre17.g696250.t2.1 None DBV=JGI5.5 OS=Chlamydomonas reinhardtii SV=1 TOU=Cre;Cre17.g696250.t1.1 None DBV=JGI5.5 OS=Chlamydomonas reinhardtii SV=1 TOU=Cre	2	3	3	3	0	1	0	0	0	0	0	0	1	0	1	0	0	0	0	0	0	0	0	0	0	1	0	0	0	0	0	0	0	0	0	1	0	0	0	0	0	0	1	0
Cre17.g696350.t1.2	Cre17.g696350.t1.2	2	2	2	Cre17.g696350.t1.2 None DBV=JGI5.5 OS=Chlamydomonas reinhardtii SV=2 TOU=Cre	1	2	2	2	1	1	0	1	0	0	1	1	1	0	0	1	1	0	1	1	1	1	1	1	1	0	1	2	1	1	1	0	1	2	1	1	0	1	0	0	1	1	1	0
Cre17.g698000.t1.2	Cre17.g698000.t1.2	10	8	8	Cre17.g698000.t1.2 Mitochondrial F1F0 ATP synthase, beta subunit ALS=ATP2 DBV=JGI5.5 GN=ATP2 OS=Chlamydomonas reinhardtii SV=2 TOU=Cre	1	10	8	8	2	3	2	2	3	2	1	2	3	2	1	1	2	1	2	4	1	0	2	2	4	4	3	5	1	4	2	2	1	4	1	1	1	2	2	1	1	1	2	2
Cre17.g698450.t1.2	Cre17.g698450.t1.2	2	2	2	Cre17.g698450.t1.2 None DBV=JGI5.5 OS=Chlamydomonas reinhardtii SV=2 TOU=Cre	1	2	2	2	0	0	1	0	0	0	0	0	0	0	0	0	0	0	0	0	0	0	0	0	0	0	1	1	0	0	0	0	0	0	0	0	1	0	0	0	0	0	0	0
Cre17.g699000.t2.1;Cre17.g699000.t1.2	Cre17.g699000.t2.1;Cre17.g699000.t1.2	7;7	7;7	7;7	Cre17.g699000.t2.1 Phosphate acetyltransferase ALS=PAT1 DBV=JGI5.5 GN=PAT1 OS=Chlamydomonas reinhardtii SV=1 TOU=Cre;Cre17.g699000.t1.2 Phosphate acetyltransferase ALS=PAT1 DBV=JGI5.5 GN=PAT1 OS=Chlamydomonas reinhardtii SV=2 TOU=Cre	2	7	7	7	3	1	1	4	2	3	1	3	4	1	1	2	3	2	3	1	3	4	2	2	2	4	3	0	0	3	2	1	4	2	3	1	1	4	2	3	1	3	4	1
Cre17.g701200.t2.1;Cre17.g701200.t1.2	Cre17.g701200.t2.1;Cre17.g701200.t1.2	15;15	15;15	15;15	Cre17.g701200.t2.1 Ribosomal protein L14, component of cytosolic 80S ribosome and 60S large subunit ALS=RPL14 DBV=JGI5.5 GN=RPL14 OS=Chlamydomonas reinhardtii SV=1 TOU=Cre;Cre17.g701200.t1.2 Ribosomal protein L14, component of cytosolic 80S ribosome and 60	2	15	15	15	7	11	9	7	9	11	7	8	10	0	10	8	9	9	10	7	10	10	8	10	11	8	9	10	5	9	9	9	11	9	7	11	9	7	9	11	7	8	10	0
Cre17.g701650.t1.2	Cre17.g701650.t1.2	4	4	4	Cre17.g701650.t1.2 Ribosomal protein L27, component of cytosolic 80S ribosome and 60S large subunit ALS=RPL27 DBV=JGI5.5 GN=RPL27 OS=Chlamydomonas reinhardtii SV=2 TOU=Cre	1	4	4	4	1	3	1	1	1	2	0	2	3	0	2	2	0	1	2	2	1	1	1	3	2	1	2	2	0	1	2	0	0	3	1	3	1	1	1	2	0	2	3	0
Cre17.g704850.t1.2	Cre17.g704850.t1.2	2	2	2	Cre17.g704850.t1.2 None DBV=JGI5.5 OS=Chlamydomonas reinhardtii SV=2 TOU=Cre	1	2	2	2	0	0	0	1	0	0	0	0	0	0	0	0	0	0	0	0	0	0	0	0	1	0	0	0	0	0	0	0	0	0	0	0	0	1	0	0	0	0	0	0
Cre17.g707500.t1.2	Cre17.g707500.t1.2	2	2	2	Cre17.g707500.t1.2 None DBV=JGI5.5 OS=Chlamydomonas reinhardtii SV=2 TOU=Cre	1	2	2	2	0	0	0	0	0	0	0	0	1	0	0	0	0	0	0	0	0	0	0	0	0	0	0	1	0	0	0	0	0	0	0	0	0	0	0	0	0	0	1	0
Cre17.g708800.t1.1	Cre17.g708800.t1.1	5	5	5	Cre17.g708800.t1.1 Glutathione synthetase ALS=GSH2 DBV=JGI5.5 GN=GSH2 OS=Chlamydomonas reinhardtii SV=1 TOU=Cre	1	5	5	5	0	0	0	1	2	1	0	0	0	0	0	0	1	0	0	1	0	1	1	1	0	1	0	0	0	2	0	0	0	1	0	0	0	1	2	1	0	0	0	0
Cre17.g710150.t1.2	Cre17.g710150.t1.2	6	5	5	Cre17.g710150.t1.2 26S proteasome regulatory subunit ALS=RPT4 DBV=JGI5.5 GN=RPT4 OS=Chlamydomonas reinhardtii SV=2 TOU=Cre	1	6	5	5	0	0	0	2	0	3	0	1	0	0	1	0	0	0	0	1	2	0	0	1	0	0	1	0	0	2	1	1	1	0	0	0	0	1	0	2	0	1	0	0
Cre17.g712100.t1.2	Cre17.g712100.t1.2	2	2	2	Cre17.g712100.t1.2 Pyridine nucleotide-disulphide oxidoreductase DBV=JGI5.5 OS=Chlamydomonas reinhardtii SV=2 TOU=Cre	1	2	2	2	0	0	0	0	0	0	0	0	0	0	1	1	0	0	0	1	1	0	0	0	0	0	0	0	0	0	0	0	1	0	0	0	0	0	0	0	0	0	0	0
Cre17.g712300.t1.1	Cre17.g712300.t1.1	5	5	5	Cre17.g712300.t1.1 None DBV=JGI5.5 OS=Chlamydomonas reinhardtii SV=1 TOU=Cre	1	5	5	5	0	0	0	0	0	0	0	0	1	0	0	0	1	1	1	0	0	0	2	2	3	0	0	0	0	1	0	0	0	0	0	0	0	0	0	0	0	0	1	0
Cre17.g715250.t1.2	Cre17.g715250.t1.2	17	17	17	Cre17.g715250.t1.2 Acetyl-CoA biotin carboxyl carrier ALS=BCC1 DBV=JGI5.5 GN=BCC1 OS=Chlamydomonas reinhardtii SV=2 TOU=Cre	1	17	17	17	12	16	11	13	13	14	14	15	13	11	12	13	13	14	14	15	13	14	14	13	14	13	15	12	12	15	14	14	15	14	12	16	11	13	13	14	14	15	13	11
Cre17.g717100.t2.1;Cre17.g717100.t1.2	Cre17.g717100.t2.1;Cre17.g717100.t1.2	3;3	3;3	3;3	Cre17.g717100.t2.1 None DBV=JGI5.5 OS=Chlamydomonas reinhardtii SV=1 TOU=Cre;Cre17.g717100.t1.2 None DBV=JGI5.5 OS=Chlamydomonas reinhardtii SV=2 TOU=Cre	2	3	3	3	0	0	0	0	0	0	0	0	1	0	1	0	0	0	0	0	1	0	0	0	0	0	0	1	0	0	0	0	0	1	0	0	0	0	0	0	0	0	1	0
Cre17.g719000.t1.2	Cre17.g719000.t1.2	3	3	3	Cre17.g719000.t1.2 Exon junction complex component, UAP56 DEAD/DEAH box helicase homolog DBV=JGI5.5 OS=Chlamydomonas reinhardtii SV=2 TOU=Cre	1	3	3	3	1	0	0	2	1	1	1	0	1	0	2	1	1	1	0	2	0	1	2	1	0	2	1	2	2	0	2	1	1	0	1	0	0	2	1	1	1	0	1	0
Cre17.g719900.t1.2	Cre17.g719900.t1.2	8	8	8	Cre17.g719900.t1.2 Phosphoglucan water dikinase ALS=PWD1 DBV=JGI5.5 GN=PWD1 OS=Chlamydomonas reinhardtii SV=2 TOU=Cre	1	8	8	8	2	2	0	2	4	2	2	1	1	1	2	1	2	3	1	3	1	2	1	1	1	1	1	2	1	2	2	1	2	4	2	2	0	2	4	2	2	1	1	1
Cre17.g720050.t1.2	Cre17.g720050.t1.2	12	12	12	Cre17.g720050.t1.2 FtsH-like membrane ATPase/metalloprotease ALS=FHL2 DBV=JGI5.5 GN=FHL2 OS=Chlamydomonas reinhardtii SV=2 TOU=Cre	1	12	12	12	2	3	3	5	3	5	5	6	7	6	5	1	1	2	4	1	3	0	7	4	3	4	6	3	4	7	3	2	2	6	2	3	3	5	3	5	5	6	7	6
Cre17.g720250.t1.2	Cre17.g720250.t1.2	21	21	21	Cre17.g720250.t1.2 Chlorophyll a/b binding protein of photosystem II ALS=LHCB4 DBV=JGI5.5 GN=LHCB4 OS=Chlamydomonas reinhardtii SV=2 TOU=Cre	1	21	21	21	13	11	12	11	9	10	9	10	10	6	10	10	11	12	14	11	14	11	12	11	14	13	13	10	14	12	11	11	8	13	13	11	12	11	9	10	9	10	10	6
Cre17.g720450.t1.1	Cre17.g720450.t1.1	5	5	5	Cre17.g720450.t1.1 None DBV=JGI5.5 OS=Chlamydomonas reinhardtii SV=1 TOU=Cre	1	5	5	5	1	2	0	3	4	3	0	3	1	2	3	2	0	0	0	0	0	0	1	0	1	0	0	0	0	0	0	0	0	0	1	2	0	3	4	3	0	3	1	2
Cre17.g721300.t1.2	Cre17.g721300.t1.2	3	3	3	Cre17.g721300.t1.2 Mitochondrial F1F0 ATP synthase associated 14.3 kDa protein ALS=ASA5 DBV=JGI5.5 GN=ASA5 OS=Chlamydomonas reinhardtii SV=2 TOU=Cre	1	3	3	3	0	0	1	0	0	0	0	0	0	0	0	0	0	0	0	0	1	0	0	0	0	0	1	0	0	0	0	1	0	1	0	0	1	0	0	0	0	0	0	0
Cre17.g722750.t1.2	Cre17.g722750.t1.2	2	2	2	Cre17.g722750.t1.2 None DBV=JGI5.5 OS=Chlamydomonas reinhardtii SV=2 TOU=Cre	1	2	2	2	0	0	0	0	0	0	0	0	0	0	0	0	0	0	0	0	0	0	0	0	0	0	0	2	0	0	0	0	0	0	0	0	0	0	0	0	0	0	0	0
Cre17.g723650.t1.2	Cre17.g723650.t1.2	18	18	18	Cre17.g723650.t1.2 Acetyl-CoA acyltransferase ALS=ATO1 DBV=JGI5.5 GN=ATO1 OS=Chlamydomonas reinhardtii SV=2 TOU=Cre	1	18	18	18	5	3	3	6	4	8	3	4	4	3	3	5	3	5	5	6	3	2	4	5	7	9	6	8	5	3	3	5	6	4	5	3	3	6	4	8	3	4	4	3
Cre17.g724300.t1.2	Cre17.g724300.t1.2	5	5	5	Cre17.g724300.t1.2 Photosystem I reaction center subunit psaK ALS=PSAK DBV=JGI5.5 GN=PSAK OS=Chlamydomonas reinhardtii SV=2 TOU=Cre	1	5	5	5	2	2	1	4	1	1	1	2	2	1	1	2	4	2	3	4	3	3	1	1	1	1	3	2	2	2	1	3	4	3	2	2	1	4	1	1	1	2	2	1
Cre17.g725200.t1.2;Cre17.g725150.t1.2	Cre17.g725200.t1.2	7;2	7;2	7;2	Cre17.g725200.t1.2 None DBV=JGI5.5 OS=Chlamydomonas reinhardtii SV=2 TOU=Cre	2	7	7	7	0	1	1	4	1	1	0	0	1	1	2	1	1	1	0	3	3	3	0	0	0	0	3	3	1	1	0	1	2	1	0	1	1	4	1	1	0	0	1	1
Cre17.g725750.t1.2;Cre10.g447800.t1.2	Cre17.g725750.t1.2	13;1	13;1	9;0	Cre17.g725750.t1.2 None DBV=JGI5.5 OS=Chlamydomonas reinhardtii SV=2 TOU=Cre	2	13	13	9	0	0	0	3	3	5	0	1	1	1	2	2	3	1	1	1	5	3	1	1	0	2	0	2	0	0	2	4	3	5	0	0	0	3	3	5	0	1	1	1
Cre17.g726750.t1.2	Cre17.g726750.t1.2	9	9	9	Cre17.g726750.t1.2 3-deoxy-D-arabino-heptulosonate 7-phosphate synthetase ALS=SHK1 DBV=JGI5.5 GN=SHK1 OS=Chlamydomonas reinhardtii SV=2 TOU=Cre	1	9	9	9	4	2	3	2	2	3	4	2	2	1	2	2	3	1	1	1	1	1	5	2	4	1	3	2	2	1	1	2	2	1	4	2	3	2	2	3	4	2	2	1
Cre17.g726850.t1.2	Cre17.g726850.t1.2	11	7	7	Cre17.g726850.t1.2 None DBV=JGI5.5 OS=Chlamydomonas reinhardtii SV=2 TOU=Cre	1	11	7	7	3	1	0	5	3	5	2	1	3	2	1	4	6	5	3	2	4	3	2	3	0	3	2	3	3	2	2	2	3	4	3	1	0	3	2	3	2	0	2	2
Cre17.g727700.t1.1	Cre17.g727700.t1.1	7	7	7	Cre17.g727700.t1.1 None DBV=JGI5.5 OS=Chlamydomonas reinhardtii SV=1 TOU=Cre	1	7	7	7	1	1	0	2	4	1	1	2	5	3	2	1	1	2	4	3	5	1	4	4	3	3	2	3	2	3	3	2	4	4	1	1	0	2	4	1	1	2	5	3
Cre17.g727950.t1.1	Cre17.g727950.t1.1	3	3	3	Cre17.g727950.t1.1 26S proteasome regulatory subunit ALS=RPN2 DBV=JGI5.5 GN=RPN2 OS=Chlamydomonas reinhardtii SV=1 TOU=Cre	1	3	3	3	0	0	0	0	0	0	0	0	0	0	0	0	0	0	2	0	1	0	0	0	0	0	0	0	0	0	0	0	0	1	0	0	0	0	0	0	0	0	0	0
Cre17.g728800.t1.2	Cre17.g728800.t1.2	7	7	7	Cre17.g728800.t1.2 Isocitrate dehydrogenase, NAD-dependent ALS=IDH1 DBV=JGI5.5 GN=IDH1 OS=Chlamydomonas reinhardtii SV=2 TOU=Cre	1	7	7	7	1	4	6	3	1	2	2	1	5	1	1	2	3	2	3	4	5	2	3	2	4	2	3	5	3	4	3	2	5	7	1	4	6	3	1	2	2	1	5	1
Cre17.g729800.t1.2	Cre17.g729800.t1.2	2	2	2	Cre17.g729800.t1.2 None DBV=JGI5.5 OS=Chlamydomonas reinhardtii SV=2 TOU=Cre	1	2	2	2	0	0	0	1	0	0	0	0	0	0	0	0	0	0	0	0	1	0	1	0	1	0	0	0	1	0	0	0	0	0	0	0	0	1	0	0	0	0	0	0
Cre17.g730950.t1.2	Cre17.g730950.t1.2	4	4	2	Cre17.g730950.t1.2 Kinesin motor protein, kinesin-2 (KRP85/95) family ALS=FLA10 DBV=JGI5.5 GN=FLA10 OS=Chlamydomonas reinhardtii SV=2 TOU=Cre	1	4	4	2	0	1	0	1	0	1	1	1	2	3	0	0	1	1	1	1	1	2	1	1	2	1	1	0	1	2	1	1	0	1	0	1	0	1	0	1	1	1	2	3
Cre17.g734100.t1.2	Cre17.g734100.t1.2	6	6	6	Cre17.g734100.t1.2 None DBV=JGI5.5 OS=Chlamydomonas reinhardtii SV=2 TOU=Cre	1	6	6	6	4	4	0	1	3	1	0	1	2	0	1	1	0	0	0	0	0	0	1	1	0	0	1	1	1	0	0	0	0	0	4	4	0	1	3	1	0	1	2	0
Cre17.g734300.t2.1;Cre17.g734300.t1.1	Cre17.g734300.t2.1;Cre17.g734300.t1.1	22;22	22;22	22;22	Cre17.g734300.t2.1 None DBV=JGI5.5 OS=Chlamydomonas reinhardtii SV=1 TOU=Cre;Cre17.g734300.t1.1 None DBV=JGI5.5 OS=Chlamydomonas reinhardtii SV=1 TOU=Cre	2	22	22	22	9	8	5	10	10	8	16	14	16	17	14	15	4	3	3	5	4	2	3	3	3	3	2	4	5	4	2	0	3	4	9	8	5	10	10	8	16	14	16	17
Cre17.g734450.t1.2	Cre17.g734450.t1.2	7	7	7	Cre17.g734450.t1.2 Plastid ribosomal protein L19 ALS=PRPL19 DBV=JGI5.5 GN=PRPL19 OS=Chlamydomonas reinhardtii SV=2 TOU=Cre	1	7	7	7	2	2	3	2	1	3	1	2	3	1	1	2	2	3	3	2	2	2	3	3	2	3	4	3	2	3	3	2	3	3	2	2	3	2	1	3	1	2	3	1
Cre17.g734500.t1.2	Cre17.g734500.t1.2	2	2	2	Cre17.g734500.t1.2 Vacuolar ATP synthase subunit E ALS=ATPvE DBV=JGI5.5 GN=ATPvE OS=Chlamydomonas reinhardtii SV=2 TOU=Cre	1	2	2	2	0	0	0	0	1	0	0	0	1	0	0	0	0	0	0	0	0	0	0	0	1	0	0	0	0	0	0	0	0	0	0	0	0	0	1	0	0	0	1	0
Cre17.g734516.t1.1	Cre17.g734516.t1.1	3	3	3	Cre17.g734516.t1.1 26S proteasome regulatory subunit ALS=RPN9 DBV=JGI5.5 GN=RPN9 OS=Chlamydomonas reinhardtii SV=1 TOU=Cre	1	3	3	3	1	0	0	1	1	1	1	1	0	0	1	1	0	0	0	0	0	0	0	2	0	1	0	1	0	1	1	0	1	2	1	0	0	1	1	1	1	1	0	0
Cre17.g734548.t1.1	Cre17.g734548.t1.1	7	7	7	Cre17.g734548.t1.1 Pyruvate phosphate dikinase, chloroplastic ALS=PPD2 DBV=JGI5.5 GN=PPD2 OS=Chlamydomonas reinhardtii SV=1 TOU=Cre	1	7	7	7	3	1	0	3	3	2	1	0	2	1	2	1	1	1	2	1	1	0	4	4	2	4	2	2	3	2	1	0	1	4	3	1	0	3	3	2	1	0	2	1
Cre17.g739752.t1.1;Cre12.g548901.t1.1	Cre17.g739752.t1.1	12;2	12;2	12;2	Cre17.g739752.t1.1 None DBV=JGI5.5 OS=Chlamydomonas reinhardtii SV=1 TOU=Cre	2	12	12	12	3	4	1	3	4	4	3	5	5	3	2	1	0	0	0	0	0	0	6	5	4	2	2	2	5	2	3	1	1	3	3	4	1	3	4	4	3	5	5	3
Cre17.g741450.t1.2	Cre17.g741450.t1.2	18	18	13	Cre17.g741450.t1.2 Chaperonin 60B1 ALS=CPN60B1 DBV=JGI5.5 GN=CPN60B1 OS=Chlamydomonas reinhardtii SV=2 TOU=Cre	1	18	18	13	6	0	1	7	5	5	4	3	8	5	6	5	5	5	5	9	6	4	7	4	11	13	7	11	7	6	6	7	8	8	6	0	1	7	5	5	4	3	8	5
Cre17.g743547.t1.1	Cre17.g743547.t1.1	2	2	2	Cre17.g743547.t1.1 None DBV=JGI5.5 OS=Chlamydomonas reinhardtii SV=1 TOU=Cre	1	2	2	2	0	0	0	0	0	0	0	0	0	0	0	0	0	0	0	0	0	0	0	0	0	0	0	2	0	0	0	0	0	0	0	0	0	0	0	0	0	0	0	0
Cre17.g743847.t1.1	Cre17.g743847.t1.1	2	2	2	Cre17.g743847.t1.1 None DBV=JGI5.5 OS=Chlamydomonas reinhardtii SV=1 TOU=Cre	1	2	2	2	0	0	0	0	0	0	0	1	0	0	1	0	0	0	0	0	0	0	0	0	0	0	0	0	0	0	0	0	0	0	0	0	0	0	0	0	0	1	0	0
Cre17.g744147.t1.1	Cre17.g744147.t1.1	4	4	4	Cre17.g744147.t1.1 None DBV=JGI5.5 OS=Chlamydomonas reinhardtii SV=1 TOU=Cre	1	4	4	4	0	0	0	0	0	0	0	0	1	1	0	0	1	0	0	1	0	1	1	0	1	0	0	2	0	1	0	0	0	0	0	0	0	0	0	0	0	0	1	1
Cre17.g744447.t1.1	Cre17.g744447.t1.1	2	2	2	Cre17.g744447.t1.1 None DBV=JGI5.5 OS=Chlamydomonas reinhardtii SV=1 TOU=Cre	1	2	2	2	0	0	0	0	1	0	0	0	0	0	0	0	0	0	1	1	0	0	0	1	0	0	1	0	0	0	0	1	1	0	0	0	0	0	1	0	0	0	0	0
Cre17.g744547.t1.1	Cre17.g744547.t1.1	3	3	3	Cre17.g744547.t1.1 None DBV=JGI5.5 OS=Chlamydomonas reinhardtii SV=1 TOU=Cre	1	3	3	3	0	0	0	0	0	0	1	2	2	0	2	0	0	0	0	0	0	0	0	0	0	0	0	0	0	0	0	0	0	0	0	0	0	0	0	0	1	2	2	0
Cre17.g746997.t1.1;Cre16.g669150.t1.2;Cre16.g669125.t1.1	Cre17.g746997.t1.1	52;7;6	52;7;6	52;7;6	Cre17.g746997.t1.1 Dual function alcohol/acetaldehyde dehydrogenase ALS=ADH1 DBV=JGI5.5 GN=ADH1 OS=Chlamydomonas reinhardtii SV=1 TOU=Cre	3	52	52	52	19	18	24	26	24	25	18	24	27	21	23	19	24	21	20	30	20	25	25	23	25	24	30	24	23	15	20	19	21	21	19	18	24	26	24	25	18	24	27	21
Cre17.g747247.t1.1	Cre17.g747247.t1.1	3	3	3	Cre17.g747247.t1.1 None DBV=JGI5.5 OS=Chlamydomonas reinhardtii SV=1 TOU=Cre	1	3	3	3	0	0	0	0	0	1	0	0	0	0	0	0	0	2	0	0	0	0	0	0	0	0	0	0	0	1	0	0	0	0	0	0	0	0	0	1	0	0	0	0
Cre18.g749447.t2.1;Cre18.g749447.t1.1	Cre18.g749447.t2.1;Cre18.g749447.t1.1	15;15	15;15	15;15	Cre18.g749447.t2.1 Bifunctional aspartate kinase/homoserine dehydrogenase ALS=AHD1 DBV=JGI5.5 GN=AHD1 OS=Chlamydomonas reinhardtii SV=1 TOU=Cre;Cre18.g749447.t1.1 Bifunctional aspartate kinase/homoserine dehydrogenase ALS=AHD1 DBV=JGI5.5 GN=AHD1 OS=Chlamyd	2	15	15	15	5	3	3	8	4	6	4	2	7	2	2	7	7	7	8	5	7	7	5	5	5	8	7	5	5	7	5	7	7	6	5	3	3	8	4	6	4	2	7	2
Cre18.g749847.t2.1;Cre18.g749847.t1.1	Cre18.g749847.t2.1;Cre18.g749847.t1.1	8;8	8;8	8;8	Cre18.g749847.t2.1 Dihydrolipoyl dehydrogenase ALS=DLD1 DBV=JGI5.5 GN=DLD1 OS=Chlamydomonas reinhardtii SV=1 TOU=Cre;Cre18.g749847.t1.1 Dihydrolipoyl dehydrogenase ALS=DLD1 DBV=JGI5.5 GN=DLD1 OS=Chlamydomonas reinhardtii SV=1 TOU=Cre	2	8	8	8	1	1	1	1	1	1	1	0	2	2	2	1	0	1	2	1	1	0	2	0	0	2	0	2	1	0	1	1	2	1	1	1	1	1	1	1	1	0	2	2
Cre19.g750697.t1.1;Cre19.g750497.t1.1;Cre19.g750747.t1.1	Cre19.g750697.t1.1;Cre19.g750497.t1.1;Cre19.g750747.t1.1	1;1;1	1;1;1	1;1;1	Cre19.g750697.t1.1 None DBV=JGI5.5 OS=Chlamydomonas reinhardtii SV=1 TOU=Cre;Cre19.g750497.t1.1 RAP-domain containing protein DBV=JGI5.5 OS=Chlamydomonas reinhardtii SV=1 TOU=Cre;Cre19.g750747.t1.1 RAP-domain containing protein DBV=JGI5.5 OS=Chlamydomonas	3	1	1	1	0	0	0	0	0	0	0	0	0	0	0	1	0	0	0	0	0	0	0	0	0	0	0	0	0	0	0	0	0	0	0	0	0	0	0	0	0	0	0	0
Cre19.g750547.t4.1;Cre19.g750547.t3.1;Cre19.g750547.t2.1;Cre19.g750547.t1.1	Cre19.g750547.t4.1;Cre19.g750547.t3.1;Cre19.g750547.t2.1;Cre19.g750547.t1.1	2;2;2;2	2;2;2;2	2;2;2;2	Cre19.g750547.t4.1 Type-II calcium-dependent NADH dehydrogenase ALS=NDA2 DBV=JGI5.5 GN=NDA2 OS=Chlamydomonas reinhardtii SV=1 TOU=Cre;Cre19.g750547.t3.1 Type-II calcium-dependent NADH dehydrogenase ALS=NDA2 DBV=JGI5.5 GN=NDA2 OS=Chlamydomonas reinhardtii S	4	2	2	2	0	0	0	1	0	0	0	0	0	0	0	0	0	0	0	1	1	0	1	0	1	1	0	1	1	1	0	0	0	0	0	0	0	1	0	0	0	0	0	0
Cre24.g755347.t1.1	Cre24.g755347.t1.1	12	12	12	Cre24.g755347.t1.1 DEAH-box RNA helicase DBV=JGI5.5 OS=Chlamydomonas reinhardtii SV=1 TOU=Cre	1	12	12	12	4	0	0	1	1	1	6	8	10	6	5	5	0	0	0	0	0	0	0	0	0	0	0	0	0	0	0	0	0	0	4	0	0	1	1	1	6	8	10	6
Cre24.g755497.t1.1	Cre24.g755497.t1.1	6	6	6	Cre24.g755497.t1.1 None DBV=JGI5.5 OS=Chlamydomonas reinhardtii SV=1 TOU=Cre	1	6	6	6	1	1	3	0	2	2	4	4	4	2	2	2	3	2	2	1	2	2	1	1	2	1	2	2	3	2	3	0	2	1	1	1	3	0	2	2	4	4	4	2
Cre36.g759747.t1.1	Cre36.g759747.t1.1	2	2	2	Cre36.g759747.t1.1 None DBV=JGI5.5 OS=Chlamydomonas reinhardtii SV=1 TOU=Cre	1	2	2	2	2	0	0	1	1	2	1	0	2	1	0	1	2	2	2	2	1	2	1	2	2	1	1	2	1	1	1	1	1	1	2	0	0	1	1	2	1	0	2	1
Cre43.g760497.t1.1	Cre43.g760497.t1.1	4	4	4	Cre43.g760497.t1.1 None DBV=JGI5.5 OS=Chlamydomonas reinhardtii SV=1 TOU=Cre	1	4	4	4	1	2	2	1	1	1	1	1	1	1	1	1	1	2	2	1	2	1	1	2	2	1	2	1	1	1	2	1	1	1	1	2	2	1	1	1	1	1	1	1
Cre48.g761197.t1.1	Cre48.g761197.t1.1	4	4	4	Cre48.g761197.t1.1 None DBV=JGI5.5 OS=Chlamydomonas reinhardtii SV=1 TOU=Cre	1	4	4	4	1	2	1	0	0	2	0	0	0	0	0	0	0	0	3	0	2	1	0	2	1	0	1	1	0	0	2	0	1	2	1	2	1	0	0	2	0	0	0	0
mCherry	mCherry	27	27	27	mCherry	1	27	27	27	19	19	13	12	15	17	20	16	19	14	15	16	0	0	0	0	0	0	0	0	0	0	0	0	0	0	0	0	0	0	19	19	13	12	15	17	20	16	19	14
REV__Cre02.g080550.t1.1	REV__Cre02.g080550.t1.1	2	2	2	Cre02.g080550.t1.1 None DBV=JGI5.5 OS=Chlamydomonas reinhardtii SV=1 TOU=Cre	1	2	2	2	0	0	0	0	0	0	0	0	0	0	0	0	0	0	0	0	0	0	1	0	0	1	0	0	0	0	0	0	0	0	0	0	0	0	0	0	0	0	0	0
REV__Cre02.g095550.t1.1;REV__Cre02.g095250.t1.1	REV__Cre02.g095550.t1.1;REV__Cre02.g095250.t1.1	2;1	2;1	2;1	Cre02.g095550.t1.1 None DBV=JGI5.5 OS=Chlamydomonas reinhardtii SV=1 TOU=Cre;Cre02.g095250.t1.1 None DBV=JGI5.5 OS=Chlamydomonas reinhardtii SV=1 TOU=Cre	2	2	2	2	0	0	0	1	0	0	0	0	0	0	0	0	0	0	0	1	0	0	0	0	0	1	0	0	0	0	0	1	1	1	0	0	0	1	0	0	0	0	0	0
REV__Cre02.g102750.t1.1	REV__Cre02.g102750.t1.1	1	1	1	Cre02.g102750.t1.1 None DBV=JGI5.5 OS=Chlamydomonas reinhardtii SV=1 TOU=Cre	1	1	1	1	0	0	0	0	0	0	1	0	0	0	0	0	0	0	0	0	0	0	0	0	0	0	0	0	0	0	0	0	0	0	0	0	0	0	0	0	1	0	0	0
REV__Cre02.g104126.t1.1	REV__Cre02.g104126.t1.1	2	2	2	Cre02.g104126.t1.1 None DBV=JGI5.5 OS=Chlamydomonas reinhardtii SV=1 TOU=Cre	1	2	2	2	1	1	0	0	1	1	1	0	0	1	0	0	0	0	0	0	0	1	0	0	0	0	1	0	1	0	0	1	0	0	1	1	0	0	1	1	1	0	0	1
REV__Cre03.g183200.t1.2	REV__Cre03.g183200.t1.2	1	1	1	Cre03.g183200.t1.2 Protein associated with central pair microtubule complex ALS=CPC1 DBV=JGI5.5 GN=CPC1 OS=Chlamydomonas reinhardtii SV=2 TOU=Cre	1	1	1	1	0	0	0	0	0	0	0	0	0	0	0	0	0	0	0	0	0	0	0	0	1	0	0	0	0	1	0	0	0	0	0	0	0	0	0	0	0	0	0	0
REV__Cre04.g229450.t1.1;REV__Cre04.g229398.t1.1;REV__Cre04.g229750.t1.2	REV__Cre04.g229450.t1.1;REV__Cre04.g229398.t1.1;REV__Cre04.g229750.t1.2	2;1;1	2;1;1	2;1;1	Cre04.g229450.t1.1 None DBV=JGI5.5 OS=Chlamydomonas reinhardtii SV=1 TOU=Cre;Cre04.g229398.t1.1 None DBV=JGI5.5 OS=Chlamydomonas reinhardtii SV=1 TOU=Cre;Cre04.g229750.t1.2 None DBV=JGI5.5 OS=Chlamydomonas reinhardtii SV=2 TOU=Cre	3	2	2	2	0	0	1	0	0	0	0	0	0	0	0	0	1	0	0	0	0	0	0	0	1	0	0	0	0	1	0	0	0	0	0	0	1	0	0	0	0	0	0	0
REV__Cre05.g247450.t1.2	REV__Cre05.g247450.t1.2	2	2	2	Cre05.g247450.t1.2 Putative rhodanese-like protein ALS=CGL56 DBV=JGI5.5 GN=CGL56 OS=Chlamydomonas reinhardtii SV=2 TOU=Cre	1	2	2	2	1	1	1	1	2	2	2	1	0	0	0	1	0	1	2	1	0	1	0	1	0	1	1	2	0	0	2	1	1	1	1	1	1	1	2	2	2	1	0	0
REV__Cre06.g295150.t1.1	REV__Cre06.g295150.t1.1	1	1	1	Cre06.g295150.t1.1 None DBV=JGI5.5 OS=Chlamydomonas reinhardtii SV=1 TOU=Cre	1	1	1	1	0	1	0	0	0	0	1	0	0	0	0	1	0	0	0	1	1	0	0	0	1	0	0	1	1	0	0	1	0	0	0	1	0	0	0	0	1	0	0	0
REV__Cre07.g320700.t1.1;REV__Cre07.g320750.t1.1	REV__Cre07.g320700.t1.1;REV__Cre07.g320750.t1.1	1;1	1;1	1;1	Cre07.g320700.t1.1 Adenylate/guanylate cyclase ALS=CYG11 DBV=JGI5.5 GN=CYG11 OS=Chlamydomonas reinhardtii SV=1 TOU=Cre;Cre07.g320750.t1.1 Adenylate/guanylate cyclase ALS=CYG12 DBV=JGI5.5 GN=CYG12 OS=Chlamydomonas reinhardtii SV=1 TOU=Cre	2	1	1	1	0	0	0	0	0	0	0	0	0	0	0	0	0	0	0	0	0	0	0	1	0	0	0	0	0	1	0	0	0	0	0	0	0	0	0	0	0	0	0	0
REV__Cre07.g355350.t1.2	REV__Cre07.g355350.t1.2	1	1	1	Cre07.g355350.t1.2 None DBV=JGI5.5 OS=Chlamydomonas reinhardtii SV=2 TOU=Cre	1	1	1	1	1	1	0	1	1	1	1	1	1	0	0	1	1	1	0	1	1	0	1	0	1	1	1	1	1	0	1	0	0	1	1	1	0	1	1	1	1	1	1	0
REV__Cre10.g449750.t1.1	REV__Cre10.g449750.t1.1	2	2	2	Cre10.g449750.t1.1 None DBV=JGI5.5 OS=Chlamydomonas reinhardtii SV=1 TOU=Cre	1	2	2	2	1	0	0	0	0	1	1	1	1	0	1	0	0	1	1	0	1	0	1	1	0	0	0	0	0	1	0	0	0	0	1	0	0	0	0	1	1	1	1	0
REV__Cre14.g633050.t1.1	REV__Cre14.g633050.t1.1	1	1	1	Cre14.g633050.t1.1 None DBV=JGI5.5 OS=Chlamydomonas reinhardtii SV=1 TOU=Cre	1	1	1	1	0	0	1	1	0	0	0	0	0	0	0	0	0	0	0	1	0	1	0	0	0	0	1	1	0	1	1	0	0	0	0	0	1	1	0	0	0	0	0	0
REV__Cre17.g706700.t2.1;REV__Cre17.g706700.t1.1	REV__Cre17.g706700.t2.1;REV__Cre17.g706700.t1.1	1;1	1;1	1;1	Cre17.g706700.t2.1 None DBV=JGI5.5 OS=Chlamydomonas reinhardtii SV=1 TOU=Cre;Cre17.g706700.t1.1 None DBV=JGI5.5 OS=Chlamydomonas reinhardtii SV=1 TOU=Cre	2	1	1	1	1	1	0	0	1	0	0	0	0	0	1	0	0	0	0	0	0	0	0	0	0	0	1	0	1	0	0	0	1	0	1	1	0	0	1	0	0	0	0	0
REV__Cre17.g745797.t1.1	REV__Cre17.g745797.t1.1	1	1	1	Cre17.g745797.t1.1 None DBV=JGI5.5 OS=Chlamydomonas reinhardtii SV=1 TOU=Cre	1	1	1	1	0	0	1	0	0	0	0	0	0	0	0	0	0	0	1	0	0	0	0	0	0	0	1	1	0	0	0	0	0	0	0	0	1	0	0	0	0	0	0	0
TurboID-only	TurboID-only	20	20	20	TurboID-only	1	20	20	20	3	6	6	5	5	8	3	3	5	3	5	5	0	0	0	0	0	0	14	13	17	11	10	9	7	7	5	4	4	5	3	6	6	5	5	8	3	3	5	3
[truncated: 226 more columns]

## Sheet: Continuous light
Kreis et al. (2023) TurboID reveals the proxiomes of CGE1, VIPP1, and VIPP2 in Chlamydomonas reinhardtii and confirms VPL2 and PGRL1 in the VIPP1 proxiome
Supplemental Data Set S2A: Proteins significantly enriched after in vivo biotinylation in VIPPsTID vs. WT and in VIPPsTID vs. mCherryTID under standard growth conditions
Significant: significantly enriched proteins (determined by t-tests with the indicated FDR and S0 in Perseus) are marked with "+"; N = number of proteins determined as significant in the test; CL = Continuous light
Proteins significantly enriched in TID strains compared to WT. N = number of proteins determined to be significant in the test; black, significantly different compared to WT; light pink, pink, blue and light blue, enriched vs. WT with a q-value <0.05 and fold change difference of log2≥1.
Proteins significantly enriched in VIPPsTID compared to WT and in mCherryTID compared to the WT were used to determine enrichment of proteins in VIPPsTID vs. mCherryTID-13 and mCherryTID-4. N = number of proteins determined to be significant in the test; black, significantly different compared to WT; blue and light blue, enriched vs. mCherryTID-13 or mCherryTID-4 with a q-value <0.05 and fold cha…
Proteins enriched in comparisson to mCherryTID include the VIPP1/2 proxiome candidates as well as VIPP1/2 (bait), (requirement: enriched in VIPPsTID vs. WT and vs. mCherryTID-13 and mCherryTID-4, with an averaged q-value <0.05 and difference mean of log2≥1). N = number of proteins determined to be significant in the test; blue and light blue, enriched vs. WT and vs. mCherryTID.
									Enriched in TID vs. WT																								Enriched in VIPPsTID vs. mCherryTID-13												Enriched in VIPPsTID vs. mCherryTID-4
									T-test: FDR=0.05;S0=1																								T-test: FDR=0.05;S0=1												T-test: FDR=0.05;S0=1
									N=31/28						N=48/44						N=31/29						N=23/23						N=23/9						N=23/6						N=43/17
									CL mCherryTID-13						CL mCherryTID-4						CL VIPP1TID						CL VIPP2TID						CL VIPP1TID						CL VIPP2TID						CL VIPP1TID
Majority protein IDs	Fasta header	Name	Best hit Arabidopsis	Category	Localization	Peptides	Unique peptides	Score	significant	-log10 p-value	log2 fold-change	p-value	fold-change	q-value	significant	-log10 p-value	log2 fold-change	p-value	fold-change	q-value	significant	-log10 p-value	log2 fold-change	p-value	fold-change	q-value	significant	-log10 p-value	log2 fold-change	p-value	fold-change	q-value	significant	-log10 p-value	log2 fold-change	p-value	fold-change	q-value	significant	-log10 p-value	log2 fold-change	p-value	fold-change	q-value	significant	-log10 p-value	log2 fold-change	p-value	fold-change
Cre01.g015350.t1.1	Cre01.g015350.t1.1 Light-dependent protochlorophyllide reductase ALS=POR1 DBV=JGI5.5 GN=POR1 OS=Chlamydomonas reinhardtii SV=1 TOU=Cre	POR1	AT5G54190.1		Chloroplast	21	21	323.31		1.58301	2.06464	0.026121	4.1833	0.164	+	2.05062	3.39305	0.00889979	10.5053	0.0314667		2.04948	2.97686	0.00892319	7.87271	0.0552941		1.46974	2.07578	0.0339047	4.21572	0.216		1.44768	0.912219	0.0356714	1.88194	0.267143		0.0104607	0.0111462	0.976201	1.00776	0.993151		0.357591	-0.416198	0.438944	0.749397
Cre01.g034150.t1.1	Cre01.g034150.t1.1 None DBV=JGI5.5 OS=Chlamydomonas reinhardtii SV=1 TOU=Cre		AT1G14660.1		Cytosol	24	24	234.75		1.1957	2.2094	0.0637236	4.62483	0.211692	+	2.65693	6.2133	0.00220328	74.1976	0.00564706		0.0497583	-0.130709	0.891747	0.913382	0.994203		0.0225863	-0.060561	0.949322	0.958891	1	+	1.64748	-2.34011	0.0225175	0.197495	0.0345455	+	1.62395	-2.26997	0.0237711	0.207334	0.0208	+	3.14665	-6.34401	0.000713428	0.0123101
Cre01.g034400.t1.1	Cre01.g034400.t1.1 None DBV=JGI5.5 OS=Chlamydomonas reinhardtii SV=1 TOU=Cre	PGL3	AT5G24400.1	Metabolism	Chloroplast	6	6	37.116	+	2.33782	3.21005	0.00459388	9.25383	0.0469565		0.246917	0.668663	0.566348	1.5896	0.843715		0.714863	0.929984	0.192813	1.90525	0.684297		0.639266	0.790611	0.229474	1.72981	0.816386	+	1.85458	-2.28006	0.0139772	0.205889	0.0272	+	2.05682	-2.41944	0.00877364	0.186929	0.00981818		0.0872076	0.261321	0.818074	1.19858
Cre01.g049600.t1.2	Cre01.g049600.t1.2 Expressed protein similar to ATP synthase I ALS=CGLD22 DBV=JGI5.5 GN=CGLD22 OS=Chlamydomonas reinhardtii SV=2 TOU=Cre	CGLD22	AT2G31040.1	ATPase CF0 assembly	Chloroplast	5	5	37.918		1.32139	1.4724	0.0477101	2.77483	0.358067		1.88698	1.12851	0.0129724	2.18633	0.364385		1.0812	2.89227	0.0829469	7.42438	0.195467	+	2.9281	4.27958	0.00118005	19.4215	0		0.456005	1.41987	0.349941	2.67561	0.345277	+	1.79477	2.80719	0.0160409	6.9992	0.0108		0.627549	1.76375	0.23575	3.3958
Cre01.g050850.t2.1;Cre01.g050850.t1.2	Cre01.g050850.t2.1 Protein Phosphatase 1 beta DBV=JGI5.5 OS=Chlamydomonas reinhardtii SV=1 TOU=Cre;Cre01.g050850.t1.2 Protein Phosphatase 1 beta DBV=JGI5.5 OS=Chlamydomonas reinhardtii SV=2 TOU=Cre		AT2G27210.1;AT2G27210.1		Cytosol	9	9	59.417		0.330474	-0.381319	0.467225	0.767735	0.886436	+	3.13019	5.5653	0.000740986	47.3502	0		0.063648	0.108828	0.863678	1.07835	0.992423		0.100338	-0.131592	0.79371	0.912824	1		0.258767	0.490146	0.551103	1.40459	0.7332		0.13985	0.249726	0.724686	1.18898	0.891758	+	2.5443	-5.45647	0.00285562	0.022774
Cre02.g078100.t1.1	Cre02.g078100.t1.1 Eukaryotic initiation factor, eIF-5B DBV=JGI5.5 OS=Chlamydomonas reinhardtii SV=1 TOU=Cre		AT1G76810.1		Cytosol	10	10	85.835		0.250215	-0.363344	0.562063	0.777361	0.909703	+	2.56103	4.32182	0.0027477	19.9985	0.0176774		0.0508688	0.103621	0.88947	1.07447	0.980564		0.706161	-0.930831	0.196716	0.524556	0.783324		0.45418	0.466964	0.351415	1.3822	0.693931		1.01853	-0.567488	0.0958231	0.674791	0.57328	+	2.82805	-4.2182	0.00148576	0.0537273
Cre02.g082250.t1.1;Cre02.g082200.t1.1	Cre02.g082250.t1.1 None DBV=JGI5.5 OS=Chlamydomonas reinhardtii SV=1 TOU=Cre;Cre02.g082200.t1.1 Homoserine kinase DBV=JGI5.5 OS=Chlamydomonas reinhardtii SV=1 TOU=Cre		AT2G17265.1;AT2G17265.1;AT2G17265.1	Amino acid metabolism;Homoserine kinase, amino acid metabolism	Chloroplast;Mitochondrion	27	27	323.31		0.00155055	0.00268809	0.996436	1.00186	1	+	3.21192	-4.27438	0.000613875	0.0516753	0.0136364		2.14217	-2.17741	0.00720825	0.221072	0.1194		0.739981	0.693402	0.181978	1.61709	0.827816	+	2.03982	-2.1801	0.00912389	0.22066	0.0286316		0.682265	0.690714	0.207843	1.61408	0.541583	+	2.71371	2.09697	0.00193326	4.2781
Cre02.g087700.t1.2	Cre02.g087700.t1.2 Ascorbate peroxidase ALS=APX1 DBV=JGI5.5 GN=APX1 OS=Chlamydomonas reinhardtii SV=2 TOU=Cre	APX1	AT4G08390.1	Ascorbate peroxidase	Chloroplast	2	2	24.217		1.63901	3.3779	0.022961	10.3956	0.0796471	+	3.0924	3.59964	0.000808351	12.1227	0.0166061		0.0272797	0.0583269	0.939118	1.04126	0.990454		0.705496	0.874932	0.197017	1.83392	0.769687	+	1.38869	-3.31957	0.0408611	0.100164	0.00635294	+	1.14933	-2.50297	0.0709039	0.176413	0.0497391	+	2.10602	-3.54131	0.00783394	0.0858933
Cre03.g149250.t1.2	Cre03.g149250.t1.2 None DBV=JGI5.5 OS=Chlamydomonas reinhardtii SV=2 TOU=Cre	VPL1/ICL2	AT2G43180.1	Isocitrate lyase	Chloroplast	10	10	94.961		1.4758	1.78152	0.0334349	3.43788	0.230914		2.10202	1.36036	0.00790642	2.56749	0.250024	+	3.41434	6.42869	0.000385177	86.1447	0		0.794382	1.64394	0.160553	3.12518	0.506133	+	2.34457	4.64716	0.00452304	25.0573	0		0.0423489	-0.137579	0.907092	0.909043	0.945014	+	2.85001	5.06833	0.00141251	33.5521
Cre03.g158750.t1.1	Cre03.g158750.t1.1 None DBV=JGI5.5 OS=Chlamydomonas reinhardtii SV=1 TOU=Cre		AT5G63120.2		Mitochondrion	13	13	92.577		0.811337	-0.376159	0.154406	0.770486	0.854702	+	3.50972	5.18391	0.000309229	36.3507	0		0.833984	-0.606291	0.14656	0.656883	0.831732		1.06857	-0.590866	0.0853945	0.663944	0.817543		0.294591	-0.230132	0.507468	0.852557	0.800239		0.389365	-0.214707	0.407976	0.861721	0.863938	+	3.49191	-5.7902	0.000322174	0.0180707
Cre03.g173350.t2.1;Cre03.g173350.t1.2	Cre03.g173350.t2.1 Predicted protein with ankrin repeats ALS=ANK22 DBV=JGI5.5 GN=ANK22 OS=Chlamydomonas reinhardtii SV=1 TOU=Cre;Cre03.g173350.t1.2 Predicted protein with ankrin repeats ALS=ANK22 DBV=JGI5.5 GN=ANK22 OS=Chlamydomonas reinhardtii SV=2 TOU=Cr	ANK22;ANK22	AT4G35450.1;AT4G35450.1		Cytosol	3	3	21.824		0.620418	1.52687	0.239653	2.8816	0.540326	+	3.08267	4.39129	0.000826666	20.9851	0.0130435		0.822826	1.00146	0.150374	2.00203	0.648787		0.401646	0.518611	0.396601	1.43258	0.935656		0.177208	-0.525408	0.664955	0.694763	0.75671		0.379008	-1.00825	0.417823	0.497149	0.550809	+	2.51942	-3.38983	0.00302399	0.0954024
Cre03.g175200.t1.2	Cre03.g175200.t1.2 Translocon at the outer envelope membrane of chloroplasts, 75 kD ALS=TOC75 DBV=JGI5.5 GN=TOC75 OS=Chlamydomonas reinhardtii SV=2 TOU=Cre	TOC75	AT3G46740.1	CP Translocon	Chloroplast	11	11	95.298		0.120191	0.302985	0.758244	1.23369	0.947928	+	2.42281	4.55711	0.00377737	23.5411	0.017125		0.39835	0.673882	0.399623	1.59536	0.8953		0.297289	-0.484554	0.504326	0.714718	0.939217		0.17368	0.370897	0.670378	1.29316	0.793538		0.444474	-0.78754	0.359357	0.579331	0.579686	+	2.49393	-3.88323	0.00320679	0.067769
Cre03.g189950.t1.2	Cre03.g189950.t1.2 HSP70-HSP90 organizing protein ALS=HOP1 DBV=JGI5.5 GN=HOP1 OS=Chlamydomonas reinhardtii SV=2 TOU=Cre	HOP1	AT4G12400.2	Chaperone	Cytosol	25	25	250.47	+	1.83209	4.39981	0.0147201	21.1093	0.0455238	+	3.53771	7.58335	0.000289928	191.786	0		1.33661	2.60895	0.046067	6.1006	0.171143		0.246767	-0.377986	0.566543	0.769511	0.939233		0.734623	-1.79085	0.184237	0.289002	0.167778	+	2.24592	-4.77779	0.00567649	0.0364537	0	+	2.64765	-4.97439	0.00225087	0.0318097
Cre03.g201100.t1.2	Cre03.g201100.t1.2 FtsH-like ATPase/metalloprotease DBV=JGI5.5 OS=Chlamydomonas reinhardtii SV=2 TOU=Cre		AT5G64580.1	Protease	Chloroplast	18	18	159.32	+	2.76198	4.50677	0.0017299	22.7338	0.00771429		0.7524	2.8816	0.176848	7.36967	0.259488	+	3.21213	5.5731	0.000613578	47.6069	0		1.04833	1.77523	0.0894685	3.42293	0.398194		0.96933	1.06633	0.107317	2.0941	0.26093	+	1.64563	-2.73154	0.0226136	0.150565	0.009		0.710065	2.69149	0.194955	6.4598
Cre04.g220200.t3.1;Cre04.g220200.t1.2;Cre04.g220200.t2.1	Cre04.g220200.t3.1 None DBV=JGI5.5 OS=Chlamydomonas reinhardtii SV=1 TOU=Cre;Cre04.g220200.t1.2 None DBV=JGI5.5 OS=Chlamydomonas reinhardtii SV=2 TOU=Cre;Cre04.g220200.t2.1 None DBV=JGI5.5 OS=Chlamydomonas reinhardtii SV=1 TOU=Cre	KEA1	AT4G00630.1;AT4G00630.1;AT4G00630.1	K transport	Chloroplast	14	14	323.31		1.57614	2.49887	0.0265375	5.65243	0.112083	+	2.06412	2.9885	0.0086274	7.93648	0.0391667	+	3.29932	5.15803	0.000501973	35.7044	0	+	2.48647	3.69829	0.00326235	12.9806	0.032	+	2.07809	2.65915	0.0083543	6.31661	0.0072		0.888792	1.19942	0.129184	2.29647	0.221744	+	2.26523	2.16953	0.00542963	4.49877
Cre04.g223300.t1.2	Cre04.g223300.t1.2 Low-CO2-inducible chloroplast envelope protein ALS=CCP1 DBV=JGI5.5 GN=CCP1 OS=Chlamydomonas reinhardtii SV=2 TOU=Cre	CCP1	AT5G46800.1		Cytosol	14	5	216.18		0.987794	1.42634	0.10285	2.68764	0.422092		1.16742	-4.36157	0.0680111	0.0486448	0.0724	+	3.46416	-7.72989	0.000343431	0.00471055	0		0.0665353	-0.125491	0.857955	0.916692	1	+	5.22901	-9.15623	5.90187e-06	0.00175267	0	+	2.61088	-1.55183	0.00244974	0.341077	0.0572	+	0.95767	-3.36832	0.110238	0.0968355
Cre04.g225350.t2.1;Cre04.g225350.t1.1	Cre04.g225350.t2.1 None DBV=JGI5.5 OS=Chlamydomonas reinhardtii SV=1 TOU=Cre;Cre04.g225350.t1.1 None DBV=JGI5.5 OS=Chlamydomonas reinhardtii SV=1 TOU=Cre		AT5G42950.1;AT5G42950.1		Mitochondrion	12	12	94.067		0.00844704	0.0162365	0.980738	1.01132	0.995537	+	3.11542	3.41501	0.00076662	10.6665	0.0222857		1.29029	-1.15045	0.0512519	0.450485	0.460946		0.368222	-0.387891	0.42833	0.764246	0.927211		0.790715	-1.16669	0.161914	0.445442	0.265		0.227506	-0.404128	0.592235	0.755693	0.768387	+	3.27912	-4.56546	0.000525872	0.0422337
Cre05.g234550.t2.1;Cre05.g234550.t1.2	Cre05.g234550.t2.1 Fructose-1,6-bisphosphate aldolase ALS=FBA3 DBV=JGI5.5 GN=FBA3 OS=Chlamydomonas reinhardtii SV=1 TOU=Cre;Cre05.g234550.t1.2 Fructose-1,6-bisphosphate aldolase ALS=FBA3 DBV=JGI5.5 GN=FBA3 OS=Chlamydomonas reinhardtii SV=2 TOU=Cre	FBA3;FBA3	AT4G38970.1;AT4G38970.1	Calvin cycle	Chloroplast	6	6	95.214	+	3.28738	4.77793	0.000515965	27.4347	0	+	3.1212	3.80414	0.000756484	13.9688	0.0141333		1.48807	3.20175	0.0325035	9.20074	0.0945263		2.18306	3.28633	0.00656055	9.75627	0.068		0.71412	-1.57618	0.193143	0.335369	0.224842		1.07549	-1.49159	0.0840446	0.35562	0.122706		0.241555	-0.602384	0.573383	0.658665
Cre05.g240850.t1.2	Cre05.g240850.t1.2 Hydroxymethylpyrimidine phosphate synthase ALS=THIC DBV=JGI5.5 GN=THIC OS=Chlamydomonas reinhardtii SV=2 TOU=Cre	THIC	AT2G29630.1	Hydroxymethylpyrimidine phosphate synthase	Chloroplast	6	6	93.777		1.2132	2.95918	0.0612068	7.77682	0.131547	+	2.92445	4.34684	0.00119001	20.3484	0.01696	+	2.42579	4.14542	0.00375154	17.6968	0.0155714		0.770372	1.50446	0.169679	2.83718	0.571191		0.430484	1.18623	0.371121	2.27557	0.395154		0.48058	-1.45472	0.330689	0.364826	0.326857		0.123685	-0.201422	0.752168	0.869693
Cre05.g247450.t1.2	Cre05.g247450.t1.2 Putative rhodanese-like protein ALS=CGL56 DBV=JGI5.5 GN=CGL56 OS=Chlamydomonas reinhardtii SV=2 TOU=Cre	RDP5/CGL56	AT3G59780.1		Chloroplast	19	19	269.14		1.03307	1.40803	0.092668	2.65375	0.426438		0.435372	2.47987	0.366968	5.57847	0.513606	+	4.06735	4.84	8.56347e-05	28.6408	0	+	2.32538	5.75197	0.00472737	53.8909	0	+	2.29658	3.43196	0.0050515	10.7925	0	+	1.71595	4.34394	0.0192331	20.3075	0		0.412212	2.36013	0.387069	5.13417
Cre06.g252550.t1.1	Cre06.g252550.t1.1 Dihydrolipoamide acetyltransferase ALS=DLA3 DBV=JGI5.5 GN=DLA3 OS=Chlamydomonas reinhardtii SV=1 TOU=Cre	DLA3	AT3G52200.1		Mitochondrion	33	33	323.31	+	3.25892	8.09656	0.000550909	273.721	0	+	3.94111	10.5328	0.000114522	1481.46	0	+	2.59058	4.77811	0.00256697	27.4381	0.0141818	+	3.70997	9.81361	0.000194998	899.893	0	+	2.57919	-3.31845	0.00263518	0.100241	0		1.45422	1.71706	0.0351382	3.28766	0.0637143	+	4.35158	-5.75465	4.45061e-05	0.0185216
Cre06.g259100.t1.1	Cre06.g259100.t1.1 None DBV=JGI5.5 OS=Chlamydomonas reinhardtii SV=1 TOU=Cre	unknown			Chloroplast	15	15	106.08		1.2045	1.30927	0.0624453	2.47816	0.418808		0.693621	1.39997	0.202479	2.63896	0.499229	+	2.73831	3.99127	0.0018268	15.9035	0.0115556		2.4701	2.53933	0.00338766	5.81319	0.0714286	+	2.09914	2.682	0.00795903	6.41745	0.00771429		1.39502	1.23005	0.0402698	2.34575	0.131556	+	1.29334	2.5913	0.0508932	6.02641
Cre06.g269050.t1.2	Cre06.g269050.t1.2 None DBV=JGI5.5 OS=Chlamydomonas reinhardtii SV=2 TOU=Cre	TIC62	AT3G18890.1		Chloroplast	59	59	323.31	+	2.3541	4.74495	0.00442486	26.8147	0.00635294	+	2.47295	4.17337	0.0033655	18.043	0.0229412	+	3.67269	6.76567	0.000212476	108.81	0	+	3.43424	6.71048	0.000367926	104.726	0		1.36776	2.02071	0.0428785	4.05783	0.0532308		1.2333	1.96552	0.0584386	3.90553	0.0586667	+	2.17539	2.59229	0.00667744	6.03055
Cre06.g282000.t2.1;Cre06.g282000.t1.1	Cre06.g282000.t2.1 Soluble starch synthase III ALS=SSS3 DBV=JGI5.5 GN=SSS3 OS=Chlamydomonas reinhardtii SV=1 TOU=Cre;Cre06.g282000.t1.1 Soluble starch synthase III ALS=SSS3 DBV=JGI5.5 GN=SSS3 OS=Chlamydomonas reinhardtii SV=1 TOU=Cre	STA3;STA3	AT1G11720.2;AT1G11720.2	Soluble starch synthase III	Chloroplast	9	9	86.413		0.000102326	0.000491142	0.999764	1.00034	0.999746	+	1.9995	3.15497	0.0100115	8.90719	0.0408696		1.423	2.39791	0.0377572	5.27039	0.174419		0.605017	-0.833167	0.248304	0.561296	0.815755		0.720205	2.39742	0.190456	5.2686	0.119484		0.225823	-0.833658	0.594534	0.561105	0.698327		0.57539	-0.757061	0.265834	0.5917
Cre07.g314650.t1.2	Cre07.g314650.t1.2 Chloroplast RecA recombination protein DBV=JGI5.5 OS=Chlamydomonas reinhardtii SV=2 TOU=Cre	RECA	AT1G79050.1	Chloroplast RecA recombination protein	Chloroplast	10	10	62.33		0.798151	2.23534	0.159166	4.70874	0.354437	+	3.59038	2.61276	0.000256815	6.11673	0.0331		1.03402	2.38317	0.0924656	5.21682	0.222386		2.11356	2.73885	0.0076991	6.67538	0.0764138		0.0297284	0.147836	0.933838	1.10791	0.928056		0.133398	0.503508	0.735533	1.41766	0.792		0.0745237	-0.229584	0.842318	0.852881
Cre07.g325736.t1.1	Cre07.g325736.t1.1 None DBV=JGI5.5 OS=Chlamydomonas reinhardtii SV=1 TOU=Cre	PAP	AT5G19940.1		Chloroplast	34	34	323.31	+	1.87709	5.64126	0.0132712	49.9101	0.0191111	+	2.23646	5.90037	0.0058015	59.7294	0.0157037	+	2.75197	7.84372	0.00177023	229.718	0	+	2.73463	7.75605	0.00184234	216.174	0		1.23971	2.20246	0.0575824	4.60263	0.05536		1.19282	2.11479	0.0641475	4.33127	0.06336	+	2.23089	1.94335	0.00587638	3.84598
Cre07.g333150.t1.2	Cre07.g333150.t1.2 None DBV=JGI5.5 OS=Chlamydomonas reinhardtii SV=2 TOU=Cre	VPL2			Chloroplast	21	21	323.31		0.958221	0.742982	0.110098	1.67363	0.687729		1.33653	0.912105	0.0460755	1.88179	0.542872	+	3.89124	8.96118	0.000128458	498.407	0	+	3.59203	5.11308	0.000255841	34.6091	0	+	3.77917	8.2182	0.000166276	297.8	0	+	3.40465	4.3701	0.000393867	20.6791	0	+	3.81713	8.04907	0.00015236	264.857
Cre07.g340200.t1.1	Cre07.g340200.t1.1 Thylakoid transmembrane protein involved in cyclic electron flow ALS=TEF3 DBV=JGI5.5 GN=TEF3 OS=Chlamydomonas reinhardtii SV=1 TOU=Cre	TEF3	AT4G11960.1		Chloroplast	5	5	142.5		1.4153	2.56467	0.0384326	5.9162	0.120923		0.144841	0.661484	0.716406	1.58171	0.889859	+	2.02853	3.65016	0.00936419	12.5547	0.0390968	+	2.3035	4.22346	0.00497164	18.6805	0.0305263		1.18206	1.08548	0.0657567	2.12208	0.242359		1.89877	1.65879	0.012625	3.15752	0.0521667	+	0.90985	2.98867	0.123069	7.93742
Cre07.g344550.t1.2	Cre07.g344550.t1.2 None DBV=JGI5.5 OS=Chlamydomonas reinhardtii SV=2 TOU=Cre		AT1G17745.1	Phosphoglycerate dehydrogenase, serine synthesis	Chloroplast	9	3	18.348	+	2.38968	3.5935	0.00407681	12.0712	0.0266		1.90876	2.06419	0.0123379	4.18199	0.112138		0.566625	1.57331	0.271253	2.97587	0.561357		1.69047	2.3435	0.0203953	5.07532	0.157647		0.687029	-2.02019	0.205575	0.246526	0.174471		0.699432	-1.25	0.199787	0.420448	0.259122		0.141647	-0.490875	0.721694	0.711593
Cre07.g352350.t1.2	Cre07.g352350.t1.2 None DBV=JGI5.5 OS=Chlamydomonas reinhardtii SV=2 TOU=Cre		AT1G50250.1		Mitochondrion	27	27	266.57	+	3.54932	7.24755	0.00028228	151.96	0	+	3.13668	7.29161	0.000729995	156.673	0	+	4.39359	7.54152	4.04027e-05	186.305	0	+	3.54147	6.69588	0.000287429	103.672	0		0.206805	0.293975	0.621148	1.22601	0.796485		0.331129	-0.551668	0.466521	0.682231	0.695857		0.124135	0.249916	0.751389	1.18914
Cre07.g356350.t1.1	Cre07.g356350.t1.1 1-deoxy-D-xylulose 5-phosphate synthase, chloroplast precursor ALS=DXS1 DBV=JGI5.5 GN=DXS1 OS=Chlamydomonas reinhardtii SV=1 TOU=Cre	DXS1	AT4G15560.1	1-deoxy-D-xylulose 5-phosphate synthase	Chloroplast	14	14	222.2		1.73875	3.08782	0.0182495	8.5021	0.0804571		1.71274	2.92309	0.0193758	7.58469	0.064	+	3.0905	4.01354	0.000811895	16.1509	0.0135652		2.35029	2.63857	0.00446385	6.22714	0.0740741		0.573255	0.925725	0.267144	1.89964	0.404981		0.24363	-0.449249	0.57065	0.732424	0.747869		0.727355	1.09045	0.187346	2.1294
Cre08.g358562.t1.1	Cre08.g358562.t1.1 Chaperonin 20 ALS=CPN20 DBV=JGI5.5 GN=CPN20 OS=Chlamydomonas reinhardtii SV=1 TOU=Cre	CPN20	AT5G20720.1	Chaperone	Chloroplast	4	4	24.405	+	2.23154	3.12178	0.00586759	8.70461	0.04	+	2.89972	2.67184	0.00125974	6.37241	0.0329302		1.17198	2.04731	0.0673008	4.13335	0.238345		0.79829	1.07669	0.159115	2.10919	0.72007		0.494754	-1.07447	0.320071	0.474845	0.391373		1.22879	-2.04509	0.0590487	0.242307	0.0609231		0.31262	-0.624525	0.486833	0.648633
Cre08.g364450.t1.2	Cre08.g364450.t1.2 Peptide alpha-N-acetyltransferase ALS=NAT1 DBV=JGI5.5 GN=NAT1 OS=Chlamydomonas reinhardtii SV=2 TOU=Cre	NAT1	AT5G13780.1		Cytosol	3	3	27.615		0.521803	-0.877709	0.300744	0.544231	0.711254	+	2.01425	3.45418	0.00967721	10.96	0.0321818		0.449667	-0.817493	0.355086	0.567427	0.820995		0.0125643	-0.0345503	0.971484	0.976336	0.998359		0.0558556	0.0602169	0.879315	1.04262	0.926167		0.641861	0.843159	0.228107	1.79397	0.508545	+	3.4471	-4.27167	0.000357191	0.0517725
Cre08.g369000.t1.1	Cre08.g369000.t1.1 None DBV=JGI5.5 OS=Chlamydomonas reinhardtii SV=1 TOU=Cre		AT3G20680.1		Chloroplast	6	6	58.88	+	2.53229	4.50422	0.00293569	22.6937	0.0072		0.38688	0.970284	0.410317	1.95923	0.735893		0.177386	0.564386	0.664682	1.47876	0.934852		0.764206	2.56993	0.172105	5.93781	0.381933	+	1.59715	-3.93983	0.0252842	0.0651618	0		0.579158	-1.93429	0.263537	0.26165	0.185297		0.105872	-0.405898	0.783661	0.754766
Cre09.g386735.t1.1	Cre09.g386735.t1.1 Dihydrolipoamide acetyltransferase ALS=DLA1 DBV=JGI5.5 GN=DLA1 OS=Chlamydomonas reinhardtii SV=1 TOU=Cre	DLA1	AT1G54220.2		Mitochondrion	22	22	323.31	+	2.92647	6.11204	0.00118449	69.1683	0	+	3.86903	8.31199	0.000135198	317.803	0	+	3.60985	4.08506	0.000245556	16.9717	0	+	4.29615	7.45139	5.0565e-05	175.022	0		1.30973	-2.02698	0.0490083	0.245368	0.0552593		0.814613	1.33935	0.153245	2.53037	0.197684	+	2.79668	-4.22694	0.00159706	0.0534028
Cre09.g387800.t1.2	Cre09.g387800.t1.2 Pre-apoferritin ALS=FER1 DBV=JGI5.5 GN=FER1 OS=Chlamydomonas reinhardtii SV=2 TOU=Cre	FER1	AT3G56090.1	Ferritin	Chloroplast	9	9	139.49	+	4.47632	7.06398	3.33949e-05	133.804	0	+	3.62619	5.03351	0.000236488	32.752	0	+	2.99759	4.54176	0.00100556	23.292	0.00457143		1.66726	4.10425	0.0215149	17.199	0.0732308	+	2.30621	-2.52222	0.00494072	0.174075	0.00830769	+	1.27906	-2.95973	0.0525945	0.128538	0.0222857		0.423485	-0.491746	0.377151	0.711164
Cre09.g387875.t1.1	Cre09.g387875.t1.1 Soluble inorganic pyrophosphatase ALS=IPY3 DBV=JGI5.5 GN=IPY3 OS=Chlamydomonas reinhardtii SV=1 TOU=Cre	IPY3	AT3G53620.1		Cytosol	5	5	51.063		0.645307	-0.961962	0.226304	0.513358	0.680133	+	2.51232	3.7571	0.00307383	13.5207	0.0244324		0.0357013	-0.0725179	0.921083	0.950977	0.99644		0.327197	0.738824	0.470764	1.66881	0.905456		0.734636	0.889444	0.184232	1.85246	0.367102		0.953272	1.70079	0.11136	3.25079	0.11425	+	2.99108	-3.82962	0.00102075	0.0703347
Cre09.g391900.t1.1	Cre09.g391900.t1.1 Cytosolic thioredoxin h1 DBV=JGI5.5 OS=Chlamydomonas reinhardtii SV=1 TOU=Cre		AT1G19730.1		Cytosol	3	3	20.276		1.9808	-0.840839	0.010452	0.558319	0.548171	+	2.51259	3.9694	0.00307192	15.6642	0.0216667		0.150302	-0.138402	0.707454	0.908525	0.973266		0.0347689	-0.059303	0.923062	0.959728	1		0.943864	0.702437	0.113798	1.62725	0.406		0.603969	0.781536	0.248903	1.71896	0.544696	+	2.40466	-4.1078	0.00393858	0.0580001
Cre09.g396326.t1.1	Cre09.g396326.t1.1 None DBV=JGI5.5 OS=Chlamydomonas reinhardtii SV=1 TOU=Cre				Mitochondrion	10	10	71.261	+	3.52807	-2.47559	0.000296435	0.179793	0.045		0.4725	-1.04496	0.336899	0.484658	0.70199		0.626796	-1.65301	0.236159	0.317976	0.506495		1.39045	-2.08922	0.0406958	0.235008	0.218977		0.27377	0.822586	0.53239	1.76857	0.61993		0.203973	0.386372	0.625212	1.3071	0.78146		0.148399	-0.608047	0.71056	0.656084
Cre-1.g2716966.t1.p1	Cre-1.g2716966.t1.p1 None DBV=NCBI OS=Chlamydomonas reinhardtii PN=chlB TOU=Cre	CHLB		Chlorophyll metabolism	Chloroplast	13	13	323.31		3.24298	2.23804	0.000571505	4.71756	0.051125		2.32595	1.49181	0.00472117	2.81242	0.191389	+	3.51349	3.07298	0.000306556	8.4151	0.0187586	+	3.85378	2.72354	0.00014003	6.60492	0.0394783		1.13965	0.834944	0.072502	1.78379	0.336783		0.761634	0.485505	0.173127	1.40008	0.657887	+	1.88836	1.58117	0.0129312	2.99212
Cre10.g444700.t1.1	Cre10.g444700.t1.1 Starch Branching Enzyme ALS=SBE3 DBV=JGI5.5 GN=SBE3 OS=Chlamydomonas reinhardtii SV=1 TOU=Cre	SBE3	AT5G03650.1	Starch metabolism	Chloroplast	7	7	67.065	+	2.05878	3.13928	0.00873414	8.81084	0.0441379	+	3.80555	4.16772	0.000156477	17.9725	0.0107368	+	2.8452	2.98838	0.00142824	7.93582	0.0330667		3.30378	2.67991	0.000496844	6.40816	0.0571667		0.0748273	-0.150904	0.84173	0.900686	0.915362		0.284465	-0.459374	0.51944	0.727302	0.734267		1.36874	-1.17934	0.0427819	0.441553
Cre10.g446500.t1.1	Cre10.g446500.t1.1 None DBV=JGI5.5 OS=Chlamydomonas reinhardtii SV=1 TOU=Cre	OXR4	AT1G32520.1	Oxidation resistance	Chloroplast	12	12	146.65	+	3.02811	6.56151	0.000937325	94.452	0	+	2.95034	6.57452	0.00112114	95.3076	0	+	2.72363	6.16943	0.0018896	71.9753	0	+	2.61593	5.26382	0.00242142	38.4209	0		0.380063	-0.392079	0.416809	0.762031	0.731934		2.13578	-1.29769	0.0073151	0.406777	0.0786667		0.337813	-0.405082	0.459396	0.755193
Cre10.g452050.t1.2	Cre10.g452050.t1.2 Light-harvesting protein of photosystem I ALS=LHCA4 DBV=JGI5.5 GN=LHCA4 OS=Chlamydomonas reinhardtii SV=2 TOU=Cre	LHCA4	AT3G47470.1		Chloroplast	3	3	18.37	+	2.7915	5.09287	0.00161622	34.1277	0		0.14543	0.289293	0.715435	1.22204	0.937431		0.647639	2.27465	0.225092	4.8388	0.419605		0.904272	4.19259	0.12466	18.285	0.206595		0.853251	-2.81822	0.1402	0.141785	0.0672857		0.158873	-0.900279	0.693629	0.535783	0.743448		0.562935	1.98536	0.273568	3.95961
Cre10.g461050.t1.2	Cre10.g461050.t1.2 Vacuolar ATP synthase subunit A ALS=ATPvA1 DBV=JGI5.5 GN=ATPvA1 OS=Chlamydomonas reinhardtii SV=2 TOU=Cre	ATPVA1	AT1G78900.2		Cytosol	16	16	162.01		1.85467	-0.899189	0.0139743	0.536188	0.534523	+	2.06001	-3.03951	0.00870944	0.121623	0.04		0.272789	0.192563	0.533594	1.14279	0.962545		0.932258	-0.449733	0.11688	0.732178	0.898795		1.64978	1.09175	0.0223986	2.13132	0.163243		0.838813	0.449456	0.14494	1.36553	0.669185	+	2.07342	3.23207	0.00844462	9.39615
Cre11.g467400.t1.2	Cre11.g467400.t1.2 None DBV=JGI5.5 OS=Chlamydomonas reinhardtii SV=2 TOU=Cre				Chloroplast	10	10	302.94	+	2.32929	4.82897	0.004685	28.4227	0.00675	+	2.33032	3.9683	0.00467391	15.6523	0.0231795	+	3.58633	6.29756	0.000259221	78.6601	0	+	3.53034	6.06595	0.00029489	66.9935	0		0.989403	1.46859	0.10247	2.76751	0.179758		0.825724	1.23698	0.149374	2.35705	0.2276	+	2.01593	2.32926	0.00963984	5.02548
Cre11.g467575.t2.1;Cre11.g467575.t1.1	Cre11.g467575.t2.1 None DBV=JGI5.5 OS=Chlamydomonas reinhardtii SV=1 TOU=Cre;Cre11.g467575.t1.1 None DBV=JGI5.5 OS=Chlamydomonas reinhardtii SV=1 TOU=Cre		AT5G15450.1;AT5G15450.1		Mitochondrion	6	5	29.517		0.56573	2.24318	0.271813	4.73439	0.448271	+	2.8553	5.41055	0.0013954	42.5342	0.0113333		0.159468	-0.359853	0.692679	0.779244	0.951119		1.03837	-1.30239	0.091544	0.405454	0.531478		0.654308	-2.60303	0.221662	0.164592	0.11875	+	0.980922	-3.54556	0.104491	0.0856407	0.0255	+	2.75078	-5.77041	0.00177509	0.0183203
Cre11.g468050.t1.2	Cre11.g468050.t1.2 None DBV=JGI5.5 OS=Chlamydomonas reinhardtii SV=2 TOU=Cre	VIPP2	AT1G65260.1		Chloroplast.Stroma	30	30	323.31		0.333154	0.526109	0.464351	1.44004	0.847582		0.315465	0.52349	0.483654	1.43743	0.848539		0.934435	1.30318	0.116296	2.46772	0.469361	+	4.17655	10.8893	6.65963e-05	1896.73	0		0.725156	0.777068	0.188297	1.71364	0.413382	+	4.62511	10.3631	2.37077e-05	1317.06	0		0.671638	0.779686	0.212991	1.71676
Cre11.g469150.t1.2	Cre11.g469150.t1.2 None DBV=JGI5.5 OS=Chlamydomonas reinhardtii SV=2 TOU=Cre				Chloroplast	6	6	150.57	+	2.33965	3.88137	0.00457457	14.737	0.0181053		1.49759	2.9617	0.0317987	7.79041	0.0786154	+	2.24761	5.10897	0.00565445	34.5107	0.01248	+	2.40282	4.53634	0.00395531	23.2046	0.006		0.807075	1.2276	0.155928	2.34177	0.262634		0.703181	0.654973	0.19807	1.57459	0.573551	+	1.07921	2.14727	0.0833278	4.42989
Cre12.g483700.t2.1;Cre12.g483700.t1.2	Cre12.g483700.t2.1 Chloroplast-targeted RNA-binding protein DBV=JGI5.5 OS=Chlamydomonas reinhardtii SV=1 TOU=Cre;Cre12.g483700.t1.2 Chloroplast-targeted RNA-binding protein DBV=JGI5.5 OS=Chlamydomonas reinhardtii SV=2 TOU=Cre	RBP40	AT5G44785.2;AT5G44785.2	RNA binding	Chloroplast	30	30	323.31	+	5.51769	8.69967	3.03606e-06	415.778	0	+	4.825	8.46876	1.49624e-05	354.283	0	+	3.88443	7.20275	0.000130488	147.314	0	+	3.62309	5.35309	0.000238183	40.8734	0		1.54025	-1.49692	0.0288237	0.354309	0.08	+	3.06651	-3.34658	0.000858005	0.0983058	0		1.16592	-1.26601	0.0682464	0.415808
Cre12.g484000.t1.2	Cre12.g484000.t1.2 None DBV=JGI5.5 OS=Chlamydomonas reinhardtii SV=2 TOU=Cre	BCX1	ATCG00500.1	Acetyl-CoA carboxylase beta-carboxyltransferase subunit	Chloroplast	5	5	92.492	+	3.1541	4.08588	0.000701294	16.9814	0.00830769		1.57184	1.95163	0.0268016	3.86811	0.165086		0.930156	2.75639	0.117448	6.75703	0.220509		0.993451	1.81193	0.101519	3.51112	0.41746		0.424403	-1.32949	0.376354	0.397909	0.36416	+	1.36992	-2.27395	0.0426658	0.206763	0.0453333		0.226849	0.804763	0.593132	1.74686
Cre12.g497350.t1.1	Cre12.g497350.t1.1 None DBV=JGI5.5 OS=Chlamydomonas reinhardtii SV=1 TOU=Cre		AT3G04260.1		Cytosol	45	45	323.31	+	2.45831	6.98953	0.00348089	127.074	0	+	3.7944	8.11466	0.000160546	277.176	0	+	3.79789	7.49071	0.000159261	179.857	0	+	2.23078	4.21455	0.00587787	18.5655	0.0335238		0.177354	0.501186	0.664731	1.41538	0.752444	+	1.07319	-2.77497	0.0844909	0.1461	0.0544762		0.596216	-0.623941	0.253387	0.648896
Cre12.g512300.t1.2	Cre12.g512300.t1.2 None DBV=JGI5.5 OS=Chlamydomonas reinhardtii SV=2 TOU=Cre	LOX	AT1G55020.1		Mitochondrion	12	12	184.39	+	1.83328	3.49081	0.0146798	11.2419	0.0426667		1.13003	3.4088	0.0741259	10.6206	0.112143	+	4.65844	6.6331	2.19563e-05	99.2572	0	+	2.95423	4.55798	0.00111114	23.5553	0	+	1.64331	3.14229	0.0227347	8.82924	0.00675		0.468361	1.06717	0.340125	2.09532	0.507349	+	1.05713	3.2243	0.0876738	9.34568
Cre12.g514850.t1.2	Cre12.g514850.t1.2 Heat shock protein 90C ALS=HSP90C DBV=JGI5.5 GN=HSP90C OS=Chlamydomonas reinhardtii SV=2 TOU=Cre	HSP90C	AT2G04030.1	Chaperone	Chloroplast.Stroma	48	47	323.31		1.88118	3.12916	0.0131468	8.74925	0.0533333	+	2.98563	4.10932	0.00103364	17.2595	0.0151429	+	3.23919	4.85184	0.000576514	28.8768	0		1.67602	2.57556	0.0210853	5.96102	0.14175		1.26439	1.72268	0.0544014	3.30049	0.0827586		0.273666	-0.553601	0.532518	0.681317	0.711579		1.11167	0.742514	0.0773268	1.67309
Cre12.g519100.t1.2	Cre12.g519100.t1.2 None DBV=JGI5.5 OS=Chlamydomonas reinhardtii SV=2 TOU=Cre	ACC1	AT2G38040.2	Acetyl-CoA carboxylase	Chloroplast	7	7	54.022		1.28002	3.24787	0.0524783	9.49962	0.10313		0.769114	1.58469	0.170171	2.99943	0.426185	+	3.14024	3.90014	0.000724036	14.93	0.013	+	3.01524	3.27605	0.000965517	9.687	0.0352		0.22068	0.652273	0.601617	1.57164	0.71322		0.008135	0.0281784	0.981443	1.01972	0.993444	+	1.20759	2.31545	0.0620026	4.9776
Cre12.g528400.t1.1	Cre12.g528400.t1.1 None DBV=JGI5.5 OS=Chlamydomonas reinhardtii SV=1 TOU=Cre		AT3G62240.1		Cytosol	12	12	188.3		1.40093	3.34611	0.0397256	10.169	0.0778095	+	3.77431	7.2288	0.000168147	149.998	0		0.33388	0.426214	0.463575	1.3437	0.935931		0.271912	0.519518	0.534673	1.43348	0.940147	+	1.32625	-2.91989	0.0471791	0.132137	0.0310476	+	1.13527	-2.82659	0.0732369	0.140965	0.0296471	+	4.52459	-6.80258	2.9882e-05	0.00895817
Cre12.g533351.t1.1	Cre12.g533351.t1.1 None DBV=JGI5.5 OS=Chlamydomonas reinhardtii SV=1 TOU=Cre		AT1G74310.1		Chloroplast	58	57	323.31	+	2.6599	6.85685	0.00218827	115.909	0	+	4.14887	10.0453	7.0979e-05	1056.66	0		0.615471	0.832568	0.242398	1.78085	0.79261		0.0280629	0.0464109	0.937426	1.03269	1	+	2.62428	-6.02428	0.00237531	0.0153642	0	+	2.89206	-6.81044	0.00128215	0.0089095	0	+	4.647	-9.21277	2.25424e-05	0.00168531
Cre12.g558650.t1.1	Cre12.g558650.t1.1 Eukaryotic translation initiation factor 2B subunit 4, eIF-2B delta subunit DBV=JGI5.5 OS=Chlamydomonas reinhardtii SV=1 TOU=Cre		AT5G38640.1		Cytosol	7	7	86.061		0.669171	0.33245	0.214205	1.25915	0.88245	+	2.77052	3.45311	0.00169621	10.9519	0.0237895		0.268752	0.323359	0.538577	1.25124	0.952394		1.2814	1.0775	0.0523118	2.11038	0.586612		0.00600215	-0.00909098	0.986275	0.993718	0.994849		0.83718	0.745049	0.145486	1.67603	0.499644	+	2.09394	-3.12975	0.0080549	0.114249
Cre12.g558900.t1.2	Cre12.g558900.t1.2 Cytochrome b6f complex subunit V ALS=PETO DBV=JGI5.5 GN=PETO OS=Chlamydomonas reinhardtii SV=2 TOU=Cre	PETO			Chloroplast	6	6	113.46		0.915153	-1.22324	0.121576	0.42832	0.516504	+	2.59176	-2.90758	0.00256	0.13327	0.0337143		1.13405	0.74736	0.0734429	1.67872	0.708159		1.46354	0.772517	0.0343922	1.70825	0.740504		1.46075	1.9706	0.0346139	3.91931	0.0576667	+	1.54194	1.99576	0.0287118	3.98826	0.052	+	2.95593	3.65494	0.0011068	12.5964
Cre12.g560150.t1.2	Cre12.g560150.t1.2 Small Rab-related GTPase DBV=JGI5.5 OS=Chlamydomonas reinhardtii SV=2 TOU=Cre		AT5G47200.1		Cytosol	6	6	85.629	+	3.09776	-2.40241	0.000798436	0.189148	0.0457143		0.851835	-1.26481	0.140658	0.416154	0.484632		1.18126	-1.53313	0.0658779	0.345527	0.352686		0.0415712	0.051905	0.908717	1.03663	1		0.605029	0.869287	0.248297	1.82676	0.408074	+	2.18543	2.45432	0.00652484	5.48055	0.012		0.106854	-0.268319	0.781891	0.830286
Cre13.g561850.t1.1	Cre13.g561850.t1.1 None DBV=JGI5.5 OS=Chlamydomonas reinhardtii SV=1 TOU=Cre	FRK2	AT1G06030.1	Fructokinase	Chloroplast	13	13	323.31		0.949039	-0.495961	0.11245	0.709089	0.81381	+	2.96797	-5.12155	0.00107654	0.028725	0.0102	+	3.35429	-3.44511	0.000442293	0.091816	0.012		0.580311	-0.624944	0.262839	0.648445	0.850868	+	3.34841	-2.94915	0.000448322	0.129484	0		0.103014	-0.128983	0.788835	0.914476	0.941739		1.26716	1.67644	0.0540555	3.19638
Cre13.g583550.t1.2	Cre13.g583550.t1.2 Vesicle inducing protein in plastids 1 ALS=VIP1 DBV=JGI5.5 GN=VIP1 OS=Chlamydomonas reinhardtii SV=2 TOU=Cre	VIPP1	AT1G65260.1		Chloroplast	44	44	323.31		0.80574	1.99553	0.156408	3.98763	0.382468		0.541053	0.829272	0.287705	1.77679	0.741455	+	5.59042	12.9293	2.56791e-06	7800.22	0	+	3.74394	5.34005	0.000180327	40.5056	0	+	3.18745	10.9338	0.000649456	1956.15	0	+	1.35165	3.34452	0.044499	10.1578	0.00830769	+	4.28517	12.1	5.18597e-05	4389.98
Cre13.g589450.t1.2	Cre13.g589450.t1.2 None DBV=JGI5.5 OS=Chlamydomonas reinhardtii SV=2 TOU=Cre	FBB6			Cytosol;Mitochondrion	14	14	136.89		0.251658	0.664276	0.560199	1.58477	0.851534	+	2.74675	4.67353	0.00179164	25.5195	0.0176667		0.768985	-0.975382	0.170222	0.508605	0.661206		1.00015	-1.49712	0.0999655	0.35426	0.452753		0.845914	-1.63966	0.142589	0.320932	0.169486		1.0349	-2.16139	0.0922784	0.223541	0.0615172	+	4.12155	-5.64892	7.55875e-05	0.0199299
Cre13.g607900.t1.1	Cre13.g607900.t1.1 None DBV=JGI5.5 OS=Chlamydomonas reinhardtii SV=1 TOU=Cre		AT2G38780.1		Mitochondrion	17	17	161.55	+	1.74369	4.50902	0.0180431	22.7693	0.0434545		1.32295	2.7876	0.047539	6.9048	0.114105	+	3.67288	4.37333	0.000212383	20.7254	0	+	2.43131	4.80997	0.00370416	28.0508	0		0.0396569	-0.135692	0.912732	0.910233	0.935086		0.077656	0.300954	0.836265	1.23196	0.913254		0.740245	1.58573	0.181867	3.0016
Cre16.g651550.t1.2;Cre16.g651650.t1.1	Cre16.g651550.t1.2 Mitochondrial transcription termination factor ALS=MTT1 DBV=JGI5.5 GN=MTT1 OS=Chlamydomonas reinhardtii SV=2 TOU=Cre;Cre16.g651650.t1.1 None DBV=JGI5.5 OS=Chlamydomonas reinhardtii SV=1 TOU=Cre	MTT1	AT1G74120.1;AT4G10320.1	tRNA synthase	Chloroplast;Cytosol	4	4	32.908	+	3.42175	2.41582	0.00037866	5.33623	0.0415385		0.398475	0.547983	0.399508	1.46204	0.849675		0.761984	0.48506	0.172988	1.39964	0.886805		0.29152	0.42566	0.51107	1.34319	0.924946	+	2.76701	-1.93076	0.00170998	0.262291	0.0302222	+	1.58999	-1.99016	0.0257045	0.251711	0.0602105		0.0356254	-0.0629229	0.921244	0.957323
Cre16.g688050.t1.1	Cre16.g688050.t1.1 None DBV=JGI5.5 OS=Chlamydomonas reinhardtii SV=1 TOU=Cre		AT3G26400.1		Cytosol	9	9	75.35		0.514142	-0.634825	0.306096	0.644019	0.799271	+	5.42813	4.91924	3.73138e-06	30.2579	0		0.0871388	-0.184603	0.818203	0.879891	0.97176		0.278336	-0.419524	0.526822	0.747671	0.924346		0.188322	0.450222	0.648154	1.36625	0.753062		0.0965356	0.215301	0.80069	1.16095	0.911176	+	2.61469	-5.10384	0.00242834	0.0290798
Cre16.g688800.t1.2	Cre16.g688800.t1.2 None DBV=JGI5.5 OS=Chlamydomonas reinhardtii SV=2 TOU=Cre				Cytosol	4	4	117.65		0.277182	0.714912	0.528224	1.64138	0.844145	+	2.06438	3.57335	0.00862224	11.9038	0.0345366		0.182303	0.408032	0.657199	1.32687	0.950707		0.397787	0.560551	0.400141	1.47483	0.922136		0.0953084	-0.30688	0.802956	0.808388	0.844882		0.0545113	-0.154361	0.882041	0.89853	0.938857	+	1.61544	-3.16532	0.0242415	0.111466
Cre16.g696000.t1.2	Cre16.g696000.t1.2 None DBV=JGI5.5 OS=Chlamydomonas reinhardtii SV=2 TOU=Cre		AT1G31070.2		Secretory pathway	50	50	323.31		1.15445	3.97198	0.0700729	15.6922	0.103289	+	2.47926	7.9953	0.00331696	255.167	0		0.0876557	0.450743	0.81723	1.36674	0.959567		0.0435797	-0.17889	0.904524	0.883382	1	+	1.00344	-3.52123	0.099211	0.0870972	0.0330435	+	1.63974	-4.15087	0.0229224	0.0562942	0.0135	+	2.34299	-7.54456	0.00453952	0.00535625
Cre17.g734300.t2.1;Cre17.g734300.t1.1	Cre17.g734300.t2.1 None DBV=JGI5.5 OS=Chlamydomonas reinhardtii SV=1 TOU=Cre;Cre17.g734300.t1.1 None DBV=JGI5.5 OS=Chlamydomonas reinhardtii SV=1 TOU=Cre		AT3G16620.1;AT3G16620.1		Mitochondrion	22	22	323.31		0.57954	1.68489	0.263306	3.21516	0.538848	+	2.98157	5.45892	0.00104335	43.9844	0.006		0.0200552	-0.0583979	0.954871	0.96033	0.986729		0.218211	-0.908693	0.605047	0.532667	0.927849		0.571809	-1.74329	0.268035	0.298688	0.253		0.62082	-2.59358	0.239431	0.165674	0.1192	+	2.7268	-5.51732	0.00187586	0.0218334
Cre17.g739752.t1.1	Cre17.g739752.t1.1 None DBV=JGI5.5 OS=Chlamydomonas reinhardtii SV=1 TOU=Cre		AT4G23940.1		Chloroplast;Mitochondrion	12	12	124.04	+	1.64445	4.66809	0.0226751	25.4235	0.0432	+	2.39187	5.02056	0.0040563	32.4593	0.0146207	+	2.67682	5.97804	0.00210465	63.0332	0	+	2.4289	5.25294	0.00372477	38.1323	0		0.557175	1.30995	0.27722	2.47933	0.321156		0.214481	0.584848	0.610266	1.49988	0.739051		1.26592	0.957481	0.0542101	1.94192
Cre24.g755347.t1.1	Cre24.g755347.t1.1 DEAH-box RNA helicase DBV=JGI5.5 OS=Chlamydomonas reinhardtii SV=1 TOU=Cre		AT5G13010.1		Cytosol	12	12	148.69		0.484377	1.34648	0.327811	2.54291	0.651425	+	2.51171	5.04195	0.00307815	32.9441	0.0163077		0.017191	-0.0631944	0.961189	0.957142	0.983983		0.237003	-0.45748	0.579425	0.728257	0.921914		0.443013	-1.40968	0.360568	0.376395	0.342667		0.858302	-1.80396	0.138579	0.286387	0.119394	+	2.13603	-5.10514	0.00731089	0.0290536
Cre36.g759747.t1.1	Cre36.g759747.t1.1 None DBV=JGI5.5 OS=Chlamydomonas reinhardtii SV=1 TOU=Cre				Secretory pathway	2	2	27.505	+	2.10744	-3.02517	0.00780836	0.122838	0.0452903		0.661344	-1.83569	0.2181	0.280157	0.422633		0.122276	0.186853	0.754613	1.13828	0.976139		0.629	-1.16756	0.234963	0.445174	0.744733	+	1.98433	3.21202	0.0103674	9.26647	0		0.923031	1.85761	0.11939	3.62407	0.110839		0.707436	2.02254	0.196139	4.06298
mCherry	mCherry	mCherry				27	27	323.31	+	4.76002	9.16129	1.73772e-05	572.563	0	+	4.95585	9.78708	1.10701e-05	883.496	0		0.82825	0.764422	0.148508	1.69869	0.764528		1.02328	0.935548	0.0947807	1.91262	0.723487	+	5.00428	-8.39687	9.90193e-06	0.00296681	0	+	4.95737	-8.22574	1.10314e-05	0.00334045	0	+	5.26155	-9.02266	5.47583e-06	0.00192269
TurboID-only	TurboID-only	TurboID-only				20	20	323.31	+	3.08257	6.32527	0.000826856	80.1855	0	+	2.42161	5.9556	0.00378783	62.0604	0.0142857	+	3.7572	9.33802	0.000174904	647.179	0	+	2.94599	6.97533	0.00113243	125.83	0	+	4.26122	3.01275	5.47999e-05	8.07101	0		0.581122	0.650066	0.262348	1.56924	0.587769	+	2.04124	3.38242	0.00909411	10.4282
[truncated: 19 more columns]

## Sheet: H2O2
Supplemental Data Set S2B: Proteins significantly enriched after in vivo biotinylation in VIPPsTID vs. WT and in VIPPsTID vs. mCherryTID after H2O2 treatment
Significant: significantly enriched proteins (determined by t-tests with the indicated FDR and S0 in Perseus) are marked with "+"; N = number of proteins determined as significant in the test; H2O2= 4 h 2 mM H2O2
Proteins significantly enriched in TID strains compared to WT. N = number of proteins determined to be significant in the test; black, significantly different compared to WT; light pink, pink, blue and light blue, enriched vs. WT with a q-value <0.05 and fold change difference of log2≥1.
Proteins significantly enriched in VIPPsTID compared to WT and in mCherryTID compared to the WT were used to determine enrichment of proteins in VIPPsTID vs. mCherryTID-13 and mCherryTID-4. N = number of proteins determined to be significant in the test; black, significantly different compared to WT; blue and light blue, enriched vs. mCherryTID-13 or mCherryTID-4 with a q-value <0.05 and fold cha…
Proteins enriched in comparison to mCherryTID include the VIPP1/2 interactome candidates as well as VIPP1/2 (bait), (requirement: enriched in VIPPsTID vs. WT and vs. mCherryTID-13 and mCherryTID-4, with an averaged q-value <0.05 and difference mean of log2≥1). N = number of proteins determined to be significant in the test; blue and light blue, enriched vs. WT and vs. mCherryTID; red filled, prot…
									Enriched in TID vs. WT																								Enriched in VIPPsTID vs. mCherryTID-13												Enriched in VIPPsTID vs. mCherryTID-4
									T-test: FDR=0.05;S0=1																								T-test: FDR=0.05;S0=1												T-test: FDR=0.05;S0=1
									N=25/22						N=21/18						N=32/25						N=15/13						N=27/11						N=15/5						N=27/14
									H2O2 mCherryTID-13						H2O2 mCherryTID-4						H2O2 VIPP1TID						H2O2 VIPP2TID						H2O2 VIPP1TID						H2O2 VIPP2TID						H2O2 VIPP1TID
Majority protein IDs	Fasta header	Name	Best hit Arabidopsis	Category	Localization	Peptides	Unique peptides	Score	significant	-log10 p-value	log2 fold-change	p-value	fold-change	q-value	significant	-log10 p-value	log2 fold-change	p-value	fold-change	q-value	significant	-log10 p-value	log2 fold-change	p-value	fold-change	q-value	significant	-log10 p-value	log2 fold-change	p-value	fold-change	q-value	significant	-log10 p-value	log2 fold-change	p-value	fold-change	q-value	significant	-log10 p-value	log2 fold-change	p-value	fold-change	q-value	significant	-log10 p-value	log2 fold-change	p-value	fold-change
Cre01.g019850.t1.1	Cre01.g019850.t1.1 FtsH-like ATPase/metalloprotease ALS=FHL3 DBV=JGI5.5 GN=FHL3 OS=Chlamydomonas reinhardtii SV=1 TOU=Cre	FHL3	AT1G07510.1	Protease	Mitochondrion	3	3	17.752		0.0407108	0.0352003	0.910519	1.0247	0.989851		3.25013	-2.91989	0.000562173	0.132137	0.0676522	+	3.68473	-3.49251	0.000206666	0.0888484	0.0148		1.16935	-1.68115	0.0677096	0.311834	0.506939	+	3.26789	-3.52771	0.000539647	0.0867069	0.00981818		1.13491	-1.71635	0.0732976	0.304318	0.114333		0.758154	-0.572623	0.17452	0.672393
Cre01.g023150.t1.2	Cre01.g023150.t1.2 Minichromosome maintenance protein ALS=MCM5 DBV=JGI5.5 GN=MCM5 OS=Chlamydomonas reinhardtii SV=2 TOU=Cre	MCM5	AT2G07690.1		Cytosol	5	5	132.74		0.779064	-0.719828	0.166317	0.60717	0.670237		1.43942	-1.80897	0.0363563	0.285395	0.288522	+	3.64945	-3.41173	0.000224156	0.0939652	0.0128696		0.579294	-0.783873	0.263455	0.580805	0.916244	+	2.48524	-2.6919	0.0032716	0.15476	0.0072		0.0313378	-0.064045	0.930384	0.956578	0.969615		1.28273	-1.60276	0.0521519	0.329246
Cre01.g049600.t1.2	Cre01.g049600.t1.2 Expressed protein similar to ATP synthase I ALS=CGLD22 DBV=JGI5.5 GN=CGLD22 OS=Chlamydomonas reinhardtii SV=2 TOU=Cre	CGLD22	AT2G31040.1	ATPase CF0 assembly	Chloroplast	5	5	37.918		0.256343	0.513977	0.554188	1.42798	0.898671		0.668668	0.409021	0.214453	1.32778	0.839059		1.11369	1.16842	0.076968	2.24765	0.43945	+	4.3858	3.48638	4.11339e-05	11.2074	0.0108		0.284289	0.654448	0.51965	1.57401	0.615022	+	1.67595	2.97241	0.0210887	7.84846	0.0267692		0.62002	0.759404	0.239872	1.69279
Cre02.g082250.t1.1;Cre02.g082200.t1.1	Cre02.g082250.t1.1 None DBV=JGI5.5 OS=Chlamydomonas reinhardtii SV=1 TOU=Cre;Cre02.g082200.t1.1 Homoserine kinase DBV=JGI5.5 OS=Chlamydomonas reinhardtii SV=1 TOU=Cre		AT2G17265.1;AT2G17265.1;AT2G17265.1	Amino acid metabolism;Homoserine kinase, amino acid metabolism	Chloroplast;Mitochondrion	27	27	323.31		2.42454	-0.810464	0.00376236	0.570198	0.521333	+	3.02192	-6.5986	0.00095078	0.0103187	0.0206667	+	3.88687	-4.42183	0.000129757	0.0466548	0.017		1.00884	-0.340698	0.0979851	0.789659	1	+	3.67728	-3.61137	0.000210242	0.0818219	0.012		1.92502	0.469766	0.0118845	1.38488	0.604526	+	1.28312	2.17677	0.0521051	4.5214
Cre02.g090850.t1.1	Cre02.g090850.t1.1 ClpB chaperone, Hsp100 family ALS=CLPB3 DBV=JGI5.5 GN=CLPB3 OS=Chlamydomonas reinhardtii SV=1 TOU=Cre	CLPB3	AT5G15450.1	Chlorophyll metabolism	Chloroplast	11	11	79.714		0.105128	0.702509	0.785004	1.62733	0.947845		0.249257	0.580914	0.563304	1.4958	0.844593	+	2.41521	3.02459	0.00384406	8.13752	0.0232258		0.120777	-0.430655	0.757222	0.741925	0.994674		0.418677	2.32208	0.381349	5.00053	0.181538		0.16056	-1.13316	0.690939	0.455916	0.734667	+	1.42666	2.44367	0.0374404	5.44024
Cre03.g145787.t1.1	Cre03.g145787.t1.1 Heat shock protein 22C ALS=HSP22C DBV=JGI5.5 GN=HSP22C OS=Chlamydomonas reinhardtii SV=1 TOU=Cre	HSP22C		Chaperone	Chloroplast	7	7	45.859	+	2.61833	3.46544	0.00240807	11.0459	0.0137778		0.462013	1.91576	0.345133	3.77313	0.521253		0.370798	1.12099	0.425796	2.17496	0.717152		0.49152	-0.548448	0.322463	0.683755	0.95936	+	0.909664	-2.34445	0.123122	0.196902	0.0262857	+	3.82347	-4.01389	0.000150152	0.0619011	0		0.140271	-0.794777	0.723984	0.576432
Cre03.g149250.t1.2	Cre03.g149250.t1.2 None DBV=JGI5.5 OS=Chlamydomonas reinhardtii SV=2 TOU=Cre	VPL1/ICL2	AT2G43180.1	Isocitrate lyase	Chloroplast	10	10	94.961		0.301983	-0.29561	0.498904	0.814728	0.942265		0.27679	-0.190219	0.528701	0.876473	0.919651	+	2.61999	4.89441	0.00239889	29.7416	0.0185		0.165179	0.575767	0.68363	1.49047	1	+	2.62291	5.19002	0.00238281	36.5049	0.0135		0.259725	0.871377	0.549889	1.82941	0.651487	+	2.71517	5.08463	0.00192677	33.9333
Cre03.g158750.t1.1	Cre03.g158750.t1.1 None DBV=JGI5.5 OS=Chlamydomonas reinhardtii SV=1 TOU=Cre		AT5G63120.2		Mitochondrion	13	13	92.577		1.01354	-0.741283	0.0969304	0.598207	0.609969	+	3.43419	5.09548	0.000367968	34.1895	0.0177143		1.53751	0.692732	0.0290061	1.61634	0.686354		0.060207	-0.148719	0.870549	0.902051	0.992471	+	2.04392	1.43401	0.00903816	2.70197	0.0283077		0.268101	0.592564	0.539385	1.50792	0.752585	+	3.30107	-4.40275	0.000499954	0.0472759
Cre03.g175200.t1.2	Cre03.g175200.t1.2 Translocon at the outer envelope membrane of chloroplasts, 75 kD ALS=TOC75 DBV=JGI5.5 GN=TOC75 OS=Chlamydomonas reinhardtii SV=2 TOU=Cre	TOC75	AT3G46740.1	CP Translocon	Chloroplast	11	11	95.298		0.666264	1.08352	0.215643	2.1192	0.602562	+	2.826	4.47107	0.00149279	22.1782	0.0135		0.103089	0.110547	0.788698	1.07964	0.965822		0.130222	0.456501	0.740931	1.37221	0.996721		0.674515	-0.972972	0.211585	0.509455	0.28839		0.170148	-0.627017	0.675853	0.647514	0.792186	+	3.13549	-4.36053	0.000731998	0.0486799
Cre03.g189950.t1.2	Cre03.g189950.t1.2 HSP70-HSP90 organizing protein ALS=HOP1 DBV=JGI5.5 GN=HOP1 OS=Chlamydomonas reinhardtii SV=2 TOU=Cre	HOP1	AT4G12400.2	Chaperone	Cytosol	25	25	250.47	+	4.15196	4.11294	7.04758e-05	17.3029	0	+	4.34893	7.23684	4.47785e-05	150.836	0		1.54794	1.76994	0.0283178	3.4104	0.180381		0.131162	0.636421	0.739329	1.55447	0.99546	+	2.0886	-2.34299	0.00815455	0.197101	0.0122105		0.916802	-3.47652	0.121115	0.0898386	0.078	+	3.20302	-5.4669	0.000626585	0.0226099
Cre03.g201100.t1.2	Cre03.g201100.t1.2 FtsH-like ATPase/metalloprotease DBV=JGI5.5 OS=Chlamydomonas reinhardtii SV=2 TOU=Cre		AT5G64580.1	Protease	Chloroplast	18	18	159.32		1.69434	3.64031	0.0202144	12.4693	0.055871		2.04669	3.33241	0.0089807	10.0729	0.0881379	+	2.6479	4.12364	0.00224957	17.4317	0.010963		2.22727	3.48342	0.00592557	11.1844	0.0531765		0.235756	0.48333	0.581091	1.39797	0.736		0.0641713	-0.156885	0.862638	0.89696	0.984083		0.837371	0.791227	0.145422	1.73055
Cre04.g220200.t3.1;Cre04.g220200.t1.2;Cre04.g220200.t2.1	Cre04.g220200.t3.1 None DBV=JGI5.5 OS=Chlamydomonas reinhardtii SV=1 TOU=Cre;Cre04.g220200.t1.2 None DBV=JGI5.5 OS=Chlamydomonas reinhardtii SV=2 TOU=Cre;Cre04.g220200.t2.1 None DBV=JGI5.5 OS=Chlamydomonas reinhardtii SV=1 TOU=Cre	KEA1	AT4G00630.1;AT4G00630.1;AT4G00630.1	K transport	Chloroplast	14	14	323.31		1.15731	1.97762	0.0696129	3.93843	0.254353		0.550566	1.44911	0.281471	2.7304	0.538246	+	2.42224	4.536	0.00378234	23.1991	0.0113846		1.63986	3.08979	0.0229161	8.51372	0.151273	+	2.60321	2.55838	0.00249339	5.89046	0.00675		0.919036	1.11218	0.120494	2.16172	0.280133	+	1.53968	3.08688	0.0288616	8.49657
Cre04.g223300.t1.2	Cre04.g223300.t1.2 Low-CO2-inducible chloroplast envelope protein ALS=CCP1 DBV=JGI5.5 GN=CCP1 OS=Chlamydomonas reinhardtii SV=2 TOU=Cre	CCP1	AT5G46800.1		Cytosol	14	5	216.18		0.937966	1.78938	0.115354	3.45666	0.327289		0.706252	-3.40262	0.196674	0.0945604	0.328494	+	2.32821	-6.87461	0.00469667	0.0085219	0.0145714		0.031938	0.084496	0.929099	1.06032	1	+	3.26882	-8.66399	0.000538493	0.00246535	0		2.49122	-1.70489	0.00322686	0.306745	0.0525	+	0.727613	-3.47199	0.187235	0.0901212
Cre04.g225350.t2.1;Cre04.g225350.t1.1	Cre04.g225350.t2.1 None DBV=JGI5.5 OS=Chlamydomonas reinhardtii SV=1 TOU=Cre;Cre04.g225350.t1.1 None DBV=JGI5.5 OS=Chlamydomonas reinhardtii SV=1 TOU=Cre		AT5G42950.1;AT5G42950.1		Mitochondrion	12	12	94.067		0.841761	-0.876905	0.143959	0.544534	0.596091	+	3.14946	3.51969	0.000708827	11.4692	0.021		1.60717	-0.956906	0.0247076	0.515161	0.475439		0.197666	-0.192222	0.634357	0.875257	0.981688		0.0605198	-0.0800008	0.869922	0.946057	0.955094		0.581496	0.684683	0.262122	1.60735	0.572757	+	3.71345	-4.47659	0.000193442	0.0449171
Cre05.g247450.t1.2	Cre05.g247450.t1.2 Putative rhodanese-like protein ALS=CGL56 DBV=JGI5.5 GN=CGL56 OS=Chlamydomonas reinhardtii SV=2 TOU=Cre	RDP5/CGL56	AT3G59780.1		Chloroplast	19	19	269.14		0.0251979	0.118772	0.943631	1.08581	0.981199		0.301943	-0.594587	0.49895	0.662234	0.836934	+	2.80912	3.51442	0.00155196	11.4274	0.0105714	+	2.00381	4.48417	0.00991266	22.3805	0.0405333	+	1.05165	3.39565	0.0887871	10.5243	0.00966667	+	1.17805	4.3654	0.0663667	20.6118	0.0232	+	2.44189	4.10901	0.00361501	17.2558
Cre06.g252550.t1.1	Cre06.g252550.t1.1 Dihydrolipoamide acetyltransferase ALS=DLA3 DBV=JGI5.5 GN=DLA3 OS=Chlamydomonas reinhardtii SV=1 TOU=Cre	DLA3	AT3G52200.1		Mitochondrion	33	33	323.31	+	4.39065	8.63891	4.06771e-05	398.631	0	+	4.63427	11.1591	2.32129e-05	2286.78	0	+	2.65397	4.77946	0.00221835	27.4638	0.0164444	+	4.72403	10.4931	1.88786e-05	1441.25	0	+	2.67617	-3.85945	0.0021078	0.0688953	0.009	+	3.51913	1.85421	0.000302601	3.61554	0.0248571	+	3.38171	-6.37969	0.000415231	0.0120094
Cre06.g269050.t1.2	Cre06.g269050.t1.2 None DBV=JGI5.5 OS=Chlamydomonas reinhardtii SV=2 TOU=Cre	TIC62	AT3G18890.1		Chloroplast	59	59	323.31	+	1.61533	6.37185	0.0242477	82.8167	0.0124		1.30655	5.14787	0.0493685	35.4538	0.1125	+	1.82679	7.40077	0.0149008	168.987	0.01184	+	1.77499	7.25892	0.0167884	153.163	0.0403333		2.72748	1.02893	0.00187292	2.04051	0.0802581		1.16194	0.887074	0.0688747	1.84942	0.344125	+	2.2754	2.2529	0.00530396	4.7664
Cre06.g282000.t2.1;Cre06.g282000.t1.1	Cre06.g282000.t2.1 Soluble starch synthase III ALS=SSS3 DBV=JGI5.5 GN=SSS3 OS=Chlamydomonas reinhardtii SV=1 TOU=Cre;Cre06.g282000.t1.1 Soluble starch synthase III ALS=SSS3 DBV=JGI5.5 GN=SSS3 OS=Chlamydomonas reinhardtii SV=1 TOU=Cre	STA3;STA3	AT1G11720.2;AT1G11720.2	Soluble starch synthase III	Chloroplast	9	9	86.413	+	2.1133	3.71721	0.00770371	13.152	0.0303333		1.19733	2.23911	0.0634848	4.72106	0.263562		1.66411	2.78638	0.0216716	6.89897	0.0794737		0.255429	0.601448	0.555355	1.51724	1		1.39957	-0.930833	0.0398502	0.524555	0.166526	+	2.12114	-3.11576	0.00756589	0.115362	0.0116364		0.420949	0.547267	0.37936	1.46131
Cre07.g319950.t1.2	Cre07.g319950.t1.2 None DBV=JGI5.5 OS=Chlamydomonas reinhardtii SV=2 TOU=Cre				Chloroplast	2	2	17.09	+	2.38483	3.75117	0.00412259	13.4653	0.0130526		0.60097	0.832222	0.250628	1.78043	0.69777		0.40984	0.724322	0.389189	1.65212	0.787319		0.141147	0.244736	0.722525	1.18488	0.978519	+	2.04537	-3.02685	0.00900803	0.122695	0.00635294	+	2.64251	-3.50643	0.00227767	0.0879953	0.016		0.0600746	-0.1079	0.870814	0.927938
Cre07.g325736.t1.1	Cre07.g325736.t1.1 None DBV=JGI5.5 OS=Chlamydomonas reinhardtii SV=1 TOU=Cre	PAP	AT5G19940.1		Chloroplast	34	34	323.31	+	3.26266	4.94028	0.000546185	30.7024	0	+	2.69493	3.66118	0.00201869	12.651	0.0259048	+	3.77049	6.48696	0.000169633	89.6953	0.0154286	+	3.33076	6.19014	0.000466917	73.016	0.036	+	3.38694	1.54668	0.000410261	2.92144	0.010087		1.53637	1.24986	0.0290824	2.37818	0.16192	+	3.80213	2.82578	0.000157714	7.08997
Cre07.g333150.t1.2	Cre07.g333150.t1.2 None DBV=JGI5.5 OS=Chlamydomonas reinhardtii SV=2 TOU=Cre	VPL2			Chloroplast	21	21	323.31		0.144408	0.376569	0.71712	1.29825	0.937162		0.643133	0.966967	0.22744	1.95473	0.648486	+	3.75948	8.81611	0.000173988	450.727	0.036	+	3.21855	4.63218	0.000604575	24.7985	0.0135	+	2.9418	8.43954	0.0011434	347.18	0	+	2.02441	4.25561	0.00945344	19.1014	0.0142222	+	3.3396	7.84914	0.000457509	230.583
Cre07.g352350.t1.2	Cre07.g352350.t1.2 None DBV=JGI5.5 OS=Chlamydomonas reinhardtii SV=2 TOU=Cre		AT1G50250.1		Mitochondrion	27	27	266.57	+	3.70246	5.75115	0.000198399	53.8603	0	+	2.40475	4.91751	0.00393777	30.2216	0.0127059	+	3.4189	5.43192	0.000381154	43.1689	0.012	+	2.36502	3.77932	0.00431499	13.7306	0.0434286		0.483188	-0.319235	0.328709	0.801495	0.76275		1.74026	-1.97183	0.0181861	0.254929	0.0687059		0.274477	0.514403	0.531524	1.4284
Cre07.g356350.t1.1	Cre07.g356350.t1.1 1-deoxy-D-xylulose 5-phosphate synthase, chloroplast precursor ALS=DXS1 DBV=JGI5.5 GN=DXS1 OS=Chlamydomonas reinhardtii SV=1 TOU=Cre	DXS1	AT4G15560.1	1-deoxy-D-xylulose 5-phosphate synthase	Chloroplast	14	14	222.2		2.32839	2.48297	0.00469472	5.59047	0.0702857		1.38824	1.37802	0.0409035	2.59911	0.381592	+	2.38924	2.95501	0.00408094	7.75437	0.0225		1.55521	2.61369	0.0278477	6.12067	0.212		0.332128	0.472039	0.465449	1.38707	0.681565		0.0541391	0.13072	0.882797	1.09484	0.951608		1.22229	1.57699	0.0599391	2.98347
Cre08.g358562.t1.1	Cre08.g358562.t1.1 Chaperonin 20 ALS=CPN20 DBV=JGI5.5 GN=CPN20 OS=Chlamydomonas reinhardtii SV=1 TOU=Cre	CPN20	AT5G20720.1	Chaperone	Chloroplast	4	4	24.405	+	3.51103	3.97519	0.000308297	15.7272	0		0.965806	2.7776	0.108192	6.85711	0.263333	+	2.69305	2.68821	0.00202745	6.44513	0.0288485		1.15737	2.26236	0.0696033	4.79776	0.402424		1.5403	-1.28699	0.0288204	0.409805	0.0645333		0.863038	-1.71283	0.137076	0.305061	0.159231		0.0219535	-0.0893958	0.950707	0.939916
Cre08.g364800.t1.2	Cre08.g364800.t1.2 None DBV=JGI5.5 OS=Chlamydomonas reinhardtii SV=2 TOU=Cre		AT1G74260.1	Phosphoribosylformylglycinamidine synthase, Purin synthase	Chloroplast	2	2	11.531	+	2.50688	-4.54579	0.00311258	0.0428135	0	+	2.55628	-5.73231	0.00277792	0.0188106	0.0103333	+	2.83821	-5.44293	0.00145141	0.0229887	0.0156923	+	2.24665	-4.77393	0.00566696	0.0365514	0.0372308		1.77547	-0.89714	0.0167699	0.53695	0.169333		0.144115	-0.228139	0.717604	0.853735	0.906261		0.202524	0.289381	0.627301	1.22212
Cre09.g386735.t1.1	Cre09.g386735.t1.1 Dihydrolipoamide acetyltransferase ALS=DLA1 DBV=JGI5.5 GN=DLA1 OS=Chlamydomonas reinhardtii SV=1 TOU=Cre	DLA1	AT1G54220.2		Mitochondrion	22	22	323.31		1.8183	3.83524	0.015195	14.2732	0.0541538	+	2.24962	6.48034	0.00562834	89.2846	0.0166154		0.115118	0.385315	0.767153	1.30614	0.921877	+	3.32972	5.8743	0.000468037	58.6598	0.027	+	1.16024	-3.44993	0.0691449	0.0915098	0.0110476		1.0778	2.03905	0.0835988	4.10975	0.0841739	+	1.73949	-6.09502	0.0182184	0.0146291
Cre10.g434750.t1.2	Cre10.g434750.t1.2 Acetohydroxy acid isomeroreductase ALS=AAI1 DBV=JGI5.5 GN=AAI1 OS=Chlamydomonas reinhardtii SV=2 TOU=Cre	AAI1	AT3G58610.1	Acetohydroxy acid isomeroreductase, amino acid synthesis	Chloroplast	6	6	38.017		0.165482	0.711445	0.683153	1.63744	0.905859		0.443917	-0.590564	0.359818	0.664083	0.798765	+	3.64838	3.51072	0.000224709	11.3981	0.0140952		0.18524	0.502828	0.65277	1.41699	1	+	0.800654	2.79928	0.158251	6.96093	0.0272593		0.03724	-0.208617	0.917825	0.865366	0.97064	+	2.73025	4.10129	0.00186102	17.1637
Cre10.g444700.t1.1	Cre10.g444700.t1.1 Starch Branching Enzyme ALS=SBE3 DBV=JGI5.5 GN=SBE3 OS=Chlamydomonas reinhardtii SV=1 TOU=Cre	SBE3	AT5G03650.1	Starch metabolism	Chloroplast	7	7	67.065	+	2.65303	3.35572	0.00222316	10.237	0.0112727		2.24341	3.21183	0.00570939	9.26525	0.0762857		0.417092	1.32033	0.382744	2.49723	0.689756		0.210023	0.648903	0.616562	1.56798	1		0.679899	-2.03538	0.208978	0.243944	0.0962424		1.04979	-2.70681	0.0891682	0.153168	0.0702		0.603048	-1.8915	0.249432	0.269527
Cre10.g446500.t1.1	Cre10.g446500.t1.1 None DBV=JGI5.5 OS=Chlamydomonas reinhardtii SV=1 TOU=Cre	OXR4	AT1G32520.1	Oxidation resistance	Chloroplast	12	12	146.65	+	4.68389	6.98109	2.07067e-05	126.333	0	+	2.65084	6.30453	0.0022344	79.041	0.0112727	+	3.96497	6.46337	0.0001084	88.2406	0.018	+	3.20867	5.20376	0.000618486	36.8543	0.0154286		0.718301	-0.517727	0.191293	0.698471	0.550091		1.73775	-1.77733	0.0182915	0.291723	0.0668571		0.0601801	0.158832	0.870602	1.11638
Cre11.g467400.t1.2	Cre11.g467400.t1.2 None DBV=JGI5.5 OS=Chlamydomonas reinhardtii SV=2 TOU=Cre				Chloroplast	10	10	302.94	+	4.44174	4.9061	3.61626e-05	29.9836	0	+	3.11867	3.7589	0.000760904	13.5376	0.0173333	+	2.83583	4.59014	0.00145939	24.0863	0.0197333	+	3.2958	5.1756	0.000506058	36.1419	0.018		0.218788	-0.315966	0.604244	0.803313	0.792549		0.222455	0.269499	0.599163	1.20539	0.881511		0.568813	0.831241	0.26989	1.77922
Cre11.g467575.t2.1;Cre11.g467575.t1.1	Cre11.g467575.t2.1 None DBV=JGI5.5 OS=Chlamydomonas reinhardtii SV=1 TOU=Cre;Cre11.g467575.t1.1 None DBV=JGI5.5 OS=Chlamydomonas reinhardtii SV=1 TOU=Cre		AT5G15450.1;AT5G15450.1		Mitochondrion	6	5	29.517	+	5.67322	-7.69969	2.12217e-06	0.00481019	0		1.29683	-4.7026	0.0504859	0.038404	0.124606	+	4.35108	-12.0205	4.45574e-05	0.000240696	0		0.584494	-4.56918	0.260319	0.042125	0.501167	+	2.62296	-4.32084	0.00238254	0.0500377	0.0108		0.376597	3.13051	0.420149	8.75744	0.282194	+	1.81334	-7.31793	0.0153695	0.00626734
Cre11.g468050.t1.2	Cre11.g468050.t1.2 None DBV=JGI5.5 OS=Chlamydomonas reinhardtii SV=2 TOU=Cre	VIPP2	AT1G65260.1		Chloroplast.Stroma	30	30	323.31		0.277393	-0.240068	0.527967	0.846705	0.933047		0.179485	-0.145697	0.661477	0.903943	0.940228		0.694074	-0.516415	0.202267	0.699107	0.800361	+	4.66698	9.30622	2.15288e-05	633.069	0		0.415818	-0.276347	0.383868	0.825679	0.803673	+	4.91597	9.54629	1.21347e-05	747.687	0		0.728467	-0.370718	0.186867	0.773397
Cre11.g469150.t1.2	Cre11.g469150.t1.2 None DBV=JGI5.5 OS=Chlamydomonas reinhardtii SV=2 TOU=Cre				Chloroplast	6	6	150.57	+	2.57	4.11485	0.00269153	17.3258	0		1.58484	3.9355	0.0260112	15.3004	0.112129	+	3.04865	5.5252	0.000894026	46.0523	0.0185455		1.91237	3.92339	0.0122357	15.1725	0.0684444		0.890365	1.41035	0.128717	2.65802	0.106353		0.0677411	-0.191462	0.855577	0.875718	0.983319		0.587473	1.5897	0.25854	3.00987
Cre12.g483700.t2.1;Cre12.g483700.t1.2	Cre12.g483700.t2.1 Chloroplast-targeted RNA-binding protein DBV=JGI5.5 OS=Chlamydomonas reinhardtii SV=1 TOU=Cre;Cre12.g483700.t1.2 Chloroplast-targeted RNA-binding protein DBV=JGI5.5 OS=Chlamydomonas reinhardtii SV=2 TOU=Cre	RBP40	AT5G44785.2;AT5G44785.2	RNA binding	Chloroplast	30	30	323.31	+	4.72031	8.17902	1.9041e-05	289.821	0	+	2.11517	7.02814	0.00767061	130.521	0.0154286	+	3.77482	6.94532	0.00016795	123.239	0.0216	+	3.55337	5.0887	0.00027966	34.0292	0.0216		1.4292	-1.2337	0.037222	0.425225	0.0845	+	3.37465	-3.09031	0.000422036	0.117415	0.0213333		0.0192783	-0.0828239	0.956581	0.944208
Cre12.g497350.t1.1	Cre12.g497350.t1.1 None DBV=JGI5.5 OS=Chlamydomonas reinhardtii SV=1 TOU=Cre		AT3G04260.1		Cytosol	45	45	323.31	+	4.33055	9.18331	4.67143e-05	581.369	0	+	4.09871	8.87739	7.96691e-05	470.285	0	+	3.95124	8.23393	0.000111882	301.065	0.027		1.08992	3.41886	0.081298	10.695	0.253846		1.50893	-0.949381	0.0309792	0.517855	0.159086	+	1.83341	-5.76445	0.0146754	0.0183962	0.0182857		0.801181	-0.643463	0.158059	0.640174
Cre12.g512300.t1.2	Cre12.g512300.t1.2 None DBV=JGI5.5 OS=Chlamydomonas reinhardtii SV=2 TOU=Cre	LOX	AT1G55020.1		Mitochondrion	12	12	184.39		2.02761	1.77544	0.00938404	3.42342	0.179547		1.67065	1.16379	0.0213476	2.24045	0.421078	+	2.87985	4.09723	0.00131871	17.1155	0.0134545		0.589253	1.82409	0.257482	3.54084	0.682112	+	2.03116	2.3218	0.00930765	4.99956	0.0116		0.0116692	0.0486547	0.973488	1.0343	0.971925	+	2.54937	2.93344	0.00282247	7.6393
Cre12.g514850.t1.2	Cre12.g514850.t1.2 Heat shock protein 90C ALS=HSP90C DBV=JGI5.5 GN=HSP90C OS=Chlamydomonas reinhardtii SV=2 TOU=Cre	HSP90C	AT2G04030.1	Chaperone	Chloroplast.Stroma	48	47	323.31	+	2.76786	3.7545	0.00170663	13.4964	0		2.59603	3.34907	0.00253495	10.1899	0.0648333	+	3.26231	3.95178	0.000546626	15.4741	0.0174118		2.49245	2.71962	0.00321773	6.58699	0.0826		0.209375	0.197287	0.617483	1.14654	0.856538		1.19836	-1.03488	0.0633344	0.488056	0.294519		0.773876	0.602717	0.168315	1.51857
Cre12.g519100.t1.2	Cre12.g519100.t1.2 None DBV=JGI5.5 OS=Chlamydomonas reinhardtii SV=2 TOU=Cre	ACC1	AT2G38040.2	Acetyl-CoA carboxylase	Chloroplast	7	7	54.022		0.553329	1.04722	0.279686	2.06654	0.613071		1.73023	2.08338	0.018611	4.23799	0.222043	+	3.68277	3.51695	0.000207601	11.4474	0.0155789		1.54946	2.09474	0.0282189	4.27149	0.320148	+	1.40211	2.46972	0.0396178	5.53936	0.0105455		0.454285	1.04752	0.35133	2.06697	0.479657		1.29984	1.43356	0.0501372	2.70112
Cre12.g533351.t1.1	Cre12.g533351.t1.1 None DBV=JGI5.5 OS=Chlamydomonas reinhardtii SV=1 TOU=Cre		AT1G74310.1		Chloroplast	58	57	323.31	+	6.29953	7.02052	5.0173e-07	129.834	0	+	4.38127	8.83032	4.15652e-05	455.188	0		1.04603	-0.425992	0.0899435	0.744327	0.823566		0.0503899	0.149591	0.890451	1.10925	0.992448	+	5.62003	-7.44651	2.39867e-06	0.00573294	0	+	2.5986	-6.87093	0.00252	0.00854366	0	+	4.37972	-9.25631	4.17138e-05	0.00163521
Cre12.g552200.t1.2	Cre12.g552200.t1.2 Starch phosphorylase DBV=JGI5.5 OS=Chlamydomonas reinhardtii SV=2 TOU=Cre		AT3G46970.1	Starch metabolism	Chloroplast	5	5	32.87		0.870206	2.08007	0.134832	4.22828	0.299325		0.0731863	-0.140456	0.844916	0.907232	0.946661	+	3.95959	3.19526	0.000109751	9.15944	0.0123333		0.309322	0.642031	0.490544	1.56052	0.974838		0.419836	1.11519	0.380333	2.16624	0.373905		0.441581	-1.43804	0.361759	0.369068	0.400118	+	2.04079	3.33572	0.00910353	10.0961
Cre13.g561850.t1.1	Cre13.g561850.t1.1 None DBV=JGI5.5 OS=Chlamydomonas reinhardtii SV=1 TOU=Cre	FRK2	AT1G06030.1	Fructokinase	Chloroplast	13	13	323.31		1.84025	-0.800212	0.0144461	0.574265	0.564691	+	2.55872	-6.93874	0.00276236	0.00815138	0.0155	+	4.7585	-4.96408	1.74381e-05	0.0320378	0.0135		1.58714	-0.700706	0.0258738	0.615271	0.855549	+	4.31639	-4.16387	4.82625e-05	0.0557892	0.018		0.1709	0.0995061	0.674683	1.07141	0.964		0.866326	1.97466	0.136042	3.93036
Cre13.g573400.t1.2	Cre13.g573400.t1.2 None DBV=JGI5.5 OS=Chlamydomonas reinhardtii SV=2 TOU=Cre				Chloroplast	3	3	35.725		1.12196	-4.20837	0.0755162	0.0540947	0.115179		0.935975	-2.45639	0.115884	0.182202	0.302158		0.32922	-1.6074	0.468576	0.328189	0.713068	+	3.08992	-4.79098	0.00081298	0.036122	0.012		0.421657	2.60097	0.378742	6.06694	0.167676		0.119463	-0.582606	0.759516	0.667756	0.858364		0.135899	0.848991	0.731309	1.80124
Cre13.g583550.t1.2	Cre13.g583550.t1.2 Vesicle inducing protein in plastids 1 ALS=VIP1 DBV=JGI5.5 GN=VIP1 OS=Chlamydomonas reinhardtii SV=2 TOU=Cre	VIPP1	AT1G65260.1		Chloroplast	44	44	323.31		1.63372	3.03783	0.0232423	8.21255	0.0917778		1.13089	-1.10982	0.0739793	0.463352	0.50094	+	5.5242	10.8109	2.99089e-06	1796.41	0	+	3.08435	3.90865	0.000823474	15.0183	0.0214545	+	3.15929	7.77304	0.000692963	218.735	0		0.42125	0.870814	0.379097	1.82869	0.559222	+	5.09603	11.9207	8.01623e-06	3876.93
Cre13.g607900.t1.1	Cre13.g607900.t1.1 None DBV=JGI5.5 OS=Chlamydomonas reinhardtii SV=1 TOU=Cre		AT2G38780.1		Mitochondrion	17	17	161.55	+	3.82431	3.71208	0.000149861	13.1053	0		0.0617035	-0.0879377	0.867554	0.940867	0.963135		0.0553644	0.157767	0.88031	1.11556	0.9648		0.639079	1.33625	0.229573	2.52494	0.759019	+	1.68297	-3.55431	0.0207506	0.0851228	0.006		1.21555	-2.37583	0.0608765	0.192665	0.0738947		0.0830698	0.245705	0.825905	1.18567
Cre16.g683050.t1.1	Cre16.g683050.t1.1 RNase J-like protein ALS=RNJ1 DBV=JGI5.5 GN=RNJ1 OS=Chlamydomonas reinhardtii SV=1 TOU=Cre	RNJ1	AT5G63420.1	RNaseJ	Chloroplast	4	4	25.574	+	3.18874	2.96358	0.00064753	7.80057	0.0118095		1.0075	1.35369	0.0982879	2.55565	0.458215		0.745299	0.992602	0.179763	1.98977	0.643444		1.0826	0.620434	0.0826799	1.53734	0.912218	+	1.37525	-1.97098	0.0421454	0.25508	0.0136	+	2.44268	-2.34315	0.00360844	0.19708	0.021		0.155996	-0.361086	0.698239	0.778578
Cre16.g696000.t1.2	Cre16.g696000.t1.2 None DBV=JGI5.5 OS=Chlamydomonas reinhardtii SV=2 TOU=Cre		AT1G31070.2		Secretory pathway	50	50	323.31		1.83147	3.37672	0.0147411	10.3871	0.0541333	+	2.63263	6.61529	0.00233008	98.0394	0.0137778		0.391804	1.32786	0.405692	2.5103	0.705953		0.116136	0.314936	0.765357	1.24396	0.986157		0.803089	-2.04886	0.157366	0.241675	0.0667586	+	2.2537	-3.06179	0.00557571	0.119759	0.0128	+	1.83902	-5.28743	0.0144871	0.025605
Cre17.g734300.t2.1;Cre17.g734300.t1.1	Cre17.g734300.t2.1 None DBV=JGI5.5 OS=Chlamydomonas reinhardtii SV=1 TOU=Cre;Cre17.g734300.t1.1 None DBV=JGI5.5 OS=Chlamydomonas reinhardtii SV=1 TOU=Cre		AT3G16620.1;AT3G16620.1		Mitochondrion	22	22	323.31	+	2.34431	3.64365	0.00452574	12.4982	0.0107826	+	2.94613	5.51985	0.00113206	45.8818	0.0124		0.245974	-0.76247	0.567579	0.589486	0.839457		0.924931	-1.91655	0.118869	0.264887	0.539692	+	1.7128	-4.40612	0.0193731	0.0471656	0.00771429	+	2.47625	-5.5602	0.00334003	0.021194	0	+	2.22201	-6.28232	0.00599777	0.0128479
Cre17.g739752.t1.1	Cre17.g739752.t1.1 None DBV=JGI5.5 OS=Chlamydomonas reinhardtii SV=1 TOU=Cre		AT4G23940.1		Chloroplast;Mitochondrion	12	12	124.04		1.96578	3.32706	0.0108198	10.0356	0.0521481		1.30635	2.696	0.0493912	6.48003	0.211304	+	2.29747	3.62483	0.00504115	12.3362	0.0102069		0.666519	1.38183	0.215517	2.60599	0.760165		0.315337	0.297765	0.483797	1.22924	0.7876		1.16952	-1.94523	0.0676831	0.259673	0.088		0.56238	0.928825	0.273918	1.90372
Cre24.g755347.t1.1	Cre24.g755347.t1.1 DEAH-box RNA helicase DBV=JGI5.5 OS=Chlamydomonas reinhardtii SV=1 TOU=Cre		AT5G13010.1		Cytosol	12	12	148.69		0.612236	1.20249	0.24421	2.30137	0.596986	+	2.23612	4.96062	0.00580604	31.1383	0.0221053		0.170266	0.415233	0.675669	1.33351	0.885311		0.0356267	0.0750655	0.921241	1.05341	1		0.415551	-0.78726	0.384104	0.579444	0.486512		0.948846	-1.12743	0.1125	0.45773	0.277931	+	2.22546	-4.54539	0.00595032	0.0428254
Cre36.g759747.t1.1	Cre36.g759747.t1.1 None DBV=JGI5.5 OS=Chlamydomonas reinhardtii SV=1 TOU=Cre				Secretory pathway	2	2	27.505	+	2.02203	-3.65162	0.00950539	0.0795706	0.04272		1.21229	-2.18052	0.0613352	0.220596	0.260776		0.348826	0.363701	0.447893	1.28672	0.876706		0.513817	-1.73105	0.306325	0.301233	0.749553	+	2.15442	4.01532	0.00700777	16.1708	0.00830769		0.521753	1.92057	0.300779	3.78573	0.287857	+	1.39384	2.54422	0.0403794	5.83293
mCherry	mCherry	mCherry				27	27	323.31	+	4.36984	8.51049	4.26737e-05	364.681	0	+	4.44487	8.3364	3.59029e-05	323.226	0		0.0950381	-0.153922	0.803456	0.898804	0.963915		0.223204	0.488898	0.598131	1.40337	1	+	4.01159	-8.66441	9.73666e-05	0.00246464	0	+	3.1762	-8.02159	0.0006665	0.00384823	0	+	4.04515	-8.49033	9.0126e-05	0.00278071
TurboID-only	TurboID-only	TurboID-only				20	20	323.31	+	3.19148	5.19502	0.000643458	36.6317	0	+	3.00651	4.34647	0.000985122	20.3431	0.0144	+	3.06433	6.10106	0.000862323	68.6439	0.0108		2.0441	4.0699	0.00903441	16.7943	0.05075		0.816511	0.906045	0.152577	1.8739	0.2878		0.700597	-1.12512	0.199252	0.458464	0.339515	+	1.6736	1.7546	0.0212031	3.37433
Cre04.g224400.t1.1	Cre04.g224400.t1.1 None DBV=JGI5.5 OS=Chlamydomonas reinhardtii SV=1 TOU=Cre		AT1G15210.1		Mitochondrion	1	1	7.8605		0.590761	-0.637393	0.25659	0.642874	0.783096		0.645376	1.70411	0.226268	3.25828	0.488167	+	2.59998	2.95536	0.002512	7.75625	0.0208		0.0846918	-0.143837	0.822826	0.905109	0.987876	+	4.14317	3.59276	7.19167e-05	12.065	0.0154286		0.458797	0.493556	0.347699	1.40791	0.7092		0.490467	1.25126	0.323246	2.38049
[truncated: 19 more columns]

## Sheet: VIPP1 significants only
									Enriched in VIPP1TID vs. mCherryTID
									T-test: FDR=0.05;S0=1
									N=21/7						N=27/15
									CL (Figure xxx ❸)						H2O2 (Figure xxx ❸)
Majority protein IDs	Fasta header	Name	Best hit Arabidopsis	Category	Localization	Peptides	Unique peptides	Score	significant	-log10 p-value	log2 fold-change	p-value	fold-change	q-value	significant	-log10 p-value	log2 fold-change	p-value	fold-change	q-value
Cre03.g149250.t1.2	Cre03.g149250.t1.2 None DBV=JGI5.5 OS=Chlamydomonas reinhardtii SV=2 TOU=Cre	VPL1/ICL2	AT2G43180.1	Isocitrate lyase	Chloroplast	10	10	94.961	+	2.59729	4.85774	0.00252761	28.9953	0	+	2.66904	5.13732	0.00214269	35.1956	0.00675
Cre04.g220200.t3.1;Cre04.g220200.t1.2;Cre04.g220200.t2.1	Cre04.g220200.t3.1 None DBV=JGI5.5 OS=Chlamydomonas reinhardtii SV=1 TOU=Cre;Cre04.g220200.t1.2 None DBV=JGI5.5 OS=Chlamydomonas reinhardtii SV=2 TOU=Cre;Cre04.g220200.t2.1 None DBV=JGI5.5 OS=Chlamydomonas reinhardtii SV=1 TOU=Cre	KEA1	AT4G00630.1;AT4G00630.1;AT4G00630.1	K transport	Chloroplast	14	14	323.31	+	2.17166	2.41434	0.00673504	5.33076	0.0036	+	2.07144	2.82263	0.00848311	7.07451	0.00632738
Cre05.g247450.t1.2	Cre05.g247450.t1.2 Putative rhodanese-like protein ALS=CGL56 DBV=JGI5.5 GN=CGL56 OS=Chlamydomonas reinhardtii SV=2 TOU=Cre	RDP5/CGL56	AT3G59780.1		Chloroplast	19	19	269.14							+	1.74677	3.75233	0.0179155	13.4761	0.00483334
Cre06.g259100.t1.1	Cre06.g259100.t1.1 None DBV=JGI5.5 OS=Chlamydomonas reinhardtii SV=1 TOU=Cre	unknown			Chloroplast	15	15	106.08	+	1.69624	2.63665	0.0201261	6.21886	0.00985715
Cre06.g269050.t1.2	Cre06.g269050.t1.2 None DBV=JGI5.5 OS=Chlamydomonas reinhardtii SV=2 TOU=Cre	TIC62	AT3G18890.1		Chloroplast	59	59	323.31	+	1.77158	2.3065	0.016921	4.94682	0.0266154	+	2.50144	1.64091	0.00315181	3.11864	0.0429472
Cre07.g325736.t1.1	Cre07.g325736.t1.1 None DBV=JGI5.5 OS=Chlamydomonas reinhardtii SV=1 TOU=Cre	PAP	AT5G19940.1		Chloroplast	34	34	323.31	+	1.7353	2.0729	0.018395	4.20733	0.0294022	+	3.59454	2.18623	0.000254369	4.55115	0.0050435
Cre07.g333150.t1.2	Cre07.g333150.t1.2 None DBV=JGI5.5 OS=Chlamydomonas reinhardtii SV=2 TOU=Cre	VPL2			Chloroplast	21	21	323.31	+	3.79815	8.13363	0.000159166	280.846	0	+	3.1407	8.14434	0.000723269	282.938	0
Cre10.g434750.t1.2	Cre10.g434750.t1.2 Acetohydroxy acid isomeroreductase ALS=AAI1 DBV=JGI5.5 GN=AAI1 OS=Chlamydomonas reinhardtii SV=2 TOU=Cre	AAI1	AT3G58610.1	Acetohydroxy acid isomeroreductase, amino acid synthesis	Chloroplast	6	6	38.017							+	1.76545	3.45029	0.0171612	10.9305	0.0136297
Cre12.g512300.t1.2	Cre12.g512300.t1.2 None DBV=JGI5.5 OS=Chlamydomonas reinhardtii SV=2 TOU=Cre	LOX	AT1G55020.1		Mitochondrion	12	12	184.39	+	1.35022	3.1833	0.0446457	9.08379	0.0092171	+	2.29026	2.62762	0.00512549	6.18006	0.00906316
Cre12.g519100.t1.2	Cre12.g519100.t1.2 None DBV=JGI5.5 OS=Chlamydomonas reinhardtii SV=2 TOU=Cre	ACC1	AT2G38040.2	Acetyl-CoA carboxylase	Chloroplast	7	7	54.022							+	1.35098	1.95164	0.0445682	3.86814	0.0452728
Cre13.g583550.t1.2	Cre13.g583550.t1.2 Vesicle inducing protein in plastids 1 ALS=VIP1 DBV=JGI5.5 GN=VIP1 OS=Chlamydomonas reinhardtii SV=2 TOU=Cre	VIPP1	AT1G65260.1		Chloroplast	44	44	323.31	+	3.73631	11.5169	0.000183523	2930.44	0	+	4.12766	9.84687	7.45315e-05	920.88	0
TurboID-only	TurboID-only	TurboID-only				20	20	323.31	+	3.15123	3.19759	0.000705944	9.17422	0

## Sheet: VIPP2 significants only
									Enriched in VIPP1TID vs. mCherryTID
									T-test: FDR=0.05;S0=1
									N=21/7						N=27/15
									CL (Figure xxx ❸)						H2O2 (Figure xxx ❸)
Majority protein IDs	Fasta header	Name	Best hit Arabidopsis	Category	Localization	Peptides	Unique peptides	Score	significant	-log10 p-value	log2 fold-change	p-value	fold-change	q-value	significant	-log10 p-value	log2 fold-change	p-value	fold-change	q-value
Cre01.g049600.t1.2	Cre01.g049600.t1.2 Expressed protein similar to ATP synthase I ALS=CGLD22 DBV=JGI5.5 GN=CGLD22 OS=Chlamydomonas reinhardtii SV=2 TOU=Cre	CGLD22/CGL160	AT2G31040.1	ATPase assembly	Chloroplast	5	5	37.918	+	2.08475	2.97913	0.00822707	7.88511	0.00753793	+	2.4763	3.02489	0.00333964	8.13919	0.0175384
Cre05.g247450.t1.2	Cre05.g247450.t1.2 Putative rhodanese-like protein ALS=CGL56 DBV=JGI5.5 GN=CGL56 OS=Chlamydomonas reinhardtii SV=2 TOU=Cre	RDP5/CGL56	AT3G59780.1		Chloroplast	19	19	269.14	+	1.13472	3.80802	0.0733289	14.0065	0.0435833	+	1.599	4.72208	0.0251768	26.3929	0.0161
Cre06.g269050.t1.2	Cre06.g269050.t1.2 None DBV=JGI5.5 OS=Chlamydomonas reinhardtii SV=2 TOU=Cre	TIC62	AT3G18890.1		Chloroplast	59	59	323.31	+	1.5787	2.25131	0.0263818	4.76115	0.0346275
Cre07.g325736.t1.1	Cre07.g325736.t1.1 None DBV=JGI5.5 OS=Chlamydomonas reinhardtii SV=1 TOU=Cre	PAP	AT5G19940.1		Chloroplast	34	34	323.31	+	1.68035	1.98524	0.0208761	3.95927	0.04048
Cre07.g333150.t1.2	Cre07.g333150.t1.2 None DBV=JGI5.5 OS=Chlamydomonas reinhardtii SV=2 TOU=Cre	VPL2			Chloroplast	21	21	323.31	+	3.45922	4.28554	0.00034736	19.5019	0	+	2.2424	3.96041	0.00572275	15.5669	0.0107111
Cre07.g340200.t1.1	Cre07.g340200.t1.1 Thylakoid transmembrane protein involved in cyclic electron flow ALS=TEF3 DBV=JGI5.5 GN=TEF3 OS=Chlamydomonas reinhardtii SV=1 TOU=Cre	TEF3/PGLR1	AT4G11960.1		Chloroplast	5	5	142.5	+	1.50001	2.61038	0.0316224	6.10665	0.033715
Cre11.g468050.t1.2	Cre11.g468050.t1.2 None DBV=JGI5.5 OS=Chlamydomonas reinhardtii SV=2 TOU=Cre	VIPP2	AT1G65260.1		Chloroplast.Stroma	30	30	323.31	+	4.55685	10.3644	2.77431e-05	1318.29	0	+	5.0024	9.49911	9.94478e-06	723.628	0
Cre13.g583550.t1.2	Cre13.g583550.t1.2 Vesicle inducing protein in plastids 1 ALS=VIP1 DBV=JGI5.5 GN=VIP1 OS=Chlamydomonas reinhardtii SV=2 TOU=Cre	VIPP1	AT1G65260.1		Chloroplast	44	44	323.31	+	1.94309	3.92765	0.0114001	15.2173	0.00415384
