# Supplementary material for: TurboID reveals the proxiomes of Chlamydomonas proteins involved in thylakoid biogenesis and stress response
Source: Plant Physiol. 2023 Jun 13;193(3):1772–96. doi: 10.1093/plphys/kiad335 (PMC10602608; doi:10.1093/plphys/kiad335)
Supplement: kiad335_Supplementary_Data [file kiad335_supplementary_data.zip › Supplemental Data Set S3.xlsx]

## Sheet: MaxQuant
Protein IDs	Majority protein IDs	Peptide counts (all)	Peptide counts (razor+unique)	Peptide counts (unique)	Fasta headers	Number of proteins	Peptides	Razor + unique peptides	Unique peptides	Peptides Cher13cl1	Peptides Cher13cl2	Peptides Cher13cl3	Peptides Cher13H2O21	Peptides Cher13H2O22	Peptides Cher13H2O23	Peptides Cher44cl1	Peptides Cher44cl2	Peptides Cher44cl3	Peptides Cher44H2O21	Peptides Cher44H2O22	Peptides Cher44H2O23	Peptides uvcl1	Peptides uvcl2	Peptides uvcl3	Peptides uvH2O21	Peptides uvH2O22	Peptides uvH2O23	Peptides V1TIDcl1	Peptides V1TIDcl2	Peptides V1TIDcl3	Peptides V1TIDH2O21	Peptides V1TIDH2O22	Peptides V1TIDH2O23	Peptides V2TIDcl1	Peptides V2TIDcl2	Peptides V2TIDcl3	Peptides V2TIDH2O21	Peptides V2TIDH2O22	Peptides V2TIDH2O23	Razor + unique peptides Cher13cl1	Razor + unique peptides Cher13cl2	Razor + unique peptides Cher13cl3	Razor + unique peptides Cher13H2O21	Razor + unique peptides Cher13H2O22	Razor + unique peptides Cher13H2O23	Razor + unique peptides Cher44cl1	Razor + unique peptides Cher44cl2	Razor + unique peptides Cher44cl3	Razor + unique peptides Cher44H2O21
CON__ENSEMBL:ENSBTAP00000038253	CON__ENSEMBL:ENSBTAP00000038253	18	1	1		1	18	1	1	8	12	11	10	11	13	10	12	12	5	12	9	5	11	13	13	11	12	11	11	10	11	12	11	12	9	10	11	11	12	0	0	0	0	0	1	0	0	0	0
CON__O43790;CON__Q6NT21;CON__P78385;CON__Q14533;CON__Q61726;CON__P78386	CON__O43790;CON__Q6NT21;CON__P78385;CON__Q14533;CON__Q61726;CON__P78386	5;5;5;5;3;3	4;4;4;4;2;2	4;4;4;4;2;2	;;;;;	6	5	4	4	1	1	1	1	2	1	1	1	1	0	1	1	0	1	1	1	1	3	1	3	1	1	1	1	1	1	1	1	1	1	0	0	0	0	1	0	0	0	0	0
CON__P00761	CON__P00761	4	4	4		1	4	4	4	3	3	3	3	3	3	3	3	3	4	3	3	3	4	3	3	3	3	3	4	3	3	3	3	3	3	3	3	3	3	3	3	3	3	3	3	3	3	3	4
CON__P01966	CON__P01966	2	2	2		1	2	2	2	2	0	0	0	1	1	2	1	1	2	1	1	0	1	0	2	1	2	2	1	0	1	1	2	2	1	0	2	2	1	2	0	0	0	1	1	2	1	1	2
CON__P02070;CON__Q3SX09	CON__P02070;CON__Q3SX09	3;2	3;2	3;2	;	2	3	3	3	2	0	0	0	1	1	1	1	1	2	1	0	1	1	1	1	1	1	1	0	1	0	2	2	1	0	0	2	1	2	2	0	0	0	1	1	1	1	1	2
CON__P02533;CON__Q61782;CON__Q9D312;CON__P05784;CON__Q8N1A0;CON__A2A5Y0;CON__Q92764;CON__Q14532;CON__A2AB72;CON__O76015;CON__O76013;CON__Q7Z3Y9;CON__O76014;CON__REFSEQ:XP_986630	CON__P02533	58;7;4;2;1;1;1;1;1;1;1;1;1;1	58;7;4;2;1;1;1;1;1;1;1;1;1;1	16;2;0;0;0;0;0;0;0;0;0;0;0;0		14	58	58	16	17	31	24	15	28	25	18	36	20	9	25	15	7	27	18	25	31	44	48	27	22	18	28	31	18	9	13	30	27	25	17	31	24	15	28	25	18	36	20	9
CON__P02538;CON__Q8VED5;CON__H-INV:HIT000292931;CON__REFSEQ:XP_932229;Cre10.g418250.t1.2	CON__P02538	67;14;2;1;1	64;11;1;1;1	4;0;0;0;0		5	67	64	4	21	35	26	24	27	27	30	37	22	11	26	20	10	22	16	41	22	50	51	27	23	22	36	28	24	13	16	28	27	35	20	33	25	23	26	26	29	36	21	11
CON__P02662	CON__P02662	15	15	15		1	15	15	15	6	7	6	8	6	6	6	5	4	3	5	5	4	13	5	4	5	10	4	5	5	6	6	6	5	4	10	6	7	6	6	7	6	8	6	6	6	5	4	3
CON__P02663	CON__P02663	12	12	12		1	12	12	12	3	4	5	5	3	4	3	4	6	1	4	4	0	8	0	3	2	6	1	3	4	3	6	4	4	4	5	2	5	7	3	4	5	5	3	4	3	4	6	1
CON__P02666	CON__P02666	8	8	8		1	8	8	8	2	1	6	4	2	4	3	1	5	0	2	3	1	6	3	2	4	5	2	1	0	3	3	5	4	2	5	3	3	2	2	1	6	4	2	4	3	1	5	0
CON__P02668	CON__P02668	2	2	2		1	2	2	2	0	0	0	0	0	0	0	0	0	0	0	0	0	2	0	0	0	1	0	0	0	0	2	0	0	1	0	0	0	0	0	0	0	0	0	0	0	0	0	0
CON__P02754	CON__P02754	11	11	11		1	11	11	11	2	1	4	4	2	4	2	2	6	2	2	3	1	5	4	1	1	11	1	2	3	3	4	2	3	3	7	2	6	3	2	1	4	4	2	4	2	2	6	2
CON__P02768-1	CON__P02768-1	24	24	20		1	24	24	20	11	17	10	8	12	14	12	9	12	14	17	13	10	19	16	11	14	22	10	16	17	16	16	14	19	10	13	10	21	15	11	17	10	8	12	14	12	9	12	14
CON__P02769	CON__P02769	16	12	12		1	16	12	12	4	6	9	6	6	7	4	4	5	2	4	7	2	4	10	5	4	12	3	3	8	4	4	8	4	3	6	5	8	8	2	2	6	3	2	3	2	2	3	0
CON__P04259	CON__P04259	62	3	3		1	62	3	3	17	34	21	21	24	26	28	36	20	8	25	18	8	19	15	41	23	47	48	27	24	20	34	26	23	12	14	28	25	33	1	2	1	2	2	3	3	1	2	1
CON__P04264;CON__H-INV:HIT000016045;REV__Cre10.g447800.t1.2	CON__P04264	76;3;1	76;3;1	55;0;0		3	76	76	55	39	57	50	46	53	53	54	56	53	29	56	40	29	42	48	59	55	58	56	50	47	49	55	52	57	40	42	52	58	50	39	57	50	46	53	53	54	56	53	29
CON__P05787;CON__Q9DCV7;CON__Q9NSB2;CON__Q6ISB0;CON__Q3KNV1;CON__P08729;CON__Q9H552	CON__P05787;CON__Q9DCV7;CON__Q9NSB2;CON__Q6ISB0;CON__Q3KNV1;CON__P08729	10;7;7;7;6;6;4	1;1;1;1;1;1;1	1;1;1;1;1;1;1	;;;;;	7	10	1	1	3	7	4	4	4	4	4	6	4	0	6	5	0	4	4	8	7	7	6	6	5	5	6	6	5	2	3	6	7	5	0	0	0	0	0	0	0	0	0	0
CON__P08779;CON__Q9Z2K1;CON__Q3ZAW8	CON__P08779	55;18;18	34;7;7	33;7;7		3	55	34	33	15	34	31	15	22	24	28	39	23	8	29	15	8	23	20	30	27	47	45	26	26	22	28	29	26	13	19	29	28	29	6	19	16	8	10	13	18	21	11	3
CON__P12035;CON__Q01546	CON__P12035;CON__Q01546	23;14	5;0	4;0	;	2	23	5	4	6	14	7	9	11	10	7	12	8	1	13	9	1	11	9	11	11	14	11	12	11	9	12	10	9	3	7	9	12	11	0	1	0	0	0	0	0	0	0	0
CON__P13645;CON__Q7Z3Y7;CON__Q148H6;CON__Q2M2I5;CON__Q7Z3Z0;CON__Q7Z3Y8	CON__P13645	51;5;4;3;2;2	45;3;2;2;1;1	34;2;1;0;1;1		6	51	45	34	22	35	32	23	28	32	22	30	32	12	32	29	13	31	26	32	37	33	37	35	28	31	28	31	25	21	26	29	37	32	18	29	26	19	24	28	19	24	26	9
CON__P13646-1	CON__P13646-1	20	13	3		1	20	13	3	2	4	4	2	3	3	2	4	3	0	5	2	1	17	5	4	5	4	7	4	3	2	2	3	3	1	2	4	3	2	0	0	0	1	0	0	0	0	0	0
CON__P13647	CON__P13647	62	35	9		1	62	35	9	19	33	23	19	21	24	22	31	22	7	23	16	7	29	18	34	31	47	47	26	23	20	35	27	26	13	17	28	32	30	11	14	15	9	11	12	13	14	13	5
CON__P19001	CON__P19001	9	1	1		1	9	1	1	5	7	6	3	5	3	3	7	4	3	5	4	3	6	4	8	6	7	7	6	5	4	6	6	5	3	3	5	5	5	0	0	0	0	0	0	0	0	0	0
CON__P19013	CON__P19013	12	8	5		1	12	8	5	1	3	2	2	1	1	3	4	2	1	2	2	1	11	2	3	3	4	5	3	4	1	3	1	2	1	2	2	2	2	0	1	0	0	0	0	1	1	1	0
CON__P20930	CON__P20930	6	6	6		1	6	6	6	0	1	1	2	1	1	1	1	1	0	2	0	0	2	0	3	2	0	1	0	0	0	2	2	1	1	0	0	3	1	0	1	1	2	1	1	1	1	1	0
CON__P35527	CON__P35527	53	52	52		1	53	52	52	29	33	37	26	34	38	32	33	33	18	35	29	17	26	31	38	34	38	27	31	31	32	33	38	42	21	30	39	36	35	28	32	36	26	33	38	32	32	32	18
CON__P35908	CON__P35908	60	45	39		1	60	45	39	22	38	29	32	34	39	20	36	34	12	39	20	11	32	33	35	42	43	26	39	26	26	42	35	32	17	32	38	44	36	16	26	21	24	25	30	12	23	25	8
CON__P48668	CON__P48668	66	5	0		1	66	5	0	21	36	25	24	27	28	30	37	22	11	26	20	10	21	17	41	23	50	50	27	25	23	37	29	25	13	16	30	27	35	2	3	1	2	2	3	2	3	2	2
CON__Q04695;CON__Q99PS0	CON__Q04695	40;1	19;1	6;0		2	40	19	6	9	25	16	8	14	11	12	16	12	6	17	9	3	13	9	27	18	33	30	16	10	12	16	18	12	7	7	18	15	15	2	11	3	2	2	1	6	2	2	1
CON__Q14CN4-1;CON__Q6IME9	CON__Q14CN4-1;CON__Q6IME9	8;8	2;2	0;0	;	2	8	2	0	2	5	3	2	2	3	1	5	2	0	3	2	0	2	2	5	3	7	7	3	4	2	4	3	2	1	3	2	3	2	1	1	1	1	1	1	0	1	1	0
CON__Q1A7A4	CON__Q1A7A4	1	1	1		1	1	1	1	0	0	0	0	0	0	0	0	1	0	0	0	0	0	0	0	0	0	0	1	0	0	0	0	0	0	0	0	0	0	0	0	0	0	0	0	0	0	1	0
CON__Q5D862	CON__Q5D862	9	9	9		1	9	9	9	2	3	1	0	2	3	0	0	1	1	1	0	2	7	1	2	3	1	0	1	0	1	3	2	2	1	1	0	1	1	2	3	1	0	2	3	0	0	1	1
CON__Q5XKE5	CON__Q5XKE5	17	1	1		1	17	1	1	5	10	6	8	9	8	7	12	7	2	11	8	1	7	5	9	9	13	10	9	9	7	11	9	7	4	5	8	12	9	0	0	0	0	1	1	1	1	0	0
CON__Q6IFX2	CON__Q6IFX2	28	1	0		1	28	1	0	6	13	10	5	14	11	8	17	7	4	13	6	4	14	8	11	14	21	23	13	9	7	12	13	7	4	6	13	11	11	0	0	0	0	0	0	0	0	0	0
CON__Q6IFZ6;CON__Q7Z794	CON__Q6IFZ6;CON__Q7Z794	12;6	2;1	2;1	;	2	12	2	2	3	7	4	4	4	4	4	7	6	1	8	5	1	4	4	8	8	7	6	6	5	4	6	6	5	2	4	6	7	6	0	0	0	0	0	0	0	0	1	0
CON__Q6KB66-1;CON__Q0VBK2	CON__Q6KB66-1	3;1	3;1	3;1		2	3	3	3	1	0	1	1	1	0	1	1	0	0	1	0	0	2	0	1	0	0	2	0	0	1	0	2	0	0	1	1	1	2	1	0	1	1	1	0	1	1	0	0
CON__Q8N1N4-2;CON__Q7RTT2	CON__Q8N1N4-2;CON__Q7RTT2	7;7	4;4	4;4	;	2	7	4	4	2	3	2	2	3	3	2	3	3	1	2	2	0	1	2	2	2	4	3	3	1	3	2	2	2	1	2	1	3	3	0	1	0	0	1	1	0	1	1	0
CON__Q86YZ3	CON__Q86YZ3	35	35	35		1	35	35	35	13	17	21	17	18	21	12	19	16	11	17	11	8	13	13	14	15	17	9	11	13	14	17	17	22	15	9	17	15	22	13	17	21	17	18	21	12	19	16	11
CON__Streptavidin	CON__Streptavidin	11	11	11		1	11	11	11	7	6	7	9	8	10	6	8	10	10	10	9	6	7	9	9	10	9	8	7	8	8	9	9	8	11	9	10	9	11	7	6	7	9	8	10	6	8	10	10
Cre01.g001100.t1.2	Cre01.g001100.t1.2	2	2	2	Cre01.g001100.t1.2 None DBV=JGI5.5 OS=Chlamydomonas reinhardtii SV=2 TOU=Cre	1	2	2	2	0	0	0	0	0	0	0	2	0	0	0	0	0	0	0	0	0	0	0	0	0	0	0	0	0	0	0	0	0	0	0	0	0	0	0	0	0	2	0	0
Cre01.g002500.t1.2	Cre01.g002500.t1.2	4	4	4	Cre01.g002500.t1.2 Chlamyopsin, light-gated proton channel rhodopsin ALS=COP2 DBV=JGI5.5 GN=COP2 OS=Chlamydomonas reinhardtii SV=2 TOU=Cre	1	4	4	4	0	1	0	0	2	0	1	1	1	1	0	2	0	1	0	0	0	0	1	0	0	0	1	0	0	0	0	0	0	2	0	1	0	0	2	0	1	1	1	1
Cre01.g007051.t1.2;Cre09.g396400.t1.2;Cre11.g467567.t1.1	Cre01.g007051.t1.2;Cre09.g396400.t1.2;Cre11.g467567.t1.1	2;2;2	2;2;2	2;2;2	Cre01.g007051.t1.2 None DBV=JGI5.5 OS=Chlamydomonas reinhardtii SV=2 TOU=Cre;Cre09.g396400.t1.2 Bi-ubiquitin ALS=UBQ2 DBV=JGI5.5 GN=UBQ2 OS=Chlamydomonas reinhardtii SV=2 TOU=Cre;Cre11.g467567.t1.1 Ubiquitin ALS=UBQ1 DBV=JGI5.5 GN=UBQ1 OS=Chlamydomonas rei	3	2	2	2	0	0	0	0	0	0	0	0	0	0	1	0	0	0	0	0	1	0	2	0	0	0	0	0	0	0	0	0	1	1	0	0	0	0	0	0	0	0	0	0
Cre17.g722100.t3.1;Cre17.g722100.t2.1;Cre17.g722100.t1.1;Cre01.g008600.t1.1	Cre17.g722100.t3.1;Cre17.g722100.t2.1;Cre17.g722100.t1.1;Cre01.g008600.t1.1	1;1;1;1	1;1;1;1	1;1;1;1	Cre17.g722100.t3.1 Predicted protein ALS=SSA3 DBV=JGI5.5 GN=SSA3 OS=Chlamydomonas reinhardtii SV=1 TOU=Cre;Cre17.g722100.t2.1 Predicted protein ALS=SSA3 DBV=JGI5.5 GN=SSA3 OS=Chlamydomonas reinhardtii SV=1 TOU=Cre;Cre17.g722100.t1.1 Predicted protein ALS=S	4	1	1	1	0	0	0	0	0	0	0	0	0	0	0	1	0	0	0	0	0	0	0	0	0	0	0	0	0	0	0	0	0	0	0	0	0	0	0	0	0	0	0	0
Cre01.g010900.t1.2	Cre01.g010900.t1.2	7	7	7	Cre01.g010900.t1.2 Glyceraldehyde-3-Phosphate Dehydrogenase ALS=GAP3 DBV=JGI5.5 GN=GAP3 OS=Chlamydomonas reinhardtii SV=2 TOU=Cre	1	7	7	7	2	0	0	1	3	1	0	1	3	1	2	2	0	1	0	1	1	1	1	0	1	0	1	2	1	1	0	1	2	1	2	0	0	1	3	1	0	1	3	1
Cre01.g011000.t1.2	Cre01.g011000.t1.2	5	5	5	Cre01.g011000.t1.2 Ribosomal protein L6, component of cytosolic 80S ribosome and 60S large subunit ALS=RPL6 DBV=JGI5.5 GN=RPL6 OS=Chlamydomonas reinhardtii SV=2 TOU=Cre	1	5	5	5	0	4	0	0	0	0	0	4	2	0	3	3	0	2	0	0	1	1	1	3	2	0	1	0	0	0	0	2	2	0	0	4	0	0	0	0	0	4	2	0
Cre01.g013700.t2.1;Cre01.g013700.t1.2	Cre01.g013700.t2.1;Cre01.g013700.t1.2	11;11	11;11	11;11	Cre01.g013700.t2.1 None DBV=JGI5.5 OS=Chlamydomonas reinhardtii SV=1 TOU=Cre;Cre01.g013700.t1.2 None DBV=JGI5.5 OS=Chlamydomonas reinhardtii SV=2 TOU=Cre	2	11	11	11	4	6	1	0	5	3	2	6	6	2	4	5	2	6	1	2	6	3	3	3	3	2	4	2	1	1	0	5	7	5	4	6	1	0	5	3	2	6	6	2
Cre01.g014000.t1.2	Cre01.g014000.t1.2	2	2	2	Cre01.g014000.t1.2 None DBV=JGI5.5 OS=Chlamydomonas reinhardtii SV=2 TOU=Cre	1	2	2	2	1	0	0	0	0	0	1	1	0	1	0	0	0	0	0	0	0	0	0	1	1	0	0	1	1	1	0	1	0	1	1	0	0	0	0	0	1	1	0	1
Cre01.g015350.t1.1	Cre01.g015350.t1.1	20	20	20	Cre01.g015350.t1.1 Light-dependent protochlorophyllide reductase ALS=POR1 DBV=JGI5.5 GN=POR1 OS=Chlamydomonas reinhardtii SV=1 TOU=Cre	1	20	20	20	6	5	1	0	2	1	11	12	12	5	9	9	0	1	0	0	0	0	13	15	17	7	14	11	11	5	2	10	11	7	6	5	1	0	2	1	11	12	12	5
Cre01.g018800.t1.2	Cre01.g018800.t1.2	2	2	2	Cre01.g018800.t1.2 Mitochondrial F1F0 ATP synthase subunit 6 ALS=ATP6 DBV=JGI5.5 GN=ATP6 OS=Chlamydomonas reinhardtii SV=2 TOU=Cre	1	2	2	2	0	0	0	0	0	0	0	0	1	1	0	1	0	0	0	1	0	0	1	0	0	1	0	2	1	0	0	1	0	0	0	0	0	0	0	0	0	0	1	1
Cre01.g020350.t1.2	Cre01.g020350.t1.2	2	2	2	Cre01.g020350.t1.2 Succinate dehydrogenase subunit b560 ALS=SDH3 DBV=JGI5.5 GN=SDH3 OS=Chlamydomonas reinhardtii SV=2 TOU=Cre	1	2	2	2	0	0	0	0	0	0	0	0	1	0	0	1	1	0	0	0	1	0	0	0	2	0	0	1	0	0	0	1	0	0	0	0	0	0	0	0	0	0	1	0
Cre01.g021650.t1.2	Cre01.g021650.t1.2	8	8	8	Cre01.g021650.t1.2 None DBV=JGI5.5 OS=Chlamydomonas reinhardtii SV=2 TOU=Cre	1	8	8	8	5	1	0	0	1	0	3	2	0	1	1	2	0	0	0	0	0	0	5	0	1	0	3	2	0	0	0	2	0	0	5	1	0	0	1	0	3	2	0	1
Cre01.g027000.t1.2	Cre01.g027000.t1.2	2	2	2	Cre01.g027000.t1.2 Ribosomal protein L11, component of cytosolic 80S ribosome and 60S large subunit ALS=RPL11 DBV=JGI5.5 GN=RPL11 OS=Chlamydomonas reinhardtii SV=2 TOU=Cre	1	2	2	2	2	0	0	0	0	0	0	1	1	1	0	2	0	2	0	0	0	0	1	0	1	1	2	0	0	0	0	0	0	0	2	0	0	0	0	0	0	1	1	1
Cre01.g027550.t1.1	Cre01.g027550.t1.1	4	4	4	Cre01.g027550.t1.1 Cytochrome P450, CYP97 superfamily, CYP97B family DBV=JGI5.5 OS=Chlamydomonas reinhardtii SV=1 TOU=Cre	1	4	4	4	1	2	0	0	2	0	0	2	0	0	0	1	0	1	0	0	3	0	1	1	4	0	2	2	1	1	0	0	1	1	1	2	0	0	2	0	0	2	0	0
Cre01.g031100.t1.2	Cre01.g031100.t1.2	7	7	7	Cre01.g031100.t1.2 Predicted protein ALS=TEF30 DBV=JGI5.5 GN=TEF30 OS=Chlamydomonas reinhardtii SV=2 TOU=Cre	1	7	7	7	3	2	2	1	4	3	3	5	2	3	3	4	0	1	0	1	1	3	2	2	6	2	4	4	2	1	0	4	4	2	3	2	2	1	4	3	3	5	2	3
Cre01.g032300.t1.2	Cre01.g032300.t1.2	1	1	1	Cre01.g032300.t1.2 G-strand telomere binding protein ALS=GBP1 DBV=JGI5.5 GN=GBP1 OS=Chlamydomonas reinhardtii SV=2 TOU=Cre	1	1	1	1	0	0	0	0	0	0	0	0	0	0	0	1	0	0	0	0	0	0	0	0	0	0	0	0	0	0	0	0	0	0	0	0	0	0	0	0	0	0	0	0
Cre01.g032650.t2.1;Cre01.g032650.t1.2	Cre01.g032650.t2.1;Cre01.g032650.t1.2	7;7	7;7	7;7	Cre01.g032650.t2.1 Transaldolase ALS=TAL1 DBV=JGI5.5 GN=TAL1 OS=Chlamydomonas reinhardtii SV=1 TOU=Cre;Cre01.g032650.t1.2 Transaldolase ALS=TAL1 DBV=JGI5.5 GN=TAL1 OS=Chlamydomonas reinhardtii SV=2 TOU=Cre	2	7	7	7	0	3	0	0	0	0	0	3	0	0	2	0	0	0	0	0	1	0	0	0	1	0	2	0	0	0	0	0	0	0	0	3	0	0	0	0	0	3	0	0
Cre01.g034150.t1.1	Cre01.g034150.t1.1	8	8	8	Cre01.g034150.t1.1 None DBV=JGI5.5 OS=Chlamydomonas reinhardtii SV=1 TOU=Cre	1	8	8	8	0	0	1	0	0	0	3	3	4	1	1	4	0	0	0	0	0	0	0	0	0	0	0	0	0	0	0	0	0	0	0	0	1	0	0	0	3	3	4	1
Cre01.g040000.t1.2	Cre01.g040000.t1.2	2	2	2	Cre01.g040000.t1.2 Ribosomal protein L26, component of cytosolic 80S ribosome and 60S large subunit ALS=RPL26 DBV=JGI5.5 GN=RPL26 OS=Chlamydomonas reinhardtii SV=2 TOU=Cre	1	2	2	2	1	1	0	0	0	0	1	0	1	0	1	2	0	1	0	0	1	0	0	1	1	0	0	0	0	1	0	1	1	0	1	1	0	0	0	0	1	0	1	0
Cre01.g042750.t1.2	Cre01.g042750.t1.2	5	5	5	Cre01.g042750.t1.2 Aconitate hydratase ALS=ACH1 DBV=JGI5.5 GN=ACH1 OS=Chlamydomonas reinhardtii SV=2 TOU=Cre	1	5	5	5	0	2	0	0	1	1	0	3	1	1	2	4	0	1	1	0	1	1	0	1	1	0	2	2	0	0	0	2	1	1	0	2	0	0	1	1	0	3	1	1
Cre01.g042800.t1.2	Cre01.g042800.t1.2	4	4	4	Cre01.g042800.t1.2 3,8-divinyl protochlorophyllide a 8-vinyl reductase ALS=DVR1 DBV=JGI5.5 GN=DVR1 OS=Chlamydomonas reinhardtii SV=2 TOU=Cre	1	4	4	4	0	0	0	0	0	0	0	1	0	0	2	0	0	0	0	0	0	0	0	0	2	0	0	0	0	0	0	0	0	0	0	0	0	0	0	0	0	1	0	0
Cre01.g044600.t1.2	Cre01.g044600.t1.2	5	5	5	Cre01.g044600.t1.2 None DBV=JGI5.5 OS=Chlamydomonas reinhardtii SV=2 TOU=Cre	1	5	5	5	1	0	0	0	1	0	1	3	1	0	1	1	0	0	0	0	0	0	0	0	2	0	0	0	0	0	0	0	0	0	1	0	0	0	1	0	1	3	1	0
Cre01.g044800.t1.2	Cre01.g044800.t1.2	3	3	3	Cre01.g044800.t1.2 Pyruvate-formate lyase ALS=PFL1 DBV=JGI5.5 GN=PFL1 OS=Chlamydomonas reinhardtii SV=2 TOU=Cre	1	3	3	3	0	1	0	0	0	0	0	0	1	0	0	2	0	0	0	0	0	1	0	0	0	0	0	0	0	0	0	1	0	1	0	1	0	0	0	0	0	0	1	0
Cre01.g045550.t1.2	Cre01.g045550.t1.2	2	2	2	Cre01.g045550.t1.2 Triose phosphate transporter DBV=JGI5.5 OS=Chlamydomonas reinhardtii SV=2 TOU=Cre	1	2	2	2	0	1	0	0	1	0	0	1	0	0	1	0	0	0	0	0	0	0	1	0	0	0	0	1	0	0	0	0	0	0	0	1	0	0	1	0	0	1	0	0
Cre01.g045600.t1.1	Cre01.g045600.t1.1	4	4	4	Cre01.g045600.t1.1 Speract/scavenger receptor, transmembrane glycoprotein ALS=SRR12 DBV=JGI5.5 GN=SRR12 OS=Chlamydomonas reinhardtii SV=1 TOU=Cre	1	4	4	4	0	0	0	0	0	0	0	0	0	0	0	0	0	0	0	0	0	0	0	0	1	0	3	2	0	0	0	0	0	0	0	0	0	0	0	0	0	0	0	0
Cre01.g047750.t1.2	Cre01.g047750.t1.2	4	4	4	Cre01.g047750.t1.2 Ribosomal protein L18a, component of cytosolic 80S ribosome and 60S large subunit ALS=RPL18a DBV=JGI5.5 GN=RPL18a OS=Chlamydomonas reinhardtii SV=2 TOU=Cre	1	4	4	4	2	2	1	0	1	1	0	3	1	1	2	2	1	2	0	1	1	1	1	1	2	1	2	2	1	0	1	2	2	1	2	2	1	0	1	1	0	3	1	1
Cre01.g049500.t1.2	Cre01.g049500.t1.2	1	1	1	Cre01.g049500.t1.2 Cytochrome c oxidase subunit II, protein IIb of split subunit ALS=COX2B DBV=JGI5.5 GN=COX2B OS=Chlamydomonas reinhardtii SV=2 TOU=Cre	1	1	1	1	0	0	0	0	0	0	0	1	1	1	1	1	0	0	0	0	0	1	0	0	0	0	1	1	1	0	0	1	1	1	0	0	0	0	0	0	0	1	1	1
Cre01.g049600.t1.2	Cre01.g049600.t1.2	5	5	5	Cre01.g049600.t1.2 Expressed protein similar to ATP synthase I ALS=CGLD22 DBV=JGI5.5 GN=CGLD22 OS=Chlamydomonas reinhardtii SV=2 TOU=Cre	1	5	5	5	1	0	0	0	0	0	0	0	1	0	0	2	0	0	0	0	0	0	2	0	3	0	0	0	1	0	0	0	1	0	1	0	0	0	0	0	0	0	1	0
Cre01.g050950.t1.2	Cre01.g050950.t1.2	26	26	26	Cre01.g050950.t1.2 None DBV=JGI5.5 OS=Chlamydomonas reinhardtii SV=2 TOU=Cre	1	26	26	26	10	11	3	1	9	5	5	9	8	1	5	7	0	4	0	0	0	3	10	16	17	4	12	15	8	3	2	7	9	7	10	11	3	1	9	5	5	9	8	1
Cre01.g051500.t1.2	Cre01.g051500.t1.2	1	1	1	Cre01.g051500.t1.2 Uncharacterized thykaloid lumenal polypeptide DBV=JGI5.5 OS=Chlamydomonas reinhardtii SV=2 TOU=Cre	1	1	1	1	0	0	0	0	0	0	0	0	0	0	0	1	0	0	0	0	0	0	0	0	0	0	0	0	0	0	0	0	0	0	0	0	0	0	0	0	0	0	0	0
Cre01.g051900.t1.2	Cre01.g051900.t1.2	2	2	2	Cre01.g051900.t1.2 Rieske iron-sulfur protein of mitochondrial ubiquinol-cytochrome c reductase ALS=RIP1 DBV=JGI5.5 GN=RIP1 OS=Chlamydomonas reinhardtii SV=2 TOU=Cre	1	2	2	2	1	1	0	0	1	1	1	0	1	0	1	0	0	0	1	0	1	1	1	0	2	0	0	2	0	0	0	2	1	1	1	1	0	0	1	1	1	0	1	0
Cre01.g052850.t1.1	Cre01.g052850.t1.1	1	1	1	Cre01.g052850.t1.1 None DBV=JGI5.5 OS=Chlamydomonas reinhardtii SV=1 TOU=Cre	1	1	1	1	0	0	0	1	0	0	0	0	0	0	0	0	0	0	0	0	0	0	0	0	0	0	0	0	0	0	0	0	0	0	0	0	0	1	0	0	0	0	0	0
Cre01.g054500.t1.2	Cre01.g054500.t1.2	25	25	25	Cre01.g054500.t1.2 None DBV=JGI5.5 OS=Chlamydomonas reinhardtii SV=2 TOU=Cre	1	25	25	25	12	17	4	2	12	6	7	12	13	7	13	14	0	12	5	6	5	12	7	10	16	5	12	14	6	2	1	15	11	10	12	17	4	2	12	6	7	12	13	7
Cre01.g062172.t1.1;Cre06.g271376.t1.1;Cre12.g504550.t1.2;Cre17.g714550.t1.2;Cre17.g714050.t1.2;Cre17.g713450.t1.2;Cre17.g711750.t1.2;Cre17.g710450.t1.2;Cre17.g709150.t1.2;Cre17.g708600.t1.2;Cre12.g506200.t1.2;Cre12.g505600.t1.2;Cre12.g504700.t1.2;Cre06.g276900.t1.2;Cre06.g276550.t1.2;Cre06.g275800.t1.2;Cre06.g274750.t1.2;Cre06.g274250.t1.2;Cre06.g273850.t1.2;Cre06.g268250.t1.2;Cre06.g268100.t1.2;…	Cre01.g062172.t1.1;Cre06.g271376.t1.1;Cre12.g504550.t1.2;Cre17.g714550.t1.2;Cre17.g714050.t1.2;Cre17.g713450.t1.2;Cre17.g711750.t1.2;Cre17.g710450.t1.2;Cre17.g709150.t1.2;Cre17.g708600.t1.2;Cre12.g506200.t1.2;Cre12.g505600.t1.2;Cre12.g504700.t1.2;Cre06.g276900.t1.2;Cre06.g276550.t1.2;Cre06.g275800.t1.2;Cre06.g274750.t1.2;Cre06.g274250.t1.2;Cre06.g273850.t1.2;Cre06.g268250.t1.2;Cre06.g268100.t1.2;…	3;2;2;2;2;2;2;2;2;2;2;2;2;2;2;2;2;2;2;2;2;2;2;2;2;2;2;2	3;2;2;2;2;2;2;2;2;2;2;2;2;2;2;2;2;2;2;2;2;2;2;2;2;2;2;2	3;2;2;2;2;2;2;2;2;2;2;2;2;2;2;2;2;2;2;2;2;2;2;2;2;2;2;2	Cre01.g062172.t1.1 Histone H2B variant ALS=HBV1 DBV=JGI5.5 GN=HBV1 OS=Chlamydomonas reinhardtii SV=1 TOU=Cre;Cre06.g271376.t1.1 None DBV=JGI5.5 OS=Chlamydomonas reinhardtii SV=1 TOU=Cre;Cre12.g504550.t1.2 Histone H2B DBV=JGI5.5 OS=Chlamydomonas reinhardtii	28	3	3	3	0	1	0	0	0	0	1	1	1	1	1	1	1	0	0	0	1	1	1	1	0	0	0	2	1	1	1	1	1	1	0	1	0	0	0	0	1	1	1	1
Cre01.g066917.t1.1	Cre01.g066917.t1.1	4	1	1	Cre01.g066917.t1.1 Chlorophyll a/b binding protein of LHCII ALS=LHCBM1 DBV=JGI5.5 GN=LHCBM1 OS=Chlamydomonas reinhardtii SV=1 TOU=Cre	1	4	1	1	2	3	2	1	3	1	1	2	4	2	3	3	1	2	1	2	2	1	2	3	3	1	3	2	2	1	0	3	3	3	0	0	0	0	0	0	0	0	1	0
Cre02.g077300.t1.2	Cre02.g077300.t1.2	2	2	2	Cre02.g077300.t1.2 Nucleolar protein, Component of C/D snoRNPs ALS=NOP1 DBV=JGI5.5 GN=NOP1 OS=Chlamydomonas reinhardtii SV=2 TOU=Cre	1	2	2	2	0	0	0	0	0	0	0	1	0	0	0	2	0	0	0	0	0	0	0	0	0	0	0	1	0	0	0	0	0	0	0	0	0	0	0	0	0	1	0	0
Cre02.g078100.t1.1;Cre12.g524800.t1.1;Cre01.g053600.t1.2;Cre06.g275900.t1.2;Cre12.g544115.t1.1;Cre12.g544100.t1.1;Cre07.g330900.t1.2;REV__Cre10.g455750.t1.1	Cre02.g078100.t1.1	4;1;1;1;1;1;1;1	4;1;1;1;1;1;1;1	4;1;1;1;1;1;1;1	Cre02.g078100.t1.1 Eukaryotic initiation factor, eIF-5B DBV=JGI5.5 OS=Chlamydomonas reinhardtii SV=1 TOU=Cre	8	4	4	4	0	0	0	0	0	0	0	0	1	1	1	3	0	0	0	0	0	0	0	0	0	0	0	0	0	0	0	0	0	0	0	0	0	0	0	0	0	0	1	1
Cre02.g079800.t1.2	Cre02.g079800.t1.2	1	1	1	Cre02.g079800.t1.2 Mitochondrial F1F0 ATP synthase associated 13.3 kDa protein ALS=ASA6 DBV=JGI5.5 GN=ASA6 OS=Chlamydomonas reinhardtii SV=2 TOU=Cre	1	1	1	1	1	0	1	0	1	1	1	1	0	0	0	1	0	0	0	0	0	0	1	1	1	0	1	1	0	1	0	1	0	1	1	0	1	0	1	1	1	1	0	0
Cre02.g080200.t1.2	Cre02.g080200.t1.2	3	3	3	Cre02.g080200.t1.2 Transketolase ALS=TRK1 DBV=JGI5.5 GN=TRK1 OS=Chlamydomonas reinhardtii SV=2 TOU=Cre	1	3	3	3	0	0	0	0	0	0	0	0	0	0	0	3	0	1	0	0	0	0	0	0	0	0	0	0	0	0	0	0	0	0	0	0	0	0	0	0	0	0	0	0
Cre02.g080650.t1.2	Cre02.g080650.t1.2	2	1	1	Cre02.g080650.t1.2 Endoplasmic reticulum associated heat shock protein 90B ALS=HSP90B DBV=JGI5.5 GN=HSP90B OS=Chlamydomonas reinhardtii SV=2 TOU=Cre	1	2	1	1	0	1	0	0	0	0	0	0	0	0	0	1	0	0	0	0	0	0	1	0	1	0	0	0	0	0	0	0	0	0	0	0	0	0	0	0	0	0	0	0
Cre02.g080700.t1.2;Cre02.g080600.t1.2	Cre02.g080700.t1.2;Cre02.g080600.t1.2	6;5	5;4	5;4	Cre02.g080700.t1.2 Endoplasmic reticulum associated Hsp70 protein ALS=BIP1 DBV=JGI5.5 GN=BIP1 OS=Chlamydomonas reinhardtii SV=2 TOU=Cre;Cre02.g080600.t1.2 None DBV=JGI5.5 OS=Chlamydomonas reinhardtii SV=2 TOU=Cre	2	6	5	5	2	1	0	0	0	0	1	2	0	0	1	1	0	1	1	1	1	2	3	2	1	0	1	1	2	0	0	1	1	3	1	0	0	0	0	0	1	1	0	0
Cre02.g081050.t1.2	Cre02.g081050.t1.2	2	2	2	Cre02.g081050.t1.2 Flagellar Associated Protein ALS=FAP24 DBV=JGI5.5 GN=FAP24 OS=Chlamydomonas reinhardtii SV=2 TOU=Cre	1	2	2	2	1	0	0	0	1	0	0	1	1	0	0	0	0	0	0	0	0	0	0	0	2	0	0	0	0	0	0	1	0	0	1	0	0	0	1	0	0	1	1	0
Cre02.g081250.t1.2	Cre02.g081250.t1.2	45	45	45	Cre02.g081250.t1.2 None DBV=JGI5.5 OS=Chlamydomonas reinhardtii SV=2 TOU=Cre	1	45	45	45	25	26	6	1	16	9	20	23	12	13	22	15	0	9	4	4	5	8	30	20	24	16	24	23	25	17	3	28	20	19	25	26	6	1	16	9	20	23	12	13
Cre02.g082250.t1.1;Cre02.g082200.t1.1;Cre02.g082150.t1.1	Cre02.g082250.t1.1;Cre02.g082200.t1.1	20;16;1	20;16;1	20;16;1	Cre02.g082250.t1.1 None DBV=JGI5.5 OS=Chlamydomonas reinhardtii SV=1 TOU=Cre;Cre02.g082200.t1.1 Homoserine kinase DBV=JGI5.5 OS=Chlamydomonas reinhardtii SV=1 TOU=Cre	3	20	20	20	12	10	5	9	9	9	0	1	3	2	2	1	6	15	17	11	14	14	8	6	5	5	6	7	9	8	8	12	12	12	12	10	5	9	9	9	0	1	3	2
Cre02.g084000.t1.2	Cre02.g084000.t1.2	2	2	2	Cre02.g084000.t1.2 None DBV=JGI5.5 OS=Chlamydomonas reinhardtii SV=2 TOU=Cre	1	2	2	2	0	0	0	0	0	0	0	1	0	0	0	2	0	0	0	0	0	0	0	0	0	0	0	0	0	0	0	0	0	0	0	0	0	0	0	0	0	1	0	0
Cre02.g086850.t1.1	Cre02.g086850.t1.1	4	4	4	Cre02.g086850.t1.1 None DBV=JGI5.5 OS=Chlamydomonas reinhardtii SV=1 TOU=Cre	1	4	4	4	0	0	0	0	0	0	0	0	0	0	0	1	0	0	0	0	0	1	1	0	1	0	0	1	0	0	0	0	1	0	0	0	0	0	0	0	0	0	0	0
Cre02.g088000.t1.2	Cre02.g088000.t1.2	12	12	12	Cre02.g088000.t1.2 Prohibitin ALS=PHB1 DBV=JGI5.5 GN=PHB1 OS=Chlamydomonas reinhardtii SV=2 TOU=Cre	1	12	12	12	3	3	0	0	4	2	1	4	2	3	4	6	0	3	0	1	2	3	3	0	3	0	6	8	2	2	0	4	4	0	3	3	0	0	4	2	1	4	2	3
Cre02.g088900.t1.2	Cre02.g088900.t1.2	2	2	2	Cre02.g088900.t1.2 Plastid ribosomal protein L1 ALS=PRPL1 DBV=JGI5.5 GN=PRPL1 OS=Chlamydomonas reinhardtii SV=2 TOU=Cre	1	2	2	2	0	0	0	0	0	0	0	2	0	0	1	0	0	0	0	0	0	0	0	0	0	0	0	0	0	0	0	0	0	1	0	0	0	0	0	0	0	2	0	0
Cre02.g091100.t1.2	Cre02.g091100.t1.2	2	2	2	Cre02.g091100.t1.2 Ribosomal protein L15, component of cytosolic 80S ribosome and 60S large subunit ALS=RPL15 DBV=JGI5.5 GN=RPL15 OS=Chlamydomonas reinhardtii SV=2 TOU=Cre	1	2	2	2	0	0	0	0	0	0	0	0	0	0	0	2	0	0	0	0	0	0	0	0	0	0	0	0	0	0	0	0	0	0	0	0	0	0	0	0	0	0	0	0
Cre02.g092250.t1.2	Cre02.g092250.t1.2	1	1	1	Cre02.g092250.t1.2 Peptidyl-prolyl cis-trans isomerase, FKBP-type DBV=JGI5.5 OS=Chlamydomonas reinhardtii SV=2 TOU=Cre	1	1	1	1	0	0	0	0	0	0	1	1	1	1	1	0	0	0	0	0	0	0	0	0	0	0	0	0	0	0	0	0	0	0	0	0	0	0	0	0	1	1	1	1
Cre02.g092700.t1.2	Cre02.g092700.t1.2	1	1	1	Cre02.g092700.t1.2 Flagellar Associated Protein ALS=FAP45 DBV=JGI5.5 GN=FAP45 OS=Chlamydomonas reinhardtii SV=2 TOU=Cre	1	1	1	1	1	0	0	1	1	0	0	1	0	0	1	0	0	0	0	0	0	1	0	0	0	0	0	0	0	0	0	0	1	0	1	0	0	1	1	0	0	1	0	0
Cre02.g093650.t1.2	Cre02.g093650.t1.2	1	1	1	Cre02.g093650.t1.2 None DBV=JGI5.5 OS=Chlamydomonas reinhardtii SV=2 TOU=Cre	1	1	1	1	0	0	0	0	0	1	1	1	0	0	1	1	0	0	0	0	0	0	1	0	1	0	0	1	0	0	0	0	0	1	0	0	0	0	0	1	1	1	0	0
Cre02.g094250.t1.1	Cre02.g094250.t1.1	5	5	5	Cre02.g094250.t1.1 None DBV=JGI5.5 OS=Chlamydomonas reinhardtii SV=1 TOU=Cre	1	5	5	5	2	1	1	0	0	0	1	3	2	0	0	2	0	0	0	0	0	0	1	0	3	0	0	1	1	0	0	0	0	0	2	1	1	0	0	0	1	3	2	0
Cre02.g100950.t1.1	Cre02.g100950.t1.1	2	2	2	Cre02.g100950.t1.1 None DBV=JGI5.5 OS=Chlamydomonas reinhardtii SV=1 TOU=Cre	1	2	2	2	0	0	0	0	0	0	0	1	0	0	0	1	0	0	0	0	1	0	0	0	1	0	0	1	1	0	0	0	0	0	0	0	0	0	0	0	0	1	0	0
Cre02.g102250.t1.2	Cre02.g102250.t1.2	3	3	3	Cre02.g102250.t1.2 Ribosomal protein S3, component of cytosolic 80S ribosome and 40S small subunit ALS=RPS3 DBV=JGI5.5 GN=RPS3 OS=Chlamydomonas reinhardtii SV=2 TOU=Cre	1	3	3	3	1	1	0	0	1	0	0	0	0	1	1	1	0	0	0	0	0	0	2	1	0	0	1	0	0	0	0	0	0	0	1	1	0	0	1	0	0	0	0	1
Cre02.g106600.t1.2	Cre02.g106600.t1.2	3	3	3	Cre02.g106600.t1.2 Ribosomal protein S19, component of cytosolic 80S ribosome and 40S small subunit ALS=RPS19 DBV=JGI5.5 GN=RPS19 OS=Chlamydomonas reinhardtii SV=2 TOU=Cre	1	3	3	3	0	0	0	0	0	1	0	2	0	1	2	1	1	0	0	0	1	1	0	2	2	0	1	0	0	1	0	0	1	1	0	0	0	0	0	1	0	2	0	1
Cre02.g109501.t1.1	Cre02.g109501.t1.1	1	1	1	Cre02.g109501.t1.1 None DBV=JGI5.5 OS=Chlamydomonas reinhardtii SV=1 TOU=Cre	1	1	1	1	0	0	0	0	0	1	0	0	1	0	0	0	0	0	0	0	0	0	0	0	0	0	0	0	0	0	0	0	0	0	0	0	0	0	0	1	0	0	1	0
Cre02.g111450.t1.2	Cre02.g111450.t1.2	2	2	2	Cre02.g111450.t1.2 Rhodanese-like protein ALS=TEF4 DBV=JGI5.5 GN=TEF4 OS=Chlamydomonas reinhardtii SV=2 TOU=Cre	1	2	2	2	0	0	0	0	0	0	0	0	0	0	0	0	0	0	0	0	0	0	0	0	0	0	0	1	0	2	0	0	1	0	0	0	0	0	0	0	0	0	0	0
Cre02.g113100.t1.2	Cre02.g113100.t1.2	2	2	2	Cre02.g113100.t1.2 None DBV=JGI5.5 OS=Chlamydomonas reinhardtii SV=2 TOU=Cre	1	2	2	2	0	0	0	0	1	0	1	0	0	0	0	1	0	0	0	0	0	1	0	0	2	0	0	1	0	0	0	0	0	1	0	0	0	0	1	0	1	0	0	0
Cre02.g115200.t1.2	Cre02.g115200.t1.2	2	2	2	Cre02.g115200.t1.2 Ribosomal protein L27a, component of cytosolic 80S ribosome and 60S large subunit ALS=RPL27a DBV=JGI5.5 GN=RPL27a OS=Chlamydomonas reinhardtii SV=2 TOU=Cre	1	2	2	2	0	0	0	0	0	0	0	1	0	0	0	1	0	0	0	0	0	0	0	0	1	0	0	0	0	0	0	0	0	0	0	0	0	0	0	0	0	1	0	0
Cre02.g116750.t2.1;Cre02.g116750.t1.1	Cre02.g116750.t2.1;Cre02.g116750.t1.1	20;20	18;18	18;18	Cre02.g116750.t2.1 Mitochondrial F1F0 ATP synthase, alpha subunit ALS=ATP1A DBV=JGI5.5 GN=ATP1A OS=Chlamydomonas reinhardtii SV=1 TOU=Cre;Cre02.g116750.t1.1 Mitochondrial F1F0 ATP synthase, alpha subunit ALS=ATP1A DBV=JGI5.5 GN=ATP1A OS=Chlamydomonas reinh	2	20	18	18	6	9	3	4	13	9	8	11	7	6	10	11	2	3	5	8	5	7	8	7	13	6	8	12	9	1	2	10	7	11	5	8	3	4	12	8	7	9	5	5
Cre02.g117500.t1.2	Cre02.g117500.t1.2	3	3	3	Cre02.g117500.t1.2 Hexokinase ALS=HXK1 DBV=JGI5.5 GN=HXK1 OS=Chlamydomonas reinhardtii SV=2 TOU=Cre	1	3	3	3	0	1	1	0	0	0	2	1	0	0	2	3	0	0	0	0	1	0	1	1	1	0	1	1	0	0	0	1	0	1	0	1	1	0	0	0	2	1	0	0
Cre02.g118950.t1.2	Cre02.g118950.t1.2	2	2	2	Cre02.g118950.t1.2 Plastid ribosomal protein S17 ALS=PRPS17 DBV=JGI5.5 GN=PRPS17 OS=Chlamydomonas reinhardtii SV=2 TOU=Cre	1	2	2	2	0	0	0	0	0	0	0	0	0	0	0	0	0	0	0	0	0	0	0	0	1	0	0	1	0	0	0	1	0	0	0	0	0	0	0	0	0	0	0	0
Cre02.g120150.t1.2;Cre02.g120100.t1.2	Cre02.g120150.t1.2;Cre02.g120100.t1.2	2;1	2;1	2;1	Cre02.g120150.t1.2 Ribulose-1,5-bisphosphate carboxylase/oxygenase small subunit 2 ALS=RBCS2 DBV=JGI5.5 GN=RBCS2 OS=Chlamydomonas reinhardtii SV=2 TOU=Cre;Cre02.g120100.t1.2 Ribulose-1,5-bisphosphate carboxylase/oxygenase small subunit 1, chloroplast precu	2	2	2	2	0	0	0	0	0	0	0	0	0	0	0	1	0	0	0	0	0	0	0	0	1	0	0	0	0	0	0	0	0	0	0	0	0	0	0	0	0	0	0	0
Cre02.g120250.t2.1;Cre02.g120250.t1.1	Cre02.g120250.t2.1;Cre02.g120250.t1.1	2;2	2;2	2;2	Cre02.g120250.t2.1 Calcium/calmodulin-dependent protein kinase DBV=JGI5.5 OS=Chlamydomonas reinhardtii SV=1 TOU=Cre;Cre02.g120250.t1.1 Calcium/calmodulin-dependent protein kinase DBV=JGI5.5 OS=Chlamydomonas reinhardtii SV=1 TOU=Cre	2	2	2	2	0	0	0	0	0	0	0	0	0	0	0	0	0	0	0	0	0	0	2	0	0	0	0	0	0	0	0	0	0	0	0	0	0	0	0	0	0	0	0	0
Cre02.g141400.t1.2	Cre02.g141400.t1.2	5	5	5	Cre02.g141400.t1.2 Phosphoenolpyruvate carboxykinase ALS=PCK1 DBV=JGI5.5 GN=PCK1 OS=Chlamydomonas reinhardtii SV=2 TOU=Cre	1	5	5	5	2	2	1	0	2	1	0	3	1	0	3	3	0	2	0	1	0	1	2	1	2	1	2	0	1	0	0	1	1	1	2	2	1	0	2	1	0	3	1	0
Cre02.g145800.t1.2	Cre02.g145800.t1.2	2	2	2	Cre02.g145800.t1.2 NAD-dependent malate dehydrogenase ALS=MDH3 DBV=JGI5.5 GN=MDH3 OS=Chlamydomonas reinhardtii SV=2 TOU=Cre	1	2	2	2	0	1	0	0	0	0	0	0	0	0	1	0	0	0	0	0	0	1	0	0	0	0	1	1	0	0	0	0	0	0	0	1	0	0	0	0	0	0	0	0
Cre03.g144264.t1.1	Cre03.g144264.t1.1	1	1	1	Cre03.g144264.t1.1 None DBV=JGI5.5 OS=Chlamydomonas reinhardtii SV=1 TOU=Cre	1	1	1	1	1	0	0	1	0	0	1	1	1	0	0	0	1	1	0	0	1	1	0	0	0	0	0	0	0	0	0	0	0	1	1	0	0	1	0	0	1	1	1	0
Cre03.g144847.t1.1	Cre03.g144847.t1.1	5	5	5	Cre03.g144847.t1.1 Pyruvate kinase ALS=PYK4 DBV=JGI5.5 GN=PYK4 OS=Chlamydomonas reinhardtii SV=1 TOU=Cre	1	5	5	5	1	2	0	0	1	0	0	2	2	0	4	1	0	1	0	0	0	0	0	0	0	0	0	1	0	0	0	0	0	0	1	2	0	0	1	0	0	2	2	0
Cre03.g144967.t1.1	Cre03.g144967.t1.1	9	9	9	Cre03.g144967.t1.1 None DBV=JGI5.5 OS=Chlamydomonas reinhardtii SV=1 TOU=Cre	1	9	9	9	0	2	0	0	1	0	0	1	2	0	1	2	0	1	0	0	0	2	1	1	2	0	0	0	0	0	0	1	0	1	0	2	0	0	1	0	0	1	2	0
Cre03.g145247.t1.1	Cre03.g145247.t1.1	2	2	2	Cre03.g145247.t1.1 S-isoprenylcysteine O-methyltransferase ALS=TEF11 DBV=JGI5.5 GN=TEF11 OS=Chlamydomonas reinhardtii SV=1 TOU=Cre	1	2	2	2	2	1	0	0	1	1	1	0	1	1	1	1	0	0	0	0	1	1	0	1	1	1	1	1	1	0	0	1	1	1	2	1	0	0	1	1	1	0	1	1
Cre03.g145787.t1.1	Cre03.g145787.t1.1	2	2	2	Cre03.g145787.t1.1 Heat shock protein 22C ALS=HSP22C DBV=JGI5.5 GN=HSP22C OS=Chlamydomonas reinhardtii SV=1 TOU=Cre	1	2	2	2	0	0	0	0	0	0	0	0	0	0	0	0	0	0	0	1	0	0	0	0	0	0	1	0	0	0	0	1	0	0	0	0	0	0	0	0	0	0	0	0
Cre03.g146527.t1.1	Cre03.g146527.t1.1	6	6	6	Cre03.g146527.t1.1 Glutamic-gamma-semialdehyde dehydrogenase ALS=GSD1 DBV=JGI5.5 GN=GSD1 OS=Chlamydomonas reinhardtii SV=1 TOU=Cre	1	6	6	6	3	0	0	0	1	0	0	3	0	0	3	2	0	2	0	0	1	1	2	1	2	0	0	3	1	0	0	3	2	0	3	0	0	0	1	0	0	3	0	0
Cre03.g148050.t1.1	Cre03.g148050.t1.1	1	1	1	Cre03.g148050.t1.1 None DBV=JGI5.5 OS=Chlamydomonas reinhardtii SV=1 TOU=Cre	1	1	1	1	0	1	0	0	0	1	1	1	1	0	1	0	1	0	0	0	0	1	1	1	1	0	1	0	0	0	0	0	1	1	0	1	0	0	0	1	1	1	1	0
Cre03.g149100.t1.2	Cre03.g149100.t1.2	2	2	2	Cre03.g149100.t1.2 Citrate synthase ALS=CIS2 DBV=JGI5.5 GN=CIS2 OS=Chlamydomonas reinhardtii SV=2 TOU=Cre	1	2	2	2	0	1	0	0	0	0	0	0	0	0	0	1	0	0	0	0	0	0	0	0	0	0	0	0	0	0	0	0	0	0	0	1	0	0	0	0	0	0	0	0
Cre03.g149250.t1.2	Cre03.g149250.t1.2	4	4	4	Cre03.g149250.t1.2 None DBV=JGI5.5 OS=Chlamydomonas reinhardtii SV=2 TOU=Cre	1	4	4	4	0	0	0	0	0	0	0	0	0	0	0	0	0	0	0	0	0	0	2	1	1	0	1	3	0	0	0	0	1	0	0	0	0	0	0	0	0	0	0	0
Cre03.g156900.t1.2	Cre03.g156900.t1.2	6	3	3	Cre03.g156900.t1.2 Chlorophyll a/b binding protein of LHCII ALS=LHCBM5 DBV=JGI5.5 GN=LHCBM5 OS=Chlamydomonas reinhardtii SV=2 TOU=Cre	1	6	3	3	3	5	2	2	5	2	2	4	4	3	5	4	2	3	2	3	3	1	4	4	4	1	4	4	3	3	0	4	4	4	1	2	0	1	2	1	1	2	1	1
Cre03.g158750.t1.1	Cre03.g158750.t1.1	4	4	4	Cre03.g158750.t1.1 None DBV=JGI5.5 OS=Chlamydomonas reinhardtii SV=1 TOU=Cre	1	4	4	4	0	0	0	0	0	0	0	3	1	0	2	1	0	0	0	0	0	0	0	0	0	0	0	0	0	0	0	0	0	0	0	0	0	0	0	0	0	3	1	0
Cre03.g158900.t1.2	Cre03.g158900.t1.2	5	5	5	Cre03.g158900.t1.2 Dihydrolipoamide acetyltransferase ALS=DLA2 DBV=JGI5.5 GN=DLA2 OS=Chlamydomonas reinhardtii SV=2 TOU=Cre	1	5	5	5	1	0	0	0	0	1	0	2	1	0	2	3	0	1	0	0	0	1	0	2	1	0	1	0	0	1	0	0	0	1	1	0	0	0	0	1	0	2	1	0
Cre03.g164000.t1.2	Cre03.g164000.t1.2	5	5	5	Cre03.g164000.t1.2 Predicted protein ALS=TEF7 DBV=JGI5.5 GN=TEF7 OS=Chlamydomonas reinhardtii SV=2 TOU=Cre	1	5	5	5	2	1	0	0	0	0	1	1	1	2	0	1	0	0	0	0	0	0	3	2	2	1	0	2	2	0	0	3	1	1	2	1	0	0	0	0	1	1	1	2
Cre03.g164600.t1.2;Cre03.g165050.t1.2	Cre03.g164600.t1.2	5;2	5;2	5;2	Cre03.g164600.t1.2 P-type ATPase/cation transporter, plasma membrane ALS=ACA3 DBV=JGI5.5 GN=ACA3 OS=Chlamydomonas reinhardtii SV=2 TOU=Cre	2	5	5	5	2	1	1	0	2	1	1	4	2	1	3	3	0	0	0	0	0	1	2	1	2	0	1	2	1	0	0	2	0	2	2	1	1	0	2	1	1	4	2	1
Cre03.g164700.t1.2	Cre03.g164700.t1.2	6	6	6	Cre03.g164700.t1.2 None DBV=JGI5.5 OS=Chlamydomonas reinhardtii SV=2 TOU=Cre	1	6	6	6	2	0	0	0	1	1	1	2	1	0	1	2	0	0	0	0	0	0	2	1	1	0	3	3	0	0	0	1	1	1	2	0	0	0	1	1	1	2	1	0
Cre03.g167400.t1.2	Cre03.g167400.t1.2	2	2	2	Cre03.g167400.t1.2 None DBV=JGI5.5 OS=Chlamydomonas reinhardtii SV=2 TOU=Cre	1	2	2	2	0	0	0	0	0	0	0	0	0	0	0	0	0	0	0	0	0	0	0	0	1	0	0	0	0	0	0	1	0	0	0	0	0	0	0	0	0	0	0	0
Cre03.g168200.t1.2	Cre03.g168200.t1.2	1	1	1	Cre03.g168200.t1.2 Flagellar Associated Protein ALS=FAP69 DBV=JGI5.5 GN=FAP69 OS=Chlamydomonas reinhardtii SV=2 TOU=Cre	1	1	1	1	0	0	0	0	0	0	0	0	0	0	0	0	0	0	0	0	0	0	0	1	0	0	1	0	0	0	0	0	0	0	0	0	0	0	0	0	0	0	0	0
Cre03.g168450.t1.2	Cre03.g168450.t1.2	1	1	1	Cre03.g168450.t1.2 T-complex protein 1, theta subunit ALS=CCT8 DBV=JGI5.5 GN=CCT8 OS=Chlamydomonas reinhardtii SV=2 TOU=Cre	1	1	1	1	0	0	0	0	0	0	0	0	0	0	0	0	0	0	0	0	0	0	1	1	1	0	0	0	0	0	0	0	0	0	0	0	0	0	0	0	0	0	0	0
Cre03.g169900.t1.2	Cre03.g169900.t1.2	2	2	2	Cre03.g169900.t1.2 None DBV=JGI5.5 OS=Chlamydomonas reinhardtii SV=2 TOU=Cre	1	2	2	2	0	0	0	0	0	0	0	0	0	1	0	0	0	0	0	0	0	0	0	0	0	0	0	1	0	0	0	0	0	0	0	0	0	0	0	0	0	0	0	1
Cre03.g171100.t1.1	Cre03.g171100.t1.1	1	1	1	Cre03.g171100.t1.1 None DBV=JGI5.5 OS=Chlamydomonas reinhardtii SV=1 TOU=Cre	1	1	1	1	0	1	0	0	0	0	0	0	0	0	0	0	0	0	0	0	0	0	0	0	0	0	0	0	0	0	0	0	0	1	0	1	0	0	0	0	0	0	0	0
Cre03.g172300.t1.2	Cre03.g172300.t1.2	6	6	6	Cre03.g172300.t1.2 Mitochondrial phosphate carrier protein DBV=JGI5.5 OS=Chlamydomonas reinhardtii SV=2 TOU=Cre	1	6	6	6	0	2	0	0	1	0	1	2	1	0	0	2	0	0	0	0	1	1	2	0	1	0	0	4	0	0	0	0	0	0	0	2	0	0	1	0	1	2	1	0
Cre03.g172950.t1.2	Cre03.g172950.t1.2	1	1	1	Cre03.g172950.t1.2 Centromere/microtubule binding protein ALS=CBF5 DBV=JGI5.5 GN=CBF5 OS=Chlamydomonas reinhardtii SV=2 TOU=Cre	1	1	1	1	0	0	0	0	0	0	0	0	0	0	0	0	0	0	0	0	0	0	0	0	0	0	0	1	0	0	0	0	0	0	0	0	0	0	0	0	0	0	0	0
Cre03.g173350.t2.1;Cre03.g173350.t1.2	Cre03.g173350.t2.1;Cre03.g173350.t1.2	5;5	5;5	5;5	Cre03.g173350.t2.1 Predicted protein with ankrin repeats ALS=ANK22 DBV=JGI5.5 GN=ANK22 OS=Chlamydomonas reinhardtii SV=1 TOU=Cre;Cre03.g173350.t1.2 Predicted protein with ankrin repeats ALS=ANK22 DBV=JGI5.5 GN=ANK22 OS=Chlamydomonas reinhardtii SV=2 TOU=Cr	2	5	5	5	0	1	0	0	0	0	1	2	1	1	1	3	0	0	0	0	0	0	0	0	0	0	0	0	0	0	0	0	0	0	0	1	0	0	0	0	1	2	1	1
Cre03.g175200.t1.2	Cre03.g175200.t1.2	15	15	15	Cre03.g175200.t1.2 Translocon at the outer envelope membrane of chloroplasts, 75 kD ALS=TOC75 DBV=JGI5.5 GN=TOC75 OS=Chlamydomonas reinhardtii SV=2 TOU=Cre	1	15	15	15	3	4	0	0	2	0	5	8	9	4	6	8	0	0	0	0	0	0	0	0	0	0	0	0	0	0	0	0	0	0	3	4	0	0	2	0	5	8	9	4
Cre03.g177350.t1.1	Cre03.g177350.t1.1	2	2	2	Cre03.g177350.t1.1 None DBV=JGI5.5 OS=Chlamydomonas reinhardtii SV=1 TOU=Cre	1	2	2	2	1	1	0	0	1	1	1	1	1	0	1	1	0	1	0	1	0	1	0	0	1	0	1	2	0	0	0	1	0	1	1	1	0	0	1	1	1	1	1	0
Cre03.g178500.t1.2	Cre03.g178500.t1.2	6	6	6	Cre03.g178500.t1.2 Flagellar protofilament ribbon protein ALS=RIB43 DBV=JGI5.5 GN=RIB43 OS=Chlamydomonas reinhardtii SV=2 TOU=Cre	1	6	6	6	0	0	0	0	0	0	1	2	5	0	0	2	0	0	0	0	0	0	0	0	0	0	0	0	0	0	0	0	0	0	0	0	0	0	0	0	1	2	5	0
Cre03.g179800.t1.2	Cre03.g179800.t1.2	3	3	3	Cre03.g179800.t1.2 Low-CO2-inducible membrane protein ALS=LCI24 DBV=JGI5.5 GN=LCI24 OS=Chlamydomonas reinhardtii SV=2 TOU=Cre	1	3	3	3	1	0	0	0	0	0	1	1	2	0	0	0	0	0	0	0	1	1	2	2	2	1	2	3	0	0	0	1	0	2	1	0	0	0	0	0	1	1	2	0
Cre03.g180750.t1.2	Cre03.g180750.t1.2	14	14	14	Cre03.g180750.t1.2 Cobalamin-independent methionine synthase ALS=MES1 DBV=JGI5.5 GN=MES1 OS=Chlamydomonas reinhardtii SV=2 TOU=Cre	1	14	14	14	8	6	2	0	4	1	2	8	4	3	6	8	0	3	1	3	2	1	5	3	4	2	2	4	5	1	1	4	4	1	8	6	2	0	4	1	2	8	4	3
Cre03.g181200.t1.2	Cre03.g181200.t1.2	30	30	30	Cre03.g181200.t1.2 None DBV=JGI5.5 OS=Chlamydomonas reinhardtii SV=2 TOU=Cre	1	30	30	30	10	19	11	1	15	13	7	16	18	4	17	19	1	11	19	13	7	16	2	12	24	2	14	20	6	6	7	12	16	20	10	19	11	1	15	13	7	16	18	4
Cre03.g182050.t1.2	Cre03.g182050.t1.2	2	2	2	Cre03.g182050.t1.2 None DBV=JGI5.5 OS=Chlamydomonas reinhardtii SV=2 TOU=Cre	1	2	2	2	0	1	0	0	0	0	0	0	0	0	0	1	0	0	0	0	0	0	0	0	0	0	0	0	0	0	0	0	0	0	0	1	0	0	0	0	0	0	0	0
Cre03.g182150.t1.2	Cre03.g182150.t1.2	1	1	1	Cre03.g182150.t1.2 Predicted protein ALS=TEF8 DBV=JGI5.5 GN=TEF8 OS=Chlamydomonas reinhardtii SV=2 TOU=Cre	1	1	1	1	0	0	0	0	1	0	0	1	0	1	0	1	0	1	0	0	0	0	0	1	1	0	0	0	0	0	0	0	0	0	0	0	0	0	1	0	0	1	0	1
Cre03.g189950.t1.2	Cre03.g189950.t1.2	18	18	18	Cre03.g189950.t1.2 HSP70-HSP90 organizing protein ALS=HOP1 DBV=JGI5.5 GN=HOP1 OS=Chlamydomonas reinhardtii SV=2 TOU=Cre	1	18	18	18	1	1	0	0	0	0	8	8	5	3	5	13	0	0	0	0	0	0	0	0	0	0	0	0	0	0	0	0	0	0	1	1	0	0	0	0	8	8	5	3
Cre04.g216850.t1.2;Cre03.g190950.t1.2	Cre04.g216850.t1.2;Cre03.g190950.t1.2	2;2	2;2	2;2	Cre04.g216850.t1.2 Alpha tubulin 2 ALS=TUA2 DBV=JGI5.5 GN=TUA2 OS=Chlamydomonas reinhardtii SV=2 TOU=Cre;Cre03.g190950.t1.2 Alpha tubulin 1 ALS=TUA1 DBV=JGI5.5 GN=TUA1 OS=Chlamydomonas reinhardtii SV=2 TOU=Cre	2	2	2	2	0	0	0	0	0	0	0	0	0	0	0	0	0	0	0	0	0	1	0	1	0	0	0	0	0	0	0	0	1	0	0	0	0	0	0	0	0	0	0	0
Cre03.g194350.t1.2	Cre03.g194350.t1.2	17	17	17	Cre03.g194350.t1.2 None DBV=JGI5.5 OS=Chlamydomonas reinhardtii SV=2 TOU=Cre	1	17	17	17	1	2	0	0	0	0	6	8	5	3	5	9	0	0	0	0	0	0	0	1	0	0	0	1	0	0	0	0	0	2	1	2	0	0	0	0	6	8	5	3
Cre03.g194850.t1.2	Cre03.g194850.t1.2	3	3	3	Cre03.g194850.t1.2 NAD-dependent malate dehydrogenase, chloroplastic ALS=MDH1 DBV=JGI5.5 GN=MDH1 OS=Chlamydomonas reinhardtii SV=2 TOU=Cre	1	3	3	3	1	0	0	0	0	0	0	0	0	0	0	1	0	0	0	0	0	0	0	0	1	0	0	1	0	0	0	0	0	0	1	0	0	0	0	0	0	0	0	0
Cre03.g199000.t1.2	Cre03.g199000.t1.2	1	1	1	Cre03.g199000.t1.2 Phototropin ALS=PHT1 DBV=JGI5.5 GN=PHT1 OS=Chlamydomonas reinhardtii SV=2 TOU=Cre	1	1	1	1	0	0	0	0	0	0	0	1	1	0	1	1	0	0	0	0	0	0	1	0	1	0	0	1	1	0	0	0	0	1	0	0	0	0	0	0	0	1	1	0
Cre03.g199150.t1.2	Cre03.g199150.t1.2	1	1	1	Cre03.g199150.t1.2 None DBV=JGI5.5 OS=Chlamydomonas reinhardtii SV=2 TOU=Cre	1	1	1	1	0	1	0	0	0	0	0	0	1	1	1	0	0	1	0	0	1	1	0	0	1	0	1	1	0	0	0	0	1	1	0	1	0	0	0	0	0	0	1	1
Cre03.g199535.t1.1	Cre03.g199535.t1.1	3	3	3	Cre03.g199535.t1.1 Low molecular mass early light-induced protein DBV=JGI5.5 OS=Chlamydomonas reinhardtii SV=1 TOU=Cre	1	3	3	3	2	1	0	0	2	0	1	2	0	0	1	1	0	0	0	0	0	0	2	0	3	2	2	2	1	0	0	2	0	2	2	1	0	0	2	0	1	2	0	0
Cre03.g199647.t1.1	Cre03.g199647.t1.1	1	1	1	Cre03.g199647.t1.1 Eukaryotic translation initiation factor 4A ALS=EIF4A DBV=JGI5.5 GN=EIF4A OS=Chlamydomonas reinhardtii SV=1 TOU=Cre	1	1	1	1	0	0	0	0	0	0	0	0	0	0	0	0	0	0	0	0	0	0	1	0	1	0	0	0	0	0	0	0	0	0	0	0	0	0	0	0	0	0	0	0
Cre03.g200351.t1.1	Cre03.g200351.t1.1	1	1	1	Cre03.g200351.t1.1 None DBV=JGI5.5 OS=Chlamydomonas reinhardtii SV=1 TOU=Cre	1	1	1	1	1	1	1	0	1	1	1	1	1	1	1	1	0	0	0	0	0	0	1	1	1	1	1	1	1	0	1	1	1	1	1	1	1	0	1	1	1	1	1	1
Cre03.g201100.t1.2	Cre03.g201100.t1.2	19	19	19	Cre03.g201100.t1.2 FtsH-like ATPase/metalloprotease DBV=JGI5.5 OS=Chlamydomonas reinhardtii SV=2 TOU=Cre	1	19	19	19	12	7	1	0	6	2	5	7	2	3	4	2	0	0	0	0	0	0	10	1	6	3	5	3	1	1	0	3	0	1	12	7	1	0	6	2	5	7	2	3
Cre03.g203450.t1.2	Cre03.g203450.t1.2	1	1	1	Cre03.g203450.t1.2 Ribosomal protein S21, component of cytosolic 80S ribosome and 40S small subunit ALS=RPS21 DBV=JGI5.5 GN=RPS21 OS=Chlamydomonas reinhardtii SV=2 TOU=Cre	1	1	1	1	0	0	0	0	0	0	0	0	0	0	0	1	0	0	0	0	0	0	0	0	0	0	0	0	0	0	0	0	0	0	0	0	0	0	0	0	0	0	0	0
Cre03.g204250.t1.2	Cre03.g204250.t1.2	8	8	8	Cre03.g204250.t1.2 S-Adenosyl homocysteine hydrolase ALS=SAH1 DBV=JGI5.5 GN=SAH1 OS=Chlamydomonas reinhardtii SV=2 TOU=Cre	1	8	8	8	1	1	0	0	2	0	0	2	0	0	2	7	0	0	0	0	0	1	1	1	1	0	0	1	0	0	0	0	1	0	1	1	0	0	2	0	0	2	0	0
Cre03.g204650.t1.2	Cre03.g204650.t1.2	1	1	1	Cre03.g204650.t1.2 NADH:ubiquinone oxidoreductase 13 kDa subunit ALS=NUOB4 DBV=JGI5.5 GN=NUOB4 OS=Chlamydomonas reinhardtii SV=2 TOU=Cre	1	1	1	1	0	0	0	0	0	0	0	0	0	0	0	0	0	0	0	0	0	0	0	0	0	0	0	0	0	1	0	0	1	0	0	0	0	0	0	0	0	0	0	0
Cre03.g206600.t1.2	Cre03.g206600.t1.2	3	3	3	Cre03.g206600.t1.2 Acetohydroxyacid dehydratase ALS=AAD1 DBV=JGI5.5 GN=AAD1 OS=Chlamydomonas reinhardtii SV=2 TOU=Cre	1	3	3	3	0	0	0	0	1	0	0	1	0	0	0	0	0	0	0	0	0	0	0	0	0	0	2	1	0	0	0	1	0	0	0	0	0	0	1	0	0	1	0	0
Cre04.g212300.t1.1	Cre04.g212300.t1.1	2	2	2	Cre04.g212300.t1.1 None DBV=JGI5.5 OS=Chlamydomonas reinhardtii SV=1 TOU=Cre	1	2	2	2	0	0	0	0	0	0	0	1	0	0	0	2	0	0	0	0	0	0	0	0	0	0	0	0	0	0	0	0	0	0	0	0	0	0	0	0	0	1	0	0
Cre04.g214150.t1.1	Cre04.g214150.t1.1	5	5	5	Cre04.g214150.t1.1 Thiazole biosynthetic enzyme; THI4 regulatory protein ALS=THI4 DBV=JGI5.5 GN=THI4 OS=Chlamydomonas reinhardtii SV=1 TOU=Cre	1	5	5	5	2	3	0	0	0	0	0	1	0	0	0	0	0	1	0	0	0	0	0	0	2	0	1	0	0	0	0	0	0	1	2	3	0	0	0	0	0	1	0	0
Cre04.g214501.t1.1	Cre04.g214501.t1.1	1	1	1	Cre04.g214501.t1.1 None DBV=JGI5.5 OS=Chlamydomonas reinhardtii SV=1 TOU=Cre	1	1	1	1	0	0	1	0	0	0	1	0	0	0	0	0	1	1	1	1	1	1	1	1	0	1	0	0	1	0	0	1	0	1	0	0	1	0	0	0	1	0	0	0
Cre04.g217800.t1.1	Cre04.g217800.t1.1	7	7	7	Cre04.g217800.t1.1 None DBV=JGI5.5 OS=Chlamydomonas reinhardtii SV=1 TOU=Cre	1	7	7	7	5	1	1	0	0	1	2	0	1	0	3	2	0	0	0	0	0	0	4	2	1	1	2	2	3	0	0	2	1	0	5	1	1	0	0	1	2	0	1	0
Cre04.g217915.t1.1	Cre04.g217915.t1.1	2	2	2	Cre04.g217915.t1.1 Formate nitrite transporter ALS=NAR1.3 DBV=JGI5.5 GN=NAR1.3 OS=Chlamydomonas reinhardtii SV=1 TOU=Cre	1	2	2	2	0	0	0	0	0	0	0	1	0	0	0	2	0	0	0	0	0	0	0	0	0	0	0	0	0	0	0	0	0	0	0	0	0	0	0	0	0	1	0	0
Cre04.g220200.t3.1;Cre04.g220200.t2.1;Cre04.g220200.t1.2	Cre04.g220200.t3.1;Cre04.g220200.t2.1;Cre04.g220200.t1.2	21;20;20	21;20;20	21;20;20	Cre04.g220200.t3.1 None DBV=JGI5.5 OS=Chlamydomonas reinhardtii SV=1 TOU=Cre;Cre04.g220200.t2.1 None DBV=JGI5.5 OS=Chlamydomonas reinhardtii SV=1 TOU=Cre;Cre04.g220200.t1.2 None DBV=JGI5.5 OS=Chlamydomonas reinhardtii SV=2 TOU=Cre	3	21	21	21	4	3	0	0	4	2	5	3	1	4	4	4	0	0	0	0	0	0	13	1	8	9	6	10	1	0	0	8	0	1	4	3	0	0	4	2	5	3	1	4
Cre04.g221550.t1.2	Cre04.g221550.t1.2	2	2	2	Cre04.g221550.t1.2 None DBV=JGI5.5 OS=Chlamydomonas reinhardtii SV=2 TOU=Cre	1	2	2	2	1	0	0	0	0	0	0	0	0	0	0	1	0	0	0	0	0	0	0	0	0	0	0	0	0	0	0	1	0	0	1	0	0	0	0	0	0	0	0	0
Cre04.g222700.t1.2	Cre04.g222700.t1.2	4	4	4	Cre04.g222700.t1.2 None DBV=JGI5.5 OS=Chlamydomonas reinhardtii SV=2 TOU=Cre	1	4	4	4	1	0	0	0	0	0	1	2	2	0	1	0	0	0	0	0	1	0	0	1	0	0	0	0	0	0	0	0	1	0	1	0	0	0	0	0	1	2	2	0
Cre04.g229300.t1.1	Cre04.g229300.t1.1	2	2	2	Cre04.g229300.t1.1 Rubisco activase ALS=RCA1 DBV=JGI5.5 GN=RCA1 OS=Chlamydomonas reinhardtii SV=1 TOU=Cre	1	2	2	2	1	0	0	0	0	0	1	1	1	0	0	0	0	0	0	0	0	0	0	0	1	0	0	1	0	0	0	0	0	0	1	0	0	0	0	0	1	1	1	0
Cre04.g232104.t1.1	Cre04.g232104.t1.1	10	10	6	Cre04.g232104.t1.1 Light-harvesting complex II chlorophyll a/b binding protein M3 ALS=LHCBM3 DBV=JGI5.5 GN=LHCBM3 OS=Chlamydomonas reinhardtii SV=1 TOU=Cre	1	10	10	6	5	7	4	2	7	3	4	5	8	5	7	6	2	6	4	6	5	4	7	6	7	3	8	7	5	2	2	9	5	7	5	7	4	2	7	3	4	5	8	5
Cre05.g230850.t1.1	Cre05.g230850.t1.1	10	10	10	Cre05.g230850.t1.1 None DBV=JGI5.5 OS=Chlamydomonas reinhardtii SV=1 TOU=Cre	1	10	10	10	1	2	0	0	4	1	5	5	6	2	5	7	0	0	0	0	0	0	0	0	0	0	1	0	0	0	0	0	1	0	1	2	0	0	4	1	5	5	6	2
Cre05.g232200.t1.2	Cre05.g232200.t1.2	3	3	3	Cre05.g232200.t1.2 Mitochondrial NADH dehydrogenase ALS=NDA3 DBV=JGI5.5 GN=NDA3 OS=Chlamydomonas reinhardtii SV=2 TOU=Cre	1	3	3	3	0	0	0	0	0	0	1	2	0	0	1	1	0	0	0	0	0	0	0	0	0	0	1	1	0	0	0	0	0	0	0	0	0	0	0	0	1	2	0	0
Cre05.g234550.t2.1;Cre05.g234550.t1.2	Cre05.g234550.t2.1;Cre05.g234550.t1.2	4;4	4;4	4;4	Cre05.g234550.t2.1 Fructose-1,6-bisphosphate aldolase ALS=FBA3 DBV=JGI5.5 GN=FBA3 OS=Chlamydomonas reinhardtii SV=1 TOU=Cre;Cre05.g234550.t1.2 Fructose-1,6-bisphosphate aldolase ALS=FBA3 DBV=JGI5.5 GN=FBA3 OS=Chlamydomonas reinhardtii SV=2 TOU=Cre	2	4	4	4	1	0	0	0	1	0	0	0	0	0	0	2	0	0	0	0	0	0	0	0	0	0	0	0	0	0	0	0	0	0	1	0	0	0	1	0	0	0	0	0
Cre05.g234661.t1.1	Cre05.g234661.t1.1	1	1	1	Cre05.g234661.t1.1 Ubiquinol:cytochrome c oxidoreductase biogenesis factor ALS=BCS1 DBV=JGI5.5 GN=BCS1 OS=Chlamydomonas reinhardtii SV=1 TOU=Cre	1	1	1	1	0	0	0	0	1	0	0	0	0	1	1	1	0	0	0	0	1	1	0	0	0	0	0	0	0	0	0	1	1	0	0	0	0	0	1	0	0	0	0	1
Cre05.g238332.t1.1	Cre05.g238332.t1.1	11	11	11	Cre05.g238332.t1.1 Photosystem I reaction center subunit II, 20 kDa ALS=PSAD DBV=JGI5.5 GN=PSAD OS=Chlamydomonas reinhardtii SV=1 TOU=Cre	1	11	11	11	2	4	2	1	3	5	4	5	3	4	7	4	1	2	2	2	3	5	5	4	6	4	4	9	1	3	0	3	4	5	2	4	2	1	3	5	4	5	3	4
Cre05.g240300.t1.1	Cre05.g240300.t1.1	3	3	3	Cre05.g240300.t1.1 None DBV=JGI5.5 OS=Chlamydomonas reinhardtii SV=1 TOU=Cre	1	3	3	3	0	1	0	0	1	1	1	3	2	0	2	2	0	1	1	1	1	2	2	3	3	1	2	3	2	1	0	1	2	1	0	1	0	0	1	1	1	3	2	0
Cre05.g240850.t1.2	Cre05.g240850.t1.2	5	5	5	Cre05.g240850.t1.2 Hydroxymethylpyrimidine phosphate synthase ALS=THIC DBV=JGI5.5 GN=THIC OS=Chlamydomonas reinhardtii SV=2 TOU=Cre	1	5	5	5	2	4	1	0	0	0	1	1	0	0	0	0	0	0	0	0	0	0	0	0	1	0	0	0	1	0	0	0	0	0	2	4	1	0	0	0	1	1	0	0
Cre05.g241950.t1.2	Cre05.g241950.t1.2	11	11	11	Cre05.g241950.t1.2 None DBV=JGI5.5 OS=Chlamydomonas reinhardtii SV=2 TOU=Cre	1	11	11	11	3	7	3	0	6	5	4	4	4	6	6	6	1	5	0	3	4	5	2	4	1	0	3	4	4	2	0	8	4	5	3	7	3	0	6	5	4	4	4	6
Cre05.g242350.t1.2	Cre05.g242350.t1.2	3	3	3	Cre05.g242350.t1.2 None DBV=JGI5.5 OS=Chlamydomonas reinhardtii SV=2 TOU=Cre	1	3	3	3	1	0	0	0	1	0	1	1	0	0	1	1	0	0	0	0	0	1	1	1	2	0	0	2	0	1	0	1	0	0	1	0	0	0	1	0	1	1	0	0
Cre05.g244050.t1.1	Cre05.g244050.t1.1	3	3	3	Cre05.g244050.t1.1 None DBV=JGI5.5 OS=Chlamydomonas reinhardtii SV=1 TOU=Cre	1	3	3	3	0	0	0	0	0	0	0	0	0	0	1	1	0	0	0	0	0	1	0	0	1	0	1	0	0	0	0	0	0	1	0	0	0	0	0	0	0	0	0	0
Cre05.g245158.t1.1;Cre24.g755097.t1.1	Cre05.g245158.t1.1;Cre24.g755097.t1.1	2;2	2;2	2;2	Cre05.g245158.t1.1 None DBV=JGI5.5 OS=Chlamydomonas reinhardtii SV=1 TOU=Cre;Cre24.g755097.t1.1 Arsenite translocating ATPase DBV=JGI5.5 OS=Chlamydomonas reinhardtii SV=1 TOU=Cre	2	2	2	2	0	0	0	0	0	0	0	0	0	0	0	0	0	0	0	0	0	1	0	0	0	0	0	1	0	0	0	0	0	0	0	0	0	0	0	0	0	0	0	0
Cre05.g247450.t1.2	Cre05.g247450.t1.2	24	24	24	Cre05.g247450.t1.2 Putative rhodanese-like protein ALS=CGL56 DBV=JGI5.5 GN=CGL56 OS=Chlamydomonas reinhardtii SV=2 TOU=Cre	1	24	24	24	8	12	2	0	7	3	2	6	1	1	7	4	0	0	0	0	0	2	11	10	17	7	10	13	15	5	4	13	11	14	8	12	2	0	7	3	2	6	1	1
Cre06.g249750.t1.1	Cre06.g249750.t1.1	5	5	5	Cre06.g249750.t1.1 None DBV=JGI5.5 OS=Chlamydomonas reinhardtii SV=1 TOU=Cre	1	5	5	5	0	0	0	0	0	0	1	2	1	1	1	3	0	0	0	0	0	0	0	0	0	0	0	0	0	0	0	0	0	0	0	0	0	0	0	0	1	2	1	1
Cre06.g250100.t1.2	Cre06.g250100.t1.2	19	19	16	Cre06.g250100.t1.2 Heat shock protein 70B ALS=HSP70B DBV=JGI5.5 GN=HSP70B OS=Chlamydomonas reinhardtii SV=2 TOU=Cre	1	19	19	16	4	2	0	0	2	0	2	1	1	2	0	2	0	0	0	1	1	0	9	6	7	2	11	12	1	0	0	2	2	1	4	2	0	0	2	0	2	1	1	2
Cre06.g250200.t1.2	Cre06.g250200.t1.2	7	7	7	Cre06.g250200.t1.2 S-adenosylmethionine synthetase DBV=JGI5.5 OS=Chlamydomonas reinhardtii SV=2 TOU=Cre	1	7	7	7	1	1	0	0	2	0	1	2	0	0	0	4	0	0	0	0	0	0	2	2	1	0	0	0	0	0	0	0	0	0	1	1	0	0	2	0	1	2	0	0
Cre06.g250902.t1.1	Cre06.g250902.t1.1	6	6	6	Cre06.g250902.t1.1 None DBV=JGI5.5 OS=Chlamydomonas reinhardtii SV=1 TOU=Cre	1	6	6	6	0	3	0	0	0	1	0	2	1	1	4	1	0	2	0	1	1	0	2	1	2	0	2	2	0	0	0	2	1	1	0	3	0	0	0	1	0	2	1	1
Cre06.g251900.t1.2	Cre06.g251900.t1.2	1	1	1	Cre06.g251900.t1.2 Inner membrane ALBINO3-like protein ALS=ALB3 DBV=JGI5.5 GN=ALB3 OS=Chlamydomonas reinhardtii SV=2 TOU=Cre	1	1	1	1	0	0	0	0	0	0	1	0	0	0	1	0	0	0	0	0	0	1	1	0	1	0	1	0	1	0	0	0	0	1	0	0	0	0	0	0	1	0	0	0
Cre06.g252200.t1.2	Cre06.g252200.t1.2	4	4	4	Cre06.g252200.t1.2 Translocon at the outer envelope membrane of chloroplasts, 75 kD ALS=TOC34 DBV=JGI5.5 GN=TOC34 OS=Chlamydomonas reinhardtii SV=2 TOU=Cre	1	4	4	4	1	1	0	0	0	0	1	3	1	2	2	2	0	0	0	0	0	0	0	0	0	0	0	0	0	0	0	0	0	0	1	1	0	0	0	0	1	3	1	2
Cre06.g252550.t1.1;REV__Cre06.g283600.t1.2	Cre06.g252550.t1.1	25;1	25;1	25;1	Cre06.g252550.t1.1 Dihydrolipoamide acetyltransferase ALS=DLA3 DBV=JGI5.5 GN=DLA3 OS=Chlamydomonas reinhardtii SV=1 TOU=Cre	2	25	25	25	5	11	1	0	8	3	10	19	7	4	23	11	0	0	0	0	0	0	1	3	2	0	5	1	8	5	1	13	19	12	5	11	1	0	8	3	10	19	7	4
Cre06.g254350.t1.1	Cre06.g254350.t1.1	2	2	2	Cre06.g254350.t1.1 None DBV=JGI5.5 OS=Chlamydomonas reinhardtii SV=1 TOU=Cre	1	2	2	2	0	0	0	0	0	0	1	0	0	1	0	1	0	0	0	0	0	0	1	0	0	0	1	1	0	0	0	0	0	0	0	0	0	0	0	0	1	0	0	1
Cre06.g255100.t1.1	Cre06.g255100.t1.1	5	5	5	Cre06.g255100.t1.1 None DBV=JGI5.5 OS=Chlamydomonas reinhardtii SV=1 TOU=Cre	1	5	5	5	2	2	0	0	0	0	0	0	0	0	0	1	0	0	0	0	0	0	0	0	3	0	0	1	0	0	0	0	0	0	2	2	0	0	0	0	0	0	0	0
Cre06.g257850.t1.2	Cre06.g257850.t1.2	3	3	3	Cre06.g257850.t1.2 None DBV=JGI5.5 OS=Chlamydomonas reinhardtii SV=2 TOU=Cre	1	3	3	3	2	1	0	0	0	0	0	1	2	0	1	1	0	0	0	0	0	0	1	1	1	0	0	1	1	1	0	1	0	1	2	1	0	0	0	0	0	1	2	0
Cre06.g258700.t1.1	Cre06.g258700.t1.1	76	76	76	Cre06.g258700.t1.1 Pyruvate carboxylase ALS=PYC1 DBV=JGI5.5 GN=PYC1 OS=Chlamydomonas reinhardtii SV=1 TOU=Cre	1	76	76	76	51	54	29	26	57	44	38	49	43	22	49	56	16	54	45	52	48	54	48	39	49	37	51	48	41	31	22	49	53	51	51	54	29	26	57	44	38	49	43	22
Cre06.g259100.t1.1;REV__Cre16.g671050.t1.2;Cre12.g492750.t1.1	Cre06.g259100.t1.1	46;1;1	46;1;1	46;1;1	Cre06.g259100.t1.1 None DBV=JGI5.5 OS=Chlamydomonas reinhardtii SV=1 TOU=Cre	3	46	46	46	13	12	2	0	6	8	4	9	8	0	6	11	0	0	0	0	0	0	21	11	29	4	20	16	5	2	0	10	7	8	13	12	2	0	6	8	4	9	8	0
Cre06.g259900.t1.2	Cre06.g259900.t1.2	14	14	14	Cre06.g259900.t1.2 Chloroplast ATP synthase gamma chain ALS=ATPC DBV=JGI5.5 GN=ATPC OS=Chlamydomonas reinhardtii SV=2 TOU=Cre	1	14	14	14	3	3	2	0	2	5	2	6	7	0	5	6	0	3	2	0	3	3	3	4	8	1	5	6	4	3	1	4	3	5	3	3	2	0	2	5	2	6	7	0
Cre06.g260250.t1.2	Cre06.g260250.t1.2	2	2	2	Cre06.g260250.t1.2 Chloroplast proton extrusion protein ALS=CEM1 DBV=JGI5.5 GN=CEM1 OS=Chlamydomonas reinhardtii SV=2 TOU=Cre	1	2	2	2	1	0	0	0	1	0	0	0	0	0	1	1	0	0	0	0	0	0	1	1	2	2	1	1	2	1	1	1	1	1	1	0	0	0	1	0	0	0	0	0
Cre06.g261000.t1.2	Cre06.g261000.t1.2	2	2	2	Cre06.g261000.t1.2 10 kDa photosystem II polypeptide ALS=PSBR DBV=JGI5.5 GN=PSBR OS=Chlamydomonas reinhardtii SV=2 TOU=Cre	1	2	2	2	1	1	2	0	1	1	0	2	2	2	2	2	0	2	1	1	2	2	2	2	2	2	2	2	1	1	1	2	1	2	1	1	2	0	1	1	0	2	2	2
Cre06.g261300.t1.2	Cre06.g261300.t1.2	1	1	1	Cre06.g261300.t1.2 None DBV=JGI5.5 OS=Chlamydomonas reinhardtii SV=2 TOU=Cre	1	1	1	1	0	0	0	0	1	0	0	0	0	0	0	0	0	0	0	0	0	0	1	0	0	0	1	1	0	0	0	1	0	1	0	0	0	0	1	0	0	0	0	0
Cre06.g261750.t1.2	Cre06.g261750.t1.2	6	6	6	Cre06.g261750.t1.2 None DBV=JGI5.5 OS=Chlamydomonas reinhardtii SV=2 TOU=Cre	1	6	6	6	0	1	0	0	0	0	0	0	0	0	0	3	0	0	0	0	0	0	3	1	1	0	1	3	1	0	0	2	0	1	0	1	0	0	0	0	0	0	0	0
Cre06.g262700.t1.1	Cre06.g262700.t1.1	1	1	1	Cre06.g262700.t1.1 Ubiquinol:cytochrome c oxidoreductase 14 kDa subunit, mitochondrial ALS=QCR7 DBV=JGI5.5 GN=QCR7 OS=Chlamydomonas reinhardtii SV=1 TOU=Cre	1	1	1	1	1	0	0	0	0	0	0	0	1	0	1	0	0	0	0	0	0	0	0	0	1	0	0	0	0	0	0	1	0	0	1	0	0	0	0	0	0	0	1	0
Cre06.g263250.t1.1	Cre06.g263250.t1.1	4	4	4	Cre06.g263250.t1.1 None DBV=JGI5.5 OS=Chlamydomonas reinhardtii SV=1 TOU=Cre	1	4	4	4	0	0	1	0	1	1	1	4	3	1	2	3	0	0	1	0	0	1	0	0	1	0	1	0	0	1	1	0	1	1	0	0	1	0	1	1	1	4	3	1
Cre06.g263450.t1.2;Cre12.g498600.t1.2;Cre06.g263450.t2.1	Cre06.g263450.t1.2;Cre12.g498600.t1.2;Cre06.g263450.t2.1	18;18;16	18;18;16	18;18;16	Cre06.g263450.t1.2 None DBV=JGI5.5 OS=Chlamydomonas reinhardtii SV=2 TOU=Cre;Cre12.g498600.t1.2 Eukaryotic translation elongation factor 1 alpha DBV=JGI5.5 OS=Chlamydomonas reinhardtii SV=2 TOU=Cre;Cre06.g263450.t2.1 None DBV=JGI5.5 OS=Chlamydomonas reinha	3	18	18	18	4	7	1	0	6	4	5	12	5	3	13	10	0	2	1	2	2	8	4	3	6	3	4	8	4	2	1	7	6	7	4	7	1	0	6	4	5	12	5	3
Cre06.g264200.t1.2	Cre06.g264200.t1.2	2	2	2	Cre06.g264200.t1.2 Iron-sulfur subunit of mitochondrial succinate dehydrogenase ALS=SDH2 DBV=JGI5.5 GN=SDH2 OS=Chlamydomonas reinhardtii SV=2 TOU=Cre	1	2	2	2	0	1	0	0	0	0	0	0	0	0	0	1	0	0	0	0	0	0	0	0	0	0	0	0	0	0	0	0	1	0	0	1	0	0	0	0	0	0	0	0
Cre17.g714600.t1.2;Cre17.g714000.t1.2;Cre17.g713500.t1.2;Cre17.g711800.t1.2;Cre17.g710500.t1.2;Cre17.g709100.t1.2;Cre17.g708650.t1.2;Cre17.g708200.t1.2;Cre16.g650250.t1.2;Cre16.g649950.t1.2;Cre13.g570000.t2.1;Cre13.g570000.t1.2;Cre12.g506450.t1.2;Cre12.g506350.t1.2;Cre12.g505450.t1.2;Cre12.g504850.t1.2;Cre12.g504600.t1.2;Cre06.g276800.t1.2;Cre06.g276650.t1.2;Cre06.g275700.t1.2;Cre06.g274900.t1.2;…	Cre17.g714600.t1.2;Cre17.g714000.t1.2;Cre17.g713500.t1.2;Cre17.g711800.t1.2;Cre17.g710500.t1.2;Cre17.g709100.t1.2;Cre17.g708650.t1.2;Cre17.g708200.t1.2;Cre16.g650250.t1.2;Cre16.g649950.t1.2;Cre13.g570000.t2.1;Cre13.g570000.t1.2;Cre12.g506450.t1.2;Cre12.g506350.t1.2;Cre12.g505450.t1.2;Cre12.g504850.t1.2;Cre12.g504600.t1.2;Cre06.g276800.t1.2;Cre06.g276650.t1.2;Cre06.g275700.t1.2;Cre06.g274900.t1.2;…	3;3;3;3;3;3;3;3;3;3;3;3;3;3;3;3;3;3;3;3;3;3;3;3;3;3;3;3;3;3;3;3	3;3;3;3;3;3;3;3;3;3;3;3;3;3;3;3;3;3;3;3;3;3;3;3;3;3;3;3;3;3;3;3	3;3;3;3;3;3;3;3;3;3;3;3;3;3;3;3;3;3;3;3;3;3;3;3;3;3;3;3;3;3;3;3	Cre17.g714600.t1.2 None DBV=JGI5.5 OS=Chlamydomonas reinhardtii SV=2 TOU=Cre;Cre17.g714000.t1.2 Histone H4 DBV=JGI5.5 OS=Chlamydomonas reinhardtii SV=2 TOU=Cre;Cre17.g713500.t1.2 Histone H4 DBV=JGI5.5 OS=Chlamydomonas reinhardtii SV=2 TOU=Cre;Cre17.g711800	32	3	3	3	0	0	0	0	0	0	0	0	0	0	0	0	0	0	0	0	0	0	3	0	0	0	0	0	0	0	0	0	0	0	0	0	0	0	0	0	0	0	0	0
Cre06.g265800.t1.2	Cre06.g265800.t1.2	1	1	1	Cre06.g265800.t1.2 Plastid ribosomal protein L28 ALS=PRPL28 DBV=JGI5.5 GN=PRPL28 OS=Chlamydomonas reinhardtii SV=2 TOU=Cre	1	1	1	1	0	0	0	0	0	0	0	0	0	0	0	1	0	0	0	0	0	0	0	0	0	0	0	0	0	0	0	0	0	0	0	0	0	0	0	0	0	0	0	0
Cre06.g268600.t1.2	Cre06.g268600.t1.2	1	1	1	Cre06.g268600.t1.2 Nucleic acid binding protein ALS=NAB1 DBV=JGI5.5 GN=NAB1 OS=Chlamydomonas reinhardtii SV=2 TOU=Cre	1	1	1	1	0	0	0	0	0	0	0	0	0	0	0	1	0	0	0	0	0	0	0	0	0	0	0	0	0	0	0	0	0	0	0	0	0	0	0	0	0	0	0	0
Cre06.g269050.t1.2;Cre09.g410250.t1.1;REV__Cre06.g278900.t1.1	Cre06.g269050.t1.2	52;1;1	52;1;1	52;1;1	Cre06.g269050.t1.2 None DBV=JGI5.5 OS=Chlamydomonas reinhardtii SV=2 TOU=Cre	3	52	52	52	30	21	9	3	15	19	18	23	17	12	24	21	0	5	1	1	4	4	41	31	39	18	31	31	31	17	5	32	28	30	30	21	9	3	15	19	18	23	17	12
Cre06.g269650.t1.2;Cre06.g269601.t1.1	Cre06.g269650.t1.2;Cre06.g269601.t1.1	2;1	2;1	2;1	Cre06.g269650.t1.2 None DBV=JGI5.5 OS=Chlamydomonas reinhardtii SV=2 TOU=Cre;Cre06.g269601.t1.1 None DBV=JGI5.5 OS=Chlamydomonas reinhardtii SV=1 TOU=Cre	2	2	2	2	0	1	0	0	1	0	0	0	0	0	0	0	0	0	0	0	0	0	1	0	1	0	0	0	0	0	0	0	0	0	0	1	0	0	1	0	0	0	0	0
Cre06.g272650.t1.2	Cre06.g272650.t1.2	3	3	3	Cre06.g272650.t1.2 Light-harvesting protein of photosystem I ALS=LHCA8 DBV=JGI5.5 GN=LHCA8 OS=Chlamydomonas reinhardtii SV=2 TOU=Cre	1	3	3	3	0	2	1	0	2	1	2	3	1	2	3	2	1	1	1	1	2	1	1	2	2	0	2	2	2	1	0	2	1	1	0	2	1	0	2	1	2	3	1	2
Cre06.g272950.t1.1	Cre06.g272950.t1.1	3	3	3	Cre06.g272950.t1.1 Ribosomal protein S18, component of cytosolic 80S ribosome and 40S small subunit ALS=RPS18 DBV=JGI5.5 GN=RPS18 OS=Chlamydomonas reinhardtii SV=1 TOU=Cre	1	3	3	3	0	0	0	0	0	0	0	0	0	0	0	2	0	0	0	0	0	0	0	0	1	0	0	0	0	0	0	0	0	0	0	0	0	0	0	0	0	0	0	0
Cre06.g273250.t1.2	Cre06.g273250.t1.2	1	1	1	Cre06.g273250.t1.2 None DBV=JGI5.5 OS=Chlamydomonas reinhardtii SV=2 TOU=Cre	1	1	1	1	0	0	0	0	0	0	0	0	0	0	0	0	0	0	0	0	0	0	0	0	0	0	0	1	0	0	0	0	0	0	0	0	0	0	0	0	0	0	0	0
Cre06.g273413.t1.1	Cre06.g273413.t1.1	1	1	1	Cre06.g273413.t1.1 None DBV=JGI5.5 OS=Chlamydomonas reinhardtii SV=1 TOU=Cre	1	1	1	1	0	0	0	0	0	0	0	0	0	0	0	0	0	0	0	0	0	0	0	0	0	0	0	1	0	0	0	0	0	0	0	0	0	0	0	0	0	0	0	0
Cre06.g273600.t1.2	Cre06.g273600.t1.2	2	2	2	Cre06.g273600.t1.2 Ribosomal protein S27a, component of cytosolic 80S ribosome and 40S small subunit ALS=RPS27a DBV=JGI5.5 GN=RPS27a OS=Chlamydomonas reinhardtii SV=2 TOU=Cre	1	2	2	2	0	0	0	0	0	0	0	1	1	0	1	2	0	0	0	0	0	0	0	0	1	0	0	1	0	0	0	0	0	0	0	0	0	0	0	0	0	1	1	0
Cre06.g273750.t1.1	Cre06.g273750.t1.1	4	4	4	Cre06.g273750.t1.1 Chloroplast sulfate transporter ALS=SUA1 DBV=JGI5.5 GN=SUA1 OS=Chlamydomonas reinhardtii SV=1 TOU=Cre	1	4	4	4	0	2	0	0	1	0	0	0	1	0	0	0	0	0	0	0	0	1	0	1	2	1	1	1	1	0	0	1	0	1	0	2	0	0	1	0	0	0	1	0
Cre06.g274700.t1.1	Cre06.g274700.t1.1	5	5	5	Cre06.g274700.t1.1 None DBV=JGI5.5 OS=Chlamydomonas reinhardtii SV=1 TOU=Cre	1	5	5	5	1	3	0	0	1	1	1	3	3	4	5	3	0	0	0	0	0	1	0	1	2	0	1	2	0	0	0	0	0	0	1	3	0	0	1	1	1	3	3	4
Cre06.g275100.t1.2	Cre06.g275100.t1.2	2	2	2	Cre06.g275100.t1.2 None DBV=JGI5.5 OS=Chlamydomonas reinhardtii SV=2 TOU=Cre	1	2	2	2	0	0	0	0	0	0	0	0	0	0	0	2	0	0	0	0	0	0	0	0	0	0	0	1	0	0	0	0	0	0	0	0	0	0	0	0	0	0	0	0
Cre06.g278098.t1.1	Cre06.g278098.t1.1	62	62	62	Cre06.g278098.t1.1 Methylcrotonoyl-CoA carboxylase alpha subunit ALS=MCC1 DBV=JGI5.5 GN=MCC1 OS=Chlamydomonas reinhardtii SV=1 TOU=Cre	1	62	62	62	19	34	18	6	36	37	19	32	43	13	29	46	0	32	30	29	23	27	16	23	43	8	29	37	13	13	16	26	33	35	19	34	18	6	36	37	19	32	43	13
Cre07.g357200.t1.2;Cre06.g278185.t1.1	Cre07.g357200.t1.2;Cre06.g278185.t1.1	2;2	2;2	2;2	Cre07.g357200.t1.2 UDP-glucose dehydrogenase ALS=UGD1 DBV=JGI5.5 GN=UGD1 OS=Chlamydomonas reinhardtii SV=2 TOU=Cre;Cre06.g278185.t1.1 UDP-glucose dehydrogenase ALS=UGD2 DBV=JGI5.5 GN=UGD2 OS=Chlamydomonas reinhardtii SV=1 TOU=Cre	2	2	2	2	0	1	0	0	1	0	0	1	0	0	0	0	0	0	0	0	0	0	0	1	0	0	0	0	0	0	0	0	0	0	0	1	0	0	1	0	0	1	0	0
Cre06.g278195.t1.1	Cre06.g278195.t1.1	1	1	1	Cre06.g278195.t1.1 None DBV=JGI5.5 OS=Chlamydomonas reinhardtii SV=1 TOU=Cre	1	1	1	1	0	0	0	0	0	0	0	0	0	0	0	0	0	0	0	0	0	0	0	0	1	0	0	0	0	0	0	0	0	0	0	0	0	0	0	0	0	0	0	0
Cre06.g278255.t1.1	Cre06.g278255.t1.1	39	39	39	Cre06.g278255.t1.1 None DBV=JGI5.5 OS=Chlamydomonas reinhardtii SV=1 TOU=Cre	1	39	39	39	8	4	0	0	2	1	7	14	10	1	11	16	0	1	0	0	1	0	9	5	15	0	7	11	4	0	0	2	1	2	8	4	0	0	2	1	7	14	10	1
Cre06.g282500.t1.2	Cre06.g282500.t1.2	2	2	2	Cre06.g282500.t1.2 Ribosomal protein L23a, component of cytosolic 80S ribosome and 60S large subunit ALS=RPL23a DBV=JGI5.5 GN=RPL23a OS=Chlamydomonas reinhardtii SV=2 TOU=Cre	1	2	2	2	0	0	0	0	0	0	0	0	0	0	0	2	0	0	0	0	0	0	0	0	0	0	0	0	0	0	0	0	0	0	0	0	0	0	0	0	0	0	0	0
Cre06.g282800.t1.2	Cre06.g282800.t1.2	3	3	3	Cre06.g282800.t1.2 Isocitrate lyase ALS=ICL1 DBV=JGI5.5 GN=ICL1 OS=Chlamydomonas reinhardtii SV=2 TOU=Cre	1	3	3	3	1	2	0	0	1	0	0	2	1	1	3	2	0	1	1	1	0	2	0	2	1	0	3	1	1	0	0	2	1	2	1	2	0	0	1	0	0	2	1	1
Cre06.g283050.t1.2	Cre06.g283050.t1.2	4	4	4	Cre06.g283050.t1.2 Light-harvesting protein of photosystem I ALS=LHCA1 DBV=JGI5.5 GN=LHCA1 OS=Chlamydomonas reinhardtii SV=2 TOU=Cre	1	4	4	4	1	3	1	0	1	2	2	3	3	2	2	2	1	1	1	2	2	3	1	2	3	2	2	4	2	2	1	1	3	4	1	3	1	0	1	2	2	3	3	2
Cre06.g284100.t1.2	Cre06.g284100.t1.2	1	1	1	Cre06.g284100.t1.2 Rh protein, CO2-responsive ALS=RHP1 DBV=JGI5.5 GN=RHP1 OS=Chlamydomonas reinhardtii SV=2 TOU=Cre	1	1	1	1	0	0	0	0	0	0	0	0	0	0	0	0	0	0	0	0	0	0	0	1	1	0	0	0	0	0	0	0	0	0	0	0	0	0	0	0	0	0	0	0
Cre06.g284200.t1.2	Cre06.g284200.t1.2	3	1	1	Cre06.g284200.t1.2 Chlorophyll a/b binding protein of LHCII ALS=LHCBM9 DBV=JGI5.5 GN=LHCBM9 OS=Chlamydomonas reinhardtii SV=2 TOU=Cre	1	3	1	1	2	2	1	1	2	1	1	1	2	2	3	2	1	2	1	2	3	1	2	2	2	1	2	1	2	1	0	3	3	2	0	0	0	0	0	0	0	0	0	0
Cre06.g285250.t1.2;Cre06.g284250.t1.2;Cre06.g283950.t1.2	Cre06.g285250.t1.2;Cre06.g284250.t1.2;Cre06.g283950.t1.2	10;8;8	6;5;5	6;5;5	Cre06.g285250.t1.2 Chloropyll a/b binding protein of LHCII type I, chloroplast precursor ALS=LHCBM6 DBV=JGI5.5 GN=LHCBM6 OS=Chlamydomonas reinhardtii SV=2 TOU=Cre;Cre06.g284250.t1.2 Chlorophyll a/b binding protein of LHCII ALS=LHCBM8 DBV=JGI5.5 GN=LHCBM8 O	3	10	6	6	6	7	4	3	7	3	5	5	7	4	8	6	3	7	3	4	7	3	6	7	7	4	8	7	4	4	1	5	6	7	4	4	2	2	4	2	4	3	4	2
Cre06.g285401.t1.1	Cre06.g285401.t1.1	2	2	2	Cre06.g285401.t1.1 None DBV=JGI5.5 OS=Chlamydomonas reinhardtii SV=1 TOU=Cre	1	2	2	2	2	0	0	0	0	0	0	0	0	0	1	0	0	0	0	0	0	0	0	0	0	0	0	0	0	0	0	0	0	0	2	0	0	0	0	0	0	0	0	0
Cre06.g286000.t1.2	Cre06.g286000.t1.2	1	1	1	Cre06.g286000.t1.2 None DBV=JGI5.5 OS=Chlamydomonas reinhardtii SV=2 TOU=Cre	1	1	1	1	0	0	0	0	0	0	1	0	0	0	0	1	0	0	0	0	0	0	0	0	1	0	0	0	0	0	0	0	0	1	0	0	0	0	0	0	1	0	0	0
Cre06.g290950.t1.2	Cre06.g290950.t1.2	2	2	2	Cre06.g290950.t1.2 Ribosomal protein S5, component of cytosolic 80S ribosome and 40S small subunit ALS=RPS5 DBV=JGI5.5 GN=RPS5 OS=Chlamydomonas reinhardtii SV=2 TOU=Cre	1	2	2	2	0	0	0	0	0	0	0	0	0	0	0	0	0	0	0	0	1	0	1	0	0	0	0	0	0	0	0	0	1	0	0	0	0	0	0	0	0	0	0	0
Cre06.g298650.t1.2	Cre06.g298650.t1.2	5	5	5	Cre06.g298650.t1.2 None DBV=JGI5.5 OS=Chlamydomonas reinhardtii SV=2 TOU=Cre	1	5	5	5	0	1	0	0	0	0	0	2	0	0	1	2	0	1	0	0	0	1	0	1	1	0	0	2	0	0	0	1	0	0	0	1	0	0	0	0	0	2	0	0
Cre06.g300550.t1.2	Cre06.g300550.t1.2	18	18	18	Cre06.g300550.t1.2 None DBV=JGI5.5 OS=Chlamydomonas reinhardtii SV=2 TOU=Cre	1	18	18	18	5	3	2	0	1	1	5	8	5	3	5	10	0	0	0	0	0	0	2	2	3	1	1	2	2	0	0	2	1	3	5	3	2	0	1	1	5	8	5	3
Cre06.g308250.t1.2	Cre06.g308250.t1.2	2	2	2	Cre06.g308250.t1.2 Ribosomal protein S4, component of cytosolic 80S ribosome and 40S small subunit ALS=RPS4 DBV=JGI5.5 GN=RPS4 OS=Chlamydomonas reinhardtii SV=2 TOU=Cre	1	2	2	2	1	1	0	0	1	0	1	2	1	0	1	2	0	0	0	0	0	0	1	0	1	0	1	2	0	0	0	0	0	0	1	1	0	0	1	0	1	2	1	0
Cre06.g308900.t1.2	Cre06.g308900.t1.2	1	1	1	Cre06.g308900.t1.2 Complex of the outer membrane that mediates the topogenesis of beta-barrel proteins. ALS=TOB55 DBV=JGI5.5 GN=TOB55 OS=Chlamydomonas reinhardtii SV=2 TOU=Cre	1	1	1	1	1	0	0	0	1	0	0	1	1	0	1	0	0	0	0	0	0	0	0	1	1	0	0	0	0	1	0	1	1	0	1	0	0	0	1	0	0	1	1	0
Cre06.g311900.t1.2	Cre06.g311900.t1.2	1	1	1	Cre06.g311900.t1.2 Small Rab-related GTPase DBV=JGI5.5 OS=Chlamydomonas reinhardtii SV=2 TOU=Cre	1	1	1	1	0	1	0	0	0	1	0	1	0	1	0	1	0	1	0	0	1	0	1	0	1	1	0	0	1	1	1	0	1	0	0	1	0	0	0	1	0	1	0	1
Cre07.g314150.t1.2	Cre07.g314150.t1.2	2	2	2	Cre07.g314150.t1.2 Zeta-carotene desaturase ALS=ZDS1 DBV=JGI5.5 GN=ZDS1 OS=Chlamydomonas reinhardtii SV=2 TOU=Cre	1	2	2	2	1	1	0	0	0	0	1	0	1	0	0	0	0	1	0	0	0	1	0	0	1	0	0	0	1	0	0	2	0	0	1	1	0	0	0	0	1	0	1	0
Cre07.g318450.t1.2	Cre07.g318450.t1.2	2	2	2	Cre07.g318450.t1.2 SEC61-beta subunit of ER-translocon ALS=SEC61B DBV=JGI5.5 GN=SEC61B OS=Chlamydomonas reinhardtii SV=2 TOU=Cre	1	2	2	2	1	0	0	0	0	1	1	1	0	1	0	0	0	0	0	0	0	0	0	0	1	0	0	1	0	0	0	1	1	0	1	0	0	0	0	1	1	1	0	1
Cre07.g319300.t1.1;Cre07.g319340.t1.1	Cre07.g319300.t1.1;Cre07.g319340.t1.1	2;1	2;1	2;1	Cre07.g319300.t1.1 Alpha-glucan water dikinase ALS=GWD1 DBV=JGI5.5 GN=GWD1 OS=Chlamydomonas reinhardtii SV=1 TOU=Cre;Cre07.g319340.t1.1 None DBV=JGI5.5 OS=Chlamydomonas reinhardtii SV=1 TOU=Cre	2	2	2	2	0	1	0	0	0	0	0	1	0	0	0	0	0	0	0	0	0	0	0	0	1	0	1	0	0	0	0	0	1	0	0	1	0	0	0	0	0	1	0	0
Cre07.g324200.t1.2	Cre07.g324200.t1.2	3	3	3	Cre07.g324200.t1.2 Diacylglyceryl-N,N,N-trimethylhomoserine synthesis protein ALS=BTA1 DBV=JGI5.5 GN=BTA1 OS=Chlamydomonas reinhardtii SV=2 TOU=Cre	1	3	3	3	0	1	0	0	0	0	0	3	0	0	0	1	0	1	0	0	0	0	0	0	0	0	1	2	0	0	0	1	1	0	0	1	0	0	0	0	0	3	0	0
Cre07.g325500.t1.1	Cre07.g325500.t1.1	3	3	3	Cre07.g325500.t1.1 Magnesium chelatase subunit H DBV=JGI5.5 OS=Chlamydomonas reinhardtii SV=1 TOU=Cre	1	3	3	3	0	1	0	0	0	0	0	1	0	0	1	0	0	0	0	0	0	0	2	0	0	0	0	0	0	0	0	0	0	0	0	1	0	0	0	0	0	1	0	0
Cre07.g325736.t1.1	Cre07.g325736.t1.1	33	33	33	Cre07.g325736.t1.1 None DBV=JGI5.5 OS=Chlamydomonas reinhardtii SV=1 TOU=Cre	1	33	33	33	19	14	5	1	12	11	9	16	10	8	14	13	0	3	1	1	3	5	28	20	21	14	18	25	17	12	6	22	16	16	19	14	5	1	12	11	9	16	10	8
Cre07.g326050.t1.1	Cre07.g326050.t1.1	2	2	2	Cre07.g326050.t1.1 None DBV=JGI5.5 OS=Chlamydomonas reinhardtii SV=1 TOU=Cre	1	2	2	2	0	0	0	0	0	1	0	0	0	0	0	0	0	0	0	0	0	0	0	0	0	0	0	0	0	0	0	1	0	0	0	0	0	0	0	1	0	0	0	0
Cre07.g327400.t1.1	Cre07.g327400.t1.1	1	1	1	Cre07.g327400.t1.1 NADH:ubiquinone oxidoreductase ND9 subunit ALS=NUO9 DBV=JGI5.5 GN=NUO9 OS=Chlamydomonas reinhardtii SV=1 TOU=Cre	1	1	1	1	0	0	0	0	0	0	0	0	0	0	0	0	0	0	0	0	0	0	0	0	1	0	1	0	0	0	0	0	1	1	0	0	0	0	0	0	0	0	0	0
Cre07.g330250.t1.2	Cre07.g330250.t1.2	5	5	5	Cre07.g330250.t1.2 Subunit H of photosystem I ALS=PSAH DBV=JGI5.5 GN=PSAH OS=Chlamydomonas reinhardtii SV=2 TOU=Cre	1	5	5	5	1	2	0	0	2	1	1	4	1	3	2	2	0	0	0	1	1	2	1	0	3	2	2	1	2	2	0	1	2	2	1	2	0	0	2	1	1	4	1	3
Cre07.g330350.t1.1	Cre07.g330350.t1.1	1	1	1	Cre07.g330350.t1.1 None DBV=JGI5.5 OS=Chlamydomonas reinhardtii SV=1 TOU=Cre	1	1	1	1	1	0	0	0	0	0	0	0	0	1	0	1	0	0	0	0	0	0	0	0	0	0	0	1	0	0	0	0	0	0	1	0	0	0	0	0	0	0	0	1
Cre07.g333252.t1.1;Cre07.g332300.t1.2	Cre07.g333252.t1.1;Cre07.g332300.t1.2	1;1	1;1	1;1	Cre07.g333252.t1.1 None DBV=JGI5.5 OS=Chlamydomonas reinhardtii SV=1 TOU=Cre;Cre07.g332300.t1.2 R1 Protein, alpha-glucan water dikinase ALS=GWD2 DBV=JGI5.5 GN=GWD2 OS=Chlamydomonas reinhardtii SV=2 TOU=Cre	2	1	1	1	0	0	0	0	0	0	0	0	0	0	0	0	0	0	0	0	0	0	0	0	1	0	0	0	0	0	0	0	0	0	0	0	0	0	0	0	0	0	0	0
Cre07.g333150.t1.2	Cre07.g333150.t1.2	19	19	19	Cre07.g333150.t1.2 None DBV=JGI5.5 OS=Chlamydomonas reinhardtii SV=2 TOU=Cre	1	19	19	19	0	0	0	0	0	0	0	0	0	0	0	0	0	0	0	0	0	0	11	11	16	10	12	18	1	1	1	3	3	3	0	0	0	0	0	0	0	0	0	0
Cre07.g334900.t1.1	Cre07.g334900.t1.1	1	1	1	Cre07.g334900.t1.1 None DBV=JGI5.5 OS=Chlamydomonas reinhardtii SV=1 TOU=Cre	1	1	1	1	0	0	0	0	0	0	0	1	0	0	1	0	0	0	0	0	0	0	0	0	0	0	0	1	0	0	0	0	0	0	0	0	0	0	0	0	0	1	0	0
Cre07.g337650.t1.2	Cre07.g337650.t1.2	1	1	1	Cre07.g337650.t1.2 Mitochondrial pyruvate dehydrogenase complex, E1 component, alpha subunit ALS=PDC1 DBV=JGI5.5 GN=PDC1 OS=Chlamydomonas reinhardtii SV=2 TOU=Cre	1	1	1	1	0	0	0	0	0	0	0	0	0	0	1	0	0	0	0	0	0	0	0	0	0	0	0	0	0	0	0	0	0	0	0	0	0	0	0	0	0	0	0	0
Cre07.g338050.t1.2	Cre07.g338050.t1.2	7	7	7	Cre07.g338050.t1.2 Mitochondrial F1F0 ATP synthase associated 36.3 kDa protein ALS=ASA3 DBV=JGI5.5 GN=ASA3 OS=Chlamydomonas reinhardtii SV=2 TOU=Cre	1	7	7	7	0	2	0	0	2	0	0	2	1	0	2	3	0	0	0	0	0	1	0	0	4	0	2	1	0	0	0	0	2	2	0	2	0	0	2	0	0	2	1	0
Cre07.g338350.t1.2	Cre07.g338350.t1.2	14	14	14	Cre07.g338350.t1.2 Predicted protein ALS=CPLD50 DBV=JGI5.5 GN=CPLD50 OS=Chlamydomonas reinhardtii SV=2 TOU=Cre	1	14	14	14	0	0	0	0	0	0	0	0	0	0	0	0	0	0	0	0	0	0	7	0	6	9	11	12	1	0	0	8	5	7	0	0	0	0	0	0	0	0	0	0
Cre07.g339150.t1.1;Cre17.g741450.t1.2	Cre07.g339150.t1.1	3;1	3;1	3;1	Cre07.g339150.t1.1 Chaperonin 60B2 ALS=CPN60B2 DBV=JGI5.5 GN=CPN60B2 OS=Chlamydomonas reinhardtii SV=1 TOU=Cre	2	3	3	3	1	1	0	0	0	0	0	1	2	0	0	1	0	0	0	0	0	2	0	0	0	0	1	0	0	0	0	0	0	0	1	1	0	0	0	0	0	1	2	0
Cre07.g340200.t1.1	Cre07.g340200.t1.1	5	5	5	Cre07.g340200.t1.1 Thylakoid transmembrane protein involved in cyclic electron flow ALS=TEF3 DBV=JGI5.5 GN=TEF3 OS=Chlamydomonas reinhardtii SV=1 TOU=Cre	1	5	5	5	5	2	1	0	3	1	3	2	3	2	4	4	0	1	0	2	0	2	2	2	3	2	3	4	4	3	1	4	5	4	5	2	1	0	3	1	3	2	3	2
Cre07.g340350.t1.1	Cre07.g340350.t1.1	21	21	21	Cre07.g340350.t1.1 Mitochondrial F1F0 ATP synthase associated 60.6 kDa protein ALS=ASA1 DBV=JGI5.5 GN=ASA1 OS=Chlamydomonas reinhardtii SV=1 TOU=Cre	1	21	21	21	5	9	3	0	6	4	3	7	6	1	9	11	0	4	2	3	4	7	4	5	6	1	6	9	1	1	1	5	4	6	5	9	3	0	6	4	3	7	6	1
Cre07.g342150.t1.2	Cre07.g342150.t1.2	2	2	2	Cre07.g342150.t1.2 Glutamyl-tRNA reductase ALS=HEM1 DBV=JGI5.5 GN=HEM1 OS=Chlamydomonas reinhardtii SV=2 TOU=Cre	1	2	2	2	0	0	1	0	0	0	0	1	0	0	0	0	0	0	0	0	0	0	0	0	1	0	0	0	0	0	0	0	0	0	0	0	1	0	0	0	0	1	0	0
Cre07.g343700.t1.2	Cre07.g343700.t1.2	5	5	5	Cre07.g343700.t1.2 Dihydrolipoamide succinyltransferase, oxoglutarate dehydrogenase E2 component ALS=OGD2 DBV=JGI5.5 GN=OGD2 OS=Chlamydomonas reinhardtii SV=2 TOU=Cre	1	5	5	5	1	2	0	0	1	0	0	2	0	0	4	1	0	1	0	0	0	0	0	0	0	0	4	1	1	0	0	0	2	0	1	2	0	0	1	0	0	2	0	0
Cre07.g344400.t1.2;Cre07.g344550.t1.2	Cre07.g344400.t1.2	3;1	3;1	3;1	Cre07.g344400.t1.2 None DBV=JGI5.5 OS=Chlamydomonas reinhardtii SV=2 TOU=Cre	2	3	3	3	0	0	0	0	1	0	0	0	0	0	1	1	0	0	0	0	0	0	0	0	0	0	0	0	0	0	0	0	0	0	0	0	0	0	1	0	0	0	0	0
Cre07.g344950.t1.2	Cre07.g344950.t1.2	2	2	2	Cre07.g344950.t1.2 Light-harvesting protein of photosystem I ALS=LHCA9 DBV=JGI5.5 GN=LHCA9 OS=Chlamydomonas reinhardtii SV=2 TOU=Cre	1	2	2	2	0	0	0	0	0	0	0	2	2	1	2	2	0	1	0	0	0	1	0	0	2	1	0	2	1	0	0	2	0	0	0	0	0	0	0	0	0	2	2	1
Cre07.g352350.t1.2	Cre07.g352350.t1.2	35	35	35	Cre07.g352350.t1.2 None DBV=JGI5.5 OS=Chlamydomonas reinhardtii SV=2 TOU=Cre	1	35	35	35	23	15	3	0	11	5	9	14	9	5	14	16	0	0	0	0	0	0	21	7	19	4	13	15	12	2	0	13	1	7	23	15	3	0	11	5	9	14	9	5
Cre07.g355900.t1.1	Cre07.g355900.t1.1	1	1	1	Cre07.g355900.t1.1 None DBV=JGI5.5 OS=Chlamydomonas reinhardtii SV=1 TOU=Cre	1	1	1	1	0	0	0	0	0	0	0	0	0	0	0	0	0	0	0	0	0	0	0	0	0	0	0	1	0	0	0	0	0	0	0	0	0	0	0	0	0	0	0	0
Cre07.g356350.t1.1	Cre07.g356350.t1.1	3	3	3	Cre07.g356350.t1.1 1-deoxy-D-xylulose 5-phosphate synthase, chloroplast precursor ALS=DXS1 DBV=JGI5.5 GN=DXS1 OS=Chlamydomonas reinhardtii SV=1 TOU=Cre	1	3	3	3	2	0	0	0	0	0	0	0	0	0	0	0	0	0	0	0	0	0	2	0	1	0	0	0	0	0	0	0	0	0	2	0	0	0	0	0	0	0	0	0
Cre07.g357850.t1.2	Cre07.g357850.t1.2	2	2	2	Cre07.g357850.t1.2 Ribosomal protein L22, component of cytosolic 80S ribosome and 60S large subunit ALS=RPL22 DBV=JGI5.5 GN=RPL22 OS=Chlamydomonas reinhardtii SV=2 TOU=Cre	1	2	2	2	0	0	0	0	0	0	0	0	0	0	0	2	0	0	0	0	0	0	0	0	0	0	0	0	0	0	0	0	0	0	0	0	0	0	0	0	0	0	0	0
Cre08.g358540.t1.1	Cre08.g358540.t1.1	5	5	5	Cre08.g358540.t1.1 None DBV=JGI5.5 OS=Chlamydomonas reinhardtii SV=1 TOU=Cre	1	5	5	5	0	1	0	0	0	0	0	1	1	1	0	1	0	0	0	0	0	0	1	0	3	0	1	2	1	0	0	1	2	1	0	1	0	0	0	0	0	1	1	1
Cre08.g358562.t1.1	Cre08.g358562.t1.1	2	2	2	Cre08.g358562.t1.1 Chaperonin 20 ALS=CPN20 DBV=JGI5.5 GN=CPN20 OS=Chlamydomonas reinhardtii SV=1 TOU=Cre	1	2	2	2	1	0	0	0	0	0	0	0	0	0	0	2	0	0	0	0	0	0	0	0	0	0	0	0	0	0	0	0	0	0	1	0	0	0	0	0	0	0	0	0
Cre08.g358580.t1.1	Cre08.g358580.t1.1	2	2	2	Cre08.g358580.t1.1 Carbamoyl phosphate synthase, large subunit ALS=CMP1 DBV=JGI5.5 GN=CMP1 OS=Chlamydomonas reinhardtii SV=1 TOU=Cre	1	2	2	2	0	0	0	0	0	1	0	0	0	0	0	1	0	0	1	0	0	0	0	0	1	0	0	1	0	0	0	0	0	0	0	0	0	0	0	1	0	0	0	0
Cre08.g360050.t2.1;Cre08.g360050.t1.1	Cre08.g360050.t2.1;Cre08.g360050.t1.1	4;4	4;4	4;4	Cre08.g360050.t2.1 Urea carboxylase/allophanate hydrolase ALS=DUR1 DBV=JGI5.5 GN=DUR1 OS=Chlamydomonas reinhardtii SV=1 TOU=Cre;Cre08.g360050.t1.1 Urea carboxylase/allophanate hydrolase ALS=DUR1 DBV=JGI5.5 GN=DUR1 OS=Chlamydomonas reinhardtii SV=1 TOU=Cre	2	4	4	4	1	1	0	0	3	0	1	0	0	2	1	0	0	0	0	4	1	0	0	0	0	0	0	0	0	1	0	3	1	1	1	1	0	0	3	0	1	0	0	2
Cre08.g360950.t1.1	Cre08.g360950.t1.1	2	2	2	Cre08.g360950.t1.1 None DBV=JGI5.5 OS=Chlamydomonas reinhardtii SV=1 TOU=Cre	1	2	2	2	0	0	0	0	0	0	0	1	0	0	0	0	0	0	0	0	0	0	0	0	2	0	0	0	0	0	0	0	0	0	0	0	0	0	0	0	0	1	0	0
Cre08.g365450.t1.2	Cre08.g365450.t1.2	11	11	11	Cre08.g365450.t1.2 None DBV=JGI5.5 OS=Chlamydomonas reinhardtii SV=2 TOU=Cre	1	11	11	11	5	5	0	0	2	0	2	5	2	3	3	0	0	0	0	0	0	0	7	1	5	0	3	5	1	0	0	4	0	0	5	5	0	0	2	0	2	5	2	3
Cre08.g372100.t1.2	Cre08.g372100.t1.2	11	11	10	Cre08.g372100.t1.2 Heat shock protein 70A ALS=HSP70A DBV=JGI5.5 GN=HSP70A OS=Chlamydomonas reinhardtii SV=2 TOU=Cre	1	11	11	10	1	4	0	0	4	1	0	5	1	0	5	5	0	4	2	3	3	3	3	3	4	1	3	3	2	0	0	1	5	2	1	4	0	0	4	1	0	5	1	0
Cre08.g372450.t1.2	Cre08.g372450.t1.2	7	7	7	Cre08.g372450.t1.2 Oxygen evolving enhancer protein 3 ALS=PSBQ DBV=JGI5.5 GN=PSBQ OS=Chlamydomonas reinhardtii SV=2 TOU=Cre	1	7	7	7	1	0	0	0	1	1	0	2	1	0	1	5	0	0	3	0	1	2	0	1	1	0	1	4	0	0	0	0	2	0	1	0	0	0	1	1	0	2	1	0
Cre08.g373050.t1.1	Cre08.g373050.t1.1	22	22	22	Cre08.g373050.t1.1 None DBV=JGI5.5 OS=Chlamydomonas reinhardtii SV=1 TOU=Cre	1	22	22	22	9	9	0	0	5	1	4	8	2	8	10	6	0	7	0	4	5	1	8	1	1	1	5	6	3	0	0	6	5	0	9	9	0	0	5	1	4	8	2	8
Cre08.g373100.t1.1	Cre08.g373100.t1.1	1	1	1	Cre08.g373100.t1.1 Cytochrome P450, CYP97 superfamily; carotenoid hydroxylase DBV=JGI5.5 OS=Chlamydomonas reinhardtii SV=1 TOU=Cre	1	1	1	1	0	0	0	0	0	0	1	0	0	0	0	1	0	0	0	0	0	0	0	1	0	0	0	0	0	0	0	0	0	0	0	0	0	0	0	0	1	0	0	0
Cre08.g378750.t1.1	Cre08.g378750.t1.1	22	22	22	Cre08.g378750.t1.1 None DBV=JGI5.5 OS=Chlamydomonas reinhardtii SV=1 TOU=Cre	1	22	22	22	9	9	1	0	7	2	7	7	3	9	9	7	0	0	0	0	0	0	16	3	8	2	8	7	2	1	0	3	1	0	9	9	1	0	7	2	7	7	3	9
Cre08.g380151.t1.1	Cre08.g380151.t1.1	1	1	1	Cre08.g380151.t1.1 None DBV=JGI5.5 OS=Chlamydomonas reinhardtii SV=1 TOU=Cre	1	1	1	1	0	0	0	0	0	0	0	0	0	1	0	0	0	0	0	0	0	0	0	0	0	0	0	0	0	0	0	0	0	0	0	0	0	0	0	0	0	0	0	1
Cre08.g382950.t1.2	Cre08.g382950.t1.2	1	1	1	Cre08.g382950.t1.2 None DBV=JGI5.5 OS=Chlamydomonas reinhardtii SV=2 TOU=Cre	1	1	1	1	0	0	0	0	0	0	0	0	0	0	0	0	0	0	0	0	0	0	0	0	1	0	0	0	0	0	0	0	0	0	0	0	0	0	0	0	0	0	0	0
Cre08.g384000.t1.1	Cre08.g384000.t1.1	3	3	3	Cre08.g384000.t1.1 Cytochrome P450, CYP197 superfamily DBV=JGI5.5 OS=Chlamydomonas reinhardtii SV=1 TOU=Cre	1	3	3	3	2	1	0	0	0	1	2	3	1	0	0	2	0	0	0	0	0	0	1	1	2	0	1	2	1	1	0	0	2	1	2	1	0	0	0	1	2	3	1	0
Cre09.g386650.t2.1;Cre09.g386650.t1.2	Cre09.g386650.t2.1;Cre09.g386650.t1.2	19;19	19;19	19;19	Cre09.g386650.t2.1 ADP/ATP carrier protein, mitochondrial ALS=ANT1 DBV=JGI5.5 GN=ANT1 OS=Chlamydomonas reinhardtii SV=1 TOU=Cre;Cre09.g386650.t1.2 ADP/ATP carrier protein, mitochondrial ALS=ANT1 DBV=JGI5.5 GN=ANT1 OS=Chlamydomonas reinhardtii SV=2 TOU=Cre	2	19	19	19	13	10	8	4	12	8	11	11	11	12	9	15	7	6	8	11	6	11	11	6	15	6	7	13	9	1	2	13	7	10	13	10	8	4	12	8	11	11	11	12
Cre09.g386732.t1.1	Cre09.g386732.t1.1	1	1	1	Cre09.g386732.t1.1 None DBV=JGI5.5 OS=Chlamydomonas reinhardtii SV=1 TOU=Cre	1	1	1	1	0	0	0	0	0	0	0	1	1	0	0	0	0	0	0	1	0	0	0	0	1	0	0	0	0	0	0	0	1	0	0	0	0	0	0	0	0	1	1	0
Cre09.g386735.t1.1	Cre09.g386735.t1.1	23	23	23	Cre09.g386735.t1.1 Dihydrolipoamide acetyltransferase ALS=DLA1 DBV=JGI5.5 GN=DLA1 OS=Chlamydomonas reinhardtii SV=1 TOU=Cre	1	23	23	23	1	11	0	0	4	2	3	15	2	4	21	11	0	0	0	0	1	0	0	0	1	0	4	1	4	7	3	6	11	9	1	11	0	0	4	2	3	15	2	4
Cre09.g386750.t1.2	Cre09.g386750.t1.2	6	5	5	Cre09.g386750.t1.2 Heat shock protein 90A ALS=HSP90A DBV=JGI5.5 GN=HSP90A OS=Chlamydomonas reinhardtii SV=2 TOU=Cre	1	6	5	5	0	2	0	0	0	0	0	0	0	0	3	0	0	1	0	0	0	0	1	0	1	0	1	0	0	0	0	0	0	0	0	1	0	0	0	0	0	0	0	0
Cre09.g388200.t1.1	Cre09.g388200.t1.1	3	3	3	Cre09.g388200.t1.1 Ribosomal protein L10, component of cytosolic 80S ribosome and 60S large subunit ALS=RPL10 DBV=JGI5.5 GN=RPL10 OS=Chlamydomonas reinhardtii SV=1 TOU=Cre	1	3	3	3	0	0	0	0	1	0	0	0	0	0	1	1	0	0	0	0	0	0	0	0	0	0	0	0	0	0	0	0	0	0	0	0	0	0	1	0	0	0	0	0
Cre09.g389689.t1.1	Cre09.g389689.t1.1	2	2	2	Cre09.g389689.t1.1 Aspartate semialdehyde dehydrogenase ALS=ASD1 DBV=JGI5.5 GN=ASD1 OS=Chlamydomonas reinhardtii SV=1 TOU=Cre	1	2	2	2	0	1	0	0	0	0	0	1	0	0	0	1	0	0	0	0	0	0	1	0	0	0	0	0	0	0	0	0	0	0	0	1	0	0	0	0	0	1	0	0
Cre09.g390604.t1.1	Cre09.g390604.t1.1	1	1	1	Cre09.g390604.t1.1 None DBV=JGI5.5 OS=Chlamydomonas reinhardtii SV=1 TOU=Cre	1	1	1	1	0	1	0	0	0	0	0	0	1	0	1	1	0	0	0	0	0	0	0	0	1	0	0	0	0	0	0	0	0	0	0	1	0	0	0	0	0	0	1	0
Cre09.g390763.t1.1	Cre09.g390763.t1.1	3	3	3	Cre09.g390763.t1.1 Small Rab-related GTPase DBV=JGI5.5 OS=Chlamydomonas reinhardtii SV=1 TOU=Cre	1	3	3	3	0	1	0	0	0	1	1	0	1	0	2	1	0	0	0	1	1	1	1	1	1	1	0	0	0	0	0	2	1	1	0	1	0	0	0	1	1	0	1	0
Cre09.g391097.t2.1;Cre09.g391097.t1.1	Cre09.g391097.t2.1;Cre09.g391097.t1.1	3;3	3;3	3;3	Cre09.g391097.t2.1 Ribosomal protein L24, component of cytosolic 80S ribosome and 60S large subunit ALS=RPL24 DBV=JGI5.5 GN=RPL24 OS=Chlamydomonas reinhardtii SV=1 TOU=Cre;Cre09.g391097.t1.1 Ribosomal protein L24, component of cytosolic 80S ribosome and 60	2	3	3	3	0	1	0	0	0	1	0	3	1	3	1	3	0	1	0	0	0	1	1	0	2	0	0	0	1	0	0	0	0	1	0	1	0	0	0	1	0	3	1	3
Cre09.g391900.t1.1	Cre09.g391900.t1.1	3	3	3	Cre09.g391900.t1.1 Cytosolic thioredoxin h1 DBV=JGI5.5 OS=Chlamydomonas reinhardtii SV=1 TOU=Cre	1	3	3	3	0	0	0	0	0	0	3	1	3	1	1	2	0	0	0	0	0	0	0	0	0	0	0	0	0	0	0	0	0	0	0	0	0	0	0	0	3	1	3	1
Cre09.g392350.t2.1;Cre09.g392350.t1.2	Cre09.g392350.t2.1;Cre09.g392350.t1.2	3;3	3;3	3;3	Cre09.g392350.t2.1 None DBV=JGI5.5 OS=Chlamydomonas reinhardtii SV=1 TOU=Cre;Cre09.g392350.t1.2 None DBV=JGI5.5 OS=Chlamydomonas reinhardtii SV=2 TOU=Cre	2	3	3	3	0	0	0	0	0	0	0	0	0	0	0	3	0	0	0	0	0	0	0	0	0	0	0	0	0	0	0	0	0	0	0	0	0	0	0	0	0	0	0	0
Cre09.g392800.t1.1	Cre09.g392800.t1.1	12	12	12	Cre09.g392800.t1.1 None DBV=JGI5.5 OS=Chlamydomonas reinhardtii SV=1 TOU=Cre	1	12	12	12	0	0	0	0	0	0	1	3	5	2	6	6	0	0	0	0	0	0	0	0	0	0	0	0	0	0	0	0	0	0	0	0	0	0	0	0	1	3	5	2
Cre09.g393150.t1.2	Cre09.g393150.t1.2	2	2	2	Cre09.g393150.t1.2 Multicopper ferroxidase ALS=FOX1 DBV=JGI5.5 GN=FOX1 OS=Chlamydomonas reinhardtii SV=2 TOU=Cre	1	2	2	2	0	0	0	0	0	0	0	1	0	0	0	2	0	0	0	0	0	0	0	0	1	0	0	0	0	0	0	0	0	1	0	0	0	0	0	0	0	1	0	0
Cre09.g393173.t1.1	Cre09.g393173.t1.1	2	2	2	Cre09.g393173.t1.1 Early light-inducible protein ALS=ELI2 DBV=JGI5.5 GN=ELI2 OS=Chlamydomonas reinhardtii SV=1 TOU=Cre	1	2	2	2	0	0	0	0	0	0	0	0	0	0	0	1	0	0	0	0	0	0	0	0	1	0	0	0	0	0	0	1	0	0	0	0	0	0	0	0	0	0	0	0
Cre09.g393200.t1.2	Cre09.g393200.t1.2	6	3	3	Cre09.g393200.t1.2 Heat shock protein 70C ALS=HSP70C DBV=JGI5.5 GN=HSP70C OS=Chlamydomonas reinhardtii SV=2 TOU=Cre	1	6	3	3	1	0	0	0	1	0	1	0	1	1	1	2	0	1	0	1	1	1	1	1	1	2	2	3	0	0	0	1	1	0	0	0	0	0	0	0	1	0	1	0
Cre09.g394102.t1.1	Cre09.g394102.t1.1	6	6	6	Cre09.g394102.t1.1 None DBV=JGI5.5 OS=Chlamydomonas reinhardtii SV=1 TOU=Cre	1	6	6	6	1	1	0	0	2	0	1	3	0	1	1	4	0	1	0	1	0	1	1	1	1	0	1	2	0	0	0	1	1	2	1	1	0	0	2	0	1	3	0	1
Cre09.g394436.t1.1	Cre09.g394436.t1.1	8	8	8	Cre09.g394436.t1.1 None DBV=JGI5.5 OS=Chlamydomonas reinhardtii SV=1 TOU=Cre	1	8	8	8	3	4	3	0	3	3	0	5	3	1	5	3	0	1	0	4	1	4	4	3	3	1	5	4	1	1	1	3	5	2	3	4	3	0	3	3	0	5	3	1
Cre09.g394621.t2.1;Cre09.g394621.t1.1	Cre09.g394621.t2.1;Cre09.g394621.t1.1	2;2	2;2	2;2	Cre09.g394621.t2.1 None DBV=JGI5.5 OS=Chlamydomonas reinhardtii SV=1 TOU=Cre;Cre09.g394621.t1.1 None DBV=JGI5.5 OS=Chlamydomonas reinhardtii SV=1 TOU=Cre	2	2	2	2	0	1	0	0	0	0	0	0	0	0	0	1	0	0	0	0	0	0	0	0	0	0	0	0	0	0	0	0	0	0	0	1	0	0	0	0	0	0	0	0
Cre09.g396213.t1.1	Cre09.g396213.t1.1	21	21	21	Cre09.g396213.t1.1 Oxygen-evolving enhancer protein 1 of photosystem II ALS=PSBO DBV=JGI5.5 GN=PSBO OS=Chlamydomonas reinhardtii SV=1 TOU=Cre	1	21	21	21	9	13	7	1	13	6	10	18	13	9	15	12	2	12	5	7	11	10	7	15	16	9	14	13	6	6	3	8	15	14	9	13	7	1	13	6	10	18	13	9
Cre09.g396300.t1.2	Cre09.g396300.t1.2	2	2	2	Cre09.g396300.t1.2 Protoporphyrinogen oxidase ALS=PPX1 DBV=JGI5.5 GN=PPX1 OS=Chlamydomonas reinhardtii SV=2 TOU=Cre	1	2	2	2	0	0	0	0	0	0	0	0	0	0	1	0	0	0	0	0	0	0	0	1	0	0	0	0	0	0	0	0	1	0	0	0	0	0	0	0	0	0	0	0
Cre09.g396326.t1.1	Cre09.g396326.t1.1	1	1	1	Cre09.g396326.t1.1 None DBV=JGI5.5 OS=Chlamydomonas reinhardtii SV=1 TOU=Cre	1	1	1	1	0	0	0	0	0	0	0	1	0	0	0	1	0	0	0	0	0	0	0	0	0	0	0	0	0	0	0	0	0	0	0	0	0	0	0	0	0	1	0	0
Cre09.g397200.t1.2	Cre09.g397200.t1.2	3	3	3	Cre09.g397200.t1.2 T-complex protein 1, zeta subunit ALS=CCT6 DBV=JGI5.5 GN=CCT6 OS=Chlamydomonas reinhardtii SV=2 TOU=Cre	1	3	3	3	0	0	0	0	0	0	0	2	1	0	0	0	0	0	0	0	0	0	0	0	0	0	0	0	0	0	0	0	0	0	0	0	0	0	0	0	0	2	1	0
Cre09.g397697.t1.1	Cre09.g397697.t1.1	7	7	7	Cre09.g397697.t1.1 Ribosomal protein L4, component of cytosolic 80S ribosome and 60S large subunit ALS=RPL4 DBV=JGI5.5 GN=RPL4 OS=Chlamydomonas reinhardtii SV=1 TOU=Cre	1	7	7	7	1	4	1	0	2	3	1	4	2	1	4	7	0	3	1	1	0	2	3	2	3	0	3	3	1	0	1	1	3	3	1	4	1	0	2	3	1	4	2	1
Cre09.g400553.t2.1;Cre09.g400553.t1.1	Cre09.g400553.t2.1;Cre09.g400553.t1.1	1;1	1;1	1;1	Cre09.g400553.t2.1 Target of rapamycin, growth-regulatory PI3K-like protein kinase ALS=TOR1 DBV=JGI5.5 GN=TOR1 OS=Chlamydomonas reinhardtii SV=1 TOU=Cre;Cre09.g400553.t1.1 Target of rapamycin, growth-regulatory PI3K-like protein kinase ALS=TOR1 DBV=JGI5.5	2	1	1	1	0	1	0	0	0	0	0	0	0	0	0	0	0	0	0	0	0	0	0	0	0	0	0	0	0	0	0	0	0	0	0	1	0	0	0	0	0	0	0	0
Cre09.g400650.t1.2	Cre09.g400650.t1.2	6	6	6	Cre09.g400650.t1.2 Ribosomal protein S6, component of cytosolic 80S ribosome and 40S small subunit ALS=RPS6 DBV=JGI5.5 GN=RPS6 OS=Chlamydomonas reinhardtii SV=2 TOU=Cre	1	6	6	6	0	4	0	0	0	0	0	5	3	0	1	4	0	1	0	0	0	0	1	1	2	0	2	1	0	0	0	0	2	2	0	4	0	0	0	0	0	5	3	0
Cre09.g401886.t1.1	Cre09.g401886.t1.1	3	3	3	Cre09.g401886.t1.1 L-ascorbate peroxidase, heme-containing DBV=JGI5.5 OS=Chlamydomonas reinhardtii SV=1 TOU=Cre	1	3	3	3	0	2	0	0	2	0	0	1	0	0	1	1	0	0	0	0	0	0	0	1	0	0	1	1	0	0	0	0	0	0	0	2	0	0	2	0	0	1	0	0
Cre09.g402300.t1.2	Cre09.g402300.t1.2	1	1	1	Cre09.g402300.t1.2 Mitochondrial F1F0 ATP synthase associated 10.0 kDa protein ALS=ASA8 DBV=JGI5.5 GN=ASA8 OS=Chlamydomonas reinhardtii SV=2 TOU=Cre	1	1	1	1	1	0	0	0	0	0	0	1	0	0	1	1	1	1	0	1	1	0	1	0	1	0	0	1	1	0	0	1	1	0	1	0	0	0	0	0	0	1	0	0
Cre09.g402500.t1.2	Cre09.g402500.t1.2	2	2	2	Cre09.g402500.t1.2 Vacuolar ATP synthase subunit A ALS=ATPvA2 DBV=JGI5.5 GN=ATPvA2 OS=Chlamydomonas reinhardtii SV=2 TOU=Cre	1	2	2	2	0	0	0	0	0	0	0	0	1	0	0	2	0	0	0	0	0	0	0	0	0	0	0	1	0	0	0	0	0	0	0	0	0	0	0	0	0	0	1	0
Cre09.g402775.t1.1	Cre09.g402775.t1.1	10	10	10	Cre09.g402775.t1.1 None DBV=JGI5.5 OS=Chlamydomonas reinhardtii SV=1 TOU=Cre	1	10	10	10	1	0	0	0	0	0	3	5	5	2	2	5	0	0	0	1	0	0	0	0	2	0	1	0	1	0	0	1	0	0	1	0	0	0	0	0	3	5	5	2
Cre09.g410700.t1.2	Cre09.g410700.t1.2	2	2	2	Cre09.g410700.t1.2 NADP-dependent malate dehydrogenase, chloroplastic ALS=MDH5 DBV=JGI5.5 GN=MDH5 OS=Chlamydomonas reinhardtii SV=2 TOU=Cre	1	2	2	2	0	0	0	0	0	0	0	0	1	0	0	1	0	0	0	0	0	1	0	0	0	0	1	0	0	0	0	1	0	0	0	0	0	0	0	0	0	0	1	0
Cre09.g411200.t1.2	Cre09.g411200.t1.2	1	1	1	Cre09.g411200.t1.2 Rieske [2Fe-2S] domain containing protein ALS=TEF5 DBV=JGI5.5 GN=TEF5 OS=Chlamydomonas reinhardtii SV=2 TOU=Cre	1	1	1	1	0	0	0	0	0	0	0	1	0	0	0	0	0	0	0	0	0	0	0	1	1	0	0	0	0	0	0	0	0	0	0	0	0	0	0	0	0	1	0	0
Cre09.g412100.t1.2	Cre09.g412100.t1.2	9	9	9	Cre09.g412100.t1.2 Photosystem I reaction center subunit III ALS=PSAF DBV=JGI5.5 GN=PSAF OS=Chlamydomonas reinhardtii SV=2 TOU=Cre	1	9	9	9	2	3	1	1	2	3	2	5	4	2	7	4	1	2	1	3	3	4	5	6	5	3	5	6	2	4	1	4	4	4	2	3	1	1	2	3	2	5	4	2
Cre09.g415550.t1.2	Cre09.g415550.t1.2	12	12	12	Cre09.g415550.t1.2 Mitochondrial F1F0 ATP synthase associated 45.5 kDa protein ALS=ASA2 DBV=JGI5.5 GN=ASA2 OS=Chlamydomonas reinhardtii SV=2 TOU=Cre	1	12	12	12	0	4	0	0	4	3	1	4	4	0	5	8	0	3	1	1	1	3	2	3	5	0	2	6	1	0	0	2	1	4	0	4	0	0	4	3	1	4	4	0
Cre09.g415600.t2.1;Cre09.g415600.t1.1	Cre09.g415600.t2.1;Cre09.g415600.t1.1	3;3	3;3	3;3	Cre09.g415600.t2.1 None DBV=JGI5.5 OS=Chlamydomonas reinhardtii SV=1 TOU=Cre;Cre09.g415600.t1.1 None DBV=JGI5.5 OS=Chlamydomonas reinhardtii SV=1 TOU=Cre	2	3	3	3	1	3	1	0	1	0	0	0	0	0	0	1	0	0	0	0	0	0	0	1	1	0	0	0	0	1	0	0	0	0	1	3	1	0	1	0	0	0	0	0
Cre09.g416150.t1.2	Cre09.g416150.t1.2	5	5	5	Cre09.g416150.t1.2 Mitochondrial F1F0 ATP synthase associated 19.5 kDa protein ALS=ASA7 DBV=JGI5.5 GN=ASA7 OS=Chlamydomonas reinhardtii SV=2 TOU=Cre	1	5	5	5	5	1	1	0	3	1	1	3	3	2	4	4	0	1	1	1	0	1	2	0	3	0	1	4	3	0	1	3	1	2	5	1	1	0	3	1	1	3	3	2
Cre09.g416800.t1.2	Cre09.g416800.t1.2	2	2	2	Cre09.g416800.t1.2 None DBV=JGI5.5 OS=Chlamydomonas reinhardtii SV=2 TOU=Cre	1	2	2	2	1	0	0	0	0	0	0	1	0	0	0	1	0	0	0	0	0	0	0	0	1	0	1	0	0	0	0	1	0	0	1	0	0	0	0	0	0	1	0	0
Cre09.g417150.t1.2	Cre09.g417150.t1.2	2	2	2	Cre09.g417150.t1.2 Mono-functional catalase ALS=CAT1 DBV=JGI5.5 GN=CAT1 OS=Chlamydomonas reinhardtii SV=2 TOU=Cre	1	2	2	2	1	0	0	0	0	0	0	0	0	0	0	1	0	0	0	0	0	0	0	0	0	0	0	0	0	0	0	1	0	0	1	0	0	0	0	0	0	0	0	0
Cre-1.g000035.t1.p1	Cre-1.g000035.t1.p1	13	13	13	Cre-1.g000035.t1.p1 None DBV=NCBI OS=Chlamydomonas reinhardtii PN=ORF1995 TOU=Cre	1	13	13	13	1	2	0	0	3	2	2	7	3	1	8	6	0	0	0	0	0	0	2	0	1	0	2	0	0	0	0	0	2	2	1	2	0	0	3	2	2	7	3	1
Cre-1.g2716961.t1.p1	Cre-1.g2716961.t1.p1	9	9	9	Cre-1.g2716961.t1.p1 None DBV=NCBI OS=Chlamydomonas reinhardtii PN=psbD TOU=Cre	1	9	9	9	8	7	6	4	6	7	8	8	7	7	7	7	6	6	7	7	7	7	7	5	8	6	6	7	7	6	4	6	7	9	8	7	6	4	6	7	8	8	7	7
Cre-1.g2716962.t1.p1	Cre-1.g2716962.t1.p1	3	3	3	Cre-1.g2716962.t1.p1 None DBV=NCBI OS=Chlamydomonas reinhardtii PN=ORF2971 TOU=Cre	1	3	3	3	0	0	0	0	0	0	0	1	0	0	0	0	0	0	0	0	0	0	1	0	1	0	3	0	0	0	0	0	0	0	0	0	0	0	0	0	0	1	0	0
Cre-1.g2716963.t1.p1	Cre-1.g2716963.t1.p1	15	15	15	Cre-1.g2716963.t1.p1 None DBV=NCBI OS=Chlamydomonas reinhardtii PN=psbC TOU=Cre	1	15	15	15	8	9	6	4	10	10	4	13	8	4	9	9	2	8	6	4	10	8	7	6	10	3	9	9	9	2	3	9	7	9	8	9	6	4	10	10	4	13	8	4
Cre-1.g2716966.t1.p1	Cre-1.g2716966.t1.p1	5	5	5	Cre-1.g2716966.t1.p1 None DBV=NCBI OS=Chlamydomonas reinhardtii PN=chlB TOU=Cre	1	5	5	5	3	2	0	0	0	1	0	1	1	0	0	1	0	0	0	0	0	0	5	0	1	0	0	0	2	0	0	0	0	1	3	2	0	0	0	1	0	1	1	0
Cre-1.g2716972.t1.p1	Cre-1.g2716972.t1.p1	6	6	6	Cre-1.g2716972.t1.p1 None DBV=NCBI OS=Chlamydomonas reinhardtii PN=atpE TOU=Cre	1	6	6	6	2	0	0	0	2	1	1	2	2	2	3	4	0	1	1	2	0	3	3	1	3	1	1	3	2	3	0	4	1	3	2	0	0	0	2	1	1	2	2	2
Cre-1.g2716979.t1.p1	Cre-1.g2716979.t1.p1	3	3	3	Cre-1.g2716979.t1.p1 None DBV=NCBI OS=Chlamydomonas reinhardtii PN=tufA TOU=Cre	1	3	3	3	1	2	0	0	1	0	0	1	1	2	2	2	0	1	1	0	0	0	0	0	1	0	0	1	1	0	0	1	0	1	1	2	0	0	1	0	0	1	1	2
Cre-1.g2716983.t1.p1	Cre-1.g2716983.t1.p1	8	8	8	Cre-1.g2716983.t1.p1 None DBV=NCBI OS=Chlamydomonas reinhardtii PN=atpF TOU=Cre	1	8	8	8	5	2	2	1	4	4	2	5	7	4	6	7	0	2	2	3	3	4	5	3	7	4	5	4	5	3	1	3	4	3	5	2	2	1	4	4	2	5	7	4
Cre-1.g2716987.t1.p1	Cre-1.g2716987.t1.p1	8	8	8	Cre-1.g2716987.t1.p1 None DBV=NCBI OS=Chlamydomonas reinhardtii PN=psbA TOU=Cre	1	8	8	8	5	5	4	3	4	4	4	6	3	5	6	5	3	7	5	5	5	4	5	5	6	3	5	5	4	5	3	4	5	5	5	5	4	3	4	4	4	6	3	5
Cre-1.g2716989.t1.p1	Cre-1.g2716989.t1.p1	9	9	9	Cre-1.g2716989.t1.p1 None DBV=NCBI OS=Chlamydomonas reinhardtii PN=petA TOU=Cre	1	9	9	9	1	2	0	0	1	0	1	4	1	0	4	2	0	4	0	0	1	2	1	2	1	0	3	1	1	1	1	1	4	1	1	2	0	0	1	0	1	4	1	0
Cre-1.g2717000.t1.p1	Cre-1.g2717000.t1.p1	9	9	9	Cre-1.g2717000.t1.p1 None DBV=NCBI OS=Chlamydomonas reinhardtii PN=psaA TOU=Cre	1	9	9	9	2	2	0	0	3	1	1	2	3	0	4	1	0	1	0	0	5	2	2	4	4	0	6	4	3	1	0	2	4	2	2	2	0	0	3	1	1	2	3	0
Cre-1.g2717002.t1.p1	Cre-1.g2717002.t1.p1	17	17	17	Cre-1.g2717002.t1.p1 None DBV=NCBI OS=Chlamydomonas reinhardtii PN=psbB TOU=Cre	1	17	17	17	5	7	2	1	5	4	2	14	4	1	10	5	0	6	3	1	5	6	1	8	6	1	9	12	3	1	1	4	9	5	5	7	2	1	5	4	2	14	4	1
Cre-1.g2717021.t1.p1	Cre-1.g2717021.t1.p1	3	3	3	Cre-1.g2717021.t1.p1 None DBV=NCBI OS=Chlamydomonas reinhardtii PN=petD TOU=Cre	1	3	3	3	2	1	1	1	1	1	2	2	1	2	2	1	1	1	1	1	2	2	2	1	2	1	1	1	2	1	1	2	2	2	2	1	1	1	1	1	2	2	1	2
Cre-1.g2717034.t1.p1	Cre-1.g2717034.t1.p1	20	20	18	Cre-1.g2717034.t1.p1 None DBV=NCBI OS=Chlamydomonas reinhardtii PN=atpB TOU=Cre	1	20	20	18	9	12	5	1	7	4	3	11	5	1	9	5	0	2	3	1	3	5	10	10	12	1	5	8	7	1	4	6	7	6	9	12	5	1	7	4	3	11	5	1
Cre-1.g2717038.t1.p1	Cre-1.g2717038.t1.p1	4	4	4	Cre-1.g2717038.t1.p1 None DBV=NCBI OS=Chlamydomonas reinhardtii PN=psaB TOU=Cre	1	4	4	4	1	4	1	0	1	3	1	2	2	1	3	3	0	1	0	0	3	2	3	3	3	1	2	3	1	0	0	1	1	1	1	4	1	0	1	3	1	2	2	1
Cre-1.g2717040.t1.p1	Cre-1.g2717040.t1.p1	3	3	3	Cre-1.g2717040.t1.p1 None DBV=NCBI OS=Chlamydomonas reinhardtii PN=rbcL TOU=Cre	1	3	3	3	1	2	1	0	2	1	0	1	0	0	1	3	0	1	1	0	0	1	2	1	1	0	2	2	0	0	0	0	2	2	1	2	1	0	2	1	0	1	0	0
Cre-1.g2717041.t1.p1	Cre-1.g2717041.t1.p1	24	24	22	Cre-1.g2717041.t1.p1 None DBV=NCBI OS=Chlamydomonas reinhardtii PN=atpA TOU=Cre	1	24	24	22	12	13	7	1	9	11	13	17	16	4	13	15	1	11	8	8	13	15	14	11	16	5	13	18	9	4	4	11	12	13	12	13	7	1	9	11	13	17	16	4
Cre10.g417700.t1.2	Cre10.g417700.t1.2	2	2	2	Cre10.g417700.t1.2 Ribosomal protein L3, component of cytosolic 80S ribosome and 60S large subunit ALS=RPL3 DBV=JGI5.5 GN=RPL3 OS=Chlamydomonas reinhardtii SV=2 TOU=Cre	1	2	2	2	0	0	0	0	0	0	0	1	0	0	0	0	0	0	0	0	0	0	0	0	0	0	1	0	0	0	0	0	0	0	0	0	0	0	0	0	0	1	0	0
Cre10.g424450.t1.2	Cre10.g424450.t1.2	3	3	3	Cre10.g424450.t1.2 40 kDa translocon at mitochondrial outer envelope membrane ALS=TOM40 DBV=JGI5.5 GN=TOM40 OS=Chlamydomonas reinhardtii SV=2 TOU=Cre	1	3	3	3	1	0	0	0	1	0	0	0	0	0	1	0	0	0	0	0	0	0	0	1	0	0	0	1	0	0	0	0	1	0	1	0	0	0	1	0	0	0	0	0
Cre10.g424550.t1.1	Cre10.g424550.t1.1	1	1	1	Cre10.g424550.t1.1 None DBV=JGI5.5 OS=Chlamydomonas reinhardtii SV=1 TOU=Cre	1	1	1	1	1	1	1	1	1	1	1	1	1	1	1	1	1	1	1	1	1	1	1	0	1	1	1	1	1	1	1	1	1	1	1	1	1	1	1	1	1	1	1	1
Cre10.g425900.t1.2	Cre10.g425900.t1.2	5	5	5	Cre10.g425900.t1.2 Light-harvesting protein of photosystem I ALS=LHCA5 DBV=JGI5.5 GN=LHCA5 OS=Chlamydomonas reinhardtii SV=2 TOU=Cre	1	5	5	5	3	2	0	0	2	2	1	4	1	1	3	1	1	1	0	1	0	1	1	0	3	1	1	2	0	1	0	1	1	1	3	2	0	0	2	2	1	4	1	1
Cre10.g426200.t1.1	Cre10.g426200.t1.1	1	1	1	Cre10.g426200.t1.1 RAP-domain containing protein DBV=JGI5.5 OS=Chlamydomonas reinhardtii SV=1 TOU=Cre	1	1	1	1	0	0	0	0	0	0	0	0	0	0	0	0	0	1	0	0	0	1	0	1	0	0	0	0	0	0	0	0	0	0	0	0	0	0	0	0	0	0	0	0
Cre10.g427900.t1.1	Cre10.g427900.t1.1	1	1	1	Cre10.g427900.t1.1 None DBV=JGI5.5 OS=Chlamydomonas reinhardtii SV=1 TOU=Cre	1	1	1	1	0	0	0	1	1	0	0	0	0	0	0	0	0	0	0	0	0	0	0	1	0	0	0	0	0	0	0	0	1	0	0	0	0	1	1	0	0	0	0	0
Cre10.g428750.t1.1	Cre10.g428750.t1.1	2	2	2	Cre10.g428750.t1.1 None DBV=JGI5.5 OS=Chlamydomonas reinhardtii SV=1 TOU=Cre	1	2	2	2	0	0	0	0	0	0	0	0	0	0	1	0	1	0	0	0	0	0	0	0	1	0	0	1	0	0	0	0	0	0	0	0	0	0	0	0	0	0	0	0
Cre10.g430150.t1.2	Cre10.g430150.t1.2	10	10	10	Cre10.g430150.t1.2 None DBV=JGI5.5 OS=Chlamydomonas reinhardtii SV=2 TOU=Cre	1	10	10	10	2	2	0	0	3	1	1	1	0	0	4	0	0	0	0	0	0	0	6	3	7	1	1	5	3	1	0	3	2	3	2	2	0	0	3	1	1	1	0	0
Cre10.g432800.t1.2	Cre10.g432800.t1.2	3	3	3	Cre10.g432800.t1.2 Ribosomal protein Sa, component of cytosolic 80S ribosome and 40S small subunit ALS=RPSa DBV=JGI5.5 GN=RPSa OS=Chlamydomonas reinhardtii SV=2 TOU=Cre	1	3	3	3	1	1	0	0	1	0	0	2	0	0	0	0	0	1	0	0	1	0	0	0	0	0	0	0	0	0	0	0	2	0	1	1	0	0	1	0	0	2	0	0
Cre10.g433950.t1.1	Cre10.g433950.t1.1	3	3	3	Cre10.g433950.t1.1 None DBV=JGI5.5 OS=Chlamydomonas reinhardtii SV=1 TOU=Cre	1	3	3	3	0	0	0	0	0	0	0	1	0	0	1	2	0	0	1	0	1	1	1	1	1	0	0	2	1	2	0	1	2	1	0	0	0	0	0	0	0	1	0	0
Cre10.g434200.t1.1	Cre10.g434200.t1.1	3	3	3	Cre10.g434200.t1.1 None DBV=JGI5.5 OS=Chlamydomonas reinhardtii SV=1 TOU=Cre	1	3	3	3	1	1	1	0	1	1	1	2	3	0	2	2	0	0	0	0	2	0	1	1	3	1	3	2	1	1	0	3	2	2	1	1	1	0	1	1	1	2	3	0
Cre10.g434450.t1.2	Cre10.g434450.t1.2	3	3	3	Cre10.g434450.t1.2 NADH:ubiquinone oxidoreductase 39 kDa subunit ALS=NUOA9 DBV=JGI5.5 GN=NUOA9 OS=Chlamydomonas reinhardtii SV=2 TOU=Cre	1	3	3	3	0	1	0	0	0	0	0	2	1	1	0	2	0	0	0	0	1	0	0	0	1	0	1	1	0	0	0	0	0	0	0	1	0	0	0	0	0	2	1	1
Cre10.g436550.t1.2	Cre10.g436550.t1.2	5	5	5	Cre10.g436550.t1.2 Low-CO2-inducible protein ALS=LCI5 DBV=JGI5.5 GN=LCI5 OS=Chlamydomonas reinhardtii SV=2 TOU=Cre	1	5	5	5	2	3	0	0	0	1	2	1	0	0	4	2	0	1	0	0	0	0	0	0	1	2	2	1	0	0	0	0	2	1	2	3	0	0	0	1	2	1	0	0
Cre10.g441400.t1.2	Cre10.g441400.t1.2	1	1	1	Cre10.g441400.t1.2 Nucleolar protein, Component of C/D snoRNPs ALS=NOP58 DBV=JGI5.5 GN=NOP58 OS=Chlamydomonas reinhardtii SV=2 TOU=Cre	1	1	1	1	0	0	0	0	0	0	0	0	0	0	0	1	0	0	0	0	0	0	0	0	0	0	0	0	0	0	0	0	0	0	0	0	0	0	0	0	0	0	0	0
Cre10.g443100.t1.2	Cre10.g443100.t1.2	1	1	1	Cre10.g443100.t1.2 None DBV=JGI5.5 OS=Chlamydomonas reinhardtii SV=2 TOU=Cre	1	1	1	1	0	0	0	0	0	0	0	0	0	0	0	0	0	0	0	0	0	0	1	0	1	0	0	0	0	0	0	1	1	1	0	0	0	0	0	0	0	0	0	0
Cre10.g444700.t1.1	Cre10.g444700.t1.1	1	1	1	Cre10.g444700.t1.1 Starch Branching Enzyme ALS=SBE3 DBV=JGI5.5 GN=SBE3 OS=Chlamydomonas reinhardtii SV=1 TOU=Cre	1	1	1	1	0	1	0	0	1	1	1	1	1	1	1	1	0	0	0	0	1	1	1	1	0	1	0	1	0	1	0	0	1	1	0	1	0	0	1	1	1	1	1	1
Cre10.g446500.t1.1	Cre10.g446500.t1.1	12	12	12	Cre10.g446500.t1.1 None DBV=JGI5.5 OS=Chlamydomonas reinhardtii SV=1 TOU=Cre	1	12	12	12	6	7	4	1	8	7	6	6	4	5	7	6	0	0	0	0	0	0	6	6	7	5	8	6	4	3	2	4	4	4	6	7	4	1	8	7	6	6	4	5
Cre10.g449200.t1.1	Cre10.g449200.t1.1	1	1	1	Cre10.g449200.t1.1 Predicted protein with ankyrin repeats ALS=ANK5 DBV=JGI5.5 GN=ANK5 OS=Chlamydomonas reinhardtii SV=1 TOU=Cre	1	1	1	1	0	0	0	0	0	0	0	1	0	0	0	0	0	0	0	0	0	0	0	0	0	0	0	0	0	0	0	0	0	0	0	0	0	0	0	0	0	1	0	0
Cre10.g450650.t1.2	Cre10.g450650.t1.2	1	1	1	Cre10.g450650.t1.2 None DBV=JGI5.5 OS=Chlamydomonas reinhardtii SV=2 TOU=Cre	1	1	1	1	0	0	0	0	0	1	0	0	0	0	0	0	0	0	0	0	0	0	0	0	1	0	0	0	0	0	0	1	0	0	0	0	0	0	0	1	0	0	0	0
Cre10.g450850.t1.1	Cre10.g450850.t1.1	2	2	2	Cre10.g450850.t1.1 None DBV=JGI5.5 OS=Chlamydomonas reinhardtii SV=1 TOU=Cre	1	2	2	2	0	0	0	0	1	0	0	0	0	0	1	1	0	0	0	0	0	0	0	0	0	0	1	0	0	0	0	1	1	0	0	0	0	0	1	0	0	0	0	0
Cre10.g452050.t1.2	Cre10.g452050.t1.2	6	6	6	Cre10.g452050.t1.2 Light-harvesting protein of photosystem I ALS=LHCA4 DBV=JGI5.5 GN=LHCA4 OS=Chlamydomonas reinhardtii SV=2 TOU=Cre	1	6	6	6	1	3	1	0	2	1	2	2	1	1	3	2	1	3	0	2	2	2	2	2	3	0	3	2	2	1	0	2	3	2	1	3	1	0	2	1	2	2	1	1
Cre10.g452350.t1.1	Cre10.g452350.t1.1	2	2	2	Cre10.g452350.t1.1 None DBV=JGI5.5 OS=Chlamydomonas reinhardtii SV=1 TOU=Cre	1	2	2	2	1	0	0	0	0	1	1	0	0	0	0	1	0	0	0	0	0	0	1	0	0	0	0	1	1	0	0	1	0	1	1	0	0	0	0	1	1	0	0	0
Cre10.g452450.t1.2	Cre10.g452450.t1.2	12	12	12	Cre10.g452450.t1.2 110 kDa translocon of chloroplast envelope inner membrane ALS=TIC110 DBV=JGI5.5 GN=TIC110 OS=Chlamydomonas reinhardtii SV=2 TOU=Cre	1	12	12	12	2	3	0	0	1	0	0	2	1	0	0	1	0	0	0	0	1	0	1	2	6	0	2	2	0	0	0	1	0	0	2	3	0	0	1	0	0	2	1	0
Cre10.g454700.t1.2	Cre10.g454700.t1.2	2	2	2	Cre10.g454700.t1.2 None DBV=JGI5.5 OS=Chlamydomonas reinhardtii SV=2 TOU=Cre	1	2	2	2	0	0	0	0	0	0	2	0	1	0	0	0	0	0	0	0	0	0	0	0	0	0	0	0	0	0	0	0	0	0	0	0	0	0	0	0	2	0	1	0
Cre10.g456000.t1.2	Cre10.g456000.t1.2	1	1	1	Cre10.g456000.t1.2 Flagellar Associated Protein, quinone reductase-like ALS=FAP191 DBV=JGI5.5 GN=FAP191 OS=Chlamydomonas reinhardtii SV=2 TOU=Cre	1	1	1	1	0	1	0	0	0	0	1	0	0	0	1	0	0	0	0	0	0	0	0	0	0	0	0	0	0	0	0	0	0	0	0	1	0	0	0	0	1	0	0	0
Cre10.g459200.t1.2	Cre10.g459200.t1.2	5	5	5	Cre10.g459200.t1.2 P-type ATPase/cation transporter, plasma membrane ALS=ACA4 DBV=JGI5.5 GN=ACA4 OS=Chlamydomonas reinhardtii SV=2 TOU=Cre	1	5	5	5	1	1	0	0	0	0	0	1	0	0	2	1	0	1	0	0	0	1	0	0	3	0	1	0	1	0	0	0	0	0	1	1	0	0	0	0	0	1	0	0
Cre11.g467400.t1.2	Cre11.g467400.t1.2	13	13	13	Cre11.g467400.t1.2 None DBV=JGI5.5 OS=Chlamydomonas reinhardtii SV=2 TOU=Cre	1	13	13	13	8	9	4	2	7	3	7	7	5	4	4	6	0	0	0	0	0	0	8	7	13	5	8	10	8	6	6	6	6	8	8	9	4	2	7	3	7	7	5	4
Cre11.g467569.t1.1	Cre11.g467569.t1.1	10	10	10	Cre11.g467569.t1.1 Chloroplast ATP synthase delta chain ALS=ATPD DBV=JGI5.5 GN=ATPD OS=Chlamydomonas reinhardtii SV=1 TOU=Cre	1	10	10	10	1	3	1	0	3	1	3	8	5	2	3	7	0	1	3	0	5	4	3	1	6	3	3	4	2	3	0	3	2	4	1	3	1	0	3	1	3	8	5	2
Cre11.g467573.t1.1	Cre11.g467573.t1.1	2	2	2	Cre11.g467573.t1.1 Chlorophyll a/b binding protein of photosystem I, type III ALS=LHCA3 DBV=JGI5.5 GN=LHCA3 OS=Chlamydomonas reinhardtii SV=1 TOU=Cre	1	2	2	2	1	0	0	0	0	0	1	0	0	0	0	0	0	0	0	0	0	0	1	0	2	0	0	0	1	0	0	0	0	0	1	0	0	0	0	0	1	0	0	0
Cre11.g467578.t1.1	Cre11.g467578.t1.1	2	2	2	Cre11.g467578.t1.1 None DBV=JGI5.5 OS=Chlamydomonas reinhardtii SV=1 TOU=Cre	1	2	2	2	0	1	0	0	0	0	0	2	0	0	2	2	0	1	1	0	1	0	0	0	1	0	2	2	0	1	0	1	1	1	0	1	0	0	0	0	0	2	0	0
Cre11.g467597.t1.1	Cre11.g467597.t1.1	2	2	2	Cre11.g467597.t1.1 None DBV=JGI5.5 OS=Chlamydomonas reinhardtii SV=1 TOU=Cre	1	2	2	2	0	1	0	0	0	0	0	0	1	0	0	0	0	0	0	0	0	0	0	0	0	0	1	0	0	0	0	0	0	0	0	1	0	0	0	0	0	0	1	0
Cre11.g467689.t1.1	Cre11.g467689.t1.1	2	2	2	Cre11.g467689.t1.1 Rieske iron-sulfur subunit of the cytochrome b6f complex, chloroplast precursor ALS=PETC DBV=JGI5.5 GN=PETC OS=Chlamydomonas reinhardtii SV=1 TOU=Cre	1	2	2	2	0	0	0	0	0	0	0	0	1	0	0	1	0	0	0	0	0	0	1	1	2	0	0	1	0	0	0	1	0	0	0	0	0	0	0	0	0	0	1	0
Cre11.g468050.t1.2;REV__Cre07.g325729.t1.1	Cre11.g468050.t1.2	38;1	38;1	38;1	Cre11.g468050.t1.2 None DBV=JGI5.5 OS=Chlamydomonas reinhardtii SV=2 TOU=Cre	2	38	38	38	0	0	0	0	0	0	0	0	0	0	0	0	0	0	0	0	0	0	0	0	0	7	17	16	29	21	18	29	27	28	0	0	0	0	0	0	0	0	0	0
Cre11.g468356.t2.1;Cre11.g468356.t1.1	Cre11.g468356.t2.1;Cre11.g468356.t1.1	2;2	2;2	2;2	Cre11.g468356.t2.1 None DBV=JGI5.5 OS=Chlamydomonas reinhardtii SV=1 TOU=Cre;Cre11.g468356.t1.1 None DBV=JGI5.5 OS=Chlamydomonas reinhardtii SV=1 TOU=Cre	2	2	2	2	1	0	0	0	0	0	0	0	0	0	0	0	0	0	0	0	1	0	0	0	0	0	0	0	0	0	0	0	0	0	1	0	0	0	0	0	0	0	0	0
Cre11.g469150.t1.2	Cre11.g469150.t1.2	12	12	12	Cre11.g469150.t1.2 None DBV=JGI5.5 OS=Chlamydomonas reinhardtii SV=2 TOU=Cre	1	12	12	12	5	7	3	0	6	4	3	4	3	4	6	6	0	1	0	0	0	0	8	6	9	3	7	8	3	3	0	7	5	5	5	7	3	0	6	4	3	4	3	4
Cre11.g474950.t1.1	Cre11.g474950.t1.1	1	1	1	Cre11.g474950.t1.1 None DBV=JGI5.5 OS=Chlamydomonas reinhardtii SV=1 TOU=Cre	1	1	1	1	0	0	0	0	0	0	0	1	0	0	0	0	0	0	0	0	0	0	0	0	0	0	0	0	0	0	0	0	0	0	0	0	0	0	0	0	0	1	0	0
Cre11.g476750.t1.2	Cre11.g476750.t1.2	1	1	1	Cre11.g476750.t1.2 Ferredoxin-NADP reductase ALS=FNR1 DBV=JGI5.5 GN=FNR1 OS=Chlamydomonas reinhardtii SV=2 TOU=Cre	1	1	1	1	1	0	0	0	1	1	0	1	1	0	1	1	0	0	1	0	1	1	1	1	1	1	1	1	1	1	0	1	1	0	1	0	0	0	1	1	0	1	1	0
Cre11.g476850.t1.2	Cre11.g476850.t1.2	2	2	2	Cre11.g476850.t1.2 Component of dynein regulatory complex ALS=PF2 DBV=JGI5.5 GN=PF2 OS=Chlamydomonas reinhardtii SV=2 TOU=Cre	1	2	2	2	0	0	0	0	0	0	0	0	1	0	1	0	0	0	0	0	0	0	0	0	0	0	0	0	0	0	0	0	0	0	0	0	0	0	0	0	0	0	1	0
Cre11.g477950.t1.1	Cre11.g477950.t1.1	18	18	18	Cre11.g477950.t1.1 None DBV=JGI5.5 OS=Chlamydomonas reinhardtii SV=1 TOU=Cre	1	18	18	18	0	2	0	0	0	0	7	10	6	2	9	13	0	0	0	0	0	0	0	0	1	0	1	0	0	0	0	0	0	0	0	2	0	0	0	0	7	10	6	2
Cre11.g478528.t1.1	Cre11.g478528.t1.1	2	2	2	Cre11.g478528.t1.1 None DBV=JGI5.5 OS=Chlamydomonas reinhardtii SV=1 TOU=Cre	1	2	2	2	0	0	0	0	0	0	1	0	0	0	0	0	0	0	0	0	0	0	1	0	0	0	0	0	0	0	0	0	0	0	0	0	0	0	0	0	1	0	0	0
Cre11.g478800.t1.2	Cre11.g478800.t1.2	1	1	1	Cre11.g478800.t1.2 None DBV=JGI5.5 OS=Chlamydomonas reinhardtii SV=2 TOU=Cre	1	1	1	1	0	0	0	0	0	0	0	1	0	0	0	1	0	0	0	0	0	0	0	0	0	0	0	0	0	0	0	0	0	0	0	0	0	0	0	0	0	1	0	0
Cre11.g479383.t1.1	Cre11.g479383.t1.1	1	1	1	Cre11.g479383.t1.1 None DBV=JGI5.5 OS=Chlamydomonas reinhardtii SV=1 TOU=Cre	1	1	1	1	0	0	1	0	0	0	0	0	1	0	0	0	0	0	0	0	0	1	0	0	1	1	0	0	0	0	0	0	0	0	0	0	1	0	0	0	0	0	1	0
Cre11.g480150.t1.2	Cre11.g480150.t1.2	7	7	7	Cre11.g480150.t1.2 Ribosomal protein S14, component of cytosolic 80S ribosome and 40S small subunit ALS=RPS14 DBV=JGI5.5 GN=RPS14 OS=Chlamydomonas reinhardtii SV=2 TOU=Cre	1	7	7	7	5	1	0	0	0	2	3	5	3	6	5	5	0	2	0	0	0	0	1	1	4	1	1	3	1	1	0	3	2	4	5	1	0	0	0	2	3	5	3	6
Cre11.g481450.t1.2	Cre11.g481450.t1.2	13	13	13	Cre11.g481450.t1.2 CF0 ATP synthase subunit II precursor ALS=ATPG DBV=JGI5.5 GN=ATPG OS=Chlamydomonas reinhardtii SV=2 TOU=Cre	1	13	13	13	4	3	2	0	3	2	5	8	6	4	7	8	1	3	2	2	5	3	3	5	9	3	5	5	4	5	0	1	5	5	4	3	2	0	3	2	5	8	6	4
Cre12.g483650.t1.2	Cre12.g483650.t1.2	1	1	1	Cre12.g483650.t1.2 None DBV=JGI5.5 OS=Chlamydomonas reinhardtii SV=2 TOU=Cre	1	1	1	1	0	1	0	0	1	0	0	0	1	0	1	1	0	0	1	0	0	1	1	1	1	0	0	0	0	0	0	0	0	0	0	1	0	0	1	0	0	0	1	0
Cre12.g483700.t2.1;Cre12.g483700.t1.2	Cre12.g483700.t2.1;Cre12.g483700.t1.2	19;19	19;19	19;19	Cre12.g483700.t2.1 Chloroplast-targeted RNA-binding protein DBV=JGI5.5 OS=Chlamydomonas reinhardtii SV=1 TOU=Cre;Cre12.g483700.t1.2 Chloroplast-targeted RNA-binding protein DBV=JGI5.5 OS=Chlamydomonas reinhardtii SV=2 TOU=Cre	2	19	19	19	6	11	1	0	7	5	3	8	3	3	13	8	0	0	0	0	0	0	5	4	8	2	10	8	1	1	0	1	4	0	6	11	1	0	7	5	3	8	3	3
Cre12.g483950.t1.2	Cre12.g483950.t1.2	1	1	1	Cre12.g483950.t1.2 NAD-dependent malate dehydrogenase, mitochondrial ALS=MDH4 DBV=JGI5.5 GN=MDH4 OS=Chlamydomonas reinhardtii SV=2 TOU=Cre	1	1	1	1	0	0	0	0	0	0	0	0	0	0	0	1	0	0	0	0	0	0	0	0	0	0	0	0	0	0	0	0	0	0	0	0	0	0	0	0	0	0	0	0
Cre12.g484000.t1.2	Cre12.g484000.t1.2	5	5	5	Cre12.g484000.t1.2 None DBV=JGI5.5 OS=Chlamydomonas reinhardtii SV=2 TOU=Cre	1	5	5	5	3	2	1	0	1	2	2	1	2	1	4	1	0	0	0	0	0	2	1	2	1	1	1	2	1	1	0	1	1	1	3	2	1	0	1	2	2	1	2	1
Cre12.g484050.t1.2	Cre12.g484050.t1.2	1	1	1	Cre12.g484050.t1.2 Ribosomal protein L36, component of cytosolic 80S ribosome and 60S large subunit ALS=RPL36 DBV=JGI5.5 GN=RPL36 OS=Chlamydomonas reinhardtii SV=2 TOU=Cre	1	1	1	1	0	0	0	0	0	0	0	0	0	0	0	1	0	0	0	0	0	0	0	0	0	0	0	0	0	0	0	0	0	0	0	0	0	0	0	0	0	0	0	0
Cre12.g485150.t1.2	Cre12.g485150.t1.2	2	2	2	Cre12.g485150.t1.2 Glyceraldehyde 3-phosphate dehydrogenase ALS=GAP1 DBV=JGI5.5 GN=GAP1 OS=Chlamydomonas reinhardtii SV=2 TOU=Cre	1	2	2	2	0	0	0	0	0	0	0	1	0	0	1	1	0	0	0	0	0	0	2	0	0	0	0	0	0	0	0	0	0	0	0	0	0	0	0	0	0	1	0	0
Cre12.g485800.t1.2	Cre12.g485800.t1.2	17	17	17	Cre12.g485800.t1.2 FtsH-like membrane ATPase/metalloprotease ALS=FHL1 DBV=JGI5.5 GN=FHL1 OS=Chlamydomonas reinhardtii SV=2 TOU=Cre	1	17	17	17	5	6	1	0	1	2	4	6	5	1	4	5	0	2	1	0	0	4	6	2	10	0	3	5	3	0	0	5	4	2	5	6	1	0	1	2	4	6	5	1
Cre12.g486300.t1.2	Cre12.g486300.t1.2	3	3	3	Cre12.g486300.t1.2 Photosystem I reaction center subunit XI ALS=PSAL DBV=JGI5.5 GN=PSAL OS=Chlamydomonas reinhardtii SV=2 TOU=Cre	1	3	3	3	2	1	2	1	2	2	2	3	2	1	2	2	1	1	2	0	2	2	2	2	3	2	2	3	1	2	1	2	2	2	2	1	2	1	2	2	2	3	2	1
Cre12.g494050.t1.2	Cre12.g494050.t1.2	3	3	3	Cre12.g494050.t1.2 Ribosomal protein L9, component of cytosolic 80S ribosome and 60S large subunit ALS=RPL9 DBV=JGI5.5 GN=RPL9 OS=Chlamydomonas reinhardtii SV=2 TOU=Cre	1	3	3	3	1	0	0	0	1	0	0	1	0	0	1	1	0	0	0	0	0	0	0	0	1	0	0	0	0	0	0	0	0	0	1	0	0	0	1	0	0	1	0	0
Cre12.g494100.t1.1	Cre12.g494100.t1.1	1	1	1	Cre12.g494100.t1.1 None DBV=JGI5.5 OS=Chlamydomonas reinhardtii SV=1 TOU=Cre	1	1	1	1	0	0	0	1	0	0	0	0	0	0	0	0	0	0	0	0	0	0	0	0	0	0	0	0	0	0	0	0	0	0	0	0	0	1	0	0	0	0	0	0
Cre12.g497300.t2.1;Cre12.g497300.t1.2	Cre12.g497300.t2.1;Cre12.g497300.t1.2	19;19	19;19	19;19	Cre12.g497300.t2.1 Rhodanese-like Ca-sensing receptor DBV=JGI5.5 OS=Chlamydomonas reinhardtii SV=1 TOU=Cre;Cre12.g497300.t1.2 Rhodanese-like Ca-sensing receptor DBV=JGI5.5 OS=Chlamydomonas reinhardtii SV=2 TOU=Cre	2	19	19	19	6	10	2	0	4	4	7	6	7	7	12	8	1	4	5	5	4	7	7	9	13	3	8	11	8	3	2	6	10	8	6	10	2	0	4	4	7	6	7	7
Cre12.g497350.t1.1;REV__Cre06.g285800.t1.2	Cre12.g497350.t1.1	22;1	22;1	22;1	Cre12.g497350.t1.1 None DBV=JGI5.5 OS=Chlamydomonas reinhardtii SV=1 TOU=Cre	2	22	22	22	9	13	5	0	2	2	4	11	4	2	5	11	0	0	0	0	0	0	8	3	7	0	4	8	0	0	0	0	1	1	9	13	5	0	2	2	4	11	4	2
Cre12.g498250.t1.2	Cre12.g498250.t1.2	1	1	1	Cre12.g498250.t1.2 Ribosomal protein S17, component of cytosolic 80S ribosome and 40S small subunit ALS=RPS17 DBV=JGI5.5 GN=RPS17 OS=Chlamydomonas reinhardtii SV=2 TOU=Cre	1	1	1	1	0	0	0	0	0	0	0	0	0	0	1	0	0	1	0	0	0	0	0	0	1	0	1	0	0	0	0	0	0	0	0	0	0	0	0	0	0	0	0	0
Cre12.g498550.t1.1	Cre12.g498550.t1.1	3	3	3	Cre12.g498550.t1.1 Magnesium protoporphyrin O-methyltransferase DBV=JGI5.5 OS=Chlamydomonas reinhardtii SV=1 TOU=Cre	1	3	3	3	1	0	0	0	1	0	1	1	1	1	1	1	0	2	0	0	1	0	0	1	1	0	0	0	0	0	0	0	0	0	1	0	0	0	1	0	1	1	1	1
Cre12.g498950.t1.2	Cre12.g498950.t1.2	2	2	2	Cre12.g498950.t1.2 None DBV=JGI5.5 OS=Chlamydomonas reinhardtii SV=2 TOU=Cre	1	2	2	2	0	0	0	0	0	0	2	1	1	0	0	0	0	0	0	0	0	0	0	0	0	0	0	0	0	0	0	0	0	0	0	0	0	0	0	0	2	1	1	0
Cre12.g500400.t1.2	Cre12.g500400.t1.2	11	11	11	Cre12.g500400.t1.2 None DBV=JGI5.5 OS=Chlamydomonas reinhardtii SV=2 TOU=Cre	1	11	11	11	1	0	0	0	0	0	2	2	4	0	3	9	0	0	0	0	0	0	0	0	0	0	0	0	0	0	0	0	0	0	1	0	0	0	0	0	2	2	4	0
Cre12.g500500.t2.1;Cre12.g500500.t1.1	Cre12.g500500.t2.1;Cre12.g500500.t1.1	4;4	4;4	4;4	Cre12.g500500.t2.1 Sterol-C24-methyltransferase DBV=JGI5.5 OS=Chlamydomonas reinhardtii SV=1 TOU=Cre;Cre12.g500500.t1.1 Sterol-C24-methyltransferase DBV=JGI5.5 OS=Chlamydomonas reinhardtii SV=1 TOU=Cre	2	4	4	4	1	2	0	0	0	0	1	2	2	0	2	1	0	1	0	0	1	1	1	1	2	0	2	2	1	1	0	0	3	0	1	2	0	0	0	0	1	2	2	0
Cre12.g504200.t1.2	Cre12.g504200.t1.2	1	1	1	Cre12.g504200.t1.2 Ribosomal protein S23, component of cytosolic 80S ribosome and 40S small subunit ALS=RPS23 DBV=JGI5.5 GN=RPS23 OS=Chlamydomonas reinhardtii SV=2 TOU=Cre	1	1	1	1	0	0	0	0	0	0	0	1	0	1	0	1	0	0	0	0	0	0	1	0	0	0	0	0	0	0	0	0	0	0	0	0	0	0	0	0	0	1	0	1
Cre12.g505150.t1.1	Cre12.g505150.t1.1	2	2	2	Cre12.g505150.t1.1 None DBV=JGI5.5 OS=Chlamydomonas reinhardtii SV=1 TOU=Cre	1	2	2	2	0	1	0	0	1	0	0	0	0	0	1	0	0	0	0	0	0	0	0	0	0	0	0	1	0	0	0	0	0	0	0	1	0	0	1	0	0	0	0	0
Cre12.g507150.t1.2	Cre12.g507150.t1.2	1	1	1	Cre12.g507150.t1.2 None DBV=JGI5.5 OS=Chlamydomonas reinhardtii SV=2 TOU=Cre	1	1	1	1	0	0	0	0	0	0	0	0	0	0	0	1	0	0	0	0	0	0	0	0	0	0	0	0	0	0	0	0	0	0	0	0	0	0	0	0	0	0	0	0
Cre12.g507400.t1.2	Cre12.g507400.t1.2	2	2	2	Cre12.g507400.t1.2 None DBV=JGI5.5 OS=Chlamydomonas reinhardtii SV=2 TOU=Cre	1	2	2	2	0	0	0	0	0	0	0	0	0	0	0	1	0	0	0	0	1	0	0	0	0	0	0	0	0	0	0	0	0	0	0	0	0	0	0	0	0	0	0	0
Cre12.g507650.t2.1;Cre12.g507650.t1.2;Cre03.g175850.t1.1	Cre12.g507650.t2.1;Cre12.g507650.t1.2	6;6;1	6;6;1	6;6;1	Cre12.g507650.t2.1 Chloroplast DnaJ-like protein ALS=CDJ1 DBV=JGI5.5 GN=CDJ1 OS=Chlamydomonas reinhardtii SV=1 TOU=Cre;Cre12.g507650.t1.2 Chloroplast DnaJ-like protein ALS=CDJ1 DBV=JGI5.5 GN=CDJ1 OS=Chlamydomonas reinhardtii SV=2 TOU=Cre	3	6	6	6	0	0	0	0	1	0	2	1	3	1	1	2	0	0	0	0	0	0	0	1	2	0	0	1	0	0	0	1	0	0	0	0	0	0	1	0	2	1	3	1
Cre12.g508000.t1.1	Cre12.g508000.t1.1	7	7	7	Cre12.g508000.t1.1 Translocon component Tic40-related protein ALS=TIC40 DBV=JGI5.5 GN=TIC40 OS=Chlamydomonas reinhardtii SV=1 TOU=Cre	1	7	7	7	2	1	1	0	3	1	1	2	0	0	2	2	0	0	0	0	0	0	4	2	4	3	1	5	3	1	0	2	1	1	2	1	1	0	3	1	1	2	0	0
Cre12.g508750.t1.2	Cre12.g508750.t1.2	2	2	2	Cre12.g508750.t1.2 Light-harvesting protein of photosystem I ALS=LHCA2 DBV=JGI5.5 GN=LHCA2 OS=Chlamydomonas reinhardtii SV=2 TOU=Cre	1	2	2	2	0	0	0	0	0	0	0	0	2	1	1	1	0	1	0	0	1	0	0	0	1	0	0	1	1	0	0	0	1	0	0	0	0	0	0	0	0	0	2	1
Cre12.g509750.t1.2	Cre12.g509750.t1.2	19	19	19	Cre12.g509750.t1.2 Mitochondrial processing peptidase alpha subunit ALS=QCR2 DBV=JGI5.5 GN=QCR2 OS=Chlamydomonas reinhardtii SV=2 TOU=Cre	1	19	19	19	2	11	1	0	3	4	2	13	3	1	10	4	0	3	2	0	6	4	2	6	7	1	8	7	1	0	1	4	6	8	2	11	1	0	3	4	2	13	3	1
Cre12.g510050.t1.2	Cre12.g510050.t1.2	4	4	4	Cre12.g510050.t1.2 Copper target 1 protein ALS=CTH1 DBV=JGI5.5 GN=CTH1 OS=Chlamydomonas reinhardtii SV=2 TOU=Cre	1	4	4	4	1	1	0	0	1	1	0	2	3	0	1	1	0	1	0	1	0	0	1	1	2	0	0	1	0	0	0	0	1	1	1	1	0	0	1	1	0	2	3	0
Cre12.g510450.t1.2	Cre12.g510450.t1.2	1	1	1	Cre12.g510450.t1.2 Ribosomal protein S28, component of cytosolic 80S ribosome and 40S small subunit ALS=RPS28 DBV=JGI5.5 GN=RPS28 OS=Chlamydomonas reinhardtii SV=2 TOU=Cre	1	1	1	1	1	0	0	0	0	0	1	1	0	0	0	1	0	1	0	0	1	0	0	1	1	0	1	1	1	0	0	1	1	0	1	0	0	0	0	0	1	1	0	0
Cre12.g511400.t1.1	Cre12.g511400.t1.1	1	1	1	Cre12.g511400.t1.1 Cyclin-related protein DBV=JGI5.5 OS=Chlamydomonas reinhardtii SV=1 TOU=Cre	1	1	1	1	0	0	0	0	0	0	0	0	0	0	0	0	0	0	0	0	0	0	0	0	0	0	0	0	1	0	0	0	1	1	0	0	0	0	0	0	0	0	0	0
Cre12.g512300.t1.2	Cre12.g512300.t1.2	33	33	33	Cre12.g512300.t1.2 None DBV=JGI5.5 OS=Chlamydomonas reinhardtii SV=2 TOU=Cre	1	33	33	33	7	11	0	0	7	4	4	12	7	1	12	10	0	0	0	0	1	0	12	13	18	12	23	13	4	2	0	6	9	9	7	11	0	0	7	4	4	12	7	1
Cre12.g514200.t1.2	Cre12.g514200.t1.2	12	12	12	Cre12.g514200.t1.2 None DBV=JGI5.5 OS=Chlamydomonas reinhardtii SV=2 TOU=Cre	1	12	12	12	1	6	0	0	3	1	1	5	1	1	2	4	0	4	1	0	2	1	4	2	3	0	4	2	2	0	0	1	3	1	1	6	0	0	3	1	1	5	1	1
Cre12.g514850.t1.2	Cre12.g514850.t1.2	13	13	12	Cre12.g514850.t1.2 Heat shock protein 90C ALS=HSP90C DBV=JGI5.5 GN=HSP90C OS=Chlamydomonas reinhardtii SV=2 TOU=Cre	1	13	13	12	4	6	0	0	2	1	0	5	2	0	3	2	0	0	0	0	0	0	4	3	7	0	5	3	1	0	0	1	1	0	4	6	0	0	2	1	0	5	2	0
Cre12.g516200.t1.2	Cre12.g516200.t1.2	7	7	7	Cre12.g516200.t1.2 Elongation Factor 2 ALS=EFG2 DBV=JGI5.5 GN=EFG2 OS=Chlamydomonas reinhardtii SV=2 TOU=Cre	1	7	7	7	0	2	0	0	0	1	0	5	0	0	0	1	0	0	0	0	0	1	0	0	1	0	2	0	0	0	0	0	0	0	0	2	0	0	0	1	0	5	0	0
Cre12.g517400.t1.2	Cre12.g517400.t1.2	2	2	2	Cre12.g517400.t1.2 Small Rab-related GTPase DBV=JGI5.5 OS=Chlamydomonas reinhardtii SV=2 TOU=Cre	1	2	2	2	1	0	0	0	0	0	0	0	0	0	0	0	0	0	0	0	0	0	0	0	1	0	0	1	1	0	0	1	1	0	1	0	0	0	0	0	0	0	0	0
Cre12.g519050.t2.1;Cre12.g519050.t1.1	Cre12.g519050.t2.1;Cre12.g519050.t1.1	1;1	1;1	1;1	Cre12.g519050.t2.1 None DBV=JGI5.5 OS=Chlamydomonas reinhardtii SV=1 TOU=Cre;Cre12.g519050.t1.1 None DBV=JGI5.5 OS=Chlamydomonas reinhardtii SV=1 TOU=Cre	2	1	1	1	0	0	0	0	0	0	0	1	0	0	0	0	0	0	0	0	0	0	0	0	1	0	0	1	0	0	0	1	0	0	0	0	0	0	0	0	0	1	0	0
Cre12.g519100.t1.2	Cre12.g519100.t1.2	7	7	7	Cre12.g519100.t1.2 None DBV=JGI5.5 OS=Chlamydomonas reinhardtii SV=2 TOU=Cre	1	7	7	7	0	2	0	0	1	1	0	3	1	0	2	1	0	0	0	0	0	0	1	1	5	0	2	3	0	0	0	0	1	1	0	2	0	0	1	1	0	3	1	0
Cre12.g519300.t1.2	Cre12.g519300.t1.2	1	1	1	Cre12.g519300.t1.2 Predicted protein ALS=TEF9 DBV=JGI5.5 GN=TEF9 OS=Chlamydomonas reinhardtii SV=2 TOU=Cre	1	1	1	1	0	0	0	0	0	0	0	0	0	1	0	0	0	0	0	0	0	1	0	0	1	1	0	0	0	0	0	0	0	0	0	0	0	0	0	0	0	0	0	1
Cre12.g519350.t1.2	Cre12.g519350.t1.2	4	4	4	Cre12.g519350.t1.2 Prohibitin ALS=PHB2 DBV=JGI5.5 GN=PHB2 OS=Chlamydomonas reinhardtii SV=2 TOU=Cre	1	4	4	4	0	0	0	0	0	1	0	1	0	1	1	2	0	0	0	1	0	1	0	0	3	0	0	3	0	0	0	1	1	0	0	0	0	0	0	1	0	1	0	1
Cre12.g520500.t1.1	Cre12.g520500.t1.1	2	2	2	Cre12.g520500.t1.1 Acidic ribosomal protein P0, Ribosomal protein L10 ALS=RPP0 DBV=JGI5.5 GN=RPP0 OS=Chlamydomonas reinhardtii SV=1 TOU=Cre	1	2	2	2	1	1	1	0	1	1	0	2	1	1	1	1	0	1	0	0	1	0	0	1	1	0	1	1	0	0	0	1	0	0	1	1	1	0	1	1	0	2	1	1
Cre12.g522600.t1.2	Cre12.g522600.t1.2	2	2	2	Cre12.g522600.t1.2 mitochondrial cytochrome c DBV=JGI5.5 OS=Chlamydomonas reinhardtii SV=2 TOU=Cre	1	2	2	2	0	0	0	0	0	0	0	0	0	0	0	2	0	0	0	0	1	0	0	0	0	0	0	0	0	0	0	0	0	0	0	0	0	0	0	0	0	0	0	0
Cre12.g523300.t1.2;Cre12.g523340.t1.1;Cre12.g523340.t2.1	Cre12.g523300.t1.2	10;2;2	10;2;2	10;2;2	Cre12.g523300.t1.2 Glycosyltransferase ALS=GTR22 DBV=JGI5.5 GN=GTR22 OS=Chlamydomonas reinhardtii SV=2 TOU=Cre	3	10	10	10	5	2	1	1	3	2	2	4	3	1	3	5	0	4	2	2	3	1	3	2	3	2	5	5	1	2	1	4	4	1	5	2	1	1	3	2	2	4	3	1
Cre12.g523850.t1.2	Cre12.g523850.t1.2	10	10	10	Cre12.g523850.t1.2 Ubiquinol:cytochrome c oxidoreductase 50 kDa core 1 subunit ALS=QCR1 DBV=JGI5.5 GN=QCR1 OS=Chlamydomonas reinhardtii SV=2 TOU=Cre	1	10	10	10	2	4	0	0	5	5	2	6	5	0	6	5	0	2	1	0	3	2	5	4	6	0	3	5	4	2	0	5	8	4	2	4	0	0	5	5	2	6	5	0
Cre12.g528000.t1.2	Cre12.g528000.t1.2	4	4	4	Cre12.g528000.t1.2 None DBV=JGI5.5 OS=Chlamydomonas reinhardtii SV=2 TOU=Cre	1	4	4	4	0	0	0	0	0	0	0	1	0	0	2	1	0	0	0	0	1	0	0	0	0	0	0	1	0	0	0	0	0	0	0	0	0	0	0	0	0	1	0	0
Cre12.g528400.t1.1	Cre12.g528400.t1.1	3	3	3	Cre12.g528400.t1.1 None DBV=JGI5.5 OS=Chlamydomonas reinhardtii SV=1 TOU=Cre	1	3	3	3	0	0	0	0	0	0	1	2	0	0	0	0	0	0	0	0	0	0	0	0	0	0	0	0	0	0	0	0	0	0	0	0	0	0	0	0	1	2	0	0
Cre12.g528750.t1.2	Cre12.g528750.t1.2	2	2	2	Cre12.g528750.t1.2 Ribosomal protein L12, component of cytosolic 80S ribosome and 60S large subunit ALS=RPL12 DBV=JGI5.5 GN=RPL12 OS=Chlamydomonas reinhardtii SV=2 TOU=Cre	1	2	2	2	1	1	1	0	1	1	1	1	1	1	1	2	0	1	1	1	1	0	1	1	1	1	1	1	1	0	0	1	1	0	1	1	1	0	1	1	1	1	1	1
Cre12.g529400.t1.2	Cre12.g529400.t1.2	2	2	2	Cre12.g529400.t1.2 Ribosomal protein S27e isoform 1, component of 80S ribosome and 40S small subunit ALS=RPS27e1 DBV=JGI5.5 GN=RPS27e1 OS=Chlamydomonas reinhardtii SV=2 TOU=Cre	1	2	2	2	0	0	0	0	0	0	0	0	1	1	0	0	0	0	0	0	0	0	1	0	1	0	0	0	0	0	0	0	0	0	0	0	0	0	0	0	0	0	1	1
Cre12.g529651.t1.1	Cre12.g529651.t1.1	1	1	1	Cre12.g529651.t1.1 None DBV=JGI5.5 OS=Chlamydomonas reinhardtii SV=1 TOU=Cre	1	1	1	1	0	0	0	0	0	0	0	0	0	0	0	1	0	0	0	0	0	0	0	0	0	0	0	0	0	0	0	0	0	0	0	0	0	0	0	0	0	0	0	0
Cre12.g531450.t1.2	Cre12.g531450.t1.2	2	2	2	Cre12.g531450.t1.2 None DBV=JGI5.5 OS=Chlamydomonas reinhardtii SV=2 TOU=Cre	1	2	2	2	0	0	0	0	0	0	0	1	0	0	1	0	0	0	0	0	0	0	0	0	0	0	1	0	0	0	0	0	0	0	0	0	0	0	0	0	0	1	0	0
Cre12.g532100.t1.2	Cre12.g532100.t1.2	10	10	10	Cre12.g532100.t1.2 None DBV=JGI5.5 OS=Chlamydomonas reinhardtii SV=2 TOU=Cre	1	10	10	10	2	3	1	0	0	0	3	5	5	2	6	5	0	0	0	0	0	0	1	0	2	0	2	3	0	0	0	1	0	0	2	3	1	0	0	0	3	5	5	2
Cre12.g533351.t1.1	Cre12.g533351.t1.1	31	31	31	Cre12.g533351.t1.1 None DBV=JGI5.5 OS=Chlamydomonas reinhardtii SV=1 TOU=Cre	1	31	31	31	11	7	1	0	5	4	13	15	8	5	19	14	0	0	0	0	0	0	0	0	0	0	0	0	0	0	0	0	0	0	11	7	1	0	5	4	13	15	8	5
Cre12.g535851.t1.1	Cre12.g535851.t1.1	6	6	6	Cre12.g535851.t1.1 None DBV=JGI5.5 OS=Chlamydomonas reinhardtii SV=1 TOU=Cre	1	6	6	6	1	1	0	0	1	0	0	1	1	0	1	4	0	1	0	0	0	1	1	1	2	0	1	2	0	0	0	1	1	1	1	1	0	0	1	0	0	1	1	0
Cre12.g535950.t1.2	Cre12.g535950.t1.2	5	5	5	Cre12.g535950.t1.2 NADH:ubiquinone oxidoreductase 76 kDa subunit ALS=NUOS1 DBV=JGI5.5 GN=NUOS1 OS=Chlamydomonas reinhardtii SV=2 TOU=Cre	1	5	5	5	0	1	0	0	0	0	0	1	1	0	3	1	0	1	0	0	2	0	0	0	1	0	1	1	0	0	0	0	1	1	0	1	0	0	0	0	0	1	1	0
Cre12.g537800.t1.2	Cre12.g537800.t1.2	4	4	4	Cre12.g537800.t1.2 Ribosomal protein L7, component of cytosolic 80S ribosome and 60S large subunit ALS=RPL7 DBV=JGI5.5 GN=RPL7 OS=Chlamydomonas reinhardtii SV=2 TOU=Cre	1	4	4	4	1	1	0	0	1	2	0	1	1	0	1	1	0	1	1	0	0	1	1	1	2	0	1	0	1	1	0	1	1	2	1	1	0	0	1	2	0	1	1	0
Cre12.g540500.t1.2	Cre12.g540500.t1.2	1	1	1	Cre12.g540500.t1.2 None DBV=JGI5.5 OS=Chlamydomonas reinhardtii SV=2 TOU=Cre	1	1	1	1	0	1	0	0	0	0	1	1	1	0	1	1	0	0	1	0	0	0	0	0	1	0	0	1	0	0	0	0	0	1	0	1	0	0	0	0	1	1	1	0
Cre12.g541750.t1.1	Cre12.g541750.t1.1	4	4	4	Cre12.g541750.t1.1 None DBV=JGI5.5 OS=Chlamydomonas reinhardtii SV=1 TOU=Cre	1	4	4	4	2	2	0	0	1	0	1	1	1	1	0	1	0	0	0	0	0	0	2	1	2	1	1	1	1	0	0	1	0	1	2	2	0	0	1	0	1	1	1	1
Cre12.g549550.t1.2;Cre12.g542250.t1.1;CON__ENSEMBL:ENSBTAP00000025008	Cre12.g549550.t1.2;Cre12.g542250.t1.1	15;15;1	15;15;1	15;15;1	Cre12.g549550.t1.2 Beta tubulin 2 ALS=TUB2 DBV=JGI5.5 GN=TUB2 OS=Chlamydomonas reinhardtii SV=2 TOU=Cre;Cre12.g542250.t1.1 Beta tubulin 1 ALS=TUB1 DBV=JGI5.5 GN=TUB1 OS=Chlamydomonas reinhardtii SV=1 TOU=Cre	3	15	15	15	2	7	1	0	1	2	1	6	4	1	5	5	0	0	0	0	1	1	1	2	6	1	6	6	2	0	0	2	2	1	2	7	1	0	1	2	1	6	4	1
Cre12.g548950.t1.2;Cre12.g548400.t1.2	Cre12.g548950.t1.2;Cre12.g548400.t1.2	7;7	4;4	4;4	Cre12.g548950.t1.2 Chlorophyll a/b binding protein of LHCII ALS=LHCBM7 DBV=JGI5.5 GN=LHCBM7 OS=Chlamydomonas reinhardtii SV=2 TOU=Cre;Cre12.g548400.t1.2 Light-harvesting protein of photosystem II ALS=LHCBM2 DBV=JGI5.5 GN=LHCBM2 OS=Chlamydomonas reinhardtii	2	7	4	4	3	4	2	1	5	2	2	4	5	3	6	5	1	4	1	5	4	2	4	3	4	1	4	5	3	1	0	4	5	6	1	1	0	0	2	1	1	2	2	1
Cre12.g549300.t1.2	Cre12.g549300.t1.2	2	2	2	Cre12.g549300.t1.2 Aquaporin, glycerol transport activity ALS=MIP1 DBV=JGI5.5 GN=MIP1 OS=Chlamydomonas reinhardtii SV=2 TOU=Cre	1	2	2	2	0	0	0	0	0	0	0	0	1	0	0	0	0	0	0	0	0	0	0	0	1	0	0	0	0	0	0	0	0	0	0	0	0	0	0	0	0	0	1	0
Cre12.g550850.t1.2	Cre12.g550850.t1.2	9	9	9	Cre12.g550850.t1.2 Oxygen-evolving enhancer protein 2 of photosystem II ALS=PSBP1 DBV=JGI5.5 GN=PSBP1 OS=Chlamydomonas reinhardtii SV=2 TOU=Cre	1	9	9	9	1	4	0	0	0	0	0	5	1	1	3	3	0	0	0	1	1	1	0	1	2	0	2	5	1	1	0	2	1	3	1	4	0	0	0	0	0	5	1	1
Cre12.g554103.t1.1	Cre12.g554103.t1.1	1	1	1	Cre12.g554103.t1.1 Predicted protein ALS=CGL74 DBV=JGI5.5 GN=CGL74 OS=Chlamydomonas reinhardtii SV=1 TOU=Cre	1	1	1	1	0	0	0	0	0	0	0	0	0	0	0	0	0	0	0	0	0	0	0	0	0	1	0	0	0	0	0	0	0	0	0	0	0	0	0	0	0	0	0	0
Cre12.g555150.t1.2	Cre12.g555150.t1.2	2	2	2	Cre12.g555150.t1.2 NADH:ubiquinone oxidoreductase 17.8 kDa subunit ALS=NUOB10 DBV=JGI5.5 GN=NUOB10 OS=Chlamydomonas reinhardtii SV=2 TOU=Cre	1	2	2	2	0	0	0	0	0	0	0	0	0	0	1	0	0	0	0	0	0	0	0	0	0	0	0	0	0	0	0	0	0	1	0	0	0	0	0	0	0	0	0	0
Cre12.g556250.t1.2	Cre12.g556250.t1.2	6	6	6	Cre12.g556250.t1.2 Septin-like protein ALS=sept-01 DBV=JGI5.5 GN=sept-01 OS=Chlamydomonas reinhardtii SV=2 TOU=Cre	1	6	6	6	2	3	0	0	0	0	1	4	0	1	2	1	0	0	0	0	0	1	0	1	2	0	1	1	0	1	0	1	2	2	2	3	0	0	0	0	1	4	0	1
Cre12.g558650.t1.1	Cre12.g558650.t1.1	1	1	1	Cre12.g558650.t1.1 Eukaryotic translation initiation factor 2B subunit 4, eIF-2B delta subunit DBV=JGI5.5 OS=Chlamydomonas reinhardtii SV=1 TOU=Cre	1	1	1	1	0	0	0	0	0	0	0	1	1	1	1	1	0	0	0	0	0	0	0	0	0	0	0	0	0	0	0	0	0	0	0	0	0	0	0	0	0	1	1	1
Cre12.g558900.t1.2	Cre12.g558900.t1.2	6	6	6	Cre12.g558900.t1.2 Cytochrome b6f complex subunit V ALS=PETO DBV=JGI5.5 GN=PETO OS=Chlamydomonas reinhardtii SV=2 TOU=Cre	1	6	6	6	4	2	2	2	2	2	3	2	4	3	1	5	1	1	2	2	1	3	3	1	4	2	1	3	2	1	1	2	0	2	4	2	2	2	2	2	3	2	4	3
Cre12.g558950.t1.1;REV__Cre01.g033832.t1.1;REV__Cre06.g269350.t1.2	Cre12.g558950.t1.1;REV__Cre01.g033832.t1.1;REV__Cre06.g269350.t1.2	2;1;1	2;1;1	2;1;1	Cre12.g558950.t1.1 None DBV=JGI5.5 OS=Chlamydomonas reinhardtii SV=1 TOU=Cre;Cre01.g033832.t1.1 None DBV=JGI5.5 OS=Chlamydomonas reinhardtii SV=1 TOU=Cre;Cre06.g269350.t1.2 None DBV=JGI5.5 OS=Chlamydomonas reinhardtii SV=2 TOU=Cre	3	2	2	2	0	0	0	0	0	0	0	0	0	0	0	0	0	0	0	0	0	0	0	0	0	0	0	0	0	0	0	0	2	0	0	0	0	0	0	0	0	0	0	0
Cre12.g560150.t1.2	Cre12.g560150.t1.2	6	6	6	Cre12.g560150.t1.2 Small Rab-related GTPase DBV=JGI5.5 OS=Chlamydomonas reinhardtii SV=2 TOU=Cre	1	6	6	6	4	2	1	0	3	1	3	4	4	4	4	4	0	2	2	2	4	4	1	3	5	1	1	3	3	1	0	2	2	2	4	2	1	0	3	1	3	4	4	4
Cre12.g560950.t1.2	Cre12.g560950.t1.2	6	6	6	Cre12.g560950.t1.2 Photosystem I reaction center subunit V ALS=PSAG DBV=JGI5.5 GN=PSAG OS=Chlamydomonas reinhardtii SV=2 TOU=Cre	1	6	6	6	5	2	1	0	3	2	4	3	3	3	4	3	2	4	2	1	3	3	4	3	5	1	3	6	4	3	1	5	4	3	5	2	1	0	3	2	4	3	3	3
Cre13.g561850.t1.1	Cre13.g561850.t1.1	9	9	9	Cre13.g561850.t1.1 None DBV=JGI5.5 OS=Chlamydomonas reinhardtii SV=1 TOU=Cre	1	9	9	9	2	5	1	3	7	4	0	0	0	0	1	0	1	4	5	6	7	7	3	1	4	0	1	5	5	4	2	6	4	6	2	5	1	3	7	4	0	0	0	0
Cre13.g562750.t1.2	Cre13.g562750.t1.2	2	2	2	Cre13.g562750.t1.2 None DBV=JGI5.5 OS=Chlamydomonas reinhardtii SV=2 TOU=Cre	1	2	2	2	0	0	0	0	0	0	0	0	0	0	0	0	0	0	0	0	0	0	0	1	1	0	0	1	0	1	0	0	0	0	0	0	0	0	0	0	0	0	0	0
Cre13.g562850.t1.2	Cre13.g562850.t1.2	1	1	1	Cre13.g562850.t1.2 Thylakoid formation protein ALS=THF1 DBV=JGI5.5 GN=THF1 OS=Chlamydomonas reinhardtii SV=2 TOU=Cre	1	1	1	1	1	1	0	0	1	0	0	0	1	0	0	1	0	0	0	0	0	1	0	0	1	0	0	1	0	0	0	0	0	0	1	1	0	0	1	0	0	0	1	0
Cre13.g564250.t1.2	Cre13.g564250.t1.2	1	1	1	Cre13.g564250.t1.2 Eukaryotic translation initiation factor 3, subunit A ALS=EIF3A DBV=JGI5.5 GN=EIF3A OS=Chlamydomonas reinhardtii SV=2 TOU=Cre	1	1	1	1	0	0	0	0	0	0	0	0	0	0	0	1	0	0	0	0	0	0	0	0	0	0	0	0	0	0	0	0	0	0	0	0	0	0	0	0	0	0	0	0
Cre13.g565400.t2.1;Cre13.g565400.t1.2	Cre13.g565400.t2.1;Cre13.g565400.t1.2	1;1	1;1	1;1	Cre13.g565400.t2.1 None DBV=JGI5.5 OS=Chlamydomonas reinhardtii SV=1 TOU=Cre;Cre13.g565400.t1.2 None DBV=JGI5.5 OS=Chlamydomonas reinhardtii SV=2 TOU=Cre	2	1	1	1	0	1	0	0	0	1	1	1	0	1	1	1	1	1	1	1	0	1	0	0	1	0	1	1	1	1	1	1	1	1	0	1	0	0	0	1	1	1	0	1
Cre13.g567600.t1.2	Cre13.g567600.t1.2	2	2	2	Cre13.g567600.t1.2 Mitochondrial cytochrome c oxidase subunit Vb, 13 kD DBV=JGI5.5 OS=Chlamydomonas reinhardtii SV=2 TOU=Cre	1	2	2	2	0	0	0	0	0	0	0	1	1	0	1	1	0	1	0	0	0	0	0	0	0	0	0	0	0	1	0	0	1	1	0	0	0	0	0	0	0	1	1	0
Cre13.g568650.t1.2	Cre13.g568650.t1.2	4	4	4	Cre13.g568650.t1.2 Ribosomal protein S3a, component of cytosolic 80S ribosome and 40S small subunit ALS=RPS3a DBV=JGI5.5 GN=RPS3a OS=Chlamydomonas reinhardtii SV=2 TOU=Cre	1	4	4	4	1	1	0	0	0	0	0	4	0	0	1	0	0	1	0	0	0	1	0	1	1	0	1	0	0	0	0	1	1	1	1	1	0	0	0	0	0	4	0	0
Cre13.g568900.t1.2	Cre13.g568900.t1.2	2	2	2	Cre13.g568900.t1.2 Ribosomal protein L17, component of cytosolic 80S ribosome and 60S large subunit ALS=RPL17 DBV=JGI5.5 GN=RPL17 OS=Chlamydomonas reinhardtii SV=2 TOU=Cre	1	2	2	2	0	0	0	0	0	0	0	1	0	0	0	1	0	0	0	0	0	0	0	0	1	0	0	1	0	0	0	0	1	0	0	0	0	0	0	0	0	1	0	0
Cre13.g569750.t1.2	Cre13.g569750.t1.2	1	1	1	Cre13.g569750.t1.2 None DBV=JGI5.5 OS=Chlamydomonas reinhardtii SV=2 TOU=Cre	1	1	1	1	0	0	0	0	0	0	0	1	0	0	0	0	0	0	0	0	0	0	0	0	1	0	0	0	0	0	0	0	0	0	0	0	0	0	0	0	0	1	0	0
Cre13.g570350.t2.1;Cre13.g570350.t1.1	Cre13.g570350.t2.1;Cre13.g570350.t1.1	2;2	2;2	2;2	Cre13.g570350.t2.1 ABC1-like kinase ALS=AKC4 DBV=JGI5.5 GN=AKC4 OS=Chlamydomonas reinhardtii SV=1 TOU=Cre;Cre13.g570350.t1.1 ABC1-like kinase ALS=AKC4 DBV=JGI5.5 GN=AKC4 OS=Chlamydomonas reinhardtii SV=1 TOU=Cre	2	2	2	2	0	0	0	0	0	0	0	0	0	0	0	0	0	0	0	0	0	0	0	0	2	0	0	0	0	0	0	0	0	0	0	0	0	0	0	0	0	0	0	0
Cre13.g572000.t1.2	Cre13.g572000.t1.2	1	1	1	Cre13.g572000.t1.2 Tetrapyrrole methylase ALS=TPM1 DBV=JGI5.5 GN=TPM1 OS=Chlamydomonas reinhardtii SV=2 TOU=Cre	1	1	1	1	0	0	0	0	0	0	0	0	0	0	1	0	0	0	0	0	0	0	0	0	0	0	0	0	1	0	0	0	0	0	0	0	0	0	0	0	0	0	0	0
Cre13.g573351.t1.2	Cre13.g573351.t1.2	2	2	2	Cre13.g573351.t1.2 None DBV=JGI5.5 OS=Chlamydomonas reinhardtii SV=2 TOU=Cre	1	2	2	2	1	1	0	0	0	1	0	1	1	1	1	1	0	0	0	1	1	0	1	0	1	0	0	1	1	1	0	1	0	1	1	1	0	0	0	1	0	1	1	1
Cre13.g573400.t1.2	Cre13.g573400.t1.2	1	1	1	Cre13.g573400.t1.2 None DBV=JGI5.5 OS=Chlamydomonas reinhardtii SV=2 TOU=Cre	1	1	1	1	0	0	0	0	0	0	0	0	0	0	0	0	0	0	0	0	0	0	0	0	0	0	0	0	0	0	0	1	0	0	0	0	0	0	0	0	0	0	0	0
Cre13.g576760.t1.1	Cre13.g576760.t1.1	2	2	2	Cre13.g576760.t1.1 None DBV=JGI5.5 OS=Chlamydomonas reinhardtii SV=1 TOU=Cre	1	2	2	2	1	0	0	0	0	0	1	0	2	0	2	1	0	0	0	0	0	1	0	0	1	0	1	1	0	0	0	0	0	0	1	0	0	0	0	0	1	0	2	0
Cre13.g577100.t1.2	Cre13.g577100.t1.2	2	2	2	Cre13.g577100.t1.2 Acyl-carrier protein ALS=ACP2 DBV=JGI5.5 GN=ACP2 OS=Chlamydomonas reinhardtii SV=2 TOU=Cre	1	2	2	2	0	0	0	0	0	0	0	0	0	0	0	2	0	0	0	0	0	0	0	0	0	0	0	0	0	0	0	0	0	0	0	0	0	0	0	0	0	0	0	0
Cre13.g579566.t2.1;Cre13.g579566.t1.1	Cre13.g579566.t2.1;Cre13.g579566.t1.1	1;1	1;1	1;1	Cre13.g579566.t2.1 None DBV=JGI5.5 OS=Chlamydomonas reinhardtii SV=1 TOU=Cre;Cre13.g579566.t1.1 None DBV=JGI5.5 OS=Chlamydomonas reinhardtii SV=1 TOU=Cre	2	1	1	1	0	0	0	0	0	0	0	0	0	0	0	0	0	1	0	0	0	0	0	0	0	0	0	0	0	0	0	0	0	0	0	0	0	0	0	0	0	0	0	0
Cre13.g581600.t1.2	Cre13.g581600.t1.2	8	8	8	Cre13.g581600.t1.2 Mitochondrial F1F0 ATP synthase associated 31.2 kDa protein ALS=ASA4 DBV=JGI5.5 GN=ASA4 OS=Chlamydomonas reinhardtii SV=2 TOU=Cre	1	8	8	8	0	0	0	0	1	0	0	2	0	0	3	3	0	1	0	0	1	2	0	1	2	0	0	2	0	1	0	0	1	1	0	0	0	0	1	0	0	2	0	0
Cre13.g581650.t1.2	Cre13.g581650.t1.2	2	2	2	Cre13.g581650.t1.2 Plastid ribosomal protein L7/L12 ALS=PRPL7 DBV=JGI5.5 GN=PRPL7 OS=Chlamydomonas reinhardtii SV=2 TOU=Cre	1	2	2	2	0	1	0	0	1	0	0	1	0	1	0	1	0	0	0	0	0	0	0	0	0	0	1	0	0	0	0	0	0	0	0	1	0	0	1	0	0	1	0	1
Cre13.g582250.t1.2	Cre13.g582250.t1.2	1	1	1	Cre13.g582250.t1.2 None DBV=JGI5.5 OS=Chlamydomonas reinhardtii SV=2 TOU=Cre	1	1	1	1	0	0	0	0	0	0	0	0	0	0	1	0	0	0	0	0	0	0	0	0	0	0	0	0	0	0	0	0	0	0	0	0	0	0	0	0	0	0	0	0
Cre13.g583550.t1.2	Cre13.g583550.t1.2	46	46	46	Cre13.g583550.t1.2 Vesicle inducing protein in plastids 1 ALS=VIP1 DBV=JGI5.5 GN=VIP1 OS=Chlamydomonas reinhardtii SV=2 TOU=Cre	1	46	46	46	2	3	0	0	2	2	0	6	1	0	0	3	0	0	0	1	1	0	40	34	43	32	41	39	6	1	1	9	8	11	2	3	0	0	2	2	0	6	1	0
Cre13.g584250.t1.2	Cre13.g584250.t1.2	3	3	3	Cre13.g584250.t1.2 None DBV=JGI5.5 OS=Chlamydomonas reinhardtii SV=2 TOU=Cre	1	3	3	3	0	1	0	0	0	0	0	0	0	0	0	0	0	0	0	0	0	0	0	1	2	0	1	0	2	0	0	0	1	0	0	1	0	0	0	0	0	0	0	0
Cre13.g587100.t1.2	Cre13.g587100.t1.2	6	6	6	Cre13.g587100.t1.2 Phycocyanobilin ferredoxin oxidoreductase-like protein DBV=JGI5.5 OS=Chlamydomonas reinhardtii SV=2 TOU=Cre	1	6	6	6	1	2	0	0	1	0	1	3	0	0	1	1	0	0	0	0	0	0	2	3	3	0	4	2	1	0	0	2	0	0	1	2	0	0	1	0	1	3	0	0
Cre13.g588100.t1.2	Cre13.g588100.t1.2	2	2	2	Cre13.g588100.t1.2 Peptidyl-prolyl cis-trans isomerase, cyclophilin-type DBV=JGI5.5 OS=Chlamydomonas reinhardtii SV=2 TOU=Cre	1	2	2	2	0	1	0	0	1	1	2	2	1	1	1	1	0	0	0	0	0	0	1	1	2	2	2	1	1	1	0	0	1	1	0	1	0	0	1	1	2	2	1	1
Cre13.g589450.t1.2	Cre13.g589450.t1.2	2	2	2	Cre13.g589450.t1.2 None DBV=JGI5.5 OS=Chlamydomonas reinhardtii SV=2 TOU=Cre	1	2	2	2	0	0	0	0	0	0	0	0	0	1	1	0	0	0	0	0	0	0	0	0	0	0	0	0	0	0	0	0	0	0	0	0	0	0	0	0	0	0	0	1
Cre13.g592450.t1.2	Cre13.g592450.t1.2	1	1	1	Cre13.g592450.t1.2 Epsilon subunit of COP-I complex ALS=COPE1 DBV=JGI5.5 GN=COPE1 OS=Chlamydomonas reinhardtii SV=2 TOU=Cre	1	1	1	1	0	1	0	0	0	0	0	0	0	0	0	1	0	0	0	0	0	1	0	1	1	0	1	1	0	0	0	0	0	0	0	1	0	0	0	0	0	0	0	0
Cre13.g603700.t1.2	Cre13.g603700.t1.2	5	5	5	Cre13.g603700.t1.2 Actin DBV=JGI5.5 OS=Chlamydomonas reinhardtii SV=2 TOU=Cre	1	5	5	5	0	2	3	2	2	0	1	2	1	0	1	2	0	3	2	1	1	3	4	0	1	0	2	2	1	0	0	1	3	1	0	2	3	2	2	0	1	2	1	0
Cre13.g605850.t1.1;Cre13.g605900.t1.1	Cre13.g605850.t1.1;Cre13.g605900.t1.1	2;1	2;1	2;1	Cre13.g605850.t1.1 None DBV=JGI5.5 OS=Chlamydomonas reinhardtii SV=1 TOU=Cre;Cre13.g605900.t1.1 None DBV=JGI5.5 OS=Chlamydomonas reinhardtii SV=1 TOU=Cre	2	2	2	2	0	0	0	1	0	0	0	0	0	0	0	0	0	0	0	0	0	0	0	1	0	0	0	0	0	0	1	0	0	0	0	0	0	1	0	0	0	0	0	0
Cre13.g606150.t1.1	Cre13.g606150.t1.1	3	3	3	Cre13.g606150.t1.1 None DBV=JGI5.5 OS=Chlamydomonas reinhardtii SV=1 TOU=Cre	1	3	3	3	0	0	0	0	0	0	1	3	2	1	2	3	0	0	0	0	0	0	0	0	0	0	0	0	0	0	0	0	0	0	0	0	0	0	0	0	1	3	2	1
Cre13.g607900.t1.1	Cre13.g607900.t1.1	24	24	24	Cre13.g607900.t1.1 None DBV=JGI5.5 OS=Chlamydomonas reinhardtii SV=1 TOU=Cre	1	24	24	24	17	6	2	1	6	5	0	1	2	1	2	2	0	0	0	0	0	0	12	7	12	2	1	6	5	2	1	11	2	2	17	6	2	1	6	5	0	1	2	1
Cre14.g611950.t1.1	Cre14.g611950.t1.1	2	2	2	Cre14.g611950.t1.1 None DBV=JGI5.5 OS=Chlamydomonas reinhardtii SV=1 TOU=Cre	1	2	2	2	0	0	0	0	0	0	0	0	0	0	0	0	0	0	0	0	0	0	1	0	1	0	0	0	0	0	0	0	0	0	0	0	0	0	0	0	0	0	0	0
Cre14.g614100.t1.2	Cre14.g614100.t1.2	2	2	2	Cre14.g614100.t1.2 Dolichyl-diphosphooligosaccharide-protein glycosyltransferase ALS=GTR26 DBV=JGI5.5 GN=GTR26 OS=Chlamydomonas reinhardtii SV=2 TOU=Cre	1	2	2	2	0	0	0	0	0	0	0	1	1	0	1	0	0	0	0	0	0	0	0	0	0	0	1	0	0	0	0	0	0	0	0	0	0	0	0	0	0	1	1	0
Cre14.g616100.t1.1	Cre14.g616100.t1.1	1	1	1	Cre14.g616100.t1.1 Peptidyl-prolyl cis-trans isomerase, FKBP-type DBV=JGI5.5 OS=Chlamydomonas reinhardtii SV=1 TOU=Cre	1	1	1	1	1	1	0	0	0	0	0	1	0	0	1	0	0	0	0	0	1	0	1	0	0	1	1	1	1	0	0	1	1	0	1	1	0	0	0	0	0	1	0	0
Cre14.g617450.t1.2;Cre14.g617400.t1.2	Cre14.g617450.t1.2;Cre14.g617400.t1.2	7;7	7;7	7;7	Cre14.g617450.t1.2 Heat shock protein 22E ALS=HSP22E DBV=JGI5.5 GN=HSP22E OS=Chlamydomonas reinhardtii SV=2 TOU=Cre;Cre14.g617400.t1.2 Heat shock protein 22F ALS=HSP22F DBV=JGI5.5 GN=HSP22F OS=Chlamydomonas reinhardtii SV=2 TOU=Cre	2	7	7	7	0	0	0	0	3	1	0	0	0	2	5	6	0	0	0	2	6	6	0	0	0	1	5	6	0	0	0	3	7	4	0	0	0	0	3	1	0	0	0	2
Cre14.g617826.t1.1	Cre14.g617826.t1.1	3	3	3	Cre14.g617826.t1.1 None DBV=JGI5.5 OS=Chlamydomonas reinhardtii SV=1 TOU=Cre	1	3	3	3	0	1	0	0	0	0	0	1	2	1	1	1	0	0	0	0	0	0	0	1	0	0	2	1	0	0	0	1	2	1	0	1	0	0	0	0	0	1	2	1
Cre14.g619133.t1.1	Cre14.g619133.t1.1	4	4	4	Cre14.g619133.t1.1 None DBV=JGI5.5 OS=Chlamydomonas reinhardtii SV=1 TOU=Cre	1	4	4	4	0	2	0	0	0	0	0	1	2	0	1	1	0	1	1	1	0	1	0	2	1	0	1	1	2	0	0	0	1	3	0	2	0	0	0	0	0	1	2	0
Cre14.g621450.t1.2	Cre14.g621450.t1.2	3	3	3	Cre14.g621450.t1.2 Ribosomal protein L5, component of cytosolic 80S ribosome and 60S large subunit ALS=RPL5 DBV=JGI5.5 GN=RPL5 OS=Chlamydomonas reinhardtii SV=2 TOU=Cre	1	3	3	3	0	1	0	0	1	0	0	0	1	0	2	2	0	0	0	0	0	0	0	1	1	0	0	0	0	1	0	0	0	0	0	1	0	0	1	0	0	0	1	0
Cre14.g621751.t1.1	Cre14.g621751.t1.1	2	2	2	Cre14.g621751.t1.1 None DBV=JGI5.5 OS=Chlamydomonas reinhardtii SV=1 TOU=Cre	1	2	2	2	0	0	0	0	0	0	0	1	0	0	1	1	0	0	0	0	0	0	0	0	0	0	0	0	0	0	0	0	0	0	0	0	0	0	0	0	0	1	0	0
Cre14.g630100.t1.2	Cre14.g630100.t1.2	6	6	6	Cre14.g630100.t1.2 Ribosomal protein L13, component of cytosolic 80S ribosome and 60S large subunit ALS=RPL13 DBV=JGI5.5 GN=RPL13 OS=Chlamydomonas reinhardtii SV=2 TOU=Cre	1	6	6	6	1	4	0	0	1	1	1	3	1	0	3	2	0	1	0	0	0	0	1	0	2	0	4	2	0	0	0	0	0	0	1	4	0	0	1	1	1	3	1	0
Cre15.g635850.t2.1;Cre15.g635850.t1.2	Cre15.g635850.t2.1;Cre15.g635850.t1.2	8;8	8;8	8;8	Cre15.g635850.t2.1 Mitochondrial F1F0 ATP synthase, gamma subunit ALS=ATP3 DBV=JGI5.5 GN=ATP3 OS=Chlamydomonas reinhardtii SV=1 TOU=Cre;Cre15.g635850.t1.2 Mitochondrial F1F0 ATP synthase, gamma subunit ALS=ATP3 DBV=JGI5.5 GN=ATP3 OS=Chlamydomonas reinhardt	2	8	8	8	5	3	1	0	2	0	0	2	1	3	4	3	0	1	2	3	0	2	2	0	1	1	3	0	1	0	0	1	0	3	5	3	1	0	2	0	0	2	1	3
Cre15.g638500.t1.2	Cre15.g638500.t1.2	2	2	2	Cre15.g638500.t1.2 Ubiquinol:cytochrome c oxidoreductase cytochrome c1 ALS=CYC1 DBV=JGI5.5 GN=CYC1 OS=Chlamydomonas reinhardtii SV=2 TOU=Cre	1	2	2	2	0	0	0	0	1	0	0	1	0	0	2	0	0	0	0	0	1	1	0	2	0	0	1	0	0	0	0	0	0	0	0	0	0	0	1	0	0	1	0	0
Cre15.g639150.t2.1;Cre15.g639150.t1.1	Cre15.g639150.t2.1;Cre15.g639150.t1.1	6;6	6;6	6;6	Cre15.g639150.t2.1 None DBV=JGI5.5 OS=Chlamydomonas reinhardtii SV=1 TOU=Cre;Cre15.g639150.t1.1 None DBV=JGI5.5 OS=Chlamydomonas reinhardtii SV=1 TOU=Cre	2	6	6	6	0	0	0	0	1	0	1	2	2	1	2	1	0	0	0	1	0	1	0	1	1	0	1	1	1	0	1	4	3	2	0	0	0	0	1	0	1	2	2	1
Cre15.g641200.t1.2	Cre15.g641200.t1.2	10	10	10	Cre15.g641200.t1.2 None DBV=JGI5.5 OS=Chlamydomonas reinhardtii SV=2 TOU=Cre	1	10	10	10	2	3	0	0	3	1	2	5	2	2	3	5	0	1	1	1	1	2	3	1	2	1	1	5	3	1	0	2	2	2	2	3	0	0	3	1	2	5	2	2
Cre16.g650550.t2.1;Cre16.g650550.t1.2;Cre07.g325734.t1.1	Cre16.g650550.t2.1;Cre16.g650550.t1.2	3;3;1	3;3;1	3;3;1	Cre16.g650550.t2.1 Flagellar Associated Protein, nucleoside diphosphate kinase-like ALS=FAP103 DBV=JGI5.5 GN=FAP103 OS=Chlamydomonas reinhardtii SV=1 TOU=Cre;Cre16.g650550.t1.2 Flagellar Associated Protein, nucleoside diphosphate kinase-like ALS=FAP103 DBV	3	3	3	3	0	0	0	0	0	0	0	1	0	0	0	3	0	0	0	0	0	0	0	0	0	0	0	0	0	0	0	0	0	0	0	0	0	0	0	0	0	1	0	0
Cre16.g650750.t1.1	Cre16.g650750.t1.1	4	4	4	Cre16.g650750.t1.1 Flagella Associated Protein ALS=FAP268 DBV=JGI5.5 GN=FAP268 OS=Chlamydomonas reinhardtii SV=1 TOU=Cre	1	4	4	4	0	0	0	0	0	0	2	3	2	0	3	2	0	0	0	0	0	0	0	0	0	0	0	0	0	0	0	0	0	0	0	0	0	0	0	0	2	3	2	0
Cre16.g657350.t1.2	Cre16.g657350.t1.2	1	1	1	Cre16.g657350.t1.2 None DBV=JGI5.5 OS=Chlamydomonas reinhardtii SV=2 TOU=Cre	1	1	1	1	0	1	0	0	1	1	0	1	0	0	0	1	0	1	1	0	1	1	0	0	0	0	0	0	0	0	0	0	0	0	0	1	0	0	1	1	0	1	0	0
Cre16.g659700.t1.2	Cre16.g659700.t1.2	2	2	2	Cre16.g659700.t1.2 None DBV=JGI5.5 OS=Chlamydomonas reinhardtii SV=2 TOU=Cre	1	2	2	2	0	1	0	0	1	2	1	1	1	0	1	2	0	1	0	1	1	1	2	1	2	1	2	1	1	1	0	1	1	2	0	1	0	0	1	2	1	1	1	0
Cre16.g659950.t1.1	Cre16.g659950.t1.1	5	5	5	Cre16.g659950.t1.1 Plastid ribosomal protein S5 ALS=PRPS5 DBV=JGI5.5 GN=PRPS5 OS=Chlamydomonas reinhardtii SV=1 TOU=Cre	1	5	5	5	0	2	0	0	0	0	0	3	0	0	1	1	0	1	0	0	0	0	0	1	0	0	1	1	0	0	0	0	0	0	0	2	0	0	0	0	0	3	0	0
Cre16.g660150.t1.2	Cre16.g660150.t1.2	3	3	3	Cre16.g660150.t1.2 None DBV=JGI5.5 OS=Chlamydomonas reinhardtii SV=2 TOU=Cre	1	3	3	3	2	0	0	0	1	0	1	2	1	1	2	1	0	1	0	0	1	0	2	1	1	0	2	1	0	1	0	0	1	1	2	0	0	0	1	0	1	2	1	1
Cre16.g662200.t1.1	Cre16.g662200.t1.1	1	1	1	Cre16.g662200.t1.1 None DBV=JGI5.5 OS=Chlamydomonas reinhardtii SV=1 TOU=Cre	1	1	1	1	0	0	0	0	0	0	0	0	0	0	1	1	0	1	0	0	0	0	1	0	1	0	0	1	0	0	0	1	0	1	0	0	0	0	0	0	0	0	0	0
Cre16.g665250.t1.2	Cre16.g665250.t1.2	2	2	2	Cre16.g665250.t1.2 Thykaloid associated protein required for photosynthetic acclimation to variable light intensity ALS=APE1 DBV=JGI5.5 GN=APE1 OS=Chlamydomonas reinhardtii SV=2 TOU=Cre	1	2	2	2	0	2	0	0	0	0	0	2	0	0	1	1	0	0	0	0	0	0	0	0	1	0	1	0	0	0	0	0	0	0	0	2	0	0	0	0	0	2	0	0
Cre16.g666550.t1.1	Cre16.g666550.t1.1	2	2	2	Cre16.g666550.t1.1 SOUL heme-binding protein ALS=SOUL3 DBV=JGI5.5 GN=SOUL3 OS=Chlamydomonas reinhardtii SV=1 TOU=Cre	1	2	2	2	0	0	0	0	0	0	0	0	0	0	0	0	0	0	0	0	0	0	0	0	2	0	0	0	0	0	0	0	0	0	0	0	0	0	0	0	0	0	0	0
Cre16.g669550.t1.2	Cre16.g669550.t1.2	6	6	6	Cre16.g669550.t1.2 Cystathionine beta-lyase DBV=JGI5.5 OS=Chlamydomonas reinhardtii SV=2 TOU=Cre	1	6	6	6	2	4	0	0	1	0	0	2	1	0	0	1	0	0	0	0	0	0	0	0	2	0	1	1	0	0	0	1	1	2	2	4	0	0	1	0	0	2	1	0
Cre16.g671950.t1.1	Cre16.g671950.t1.1	2	2	2	Cre16.g671950.t1.1 None DBV=JGI5.5 OS=Chlamydomonas reinhardtii SV=1 TOU=Cre	1	2	2	2	2	0	0	0	0	0	0	0	0	0	0	0	0	0	0	0	0	0	0	0	0	0	0	0	0	0	0	0	0	0	2	0	0	0	0	0	0	0	0	0
Cre16.g672650.t1.2	Cre16.g672650.t1.2	22	22	22	Cre16.g672650.t1.2 Mitochondrial substrate carrier protein, possible 2-oxoglutarate/malate carrier DBV=JGI5.5 OS=Chlamydomonas reinhardtii SV=2 TOU=Cre	1	22	22	22	8	15	4	1	11	10	9	16	9	7	13	12	4	11	5	6	6	14	9	6	14	4	12	13	7	3	4	8	12	10	8	15	4	1	11	10	9	16	9	7
Cre16.g673650.t1.1	Cre16.g673650.t1.1	7	7	7	Cre16.g673650.t1.1 Minor chlorophyll a/b binding protein of photosystem II ALS=LHCB5 DBV=JGI5.5 GN=LHCB5 OS=Chlamydomonas reinhardtii SV=1 TOU=Cre	1	7	7	7	0	1	0	0	1	0	1	2	1	1	5	2	0	3	0	0	1	3	2	3	4	0	4	2	0	0	0	0	5	1	0	1	0	0	1	0	1	2	1	1
Cre16.g675300.t1.1	Cre16.g675300.t1.1	1	1	1	Cre16.g675300.t1.1 Sodium-dependent phosphate transporter, major facilitator superfamily DBV=JGI5.5 OS=Chlamydomonas reinhardtii SV=1 TOU=Cre	1	1	1	1	0	0	0	0	0	0	0	0	0	0	0	0	0	0	0	0	0	0	1	0	1	0	0	1	0	0	0	1	0	0	0	0	0	0	0	0	0	0	0	0
Cre16.g677026.t1.1	Cre16.g677026.t1.1	2	2	2	Cre16.g677026.t1.1 Pyruvate dehydrogenase E1 beta subunit ALS=PDH1 DBV=JGI5.5 GN=PDH1 OS=Chlamydomonas reinhardtii SV=1 TOU=Cre	1	2	2	2	0	0	0	0	0	0	0	0	0	0	2	0	0	0	0	0	0	0	0	0	0	0	0	0	0	0	0	0	1	0	0	0	0	0	0	0	0	0	0	0
Cre16.g677877.t1.1;Cre16.g677317.t1.1	Cre16.g677877.t1.1;Cre16.g677317.t1.1	2;1	2;1	2;1	Cre16.g677877.t1.1 None DBV=JGI5.5 OS=Chlamydomonas reinhardtii SV=1 TOU=Cre;Cre16.g677317.t1.1 None DBV=JGI5.5 OS=Chlamydomonas reinhardtii SV=1 TOU=Cre	2	2	2	2	0	1	0	0	0	0	0	0	0	1	0	0	1	0	0	0	1	0	0	0	0	0	0	0	0	0	0	0	0	0	0	1	0	0	0	0	0	0	0	1
Cre16.g680000.t1.2	Cre16.g680000.t1.2	1	1	1	Cre16.g680000.t1.2 Mitochondrial ATP synthase subunit 5, OSCP subunit ALS=ATP5 DBV=JGI5.5 GN=ATP5 OS=Chlamydomonas reinhardtii SV=2 TOU=Cre	1	1	1	1	1	1	0	0	1	0	0	1	1	0	1	1	0	1	0	1	0	1	0	0	1	0	0	1	0	0	0	1	0	1	1	1	0	0	1	0	0	1	1	0
Cre16.g680230.t1.1	Cre16.g680230.t1.1	1	1	1	Cre16.g680230.t1.1 SEC61-gamma subunit or ER translocon ALS=SEC61G DBV=JGI5.5 GN=SEC61G OS=Chlamydomonas reinhardtii SV=1 TOU=Cre	1	1	1	1	1	0	0	0	0	0	0	0	0	0	1	1	0	0	0	0	0	0	0	0	1	0	0	0	0	1	0	0	0	0	1	0	0	0	0	0	0	0	0	0
Cre16.g680454.t1.1	Cre16.g680454.t1.1	2	2	2	Cre16.g680454.t1.1 None DBV=JGI5.5 OS=Chlamydomonas reinhardtii SV=1 TOU=Cre	1	2	2	2	0	1	0	0	1	0	0	0	0	0	0	0	0	0	0	0	0	0	0	0	0	0	0	0	0	0	0	0	1	0	0	1	0	0	1	0	0	0	0	0
Cre16.g682750.t1.2	Cre16.g682750.t1.2	1	1	1	Cre16.g682750.t1.2 None DBV=JGI5.5 OS=Chlamydomonas reinhardtii SV=2 TOU=Cre	1	1	1	1	1	1	0	0	0	0	1	1	1	1	1	1	0	0	0	0	0	0	0	0	0	0	0	1	0	0	0	0	0	0	1	1	0	0	0	0	1	1	1	1
Cre16.g682900.t2.1;Cre16.g682900.t1.2	Cre16.g682900.t2.1;Cre16.g682900.t1.2	2;2	2;2	2;2	Cre16.g682900.t2.1 Non-catalytic subunit of chloroplast ClpP complex ALS=CLPR2 DBV=JGI5.5 GN=CLPR2 OS=Chlamydomonas reinhardtii SV=1 TOU=Cre;Cre16.g682900.t1.2 Non-catalytic subunit of chloroplast ClpP complex ALS=CLPR2 DBV=JGI5.5 GN=CLPR2 OS=Chlamydomonas	2	2	2	2	0	0	0	0	1	0	0	0	0	0	0	0	0	0	0	1	0	0	0	0	0	0	0	0	0	0	0	0	0	0	0	0	0	0	1	0	0	0	0	0
Cre16.g685400.t1.2	Cre16.g685400.t1.2	2	2	2	Cre16.g685400.t1.2 Short-chain dehydrogenase/reductase DBV=JGI5.5 OS=Chlamydomonas reinhardtii SV=2 TOU=Cre	1	2	2	2	0	1	0	0	0	0	0	1	0	0	2	0	0	0	0	0	0	0	0	2	2	0	0	1	0	0	0	0	0	1	0	1	0	0	0	0	0	1	0	0
Cre16.g687182.t1.1	Cre16.g687182.t1.1	1	1	1	Cre16.g687182.t1.1 None DBV=JGI5.5 OS=Chlamydomonas reinhardtii SV=1 TOU=Cre	1	1	1	1	0	0	0	0	0	0	0	0	1	0	0	1	0	0	0	0	0	0	0	0	0	0	0	0	0	0	0	0	0	0	0	0	0	0	0	0	0	0	1	0
Cre16.g687900.t1.2	Cre16.g687900.t1.2	7	7	7	Cre16.g687900.t1.2 Light-harvesting protein of photosystem I ALS=LHCA7 DBV=JGI5.5 GN=LHCA7 OS=Chlamydomonas reinhardtii SV=2 TOU=Cre	1	7	7	7	6	5	2	1	3	3	5	6	4	5	4	5	3	4	2	4	3	5	6	3	6	3	3	5	7	5	2	5	3	6	6	5	2	1	3	3	5	6	4	5
Cre16.g688050.t1.1	Cre16.g688050.t1.1	4	4	4	Cre16.g688050.t1.1 None DBV=JGI5.5 OS=Chlamydomonas reinhardtii SV=1 TOU=Cre	1	4	4	4	0	0	0	0	0	0	0	1	0	0	0	4	0	0	0	0	0	0	0	0	0	0	0	0	0	0	0	0	0	0	0	0	0	0	0	0	0	1	0	0
Cre16.g688800.t1.2	Cre16.g688800.t1.2	9	9	9	Cre16.g688800.t1.2 None DBV=JGI5.5 OS=Chlamydomonas reinhardtii SV=2 TOU=Cre	1	9	9	9	2	5	2	0	2	1	5	6	5	3	7	4	0	0	0	0	0	0	0	0	0	0	0	0	0	0	0	0	0	0	2	5	2	0	2	1	5	6	5	3
Cre16.g689087.t1.1	Cre16.g689087.t1.1	3	3	3	Cre16.g689087.t1.1 None DBV=JGI5.5 OS=Chlamydomonas reinhardtii SV=1 TOU=Cre	1	3	3	3	1	1	0	0	1	0	0	2	1	0	1	0	0	0	0	0	0	0	0	0	1	0	0	1	0	0	0	0	0	0	1	1	0	0	1	0	0	2	1	0
Cre16.g690431.t2.1;Cre16.g690431.t1.1	Cre16.g690431.t2.1;Cre16.g690431.t1.1	4;4	4;4	4;4	Cre16.g690431.t2.1 None DBV=JGI5.5 OS=Chlamydomonas reinhardtii SV=1 TOU=Cre;Cre16.g690431.t1.1 None DBV=JGI5.5 OS=Chlamydomonas reinhardtii SV=1 TOU=Cre	2	4	4	4	1	2	0	0	1	0	1	4	0	0	2	0	0	1	0	0	1	0	0	1	1	0	1	1	0	0	0	1	2	1	1	2	0	0	1	0	1	4	0	0
Cre16.g696000.t1.2;Cre02.g111050.t1.1	Cre16.g696000.t1.2	70;1	70;1	70;1	Cre16.g696000.t1.2 None DBV=JGI5.5 OS=Chlamydomonas reinhardtii SV=2 TOU=Cre	2	70	70	70	19	24	15	0	9	6	42	48	47	18	43	52	0	4	0	0	1	3	2	5	4	0	4	6	1	1	0	2	4	4	19	24	15	0	9	6	42	48	47	18
Cre17.g696350.t1.2	Cre17.g696350.t1.2	1	1	1	Cre17.g696350.t1.2 None DBV=JGI5.5 OS=Chlamydomonas reinhardtii SV=2 TOU=Cre	1	1	1	1	0	0	0	0	0	0	0	0	0	0	0	1	0	0	0	0	0	0	1	0	1	0	0	0	0	0	0	0	0	0	0	0	0	0	0	0	0	0	0	0
Cre17.g698000.t1.2	Cre17.g698000.t1.2	5	3	3	Cre17.g698000.t1.2 Mitochondrial F1F0 ATP synthase, beta subunit ALS=ATP2 DBV=JGI5.5 GN=ATP2 OS=Chlamydomonas reinhardtii SV=2 TOU=Cre	1	5	3	3	2	1	1	0	1	2	1	1	2	1	3	3	0	0	1	1	0	3	3	1	2	1	1	0	2	0	0	1	0	3	1	0	0	0	0	2	1	0	1	1
Cre17.g701200.t2.1;Cre17.g701200.t1.2	Cre17.g701200.t2.1;Cre17.g701200.t1.2	9;9	9;9	9;9	Cre17.g701200.t2.1 Ribosomal protein L14, component of cytosolic 80S ribosome and 60S large subunit ALS=RPL14 DBV=JGI5.5 GN=RPL14 OS=Chlamydomonas reinhardtii SV=1 TOU=Cre;Cre17.g701200.t1.2 Ribosomal protein L14, component of cytosolic 80S ribosome and 60	2	9	9	9	1	1	0	0	1	1	0	0	2	0	3	5	0	0	0	0	0	1	0	0	3	0	3	1	0	3	0	1	1	1	1	1	0	0	1	1	0	0	2	0
Cre17.g701650.t1.2	Cre17.g701650.t1.2	1	1	1	Cre17.g701650.t1.2 Ribosomal protein L27, component of cytosolic 80S ribosome and 60S large subunit ALS=RPL27 DBV=JGI5.5 GN=RPL27 OS=Chlamydomonas reinhardtii SV=2 TOU=Cre	1	1	1	1	0	0	0	0	1	0	0	1	1	0	1	0	0	0	0	0	0	0	0	0	1	0	0	1	0	0	0	0	0	0	0	0	0	0	1	0	0	1	1	0
Cre17.g702150.t1.2	Cre17.g702150.t1.2	1	1	1	Cre17.g702150.t1.2 None DBV=JGI5.5 OS=Chlamydomonas reinhardtii SV=2 TOU=Cre	1	1	1	1	0	0	0	0	0	0	0	0	0	0	0	0	0	0	0	0	0	0	0	0	1	0	0	1	0	0	0	0	1	0	0	0	0	0	0	0	0	0	0	0
Cre17.g707900.t1.2	Cre17.g707900.t1.2	2	2	2	Cre17.g707900.t1.2 None DBV=JGI5.5 OS=Chlamydomonas reinhardtii SV=2 TOU=Cre	1	2	2	2	0	0	0	0	0	0	0	1	1	0	1	1	0	0	0	0	1	0	0	2	1	0	0	2	0	1	0	0	1	1	0	0	0	0	0	0	0	1	1	0
Cre17.g713200.t1.1;Cre17.g713350.t1.2	Cre17.g713200.t1.1;Cre17.g713350.t1.2	2;1	2;1	2;1	Cre17.g713200.t1.1 Chloroplast oxoglutarate-malate translocator ALS=OMT2 DBV=JGI5.5 GN=OMT2 OS=Chlamydomonas reinhardtii SV=1 TOU=Cre;Cre17.g713350.t1.2 Oxoglutarate:malate antiporter ALS=OMT1 DBV=JGI5.5 GN=OMT1 OS=Chlamydomonas reinhardtii SV=2 TOU=Cre	2	2	2	2	0	0	0	0	0	0	0	0	0	0	0	1	0	0	0	0	0	0	0	0	1	0	0	0	0	0	0	0	0	0	0	0	0	0	0	0	0	0	0	0
Cre17.g715250.t1.2	Cre17.g715250.t1.2	13	13	13	Cre17.g715250.t1.2 Acetyl-CoA biotin carboxyl carrier ALS=BCC1 DBV=JGI5.5 GN=BCC1 OS=Chlamydomonas reinhardtii SV=2 TOU=Cre	1	13	13	13	8	10	6	4	8	9	9	8	8	8	6	9	6	7	8	7	6	8	8	7	9	7	7	8	8	6	7	11	7	8	8	10	6	4	8	9	9	8	8	8
Cre17.g715300.t1.2	Cre17.g715300.t1.2	2	2	2	Cre17.g715300.t1.2 None DBV=JGI5.5 OS=Chlamydomonas reinhardtii SV=2 TOU=Cre	1	2	2	2	0	0	0	0	0	0	0	1	0	0	0	2	0	0	0	0	0	0	0	0	0	0	0	0	0	0	0	0	0	0	0	0	0	0	0	0	0	1	0	0
Cre17.g720050.t1.2	Cre17.g720050.t1.2	24	24	24	Cre17.g720050.t1.2 FtsH-like membrane ATPase/metalloprotease ALS=FHL2 DBV=JGI5.5 GN=FHL2 OS=Chlamydomonas reinhardtii SV=2 TOU=Cre	1	24	24	24	3	11	2	0	3	2	10	14	9	3	9	14	0	2	0	1	0	2	8	8	12	3	4	10	4	1	0	7	4	2	3	11	2	0	3	2	10	14	9	3
Cre17.g720250.t1.2	Cre17.g720250.t1.2	18	18	18	Cre17.g720250.t1.2 Chlorophyll a/b binding protein of photosystem II ALS=LHCB4 DBV=JGI5.5 GN=LHCB4 OS=Chlamydomonas reinhardtii SV=2 TOU=Cre	1	18	18	18	11	12	8	4	9	6	7	16	13	7	13	14	3	11	9	9	7	11	10	11	13	6	12	11	12	10	5	13	11	12	11	12	8	4	9	6	7	16	13	7
Cre17.g721300.t1.2	Cre17.g721300.t1.2	3	3	3	Cre17.g721300.t1.2 Mitochondrial F1F0 ATP synthase associated 14.3 kDa protein ALS=ASA5 DBV=JGI5.5 GN=ASA5 OS=Chlamydomonas reinhardtii SV=2 TOU=Cre	1	3	3	3	0	1	0	0	0	0	1	0	1	0	0	0	0	0	0	0	0	0	1	0	1	0	0	2	0	0	0	0	0	1	0	1	0	0	0	0	1	0	1	0
Cre17.g721500.t1.2	Cre17.g721500.t1.2	2	2	2	Cre17.g721500.t1.2 Granule-bound starch synthase I DBV=JGI5.5 OS=Chlamydomonas reinhardtii SV=2 TOU=Cre	1	2	2	2	0	0	0	0	0	0	0	1	0	1	1	0	0	0	0	0	0	0	0	0	0	0	0	0	0	0	0	0	1	0	0	0	0	0	0	0	0	1	0	1
Cre17.g723650.t1.2	Cre17.g723650.t1.2	3	3	3	Cre17.g723650.t1.2 Acetyl-CoA acyltransferase ALS=ATO1 DBV=JGI5.5 GN=ATO1 OS=Chlamydomonas reinhardtii SV=2 TOU=Cre	1	3	3	3	1	0	0	0	0	0	0	0	0	0	0	1	0	0	0	0	0	0	1	0	0	0	0	0	0	0	0	0	0	0	1	0	0	0	0	0	0	0	0	0
Cre17.g724300.t1.2	Cre17.g724300.t1.2	3	3	3	Cre17.g724300.t1.2 Photosystem I reaction center subunit psaK ALS=PSAK DBV=JGI5.5 GN=PSAK OS=Chlamydomonas reinhardtii SV=2 TOU=Cre	1	3	3	3	1	0	0	0	0	1	0	1	2	1	2	0	0	0	1	1	0	1	0	0	1	0	1	1	0	0	0	1	1	0	1	0	0	0	0	1	0	1	2	1
Cre17.g729800.t1.2	Cre17.g729800.t1.2	2	2	2	Cre17.g729800.t1.2 None DBV=JGI5.5 OS=Chlamydomonas reinhardtii SV=2 TOU=Cre	1	2	2	2	1	2	0	0	1	1	1	1	0	0	1	1	0	0	0	0	2	0	2	0	2	1	1	0	0	0	0	0	1	0	1	2	0	0	1	1	1	1	0	0
Cre17.g731200.t1.1	Cre17.g731200.t1.1	4	4	4	Cre17.g731200.t1.1 None DBV=JGI5.5 OS=Chlamydomonas reinhardtii SV=1 TOU=Cre	1	4	4	4	1	0	0	0	0	0	0	0	0	0	0	0	0	0	0	0	0	0	2	0	0	0	1	0	1	0	0	0	0	0	1	0	0	0	0	0	0	0	0	0
Cre17.g734300.t2.1;Cre17.g734300.t1.1;Cre12.g541100.t1.2	Cre17.g734300.t2.1;Cre17.g734300.t1.1	30;30;1	30;30;1	30;30;1	Cre17.g734300.t2.1 None DBV=JGI5.5 OS=Chlamydomonas reinhardtii SV=1 TOU=Cre;Cre17.g734300.t1.1 None DBV=JGI5.5 OS=Chlamydomonas reinhardtii SV=1 TOU=Cre	3	30	30	30	11	12	3	0	9	6	15	21	17	8	21	21	0	1	0	0	0	0	0	0	0	0	1	3	0	0	0	1	1	0	11	12	3	0	9	6	15	21	17	8
Cre17.g739752.t1.1;Cre12.g548901.t1.1	Cre17.g739752.t1.1	18;2	18;2	18;2	Cre17.g739752.t1.1 None DBV=JGI5.5 OS=Chlamydomonas reinhardtii SV=1 TOU=Cre	2	18	18	18	13	7	1	0	3	1	5	4	2	3	8	3	0	0	0	0	0	0	13	2	7	1	6	8	5	0	0	3	0	1	13	7	1	0	3	1	5	4	2	3
Cre17.g744547.t1.1	Cre17.g744547.t1.1	6	6	6	Cre17.g744547.t1.1 None DBV=JGI5.5 OS=Chlamydomonas reinhardtii SV=1 TOU=Cre	1	6	6	6	0	0	0	0	0	0	2	1	1	2	2	4	0	0	0	0	0	0	0	0	0	0	0	0	0	0	0	0	0	0	0	0	0	0	0	0	2	1	1	2
Cre17.g746997.t1.1	Cre17.g746997.t1.1	4	4	4	Cre17.g746997.t1.1 Dual function alcohol/acetaldehyde dehydrogenase ALS=ADH1 DBV=JGI5.5 GN=ADH1 OS=Chlamydomonas reinhardtii SV=1 TOU=Cre	1	4	4	4	1	0	0	0	0	0	0	1	0	0	2	2	0	0	0	0	0	0	0	0	0	0	0	0	0	0	0	0	0	0	1	0	0	0	0	0	0	1	0	0
Cre18.g750047.t1.1;Cre09.g392867.t1.1	Cre18.g750047.t1.1	3;1	3;1	3;1	Cre18.g750047.t1.1 Flagella membrane glycoprotein, minor form ALS=FMG1-A DBV=JGI5.5 GN=FMG1-A OS=Chlamydomonas reinhardtii SV=1 TOU=Cre	2	3	3	3	0	2	0	0	0	0	0	0	0	0	0	2	0	0	0	0	0	0	0	0	0	0	0	0	0	0	0	0	1	0	0	2	0	0	0	0	0	0	0	0
Cre19.g750547.t4.1;Cre19.g750547.t3.1;Cre19.g750547.t2.1;Cre19.g750547.t1.1	Cre19.g750547.t4.1;Cre19.g750547.t3.1;Cre19.g750547.t2.1;Cre19.g750547.t1.1	4;4;4;4	4;4;4;4	4;4;4;4	Cre19.g750547.t4.1 Type-II calcium-dependent NADH dehydrogenase ALS=NDA2 DBV=JGI5.5 GN=NDA2 OS=Chlamydomonas reinhardtii SV=1 TOU=Cre;Cre19.g750547.t3.1 Type-II calcium-dependent NADH dehydrogenase ALS=NDA2 DBV=JGI5.5 GN=NDA2 OS=Chlamydomonas reinhardtii S	4	4	4	4	2	1	0	0	1	1	0	2	1	0	3	1	0	0	0	0	0	0	2	0	2	1	2	4	1	0	0	1	0	0	2	1	0	0	1	1	0	2	1	0
Cre24.g755347.t1.1	Cre24.g755347.t1.1	2	2	2	Cre24.g755347.t1.1 DEAH-box RNA helicase DBV=JGI5.5 OS=Chlamydomonas reinhardtii SV=1 TOU=Cre	1	2	2	2	0	0	0	0	0	0	0	0	0	1	1	1	0	0	0	0	0	0	0	0	0	0	0	0	0	0	0	0	0	0	0	0	0	0	0	0	0	0	0	1
Cre24.g755497.t1.1	Cre24.g755497.t1.1	9	9	9	Cre24.g755497.t1.1 None DBV=JGI5.5 OS=Chlamydomonas reinhardtii SV=1 TOU=Cre	1	9	9	9	3	2	1	0	2	2	4	4	7	2	3	5	0	1	2	1	2	2	2	2	2	1	2	2	2	2	1	2	2	1	3	2	1	0	2	2	4	4	7	2
Cre36.g759747.t1.1	Cre36.g759747.t1.1	2	2	2	Cre36.g759747.t1.1 None DBV=JGI5.5 OS=Chlamydomonas reinhardtii SV=1 TOU=Cre	1	2	2	2	1	1	0	0	1	0	0	1	0	0	1	1	0	0	0	0	0	1	2	0	2	0	1	1	1	0	0	1	1	1	1	1	0	0	1	0	0	1	0	0
Cre43.g760497.t1.1	Cre43.g760497.t1.1	3	3	3	Cre43.g760497.t1.1 None DBV=JGI5.5 OS=Chlamydomonas reinhardtii SV=1 TOU=Cre	1	3	3	3	1	0	0	0	0	0	1	1	0	0	0	0	0	0	0	0	0	0	2	0	2	0	1	1	0	0	0	0	0	1	1	0	0	0	0	0	1	1	0	0
mCherry	mCherry	23	23	23	mCherry	1	23	23	23	12	11	5	3	12	6	16	15	11	8	14	16	0	0	0	0	0	0	0	0	0	0	0	0	0	0	0	0	0	0	12	11	5	3	12	6	16	15	11	8
REV__Cre02.g117000.t1.1	REV__Cre02.g117000.t1.1	2	2	2	Cre02.g117000.t1.1 Adenylate/guanylate cyclase ALS=CYG21 DBV=JGI5.5 GN=CYG21 OS=Chlamydomonas reinhardtii SV=1 TOU=Cre	1	2	2	2	0	0	0	0	0	0	0	0	0	0	1	0	1	0	0	0	0	1	0	0	0	0	0	0	0	0	0	0	0	0	0	0	0	0	0	0	0	0	0	0
REV__Cre03.g166050.t1.2	REV__Cre03.g166050.t1.2	1	1	1	Cre03.g166050.t1.2 Selenium binding protein ALS=SBD1 DBV=JGI5.5 GN=SBD1 OS=Chlamydomonas reinhardtii SV=2 TOU=Cre	1	1	1	1	0	0	0	0	0	0	0	0	0	0	0	0	0	0	0	0	0	0	0	0	0	0	0	1	0	0	0	0	0	0	0	0	0	0	0	0	0	0	0	0
REV__Cre06.g278225.t1.1	REV__Cre06.g278225.t1.1	1	1	1	Cre06.g278225.t1.1 None DBV=JGI5.5 OS=Chlamydomonas reinhardtii SV=1 TOU=Cre	1	1	1	1	0	0	0	0	0	0	0	0	0	0	0	0	0	0	0	0	0	0	0	0	0	1	0	0	0	0	0	0	0	0	0	0	0	0	0	0	0	0	0	0
REV__Cre07.g332600.t1.1	REV__Cre07.g332600.t1.1	1	1	1	Cre07.g332600.t1.1 None DBV=JGI5.5 OS=Chlamydomonas reinhardtii SV=1 TOU=Cre	1	1	1	1	0	0	0	0	0	0	0	0	0	0	0	0	0	0	0	0	0	0	0	0	1	0	0	0	0	0	0	0	0	0	0	0	0	0	0	0	0	0	0	0
REV__Cre07.g336750.t1.1	REV__Cre07.g336750.t1.1	2	2	2	Cre07.g336750.t1.1 None DBV=JGI5.5 OS=Chlamydomonas reinhardtii SV=1 TOU=Cre	1	2	2	2	0	0	0	0	0	0	0	0	0	0	0	0	0	0	0	0	0	0	1	0	1	0	0	0	0	0	0	0	0	1	0	0	0	0	0	0	0	0	0	0
REV__Cre09.g412880.t1.1	REV__Cre09.g412880.t1.1	1	1	1	Cre09.g412880.t1.1 None DBV=JGI5.5 OS=Chlamydomonas reinhardtii SV=1 TOU=Cre	1	1	1	1	0	0	0	0	0	1	0	0	0	0	0	0	0	0	0	0	0	0	0	0	0	0	0	0	0	0	0	0	0	0	0	0	0	0	0	1	0	0	0	0
REV__Cre12.g555950.t1.2	REV__Cre12.g555950.t1.2	2	2	2	Cre12.g555950.t1.2 Putative flagellar inner arm dynein heavy chain, novel minor type dynein (monomeric) ALS=DHC11 DBV=JGI5.5 GN=DHC11 OS=Chlamydomonas reinhardtii SV=2 TOU=Cre	1	2	2	2	0	1	0	0	0	0	0	0	0	0	0	0	0	0	0	0	0	0	0	0	0	0	0	0	0	1	0	0	0	0	0	1	0	0	0	0	0	0	0	0
REV__Cre16.g652400.t1.2	REV__Cre16.g652400.t1.2	2	2	2	Cre16.g652400.t1.2 Similar to Flagellar Associated Protein FAP183 DBV=JGI5.5 OS=Chlamydomonas reinhardtii SV=2 TOU=Cre	1	2	2	2	0	0	1	0	1	0	1	1	0	0	0	0	0	0	0	1	0	0	0	0	0	0	0	0	0	0	0	0	0	0	0	0	1	0	1	0	1	1	0	0
REV__Cre16.g670850.t1.2	REV__Cre16.g670850.t1.2	1	1	1	Cre16.g670850.t1.2 None DBV=JGI5.5 OS=Chlamydomonas reinhardtii SV=2 TOU=Cre	1	1	1	1	0	1	0	0	0	0	0	1	0	0	1	0	0	0	0	0	0	0	1	1	0	0	0	0	0	0	0	1	0	1	0	1	0	0	0	0	0	1	0	0
TurboID-only	TurboID-only	24	24	24	TurboID-only	1	24	24	24	3	3	0	0	3	0	2	11	7	2	9	6	0	0	0	0	0	0	10	14	19	7	18	16	5	3	2	6	7	4	3	3	0	0	3	0	2	11	7	2
[truncated: 226 more columns]

## Sheet: Continuous light
Kreis et al. (2023) TurboID reveals the proxiomes of CGE1, VIPP1, and VIPP2 in Chlamydomonas reinhardtii and confirms VPL2 and PGRL1 in the VIPP1 proxiome
Supplemental Data Set S3A: Proteins significantly enriched after boosted in vitro biotinylation on isolated membranes in VIPPsTID vs. WT and in VIPPsTID vs. mCherryTID under standard growing conditions
Significant: significantly enriched proteins (determined by T-tests with the indicated FDR and S0 in Perseus) are marked with "+"; N = number of proteins determined as significant in the test; CL = Continuous light
Proteins significantly enriched in TID strains compared to WT. N = number of proteins determined to be significant in the test; black, significantly different compared to WT; light pink, pink, blue and light blue, enriched vs. WT with a q-value <0,05 and fold change difference of log2≥1.
Proteins significantly enriched in VIPPsTID compared to WT and in mCherryTID compared to the WT were used to determine enrichment of proteins in VIPPsTID vs. mCherryTID-13 and mCherryTID-4. N = number of proteins determined to be significant in the test; black, significantly different compared to WT; blue and light blue, enriched vs. mCherryTID-13 or mCherryTID-4 with a q-value <0,05 and fold cha…
Proteins enriched in comparisson to mCherryTID include the VIPP1/2 interactome candidates as well as VIPP1/2 (bait), (requirement: enriched in VIPPsTID vs. WT and vs. mCherryTID-13 and mCherryTID-4, with an averaged q-value <0,05 and difference mean of log2≥1). N = number of proteins determined to be significant in the test; blue and light blue, enriched vs. WT and vs. mCherryTID; red filled, pro…
									Enriched in TID vs. WT																								Enriched in VIPPsTID vs. mCherryTID-13												Enriched in VIPPsTID vs. mCherryTID-4
									T-test: FDR=0.05;S0=1																								T-test: FDR=0.05;S0=1												T-test: FDR=0.05;S0=1
									N=14/11						N=41/39						N=31/31						N=4/4						N=12/7						N=8/1						N=39/19
									CL mCherryTID-13						CL mCherryTID-4						CL VIPP1TID						CL VIPP2TID						CL VIPP1TID						CL VIPP2TID						CL VIPP1TID
Majority protein IDs	Fasta header	Name	Best hit Arabidopsis	Category	Localization	Peptides	Unique peptides	Score	significant	-log10 p-value	log2 fold-change	p-value	fold-change	q-value	significant	-log10 p-value	log2 fold-change	p-value	fold-change	q-value	significant	-log10 p-value	log2 fold-change	p-value	fold-change	q-value	significant	-log10 p-value	log2 fold-change	p-value	fold-change	q-value	significant	-log10 p-value	log2 fold-change	p-value	fold-change	q-value	significant	-log10 p-value	log2 fold-change	p-value	fold-change	q-value	significant	-log10 p-value	log2 fold-change	p-value	fold-change
Cre01.g015350.t1.1	Cre01.g015350.t1.1 Light-dependent protochlorophyllide reductase ALS=POR1 DBV=JGI5.5 GN=POR1 OS=Chlamydomonas reinhardtii SV=1 TOU=Cre	POR1	AT5G54190.1		Chloroplast	20	20	323.31		1.34992	3.78531	0.0446766	13.7877	0.068	+	2.55193	6.86073	0.00280589	116.221	0	+	2.72964	7.82104	0.00186363	226.135	0		1.28789	4.80241	0.0515359	27.9042	0.1716	+	2.01645	4.03573	0.00962831	16.4012	0.0137143		0.246496	1.0171	0.566897	2.02385	0.780279		1.25192	0.960309	0.0559861	1.94573
Cre01.g034150.t1.1	Cre01.g034150.t1.1 None DBV=JGI5.5 OS=Chlamydomonas reinhardtii SV=1 TOU=Cre		AT1G14660.1		Cytosol	8	8	57.859		0.278085	-0.360341	0.527127	0.77898	0.917363	+	2.2305	3.35471	0.00588166	10.2298	0.0103333		0.377565	-0.774067	0.419213	0.584767	0.69671		0.505187	-0.673124	0.312473	0.627147	0.952667		0.222283	-0.413726	0.5994	0.750682	0.759782		0.367095	-0.312783	0.429442	0.805087	0.876604	+	2.16324	-4.12878	0.00686689	0.0571628
Cre01.g050950.t1.2	Cre01.g050950.t1.2 None DBV=JGI5.5 OS=Chlamydomonas reinhardtii SV=2 TOU=Cre		AT1G74470.1		Chloroplast	26	26	323.31		1.19025	3.97623	0.0645283	15.7385	0.107742	+	1.37318	4.01909	0.0423467	16.2131	0.0303415	+	1.95386	6.00058	0.0111209	64.0257	0.00652632		0.905316	3.03187	0.124361	8.17869	0.430727		1.15306	2.02435	0.0702975	4.06809	0.161882		0.340234	-0.944364	0.456842	0.519659	0.718244	+	2.63093	1.9815	0.00233921	3.94903
Cre02.g082250.t1.1;Cre02.g082200.t1.1	Cre02.g082250.t1.1 None DBV=JGI5.5 OS=Chlamydomonas reinhardtii SV=1 TOU=Cre;Cre02.g082200.t1.1 Homoserine kinase DBV=JGI5.5 OS=Chlamydomonas reinhardtii SV=1 TOU=Cre		AT2G17265.1;AT2G17265.1;AT2G17265.1	Amino acid metabolism;Homoserine kinase, amino acid metabolism	Chloroplast;Mitochondrion	20	20	323.31		0.161664	-0.665473	0.689185	0.630482	0.927566	+	1.92681	-8.70139	0.0118356	0.00240226	0		0.855869	-3.0202	0.139358	0.123262	0.169333		0.130898	-0.552941	0.739779	0.681629	0.981291		1.33347	-2.35473	0.0464013	0.195504	0.0685333		0.0614095	0.112532	0.868141	1.08112	0.96118	+	1.72075	5.68119	0.0190217	51.3108
Cre03.g173350.t2.1;Cre03.g173350.t1.2	Cre03.g173350.t2.1 Predicted protein with ankrin repeats ALS=ANK22 DBV=JGI5.5 GN=ANK22 OS=Chlamydomonas reinhardtii SV=1 TOU=Cre;Cre03.g173350.t1.2 Predicted protein with ankrin repeats ALS=ANK22 DBV=JGI5.5 GN=ANK22 OS=Chlamydomonas reinhardtii SV=2 TOU=Cr	ANK22;ANK22	AT4G35450.1;AT4G35450.1		Cytosol	5	5	30.74		0.570775	0.378355	0.268674	1.29986	0.91184	+	2.29182	3.06055	0.00510717	8.34291	0.0134054		0.188226	-0.289251	0.648297	0.818327	0.92502		0.807311	0.771219	0.155844	1.70671	0.892647		0.458752	-0.667606	0.347735	0.62955	0.609083		0.326614	0.392864	0.471396	1.313	0.847216	+	1.8942	-3.3498	0.0127585	0.0980866
Cre03.g175200.t1.2	Cre03.g175200.t1.2 Translocon at the outer envelope membrane of chloroplasts, 75 kD ALS=TOC75 DBV=JGI5.5 GN=TOC75 OS=Chlamydomonas reinhardtii SV=2 TOU=Cre	TOC75	AT3G46740.1	CP Translocon	Chloroplast	15	15	122.91		0.774043	2.36776	0.168251	5.16139	0.320074	+	3.74592	5.23944	0.000179506	37.7771	0		0.12122	-0.129202	0.75645	0.914337	0.968		0.875309	1.06474	0.133257	2.09179	0.771538		0.851031	-2.49696	0.140919	0.17715	0.196211		0.385215	-1.30301	0.411894	0.40528	0.651657	+	5.3636	-5.36864	4.32912e-06	0.0242035
Cre03.g179800.t1.2	Cre03.g179800.t1.2 Low-CO2-inducible membrane protein ALS=LCI24 DBV=JGI5.5 GN=LCI24 OS=Chlamydomonas reinhardtii SV=2 TOU=Cre	VPL6/LCI24			Chloroplast	3	3	73.561		0.302871	0.817199	0.497885	1.76198	0.814982		0.03216	0.0829674	0.928624	1.05919	0.972414	+	2.36541	4.55123	0.00431112	23.4454	0.0062		0.526592	0.541326	0.297446	1.45531	0.977435	+	1.32199	3.73403	0.0476442	13.3062	0.0192		0.0842865	-0.275873	0.823595	0.82595	0.914237	+	1.76219	4.46826	0.0172906	22.135
Cre03.g189950.t1.2	Cre03.g189950.t1.2 HSP70-HSP90 organizing protein ALS=HOP1 DBV=JGI5.5 GN=HOP1 OS=Chlamydomonas reinhardtii SV=2 TOU=Cre	HOP1	AT4G12400.2	Chaperone	Cytosol	18	18	115.67		0.927799	1.39723	0.118087	2.63395	0.424882	+	4.01957	5.34819	9.55939e-05	40.7348	0		0.197531	-0.417576	0.634555	0.748681	0.915741		0.577361	0.448018	0.26463	1.36416	1		0.875094	-1.81481	0.133323	0.284242	0.195286		0.691442	-0.949214	0.203497	0.517915	0.626	+	2.82727	-5.76577	0.00148844	0.0183794
Cre03.g194350.t1.2	Cre03.g194350.t1.2 None DBV=JGI5.5 OS=Chlamydomonas reinhardtii SV=2 TOU=Cre		AT4G27500.1		Cytosol	17	17	150.04		1.71077	2.30336	0.0194639	4.93606	0.137091	+	3.97969	4.54412	0.000104788	23.3301	0		0.728168	0.968371	0.186996	1.95663	0.522796		0.730362	-0.6021	0.186054	0.658794	0.983646		0.809571	-1.33499	0.155035	0.396395	0.292571		2.08981	-2.90546	0.00813186	0.133466	0.0755556	+	2.55185	-3.57575	0.0028064	0.0838672
Cre04.g220200.t3.1;Cre04.g220200.t2.1;Cre04.g220200.t1.2	Cre04.g220200.t3.1 None DBV=JGI5.5 OS=Chlamydomonas reinhardtii SV=1 TOU=Cre;Cre04.g220200.t2.1 None DBV=JGI5.5 OS=Chlamydomonas reinhardtii SV=1 TOU=Cre;Cre04.g220200.t1.2 None DBV=JGI5.5 OS=Chlamydomonas reinhardtii SV=2 TOU=Cre	KEA1	AT4G00630.1;AT4G00630.1;AT4G00630.1	K transport	Chloroplast	21	21	323.31		1.13593	2.95764	0.0731257	7.76852	0.173889	+	1.66495	2.99129	0.0216297	7.95185	0.0484651		1.02454	4.34707	0.0945061	20.3516	0.0818947		1.13711	1.13715	0.0729273	2.19946	0.726791		0.234471	1.38943	0.582813	2.61975	0.626783		0.634146	-1.82049	0.232196	0.283125	0.398815		0.25084	1.35578	0.561255	2.55935
Cre05.g230850.t1.1	Cre05.g230850.t1.1 None DBV=JGI5.5 OS=Chlamydomonas reinhardtii SV=1 TOU=Cre				Chloroplast	10	10	73.762		0.62384	1.20117	0.237772	2.29926	0.591247	+	4.58811	5.19255	2.58161e-05	36.569	0		0.581073	0.51335	0.262378	1.42736	0.772976		2.14491	1.59532	0.00716292	3.02162	0.446667		0.311874	-0.687819	0.48767	0.620792	0.632627		0.171511	0.394155	0.673735	1.31417	0.868873	+	3.77742	-4.6792	0.000166948	0.039032
Cre05.g247450.t1.2	Cre05.g247450.t1.2 Putative rhodanese-like protein ALS=CGL56 DBV=JGI5.5 GN=CGL56 OS=Chlamydomonas reinhardtii SV=2 TOU=Cre	RDP5/CGL56	AT3G59780.1		Chloroplast	24	24	307.57		1.81408	3.5438	0.0153433	11.6625	0.0531429		1.0222	1.6717	0.0950167	3.1859	0.21235	+	3.96814	6.15679	0.000107612	71.3475	0		2.42996	5.14705	0.00371569	35.4337	0.0626667	+	1.53871	2.61299	0.0289261	6.1177	0.032		0.673153	1.60325	0.21225	3.03827	0.395571	+	2.60104	4.48508	0.00250588	22.3946
Cre06.g250100.t1.2	Cre06.g250100.t1.2 Heat shock protein 70B ALS=HSP70B DBV=JGI5.5 GN=HSP70B OS=Chlamydomonas reinhardtii SV=2 TOU=Cre	HSP70B	AT5G49910.1	Chaperone	Chloroplast	19	16	125.45		0.0969541	0.413003	0.799919	1.33145	0.915894		1.18302	2.27739	0.0656115	4.848	0.126733	+	2.23525	4.59038	0.00581768	24.0903	0.0118095		0.196441	-0.408285	0.636149	0.753519	0.98048	+	1.40273	4.17737	0.0395612	18.0931	0.0106667		0.238941	-0.821288	0.576845	0.565936	0.806133	+	1.6306	2.31298	0.0234099	4.96908
Cre06.g252550.t1.1	Cre06.g252550.t1.1 Dihydrolipoamide acetyltransferase ALS=DLA3 DBV=JGI5.5 GN=DLA3 OS=Chlamydomonas reinhardtii SV=1 TOU=Cre	DLA3	AT3G52200.1		Mitochondrion	25	25	323.31	+	1.86565	4.58089	0.0136254	23.9323	0.0496	+	2.53891	7.29988	0.00289128	157.573	0		2.15769	1.41566	0.00695521	2.66782	0.170526		0.85045	3.81407	0.141107	14.0653	0.478889	+	1.36324	-3.16523	0.0433271	0.111473	0.0174545		0.11986	-0.766822	0.758822	0.587711	0.86237	+	2.20336	-5.88422	0.00626095	0.0169306
Cre06.g259100.t1.1	Cre06.g259100.t1.1 None DBV=JGI5.5 OS=Chlamydomonas reinhardtii SV=1 TOU=Cre		AT5G01260.1		Chloroplast	46	46	323.31		0.934059	3.1459	0.116397	8.85137	0.239263	+	2.58158	3.35148	0.00262072	10.207	0.008	+	3.6477	5.72024	0.000225061	52.7186	0		1.77361	2.25573	0.0168419	4.77576	0.286133		0.71984	2.57434	0.190616	5.95598	0.209739		0.205697	-0.890177	0.622735	0.539548	0.782809	+	1.61911	2.36876	0.0240375	5.16497
Cre06.g261000.t1.2	Cre06.g261000.t1.2 10 kDa photosystem II polypeptide ALS=PSBR DBV=JGI5.5 GN=PSBR OS=Chlamydomonas reinhardtii SV=2 TOU=Cre	PSBR	AT1G79040.1		Chloroplast	2	2	195.72		0.216846	0.812059	0.606952	1.75572	0.877167		0.380511	1.3345	0.416379	2.52188	0.504152	+	1.9921	3.86538	0.0101836	14.5746	0.0183704		1.53999	2.90201	0.028841	7.47467	0.216923		1.18044	3.05332	0.0660024	8.3012	0.0526154		0.78131	2.08996	0.165459	4.25736	0.332571	+	0.958452	2.53087	0.110039	5.7792
Cre06.g269050.t1.2	Cre06.g269050.t1.2 None DBV=JGI5.5 OS=Chlamydomonas reinhardtii SV=2 TOU=Cre		AT3G18890.1		Chloroplast	52	52	323.31	+	1.75786	5.61026	0.0174639	48.8491	0.0442857	+	1.7088	5.22725	0.0195524	37.4592	0.00775	+	2.24828	7.27149	0.00564573	154.503	0		1.22588	5.09818	0.0594456	34.2535	0.156		1.23566	1.66124	0.0581219	3.16288	0.204		0.12029	-0.512081	0.758071	0.70121	0.870714	+	1.81195	2.04424	0.0154188	4.12456
Cre06.g278255.t1.1	Cre06.g278255.t1.1 None DBV=JGI5.5 OS=Chlamydomonas reinhardtii SV=1 TOU=Cre				Chloroplast	39	39	264.37		0.715631	1.52593	0.192473	2.87972	0.496754	+	2.76328	4.21395	0.00172473	18.5578	0		1.06559	2.43842	0.0859825	5.42048	0.160077		0.171602	0.496593	0.673594	1.41088	0.987344		0.288987	0.912493	0.514059	1.8823	0.60112		0.327624	-1.02933	0.470301	0.489938	0.733333		0.823732	-1.77553	0.150061	0.292087
Cre06.g300550.t1.2	Cre06.g300550.t1.2 None DBV=JGI5.5 OS=Chlamydomonas reinhardtii SV=2 TOU=Cre		AT2G35170.1		Cytosol	18	18	115.6	+	2.53749	3.7991	0.00290075	13.9201	0.0516667	+	4.16636	5.72684	6.81773e-05	52.9603	0		1.37368	2.31929	0.042298	4.99087	0.116178		0.229749	0.670467	0.589184	1.59159	1		0.719663	-1.47981	0.190694	0.358536	0.293882		1.17371	-3.12863	0.0670332	0.114337	0.144923	+	1.8683	-3.40755	0.0135425	0.0942378
Cre07.g325736.t1.1	Cre07.g325736.t1.1 None DBV=JGI5.5 OS=Chlamydomonas reinhardtii SV=1 TOU=Cre		AT5G19940.1		Chloroplast	33	33	323.31	+	2.09456	5.27058	0.00804341	38.6014	0.0338182	+	2.77812	5.08139	0.00166679	33.8572	0	+	3.19176	7.12929	0.000643043	140.001	0	+	1.99407	5.85155	0.0101375	57.742	0.047		0.937894	1.8587	0.115373	3.62681	0.201		0.156047	0.580967	0.698157	1.49585	0.868846	+	2.17418	2.04789	0.00669607	4.13501
Cre07.g333150.t1.2	Cre07.g333150.t1.2 None DBV=JGI5.5 OS=Chlamydomonas reinhardtii SV=2 TOU=Cre	VPL2			Cytosol	19	19	323.31		0.110584	0.261637	0.775204	1.19884	0.913325		1.01354	-0.737368	0.0969304	0.599833	0.502791	+	5.15789	8.18238	6.952e-06	290.497	0		0.960344	1.3375	0.109561	2.52713	0.7145	+	3.11534	7.92074	0.000766761	242.315	0		0.442521	1.07587	0.360977	2.10799	0.633946	+	4.86803	8.91975	1.3551e-05	484.298
Cre07.g340200.t1.1	Cre07.g340200.t1.1 Thylakoid transmembrane protein involved in cyclic electron flow ALS=TEF3 DBV=JGI5.5 GN=TEF3 OS=Chlamydomonas reinhardtii SV=1 TOU=Cre	TEF3	AT4G11960.1		Chloroplast	5	5	52.83		1.23882	2.17296	0.0577006	4.50948	0.23641	+	2.15101	2.869	0.00706301	7.30559	0.0249		1.54614	2.49293	0.0284354	5.6292	0.0890256		1.85728	3.0964	0.0138906	8.55282	0.142667		0.143978	0.319968	0.717831	1.2483	0.820069		0.489026	0.923444	0.32432	1.89664	0.666421		0.265405	-0.37607	0.542744	0.770534
Cre07.g352350.t1.2	Cre07.g352350.t1.2 None DBV=JGI5.5 OS=Chlamydomonas reinhardtii SV=2 TOU=Cre		AT1G50250.1		Mitochondrion	35	35	323.31	+	2.52939	6.06102	0.00295536	66.765	0.0137778	+	3.47976	5.15777	0.000331314	35.698	0	+	2.26073	5.85792	0.00548618	57.9975	0		0.611198	2.63364	0.244795	6.2059	0.654743		0.0532453	-0.203101	0.884616	0.868681	0.886129		0.759142	-3.42738	0.174124	0.0929514	0.2106		0.274382	0.700144	0.53164	1.62467
Cre08.g365450.t1.2	Cre08.g365450.t1.2 None DBV=JGI5.5 OS=Chlamydomonas reinhardtii SV=2 TOU=Cre				Cytosol	11	11	108.28		0.762732	2.74424	0.17269	6.70037	0.292078	+	1.71985	3.00575	0.0190612	8.03195	0.029619		1.13308	3.45792	0.0736071	10.9885	0.0846829		0.767133	0.735805	0.170949	1.66533	0.901333		0.120503	0.713685	0.757699	1.63999	0.762		0.528129	-2.00843	0.296395	0.248543	0.396667		0.101733	0.452166	0.791165	1.36809
Cre08.g378750.t1.1	Cre08.g378750.t1.1 None DBV=JGI5.5 OS=Chlamydomonas reinhardtii SV=1 TOU=Cre				Cytosol	22	22	202.21		1.41506	4.1867	0.0384539	18.2105	0.066087		0.767186	2.91832	0.170928	7.55965	0.166203	+	1.88877	4.92111	0.012919	30.2971	0.0103333		0.489243	1.13808	0.324158	2.20088	0.876762		0.172375	0.734406	0.672396	1.66371	0.735698		0.940179	-3.04862	0.114768	0.120858	0.19025		0.443136	2.00279	0.360466	4.00774
Cre09.g386735.t1.1	Cre09.g386735.t1.1 Dihydrolipoamide acetyltransferase ALS=DLA1 DBV=JGI5.5 GN=DLA1 OS=Chlamydomonas reinhardtii SV=1 TOU=Cre	DLA1	AT1G54220.2		Mitochondrion	23	23	323.31		1.2283	4.20557	0.0591153	18.4503	0.0832593	+	1.70447	5.88937	0.0197483	59.2757	0.00427586		0.902507	1.60514	0.125168	3.04225	0.311297	+	2.04632	5.1971	0.00898835	36.6845	0.0376		0.688039	-2.60043	0.205098	0.164889	0.20672		0.205763	0.991532	0.62264	1.9883	0.793652	+	1.1985	-4.28423	0.063314	0.0513237
Cre09.g394436.t1.1	Cre09.g394436.t1.1 None DBV=JGI5.5 OS=Chlamydomonas reinhardtii SV=1 TOU=Cre		AT1G15690.1		Secretory pathway	8	8	127.37		1.91845	2.72364	0.0120656	6.60537	0.07072		0.886305	2.12427	0.129926	4.35982	0.18192	+	2.29145	3.46313	0.00511152	11.0282	0.0190769		1.07604	2.06468	0.0839383	4.18341	0.517		0.950809	0.739495	0.111993	1.66959	0.530634		0.368834	-0.658956	0.427726	0.633336	0.769545		0.602875	1.33886	0.249531	2.52951
Cre09.g402775.t1.1	Cre09.g402775.t1.1 None DBV=JGI5.5 OS=Chlamydomonas reinhardtii SV=1 TOU=Cre		AT4G22990.2		Cytosol	10	10	102.46		0.629969	0.805913	0.23444	1.74825	0.695152	+	3.41687	3.8474	0.000382939	14.394	0		0.0144052	0.0268067	0.967375	1.01875	0.980545		0.0666301	0.126305	0.857768	1.09149	1		0.47178	-0.779107	0.337458	0.582727	0.603727		0.378047	-0.679609	0.418748	0.624334	0.795905	+	2.64912	-3.8206	0.00224326	0.0707758
Cre-1.g000035.t1.p1	Cre-1.g000035.t1.p1 None DBV=NCBI OS=Chlamydomonas reinhardtii PN=ORF1995 TOU=Cre	ORF1995		CP Translocon	Chloroplast	13	13	84.905		0.057113	-0.0712162	0.876773	0.951835	1	+	3.89647	4.31907	0.00012692	19.9604	0		0.154717	0.45736	0.700298	1.37303	0.913577		0.00292631	-0.008219	0.993285	0.994319	0.993627		0.178951	0.528576	0.662291	1.4425	0.762		0.0224116	0.0629972	0.949704	1.04463	0.97073	+	1.63623	-3.86171	0.0231084	0.0687875
Cre-1.g2717000.t1.p1	Cre-1.g2717000.t1.p1 None DBV=NCBI OS=Chlamydomonas reinhardtii PN=psaA TOU=Cre	PSAA		Photosynthesis	Chloroplast	9	9	59.681		0.376073	1.76258	0.420656	3.39304	0.624132		1.24878	2.92666	0.0563923	7.60348	0.0878431	+	1.81158	4.23841	0.0154319	18.8751	0.0268571		0.0464753	0.262854	0.898514	1.19985	1		0.633871	2.47583	0.232343	5.56287	0.189067		0.247479	-1.49972	0.565615	0.353622	0.7331		0.919035	1.31175	0.120494	2.48242
Cre-1.g2717034.t1.p1	Cre-1.g2717034.t1.p1 None DBV=NCBI OS=Chlamydomonas reinhardtii PN=atpB TOU=Cre	ATPB		ATP synthetase	Chloroplast	20	18	172.95		1.66055	3.99863	0.0218499	15.9848	0.0587368		0.963548	2.32562	0.108756	5.01281	0.163394	+	1.69885	3.92604	0.0200055	15.2004	0.031375		0.457165	1.46206	0.349008	2.75501	0.853474		0.0531334	-0.0725859	0.884844	0.950932	0.933778		1.17707	-2.53657	0.0665166	0.172352	0.180267	+	1.37343	1.60042	0.0423224	3.03232
Cre10.g430150.t1.2	Cre10.g430150.t1.2 None DBV=JGI5.5 OS=Chlamydomonas reinhardtii SV=2 TOU=Cre	LPA1	AT1G02910.1	Photosystem II assembly	Chloroplast	10	10	66.177		1.02233	1.75605	0.0949883	3.37772	0.3215		0.475347	0.777778	0.334698	1.71449	0.590686	+	2.37929	3.62888	0.00417551	12.3709	0.01488		0.697464	1.42742	0.200695	2.68965	0.67544		1.07332	1.87284	0.0844656	3.66253	0.203		0.11031	-0.328625	0.775693	0.796295	0.907719	+	1.76708	2.85111	0.017097	7.21555
Cre10.g446500.t1.1	Cre10.g446500.t1.1 None DBV=JGI5.5 OS=Chlamydomonas reinhardtii SV=1 TOU=Cre	OXR4	AT1G32520.1	Oxidation resistance	Chloroplast	12	12	130.47	+	2.6638	6.39681	0.0021687	84.262	0.0206667	+	3.10089	6.07747	0.000792702	67.5306	0	+	4.08063	5.82499	8.30558e-05	56.6887	0		1.40208	3.63064	0.0396205	12.386	0.182		0.263678	-0.571815	0.544907	0.67277	0.713308		0.894773	-2.76617	0.127417	0.146994	0.211158		0.157663	-0.25248	0.695564	0.839452
Cre11.g467400.t1.2	Cre11.g467400.t1.2 None DBV=JGI5.5 OS=Chlamydomonas reinhardtii SV=2 TOU=Cre				Chloroplast	13	13	323.31	+	2.31188	5.7068	0.00487663	52.2298	0.0124	+	4.19586	5.26008	6.37001e-05	38.3214	0	+	3.89515	6.97084	0.000127306	125.439	0	+	2.97595	6.03856	0.00105694	65.7336	0.048		0.501055	1.26404	0.315461	2.40167	0.478974		0.0971735	0.331756	0.799515	1.25854	0.901379	+	1.4935	1.71076	0.0320996	3.27333
Cre11.g468050.t1.2	Cre11.g468050.t1.2 None DBV=JGI5.5 OS=Chlamydomonas reinhardtii SV=2 TOU=Cre	VIPP2	AT1G65260.1		Chloroplast.Stroma	38	38	323.31		0.0134303	-0.0266971	0.969549	0.981665	1		0.0754162	-0.176485	0.840589	0.884856	0.921272		0.0845691	0.15404	0.823059	1.11268	0.97285	+	3.73706	10.229	0.000183206	1200.15	0		0.25251	0.180737	0.559101	1.13346	0.836721	+	4.46551	10.2557	3.42366e-05	1222.57	0		0.226821	0.330525	0.59317	1.25747
Cre11.g469150.t1.2	Cre11.g469150.t1.2 None DBV=JGI5.5 OS=Chlamydomonas reinhardtii SV=2 TOU=Cre				Chloroplast	12	12	323.31	+	3.47985	6.74874	0.000331246	107.541	0.062	+	3.92649	5.96435	0.000118443	62.4379	0	+	5.0404	7.92945	9.11171e-06	243.782	0		1.38128	4.5895	0.0415643	24.0756	0.1605		1.04187	1.18071	0.0908092	2.26688	0.296242		0.598027	-2.15924	0.252332	0.223874	0.38	+	2.49292	1.9651	0.00321425	3.9044
Cre11.g477950.t1.1	Cre11.g477950.t1.1 None DBV=JGI5.5 OS=Chlamydomonas reinhardtii SV=1 TOU=Cre				Secretory pathway	18	18	154.71		0.837544	1.51206	0.145364	2.85217	0.437758	+	2.03898	3.82278	0.00914155	14.1505	0.0106286		0.332626	0.607377	0.464915	1.52349	0.799783		0.277152	-0.5913	0.52826	0.663745	1		1.05599	-0.904686	0.0879043	0.534149	0.434811		1.66562	-2.10336	0.0215963	0.232716	0.15	+	3.15988	-3.2154	0.000692022	0.107663
Cre12.g483700.t2.1;Cre12.g483700.t1.2	Cre12.g483700.t2.1 Chloroplast-targeted RNA-binding protein DBV=JGI5.5 OS=Chlamydomonas reinhardtii SV=1 TOU=Cre;Cre12.g483700.t1.2 Chloroplast-targeted RNA-binding protein DBV=JGI5.5 OS=Chlamydomonas reinhardtii SV=2 TOU=Cre	RBP40	AT5G44785.2;AT5G44785.2	RNA binding	Chloroplast	19	19	320.1		1.61704	3.96186	0.0241524	15.5826	0.0507273	+	2.69959	4.45799	0.00199715	21.978	0	+	2.51821	3.61481	0.00303242	12.2509	0.0107826		0.164459	-0.313658	0.684764	0.804599	0.984385		0.123662	-0.347052	0.752208	0.786189	0.819661	+	1.72729	-4.27552	0.0187374	0.0516345	0.0425		0.923961	-0.843174	0.119135	0.557416
Cre12.g484000.t1.2	Cre12.g484000.t1.2 None DBV=JGI5.5 OS=Chlamydomonas reinhardtii SV=2 TOU=Cre	BCX1	ATCG00500.1	Acetyl-CoA carboxylase beta-carboxyltransferase subunit	Chloroplast	5	5	30.976		2.90342	2.67675	0.00124905	6.39414	0.0656471	+	2.71273	2.49493	0.00193763	5.63701	0.0255385	+	3.61232	3.23071	0.000244163	9.3873	0.00688889		2.03399	2.2057	0.00924719	4.61298	0.252286		0.98227	0.553952	0.104167	1.4681	0.620178		0.427962	-0.471056	0.373283	0.721436	0.792083		1.22029	0.735774	0.0602157	1.66529
Cre12.g497350.t1.1	Cre12.g497350.t1.1 None DBV=JGI5.5 OS=Chlamydomonas reinhardtii SV=1 TOU=Cre		AT3G04260.1		Cytosol	22	22	323.31	+	2.93151	6.31283	0.00117082	79.4971	0.031	+	3.44685	6.05859	0.000357396	66.6526	0	+	3.25611	5.39085	0.000554485	41.9573	0		0.571933	1.12221	0.267958	2.1768	0.843467		0.45671	-0.921987	0.349374	0.527782	0.575333	+	2.02379	-5.19062	0.00946695	0.0273822	0.036		0.416808	-0.667743	0.382994	0.629491
Cre12.g500500.t2.1;Cre12.g500500.t1.1	Cre12.g500500.t2.1 Sterol-C24-methyltransferase DBV=JGI5.5 OS=Chlamydomonas reinhardtii SV=1 TOU=Cre;Cre12.g500500.t1.1 Sterol-C24-methyltransferase DBV=JGI5.5 OS=Chlamydomonas reinhardtii SV=1 TOU=Cre		AT1G76090.1;AT1G20330.1		Cytosol	4	4	25.864		0.6688	2.21736	0.214388	4.65042	0.425724		0.509093	2.10109	0.309676	4.29033	0.314038	+	2.31892	2.58622	0.00479822	6.00523	0.0407273		0.765119	1.47203	0.171744	2.77412	0.753854		0.089885	0.368858	0.813046	1.29133	0.830333		0.171285	-0.745337	0.674086	0.596529	0.82768		0.0981341	0.485128	0.797748	1.39971
Cre12.g508000.t1.1	Cre12.g508000.t1.1 Translocon component Tic40-related protein ALS=TIC40 DBV=JGI5.5 GN=TIC40 OS=Chlamydomonas reinhardtii SV=1 TOU=Cre	TIC40	AT5G16620.1	CP Translocon	Chloroplast.Membrane.Inner	7	7	94.285		1.21103	1.30428	0.0615134	2.4696	0.420525		0.992661	1.74857	0.101704	3.36025	0.203595	+	2.33779	3.20612	0.0045942	9.22865	0.025931		0.563926	1.18411	0.272944	2.27223	0.843103		1.82753	1.90184	0.0148754	3.73689	0.0645714		0.0468227	-0.12017	0.897795	0.920079	0.958839		0.844906	1.45755	0.14292	2.74642
Cre12.g512300.t1.2	Cre12.g512300.t1.2 None DBV=JGI5.5 OS=Chlamydomonas reinhardtii SV=2 TOU=Cre		AT1G55020.1		Mitochondrion	33	33	323.31		0.797059	3.70677	0.159566	13.0572	0.2446	+	2.58959	4.95472	0.00257282	31.0113	0	+	3.57674	7.1338	0.000265009	140.439	0		1.03519	2.7114	0.0922168	6.54957	0.487158		0.762991	3.42704	0.172587	10.7558	0.158		0.16023	-0.995363	0.691465	0.50161	0.818612	+	2.08514	2.17909	0.00821978	4.52868
Cre12.g514850.t1.2	Cre12.g514850.t1.2 Heat shock protein 90C ALS=HSP90C DBV=JGI5.5 GN=HSP90C OS=Chlamydomonas reinhardtii SV=2 TOU=Cre	HSP90C	AT2G04030.1	Chaperone	Chloroplast.Stroma	13	12	88.894		0.647834	1.99177	0.224991	3.97725	0.437125		0.744368	1.40203	0.180149	2.64273	0.31261	+	2.48005	2.92755	0.00331093	7.60817	0.0292		0.126637	-0.209551	0.747073	0.864806	1		0.285986	0.935773	0.517624	1.91292	0.613388		0.733202	-2.20132	0.184841	0.217439	0.328		0.953893	1.52552	0.111201	2.8789
Cre12.g520500.t1.1	Cre12.g520500.t1.1 Acidic ribosomal protein P0, Ribosomal protein L10 ALS=RPP0 DBV=JGI5.5 GN=RPP0 OS=Chlamydomonas reinhardtii SV=1 TOU=Cre	RPP0	AT2G40010.1		Cytosol	2	2	14.605	+	2.92446	3.29732	0.00118998	9.83088	0.0476923		0.769493	1.7923	0.170023	3.46367	0.246505		0.441212	1.40801	0.362066	2.65371	0.524457		1.5333	1.01662	0.0292887	2.02317	0.735905		0.603656	-1.88931	0.249083	0.269936	0.28375		2.22367	-2.28069	0.00597489	0.205799	0.122182		0.0787965	-0.38429	0.834072	0.766156
Cre12.g532100.t1.2	Cre12.g532100.t1.2 None DBV=JGI5.5 OS=Chlamydomonas reinhardtii SV=2 TOU=Cre				Cytosol	10	10	70.973		1.80124	1.60771	0.0158037	3.04768	0.255415	+	2.60496	3.23824	0.00248336	9.43642	0.00751515		0.267334	0.338124	0.540339	1.26411	0.910723		1.69874	-1.79693	0.0200106	0.287786	0.4628		1.53066	-1.26959	0.0294673	0.414778	0.188552	+	3.21522	-3.40465	0.000609228	0.0944274	0.027	+	2.47459	-2.90012	0.00335282	0.133961
Cre12.g533351.t1.1	Cre12.g533351.t1.1 None DBV=JGI5.5 OS=Chlamydomonas reinhardtii SV=1 TOU=Cre		AT1G74310.1		Chloroplast	31	31	269.29		1.5803	4.25827	0.0262845	19.1367	0.0558	+	3.49658	6.49284	0.000318728	90.0616	0		0.0248749	-0.0498745	0.944333	0.96602	0.982104		0.0487684	-0.0858492	0.893782	0.94223	0.990448	+	1.66215	-4.30814	0.0217696	0.0504801	0.012	+	1.71885	-4.34412	0.0191051	0.0492368	0.0485714	+	4.00579	-6.54272	9.86757e-05	0.0107262
Cre13.g561850.t1.1	Cre13.g561850.t1.1 None DBV=JGI5.5 OS=Chlamydomonas reinhardtii SV=1 TOU=Cre	FRK2	AT1G06030.1	Fructokinase	Chloroplast	9	9	323.31		0.263948	-1.44073	0.544568	0.368381	0.757981	+	1.51179	-6.23501	0.0307758	0.0132762	0.0109412		0.701847	-3.16472	0.198679	0.111513	0.211677		0.00679907	-0.0409563	0.984466	0.97201	0.987086		0.583962	-1.72399	0.260638	0.30271	0.307222		0.516461	1.39977	0.304466	2.6386	0.551742	+	1.75275	3.07029	0.0176705	8.39942
Cre13.g583550.t1.2	Cre13.g583550.t1.2 Vesicle inducing protein in plastids 1 ALS=VIP1 DBV=JGI5.5 GN=VIP1 OS=Chlamydomonas reinhardtii SV=2 TOU=Cre	VIPP1	AT1G65260.1		Chloroplast	46	46	323.31		0.54195	0.980217	0.287111	1.97276	0.688172		0.578985	1.16004	0.263642	2.23464	0.43524	+	6.05009	12.4074	8.91066e-07	5432.5	0		2.28016	3.2641	0.00524614	9.60709	0.106286	+	3.89807	11.4272	0.000126453	2753.78	0		1.13307	2.28388	0.0736088	4.86986	0.199333	+	3.67317	11.2474	0.000212241	2431.11
Cre13.g606150.t1.1	Cre13.g606150.t1.1 None DBV=JGI5.5 OS=Chlamydomonas reinhardtii SV=1 TOU=Cre				Cytosol	3	3	23.315		0.0257067	0.0545119	0.942526	1.03851	1	+	2.25264	3.85348	0.00558933	14.4548	0.00413333		0.279345	-0.671851	0.5256	0.627701	0.798308		0.0254981	-0.0544666	0.942979	0.96295	1		0.403118	-0.726363	0.395259	0.604426	0.622043		0.0979221	-0.108979	0.798138	0.927244	0.965267	+	2.39249	-4.52534	0.00405051	0.0434247
Cre13.g607900.t1.1	Cre13.g607900.t1.1 None DBV=JGI5.5 OS=Chlamydomonas reinhardtii SV=1 TOU=Cre		AT2G38780.1		Mitochondrion	24	24	198.33		1.38565	4.29356	0.0411481	19.6106	0.0633333		1.06954	2.05048	0.085204	4.14244	0.165	+	2.95987	5.78262	0.00109681	55.0481	0		0.634648	2.55119	0.231927	5.86118	0.67903		0.464773	1.48905	0.342947	2.80704	0.456526		0.329842	-1.74238	0.467905	0.298876	0.645647	+	2.01861	3.73214	0.00958054	13.2888
Cre16.g688800.t1.2	Cre16.g688800.t1.2 None DBV=JGI5.5 OS=Chlamydomonas reinhardtii SV=2 TOU=Cre				Cytosol	9	9	97.883		1.27412	2.82315	0.0531961	7.07706	0.155294	+	2.53258	4.80451	0.00293373	27.9448	0		0.697909	1.12612	0.200489	2.18271	0.471959		0.0132027	0.0299801	0.970057	1.021	0.996046		1.00222	-1.69702	0.0994901	0.308423	0.206615		1.58612	-2.79317	0.0259346	0.144269	0.121	+	3.49327	-3.67839	0.000321166	0.0781078
Cre16.g696000.t1.2	Cre16.g696000.t1.2 None DBV=JGI5.5 OS=Chlamydomonas reinhardtii SV=2 TOU=Cre	AMT7	AT3G24300.1;AT1G31070.2		Secretory pathway	70	70	323.31	+	3.94218	6.97261	0.00011424	125.593	0.124	+	4.52451	9.74773	2.98875e-05	859.724	0		0.362412	1.05669	0.434098	2.08015	0.634017		0.336881	-0.69554	0.460383	0.617478	0.983385	+	2.18878	-5.91592	0.00647471	0.0165627	0	+	3.32765	-7.66815	0.000470273	0.00491651	0	+	2.80608	-8.69104	0.00156286	0.00241956
Cre17.g698000.t1.2	Cre17.g698000.t1.2 Mitochondrial F1F0 ATP synthase, beta subunit ALS=ATP2 DBV=JGI5.5 GN=ATP2 OS=Chlamydomonas reinhardtii SV=2 TOU=Cre	ATP2	AT5G08690.1		Mitochondrion	5	3	19.67	+	3.70536	4.1899	0.000197079	18.251	0.0155		1.46929	2.86438	0.0339399	7.28223	0.0662979		1.45093	3.07583	0.0354054	8.43174	0.0709714		0.9813	2.30562	0.1044	4.9438	0.524348		0.494339	-1.11407	0.320377	0.461989	0.5252		0.791087	-1.88428	0.161776	0.270879	0.328522		0.0563212	0.211448	0.878373	1.15785
Cre17.g720050.t1.2	Cre17.g720050.t1.2 FtsH-like membrane ATPase/metalloprotease ALS=FHL2 DBV=JGI5.5 GN=FHL2 OS=Chlamydomonas reinhardtii SV=2 TOU=Cre	FHL2	AT2G30950.1	Protease	Chloroplast	24	24	323.31		1.4904	3.11956	0.0323296	8.69123	0.086069	+	2.64011	5.40723	0.00229029	42.4364	0	+	2.26597	4.89839	0.00542038	29.8238	0.00729412		0.0490233	0.211506	0.893258	1.1579	1		1.04131	1.77883	0.0909264	3.43148	0.210545		0.954706	-2.90805	0.110993	0.133226	0.191765		0.380931	-0.508849	0.415977	0.702783
Cre17.g734300.t2.1;Cre17.g734300.t1.1	Cre17.g734300.t2.1 None DBV=JGI5.5 OS=Chlamydomonas reinhardtii SV=1 TOU=Cre;Cre17.g734300.t1.1 None DBV=JGI5.5 OS=Chlamydomonas reinhardtii SV=1 TOU=Cre		AT5G04250.1;AT3G16620.1;AT3G16620.1		Cytosol;Mitochondrion	30	30	323.31	+	2.86837	5.35726	0.00135404	40.9917	0.0177143	+	4.97012	7.85002	1.07122e-05	230.723	0		0.166806	-0.294034	0.681074	0.815618	0.92528		1.00582	0.915111	0.0986688	1.88571	0.827926	+	2.4393	-5.6513	0.00363664	0.0198971	0	+	2.34377	-4.44215	0.00453137	0.0460023	0.0216	+	3.51462	-8.14406	0.00030576	0.00353503
Cre17.g739752.t1.1	Cre17.g739752.t1.1 None DBV=JGI5.5 OS=Chlamydomonas reinhardtii SV=1 TOU=Cre		AT4G23940.1		Chloroplast;Mitochondrion	18	18	177.36		0.721038	3.15207	0.190091	8.8893	0.288735		1.38405	3.28994	0.0413	9.78072	0.0637333	+	2.03227	4.58633	0.00928389	24.0228	0.0112727		0.482946	1.27157	0.328893	2.41424	0.84859		0.265494	1.43426	0.542633	2.70244	0.617767		0.348369	-1.8805	0.448364	0.27159	0.610303		0.399188	1.29639	0.398852	2.45614
Cre24.g755497.t1.1	Cre24.g755497.t1.1 None DBV=JGI5.5 OS=Chlamydomonas reinhardtii SV=1 TOU=Cre		AT2G47770.1		Cytosol	9	9	67.967		0.79326	1.69041	0.160968	3.22748	0.432508	+	1.76366	3.61096	0.0172322	12.2182	0.0195789		0.697464	1.43369	0.200695	2.70137	0.409011		0.0360315	-0.159393	0.920383	0.895402	1		0.24525	-0.256718	0.568526	0.83699	0.826456		0.677794	-1.8498	0.209994	0.277431	0.3952	+	3.19139	-2.17727	0.000643591	0.221094
mCherry	mCherry	mCherry				23	23	252.34	+	3.19857	5.6742	0.000633038	51.0628	0.0413333	+	6.88372	7.79114	1.30701e-07	221.496	0		1.37902	-0.657515	0.0417811	0.633969	0.582214		0.0802046	-0.128342	0.831372	0.914882	1	+	3.27957	-6.33171	0.000525327	0.0124155	0	+	2.69617	-5.80254	0.00201294	0.0179168	0	+	5.47063	-8.44865	3.38353e-06	0.00286222
TurboID-only	TurboID-only	TurboID-only				24	24	274.15		1.44144	3.34965	0.0361876	10.194	0.0802857	+	4.12118	7.27994	7.56519e-05	155.41	0	+	3.51475	9.37685	0.000305668	664.834	0		1.52016	6.03507	0.0301884	65.5748	0.0673333	+	2.04449	6.02719	0.0090263	65.2176	0		0.574001	2.68542	0.266685	6.43268	0.354333	+	1.23175	2.09691	0.0586476	4.27792
Cre03.g148050.t1.1	Cre03.g148050.t1.1 None DBV=JGI5.5 OS=Chlamydomonas reinhardtii SV=1 TOU=Cre		AT5G44740.2		Mitochondrion	1	1	6.7616		0.285139	0.793129	0.518634	1.73283	0.82188		1.2008	1.87576	0.0629796	3.66995	0.165851	+	2.33103	3.05157	0.00466627	8.29114	0.0282581		0.831444	-0.76884	0.14742	0.586889	0.892597		0.974517	2.25844	0.106043	4.78474	0.182		0.684592	-1.56197	0.206732	0.338688	0.386207		0.801965	1.17581	0.157774	2.2592
Cre03.g200351.t1.1	Cre03.g200351.t1.1 None DBV=JGI5.5 OS=Chlamydomonas reinhardtii SV=1 TOU=Cre				Chloroplast	1	1	6.8905	+	3.27081	5.04411	0.000536031	32.9935	0.0248	+	3.43641	4.51526	0.000366092	22.868	0	+	3.79327	6.36697	0.000160964	82.5371	0		0.690042	3.33841	0.204154	10.1149	0.5704		1.05529	1.32286	0.0880461	2.50162	0.23729		0.312093	-1.7057	0.487424	0.306572	0.648556	+	1.64926	1.85171	0.0224254	3.60928
Cre16.g682750.t1.2	Cre16.g682750.t1.2 None DBV=JGI5.5 OS=Chlamydomonas reinhardtii SV=2 TOU=Cre				Cytosol	1	1	6.9115		1.40129	2.22574	0.0396926	4.67751	0.193189	+	2.84246	3.61517	0.00143728	12.2539	0		0.326943	0.556982	0.471039	1.47119	0.816031		0.450146	-0.631401	0.354694	0.645549	1		0.991255	-1.66876	0.102034	0.314524	0.202519		1.81131	-2.85714	0.0154415	0.138011	0.1112	+	2.32844	-3.05819	0.00469418	0.120059
[truncated: 19 more columns]

## Sheet: H2O2
Supplemental Data Set S3B: Proteins significantly enriched after boosted in vitro biotinylation on isolated membranes in VIPPsTID vs. WT and in VIPPsTID vs. mCherryTID under H2O2 treatment
Significant: significantly enriched proteins (determined by T-tests with the indicated FDR and S0 in Perseus) are marked with "+"; N = number of proteins determined as significant in the test; H2O2= 4 h 2 mM H2O2
Proteins significantly enriched in TID strains compared to WT. N = number of proteins determined to be significant in the test; black, significantly different compared to WT; light pink, pink, blue and light blue, enriched vs. WT with a q-value <0,05 and fold change difference of log2≥1.
Proteins significantly enriched in VIPPsTID compared to WT and in mCherryTID compared to the WT were used to determine enrichment of proteins in VIPPsTID vs. mCherryTID-13 and mCherryTID-4. N = number of proteins determined to be significant in the test; black, significantly different compared to WT; blue and light blue, enriched vs. mCherryTID-13 or mCherryTID-4 with a q-value <0,05 and fold cha…
Proteins enriched in comparisson to mCherryTID include the VIPP1/2 interactome candidates as well as VIPP1/2 (bait), (requirement: enriched in VIPPsTID vs. WT and vs. mCherryTID-13 and mCherryTID-4, with an averaged q-value <0,05 and difference mean of log2≥1). N = number of proteins determined to be significant in the test; blue and light blue, enriched vs. WT and vs. mCherryTID; red filled, pro…
									Enriched in TID vs. WT																								Enriched in VIPPsTID vs. mCherryTID-13												Enriched in VIPPsTID vs. mCherryTID-4
									T-test: FDR=0.05;S0=1																								T-test: FDR=0.05;S0=1												T-test: FDR=0.05;S0=1
									N=0/0						N=52/48						N=28/25						N=22/22						N=8/6						N=6/6						N=35/10
									H2O2 mCherryTID-13						H2O2 mCherryTID-4						H2O2 VIPP1TID						H2O2 VIPP2TID						H2O2 VIPP1TID						H2O2 VIPP2TID						H2O2 VIPP1TID
Majority protein IDs	Fasta header	Name	Best hit Arabidopsis	Category	Localization	Peptides	Unique peptides	Score	significant	-log10 p-value	log2 fold-change	p-value	fold-change	q-value	significant	-log10 p-value	log2 fold-change	p-value	fold-change	q-value	significant	-log10 p-value	log2 fold-change	p-value	fold-change	q-value	significant	-log10 p-value	log2 fold-change	p-value	fold-change	q-value	significant	-log10 p-value	log2 fold-change	p-value	fold-change	q-value	significant	-log10 p-value	log2 fold-change	p-value	fold-change	q-value	significant	-log10 p-value	log2 fold-change	p-value	fold-change
Cre01.g010900.t1.2	Cre01.g010900.t1.2 Glyceraldehyde-3-Phosphate Dehydrogenase ALS=GAP3 DBV=JGI5.5 GN=GAP3 OS=Chlamydomonas reinhardtii SV=2 TOU=Cre	GAP3	AT1G42970.1	Calvin cycle	Chloroplast	7	7	40.97		0.58706	-1.88928	0.258786	0.269942	0.671574	+	2.63509	-2.28085	0.00231691	0.205776	0.0159091	+	2.61699	-2.29984	0.00241552	0.203086	0.0321429		0.232478	0.110133	0.585493	1.07933	0.953962		0.100696	-0.410561	0.793056	0.752331	1		0.626282	1.99941	0.236438	3.99836	0.453913		0.0144558	-0.0189901	0.967262	0.986923
Cre01.g015350.t1.1	Cre01.g015350.t1.1 Light-dependent protochlorophyllide reductase ALS=POR1 DBV=JGI5.5 GN=POR1 OS=Chlamydomonas reinhardtii SV=1 TOU=Cre	POR1	AT5G54190.1		Chloroplast	20	20	323.31		0.683284	1.82882	0.207356	3.55246	0.657488	+	3.7144	7.6989	0.000193019	207.778	0	+	3.90847	8.88481	0.000123461	472.709	0	+	3.79796	7.71317	0.000159236	209.844	0	+	2.35661	7.05599	0.00439937	133.065	0	+	2.10146	5.88435	0.00791662	59.0698	0.0426667		0.948557	1.18591	0.112575	2.27507
Cre01.g047750.t1.2	Cre01.g047750.t1.2 Ribosomal protein L18a, component of cytosolic 80S ribosome and 60S large subunit ALS=RPL18a DBV=JGI5.5 GN=RPL18a OS=Chlamydomonas reinhardtii SV=2 TOU=Cre	RPL18A	AT2G34480.1	Cyt Ribosome	Cytosol	4	4	27.912		0.360055	0.633806	0.436461	1.55165	0.900277	+	2.04699	2.7548	0.00897449	6.74959	0.0107619		0.416586	1.03406	0.38319	2.04778	0.78019		0.690934	1.22477	0.203735	2.33718	0.432824		0.143892	0.400253	0.717973	1.31974	0.99528		0.31141	0.590964	0.488191	1.50625	0.903304		0.860956	-1.72074	0.137735	0.303393
Cre01.g050950.t1.2	Cre01.g050950.t1.2 None DBV=JGI5.5 OS=Chlamydomonas reinhardtii SV=2 TOU=Cre		AT1G74470.1		Chloroplast	26	26	323.31		1.72957	4.1855	0.0186393	18.1954	0.282	+	2.70096	3.74823	0.00199086	13.4378	0.0036	+	3.15305	6.44448	0.000702991	87.0927	0	+	4.25731	5.59981	5.52955e-05	48.4965	0		0.841957	2.25898	0.143894	4.78653	0.322737		0.580088	1.41431	0.262974	2.66532	0.544552	+	1.56488	2.69625	0.0272345	6.48115
Cre02.g080700.t1.2;Cre02.g080600.t1.2	Cre02.g080700.t1.2 Endoplasmic reticulum associated Hsp70 protein ALS=BIP1 DBV=JGI5.5 GN=BIP1 OS=Chlamydomonas reinhardtii SV=2 TOU=Cre;Cre02.g080600.t1.2 None DBV=JGI5.5 OS=Chlamydomonas reinhardtii SV=2 TOU=Cre	BIP1	AT5G42020.1;AT5G42020.1	Chaperone	Secretory pathway	6	5	35.583		1.52032	-1.59715	0.0301773	0.330529	0.583833	+	2.16885	-1.99626	0.00677876	0.250649	0.0391538		1.33635	-1.33605	0.0460946	0.396104	0.360783		0.22106	-0.24558	0.601091	0.843477	0.926713		0.145703	0.261098	0.714985	1.19839	1		0.98677	1.35157	0.103093	2.5519	0.463091		0.478669	0.660207	0.332148	1.58031
Cre02.g081250.t1.2	Cre02.g081250.t1.2 None DBV=JGI5.5 OS=Chlamydomonas reinhardtii SV=2 TOU=Cre		AT3G46780.1		Chloroplast	45	45	323.31		0.0618298	-0.40906	0.867302	0.753114	0.993194	+	2.18996	2.09611	0.00645714	4.27555	0.0364	+	2.68975	2.66153	0.00204291	6.32704	0.0172308	+	2.44083	3.0319	0.00362385	8.17886	0.0381053		0.603856	3.07059	0.248968	8.40117	0.328174		0.679466	3.44096	0.209187	10.8601	0.264		0.961538	0.565418	0.10926	1.47982
Cre02.g082250.t1.1;Cre02.g082200.t1.1	Cre02.g082250.t1.1 None DBV=JGI5.5 OS=Chlamydomonas reinhardtii SV=1 TOU=Cre;Cre02.g082200.t1.1 Homoserine kinase DBV=JGI5.5 OS=Chlamydomonas reinhardtii SV=1 TOU=Cre		AT2G17265.1;AT2G17265.1;AT2G17265.1	Amino acid metabolism;Homoserine kinase, amino acid metabolism	Chloroplast;Mitochondrion	20	20	323.31		2.26419	-1.72362	0.00544264	0.302788	0.508667	+	4.18478	-7.5045	6.53461e-05	0.00550707	0	+	3.06328	-4.98936	0.00086441	0.0314813	0		1.27255	-1.20502	0.0533888	0.433763	0.268281	+	2.56098	-3.26574	0.00274802	0.103971	0.0314286		0.645241	0.518596	0.226339	1.43256	0.874095	+	1.91537	2.51514	0.0121515	5.71653
Cre02.g102250.t1.2	Cre02.g102250.t1.2 Ribosomal protein S3, component of cytosolic 80S ribosome and 40S small subunit ALS=RPS3 DBV=JGI5.5 GN=RPS3 OS=Chlamydomonas reinhardtii SV=2 TOU=Cre	RPS3	AT2G31610.1	Cyt Ribosome	Cytosol	3	3	25.472		0.770555	2.5083	0.169607	5.68949	0.654857	+	1.29931	3.73098	0.0501984	13.2781	0.0235833		1.25888	1.55228	0.055096	2.9328	0.31381		1.6151	1.28275	0.0242605	2.43302	0.210917		0.235871	-0.956018	0.580937	0.515478	0.956923		0.330038	-1.22554	0.467694	0.427637	0.796973		0.683046	-2.1787	0.207469	0.220875
Cre03.g173350.t2.1;Cre03.g173350.t1.2	Cre03.g173350.t2.1 Predicted protein with ankrin repeats ALS=ANK22 DBV=JGI5.5 GN=ANK22 OS=Chlamydomonas reinhardtii SV=1 TOU=Cre;Cre03.g173350.t1.2 Predicted protein with ankrin repeats ALS=ANK22 DBV=JGI5.5 GN=ANK22 OS=Chlamydomonas reinhardtii SV=2 TOU=Cr	ANK22;ANK22	AT4G35450.1;AT4G35450.1		Cytosol	5	5	30.74		0.484407	-0.643011	0.327788	0.640375	0.859708	+	2.16482	2.96552	0.00684195	7.81107	0.009		0.693761	-0.905339	0.202413	0.533907	0.70587		0.0273355	-0.0656477	0.938998	0.955516	0.96578		0.45368	-0.262328	0.35182	0.833741	1		0.409564	0.577363	0.389436	1.49212	0.901488	+	3.98589	-3.87086	0.000103302	0.0683526
Cre03.g175200.t1.2	Cre03.g175200.t1.2 Translocon at the outer envelope membrane of chloroplasts, 75 kD ALS=TOC75 DBV=JGI5.5 GN=TOC75 OS=Chlamydomonas reinhardtii SV=2 TOU=Cre	TOC75	AT3G46740.1	CP Translocon	Chloroplast	15	15	122.91		0.610141	0.997779	0.245391	1.99692	0.751662	+	3.03188	4.82067	0.000929223	28.2596	0		0.724486	0.820923	0.188588	1.76654	0.74175		0.806346	0.696368	0.15619	1.62042	0.625702		0.0868869	-0.176856	0.818678	0.884629	1		0.178256	-0.301411	0.663352	0.811458	0.970943	+	2.76848	-3.99974	0.0017042	0.0625113
Cre03.g189950.t1.2	Cre03.g189950.t1.2 HSP70-HSP90 organizing protein ALS=HOP1 DBV=JGI5.5 GN=HOP1 OS=Chlamydomonas reinhardtii SV=2 TOU=Cre	HOP1	AT4G12400.2	Chaperone	Cytosol	18	18	115.67		1.21488	1.54658	0.0609705	2.92124	0.6532	+	2.50369	5.41647	0.00313552	42.7091	0		1.3646	1.32852	0.0431917	2.51145	0.363822		1.35762	1.01796	0.0438915	2.02505	0.33271		0.112348	-0.218062	0.772062	0.85972	1		0.341153	-0.528621	0.455876	0.693217	0.894298	+	1.93253	-4.08795	0.0116807	0.0588037
Cre03.g194350.t1.2	Cre03.g194350.t1.2 None DBV=JGI5.5 OS=Chlamydomonas reinhardtii SV=2 TOU=Cre		AT4G27500.1		Cytosol	17	17	150.04		0.96421	-1.21363	0.10859	0.431182	0.66775	+	4.41311	4.49063	3.86269e-05	22.4809	0		0.175367	0.472048	0.667779	1.38708	1		0.652638	1.01224	0.222516	2.01704	0.505902		0.668635	1.68568	0.214469	3.21692	0.448571		1.20162	2.22587	0.0628608	4.67793	0.188	+	1.79056	-4.01858	0.0161972	0.0617002
Cre03.g199535.t1.1	Cre03.g199535.t1.1 Low molecular mass early light-induced protein DBV=JGI5.5 OS=Chlamydomonas reinhardtii SV=1 TOU=Cre		AT4G17600.1		Chloroplast	3	3	26.456		0.571124	1.61486	0.268458	3.06282	0.661818		0.611698	1.17288	0.244513	2.25461	0.41252	+	3.52932	3.71353	0.000295583	13.1185	0.0072		0.939275	2.56968	0.115007	5.93678	0.122788		0.752652	2.09867	0.176745	4.28314	0.333833		0.207123	0.954823	0.620693	1.93834	0.902578	+	1.32935	2.54065	0.0468436	5.81851
Cre03.g201100.t1.2	Cre03.g201100.t1.2 FtsH-like ATPase/metalloprotease DBV=JGI5.5 OS=Chlamydomonas reinhardtii SV=2 TOU=Cre		AT5G64580.1	Protease	Chloroplast	19	19	152.33		0.70426	2.41845	0.197579	5.34596	0.615294	+	2.2507	3.95267	0.00561436	15.4836	0.003375		1.72069	2.75087	0.0190244	6.73123	0.0657333		0.707581	0.890333	0.196074	1.8536	0.530805		0.0676834	0.332419	0.85569	1.25912	1		0.388683	-1.52812	0.408618	0.346729	0.639529		0.524476	-1.2018	0.298899	0.434733
Cre04.g220200.t3.1;Cre04.g220200.t2.1;Cre04.g220200.t1.2	Cre04.g220200.t3.1 None DBV=JGI5.5 OS=Chlamydomonas reinhardtii SV=1 TOU=Cre;Cre04.g220200.t2.1 None DBV=JGI5.5 OS=Chlamydomonas reinhardtii SV=1 TOU=Cre;Cre04.g220200.t1.2 None DBV=JGI5.5 OS=Chlamydomonas reinhardtii SV=2 TOU=Cre	KEA1	AT4G00630.1;AT4G00630.1;AT4G00630.1	K transport	Chloroplast	21	21	323.31		1.23633	3.17639	0.0580323	9.04042	0.494286	+	2.52484	4.09147	0.00298648	17.0473	0.00385714	+	2.24571	5.53628	0.00567924	46.4073	0.00635294		1.06808	3.01531	0.0854909	8.08535	0.0901429		0.743916	2.35989	0.180337	5.13331	0.345333		0.0322993	-0.161079	0.928326	0.894356	1		0.629978	1.44481	0.234435	2.72227
Cre05.g230850.t1.1	Cre05.g230850.t1.1 None DBV=JGI5.5 OS=Chlamydomonas reinhardtii SV=1 TOU=Cre				Chloroplast	10	10	73.762		0.982757	1.5548	0.10405	2.93793	0.668432	+	2.36464	3.77288	0.00431877	13.6694	0.00348387		0.674315	0.697056	0.211683	1.62119	0.802157		1.64339	1.2218	0.0227306	2.33238	0.228706		0.425982	-0.857747	0.374989	0.551814	0.853556		0.156565	-0.333004	0.697325	0.793882	0.987538	+	1.77151	-3.07582	0.0169235	0.1186
Cre05.g247450.t1.2	Cre05.g247450.t1.2 Putative rhodanese-like protein ALS=CGL56 DBV=JGI5.5 GN=CGL56 OS=Chlamydomonas reinhardtii SV=2 TOU=Cre	CGL56	AT3G59780.1		Chloroplast	24	24	307.57		0.342506	1.58261	0.454458	2.99511	0.78192		0.353382	1.08889	0.443219	2.1271	0.60973	+	2.55205	5.17327	0.00280511	36.0836	0	+	2.60106	5.32336	0.00250576	40.0397	0		0.949871	3.59065	0.112235	12.0474	0.159077		0.991959	3.74075	0.101869	13.3684	0.16	+	1.74563	4.08438	0.0179626	16.9637
Cre06.g252200.t1.2	Cre06.g252200.t1.2 Translocon at the outer envelope membrane of chloroplasts, 75 kD ALS=TOC34 DBV=JGI5.5 GN=TOC34 OS=Chlamydomonas reinhardtii SV=2 TOU=Cre	TOC34	AT5G05000.1	CP Translocon	Chloroplast	4	4	25.212		0.0531667	-0.164036	0.884776	0.892525	1	+	1.98936	2.25826	0.010248	4.78414	0.0371429		0.115505	-0.240435	0.76647	0.84649	1		0.0812929	-0.197883	0.829291	0.871829	0.974013		0.0231631	-0.0763999	0.948062	0.948421	1		0.00947874	-0.0338474	0.978411	0.976812	0.9776	+	1.91522	-2.49869	0.0121557	0.176937
Cre06.g252550.t1.1	Cre06.g252550.t1.1 Dihydrolipoamide acetyltransferase ALS=DLA3 DBV=JGI5.5 GN=DLA3 OS=Chlamydomonas reinhardtii SV=1 TOU=Cre	DLA3	AT3G52200.1		Mitochondrion	25	25	323.31		0.654073	2.79902	0.221782	6.95968	0.617333	+	2.35426	7.50751	0.00442323	181.964	0		0.504387	1.63446	0.313049	3.10471	0.569576	+	3.47512	7.7845	0.000334873	220.479	0		0.190437	-1.16455	0.645005	0.446103	0.9658		1.18129	4.98548	0.0658734	31.6796	0.063	+	1.47379	-5.87304	0.03359	0.0170623
Cre06.g259100.t1.1	Cre06.g259100.t1.1 None DBV=JGI5.5 OS=Chlamydomonas reinhardtii SV=1 TOU=Cre		AT5G01260.1		Chloroplast	46	46	323.31		0.647598	2.6995	0.225114	6.49577	0.611429		0.882461	2.60649	0.131081	6.0902	0.124688	+	2.60876	4.80215	0.00246173	27.8992	0.00675	+	3.43651	3.84903	0.000366008	14.4103	0		0.46326	2.10266	0.344144	4.29501	0.531871		0.243849	1.14953	0.570363	2.21842	0.8878		0.67304	2.19566	0.212305	4.58099
Cre06.g263250.t1.1	Cre06.g263250.t1.1 None DBV=JGI5.5 OS=Chlamydomonas reinhardtii SV=1 TOU=Cre				Cytosol	4	4	236.3		0.303741	0.932394	0.496889	1.90844	0.868213	+	1.53075	3.38822	0.0294612	10.4702	0.0175652		0.427777	-0.846233	0.373442	0.556235	0.799391		0.531834	-1.10234	0.293877	0.46576	0.524141		0.84186	-1.77863	0.143926	0.29146	0.313333		0.913738	-2.03474	0.121973	0.244052	0.297111	+	2.5014	-4.23445	0.0031521	0.0531256
Cre06.g269050.t1.2	Cre06.g269050.t1.2 None DBV=JGI5.5 OS=Chlamydomonas reinhardtii SV=2 TOU=Cre		AT3G18890.1		Chloroplast	52	52	323.31		0.96361	2.37039	0.10874	5.17081	0.601091	+	3.73461	3.50087	0.000184243	11.3205	0	+	3.9645	4.88357	0.000108518	29.519	0	+	4.06425	5.05884	8.62482e-05	33.3321	0		1.00132	2.51318	0.0996965	5.70877	0.25775		1.07513	2.68845	0.0841143	6.4462	0.149538		1.74088	1.3827	0.0181602	2.60756
Cre06.g274700.t1.1	Cre06.g274700.t1.1 None DBV=JGI5.5 OS=Chlamydomonas reinhardtii SV=1 TOU=Cre		AT1G50670.1		Chloroplast	5	5	35.134		0.124297	-0.282064	0.751109	0.822414	1	+	1.67918	2.8286	0.0209324	7.10384	0.0240851		0.78429	-0.533063	0.164327	0.691086	0.83596		0.175455	-0.350818	0.667644	0.784139	0.939493		0.102852	-0.250999	0.789129	0.840314	1		0.020514	-0.0687544	0.953863	0.953461	0.975438	+	1.83324	-3.36166	0.0146811	0.0972836
Cre06.g300550.t1.2	Cre06.g300550.t1.2 None DBV=JGI5.5 OS=Chlamydomonas reinhardtii SV=2 TOU=Cre		AT2G35170.1		Cytosol	18	18	115.6		0.374042	0.954344	0.422628	1.9377	0.829	+	2.75927	5.34818	0.00174072	40.7345	0		0.139886	0.467195	0.724626	1.38242	1		1.0316	2.10879	0.0929822	4.31329	0.147579		0.138673	-0.487149	0.726653	0.713434	1		0.482691	1.15445	0.329086	2.22599	0.651657	+	2.04448	-4.88099	0.00902651	0.0339372
Cre07.g325736.t1.1	Cre07.g325736.t1.1 None DBV=JGI5.5 OS=Chlamydomonas reinhardtii SV=1 TOU=Cre		AT5G19940.1		Chloroplast	33	33	323.31		0.0144544	0.111099	0.967265	1.08005	1	+	1.88554	2.84936	0.0130155	7.20681	0.0155556	+	2.64559	4.32518	0.00226157	20.0451	0.0128889	+	2.77508	4.46546	0.00167849	22.0921	0		0.780663	4.21409	0.165706	18.5596	0.210667		0.811826	4.35436	0.154232	20.4547	0.151667		1.64269	1.47583	0.0227672	2.78144
Cre07.g333150.t1.2	Cre07.g333150.t1.2 None DBV=JGI5.5 OS=Chlamydomonas reinhardtii SV=2 TOU=Cre	VPL2			Cytosol	19	19	323.31		0.294591	0.228917	0.507468	1.17195	1		0.833984	0.603089	0.14656	1.51897	0.601288	+	4.72293	8.84247	1.89265e-05	459.038	0	+	3.68458	4.69293	0.000206738	25.865	0	+	5.24184	8.61356	5.73007e-06	391.688	0	+	4.20565	4.46401	6.22802e-05	22.0699	0	+	5.0191	8.23939	9.56974e-06	302.206
Cre07.g338350.t1.2	Cre07.g338350.t1.2 Predicted protein ALS=CPLD50 DBV=JGI5.5 GN=CPLD50 OS=Chlamydomonas reinhardtii SV=2 TOU=Cre	VPL3/CPLD50	AT5G03900.2		Chloroplast	14	14	114.09		0.0242197	-0.0395409	0.945759	0.972965	1		0.0556376	0.0742369	0.879756	1.0528	0.983524	+	3.56945	5.93217	0.000269495	61.0606	0	+	2.31496	4.45662	0.00484217	21.9572	0.00533333	+	3.61844	5.97171	0.000240747	62.7572	0	+	2.34226	4.49616	0.00454716	22.5673	0.032	+	3.98461	5.85793	0.000103607	57.9979
Cre07.g340200.t1.1	Cre07.g340200.t1.1 Thylakoid transmembrane protein involved in cyclic electron flow ALS=TEF3 DBV=JGI5.5 GN=TEF3 OS=Chlamydomonas reinhardtii SV=1 TOU=Cre	TEF3	AT4G11960.1		Chloroplast	5	5	52.83		0.159323	0.83567	0.69291	1.78469	0.943193		1.14497	2.18374	0.0716193	4.5433	0.0914098		1.32384	2.83989	0.0474417	7.15965	0.097	+	1.65264	3.63003	0.0222515	12.3808	0.0372727		0.477143	2.00422	0.333317	4.01172	0.5496		0.699465	2.79436	0.199772	6.93723	0.286526		0.577721	0.656146	0.264411	1.57587
Cre07.g352350.t1.2	Cre07.g352350.t1.2 None DBV=JGI5.5 OS=Chlamydomonas reinhardtii SV=2 TOU=Cre		AT1G50250.1		Mitochondrion	35	35	323.31		1.11204	4.05709	0.0772609	16.6458	0.492667	+	3.67789	6.37751	0.000209947	83.1423	0	+	1.54788	5.01725	0.0283217	32.3849	0.0141667	+	1.55701	4.28407	0.0277326	19.482	0.0362		0.163322	0.960162	0.686559	1.94553	0.973909		0.0372644	0.226977	0.917774	1.17038	1		0.38692	-1.36025	0.41028	0.389515
Cre08.g365450.t1.2	Cre08.g365450.t1.2 None DBV=JGI5.5 OS=Chlamydomonas reinhardtii SV=2 TOU=Cre				Cytosol	11	11	108.28		0.957685	1.64547	0.110234	3.1285	0.654		0.975132	2.88619	0.105893	7.39315	0.079661	+	1.58775	3.72453	0.0258375	13.2189	0.0205926		0.880643	2.61081	0.131631	6.10847	0.130667		0.986047	2.07907	0.103265	4.22535	0.304		0.298405	0.965347	0.503031	1.95253	0.876308		0.217305	0.838339	0.60631	1.78799
Cre08.g378750.t1.1	Cre08.g378750.t1.1 None DBV=JGI5.5 OS=Chlamydomonas reinhardtii SV=1 TOU=Cre				Cytosol	22	22	202.21		0.815705	1.72273	0.15286	3.3006	0.625268	+	2.13849	4.96348	0.00726959	31.2001	0.00372414	+	2.36999	4.02005	0.00426589	16.2239	0.017		0.918808	2.06956	0.120557	4.19759	0.177171		1.25885	2.29732	0.0550998	4.91544	0.201143		0.107035	0.346823	0.781565	1.27176	0.976945		0.473342	-0.943426	0.336247	0.519997
Cre09.g386735.t1.1	Cre09.g386735.t1.1 Dihydrolipoamide acetyltransferase ALS=DLA1 DBV=JGI5.5 GN=DLA1 OS=Chlamydomonas reinhardtii SV=1 TOU=Cre	DLA1	AT1G54220.2		Mitochondrion	23	23	323.31		0.874663	3.50573	0.133456	11.3587	0.559	+	2.94022	7.671	0.00114757	203.799	0		1.84859	2.37275	0.0141713	5.17927	0.0785806	+	3.29329	6.99721	0.000508991	127.753	0		0.228442	-1.13298	0.59096	0.455973	0.953053		0.817416	3.49148	0.152259	11.2471	0.175467	+	2.11151	-5.29825	0.00773553	0.0254137
Cre09.g392800.t1.1	Cre09.g392800.t1.1 None DBV=JGI5.5 OS=Chlamydomonas reinhardtii SV=1 TOU=Cre				Cytosol	12	12	89.446		0.184015	-0.407245	0.654614	0.754062	0.981194	+	1.83784	3.06728	0.0145265	8.38192	0.0110244		0.559233	-1.04804	0.27591	0.483625	0.702579		0.343545	-0.461923	0.453372	0.726018	0.854678		0.287428	-0.640793	0.515908	0.64136	0.961366		0.0280219	-0.054678	0.937515	0.962809	0.990921	+	2.15657	-4.11531	0.00697317	0.057699
Cre09.g393200.t1.2	Cre09.g393200.t1.2 Heat shock protein 70C ALS=HSP70C DBV=JGI5.5 GN=HSP70C OS=Chlamydomonas reinhardtii SV=2 TOU=Cre	HSP70C	AT5G09590.1	Chaperone	Mitochondrion.Matrix	6	3	18.201		1.25646	1.03357	0.0554039	2.04708	0.68288	+	2.44772	2.39566	0.00356681	5.26218	0.0162791	+	2.64079	2.72649	0.0022867	6.61843	0.01792		0.993508	1.50129	0.101506	2.83096	0.248755		2.31726	1.69293	0.00481659	3.23313	0.172333		0.285592	0.467728	0.518093	1.38293	0.922583		0.47051	0.330828	0.338446	1.25774
Cre-1.g000035.t1.p1	Cre-1.g000035.t1.p1 None DBV=NCBI OS=Chlamydomonas reinhardtii PN=ORF1995 TOU=Cre	ORF1995		CP Translocon	Chloroplast	13	13	84.905		0.032078	-0.123422	0.9288	0.918008	1	+	3.22786	3.90946	0.000591752	15.0267	0		0.564714	-0.726847	0.272449	0.604223	0.800571		0.91236	-0.932562	0.12236	0.523927	0.481479		0.173627	-0.603425	0.67046	0.65819	0.990957		0.250967	-0.80914	0.561091	0.570722	0.895545	+	3.28655	-4.63631	0.000516952	0.0402098
Cre-1.g2716979.t1.p1	Cre-1.g2716979.t1.p1 None DBV=NCBI OS=Chlamydomonas reinhardtii PN=tufA TOU=Cre	TUFA		Translation	Chloroplast	3	3	23.222		0.173291	0.287963	0.670979	1.22092	1	+	2.53058	3.25428	0.00294727	9.54192	0.00654545		0.150434	0.330165	0.707239	1.25716	1		1.26038	1.55619	0.054906	2.94076	0.192558		0.0153834	0.0422017	0.965198	1.02968	1		0.838513	1.26823	0.14504	2.40866	0.56096	+	1.61808	-2.92412	0.0240946	0.13175
Cre10.g446500.t1.1	Cre10.g446500.t1.1 None DBV=JGI5.5 OS=Chlamydomonas reinhardtii SV=1 TOU=Cre	OXR4	AT1G32520.1	Oxidation resistance	Chloroplast	12	12	130.47		0.875205	4.3515	0.133289	20.4142	0.545091	+	3.57042	6.45648	0.000268893	87.8201	0	+	3.56062	6.31042	0.00027503	79.3644	0	+	3.09829	4.83356	0.000797462	28.5132	0		0.362098	1.95892	0.434412	3.88771	0.699152		0.0750059	0.482064	0.841384	1.39674	0.968857		0.420336	-0.14606	0.379895	0.903715
Cre11.g467400.t1.2	Cre11.g467400.t1.2 None DBV=JGI5.5 OS=Chlamydomonas reinhardtii SV=2 TOU=Cre				Chloroplast	13	13	323.31		1.89606	5.41339	0.012704	42.618	0.564	+	2.76853	5.29616	0.001704	39.2919	0	+	3.21424	6.81171	0.000610604	112.339	0	+	2.80501	6.53814	0.00156671	92.9343	0		0.544189	1.39832	0.285635	2.63594	0.60775		0.381598	1.12475	0.415338	2.18064	0.769889		1.55609	1.51555	0.0277914	2.85908
Cre11.g468050.t1.2	Cre11.g468050.t1.2 None DBV=JGI5.5 OS=Chlamydomonas reinhardtii SV=2 TOU=Cre	VIPP2	AT1G65260.1		Chloroplast.Stroma	38	38	323.31		0.0658619	-0.0967392	0.859287	0.935144	0.994575		0.0130528	0.0276681	0.970392	1.01936	0.996506	+	3.20019	7.69605	0.000630681	207.368	0	+	4.86761	10.6238	1.35641e-05	1577.91	0	+	3.33334	7.79279	0.000464152	221.75	0	+	5.4166	10.7205	3.83178e-06	1687.3	0	+	3.01485	7.66838	0.000966385	203.429
Cre11.g469150.t1.2	Cre11.g469150.t1.2 None DBV=JGI5.5 OS=Chlamydomonas reinhardtii SV=2 TOU=Cre				Chloroplast	12	12	323.31		1.06475	3.05198	0.086149	8.29349	0.504	+	2.53323	3.14259	0.00292934	8.83108	0.00635294	+	3.08449	4.90857	0.000823209	30.0349	0	+	3.7338	4.03452	0.000184587	16.3875	0		0.581601	1.85659	0.262059	3.62151	0.444414		0.294819	0.98254	0.507202	1.97594	0.896842		1.24131	1.76598	0.0573707	3.40105
Cre11.g477950.t1.1	Cre11.g477950.t1.1 None DBV=JGI5.5 OS=Chlamydomonas reinhardtii SV=1 TOU=Cre				Secretory pathway	18	18	154.71		0.017342	0.0515549	0.960855	1.03638	1	+	1.80353	3.75969	0.0157206	13.545	0.00925714		0.0526455	0.135499	0.885838	1.09847	1		0.0563803	0.142678	0.878253	1.10395	0.947181		0.0265607	0.0839438	0.940674	1.05991	1		0.0291812	0.0911234	0.935015	1.0652	1	+	1.63937	-3.62419	0.0229419	0.081098
Cre11.g480150.t1.2	Cre11.g480150.t1.2 Ribosomal protein S14, component of cytosolic 80S ribosome and 40S small subunit ALS=RPS14 DBV=JGI5.5 GN=RPS14 OS=Chlamydomonas reinhardtii SV=2 TOU=Cre	RPS14	AT3G11510.1	Cyt Ribosome	Cytosol	7	7	65.702		0.203165	-0.386643	0.626376	0.764907	0.984715	+	4.0578	4.08489	8.75387e-05	16.9697	0		1.18078	1.34427	0.0659508	2.53902	0.36776		1.47965	1.70894	0.0331398	3.26921	0.132		0.889841	1.73092	0.128872	3.31939	0.312308		1.08662	2.09558	0.0819181	4.27398	0.21875	+	2.01512	-2.74062	0.00965784	0.149621
Cre12.g483700.t2.1;Cre12.g483700.t1.2	Cre12.g483700.t2.1 Chloroplast-targeted RNA-binding protein DBV=JGI5.5 OS=Chlamydomonas reinhardtii SV=1 TOU=Cre;Cre12.g483700.t1.2 Chloroplast-targeted RNA-binding protein DBV=JGI5.5 OS=Chlamydomonas reinhardtii SV=2 TOU=Cre	RBP40	AT5G44785.2;AT5G44785.2	RNA binding	Chloroplast	19	19	320.1		0.720834	3.11244	0.190181	8.64844	0.61	+	2.52507	4.70893	0.0029849	26.1535	0	+	1.84804	3.94792	0.0141893	15.4327	0.0147826		0.569052	0.983811	0.269742	1.97768	0.5405		0.144715	0.835488	0.716614	1.78446	1		0.441407	-2.12863	0.361904	0.228675	0.539429		0.275541	-0.761009	0.530224	0.590083
Cre12.g497350.t1.1	Cre12.g497350.t1.1 None DBV=JGI5.5 OS=Chlamydomonas reinhardtii SV=1 TOU=Cre		AT3G04260.1		Cytosol	22	22	323.31		0.451733	1.93879	0.3534	3.83384	0.673667	+	1.15163	3.68951	0.0705294	12.9019	0.0381176		0.65105	2.13011	0.223332	4.37751	0.367608		1.79342	1.32887	0.0160909	2.51206	0.17781		0.02752	0.19132	0.938599	1.14181	1		0.121308	-0.609926	0.756296	0.65523	0.968392		0.306404	-1.5594	0.493851	0.339292
Cre12.g507650.t2.1;Cre12.g507650.t1.2	Cre12.g507650.t2.1 Chloroplast DnaJ-like protein ALS=CDJ1 DBV=JGI5.5 GN=CDJ1 OS=Chlamydomonas reinhardtii SV=1 TOU=Cre;Cre12.g507650.t1.2 Chloroplast DnaJ-like protein ALS=CDJ1 DBV=JGI5.5 GN=CDJ1 OS=Chlamydomonas reinhardtii SV=2 TOU=Cre	CDJ1;CDJ1	AT2G41460.1;AT2G22360.1;AT2G22360.1	Chaperone;DNA repair	Chloroplast;Mitochondrion	6	6	38.678		0.963826	1.31493	0.108686	2.4879	0.664727	+	1.25812	2.83761	0.0551925	7.14835	0.0483704		0.316369	0.627227	0.482649	1.54459	0.902092		0.120618	0.252391	0.757499	1.19118	0.941741		0.44299	-0.687699	0.360587	0.620843	0.933838		0.809488	-1.06253	0.155064	0.478792	0.5576		0.962342	-2.21038	0.109058	0.216077
Cre12.g512300.t1.2	Cre12.g512300.t1.2 None DBV=JGI5.5 OS=Chlamydomonas reinhardtii SV=2 TOU=Cre	LOX	AT1G55020.1		Mitochondrion	33	33	323.31		1.08565	2.57103	0.0821013	5.94234	0.538824	+	2.80676	4.23834	0.00156041	18.8742	0	+	3.77092	6.19129	0.000169465	73.0742	0	+	3.6817	4.56008	0.000208113	23.5896	0		1.48111	3.62026	0.0330286	12.2972	0.0626667		0.842623	1.98905	0.143674	3.96976	0.3062	+	1.52493	1.95295	0.0298586	3.87165
Cre12.g532100.t1.2	Cre12.g532100.t1.2 None DBV=JGI5.5 OS=Chlamydomonas reinhardtii SV=2 TOU=Cre				Cytosol	10	10	70.973		0.0288314	0.0250993	0.935769	1.01755	1	+	4.37364	4.27926	4.23019e-05	19.4172	0		0.181601	0.442077	0.658262	1.35856	1		0.113287	0.290339	0.770394	1.22293	0.948524		0.167127	0.416977	0.68057	1.33513	1		0.100948	0.265239	0.792596	1.20184	0.96007	+	1.85113	-3.83719	0.0140887	0.0699666
Cre12.g533351.t1.1	Cre12.g533351.t1.1 None DBV=JGI5.5 OS=Chlamydomonas reinhardtii SV=1 TOU=Cre		AT1G74310.1		Chloroplast	31	31	269.29		0.557777	1.4876	0.276836	2.80422	0.677356	+	2.87222	5.45614	0.00134208	43.8997	0		0.42098	0.782533	0.379332	1.72015	0.806708		0.0818412	-0.159409	0.828245	0.895392	0.964229		0.228025	-0.705064	0.591528	0.613415	0.945488		0.650251	-1.64701	0.223743	0.319301	0.536	+	2.51078	-4.6736	0.00308475	0.0391838
Cre12.g549550.t1.2;Cre12.g542250.t1.1	Cre12.g549550.t1.2 Beta tubulin 2 ALS=TUB2 DBV=JGI5.5 GN=TUB2 OS=Chlamydomonas reinhardtii SV=2 TOU=Cre;Cre12.g542250.t1.1 Beta tubulin 1 ALS=TUB1 DBV=JGI5.5 GN=TUB1 OS=Chlamydomonas reinhardtii SV=1 TOU=Cre	TUB1;TUB2	AT5G62690.1;AT5G62690.1		Cytosol	15	15	105.58		0.354505	1.03929	0.442074	2.05522	0.83293	+	1.67528	3.39355	0.0211213	10.509	0.0113		1.21764	3.03617	0.0605843	8.2031	0.0949412		1.15772	2.29974	0.0695473	4.92369	0.1276		0.781025	1.99689	0.165567	3.99139	0.3248		0.597771	1.26045	0.252481	2.3957	0.551		0.154111	-0.357373	0.701276	0.780585
Cre13.g561850.t1.1	Cre13.g561850.t1.1 None DBV=JGI5.5 OS=Chlamydomonas reinhardtii SV=1 TOU=Cre	FRK2	AT1G06030.1	Fructokinase	Chloroplast	9	9	323.31		0.898372	-1.60254	0.126365	0.329297	0.654154	+	3.16473	-7.44718	0.000684337	0.00573027	0	+	1.64881	-5.93081	0.0224486	0.0163926	0.0161905		0.323248	-0.576929	0.475064	0.670389	0.83375		1.2932	-4.32828	0.0509096	0.0497803	0.0564		0.860477	1.02561	0.137887	2.03582	0.543613		0.418399	1.51637	0.381594	2.8607
Cre13.g583550.t1.2	Cre13.g583550.t1.2 Vesicle inducing protein in plastids 1 ALS=VIP1 DBV=JGI5.5 GN=VIP1 OS=Chlamydomonas reinhardtii SV=2 TOU=Cre	VIPP1	AT1G65260.1		Chloroplast	46	46	323.31		0.209888	0.677211	0.616754	1.59905	0.932541		0.0802276	-0.24939	0.831328	0.841252	0.977203	+	4.07044	11.8452	8.50276e-05	3679.26	0	+	2.59298	5.47989	0.00255282	44.6284	0	+	3.35599	11.168	0.000440565	2300.93	0	+	1.90842	4.80268	0.0123475	27.9094	0.0448	+	3.82682	12.0946	0.000148998	4373.58
Cre13.g606150.t1.1	Cre13.g606150.t1.1 None DBV=JGI5.5 OS=Chlamydomonas reinhardtii SV=1 TOU=Cre				Cytosol	3	3	23.315		0.153337	-0.127547	0.702527	0.915387	0.992947	+	4.13618	4.13034	7.30836e-05	17.5128	0		0.638626	0.702265	0.229813	1.62706	0.798622		1.92164	0.375638	0.0119773	1.29741	0.833505		0.653741	0.829812	0.221952	1.77745	0.803294		0.767723	0.503185	0.170717	1.41734	0.890146	+	2.49614	-3.42807	0.00319051	0.0929069
Cre15.g639150.t2.1;Cre15.g639150.t1.1	Cre15.g639150.t2.1 None DBV=JGI5.5 OS=Chlamydomonas reinhardtii SV=1 TOU=Cre;Cre15.g639150.t1.1 None DBV=JGI5.5 OS=Chlamydomonas reinhardtii SV=1 TOU=Cre		AT1G65540.1;AT1G65540.1		Mitochondrion	6	6	38.59		0.00100602	-0.0023392	0.997686	0.99838	1		0.989878	1.35194	0.102358	2.55255	0.245012		0.0865207	-0.269399	0.819369	0.829665	1	+	1.92633	2.67256	0.0118487	6.3756	0.0445217		0.0748127	-0.26706	0.841758	0.831011	1		1.46	2.6749	0.0346737	6.38594	0.101333		0.613464	-1.62134	0.243521	0.325033
Cre16.g650750.t1.1	Cre16.g650750.t1.1 Flagella Associated Protein ALS=FAP268 DBV=JGI5.5 GN=FAP268 OS=Chlamydomonas reinhardtii SV=1 TOU=Cre	FAP268	AT4G03290.1		Chloroplast	4	4	42.336		0.201439	0.14454	0.62887	1.10538	0.991595	+	1.29137	2.79727	0.0511246	6.95124	0.049283		0.0573618	0.111743	0.876271	1.08053	1		0.0822667	-0.147192	0.827434	0.903006	0.956225		0.0156775	-0.0327964	0.964545	0.977524	0.985231		0.168427	-0.291731	0.678536	0.816921	0.961333	+	1.05317	-2.68552	0.0884769	0.155445
Cre16.g688800.t1.2	Cre16.g688800.t1.2 None DBV=JGI5.5 OS=Chlamydomonas reinhardtii SV=2 TOU=Cre				Cytosol	9	9	97.883		0.226947	-0.512726	0.592998	0.700897	0.929322	+	1.84359	3.40467	0.0143354	10.5903	0.00875676		0.680479	-1.20637	0.208699	0.433358	0.561706		0.132664	-0.34687	0.736777	0.786288	0.941457		0.734598	-0.693646	0.184248	0.618289	0.8312		0.0863564	0.165856	0.819679	1.12183	1	+	4.07031	-4.61104	8.50531e-05	0.0409203
Cre16.g690431.t2.1;Cre16.g690431.t1.1	Cre16.g690431.t2.1 None DBV=JGI5.5 OS=Chlamydomonas reinhardtii SV=1 TOU=Cre;Cre16.g690431.t1.1 None DBV=JGI5.5 OS=Chlamydomonas reinhardtii SV=1 TOU=Cre				Cytosol	4	4	24.616		0.909815	1.50129	0.123079	2.83096	0.63181		0.8987	1.81666	0.12627	3.52265	0.180658		0.574186	1.58421	0.266572	2.99844	0.514375	+	2.36886	2.65165	0.00427701	6.28386	0.0390476		0.0191555	0.0829147	0.956851	1.05916	1		0.584035	1.15036	0.260594	2.21969	0.590061		0.0519378	-0.232457	0.887283	0.851184
Cre16.g696000.t1.2	Cre16.g696000.t1.2 None DBV=JGI5.5 OS=Chlamydomonas reinhardtii SV=2 TOU=Cre	AMT7	AT3G24300.1;AT1G31070.2		Secretory pathway	70	70	323.31		1.31668	4.35412	0.0482303	20.4513	0.37	+	5.26382	10.2866	5.44728e-06	1249.04	0		0.862104	1.67677	0.137371	3.19711	0.371184		1.2973	1.84053	0.0504313	3.58142	0.1344		0.691058	-2.67734	0.203677	0.156329	0.3564		0.692046	-2.51359	0.203214	0.175119	0.291619	+	3.17086	-8.60984	0.000674746	0.00255965
Cre17.g720050.t1.2	Cre17.g720050.t1.2 FtsH-like membrane ATPase/metalloprotease ALS=FHL2 DBV=JGI5.5 GN=FHL2 OS=Chlamydomonas reinhardtii SV=2 TOU=Cre	FHL2	AT2G30950.1	Protease	Chloroplast	24	24	323.31		0.0719148	-0.271214	0.847394	0.828622	0.990313	+	1.69766	3.6628	0.0200604	12.6652	0.00852632	+	2.04194	3.79877	0.00907946	13.9169	0.0154545		0.630576	1.73442	0.234112	3.32746	0.304933		1.30185	4.06998	0.0499057	16.7952	0.0512727		0.503219	2.00563	0.313893	4.01564	0.556769		0.0396624	0.13597	0.91272	1.09883
Cre17.g734300.t2.1;Cre17.g734300.t1.1	Cre17.g734300.t2.1 None DBV=JGI5.5 OS=Chlamydomonas reinhardtii SV=1 TOU=Cre;Cre17.g734300.t1.1 None DBV=JGI5.5 OS=Chlamydomonas reinhardtii SV=1 TOU=Cre		AT5G04250.1;AT3G16620.1;AT3G16620.1		Cytosol;Mitochondrion	30	30	323.31		0.96729	3.88472	0.107823	14.7712	0.642	+	3.39494	7.85544	0.000402773	231.592	0		0.445478	0.720155	0.358527	1.64736	0.805333		0.11523	0.230194	0.766955	1.17299	0.9428		0.839901	-3.16456	0.144577	0.111525	0.242588		0.972241	-3.65452	0.1066	0.0794109	0.145455	+	5.46329	-7.13529	3.4412e-06	0.00711318
Cre17.g739752.t1.1	Cre17.g739752.t1.1 None DBV=JGI5.5 OS=Chlamydomonas reinhardtii SV=1 TOU=Cre		AT4G23940.1		Chloroplast;Mitochondrion	18	18	177.36		1.38021	2.3984	0.0416668	5.27218	0.5668	+	2.95821	4.43804	0.00110101	21.6762	0	+	2.45928	4.32602	0.00347312	20.0568	0.0122105		1.35387	2.60825	0.0442721	6.09764	0.0755385		0.85134	1.92762	0.140819	3.80427	0.343091		0.0609132	0.209858	0.869134	1.15657	0.998237		0.0448461	-0.112025	0.901891	0.925288
Cre24.g755497.t1.1	Cre24.g755497.t1.1 None DBV=JGI5.5 OS=Chlamydomonas reinhardtii SV=1 TOU=Cre		AT2G47770.1		Cytosol	9	9	67.967		0.10791	-0.507731	0.779992	0.703328	1	+	2.43891	2.59394	0.0036399	6.03745	0.00830769		0.136833	-0.249561	0.729738	0.841152	1		0.0824573	0.145536	0.827071	1.10614	0.951652		0.0513835	0.25817	0.888416	1.19596	1		0.141667	0.653267	0.721661	1.57273	0.94168	+	2.24868	-2.8435	0.00564053	0.139322
mCherry	mCherry	mCherry				23	23	252.34		1.37807	4.40865	0.0418726	21.2391	0.38	+	3.94813	7.49912	0.000112686	180.909	0		0.581178	-0.698521	0.262314	0.616204	0.802968		0.225244	-0.443202	0.595328	0.7355	0.910688	+	1.62483	-5.10717	0.023723	0.0290127	0.0275		1.46267	-4.85185	0.0344612	0.0346296	0.0588571	+	5.04261	-8.19764	9.06546e-06	0.00340616
TurboID-only	TurboID-only	TurboID-only				24	24	274.15		0.278449	1.03934	0.526685	2.05529	0.874022	+	2.78828	5.82496	0.00162825	56.6875	0	+	4.66983	9.01214	2.1388e-05	516.327	0	+	3.65662	6.54225	0.000220485	93.1995	0	+	2.22898	7.97279	0.00590228	251.217	0	+	1.64339	5.50291	0.0227306	45.3462	0.0373333	+	1.87935	3.18718	0.0132023	9.10829
Cre03.g200351.t1.1	Cre03.g200351.t1.1 None DBV=JGI5.5 OS=Chlamydomonas reinhardtii SV=1 TOU=Cre				Chloroplast	1	1	6.8905		0.726182	3.36033	0.187853	10.2698	0.598435	+	4.36407	3.99404	4.32444e-05	15.934	0		0.98037	3.53878	0.104624	11.6219	0.121143	+	3.91092	5.66018	0.000122767	50.569	0		0.0219904	0.178452	0.950626	1.13167	1		0.462334	2.29985	0.344878	4.92407	0.536148		0.0957633	-0.455259	0.802115	0.729379
Cre16.g682750.t1.2	Cre16.g682750.t1.2 None DBV=JGI5.5 OS=Chlamydomonas reinhardtii SV=2 TOU=Cre				Cytosol	1	1	6.9115		0.34197	0.749426	0.455019	1.68112	0.874041	+	3.29999	4.39305	0.000501199	21.0107	0		1.0355	1.3945	0.092151	2.62897	0.366538		1.25535	1.22249	0.0555456	2.33349	0.265		0.263482	0.645069	0.545152	1.56381	0.958667		0.209751	0.47306	0.616949	1.38805	0.944653	+	2.23065	-2.99856	0.00587963	0.125125
[truncated: 19 more columns]

## Sheet: Significants VIPP1
									Enriched in VIPP1TID vs. mCherryTID
									T-test: FDR=0.05;S0=1
									N=21/7						N=27/15
									CL (Figure 4)						H2O2 (Figure 4)
Majority protein IDs	Fasta header	Name	Best hit Arabidopsis	Category	Localization	Peptides	Unique peptides	Score	significant	-log10 p-value	log2 fold-change	p-value	fold-change	q-value	significant	-log10 p-value	log2 fold-change	p-value	fold-change	q-value
Cre03.g179800.t1.2	Cre03.g179800.t1.2 Low-CO2-inducible membrane protein ALS=LCI24 DBV=JGI5.5 GN=LCI24 OS=Chlamydomonas reinhardtii SV=2 TOU=Cre	VPL6/LCI24			Chloroplast	3	3	73.561	+	1.54209	4.10114	0.0287019	17.162	0.0096
Cre05.g247450.t1.2	Cre05.g247450.t1.2 Putative rhodanese-like protein ALS=CGL56 DBV=JGI5.5 GN=CGL56 OS=Chlamydomonas reinhardtii SV=2 TOU=Cre	RDP5/CGL56	AT3G59780.1		Chloroplast	24	24	307.57	+	2.06987	3.54903	0.00851383	11.7049	0.016
Cre06.g250100.t1.2	Cre06.g250100.t1.2 Heat shock protein 70B ALS=HSP70B DBV=JGI5.5 GN=HSP70B OS=Chlamydomonas reinhardtii SV=2 TOU=Cre	HSP70B	AT5G49910.1	Chaperone	Chloroplast	19	16	125.45	+	1.51667	3.24517	0.0304323	9.48189	0.0121333
Cre07.g333150.t1.2	Cre07.g333150.t1.2 None DBV=JGI5.5 OS=Chlamydomonas reinhardtii SV=2 TOU=Cre	VPL2			Chloroplast	19	19	323.31	+	3.99169	8.42025	0.000101933	342.568	0	+	5.13047	8.42647	7.40508e-06	344.05	0
Cre07.g338350.t1.2	Cre07.g338350.t1.2 Predicted protein ALS=CPLD50 DBV=JGI5.5 GN=CPLD50 OS=Chlamydomonas reinhardtii SV=2 TOU=Cre	VPL3/CPLD50	AT5G03900.2		Chloroplast	14	14	114.09							+	3.80152	5.91482	0.000157934	60.3307	0
Cre11.g468050.t1.2	Cre11.g468050.t1.2 None DBV=JGI5.5 OS=Chlamydomonas reinhardtii SV=2 TOU=Cre	VIPP2	AT1G65260.1		Chloroplast.Stroma	38	38	323.31							+	3.1741	7.73058	0.000669738	212.392	0
Cre12.g512300.t1.2	Cre12.g512300.t1.2 None DBV=JGI5.5 OS=Chlamydomonas reinhardtii SV=2 TOU=Cre	LOX	AT1G55020.1		Mitochondrion	33	33	323.31							+	1.50302	2.7866	0.0314036	6.90004	0.0487048
Cre13.g583550.t1.2	Cre13.g583550.t1.2 Vesicle inducing protein in plastids 1 ALS=VIP1 DBV=JGI5.5 GN=VIP1 OS=Chlamydomonas reinhardtii SV=2 TOU=Cre	VIPP1	AT1G65260.1		Chloroplast	46	46	323.31	+	3.78562	11.3373	0.000163825	2587.42	0	+	3.5914	11.6313	0.000256209	3172.27	0
TurboID-only	TurboID-only	TurboID-only				24	24	274.15	+	1.63812	4.06205	0.0230081	16.7032	0.0130527	+	2.05417	5.57998	0.00882744	47.8347	0

## Sheet: Significants VIPP2
									Enriched in VIPP1TID vs. mCherryTID
									T-test: FDR=0.05;S0=1
									N=21/7						N=27/15
									CL (Figure 4)						H2O2 (Figure 4)
Majority protein IDs	Fasta header	Name	Best hit Arabidopsis	Category	Localization	Peptides	Unique peptides	Score	significant	-log10 p-value	log2 fold-change	p-value	fold-change	q-value	significant	-log10 p-value	log2 fold-change	p-value	fold-change	q-value
Cre07.g333150.t1.2	Cre07.g333150.t1.2 None DBV=JGI5.5 OS=Chlamydomonas reinhardtii SV=2 TOU=Cre	VPL2			Chloroplast	19	19	323.31							+	4.05036	4.27693	8.90512e-05	19.3858	0
Cre07.g338350.t1.2	Cre07.g338350.t1.2 Predicted protein ALS=CPLD50 DBV=JGI5.5 GN=CPLD50 OS=Chlamydomonas reinhardtii SV=2 TOU=Cre	VPL3/CPLD50	AT5G03900.2		Chloroplast	14	14	114.09							+	2.38209	4.43927	0.00414868	21.6947	0.016
Cre11.g468050.t1.2	Cre11.g468050.t1.2 None DBV=JGI5.5 OS=Chlamydomonas reinhardtii SV=2 TOU=Cre	VIPP2	AT1G65260.1		Chloroplast	38	38	323.31	+	4.18788	10.3306	6.48806e-05	1287.72	0	+	4.86711	10.6583	1.35799e-05	1616.1	0
Cre13.g583550.t1.2	Cre13.g583550.t1.2 Vesicle inducing protein in plastids 1 ALS=VIP1 DBV=JGI5.5 GN=VIP1 OS=Chlamydomonas reinhardtii SV=2 TOU=Cre	VIPP1	AT1G65260.1		Chloroplast	46	46	323.31							+	2.17779	5.26598	0.00664056	38.4785	0.0224
