# Supplementary material for: TurboID reveals the proxiomes of Chlamydomonas proteins involved in thylakoid biogenesis and stress response
Source: Plant Physiol. 2023 Jun 13;193(3):1772–96. doi: 10.1093/plphys/kiad335 (PMC10602608; doi:10.1093/plphys/kiad335)
Supplement: kiad335_Supplementary_Data [file kiad335_supplementary_data.zip › Supplemental Data Set S4.xlsx]

## Sheet: MaxQuant
Protein IDs	Majority protein IDs	Peptide counts (all)	Peptide counts (razor+unique)	Peptide counts (unique)	Fasta headers	Number of proteins	Peptides	Razor + unique peptides	Unique peptides	Peptides Cher13cl1	Peptides Cher13cl2	Peptides Cher13cl3	Peptides Cher13H2O21	Peptides Cher13H2O22	Peptides Cher13H2O23	Peptides Cher4cl1	Peptides Cher4cl2	Peptides Cher4cl3	Peptides Cher4H2O21	Peptides Cher4H2O22	Peptides Cher4H2O23	Peptides uvcl1	Peptides uvcl2	Peptides uvcl3	Peptides uvH2O21	Peptides uvH2O22	Peptides uvH2O23	Peptides V1TIDcl1	Peptides V1TIDcl2	Peptides V1TIDcl3	Peptides V1TIDH2O21	Peptides V1TIDH2O22	Peptides V1TIDH2O23	Peptides V2TIDcl1	Peptides V2TIDcl2	Peptides V2TIDcl3	Peptides V2TIDH2O21	Peptides V2TIDH2O22	Peptides V2TIDH2O23	Razor + unique peptides Cher13cl1	Razor + unique peptides Cher13cl2	Razor + unique peptides Cher13cl3	Razor + unique peptides Cher13H2O21	Razor + unique peptides Cher13H2O22	Razor + unique peptides Cher13H2O23	Razor + unique peptides Cher4cl1	Razor + unique peptides Cher4cl2	Razor + unique peptides Cher4cl3	Razor + unique peptides Cher4H2O21
CON__A2A4G1;CON__Q8N1A0	CON__A2A4G1	12;1	1;0	0;0		2	12	1	0	7	7	6	7	8	8	6	5	6	10	7	6	7	7	8	9	9	8	6	4	6	5	7	8	5	7	9	8	7	5	0	0	0	0	0	0	0	0	0	1
CON__ENSEMBL:ENSBTAP00000038253	CON__ENSEMBL:ENSBTAP00000038253	14	2	2		1	14	2	2	7	9	8	8	9	10	8	7	8	10	7	8	8	8	9	9	9	9	4	7	6	8	7	10	4	7	10	10	9	9	0	0	0	0	0	0	0	0	0	1
CON__O43790;CON__Q14533;CON__Q6NT21;CON__P78385;CON__P78386	CON__O43790;CON__Q14533;CON__Q6NT21;CON__P78385;CON__P78386	3;3;2;2;2	2;2;1;1;1	2;2;1;1;1	;;;;	5	3	2	2	0	0	0	1	0	0	0	0	1	1	0	1	1	0	0	2	1	0	0	0	0	0	0	1	2	0	0	1	0	1	0	0	0	0	0	0	0	0	1	0
CON__P00761	CON__P00761	4	4	4		1	4	4	4	2	3	3	3	3	3	3	3	3	3	3	3	3	3	3	3	3	3	3	3	3	3	3	3	3	3	4	3	2	4	2	3	3	3	3	3	3	3	3	3
CON__P02533;CON__Q6IFX2;CON__Q61782;CON__P35900;CON__Q9D312	CON__P02533	44;20;7;4;4	38;19;7;4;4	15;4;2;0;0		5	44	38	15	9	12	12	13	16	17	9	9	15	28	11	12	19	12	18	20	23	20	8	8	7	6	12	12	11	11	22	29	15	14	5	7	7	9	10	12	5	6	11	24
CON__P02535-1	CON__P02535-1	16	2	2		1	16	2	2	5	7	7	5	6	9	8	6	6	8	8	7	10	7	7	9	10	9	6	3	4	6	7	8	6	6	6	7	8	7	0	0	0	0	0	0	0	0	0	0
CON__P02538;CON__Q8VED5	CON__P02538	40;11	2;1	1;0		2	40	2	1	10	8	7	12	12	20	9	7	14	35	12	18	21	13	17	22	24	20	12	10	5	10	8	14	9	7	20	28	12	16	0	0	0	0	0	2	0	0	0	2
CON__P02662	CON__P02662	10	10	10		1	10	10	10	3	5	3	4	6	6	2	2	2	3	3	4	4	4	5	10	5	4	3	3	3	2	3	5	4	6	5	4	4	3	3	5	3	4	6	6	2	2	2	3
CON__P02663	CON__P02663	7	7	7		1	7	7	7	0	1	2	2	2	1	0	0	0	0	0	1	3	1	0	7	3	4	0	0	0	0	0	2	1	1	2	1	1	1	0	1	2	2	2	1	0	0	0	0
CON__P02666	CON__P02666	4	4	4		1	4	4	4	0	1	1	0	1	2	1	0	0	0	1	0	2	0	2	2	1	1	0	0	0	0	0	2	1	0	1	0	1	2	0	1	1	0	1	2	1	0	0	0
CON__P02754	CON__P02754	10	10	10		1	10	10	10	1	3	2	2	5	4	0	0	1	1	1	2	1	1	2	8	2	3	1	0	1	1	0	1	1	0	1	1	1	3	1	3	2	2	5	4	0	0	1	1
CON__P02769;CON__P02768-1	CON__P02769	16;4	16;4	16;4		2	16	16	16	0	4	1	3	6	9	1	1	1	0	1	3	6	1	4	3	3	4	0	0	1	5	15	1	2	0	2	0	2	2	0	4	1	3	6	9	1	1	1	0
CON__P04259	CON__P04259	41	1	1		1	41	1	1	10	11	7	13	13	19	11	7	14	35	10	16	20	13	17	22	22	21	10	8	5	10	8	14	8	7	19	28	12	16	0	0	0	0	0	0	0	0	0	0
CON__P04264	CON__P04264	61	61	44		1	61	61	44	26	31	30	32	35	43	33	28	27	38	36	32	44	38	43	40	47	41	27	30	26	32	31	38	36	29	41	41	37	39	26	31	30	32	35	43	33	28	27	38
CON__P08779	CON__P08779	40	20	17		1	40	20	17	7	15	10	11	17	18	10	8	13	29	9	16	16	11	21	21	21	19	8	7	6	7	11	13	9	12	22	28	12	17	1	5	1	2	5	6	2	2	4	16
CON__P12035;CON__Q01546;CON__P07744	CON__P12035;CON__Q01546;CON__P07744	15;12;8	1;0;0	1;0;0	;;	3	15	1	1	6	6	3	6	6	8	5	3	5	11	7	6	7	6	6	10	9	9	5	7	3	6	5	7	5	5	8	10	6	6	0	0	0	0	0	0	0	0	0	0
CON__P13645;CON__Q7Z3Y7;CON__Q148H6;CON__Q2M2I5;CON__P05784;CON__Q7Z3Z0;CON__Q99456;CON__Q14525;CON__Q9UE12;CON__Q15323;CON__A2A5Y0;CON__Q92764;CON__Q14532;CON__A2AB72;CON__Q497I4;CON__O76015;CON__O76013;CON__Q7Z3Y9;CON__O76014;CON__REFSEQ:XP_986630	CON__P13645	48;5;4;3;2;2;2;1;1;1;1;1;1;1;1;1;1;1;1;1	48;5;4;3;2;2;2;1;1;1;1;1;1;1;1;1;1;1;1;1	29;1;0;0;0;0;0;0;0;0;0;0;0;0;0;0;0;0;0;0		20	48	48	29	18	24	21	21	25	30	29	24	22	23	23	19	35	28	33	32	32	27	20	20	18	21	21	28	20	21	25	28	27	26	18	24	21	21	25	30	29	24	22	23
CON__P13647;CON__P05787;CON__Q9DCV7;CON__Q3KNV1;CON__P08729;CON__Q9NSB2;CON__Q6ISB0;CON__H-INV:HIT000016045;CON__Q9H552;CON__H-INV:HIT000292931;CON__REFSEQ:XP_932229;CON__Q61726	CON__P13647	46;8;5;5;5;5;5;3;3;2;1;1	36;1;1;1;1;1;1;0;0;1;0;1	8;0;0;0;0;0;0;0;0;0;0;0		12	46	36	8	8	11	8	11	16	19	12	6	10	24	10	14	25	10	21	23	26	19	6	6	4	8	7	13	8	8	20	27	10	13	4	5	4	6	10	12	7	2	4	17
CON__P19001	CON__P19001	10	1	1		1	10	1	1	3	5	3	3	4	5	3	3	3	6	3	5	4	4	4	5	8	5	3	2	3	2	3	5	4	4	5	6	3	4	0	0	0	0	0	0	0	0	0	0
CON__P35527	CON__P35527	36	35	35		1	36	35	35	14	18	15	15	19	27	17	12	15	16	16	15	19	17	25	25	20	25	15	11	12	18	15	19	16	13	20	18	17	15	14	17	14	14	18	26	17	12	15	16
CON__P35908;CON__Q7Z794;CON__Q9R0H5;CON__Q6NXH9	CON__P35908	59;4;3;3	55;2;2;2	40;0;0;0		4	59	55	40	22	28	15	30	28	36	28	20	22	30	27	24	36	29	40	36	33	32	17	20	17	25	24	32	26	20	31	36	30	28	21	26	14	27	26	32	26	18	20	28
CON__P48668	CON__P48668	42	21	0		1	42	21	0	10	11	7	13	13	19	11	7	15	37	11	17	21	13	18	23	23	21	11	8	5	10	8	14	9	7	20	28	12	16	3	2	1	5	3	9	3	1	6	20
CON__Q04695;CON__Q9C075;CON__Q99PS0	CON__Q04695	35;1;1	17;1;1	5;0;0		3	35	17	5	6	6	6	8	9	14	5	4	7	21	7	10	9	6	9	10	14	10	4	3	3	2	7	8	7	7	11	23	7	7	1	0	0	1	1	2	0	0	0	9
CON__Q14CN4-1;CON__Q6IME9;CON__Q3SY84;CON__Q7RTS7;CON__Q32MB2	CON__Q14CN4-1;CON__Q6IME9;CON__Q3SY84;CON__Q7RTS7;CON__Q32MB2	4;4;3;3;3	1;1;1;1;1	1;1;1;1;1	;;;;	5	4	1	1	1	2	1	2	3	2	2	1	3	2	2	2	2	1	2	2	3	4	1	1	0	2	1	2	1	1	3	2	1	1	0	0	0	1	1	1	1	0	0	0
CON__Q1A7A4	CON__Q1A7A4	1	1	1		1	1	1	1	0	0	0	0	0	0	0	0	0	0	0	0	1	0	0	0	0	0	0	0	0	0	0	0	0	1	0	0	0	0	0	0	0	0	0	0	0	0	0	0
CON__Q9Z2K1;CON__Q3ZAW8	CON__Q9Z2K1;CON__Q3ZAW8	15;15	1;1	1;1	;	2	15	1	1	3	5	5	4	6	7	4	4	5	10	5	4	6	4	8	8	11	6	3	3	3	3	6	5	5	6	8	8	4	8	0	0	0	0	0	0	0	0	0	0
CON__Q5D862	CON__Q5D862	6	6	6		1	6	6	6	0	0	0	2	2	2	0	0	0	0	0	1	1	0	3	2	0	2	0	0	0	0	0	1	0	0	1	1	0	0	0	0	0	2	2	2	0	0	0	0
CON__Q5XKE5	CON__Q5XKE5	14	1	1		1	14	1	1	6	6	3	6	5	7	6	3	5	10	6	5	7	6	5	9	9	9	4	8	3	6	4	7	6	5	7	10	7	7	1	1	0	1	0	0	1	0	0	1
CON__Q5XQN5;CON__Q922U2	CON__Q5XQN5;CON__Q922U2	36;28	1;1	0;0	;	2	36	1	0	6	9	5	9	13	16	11	5	8	16	9	10	17	8	16	14	17	15	5	7	5	9	7	12	7	7	14	21	8	10	0	0	0	0	0	0	0	0	0	0
CON__Q8N1N4-2;CON__Q7RTT2	CON__Q8N1N4-2;CON__Q7RTT2	6;6	4;4	4;4	;	2	6	4	4	0	0	0	1	0	3	0	1	0	2	1	2	1	0	1	2	3	0	2	1	0	0	0	1	0	0	0	2	0	2	0	0	0	0	0	2	0	1	0	0
CON__Q7Z3Y8	CON__Q7Z3Y8	3	1	1		1	3	1	1	2	2	3	2	2	3	2	2	2	2	2	2	2	2	2	2	2	3	1	2	2	2	2	2	2	2	2	2	2	2	1	0	1	0	0	1	0	0	0	0
CON__Q86YZ3	CON__Q86YZ3	9	9	9		1	9	9	9	1	1	1	2	5	4	0	2	1	3	3	3	5	1	2	4	4	3	1	0	1	1	0	2	0	1	3	2	3	2	1	1	1	2	5	4	0	2	1	3
CON__Streptavidin	CON__Streptavidin	11	11	11		1	11	11	11	5	7	7	9	8	5	7	8	8	7	5	7	9	8	8	10	6	9	8	8	8	10	8	8	6	8	9	5	9	8	5	7	7	9	8	5	7	8	8	7
0443;230444;230445;230446;230447;230448;230449;230450;230451;230452;230453;230454;230455;230456;230457;230458;230459;230460;230461;230462;230463;230464;230465;230466;230467;230468;230469;230470;230471;230472;230473;230474;230475;230476;230477;230478;230479;230480;230481;230482;230483;230484;230485;230486;230487;230488;230489;230490;230491;230492;230493;230494;230495;230496;230497;230498;230499;23…	94878;95074;146120;152486;179532;180456;230352;230527;237146;237302;237333
Cre01.g000250.t1.2	Cre01.g000250.t1.2	2	2	2	Cre01.g000250.t1.2 None DBV=JGI5.5 OS=Chlamydomonas reinhardtii SV=2 TOU=Cre	1	2	2	2	1	2	0	1	0	1	2	1	1	1	1	1	2	1	1	0	0	2	0	1	1	0	2	1	1	1	2	0	2	1	1	2	0	1	0	1	2	1	1	1
Cre01.g000350.t1.1	Cre01.g000350.t1.1	8	8	8	Cre01.g000350.t1.1 None DBV=JGI5.5 OS=Chlamydomonas reinhardtii SV=1 TOU=Cre	1	8	8	8	4	4	6	6	4	5	5	4	5	6	4	5	5	4	4	4	3	4	3	4	5	6	6	4	5	5	5	4	3	6	4	4	6	6	4	5	5	4	5	6
Cre01.g000900.t1.2	Cre01.g000900.t1.2	2	2	2	Cre01.g000900.t1.2 Predicted DUF1350 domain containing protein ALS=CPLD20 DBV=JGI5.5 GN=CPLD20 OS=Chlamydomonas reinhardtii SV=2 TOU=Cre	1	2	2	2	0	0	1	0	0	0	0	0	0	0	0	0	0	0	0	0	0	0	0	0	0	0	0	0	0	0	0	1	0	0	0	0	1	0	0	0	0	0	0	0
Cre01.g001100.t1.2	Cre01.g001100.t1.2	7	7	7	Cre01.g001100.t1.2 None DBV=JGI5.5 OS=Chlamydomonas reinhardtii SV=2 TOU=Cre	1	7	7	7	0	2	1	0	0	0	3	4	3	1	4	0	0	0	0	0	0	0	0	0	0	0	0	0	0	0	0	0	0	0	0	2	1	0	0	0	3	4	3	1
Cre01.g001550.t1.1	Cre01.g001550.t1.1	6	6	6	Cre01.g001550.t1.1 None DBV=JGI5.5 OS=Chlamydomonas reinhardtii SV=1 TOU=Cre	1	6	6	6	1	1	0	1	1	4	0	1	1	1	3	2	1	2	1	1	0	0	1	3	1	2	1	1	1	1	1	2	1	1	1	1	0	1	1	4	0	1	1	1
Cre01.g001750.t1.2	Cre01.g001750.t1.2	10	10	10	Cre01.g001750.t1.2 Chloroplast trigger factor ALS=TIG1 DBV=JGI5.5 GN=TIG1 OS=Chlamydomonas reinhardtii SV=2 TOU=Cre	1	10	10	10	1	3	4	1	6	3	1	2	1	7	6	2	0	0	0	0	0	0	2	3	1	4	4	6	1	0	0	0	1	1	1	3	4	1	6	3	1	2	1	7
Cre01.g002400.t1.1	Cre01.g002400.t1.1	8	8	8	Cre01.g002400.t1.1 None DBV=JGI5.5 OS=Chlamydomonas reinhardtii SV=1 TOU=Cre	1	8	8	8	3	2	5	1	1	2	1	0	0	2	1	1	0	0	0	0	0	0	2	0	1	0	2	2	2	1	2	2	0	1	3	2	5	1	1	2	1	0	0	2
Cre01.g002500.t1.2	Cre01.g002500.t1.2	15	15	15	Cre01.g002500.t1.2 Chlamyopsin, light-gated proton channel rhodopsin ALS=COP2 DBV=JGI5.5 GN=COP2 OS=Chlamydomonas reinhardtii SV=2 TOU=Cre	1	15	15	15	5	5	5	4	6	4	4	7	9	3	5	6	6	7	4	5	6	8	4	7	6	4	6	5	5	5	9	3	5	7	5	5	5	4	6	4	4	7	9	3
Cre01.g004000.t1.2	Cre01.g004000.t1.2	18	18	18	Cre01.g004000.t1.2 None DBV=JGI5.5 OS=Chlamydomonas reinhardtii SV=2 TOU=Cre	1	18	18	18	2	1	3	2	2	1	2	3	3	2	1	4	0	0	0	0	0	0	2	6	6	16	13	15	1	0	2	5	2	3	2	1	3	2	2	1	2	3	3	2
Cre01.g004450.t1.2	Cre01.g004450.t1.2	3	3	3	Cre01.g004450.t1.2 Membrane protein ALS=CPLD42 DBV=JGI5.5 GN=CPLD42 OS=Chlamydomonas reinhardtii SV=2 TOU=Cre	1	3	3	3	0	0	0	0	0	0	0	0	0	0	0	0	0	0	0	0	0	0	0	0	0	2	0	0	0	0	0	3	1	1	0	0	0	0	0	0	0	0	0	0
Cre01.g004500.t1.2	Cre01.g004500.t1.2	18	18	18	Cre01.g004500.t1.2 Isopropylmalate dehydratase, large subunit ALS=LEU1L DBV=JGI5.5 GN=LEU1L OS=Chlamydomonas reinhardtii SV=2 TOU=Cre	1	18	18	18	4	4	12	4	6	3	7	9	4	8	6	6	2	0	0	4	3	5	6	4	4	4	6	6	2	3	3	8	8	7	4	4	12	4	6	3	7	9	4	8
Cre01.g005850.t1.2	Cre01.g005850.t1.2	3	3	3	Cre01.g005850.t1.2 Cobalamin adenosyltransferase and Flagellar Associated Protein DBV=JGI5.5 OS=Chlamydomonas reinhardtii SV=2 TOU=Cre	1	3	3	3	0	0	0	0	0	0	0	0	0	0	0	1	0	0	0	0	0	0	0	1	1	0	0	0	0	0	0	0	0	0	0	0	0	0	0	0	0	0	0	0
Cre01.g005950.t1.2	Cre01.g005950.t1.2	9	9	9	Cre01.g005950.t1.2 None DBV=JGI5.5 OS=Chlamydomonas reinhardtii SV=2 TOU=Cre	1	9	9	9	3	3	6	4	4	2	1	4	3	6	6	2	0	0	2	0	0	1	3	4	5	3	5	5	2	4	2	4	3	4	3	3	6	4	4	2	1	4	3	6
Cre01.g006628.t2.1;Cre01.g006628.t1.1;Cre10.g445347.t1.1;Cre16.g666700.t1.2;Cre06.g278290.t1.1;Cre09.g399775.t1.1;Cre10.g445275.t1.1;Cre01.g006700.t1.2;Cre08.g373350.t1.2;Cre12.g539209.t2.1;Cre34.g759097.t1.1;Cre09.g400071.t1.1;Cre01.g006614.t1.1;Cre03.g208553.t1.1;Cre17.g743497.t2.1;Cre12.g539209.t1.1;Cre01.g006670.t1.1;Cre12.g539150.t1.2;Cre14.g622340.t1.1;Cre06.g278283.t1.1;Cre27.g757247.t1.1;…	Cre01.g006628.t2.1;Cre01.g006628.t1.1;Cre10.g445347.t1.1;Cre16.g666700.t1.2;Cre06.g278290.t1.1;Cre09.g399775.t1.1;Cre10.g445275.t1.1;Cre01.g006700.t1.2;Cre08.g373350.t1.2;Cre12.g539209.t2.1;Cre34.g759097.t1.1;Cre09.g400071.t1.1;Cre01.g006614.t1.1;Cre03.g208553.t1.1;Cre17.g743497.t2.1;Cre12.g539209.t1.1;Cre01.g006670.t1.1;Cre12.g539150.t1.2;Cre14.g622340.t1.1;Cre06.g278283.t1.1;Cre27.g757247.t1.1;…	1;1;1;1;1;1;1;1;1;1;1;1;1;1;1;1;1;1;1;1;1;1;1;1;1;1;1;1;1;1;1;1;1;1;1;1;1;1;1;1;1;1;1;1;1;1;1;1;1;1;1;1;1;1;1;1;1;1;1;1;1;1;1;1;1;1;1;1;1	1;1;1;1;1;1;1;1;1;1;1;1;1;1;1;1;1;1;1;1;1;1;1;1;1;1;1;1;1;1;1;1;1;1;1;1;1;1;1;1;1;1;1;1;1;1;1;1;1;1;1;1;1;1;1;1;1;1;1;1;1;1;1;1;1;1;1;1;1	1;1;1;1;1;1;1;1;1;1;1;1;1;1;1;1;1;1;1;1;1;1;1;1;1;1;1;1;1;1;1;1;1;1;1;1;1;1;1;1;1;1;1;1;1;1;1;1;1;1;1;1;1;1;1;1;1;1;1;1;1;1;1;1;1;1;1;1;1	Cre01.g006628.t2.1 None DBV=JGI5.5 OS=Chlamydomonas reinhardtii SV=1 TOU=Cre;Cre01.g006628.t1.1 None DBV=JGI5.5 OS=Chlamydomonas reinhardtii SV=1 TOU=Cre;Cre10.g445347.t1.1 None DBV=JGI5.5 OS=Chlamydomonas reinhardtii SV=1 TOU=Cre;Cre16.g666700.t1.2 None D	69	1	1	1	0	1	0	0	0	0	0	0	0	0	0	1	0	0	0	0	0	0	1	0	0	0	0	1	0	0	0	0	1	0	0	1	0	0	0	0	0	0	0	0
Cre01.g006950.t2.1;Cre01.g006950.t1.1	Cre01.g006950.t2.1;Cre01.g006950.t1.1	2;2	2;2	2;2	Cre01.g006950.t2.1 Fructose-1,6-bisphosphate aldolase ALS=FBA1 DBV=JGI5.5 GN=FBA1 OS=Chlamydomonas reinhardtii SV=1 TOU=Cre;Cre01.g006950.t1.1 Fructose-1,6-bisphosphate aldolase ALS=FBA1 DBV=JGI5.5 GN=FBA1 OS=Chlamydomonas reinhardtii SV=1 TOU=Cre	2	2	2	2	0	0	1	0	0	0	0	0	0	0	1	0	0	0	0	0	0	0	0	0	0	0	0	0	0	0	0	0	0	0	0	0	1	0	0	0	0	0	0	0
Cre01.g007051.t1.2;Cre09.g396400.t1.2;Cre11.g467567.t1.1	Cre01.g007051.t1.2;Cre09.g396400.t1.2;Cre11.g467567.t1.1	5;5;5	5;5;5	5;5;5	Cre01.g007051.t1.2 None DBV=JGI5.5 OS=Chlamydomonas reinhardtii SV=2 TOU=Cre;Cre09.g396400.t1.2 Bi-ubiquitin ALS=UBQ2 DBV=JGI5.5 GN=UBQ2 OS=Chlamydomonas reinhardtii SV=2 TOU=Cre;Cre11.g467567.t1.1 Ubiquitin ALS=UBQ1 DBV=JGI5.5 GN=UBQ1 OS=Chlamydomonas rei	3	5	5	5	0	1	3	1	1	3	1	3	1	3	3	1	0	1	4	0	0	2	1	2	0	1	1	2	1	2	0	1	1	2	0	1	3	1	1	3	1	3	1	3
Cre01.g007774.t1.1	Cre01.g007774.t1.1	2	2	2	Cre01.g007774.t1.1 None DBV=JGI5.5 OS=Chlamydomonas reinhardtii SV=1 TOU=Cre	1	2	2	2	0	0	0	0	0	0	2	1	1	0	0	0	0	0	0	0	0	0	0	0	0	0	0	0	0	0	0	0	0	0	0	0	0	0	0	0	2	1	1	0
Cre01.g009900.t1.1	Cre01.g009900.t1.1	2	2	2	Cre01.g009900.t1.1 Chloroplast DnaJ-like protein ALS=CDJ3 DBV=JGI5.5 GN=CDJ3 OS=Chlamydomonas reinhardtii SV=1 TOU=Cre	1	2	2	2	0	0	0	0	1	1	0	0	0	0	0	0	0	0	0	0	0	0	1	0	1	1	1	0	0	0	0	0	0	1	0	0	0	0	1	1	0	0	0	0
Cre01.g010250.t1.1	Cre01.g010250.t1.1	2	2	2	Cre01.g010250.t1.1 None DBV=JGI5.5 OS=Chlamydomonas reinhardtii SV=1 TOU=Cre	1	2	2	2	0	1	0	0	1	0	0	0	0	0	0	0	0	0	0	0	0	0	0	0	0	0	1	0	0	0	0	0	0	0	0	1	0	0	1	0	0	0	0	0
Cre01.g010900.t1.2	Cre01.g010900.t1.2	38	38	38	Cre01.g010900.t1.2 Glyceraldehyde-3-Phosphate Dehydrogenase ALS=GAP3 DBV=JGI5.5 GN=GAP3 OS=Chlamydomonas reinhardtii SV=2 TOU=Cre	1	38	38	38	22	20	21	19	20	20	19	22	23	18	21	21	21	23	22	21	23	24	26	31	27	21	24	24	19	23	22	17	20	19	22	20	21	19	20	20	19	22	23	18
Cre01.g011000.t1.2	Cre01.g011000.t1.2	23	23	23	Cre01.g011000.t1.2 Ribosomal protein L6, component of cytosolic 80S ribosome and 60S large subunit ALS=RPL6 DBV=JGI5.5 GN=RPL6 OS=Chlamydomonas reinhardtii SV=2 TOU=Cre	1	23	23	23	10	15	13	9	10	11	10	15	16	10	12	15	10	11	18	8	9	11	9	14	11	12	15	11	11	12	13	11	11	12	10	15	13	9	10	11	10	15	16	10
Cre01.g012150.t1.2	Cre01.g012150.t1.2	5	5	5	Cre01.g012150.t1.2 Peptide methionine sulfoxide reductase ALS=MSRA4 DBV=JGI5.5 GN=MSRA4 OS=Chlamydomonas reinhardtii SV=2 TOU=Cre	1	5	5	5	1	1	3	1	1	2	1	0	2	1	2	1	0	0	0	0	1	0	1	1	2	3	3	1	2	1	1	2	1	1	1	1	3	1	1	2	1	0	2	1
Cre01.g012600.t1.1	Cre01.g012600.t1.1	3	3	3	Cre01.g012600.t1.1 Phosphoglucomutase ALS=GPM2 DBV=JGI5.5 GN=GPM2 OS=Chlamydomonas reinhardtii SV=1 TOU=Cre	1	3	3	3	0	0	0	0	0	0	1	0	1	1	0	1	0	1	0	0	1	0	0	0	0	1	0	0	1	0	0	0	0	1	0	0	0	0	0	0	1	0	1	1
Cre01.g013350.t1.2	Cre01.g013350.t1.2	6	6	6	Cre01.g013350.t1.2 None DBV=JGI5.5 OS=Chlamydomonas reinhardtii SV=2 TOU=Cre	1	6	6	6	3	4	3	2	2	3	2	5	4	2	3	5	0	1	2	0	0	0	2	4	3	3	3	2	2	3	3	3	1	2	3	4	3	2	2	3	2	5	4	2
Cre01.g013600.t1.1	Cre01.g013600.t1.1	2	2	2	Cre01.g013600.t1.1 None DBV=JGI5.5 OS=Chlamydomonas reinhardtii SV=1 TOU=Cre	1	2	2	2	0	0	0	0	0	0	0	0	2	0	0	0	0	0	0	0	0	0	0	0	0	0	0	0	0	0	0	0	0	0	0	0	0	0	0	0	0	0	2	0
Cre01.g013700.t2.1;Cre01.g013700.t1.2	Cre01.g013700.t2.1;Cre01.g013700.t1.2	17;17	17;17	17;17	Cre01.g013700.t2.1 None DBV=JGI5.5 OS=Chlamydomonas reinhardtii SV=1 TOU=Cre;Cre01.g013700.t1.2 None DBV=JGI5.5 OS=Chlamydomonas reinhardtii SV=2 TOU=Cre	2	17	17	17	4	5	12	6	7	8	5	11	11	6	11	4	6	6	8	6	10	6	7	9	7	6	12	8	4	8	11	6	13	4	4	5	12	6	7	8	5	11	11	6
Cre01.g014000.t1.2	Cre01.g014000.t1.2	11	11	11	Cre01.g014000.t1.2 None DBV=JGI5.5 OS=Chlamydomonas reinhardtii SV=2 TOU=Cre	1	11	11	11	1	2	6	5	4	4	2	0	3	2	4	5	0	0	0	0	0	0	2	0	4	7	6	6	6	4	7	6	4	9	1	2	6	5	4	4	2	0	3	2
Cre01.g014350.t1.2	Cre01.g014350.t1.2	5	5	5	Cre01.g014350.t1.2 Peroxiredoxin, type II ALS=PRX5 DBV=JGI5.5 GN=PRX5 OS=Chlamydomonas reinhardtii SV=2 TOU=Cre	1	5	5	5	0	0	1	0	1	2	0	0	2	1	1	0	0	0	0	0	0	0	0	0	0	1	2	4	0	0	0	0	0	1	0	0	1	0	1	2	0	0	2	1
Cre01.g015000.t1.2	Cre01.g015000.t1.2	6	6	6	Cre01.g015000.t1.2 Acetylglutamate kinase ALS=AGK1 DBV=JGI5.5 GN=AGK1 OS=Chlamydomonas reinhardtii SV=2 TOU=Cre	1	6	6	6	2	0	3	1	2	3	1	4	2	0	3	4	3	1	4	1	2	2	2	3	2	2	0	1	0	3	3	0	2	2	2	0	3	1	2	3	1	4	2	0
Cre01.g015350.t1.1	Cre01.g015350.t1.1	21	21	21	Cre01.g015350.t1.1 Light-dependent protochlorophyllide reductase ALS=POR1 DBV=JGI5.5 GN=POR1 OS=Chlamydomonas reinhardtii SV=1 TOU=Cre	1	21	21	21	13	12	14	11	14	15	12	15	12	17	15	15	7	9	9	7	9	7	14	16	15	15	15	16	12	13	13	15	15	12	13	12	14	11	14	15	12	15	12	17
Cre01.g015600.t1.1	Cre01.g015600.t1.1	4	4	4	Cre01.g015600.t1.1 None DBV=JGI5.5 OS=Chlamydomonas reinhardtii SV=1 TOU=Cre	1	4	4	4	0	1	0	0	0	0	0	0	0	0	0	0	0	1	0	0	0	0	0	0	0	0	0	0	1	0	1	0	0	0	0	1	0	0	0	0	0	0	0	0
Cre01.g016300.t1.1	Cre01.g016300.t1.1	2	2	2	Cre01.g016300.t1.1 None DBV=JGI5.5 OS=Chlamydomonas reinhardtii SV=1 TOU=Cre	1	2	2	2	0	0	2	0	0	0	0	0	0	0	0	0	0	0	0	0	0	0	0	1	0	0	2	0	0	0	0	0	0	0	0	0	2	0	0	0	0	0	0	0
Cre01.g016514.t1.1	Cre01.g016514.t1.1	10	10	10	Cre01.g016514.t1.1 None DBV=JGI5.5 OS=Chlamydomonas reinhardtii SV=1 TOU=Cre	1	10	10	10	3	4	6	2	4	3	4	2	4	6	7	3	1	0	0	1	4	4	2	3	3	3	4	4	3	2	0	2	1	2	3	4	6	2	4	3	4	2	4	6
Cre01.g017050.t1.2	Cre01.g017050.t1.2	3	3	3	Cre01.g017050.t1.2 None DBV=JGI5.5 OS=Chlamydomonas reinhardtii SV=2 TOU=Cre	1	3	3	3	1	1	1	1	0	1	1	1	1	1	1	1	0	1	1	0	0	0	1	1	1	1	1	0	0	1	2	1	1	0	1	1	1	1	0	1	1	1	1	1
Cre01.g018600.t1.2	Cre01.g018600.t1.2	4	4	4	Cre01.g018600.t1.2 None DBV=JGI5.5 OS=Chlamydomonas reinhardtii SV=2 TOU=Cre	1	4	4	4	0	2	2	0	1	0	2	1	1	1	0	2	2	1	2	1	0	2	0	2	1	3	2	1	1	0	1	2	1	2	0	2	2	0	1	0	2	1	1	1
Cre01.g018800.t1.2	Cre01.g018800.t1.2	3	3	3	Cre01.g018800.t1.2 Mitochondrial F1F0 ATP synthase subunit 6 ALS=ATP6 DBV=JGI5.5 GN=ATP6 OS=Chlamydomonas reinhardtii SV=2 TOU=Cre	1	3	3	3	2	2	2	2	3	2	2	2	2	0	2	2	1	2	2	1	2	1	1	2	2	1	2	1	1	2	2	2	2	2	2	2	2	2	3	2	2	2	2	0
Cre01.g018900.t1.2	Cre01.g018900.t1.2	3	3	3	Cre01.g018900.t1.2 None DBV=JGI5.5 OS=Chlamydomonas reinhardtii SV=2 TOU=Cre	1	3	3	3	0	0	1	0	0	0	0	1	1	0	0	0	0	0	0	0	0	0	0	0	0	0	0	0	0	0	0	0	0	0	0	0	1	0	0	0	0	1	1	0
Cre01.g019250.t1.2	Cre01.g019250.t1.2	2	2	2	Cre01.g019250.t1.2 Putative dTDP-glucose 4-6-dehydratase DBV=JGI5.5 OS=Chlamydomonas reinhardtii SV=2 TOU=Cre	1	2	2	2	0	1	1	2	1	2	1	1	0	2	2	1	1	0	1	1	1	1	0	1	2	0	1	1	0	1	2	2	0	1	0	1	1	2	1	2	1	1	0	2
Cre01.g019600.t1.2	Cre01.g019600.t1.2	2	2	2	Cre01.g019600.t1.2 None DBV=JGI5.5 OS=Chlamydomonas reinhardtii SV=2 TOU=Cre	1	2	2	2	1	1	0	1	1	1	0	0	0	0	1	1	0	1	2	0	0	2	0	0	0	0	0	0	0	1	1	0	0	0	1	1	0	1	1	1	0	0	0	0
Cre01.g019850.t1.1	Cre01.g019850.t1.1	9	9	9	Cre01.g019850.t1.1 FtsH-like ATPase/metalloprotease ALS=FHL3 DBV=JGI5.5 GN=FHL3 OS=Chlamydomonas reinhardtii SV=1 TOU=Cre	1	9	9	9	0	0	1	2	3	1	1	1	1	1	0	0	0	0	2	3	3	4	1	1	0	0	1	0	1	3	0	4	2	2	0	0	1	2	3	1	1	1	1	1
Cre01.g020350.t1.2	Cre01.g020350.t1.2	11	11	11	Cre01.g020350.t1.2 Succinate dehydrogenase subunit b560 ALS=SDH3 DBV=JGI5.5 GN=SDH3 OS=Chlamydomonas reinhardtii SV=2 TOU=Cre	1	11	11	11	4	4	6	4	5	4	3	4	8	2	5	6	1	7	7	2	2	6	1	3	5	5	6	5	3	2	5	3	2	6	4	4	6	4	5	4	3	4	8	2
Cre01.g020918.t1.1	Cre01.g020918.t1.1	29	29	29	Cre01.g020918.t1.1 None DBV=JGI5.5 OS=Chlamydomonas reinhardtii SV=1 TOU=Cre	1	29	29	29	1	2	16	9	7	9	0	2	3	13	13	2	1	1	2	1	0	2	1	1	0	4	9	8	1	1	0	8	5	7	1	2	16	9	7	9	0	2	3	13
Cre01.g021251.t1.1	Cre01.g021251.t1.1	20	20	20	Cre01.g021251.t1.1 None DBV=JGI5.5 OS=Chlamydomonas reinhardtii SV=1 TOU=Cre	1	20	20	20	3	4	5	4	9	4	5	3	4	6	11	3	0	0	0	0	0	0	3	4	8	7	8	8	1	2	4	5	4	4	3	4	5	4	9	4	5	3	4	6
Cre01.g021600.t1.2	Cre01.g021600.t1.2	4	4	4	Cre01.g021600.t1.2 None DBV=JGI5.5 OS=Chlamydomonas reinhardtii SV=2 TOU=Cre	1	4	4	4	0	1	0	2	0	1	1	2	2	3	0	1	1	2	2	1	0	2	0	2	3	2	1	1	1	2	2	1	1	1	0	1	0	2	0	1	1	2	2	3
Cre01.g022700.t1.1	Cre01.g022700.t1.1	2	2	2	Cre01.g022700.t1.1 None DBV=JGI5.5 OS=Chlamydomonas reinhardtii SV=1 TOU=Cre	1	2	2	2	0	0	1	0	1	0	0	0	0	0	0	0	0	0	0	0	0	0	0	1	0	0	0	0	0	0	0	0	0	0	0	0	1	0	1	0	0	0	0	0
Cre01.g023150.t1.2	Cre01.g023150.t1.2	9	9	9	Cre01.g023150.t1.2 Minichromosome maintenance protein ALS=MCM5 DBV=JGI5.5 GN=MCM5 OS=Chlamydomonas reinhardtii SV=2 TOU=Cre	1	9	9	9	0	1	1	0	1	0	0	0	0	0	0	1	0	2	1	0	0	0	0	1	0	2	2	1	0	0	0	0	3	3	0	1	1	0	1	0	0	0	0	0
Cre01.g023350.t1.1	Cre01.g023350.t1.1	14	14	14	Cre01.g023350.t1.1 Oligoendopeptidase DBV=JGI5.5 OS=Chlamydomonas reinhardtii SV=1 TOU=Cre	1	14	14	14	0	2	6	3	1	3	0	0	0	4	8	0	0	0	0	0	0	0	0	0	1	3	3	1	0	0	0	2	2	1	0	2	6	3	1	3	0	0	0	4
Cre01.g023773.t1.2	Cre01.g023773.t1.2	1	1	1	Cre01.g023773.t1.2 None DBV=JGI5.5 OS=Chlamydomonas reinhardtii SV=2 TOU=Cre	1	1	1	1	0	0	1	0	0	0	0	0	0	1	1	0	0	0	0	0	0	0	0	1	0	1	1	1	0	0	0	0	0	0	0	0	1	0	0	0	0	0	0	1
Cre01.g025250.t1.1	Cre01.g025250.t1.1	11	11	11	Cre01.g025250.t1.1 Riboflavin kinase ALS=RFK2 DBV=JGI5.5 GN=RFK2 OS=Chlamydomonas reinhardtii SV=1 TOU=Cre	1	11	11	11	4	6	5	5	9	6	3	7	6	8	5	5	0	0	0	0	0	0	3	3	2	2	2	1	4	1	2	1	2	1	4	6	5	5	9	6	3	7	6	8
Cre01.g025551.t1.1	Cre01.g025551.t1.1	10	10	10	Cre01.g025551.t1.1 None DBV=JGI5.5 OS=Chlamydomonas reinhardtii SV=1 TOU=Cre	1	10	10	10	0	3	3	2	2	2	2	1	2	4	4	3	1	0	0	0	0	0	0	1	0	1	1	0	0	0	0	0	0	0	0	3	3	2	2	2	2	1	2	4
Cre01.g026600.t1.2	Cre01.g026600.t1.2	5	5	5	Cre01.g026600.t1.2 None DBV=JGI5.5 OS=Chlamydomonas reinhardtii SV=2 TOU=Cre	1	5	5	5	2	2	0	0	0	1	1	0	1	0	0	4	0	1	1	0	0	0	0	2	2	1	1	0	0	0	1	0	0	0	2	2	0	0	0	1	1	0	1	0
Cre01.g026900.t2.1;Cre01.g026900.t1.2	Cre01.g026900.t2.1;Cre01.g026900.t1.2	21;21	21;21	21;21	Cre01.g026900.t2.1 Kynurenine 3-monooxygenase DBV=JGI5.5 OS=Chlamydomonas reinhardtii SV=1 TOU=Cre;Cre01.g026900.t1.2 Kynurenine 3-monooxygenase DBV=JGI5.5 OS=Chlamydomonas reinhardtii SV=2 TOU=Cre	2	21	21	21	5	4	6	4	7	5	5	5	4	12	9	6	0	0	0	0	0	0	5	10	9	13	13	18	7	8	5	5	8	6	5	4	6	4	7	5	5	5	4	12
Cre01.g027000.t1.2	Cre01.g027000.t1.2	23	23	23	Cre01.g027000.t1.2 Ribosomal protein L11, component of cytosolic 80S ribosome and 60S large subunit ALS=RPL11 DBV=JGI5.5 GN=RPL11 OS=Chlamydomonas reinhardtii SV=2 TOU=Cre	1	23	23	23	10	13	14	11	13	13	12	11	13	5	13	14	10	17	17	7	7	9	11	15	19	12	12	10	12	12	15	9	10	13	10	13	14	11	13	13	12	11	13	5
Cre01.g027550.t1.1	Cre01.g027550.t1.1	9	9	9	Cre01.g027550.t1.1 Cytochrome P450, CYP97 superfamily, CYP97B family DBV=JGI5.5 OS=Chlamydomonas reinhardtii SV=1 TOU=Cre	1	9	9	9	0	0	1	0	0	2	0	0	2	1	0	1	1	2	0	0	0	1	2	2	2	2	3	3	3	2	1	1	3	3	0	0	1	0	0	2	0	0	2	1
Cre01.g027800.t1.2	Cre01.g027800.t1.2	5	5	5	Cre01.g027800.t1.2 Vacuolar ATP synthase subunit H ALS=ATPvH DBV=JGI5.5 GN=ATPvH OS=Chlamydomonas reinhardtii SV=2 TOU=Cre	1	5	5	5	0	1	2	0	1	0	3	4	1	1	1	0	0	0	1	0	0	0	0	0	0	0	0	1	0	0	0	0	0	0	0	1	2	0	1	0	3	4	1	1
Cre01.g028600.t1.2	Cre01.g028600.t1.2	2	2	2	Cre01.g028600.t1.2 None DBV=JGI5.5 OS=Chlamydomonas reinhardtii SV=2 TOU=Cre	1	2	2	2	0	1	1	1	0	0	0	1	2	0	0	1	0	0	1	0	0	0	0	0	0	0	1	0	0	0	1	0	0	1	0	1	1	1	0	0	0	1	2	0
Cre01.g030250.t1.2	Cre01.g030250.t1.2	2	2	2	Cre01.g030250.t1.2 None DBV=JGI5.5 OS=Chlamydomonas reinhardtii SV=2 TOU=Cre	1	2	2	2	1	0	1	0	0	1	1	0	0	0	1	1	0	1	0	0	1	0	0	1	0	0	0	0	0	0	0	1	1	0	1	0	1	0	0	1	1	0	0	0
Cre01.g031050.t2.1;Cre01.g031050.t1.2	Cre01.g031050.t2.1;Cre01.g031050.t1.2	5;5	5;5	5;5	Cre01.g031050.t2.1 None DBV=JGI5.5 OS=Chlamydomonas reinhardtii SV=1 TOU=Cre;Cre01.g031050.t1.2 None DBV=JGI5.5 OS=Chlamydomonas reinhardtii SV=2 TOU=Cre	2	5	5	5	0	0	0	1	0	0	0	0	0	0	0	0	0	0	2	0	0	0	1	1	0	0	1	0	0	0	1	0	0	0	0	0	0	1	0	0	0	0	0	0
Cre01.g031100.t1.2	Cre01.g031100.t1.2	8	8	8	Cre01.g031100.t1.2 Predicted protein ALS=TEF30 DBV=JGI5.5 GN=TEF30 OS=Chlamydomonas reinhardtii SV=2 TOU=Cre	1	8	8	8	1	1	2	1	1	3	2	2	3	2	4	2	0	0	0	0	1	2	3	3	2	2	1	1	1	1	2	2	2	0	1	1	2	1	1	3	2	2	3	2
Cre01.g032650.t2.1;Cre01.g032650.t1.2	Cre01.g032650.t2.1;Cre01.g032650.t1.2	21;21	21;21	21;21	Cre01.g032650.t2.1 Transaldolase ALS=TAL1 DBV=JGI5.5 GN=TAL1 OS=Chlamydomonas reinhardtii SV=1 TOU=Cre;Cre01.g032650.t1.2 Transaldolase ALS=TAL1 DBV=JGI5.5 GN=TAL1 OS=Chlamydomonas reinhardtii SV=2 TOU=Cre	2	21	21	21	4	6	14	4	12	7	6	7	7	9	11	7	0	1	1	3	5	10	5	5	6	10	13	11	1	2	5	3	7	10	4	6	14	4	12	7	6	7	7	9
Cre01.g032700.t1.2	Cre01.g032700.t1.2	5	5	5	Cre01.g032700.t1.2 Glucokinase ALS=GLK1 DBV=JGI5.5 GN=GLK1 OS=Chlamydomonas reinhardtii SV=2 TOU=Cre	1	5	5	5	0	1	2	1	1	0	1	1	0	2	2	2	0	0	0	0	0	0	0	0	0	0	0	1	1	1	1	2	0	0	0	1	2	1	1	0	1	1	0	2
Cre01.g033300.t2.1;Cre01.g033300.t1.2	Cre01.g033300.t2.1;Cre01.g033300.t1.2	5;5	5;5	5;5	Cre01.g033300.t2.1 None DBV=JGI5.5 OS=Chlamydomonas reinhardtii SV=1 TOU=Cre;Cre01.g033300.t1.2 None DBV=JGI5.5 OS=Chlamydomonas reinhardtii SV=2 TOU=Cre	2	5	5	5	0	0	1	0	0	0	0	0	1	0	1	0	0	0	0	2	1	2	0	0	0	0	2	1	0	0	0	0	2	1	0	0	1	0	0	0	0	0	1	0
Cre01.g033350.t1.2	Cre01.g033350.t1.2	4	4	4	Cre01.g033350.t1.2 None DBV=JGI5.5 OS=Chlamydomonas reinhardtii SV=2 TOU=Cre	1	4	4	4	0	0	0	0	0	1	0	0	0	0	0	1	0	0	1	0	0	0	0	0	1	0	0	0	0	1	1	0	0	0	0	0	0	0	0	1	0	0	0	0
Cre01.g034150.t1.1	Cre01.g034150.t1.1	16	16	16	Cre01.g034150.t1.1 None DBV=JGI5.5 OS=Chlamydomonas reinhardtii SV=1 TOU=Cre	1	16	16	16	0	1	2	1	0	0	8	8	9	4	2	2	0	0	0	0	0	0	0	0	0	0	0	0	0	0	0	0	0	0	0	1	2	1	0	0	8	8	9	4
Cre01.g034400.t1.1	Cre01.g034400.t1.1	13	13	13	Cre01.g034400.t1.1 None DBV=JGI5.5 OS=Chlamydomonas reinhardtii SV=1 TOU=Cre	1	13	13	13	10	5	9	9	10	10	8	7	5	11	10	9	0	0	0	0	0	0	1	3	2	5	5	3	2	1	0	2	4	2	10	5	9	9	10	10	8	7	5	11
Cre01.g036850.t1.2	Cre01.g036850.t1.2	3	3	3	Cre01.g036850.t1.2 None DBV=JGI5.5 OS=Chlamydomonas reinhardtii SV=2 TOU=Cre	1	3	3	3	0	0	0	0	0	0	0	0	0	0	1	0	0	0	0	0	0	0	0	0	0	0	1	1	0	0	0	0	0	1	0	0	0	0	0	0	0	0	0	0
Cre01.g037150.t1.1	Cre01.g037150.t1.1	3	3	3	Cre01.g037150.t1.1 None DBV=JGI5.5 OS=Chlamydomonas reinhardtii SV=1 TOU=Cre	1	3	3	3	0	0	0	0	1	0	0	0	0	0	0	0	0	0	0	0	0	0	0	0	0	1	0	1	0	0	0	0	0	1	0	0	0	0	1	0	0	0	0	0
Cre01.g037850.t1.1	Cre01.g037850.t1.1	9	9	9	Cre01.g037850.t1.1 Acetyl-CoA biotin carboxyl carrier ALS=BCC2 DBV=JGI5.5 GN=BCC2 OS=Chlamydomonas reinhardtii SV=1 TOU=Cre	1	9	9	9	4	1	4	2	4	4	1	2	1	3	4	4	0	4	4	6	4	8	3	4	3	2	2	2	3	2	2	4	4	2	4	1	4	2	4	4	1	2	1	3
Cre01.g039150.t1.2	Cre01.g039150.t1.2	2	2	2	Cre01.g039150.t1.2 Tic20-like chloroplast import component protein ALS=TIC21 DBV=JGI5.5 GN=TIC21 OS=Chlamydomonas reinhardtii SV=2 TOU=Cre	1	2	2	2	0	0	1	0	0	0	0	0	0	0	0	1	0	0	1	0	0	0	0	0	0	0	0	1	0	0	0	0	0	0	0	0	1	0	0	0	0	0	0	0
Cre01.g039250.t2.1;Cre01.g039250.t1.1	Cre01.g039250.t2.1;Cre01.g039250.t1.1	22;22	22;22	22;22	Cre01.g039250.t2.1 Ribosomal protein S2, component of cytosolic 80S ribosome and 40S small subunit ALS=RPS2 DBV=JGI5.5 GN=RPS2 OS=Chlamydomonas reinhardtii SV=1 TOU=Cre;Cre01.g039250.t1.1 Ribosomal protein S2, component of cytosolic 80S ribosome and 40S sm	2	22	22	22	9	8	5	3	5	4	10	9	12	6	7	12	7	11	15	7	4	4	8	10	12	6	8	13	7	11	9	7	9	8	9	8	5	3	5	4	10	9	12	6
Cre01.g040000.t1.2	Cre01.g040000.t1.2	12	12	12	Cre01.g040000.t1.2 Ribosomal protein L26, component of cytosolic 80S ribosome and 60S large subunit ALS=RPL26 DBV=JGI5.5 GN=RPL26 OS=Chlamydomonas reinhardtii SV=2 TOU=Cre	1	12	12	12	2	5	1	1	3	2	3	3	4	3	2	8	5	7	4	2	1	3	3	4	2	3	2	2	3	5	3	3	0	5	2	5	1	1	3	2	3	3	4	3
Cre01.g042550.t1.1	Cre01.g042550.t1.1	6	6	6	Cre01.g042550.t1.1 None DBV=JGI5.5 OS=Chlamydomonas reinhardtii SV=1 TOU=Cre	1	6	6	6	0	1	0	1	0	0	0	1	0	0	1	0	0	2	3	0	1	2	2	2	1	1	3	0	1	0	2	0	1	0	0	1	0	1	0	0	0	1	0	0
Cre01.g042750.t1.2	Cre01.g042750.t1.2	32	32	32	Cre01.g042750.t1.2 Aconitate hydratase ALS=ACH1 DBV=JGI5.5 GN=ACH1 OS=Chlamydomonas reinhardtii SV=2 TOU=Cre	1	32	32	32	9	13	16	9	10	9	9	13	12	9	13	9	4	8	12	8	12	18	7	6	4	7	10	9	8	12	9	9	14	14	9	13	16	9	10	9	9	13	12	9
Cre01.g044200.t1.2	Cre01.g044200.t1.2	2	2	2	Cre01.g044200.t1.2 None DBV=JGI5.5 OS=Chlamydomonas reinhardtii SV=2 TOU=Cre	1	2	2	2	0	0	0	0	0	0	0	1	1	0	0	0	0	0	0	0	0	0	0	0	0	0	0	0	0	0	0	0	0	0	0	0	0	0	0	0	0	1	1	0
Cre01.g044600.t1.2	Cre01.g044600.t1.2	2	2	2	Cre01.g044600.t1.2 None DBV=JGI5.5 OS=Chlamydomonas reinhardtii SV=2 TOU=Cre	1	2	2	2	1	0	1	0	0	0	0	1	1	0	0	2	0	1	0	0	0	0	0	1	0	0	0	0	0	0	0	0	0	1	1	0	1	0	0	0	0	1	1	0
Cre01.g044650.t1.2	Cre01.g044650.t1.2	2	2	2	Cre01.g044650.t1.2 None DBV=JGI5.5 OS=Chlamydomonas reinhardtii SV=2 TOU=Cre	1	2	2	2	0	0	0	0	0	0	0	1	0	0	0	1	0	1	0	0	0	0	1	1	0	0	0	0	0	0	0	0	0	0	0	0	0	0	0	0	0	1	0	0
Cre01.g044700.t1.2	Cre01.g044700.t1.2	7	7	7	Cre01.g044700.t1.2 None DBV=JGI5.5 OS=Chlamydomonas reinhardtii SV=2 TOU=Cre	1	7	7	7	0	0	2	0	1	2	0	0	0	1	2	0	0	0	0	0	0	0	0	1	0	3	4	5	0	0	0	1	1	2	0	0	2	0	1	2	0	0	0	1
Cre01.g044800.t1.2	Cre01.g044800.t1.2	46	46	46	Cre01.g044800.t1.2 Pyruvate-formate lyase ALS=PFL1 DBV=JGI5.5 GN=PFL1 OS=Chlamydomonas reinhardtii SV=2 TOU=Cre	1	46	46	46	19	20	24	12	25	23	24	23	22	20	24	20	18	21	27	17	18	20	20	24	19	17	21	22	21	28	19	19	11	19	19	20	24	12	25	23	24	23	22	20
Cre01.g045450.t1.2	Cre01.g045450.t1.2	5	5	5	Cre01.g045450.t1.2 None DBV=JGI5.5 OS=Chlamydomonas reinhardtii SV=2 TOU=Cre	1	5	5	5	2	2	3	2	1	0	0	1	2	0	2	0	0	0	0	0	0	0	3	0	1	3	2	0	0	0	0	0	1	0	2	2	3	2	1	0	0	1	2	0
Cre01.g045550.t1.2	Cre01.g045550.t1.2	9	9	9	Cre01.g045550.t1.2 Triose phosphate transporter DBV=JGI5.5 OS=Chlamydomonas reinhardtii SV=2 TOU=Cre	1	9	9	9	5	5	6	6	3	6	5	5	5	4	7	6	5	4	5	5	5	6	5	6	5	4	6	6	4	6	4	5	6	5	5	5	6	6	3	6	5	5	5	4
Cre01.g045600.t1.1	Cre01.g045600.t1.1	16	16	16	Cre01.g045600.t1.1 Speract/scavenger receptor, transmembrane glycoprotein ALS=SRR12 DBV=JGI5.5 GN=SRR12 OS=Chlamydomonas reinhardtii SV=1 TOU=Cre	1	16	16	16	0	0	0	0	0	0	0	0	0	0	1	0	0	0	0	0	0	1	1	1	1	6	9	7	0	0	1	4	3	2	0	0	0	0	0	0	0	0	0	0
Cre01.g047550.t1.2	Cre01.g047550.t1.2	12	12	12	Cre01.g047550.t1.2 Small Rab-related GTPase DBV=JGI5.5 OS=Chlamydomonas reinhardtii SV=2 TOU=Cre	1	12	12	12	1	1	4	2	2	2	0	1	4	2	7	3	1	1	4	1	2	2	0	1	3	3	5	2	1	2	2	1	2	3	1	1	4	2	2	2	0	1	4	2
Cre01.g047750.t1.2	Cre01.g047750.t1.2	27	27	27	Cre01.g047750.t1.2 Ribosomal protein L18a, component of cytosolic 80S ribosome and 60S large subunit ALS=RPL18a DBV=JGI5.5 GN=RPL18a OS=Chlamydomonas reinhardtii SV=2 TOU=Cre	1	27	27	27	12	17	12	12	12	12	12	16	20	12	14	19	12	17	18	12	7	9	13	18	21	14	15	13	10	14	16	11	13	14	12	17	12	12	12	12	12	16	20	12
Cre01.g047800.t1.1	Cre01.g047800.t1.1	4	4	4	Cre01.g047800.t1.1 Glutaredoxin, CGFS type ALS=GRX6 DBV=JGI5.5 GN=GRX6 OS=Chlamydomonas reinhardtii SV=1 TOU=Cre	1	4	4	4	0	0	1	0	1	1	0	1	1	0	1	1	0	0	0	0	0	0	0	1	0	1	0	0	0	0	0	0	0	0	0	0	1	0	1	1	0	1	1	0
Cre01.g048750.t1.2	Cre01.g048750.t1.2	4	4	4	Cre01.g048750.t1.2 Pentatrichopeptide repeat protein ALS=PPR7 DBV=JGI5.5 GN=PPR7 OS=Chlamydomonas reinhardtii SV=2 TOU=Cre	1	4	4	4	0	0	0	0	2	0	0	0	0	1	0	0	0	0	0	0	0	0	0	0	0	0	2	1	0	0	0	0	0	0	0	0	0	0	2	0	0	0	0	1
Cre01.g048950.t1.2	Cre01.g048950.t1.2	11	11	11	Cre01.g048950.t1.2 Uridine 5\- monophosphate synthase ALS=PYR5 DBV=JGI5.5 GN=PYR5 OS=Chlamydomonas reinhardtii SV=2 TOU=Cre	1	11	11	11	3	4	2	1	3	1	1	4	3	0	1	7	5	4	3	1	1	1	3	6	1	1	3	1	4	5	4	2	1	1	3	4	2	1	3	1	1	4	3	0
Cre01.g049000.t1.2	Cre01.g049000.t1.2	11	11	11	Cre01.g049000.t1.2 Pterin dehydratase DBV=JGI5.5 OS=Chlamydomonas reinhardtii SV=2 TOU=Cre	1	11	11	11	5	5	5	5	5	5	4	4	4	5	5	8	0	0	0	0	0	0	3	2	6	7	6	6	5	2	5	4	5	5	5	5	5	5	5	5	4	4	4	5
Cre01.g049400.t1.2	Cre01.g049400.t1.2	1	1	1	Cre01.g049400.t1.2 None DBV=JGI5.5 OS=Chlamydomonas reinhardtii SV=2 TOU=Cre	1	1	1	1	0	0	0	0	0	0	0	0	0	0	1	0	0	1	0	0	1	0	0	0	1	0	0	0	0	0	0	0	0	0	0	0	0	0	0	0	0	0	0	0
Cre01.g049600.t1.2;REV__Cre02.g116400.t1.1;Cre14.g631200.t1.2;REV__Cre17.g730950.t1.2;REV__Cre11.g482952.t1.1	Cre01.g049600.t1.2	14;1;1;1;1	14;1;1;1;1	14;1;1;1;1	Cre01.g049600.t1.2 Expressed protein similar to ATP synthase I ALS=CGLD22 DBV=JGI5.5 GN=CGLD22 OS=Chlamydomonas reinhardtii SV=2 TOU=Cre	5	14	14	14	2	1	4	5	1	4	3	2	1	5	5	2	0	0	0	0	0	0	4	4	8	5	8	9	5	3	4	7	10	8	2	1	4	5	1	4	3	2	1	5
Cre01.g050850.t2.1;Cre01.g050850.t1.2	Cre01.g050850.t2.1;Cre01.g050850.t1.2	17;17	17;17	17;17	Cre01.g050850.t2.1 Protein Phosphatase 1 beta DBV=JGI5.5 OS=Chlamydomonas reinhardtii SV=1 TOU=Cre;Cre01.g050850.t1.2 Protein Phosphatase 1 beta DBV=JGI5.5 OS=Chlamydomonas reinhardtii SV=2 TOU=Cre	2	17	17	17	1	1	2	0	0	0	9	5	8	1	3	2	0	0	0	1	0	0	0	0	0	0	0	0	0	0	1	0	0	1	1	1	2	0	0	0	9	5	8	1
Cre01.g050950.t1.2	Cre01.g050950.t1.2	33	33	33	Cre01.g050950.t1.2 None DBV=JGI5.5 OS=Chlamydomonas reinhardtii SV=2 TOU=Cre	1	33	33	33	10	14	14	8	9	16	11	18	14	16	16	16	8	14	12	2	9	7	20	24	21	21	16	17	14	18	17	19	16	15	10	14	14	8	9	16	11	18	14	16
Cre01.g051500.t1.2	Cre01.g051500.t1.2	1	1	1	Cre01.g051500.t1.2 Uncharacterized thykaloid lumenal polypeptide DBV=JGI5.5 OS=Chlamydomonas reinhardtii SV=2 TOU=Cre	1	1	1	1	0	1	0	0	0	0	0	0	0	0	0	0	0	0	0	0	0	0	1	1	1	0	1	0	0	0	0	0	0	0	0	1	0	0	0	0	0	0	0	0
Cre01.g051900.t1.2	Cre01.g051900.t1.2	7	7	7	Cre01.g051900.t1.2 Rieske iron-sulfur protein of mitochondrial ubiquinol-cytochrome c reductase ALS=RIP1 DBV=JGI5.5 GN=RIP1 OS=Chlamydomonas reinhardtii SV=2 TOU=Cre	1	7	7	7	2	2	3	0	1	2	0	2	4	3	2	3	2	4	1	1	1	2	2	4	3	4	5	2	2	2	3	2	2	1	2	2	3	0	1	2	0	2	4	3
Cre01.g053000.t1.2;Cre01.g053150.t2.1;Cre01.g053150.t1.2	Cre01.g053000.t1.2;Cre01.g053150.t2.1;Cre01.g053150.t1.2	28;21;20	28;21;20	28;21;20	Cre01.g053000.t1.2 Glycerol-3-phosphate dehydrogenase/dihydroxyacetone-3-phosphate reductase ALS=GPD2 DBV=JGI5.5 GN=GPD2 OS=Chlamydomonas reinhardtii SV=2 TOU=Cre;Cre01.g053150.t2.1 Glycerol-3-phosphate dehydrogenase/dihydroxyacetone-3-phosphate reductase	3	28	28	28	6	2	18	16	15	17	5	2	5	13	18	5	1	2	2	10	9	14	4	3	9	11	17	18	2	3	7	14	19	14	6	2	18	16	15	17	5	2	5	13
Cre01.g053288.t2.1;Cre01.g053288.t1.2	Cre01.g053288.t2.1;Cre01.g053288.t1.2	3;3	3;3	3;3	Cre01.g053288.t2.1 None DBV=JGI5.5 OS=Chlamydomonas reinhardtii SV=1 TOU=Cre;Cre01.g053288.t1.2 None DBV=JGI5.5 OS=Chlamydomonas reinhardtii SV=2 TOU=Cre	2	3	3	3	0	0	1	1	0	0	1	0	2	1	1	0	0	0	1	1	0	1	1	1	1	2	2	2	1	3	1	0	1	1	0	0	1	1	0	0	1	0	2	1
Cre01.g054150.t1.2	Cre01.g054150.t1.2	9	9	9	Cre01.g054150.t1.2 NADPH-dependent thioredoxin reductase ALS=NTR4 DBV=JGI5.5 GN=NTR4 OS=Chlamydomonas reinhardtii SV=2 TOU=Cre	1	9	9	9	5	2	7	4	3	4	5	4	4	7	5	4	0	0	0	0	0	0	5	3	7	5	5	5	2	4	1	4	3	4	5	2	7	4	3	4	5	4	4	7
Cre01.g054500.t1.2	Cre01.g054500.t1.2	36	36	36	Cre01.g054500.t1.2 None DBV=JGI5.5 OS=Chlamydomonas reinhardtii SV=2 TOU=Cre	1	36	36	36	20	15	18	13	23	14	16	14	18	20	21	18	16	19	20	16	19	18	16	21	19	15	17	21	17	24	19	20	20	24	20	15	18	13	23	14	16	14	18	20
Cre01.g054850.t1.2	Cre01.g054850.t1.2	4	4	4	Cre01.g054850.t1.2 None DBV=JGI5.5 OS=Chlamydomonas reinhardtii SV=2 TOU=Cre	1	4	4	4	0	0	1	0	0	0	0	0	0	0	0	1	0	0	0	0	0	0	0	0	0	1	1	1	0	0	1	0	0	0	0	0	1	0	0	0	0	0	0	0
Cre01.g055408.t1.1	Cre01.g055408.t1.1	11	11	9	Cre01.g055408.t1.1 None DBV=JGI5.5 OS=Chlamydomonas reinhardtii SV=1 TOU=Cre	1	11	11	9	1	3	3	0	3	2	3	2	1	1	2	5	1	6	3	0	3	2	4	3	3	1	1	6	1	4	0	2	1	2	1	3	3	0	3	2	3	2	1	1
Cre01.g055453.t1.1	Cre01.g055453.t1.1	22	22	21	Cre01.g055453.t1.1 Acetolactate synthase, small subunit ALS=ALS2 DBV=JGI5.5 GN=ALS2 OS=Chlamydomonas reinhardtii SV=1 TOU=Cre	1	22	22	21	7	7	15	9	12	10	9	14	12	7	13	7	3	6	10	3	7	10	4	12	10	9	7	14	6	12	8	5	11	7	7	7	15	9	12	10	9	14	12	7
Cre01.g058886.t1.1	Cre01.g058886.t1.1	3	3	3	Cre01.g058886.t1.1 None DBV=JGI5.5 OS=Chlamydomonas reinhardtii SV=1 TOU=Cre	1	3	3	3	0	0	0	0	0	1	0	1	1	0	1	0	1	0	1	0	0	0	0	0	0	0	0	0	1	0	0	0	0	0	0	0	0	0	0	1	0	1	1	0
Cre01.g061077.t1.1	Cre01.g061077.t1.1	15	15	15	Cre01.g061077.t1.1 None DBV=JGI5.5 OS=Chlamydomonas reinhardtii SV=1 TOU=Cre	1	15	15	15	1	5	11	5	7	7	1	3	6	5	11	5	0	0	2	2	2	3	2	5	7	7	10	8	3	3	4	3	3	5	1	5	11	5	7	7	1	3	6	5
Cre01.g063997.t2.1;Cre01.g063997.t1.1	Cre01.g063997.t2.1;Cre01.g063997.t1.1	2;2	2;2	2;2	Cre01.g063997.t2.1 None DBV=JGI5.5 OS=Chlamydomonas reinhardtii SV=1 TOU=Cre;Cre01.g063997.t1.1 None DBV=JGI5.5 OS=Chlamydomonas reinhardtii SV=1 TOU=Cre	2	2	2	2	0	0	0	0	0	0	0	0	2	0	0	0	0	0	0	0	0	0	0	0	0	0	0	0	0	0	0	0	0	0	0	0	0	0	0	0	0	0	2	0
Cre01.g066552.t1.1	Cre01.g066552.t1.1	6	6	6	Cre01.g066552.t1.1 Thioredoxin f1 DBV=JGI5.5 OS=Chlamydomonas reinhardtii SV=1 TOU=Cre	1	6	6	6	3	0	4	1	3	1	1	2	2	3	1	2	0	0	0	0	0	0	0	1	0	1	2	1	1	0	0	1	0	1	3	0	4	1	3	1	1	2	2	3
Cre01.g066917.t1.1	Cre01.g066917.t1.1	9	5	5	Cre01.g066917.t1.1 Chlorophyll a/b binding protein of LHCII ALS=LHCBM1 DBV=JGI5.5 GN=LHCBM1 OS=Chlamydomonas reinhardtii SV=1 TOU=Cre	1	9	5	5	4	6	6	5	5	9	5	7	6	4	8	7	5	8	8	5	4	6	3	7	5	5	7	8	4	6	7	5	6	6	1	2	3	3	2	5	3	3	2	1
Cre01.g070202.t1.1	Cre01.g070202.t1.1	1	1	1	Cre01.g070202.t1.1 None DBV=JGI5.5 OS=Chlamydomonas reinhardtii SV=1 TOU=Cre	1	1	1	1	1	1	0	0	1	1	1	1	0	0	0	1	1	1	1	0	1	1	0	0	1	1	1	0	1	0	1	1	1	0	1	1	0	0	1	1	1	1	0	0
Cre01.g071662.t1.1	Cre01.g071662.t1.1	3	1	1	Cre01.g071662.t1.1 Acetyl-CoA synthetase/ligase ALS=ACS1 DBV=JGI5.5 GN=ACS1 OS=Chlamydomonas reinhardtii SV=1 TOU=Cre	1	3	1	1	1	1	2	1	2	1	2	1	1	0	2	2	1	3	1	1	1	1	1	1	1	1	1	1	1	1	1	0	1	1	1	1	1	1	1	1	1	1	1	0
Cre02.g073200.t1.2	Cre02.g073200.t1.2	17	17	17	Cre02.g073200.t1.2 Threonine deaminase ALS=THD1 DBV=JGI5.5 GN=THD1 OS=Chlamydomonas reinhardtii SV=2 TOU=Cre	1	17	17	17	1	1	7	2	8	6	1	3	2	4	10	3	1	1	5	0	1	3	1	0	3	3	5	7	0	3	1	2	2	3	1	1	7	2	8	6	1	3	2	4
Cre02.g073550.t1.2	Cre02.g073550.t1.2	6	6	6	Cre02.g073550.t1.2 None DBV=JGI5.5 OS=Chlamydomonas reinhardtii SV=2 TOU=Cre	1	6	6	6	0	2	3	1	2	0	0	0	0	1	3	2	0	0	0	0	0	0	1	0	1	0	0	1	0	1	0	1	2	0	0	2	3	1	2	0	0	0	0	1
Cre02.g074511.t1.1	Cre02.g074511.t1.1	3	3	3	Cre02.g074511.t1.1 None DBV=JGI5.5 OS=Chlamydomonas reinhardtii SV=1 TOU=Cre	1	3	3	3	1	0	0	0	0	0	0	1	0	0	0	0	0	0	0	0	0	0	0	1	0	0	0	1	0	0	0	0	0	0	1	0	0	0	0	0	0	1	0	0
Cre02.g074650.t1.2	Cre02.g074650.t1.2	2	2	2	Cre02.g074650.t1.2 None DBV=JGI5.5 OS=Chlamydomonas reinhardtii SV=2 TOU=Cre	1	2	2	2	1	2	1	0	0	1	1	0	1	1	0	0	0	1	0	0	0	0	0	1	1	1	1	0	0	0	0	1	0	0	1	2	1	0	0	1	1	0	1	1
Cre02.g074700.t1.2	Cre02.g074700.t1.2	5	5	5	Cre02.g074700.t1.2 None DBV=JGI5.5 OS=Chlamydomonas reinhardtii SV=2 TOU=Cre	1	5	5	5	0	1	1	0	1	0	0	0	1	0	0	0	0	0	0	0	0	0	1	0	2	2	3	2	0	0	0	2	0	1	0	1	1	0	1	0	0	0	1	0
Cre02.g074900.t1.1	Cre02.g074900.t1.1	1	1	1	Cre02.g074900.t1.1 None DBV=JGI5.5 OS=Chlamydomonas reinhardtii SV=1 TOU=Cre	1	1	1	1	0	0	0	0	0	0	0	0	0	0	0	0	0	0	0	0	0	0	0	0	0	1	0	0	0	0	0	0	0	0	0	0	0	0	0	0	0	0	0	0
Cre02.g075100.t2.1;Cre02.g075100.t1.2	Cre02.g075100.t2.1;Cre02.g075100.t1.2	4;4	4;4	4;4	Cre02.g075100.t2.1 None DBV=JGI5.5 OS=Chlamydomonas reinhardtii SV=1 TOU=Cre;Cre02.g075100.t1.2 None DBV=JGI5.5 OS=Chlamydomonas reinhardtii SV=2 TOU=Cre	2	4	4	4	0	1	2	0	0	0	4	2	4	2	2	0	0	0	0	0	0	0	0	0	0	0	0	0	0	0	0	0	0	0	0	1	2	0	0	0	4	2	4	2
Cre02.g075700.t1.2	Cre02.g075700.t1.2	12	12	12	Cre02.g075700.t1.2 Ribosomal protein L19, component of cytosolic 80S ribosome and 60S large subunit ALS=RPL19 DBV=JGI5.5 GN=RPL19 OS=Chlamydomonas reinhardtii SV=2 TOU=Cre	1	12	12	12	3	4	2	1	1	1	5	6	8	2	1	3	2	4	6	0	0	0	3	4	2	3	3	1	1	8	3	0	0	5	3	4	2	1	1	1	5	6	8	2
Cre02.g075900.t1.1	Cre02.g075900.t1.1	3	3	3	Cre02.g075900.t1.1 Serine/threonine protein kinase DBV=JGI5.5 OS=Chlamydomonas reinhardtii SV=1 TOU=Cre	1	3	3	3	0	0	0	0	0	0	0	0	0	0	0	0	0	1	2	0	0	0	0	0	0	0	0	0	0	0	0	0	0	0	0	0	0	0	0	0	0	0	0	0
Cre02.g076250.t1.1	Cre02.g076250.t1.1	23	23	23	Cre02.g076250.t1.1 Chloroplast elongation factor G ALS=EFG1 DBV=JGI5.5 GN=EFG1 OS=Chlamydomonas reinhardtii SV=1 TOU=Cre	1	23	23	23	5	2	2	2	2	3	6	9	7	2	3	13	9	11	12	3	3	2	10	9	9	5	5	3	5	9	9	1	2	5	5	2	2	2	2	3	6	9	7	2
Cre02.g076350.t1.2	Cre02.g076350.t1.2	3	3	3	Cre02.g076350.t1.2 Vacuolar ATP synthase subunit B ALS=ATPvB DBV=JGI5.5 GN=ATPvB OS=Chlamydomonas reinhardtii SV=2 TOU=Cre	1	3	3	3	1	0	0	0	0	0	2	0	1	0	1	0	0	0	0	1	0	0	1	1	0	1	0	0	0	1	1	0	0	0	1	0	0	0	0	0	2	0	1	0
Cre02.g076900.t1.1	Cre02.g076900.t1.1	17	17	17	Cre02.g076900.t1.1 cGMP-dependent protein kinase ALS=CGK2 DBV=JGI5.5 GN=CGK2 OS=Chlamydomonas reinhardtii SV=1 TOU=Cre	1	17	17	17	4	3	3	1	4	3	7	3	7	3	2	9	4	8	4	1	1	2	7	5	4	2	3	1	2	6	5	2	2	6	4	3	3	1	4	3	7	3	7	3
Cre02.g077100.t1.2	Cre02.g077100.t1.2	3	3	3	Cre02.g077100.t1.2 Glutathione synthetase ALS=GSH1 DBV=JGI5.5 GN=GSH1 OS=Chlamydomonas reinhardtii SV=2 TOU=Cre	1	3	3	3	0	0	1	0	0	0	0	0	0	0	1	0	0	0	0	0	0	0	0	0	0	0	0	0	0	0	0	0	1	0	0	0	1	0	0	0	0	0	0	0
Cre02.g077300.t1.2	Cre02.g077300.t1.2	20	20	20	Cre02.g077300.t1.2 Nucleolar protein, Component of C/D snoRNPs ALS=NOP1 DBV=JGI5.5 GN=NOP1 OS=Chlamydomonas reinhardtii SV=2 TOU=Cre	1	20	20	20	11	11	7	6	9	10	11	13	16	11	9	14	10	13	12	7	9	11	11	15	16	9	9	9	8	13	16	11	8	13	11	11	7	6	9	10	11	13	16	11
Cre02.g077350.t1.2	Cre02.g077350.t1.2	4	4	4	Cre02.g077350.t1.2 Histidinol dehydrogenase ALS=HDH1 DBV=JGI5.5 GN=HDH1 OS=Chlamydomonas reinhardtii SV=2 TOU=Cre	1	4	4	4	0	0	3	1	0	3	0	0	0	3	3	0	0	0	0	0	0	0	0	0	0	1	0	2	0	0	0	1	1	0	0	0	3	1	0	3	0	0	0	3
Cre02.g077700.t1.1	Cre02.g077700.t1.1	6	6	6	Cre02.g077700.t1.1 None DBV=JGI5.5 OS=Chlamydomonas reinhardtii SV=1 TOU=Cre	1	6	6	6	0	0	1	0	0	0	3	4	4	0	0	0	0	0	0	0	0	0	0	0	0	0	0	0	0	0	0	0	0	0	0	0	1	0	0	0	3	4	4	0
Cre02.g077976.t1.1	Cre02.g077976.t1.1	1	1	1	Cre02.g077976.t1.1 None DBV=JGI5.5 OS=Chlamydomonas reinhardtii SV=1 TOU=Cre	1	1	1	1	0	0	0	0	0	0	0	0	0	0	0	0	0	0	0	0	0	0	0	0	1	0	0	0	0	0	0	0	0	0	0	0	0	0	0	0	0	0	0	0
Cre02.g078100.t1.1	Cre02.g078100.t1.1	38	38	38	Cre02.g078100.t1.1 Eukaryotic initiation factor, eIF-5B DBV=JGI5.5 OS=Chlamydomonas reinhardtii SV=1 TOU=Cre	1	38	38	38	2	1	5	0	1	0	18	22	23	4	3	1	0	0	0	0	0	0	0	0	0	0	0	0	0	0	0	0	0	0	2	1	5	0	1	0	18	22	23	4
Cre02.g079700.t1.2	Cre02.g079700.t1.2	7	7	7	Cre02.g079700.t1.2 Aspartate carbamoyltransferase ALS=PYR2 DBV=JGI5.5 GN=PYR2 OS=Chlamydomonas reinhardtii SV=2 TOU=Cre	1	7	7	7	1	1	0	0	1	2	1	2	2	0	2	2	1	2	3	1	1	1	1	4	2	0	1	0	1	2	1	2	1	1	1	1	0	0	1	2	1	2	2	0
Cre02.g079800.t1.2	Cre02.g079800.t1.2	3	3	3	Cre02.g079800.t1.2 Mitochondrial F1F0 ATP synthase associated 13.3 kDa protein ALS=ASA6 DBV=JGI5.5 GN=ASA6 OS=Chlamydomonas reinhardtii SV=2 TOU=Cre	1	3	3	3	1	1	0	1	1	1	2	1	1	0	1	2	0	2	1	0	0	0	1	1	2	1	2	2	1	2	2	1	1	1	1	1	0	1	1	1	2	1	1	0
Cre02.g080200.t1.2	Cre02.g080200.t1.2	22	22	22	Cre02.g080200.t1.2 Transketolase ALS=TRK1 DBV=JGI5.5 GN=TRK1 OS=Chlamydomonas reinhardtii SV=2 TOU=Cre	1	22	22	22	6	6	6	5	5	7	6	6	7	6	7	9	6	10	8	4	8	4	9	9	8	7	6	8	5	7	7	7	7	7	6	6	6	5	5	7	6	6	7	6
Cre02.g080300.t1.2	Cre02.g080300.t1.2	1	1	1	Cre02.g080300.t1.2 None DBV=JGI5.5 OS=Chlamydomonas reinhardtii SV=2 TOU=Cre	1	1	1	1	0	0	0	0	0	0	0	0	0	0	1	0	0	0	0	0	0	0	0	0	0	0	0	0	0	0	0	0	0	0	0	0	0	0	0	0	0	0	0	0
Cre02.g080600.t1.2	Cre02.g080600.t1.2	18	1	1	Cre02.g080600.t1.2 None DBV=JGI5.5 OS=Chlamydomonas reinhardtii SV=2 TOU=Cre	1	18	1	1	4	2	4	2	3	4	3	6	4	4	2	3	4	6	6	4	5	2	1	6	3	3	3	2	2	4	5	2	2	5	0	0	0	0	0	0	0	0	0	0
Cre02.g080650.t1.2	Cre02.g080650.t1.2	3	1	1	Cre02.g080650.t1.2 Endoplasmic reticulum associated heat shock protein 90B ALS=HSP90B DBV=JGI5.5 GN=HSP90B OS=Chlamydomonas reinhardtii SV=2 TOU=Cre	1	3	1	1	1	2	1	0	1	1	1	2	2	0	2	2	1	3	1	0	1	2	1	2	2	1	1	2	1	2	2	1	1	2	0	0	0	0	0	0	0	0	0	0
Cre02.g080700.t1.2	Cre02.g080700.t1.2	19	16	2	Cre02.g080700.t1.2 Endoplasmic reticulum associated Hsp70 protein ALS=BIP1 DBV=JGI5.5 GN=BIP1 OS=Chlamydomonas reinhardtii SV=2 TOU=Cre	1	19	16	2	4	2	4	2	3	4	3	6	5	4	2	3	4	7	6	4	5	2	1	6	4	3	2	2	2	4	5	2	2	5	3	1	3	1	2	3	2	5	3	3
Cre02.g081050.t1.2	Cre02.g081050.t1.2	6	6	6	Cre02.g081050.t1.2 Flagellar Associated Protein ALS=FAP24 DBV=JGI5.5 GN=FAP24 OS=Chlamydomonas reinhardtii SV=2 TOU=Cre	1	6	6	6	0	0	0	0	0	1	0	0	0	0	0	1	1	0	1	0	0	0	1	1	0	0	1	0	0	1	0	0	0	0	0	0	0	0	0	1	0	0	0	0
Cre02.g081250.t1.2	Cre02.g081250.t1.2	67	67	67	Cre02.g081250.t1.2 None DBV=JGI5.5 OS=Chlamydomonas reinhardtii SV=2 TOU=Cre	1	67	67	67	30	27	40	38	32	35	32	28	30	39	40	22	17	21	22	13	15	19	35	31	32	38	37	46	39	40	35	39	44	39	30	27	40	38	32	35	32	28	30	39
Cre02.g082250.t1.1;Cre02.g082200.t1.1;Cre02.g082150.t1.1	Cre02.g082250.t1.1;Cre02.g082200.t1.1	27;19;1	27;19;1	27;19;1	Cre02.g082250.t1.1 None DBV=JGI5.5 OS=Chlamydomonas reinhardtii SV=1 TOU=Cre;Cre02.g082200.t1.1 Homoserine kinase DBV=JGI5.5 OS=Chlamydomonas reinhardtii SV=1 TOU=Cre	3	27	27	27	17	23	16	18	19	21	14	13	15	19	20	17	20	23	21	22	21	24	16	19	16	15	20	20	20	22	22	19	22	21	17	23	16	18	19	21	14	13	15	19
Cre02.g082500.t1.1	Cre02.g082500.t1.1	1	1	1	Cre02.g082500.t1.1 Photosystem I reaction center subunit N, chloroplastic ALS=PSAN DBV=JGI5.5 GN=PSAN OS=Chlamydomonas reinhardtii SV=1 TOU=Cre	1	1	1	1	1	1	1	1	1	1	1	1	1	0	1	1	1	1	1	0	1	1	1	1	1	1	1	0	0	1	1	1	1	1	1	1	1	1	1	1	1	1	1	0
Cre02.g082550.t1.2	Cre02.g082550.t1.2	3	3	3	Cre02.g082550.t1.2 Zeaxanthin epoxidase ALS=ZEP1 DBV=JGI5.5 GN=ZEP1 OS=Chlamydomonas reinhardtii SV=2 TOU=Cre	1	3	3	3	0	0	0	0	0	0	0	0	0	1	0	0	0	2	0	0	0	0	0	0	0	0	1	1	0	0	0	0	0	1	0	0	0	0	0	0	0	0	0	1
Cre02.g083550.t1.1	Cre02.g083550.t1.1	4	4	4	Cre02.g083550.t1.1 None DBV=JGI5.5 OS=Chlamydomonas reinhardtii SV=1 TOU=Cre	1	4	4	4	1	1	1	2	1	1	2	0	0	3	1	2	0	0	0	0	0	0	1	1	1	1	0	1	0	0	0	0	0	0	1	1	1	2	1	1	2	0	0	3
Cre02.g083800.t2.1;Cre02.g083800.t1.2	Cre02.g083800.t2.1;Cre02.g083800.t1.2	18;18	18;18	18;18	Cre02.g083800.t2.1 dTDP-glucose 4,6-dehydratase DBV=JGI5.5 OS=Chlamydomonas reinhardtii SV=1 TOU=Cre;Cre02.g083800.t1.2 dTDP-glucose 4,6-dehydratase DBV=JGI5.5 OS=Chlamydomonas reinhardtii SV=2 TOU=Cre	2	18	18	18	6	7	4	4	5	1	4	8	9	4	6	10	10	9	11	3	2	5	8	6	9	3	3	4	9	6	7	1	5	3	6	7	4	4	5	1	4	8	9	4
Cre02.g084000.t1.2	Cre02.g084000.t1.2	5	5	5	Cre02.g084000.t1.2 None DBV=JGI5.5 OS=Chlamydomonas reinhardtii SV=2 TOU=Cre	1	5	5	5	1	2	2	2	1	1	2	3	4	0	2	3	1	3	5	1	1	2	1	3	3	2	1	1	1	2	2	1	0	2	1	2	2	2	1	1	2	3	4	0
Cre02.g084350.t1.2	Cre02.g084350.t1.2	1	1	1	Cre02.g084350.t1.2 Predicted protein ALS=CGLD1 DBV=JGI5.5 GN=CGLD1 OS=Chlamydomonas reinhardtii SV=2 TOU=Cre	1	1	1	1	1	0	1	1	1	1	1	1	1	0	1	1	0	0	0	1	0	0	0	1	1	0	1	1	0	1	1	1	1	1	1	0	1	1	1	1	1	1	1	0
Cre02.g085450.t1.2	Cre02.g085450.t1.2	5	5	5	Cre02.g085450.t1.2 Coproporphyrinogen III oxidase ALS=CPX1 DBV=JGI5.5 GN=CPX1 OS=Chlamydomonas reinhardtii SV=2 TOU=Cre	1	5	5	5	0	0	2	0	1	1	0	0	0	2	1	0	0	0	0	0	1	0	0	1	1	0	1	4	0	0	0	0	0	1	0	0	2	0	1	1	0	0	0	2
Cre02.g085900.t1.2	Cre02.g085900.t1.2	7	7	7	Cre02.g085900.t1.2 None DBV=JGI5.5 OS=Chlamydomonas reinhardtii SV=2 TOU=Cre	1	7	7	7	0	0	3	2	2	3	0	1	0	5	3	1	0	0	0	1	1	1	1	1	0	4	2	4	0	0	0	4	2	5	0	0	3	2	2	3	0	1	0	5
Cre02.g086600.t1.2	Cre02.g086600.t1.2	6	6	6	Cre02.g086600.t1.2 None DBV=JGI5.5 OS=Chlamydomonas reinhardtii SV=2 TOU=Cre	1	6	6	6	1	0	1	1	3	1	1	0	1	1	2	0	1	1	0	0	0	0	1	1	1	1	0	5	0	0	1	1	0	1	1	0	1	1	3	1	1	0	1	1
Cre02.g087700.t1.2	Cre02.g087700.t1.2	16	16	16	Cre02.g087700.t1.2 Ascorbate peroxidase ALS=APX1 DBV=JGI5.5 GN=APX1 OS=Chlamydomonas reinhardtii SV=2 TOU=Cre	1	16	16	16	2	0	12	7	10	6	2	2	1	6	7	2	0	0	0	0	0	0	1	0	1	8	6	11	0	0	1	5	6	4	2	0	12	7	10	6	2	2	1	6
Cre02.g088000.t1.2	Cre02.g088000.t1.2	18	18	18	Cre02.g088000.t1.2 Prohibitin ALS=PHB1 DBV=JGI5.5 GN=PHB1 OS=Chlamydomonas reinhardtii SV=2 TOU=Cre	1	18	18	18	7	8	9	6	4	8	6	6	10	6	10	8	8	9	11	6	4	11	9	8	10	8	9	7	8	10	11	7	11	6	7	8	9	6	4	8	6	6	10	6
Cre02.g088500.t1.1	Cre02.g088500.t1.1	2	2	2	Cre02.g088500.t1.1 Conserved expressed protein DBV=JGI5.5 OS=Chlamydomonas reinhardtii SV=1 TOU=Cre	1	2	2	2	0	0	0	0	0	0	0	0	1	0	0	0	0	0	0	0	0	0	0	0	0	0	0	0	0	1	0	0	0	0	0	0	0	0	0	0	0	0	1	0
Cre02.g088850.t1.2	Cre02.g088850.t1.2	8	8	8	Cre02.g088850.t1.2 None DBV=JGI5.5 OS=Chlamydomonas reinhardtii SV=2 TOU=Cre	1	8	8	8	5	6	3	3	4	4	7	6	6	3	5	6	0	0	0	0	0	0	4	4	6	7	5	5	5	6	5	2	2	4	5	6	3	3	4	4	7	6	6	3
Cre02.g088900.t1.2	Cre02.g088900.t1.2	14	14	14	Cre02.g088900.t1.2 Plastid ribosomal protein L1 ALS=PRPL1 DBV=JGI5.5 GN=PRPL1 OS=Chlamydomonas reinhardtii SV=2 TOU=Cre	1	14	14	14	3	5	6	4	4	4	8	6	6	5	6	8	9	8	7	4	6	6	8	11	7	5	6	6	5	7	9	6	6	6	3	5	6	4	4	4	8	6	6	5
Cre02.g089100.t1.2	Cre02.g089100.t1.2	10	10	10	Cre02.g089100.t1.2 Delta subunit of COP-I complex ALS=COPD1 DBV=JGI5.5 GN=COPD1 OS=Chlamydomonas reinhardtii SV=2 TOU=Cre	1	10	10	10	3	3	3	1	4	1	3	2	4	1	2	3	4	3	5	0	1	2	2	3	4	1	3	1	2	5	3	2	2	3	3	3	3	1	4	1	3	2	4	1
Cre02.g090850.t1.1	Cre02.g090850.t1.1	59	59	58	Cre02.g090850.t1.1 ClpB chaperone, Hsp100 family ALS=CLPB3 DBV=JGI5.5 GN=CLPB3 OS=Chlamydomonas reinhardtii SV=1 TOU=Cre	1	59	59	58	2	3	15	10	11	13	4	4	5	20	18	1	0	0	0	4	4	7	11	9	11	33	37	37	2	3	6	18	26	21	2	3	15	10	11	13	4	4	5	20
Cre02.g091050.t1.2	Cre02.g091050.t1.2	3	3	3	Cre02.g091050.t1.2 Delta-aminolevulinic acid dehydratase ALS=ALAD1 DBV=JGI5.5 GN=ALAD1 OS=Chlamydomonas reinhardtii SV=2 TOU=Cre	1	3	3	3	0	0	0	0	2	1	0	0	0	1	3	0	0	0	0	0	0	0	0	0	1	0	0	1	0	0	0	0	0	0	0	0	0	0	2	1	0	0	0	1
Cre02.g091100.t1.2	Cre02.g091100.t1.2	6	6	6	Cre02.g091100.t1.2 Ribosomal protein L15, component of cytosolic 80S ribosome and 60S large subunit ALS=RPL15 DBV=JGI5.5 GN=RPL15 OS=Chlamydomonas reinhardtii SV=2 TOU=Cre	1	6	6	6	2	1	1	0	1	0	2	1	1	1	0	2	0	1	3	0	0	1	1	0	1	0	0	1	1	1	2	0	1	1	2	1	1	0	1	0	2	1	1	1
Cre02.g091550.t1.2	Cre02.g091550.t1.2	3	3	3	Cre02.g091550.t1.2 None DBV=JGI5.5 OS=Chlamydomonas reinhardtii SV=2 TOU=Cre	1	3	3	3	1	1	1	1	1	1	1	1	1	1	1	1	0	0	0	0	0	0	0	1	1	1	1	0	0	0	0	0	1	2	1	1	1	1	1	1	1	1	1	1
Cre02.g091750.t3.1;Cre02.g091750.t2.1;Cre02.g091750.t1.2	Cre02.g091750.t3.1;Cre02.g091750.t2.1;Cre02.g091750.t1.2	1;1;1	1;1;1	1;1;1	Cre02.g091750.t3.1 None DBV=JGI5.5 OS=Chlamydomonas reinhardtii SV=1 TOU=Cre;Cre02.g091750.t2.1 None DBV=JGI5.5 OS=Chlamydomonas reinhardtii SV=1 TOU=Cre;Cre02.g091750.t1.2 None DBV=JGI5.5 OS=Chlamydomonas reinhardtii SV=2 TOU=Cre	3	1	1	1	0	0	0	0	0	0	0	1	1	0	0	0	0	0	0	0	0	0	0	0	0	0	1	0	0	0	0	0	0	0	0	0	0	0	0	0	0	1	1	0
Cre02.g092050.t1.1	Cre02.g092050.t1.1	1	1	1	Cre02.g092050.t1.1 Mitochondrial substrate carrier protein DBV=JGI5.5 OS=Chlamydomonas reinhardtii SV=1 TOU=Cre	1	1	1	1	0	0	0	1	0	0	1	1	0	0	0	0	0	0	0	0	0	0	1	1	1	0	1	1	0	0	0	0	0	0	0	0	0	1	0	0	1	1	0	0
Cre02.g092250.t1.2	Cre02.g092250.t1.2	4	4	4	Cre02.g092250.t1.2 Peptidyl-prolyl cis-trans isomerase, FKBP-type DBV=JGI5.5 OS=Chlamydomonas reinhardtii SV=2 TOU=Cre	1	4	4	4	1	1	1	0	1	0	2	2	1	2	1	0	0	0	0	0	0	0	0	0	0	0	0	0	0	0	0	0	0	0	1	1	1	0	1	0	2	2	1	2
Cre02.g092350.t1.2	Cre02.g092350.t1.2	4	4	4	Cre02.g092350.t1.2 Cytochrome P450, CYP51 superfamily; sterol 14 desaturase DBV=JGI5.5 OS=Chlamydomonas reinhardtii SV=2 TOU=Cre	1	4	4	4	0	1	1	0	0	0	0	0	0	0	0	0	1	0	1	0	0	1	0	0	0	0	0	0	0	1	0	0	0	1	0	1	1	0	0	0	0	0	0	0
Cre02.g092700.t1.2	Cre02.g092700.t1.2	9	9	9	Cre02.g092700.t1.2 Flagellar Associated Protein ALS=FAP45 DBV=JGI5.5 GN=FAP45 OS=Chlamydomonas reinhardtii SV=2 TOU=Cre	1	9	9	9	0	1	1	0	1	1	2	7	4	1	0	0	0	1	0	0	1	1	0	0	0	0	0	0	0	1	0	0	0	0	0	1	1	0	1	1	2	7	4	1
Cre02.g092900.t1.2	Cre02.g092900.t1.2	4	4	4	Cre02.g092900.t1.2 GMP synthetase ALS=GUA1 DBV=JGI5.5 GN=GUA1 OS=Chlamydomonas reinhardtii SV=2 TOU=Cre	1	4	4	4	0	1	2	2	1	0	1	1	0	0	2	0	1	1	0	0	1	0	1	1	1	0	3	0	1	0	1	1	1	1	0	1	2	2	1	0	1	1	0	0
Cre02.g093350.t2.1;Cre02.g093350.t1.1	Cre02.g093350.t2.1;Cre02.g093350.t1.1	3;3	3;3	3;3	Cre02.g093350.t2.1 None DBV=JGI5.5 OS=Chlamydomonas reinhardtii SV=1 TOU=Cre;Cre02.g093350.t1.1 None DBV=JGI5.5 OS=Chlamydomonas reinhardtii SV=1 TOU=Cre	2	3	3	3	0	0	0	0	0	0	0	0	2	0	0	0	0	0	0	0	0	0	0	0	1	0	0	0	0	0	0	0	0	1	0	0	0	0	0	0	0	0	2	0
Cre02.g093650.t1.2	Cre02.g093650.t1.2	14	14	14	Cre02.g093650.t1.2 None DBV=JGI5.5 OS=Chlamydomonas reinhardtii SV=2 TOU=Cre	1	14	14	14	10	10	11	13	13	11	12	11	10	10	12	11	1	0	0	0	1	0	9	10	10	13	8	12	11	8	10	11	10	11	10	10	11	13	13	11	12	11	10	10
Cre02.g094250.t1.1	Cre02.g094250.t1.1	5	5	5	Cre02.g094250.t1.1 None DBV=JGI5.5 OS=Chlamydomonas reinhardtii SV=1 TOU=Cre	1	5	5	5	0	1	0	0	0	0	0	0	2	0	0	2	0	1	1	0	0	0	0	2	0	0	0	0	0	2	0	0	0	0	0	1	0	0	0	0	0	0	2	0
Cre02.g095077.t1.1	Cre02.g095077.t1.1	4	4	4	Cre02.g095077.t1.1 None DBV=JGI5.5 OS=Chlamydomonas reinhardtii SV=1 TOU=Cre	1	4	4	4	0	0	0	0	0	0	0	0	0	0	0	0	0	0	0	0	1	1	2	2	1	1	0	1	1	0	1	2	1	0	0	0	0	0	0	0	0	0	0	0
Cre02.g095092.t1.1	Cre02.g095092.t1.1	2	2	2	Cre02.g095092.t1.1 Phytoene synthase ALS=PSY1 DBV=JGI5.5 GN=PSY1 OS=Chlamydomonas reinhardtii SV=1 TOU=Cre	1	2	2	2	0	0	0	0	0	0	0	0	0	0	0	0	0	0	0	0	0	0	0	0	1	1	0	0	0	0	0	1	0	0	0	0	0	0	0	0	0	0	0	0
Cre02.g095121.t1.1	Cre02.g095121.t1.1	2	2	2	Cre02.g095121.t1.1 None DBV=JGI5.5 OS=Chlamydomonas reinhardtii SV=1 TOU=Cre	1	2	2	2	0	0	1	0	1	1	2	1	0	1	0	1	0	1	1	0	0	0	2	2	0	0	2	0	0	0	0	1	0	1	0	0	1	0	1	1	2	1	0	1
Cre02.g095133.t1.1	Cre02.g095133.t1.1	3	3	3	Cre02.g095133.t1.1 None DBV=JGI5.5 OS=Chlamydomonas reinhardtii SV=1 TOU=Cre	1	3	3	3	0	0	0	0	0	0	0	0	0	0	0	0	0	0	0	0	0	0	0	0	0	2	0	0	0	0	0	2	0	0	0	0	0	0	0	0	0	0	0	0
Cre02.g095137.t2.1;Cre02.g095137.t1.1	Cre02.g095137.t2.1;Cre02.g095137.t1.1	39;39	39;39	39;39	Cre02.g095137.t2.1 Pyruvate-ferredoxin oxidoreductase DBV=JGI5.5 OS=Chlamydomonas reinhardtii SV=1 TOU=Cre;Cre02.g095137.t1.1 Pyruvate-ferredoxin oxidoreductase DBV=JGI5.5 OS=Chlamydomonas reinhardtii SV=1 TOU=Cre	2	39	39	39	15	11	24	16	19	14	13	8	16	21	17	7	0	0	0	0	1	1	5	9	2	10	9	10	4	3	7	4	9	6	15	11	24	16	19	14	13	8	16	21
Cre02.g095200.t1.2	Cre02.g095200.t1.2	4	4	4	Cre02.g095200.t1.2 None DBV=JGI5.5 OS=Chlamydomonas reinhardtii SV=2 TOU=Cre	1	4	4	4	0	0	1	1	2	0	0	0	1	1	0	1	0	0	0	0	0	0	1	0	0	2	0	0	1	0	0	0	0	1	0	0	1	1	2	0	0	0	1	1
Cre02.g096850.t1.2	Cre02.g096850.t1.2	1	1	1	Cre02.g096850.t1.2 None DBV=JGI5.5 OS=Chlamydomonas reinhardtii SV=2 TOU=Cre	1	1	1	1	0	0	0	0	0	0	0	0	0	0	0	1	0	0	0	0	0	0	0	0	0	0	0	0	0	0	0	0	0	0	0	0	0	0	0	0	0	0	0	0
Cre02.g097400.t1.2	Cre02.g097400.t1.2	1	1	1	Cre02.g097400.t1.2 Eukaryotic initiation factor, eIF-5A DBV=JGI5.5 OS=Chlamydomonas reinhardtii SV=2 TOU=Cre	1	1	1	1	0	0	0	0	0	0	1	0	1	0	0	0	0	0	0	0	0	0	0	0	0	0	0	0	0	0	0	0	0	0	0	0	0	0	0	0	1	0	1	0
Cre02.g097900.t1.2	Cre02.g097900.t1.2	13	13	13	Cre02.g097900.t1.2 Aspartate aminotransferase ALS=AST3 DBV=JGI5.5 GN=AST3 OS=Chlamydomonas reinhardtii SV=2 TOU=Cre	1	13	13	13	1	2	2	2	0	1	0	2	1	0	3	1	1	1	3	2	2	1	1	1	3	4	2	2	1	3	1	1	1	2	1	2	2	2	0	1	0	2	1	0
Cre02.g098250.t1.2	Cre02.g098250.t1.2	2	2	2	Cre02.g098250.t1.2 None DBV=JGI5.5 OS=Chlamydomonas reinhardtii SV=2 TOU=Cre	1	2	2	2	0	0	1	0	0	1	0	0	0	0	1	0	0	0	0	0	1	1	0	0	0	1	1	1	0	0	0	0	1	1	0	0	1	0	0	1	0	0	0	0
Cre02.g098450.t1.2	Cre02.g098450.t1.2	2	2	2	Cre02.g098450.t1.2 Putative eukaryotic translation initiation factor 2 subunit 3, eIF2 gamma subunit ALS=EIF2G DBV=JGI5.5 GN=EIF2G OS=Chlamydomonas reinhardtii SV=2 TOU=Cre	1	2	2	2	0	0	0	0	0	0	0	1	1	0	0	1	0	1	0	0	0	1	0	0	0	0	0	0	0	1	1	0	0	1	0	0	0	0	0	0	0	1	1	0
Cre02.g098850.t1.1	Cre02.g098850.t1.1	5	5	5	Cre02.g098850.t1.1 NADPH dependent thioredoxin reductase ALS=NTR2 DBV=JGI5.5 GN=NTR2 OS=Chlamydomonas reinhardtii SV=1 TOU=Cre	1	5	5	5	1	0	0	1	1	1	0	0	0	2	1	1	0	0	0	0	0	0	0	0	0	0	1	2	0	0	0	0	0	0	1	0	0	1	1	1	0	0	0	2
Cre02.g099850.t1.1	Cre02.g099850.t1.1	10	10	10	Cre02.g099850.t1.1 Pyruvate dehydrogenase, E1 component, alpha subunit ALS=PDC2 DBV=JGI5.5 GN=PDC2 OS=Chlamydomonas reinhardtii SV=1 TOU=Cre	1	10	10	10	2	5	5	2	1	2	1	2	1	4	5	2	0	0	0	0	0	1	1	2	2	3	4	5	0	0	0	0	1	0	2	5	5	2	1	2	1	2	1	4
Cre02.g100200.t1.2	Cre02.g100200.t1.2	1	1	1	Cre02.g100200.t1.2 NADH:ubiquinone oxidoreductase 22 kDa subunit ALS=NUOP3 DBV=JGI5.5 GN=NUOP3 OS=Chlamydomonas reinhardtii SV=2 TOU=Cre	1	1	1	1	0	1	0	0	0	0	0	0	0	0	0	1	0	0	0	0	0	0	0	0	0	0	0	0	0	0	0	0	0	0	0	1	0	0	0	0	0	0	0	0
Cre02.g101350.t1.2	Cre02.g101350.t1.2	2	2	2	Cre02.g101350.t1.2 Ribosomal protein L10a, component of cytosolic 80S ribosome and 60S large subunit ALS=RPL10a DBV=JGI5.5 GN=RPL10a OS=Chlamydomonas reinhardtii SV=2 TOU=Cre	1	2	2	2	0	0	1	0	0	0	0	1	0	0	0	0	0	1	1	0	0	1	0	0	1	1	0	0	0	0	1	0	0	1	0	0	1	0	0	0	0	1	0	0
Cre02.g101400.t1.2	Cre02.g101400.t1.2	38	38	38	Cre02.g101400.t1.2 Clathrin Heavy Chain ALS=CHC1 DBV=JGI5.5 GN=CHC1 OS=Chlamydomonas reinhardtii SV=2 TOU=Cre	1	38	38	38	8	7	4	3	5	4	10	13	10	2	3	9	9	17	12	2	4	6	9	7	6	4	8	4	5	17	15	2	1	6	8	7	4	3	5	4	10	13	10	2
Cre02.g102250.t1.2	Cre02.g102250.t1.2	30	30	30	Cre02.g102250.t1.2 Ribosomal protein S3, component of cytosolic 80S ribosome and 40S small subunit ALS=RPS3 DBV=JGI5.5 GN=RPS3 OS=Chlamydomonas reinhardtii SV=2 TOU=Cre	1	30	30	30	18	24	17	16	18	14	16	24	19	15	17	18	19	18	22	15	16	17	15	23	20	16	15	13	17	19	23	16	14	17	18	24	17	16	18	14	16	24	19	15
Cre02.g103600.t1.1	Cre02.g103600.t1.1	1	1	1	Cre02.g103600.t1.1 None DBV=JGI5.5 OS=Chlamydomonas reinhardtii SV=1 TOU=Cre	1	1	1	1	0	0	0	0	0	0	0	0	0	0	0	0	0	0	0	0	0	0	0	1	0	0	0	0	0	0	0	0	0	0	0	0	0	0	0	0	0	0	0	0
Cre02.g104350.t2.1;Cre02.g104350.t1.2	Cre02.g104350.t2.1;Cre02.g104350.t1.2	3;3	3;3	3;3	Cre02.g104350.t2.1 Protein disulfide isomerase ALS=PDI5 DBV=JGI5.5 GN=PDI5 OS=Chlamydomonas reinhardtii SV=1 TOU=Cre;Cre02.g104350.t1.2 Protein disulfide isomerase ALS=PDI5 DBV=JGI5.5 GN=PDI5 OS=Chlamydomonas reinhardtii SV=2 TOU=Cre	2	3	3	3	1	1	1	1	0	0	1	1	1	0	0	1	0	1	1	0	0	2	1	0	0	0	0	0	0	0	0	0	0	1	1	1	1	1	0	0	1	1	1	0
Cre02.g104900.t1.2	Cre02.g104900.t1.2	6	6	6	Cre02.g104900.t1.2 Flagellar Associated Protein ALS=FAP204 DBV=JGI5.5 GN=FAP204 OS=Chlamydomonas reinhardtii SV=2 TOU=Cre	1	6	6	6	1	0	0	1	0	0	1	3	1	0	0	3	0	1	1	0	0	0	0	0	0	0	1	0	0	1	0	0	0	0	1	0	0	1	0	0	1	3	1	0
Cre02.g105650.t1.2	Cre02.g105650.t1.2	2	2	2	Cre02.g105650.t1.2 None DBV=JGI5.5 OS=Chlamydomonas reinhardtii SV=2 TOU=Cre	1	2	2	2	0	0	1	0	1	0	0	0	0	0	0	0	0	0	0	0	0	0	0	0	0	2	0	1	0	0	1	1	1	1	0	0	1	0	1	0	0	0	0	0
Cre02.g106200.t1.2	Cre02.g106200.t1.2	1	1	1	Cre02.g106200.t1.2 None DBV=JGI5.5 OS=Chlamydomonas reinhardtii SV=2 TOU=Cre	1	1	1	1	0	0	0	0	1	0	0	1	0	1	1	1	0	0	1	1	1	0	0	0	0	0	1	0	1	0	0	0	1	0	0	0	0	0	1	0	0	1	0	1
Cre02.g106600.t1.2	Cre02.g106600.t1.2	11	11	11	Cre02.g106600.t1.2 Ribosomal protein S19, component of cytosolic 80S ribosome and 40S small subunit ALS=RPS19 DBV=JGI5.5 GN=RPS19 OS=Chlamydomonas reinhardtii SV=2 TOU=Cre	1	11	11	11	2	3	3	1	3	3	2	2	5	1	5	5	3	8	5	1	2	4	2	4	4	5	3	3	2	2	7	3	2	4	2	3	3	1	3	3	2	2	5	1
Cre02.g106700.t1.1	Cre02.g106700.t1.1	5	5	5	Cre02.g106700.t1.1 None DBV=JGI5.5 OS=Chlamydomonas reinhardtii SV=1 TOU=Cre	1	5	5	5	1	3	1	1	1	2	2	0	0	2	1	2	0	0	0	0	0	0	0	0	0	0	0	0	0	0	0	0	0	0	1	3	1	1	1	2	2	0	0	2
Cre02.g106850.t1.2	Cre02.g106850.t1.2	2	2	2	Cre02.g106850.t1.2 None DBV=JGI5.5 OS=Chlamydomonas reinhardtii SV=2 TOU=Cre	1	2	2	2	0	0	0	0	0	0	2	1	1	0	0	0	0	0	1	0	0	0	0	0	0	0	0	0	0	0	0	0	0	0	0	0	0	0	0	0	2	1	1	0
Cre02.g107150.t1.1	Cre02.g107150.t1.1	4	4	4	Cre02.g107150.t1.1 None DBV=JGI5.5 OS=Chlamydomonas reinhardtii SV=1 TOU=Cre	1	4	4	4	0	2	2	1	0	0	1	1	1	0	0	0	0	0	0	0	0	0	0	0	0	0	0	0	2	0	1	0	0	2	0	2	2	1	0	0	1	1	1	0
Cre02.g108850.t1.2	Cre02.g108850.t1.2	2	2	2	Cre02.g108850.t1.2 Plastid ribosomal protein L17 ALS=PRPL17 DBV=JGI5.5 GN=PRPL17 OS=Chlamydomonas reinhardtii SV=2 TOU=Cre	1	2	2	2	0	0	0	0	0	1	0	1	1	1	0	1	0	2	0	0	0	1	0	1	1	0	1	0	0	1	1	1	0	0	0	0	0	0	0	1	0	1	1	1
Cre02.g111450.t1.2	Cre02.g111450.t1.2	7	7	7	Cre02.g111450.t1.2 Rhodanese-like protein ALS=TEF4 DBV=JGI5.5 GN=TEF4 OS=Chlamydomonas reinhardtii SV=2 TOU=Cre	1	7	7	7	0	2	6	3	4	4	2	1	2	4	4	1	0	0	0	0	0	0	1	1	3	7	3	2	3	3	1	1	1	3	0	2	6	3	4	4	2	1	2	4
Cre02.g113100.t1.2	Cre02.g113100.t1.2	5	5	5	Cre02.g113100.t1.2 None DBV=JGI5.5 OS=Chlamydomonas reinhardtii SV=2 TOU=Cre	1	5	5	5	1	3	3	2	2	2	2	1	0	1	1	2	2	3	2	1	1	1	1	1	3	2	2	2	2	3	1	1	1	4	1	3	3	2	2	2	2	1	0	1
Cre02.g113600.t1.2	Cre02.g113600.t1.2	1	1	1	Cre02.g113600.t1.2 None DBV=JGI5.5 OS=Chlamydomonas reinhardtii SV=2 TOU=Cre	1	1	1	1	1	0	0	0	0	0	0	1	1	0	0	0	0	1	0	0	0	0	1	0	0	0	0	0	1	0	0	0	0	0	1	0	0	0	0	0	0	1	1	0
Cre02.g113900.t1.1	Cre02.g113900.t1.1	2	2	2	Cre02.g113900.t1.1 None DBV=JGI5.5 OS=Chlamydomonas reinhardtii SV=1 TOU=Cre	1	2	2	2	0	0	0	0	0	0	0	0	0	0	0	0	0	0	0	0	0	0	0	0	0	0	1	1	0	0	0	0	0	0	0	0	0	0	0	0	0	0	0	0
Cre02.g114250.t1.2	Cre02.g114250.t1.2	2	2	2	Cre02.g114250.t1.2 Naphthoate synthase ALS=MEN2 DBV=JGI5.5 GN=MEN2 OS=Chlamydomonas reinhardtii SV=2 TOU=Cre	1	2	2	2	0	0	0	1	0	0	0	0	1	0	0	1	1	1	0	0	0	0	1	0	0	0	0	0	0	1	0	0	0	0	0	0	0	1	0	0	0	0	1	0
Cre02.g114600.t1.2	Cre02.g114600.t1.2	11	11	11	Cre02.g114600.t1.2 2-cys peroxiredoxin ALS=PRX2 DBV=JGI5.5 GN=PRX2 OS=Chlamydomonas reinhardtii SV=2 TOU=Cre	1	11	11	11	1	2	8	3	5	2	5	4	5	8	6	3	1	2	5	1	2	3	1	3	2	6	5	1	2	3	3	3	1	1	1	2	8	3	5	2	5	4	5	8
Cre02.g115000.t1.1	Cre02.g115000.t1.1	13	13	13	Cre02.g115000.t1.1 None DBV=JGI5.5 OS=Chlamydomonas reinhardtii SV=1 TOU=Cre	1	13	13	13	5	3	6	2	4	5	3	3	3	3	5	2	0	0	0	0	0	0	2	3	3	6	6	8	5	2	3	5	4	5	5	3	6	2	4	5	3	3	3	3
Cre02.g115200.t1.2	Cre02.g115200.t1.2	12	12	12	Cre02.g115200.t1.2 Ribosomal protein L27a, component of cytosolic 80S ribosome and 60S large subunit ALS=RPL27a DBV=JGI5.5 GN=RPL27a OS=Chlamydomonas reinhardtii SV=2 TOU=Cre	1	12	12	12	7	7	3	5	6	5	8	6	7	1	2	7	5	7	7	3	2	3	5	6	7	4	5	4	4	8	5	3	4	5	7	7	3	5	6	5	8	6	7	1
Cre02.g116750.t2.1;Cre02.g116750.t1.1	Cre02.g116750.t2.1;Cre02.g116750.t1.1	44;44	44;44	42;42	Cre02.g116750.t2.1 Mitochondrial F1F0 ATP synthase, alpha subunit ALS=ATP1A DBV=JGI5.5 GN=ATP1A OS=Chlamydomonas reinhardtii SV=1 TOU=Cre;Cre02.g116750.t1.1 Mitochondrial F1F0 ATP synthase, alpha subunit ALS=ATP1A DBV=JGI5.5 GN=ATP1A OS=Chlamydomonas reinh	2	44	44	42	28	25	29	26	30	27	30	29	26	25	29	27	32	28	34	27	30	32	30	32	31	30	29	29	29	32	30	28	30	31	28	25	29	26	30	27	30	29	26	25
Cre02.g117500.t1.2	Cre02.g117500.t1.2	7	7	7	Cre02.g117500.t1.2 Hexokinase ALS=HXK1 DBV=JGI5.5 GN=HXK1 OS=Chlamydomonas reinhardtii SV=2 TOU=Cre	1	7	7	7	0	0	3	0	0	0	2	3	5	3	3	0	0	0	0	0	0	0	0	0	0	0	0	0	0	0	0	0	0	0	0	0	3	0	0	0	2	3	5	3
Cre02.g118500.t1.1	Cre02.g118500.t1.1	11	11	11	Cre02.g118500.t1.1 Beta\ subunit of COP-I complex ALS=COPB2 DBV=JGI5.5 GN=COPB2 OS=Chlamydomonas reinhardtii SV=1 TOU=Cre	1	11	11	11	2	0	2	1	3	2	1	4	2	2	0	4	2	2	2	0	2	1	2	1	2	0	2	2	3	3	1	0	2	4	2	0	2	1	3	2	1	4	2	2
Cre02.g118600.t1.2	Cre02.g118600.t1.2	7	7	7	Cre02.g118600.t1.2 Plastid division protein ALS=FTSZ1 DBV=JGI5.5 GN=FTSZ1 OS=Chlamydomonas reinhardtii SV=2 TOU=Cre	1	7	7	7	0	0	1	0	3	1	0	0	0	1	5	0	0	0	0	0	0	0	0	0	0	0	0	2	0	0	0	0	0	0	0	0	1	0	3	1	0	0	0	1
Cre02.g118950.t1.2	Cre02.g118950.t1.2	10	10	10	Cre02.g118950.t1.2 Plastid ribosomal protein S17 ALS=PRPS17 DBV=JGI5.5 GN=PRPS17 OS=Chlamydomonas reinhardtii SV=2 TOU=Cre	1	10	10	10	1	2	0	2	3	2	6	5	4	1	2	7	4	8	5	2	2	1	3	5	2	2	4	2	4	2	5	1	2	3	1	2	0	2	3	2	6	5	4	1
Cre02.g120100.t1.2	Cre02.g120100.t1.2	7	7	1	Cre02.g120100.t1.2 Ribulose-1,5-bisphosphate carboxylase/oxygenase small subunit 1, chloroplast precursor ALS=RBCS1 DBV=JGI5.5 GN=RBCS1 OS=Chlamydomonas reinhardtii SV=2 TOU=Cre	1	7	7	1	4	5	6	6	5	5	5	4	4	4	6	6	4	5	5	4	5	5	4	4	6	6	5	6	4	5	5	7	6	5	4	5	6	6	5	5	5	4	4	4
Cre02.g120150.t1.2	Cre02.g120150.t1.2	7	1	1	Cre02.g120150.t1.2 Ribulose-1,5-bisphosphate carboxylase/oxygenase small subunit 2 ALS=RBCS2 DBV=JGI5.5 GN=RBCS2 OS=Chlamydomonas reinhardtii SV=2 TOU=Cre	1	7	1	1	4	5	5	5	4	6	4	4	4	4	6	5	4	5	5	4	4	5	4	4	6	6	4	6	4	5	6	6	6	6	0	1	0	0	0	1	0	0	0	0
Cre02.g120250.t2.1;Cre02.g120250.t1.1;Cre02.g120200.t1.2	Cre02.g120250.t2.1;Cre02.g120250.t1.1	19;19;1	19;19;1	19;19;1	Cre02.g120250.t2.1 Calcium/calmodulin-dependent protein kinase DBV=JGI5.5 OS=Chlamydomonas reinhardtii SV=1 TOU=Cre;Cre02.g120250.t1.1 Calcium/calmodulin-dependent protein kinase DBV=JGI5.5 OS=Chlamydomonas reinhardtii SV=1 TOU=Cre	3	19	19	19	4	4	6	2	2	1	4	2	5	4	5	4	0	0	0	0	0	0	7	7	1	5	6	6	10	9	10	9	8	6	4	4	6	2	2	1	4	2	5	4
Cre02.g141100.t1.2	Cre02.g141100.t1.2	5	5	5	Cre02.g141100.t1.2 None DBV=JGI5.5 OS=Chlamydomonas reinhardtii SV=2 TOU=Cre	1	5	5	5	0	0	0	0	0	1	0	1	0	0	0	0	1	0	1	0	0	0	0	0	0	0	0	3	0	0	2	0	1	0	0	0	0	0	0	1	0	1	0	0
Cre02.g141250.t1.2	Cre02.g141250.t1.2	2	2	2	Cre02.g141250.t1.2 None DBV=JGI5.5 OS=Chlamydomonas reinhardtii SV=2 TOU=Cre	1	2	2	2	0	0	0	0	0	0	0	0	0	0	0	0	2	0	0	0	0	0	0	0	0	0	0	0	0	0	0	0	0	0	0	0	0	0	0	0	0	0	0	0
Cre02.g141400.t1.2	Cre02.g141400.t1.2	23	23	23	Cre02.g141400.t1.2 Phosphoenolpyruvate carboxykinase ALS=PCK1 DBV=JGI5.5 GN=PCK1 OS=Chlamydomonas reinhardtii SV=2 TOU=Cre	1	23	23	23	6	5	12	6	9	7	7	6	8	8	8	8	6	5	9	7	8	8	5	7	12	7	8	16	6	7	4	8	7	10	6	5	12	6	9	7	7	6	8	8
Cre02.g141550.t1.2	Cre02.g141550.t1.2	8	8	8	Cre02.g141550.t1.2 None DBV=JGI5.5 OS=Chlamydomonas reinhardtii SV=2 TOU=Cre	1	8	8	8	0	1	1	0	0	0	0	1	1	0	1	2	1	2	2	1	1	2	0	3	0	2	1	2	2	3	2	3	0	0	0	1	1	0	0	0	0	1	1	0
Cre02.g141606.t1.1	Cre02.g141606.t1.1	2	2	2	Cre02.g141606.t1.1 Flagellar inner arm dynein heavy chain, dynein c (monomeric) ALS=DHC9 DBV=JGI5.5 GN=DHC9 OS=Chlamydomonas reinhardtii SV=1 TOU=Cre	1	2	2	2	0	0	0	0	0	0	1	0	0	0	0	0	0	0	0	0	0	0	0	0	1	0	0	0	0	0	0	0	0	0	0	0	0	0	0	0	1	0	0	0
Cre02.g141706.t2.1;Cre02.g141706.t1.1	Cre02.g141706.t2.1;Cre02.g141706.t1.1	5;5	5;5	5;5	Cre02.g141706.t2.1 None DBV=JGI5.5 OS=Chlamydomonas reinhardtii SV=1 TOU=Cre;Cre02.g141706.t1.1 None DBV=JGI5.5 OS=Chlamydomonas reinhardtii SV=1 TOU=Cre	2	5	5	5	0	2	2	0	3	2	1	2	0	0	1	1	0	0	0	0	1	0	0	1	1	1	2	1	0	0	0	1	0	0	0	2	2	0	3	2	1	2	0	0
Cre02.g142146.t1.1	Cre02.g142146.t1.1	10	10	10	Cre02.g142146.t1.1 None DBV=JGI5.5 OS=Chlamydomonas reinhardtii SV=1 TOU=Cre	1	10	10	10	2	3	0	1	2	2	0	2	1	2	2	2	2	6	3	1	3	5	0	4	2	2	2	5	4	3	2	3	5	4	2	3	0	1	2	2	0	2	1	2
Cre02.g142206.t1.1	Cre02.g142206.t1.1	12	12	12	Cre02.g142206.t1.1 None DBV=JGI5.5 OS=Chlamydomonas reinhardtii SV=1 TOU=Cre	1	12	12	12	5	1	4	7	8	5	5	3	6	3	5	5	4	4	8	1	3	6	5	7	4	3	4	5	6	4	4	4	6	5	5	1	4	7	8	5	5	3	6	3
Cre02.g142351.t1.1	Cre02.g142351.t1.1	21	21	21	Cre02.g142351.t1.1 None DBV=JGI5.5 OS=Chlamydomonas reinhardtii SV=1 TOU=Cre	1	21	21	21	4	4	16	7	8	11	7	6	4	12	15	8	0	0	0	0	0	0	5	3	4	7	11	12	4	2	4	5	6	8	4	4	16	7	8	11	7	6	4	12
Cre02.g142352.t1.1	Cre02.g142352.t1.1	10	10	10	Cre02.g142352.t1.1 None DBV=JGI5.5 OS=Chlamydomonas reinhardtii SV=1 TOU=Cre	1	10	10	10	0	1	0	0	0	0	1	1	4	0	0	3	2	3	1	0	1	0	1	2	1	1	2	0	1	2	3	0	0	0	0	1	0	0	0	0	1	1	4	0
Cre12.g486250.t1.2;Cre02.g142687.t2.1;Cre02.g142687.t1.1;Cre02.g102000.t1.2	Cre12.g486250.t1.2;Cre02.g142687.t2.1;Cre02.g142687.t1.1	12;12;12;1	12;12;12;1	11;11;11;0	Cre12.g486250.t1.2 ARF-like GTPase ALS=ARL6 DBV=JGI5.5 GN=ARL6 OS=Chlamydomonas reinhardtii SV=2 TOU=Cre;Cre02.g142687.t2.1 None DBV=JGI5.5 OS=Chlamydomonas reinhardtii SV=1 TOU=Cre;Cre02.g142687.t1.1 None DBV=JGI5.5 OS=Chlamydomonas reinhardtii SV=1 TOU=C	4	12	12	11	4	4	8	4	6	8	5	5	8	4	6	10	3	7	9	3	1	6	2	6	9	4	6	8	3	3	8	2	4	7	4	4	8	4	6	8	5	5	8	4
Cre02.g142800.t1.2	Cre02.g142800.t1.2	5	5	5	Cre02.g142800.t1.2 Thioredoxin-related protein DBV=JGI5.5 OS=Chlamydomonas reinhardtii SV=2 TOU=Cre	1	5	5	5	0	0	2	1	0	0	1	0	1	0	1	1	0	0	0	0	0	0	0	0	1	1	3	2	0	0	1	0	0	1	0	0	2	1	0	0	1	0	1	0
Cre45.g760847.t1.1;Cre02.g142987.t1.1;Cre09.g417400.t2.1;Cre09.g417400.t1.1;Cre32.g758797.t1.1	Cre45.g760847.t1.1;Cre02.g142987.t1.1;Cre09.g417400.t2.1;Cre09.g417400.t1.1;Cre32.g758797.t1.1	2;2;1;1;1	2;2;1;1;1	2;2;1;1;1	Cre45.g760847.t1.1 None DBV=JGI5.5 OS=Chlamydomonas reinhardtii SV=1 TOU=Cre;Cre02.g142987.t1.1 None DBV=JGI5.5 OS=Chlamydomonas reinhardtii SV=1 TOU=Cre;Cre09.g417400.t2.1 None DBV=JGI5.5 OS=Chlamydomonas reinhardtii SV=1 TOU=Cre;Cre09.g417400.t1.1 None D	5	2	2	2	0	0	0	0	0	0	0	0	0	0	0	0	0	0	0	1	0	0	0	0	0	0	1	0	0	0	0	0	0	0	0	0	0	0	0	0	0	0	0	0
Cre02.g143000.t1.2	Cre02.g143000.t1.2	4	4	4	Cre02.g143000.t1.2 Glycerol-3-phosphate acyltransferase DBV=JGI5.5 OS=Chlamydomonas reinhardtii SV=2 TOU=Cre	1	4	4	4	1	0	3	0	2	2	0	1	0	1	1	0	0	0	0	0	0	0	0	0	0	0	0	3	0	0	0	2	0	0	1	0	3	0	2	2	0	1	0	1
Cre02.g143200.t1.1	Cre02.g143200.t1.1	3	3	3	Cre02.g143200.t1.1 None DBV=JGI5.5 OS=Chlamydomonas reinhardtii SV=1 TOU=Cre	1	3	3	3	0	0	0	0	0	0	0	0	0	0	0	0	0	1	1	0	0	0	0	0	0	0	0	0	0	1	1	0	0	0	0	0	0	0	0	0	0	0	0	0
Cre02.g143250.t1.2	Cre02.g143250.t1.2	4	4	4	Cre02.g143250.t1.2 Isocitrate dehydrogenase, NAD-dependent ALS=IDH2 DBV=JGI5.5 GN=IDH2 OS=Chlamydomonas reinhardtii SV=2 TOU=Cre	1	4	4	4	0	0	0	0	0	0	0	1	0	0	0	1	0	0	1	0	3	3	0	0	0	0	0	1	0	0	0	1	2	0	0	0	0	0	0	0	0	1	0	0
Cre02.g143307.t1.1	Cre02.g143307.t1.1	1	1	1	Cre02.g143307.t1.1 ClpC chaperone, Hsp100 family ALS=CLPC1 DBV=JGI5.5 GN=CLPC1 OS=Chlamydomonas reinhardtii SV=1 TOU=Cre	1	1	1	1	0	0	0	0	0	0	0	0	0	0	0	0	0	0	0	0	0	0	0	0	0	0	1	0	0	0	0	0	0	0	0	0	0	0	0	0	0	0	0	0
Cre02.g143635.t1.2	Cre02.g143635.t1.2	2	2	2	Cre02.g143635.t1.2 None DBV=JGI5.5 OS=Chlamydomonas reinhardtii SV=2 TOU=Cre	1	2	2	2	0	1	1	0	0	1	0	1	0	1	0	0	0	0	0	0	0	0	0	1	0	1	0	0	0	0	0	0	1	0	0	1	1	0	0	1	0	1	0	1
Cre02.g144001.t1.1	Cre02.g144001.t1.1	3	3	3	Cre02.g144001.t1.1 None DBV=JGI5.5 OS=Chlamydomonas reinhardtii SV=1 TOU=Cre	1	3	3	3	0	0	1	0	1	0	0	0	0	0	1	0	0	0	0	0	0	0	0	0	0	0	0	0	0	0	0	0	0	0	0	0	1	0	1	0	0	0	0	0
Cre02.g144500.t1.1	Cre02.g144500.t1.1	1	1	1	Cre02.g144500.t1.1 None DBV=JGI5.5 OS=Chlamydomonas reinhardtii SV=1 TOU=Cre	1	1	1	1	0	0	0	0	0	0	1	0	0	0	0	0	0	0	0	0	0	0	1	0	0	0	0	0	0	1	0	0	0	0	0	0	0	0	0	0	1	0	0	0
Cre02.g144800.t1.1	Cre02.g144800.t1.1	5	5	5	Cre02.g144800.t1.1 N-acetylglutamate synthase/acetylglutamate kinase ALS=LCI8 DBV=JGI5.5 GN=LCI8 OS=Chlamydomonas reinhardtii SV=1 TOU=Cre	1	5	5	5	1	0	1	1	0	1	1	0	0	3	4	1	0	0	0	0	0	0	1	0	0	2	0	0	0	0	0	0	0	0	1	0	1	1	0	1	1	0	0	3
Cre02.g144850.t1.2	Cre02.g144850.t1.2	4	4	4	Cre02.g144850.t1.2 Predicted protein ALS=CGLD26 DBV=JGI5.5 GN=CGLD26 OS=Chlamydomonas reinhardtii SV=2 TOU=Cre	1	4	4	4	0	0	1	0	0	0	0	0	0	1	1	1	0	0	0	0	0	0	0	0	0	1	2	3	0	2	1	0	2	1	0	0	1	0	0	0	0	0	0	1
Cre02.g145050.t1.2	Cre02.g145050.t1.2	3	3	3	Cre02.g145050.t1.2 4-diphosphocytidyl-2-C-methyl-D-erythritol kinase, chloroplast precursor ALS=CMK1 DBV=JGI5.5 GN=CMK1 OS=Chlamydomonas reinhardtii SV=2 TOU=Cre	1	3	3	3	2	2	1	2	1	1	2	2	2	1	1	2	1	2	1	1	1	1	2	2	1	1	1	0	0	1	1	2	2	1	2	2	1	2	1	1	2	2	2	1
Cre02.g145250.t1.2	Cre02.g145250.t1.2	2	2	2	Cre02.g145250.t1.2 Ribosomal protein S27e isoform 2, component of 80S ribosome and 40S small subunit ALS=RPS27e2 DBV=JGI5.5 GN=RPS27e2 OS=Chlamydomonas reinhardtii SV=2 TOU=Cre	1	2	2	2	0	1	0	0	0	0	0	0	0	1	0	0	0	0	0	0	0	0	0	0	1	0	0	0	0	1	1	1	1	1	0	1	0	0	0	0	0	0	0	1
Cre02.g145450.t1.2	Cre02.g145450.t1.2	2	2	2	Cre02.g145450.t1.2 None DBV=JGI5.5 OS=Chlamydomonas reinhardtii SV=2 TOU=Cre	1	2	2	2	1	1	1	0	2	0	0	1	1	0	0	1	0	0	1	0	0	0	0	0	0	0	1	0	0	0	0	0	0	1	1	1	1	0	2	0	0	1	1	0
Cre02.g146250.t1.2	Cre02.g146250.t1.2	1	1	1	Cre02.g146250.t1.2 Cysteine desulfurase DBV=JGI5.5 OS=Chlamydomonas reinhardtii SV=2 TOU=Cre	1	1	1	1	0	0	0	0	0	0	1	0	0	0	0	0	1	0	0	0	0	0	0	0	0	1	0	0	0	1	0	0	0	0	0	0	0	0	0	0	1	0	0	0
Cre02.g146600.t1.2	Cre02.g146600.t1.2	2	2	2	Cre02.g146600.t1.2 Mu4-Adaptin ALS=AP4M4 DBV=JGI5.5 GN=AP4M4 OS=Chlamydomonas reinhardtii SV=2 TOU=Cre	1	2	2	2	0	0	0	0	0	0	0	0	1	0	0	0	0	0	0	0	0	0	0	0	0	0	0	0	0	0	0	0	0	1	0	0	0	0	0	0	0	0	1	0
Cre02.g147100.t1.1	Cre02.g147100.t1.1	3	3	3	Cre02.g147100.t1.1 Flagellar Associated Protein ALS=FAP265 DBV=JGI5.5 GN=FAP265 OS=Chlamydomonas reinhardtii SV=1 TOU=Cre	1	3	3	3	0	0	0	0	0	0	0	1	2	0	0	0	0	0	0	0	0	0	0	0	0	0	1	0	0	0	0	0	0	0	0	0	0	0	0	0	0	1	2	0
Cre02.g147302.t1.1	Cre02.g147302.t1.1	3	3	3	Cre02.g147302.t1.1 None DBV=JGI5.5 OS=Chlamydomonas reinhardtii SV=1 TOU=Cre	1	3	3	3	0	1	0	0	0	1	0	0	0	0	0	0	0	0	0	0	0	1	1	0	0	0	1	0	0	1	0	0	0	0	0	1	0	0	0	1	0	0	0	0
Cre02.g147900.t4.1;Cre02.g147900.t3.1;Cre02.g147900.t2.1;Cre02.g147900.t1.1	Cre02.g147900.t4.1;Cre02.g147900.t3.1;Cre02.g147900.t2.1;Cre02.g147900.t1.1	5;5;5;5	5;5;5;5	5;5;5;5	Cre02.g147900.t4.1 Pyruvate kinase ALS=PYK5 DBV=JGI5.5 GN=PYK5 OS=Chlamydomonas reinhardtii SV=1 TOU=Cre;Cre02.g147900.t3.1 Pyruvate kinase ALS=PYK5 DBV=JGI5.5 GN=PYK5 OS=Chlamydomonas reinhardtii SV=1 TOU=Cre;Cre02.g147900.t2.1 Pyruvate kinase ALS=PYK5 DB	4	5	5	5	0	0	0	0	0	0	1	1	0	0	0	2	1	1	4	0	0	0	1	3	1	0	0	0	0	3	2	0	0	1	0	0	0	0	0	0	1	1	0	0
Cre03.g143887.t1.1	Cre03.g143887.t1.1	7	7	7	Cre03.g143887.t1.1 None DBV=JGI5.5 OS=Chlamydomonas reinhardtii SV=1 TOU=Cre	1	7	7	7	0	0	1	0	0	0	1	0	0	0	1	2	1	1	0	0	0	1	2	1	2	1	0	1	0	2	3	0	0	2	0	0	1	0	0	0	1	0	0	0
Cre03.g144184.t1.1	Cre03.g144184.t1.1	2	2	2	Cre03.g144184.t1.1 None DBV=JGI5.5 OS=Chlamydomonas reinhardtii SV=1 TOU=Cre	1	2	2	2	0	0	0	0	0	0	0	0	0	0	0	0	0	0	0	0	0	0	0	0	0	1	1	0	1	0	0	1	0	1	0	0	0	0	0	0	0	0	0	0
Cre03.g144627.t1.1	Cre03.g144627.t1.1	3	3	3	Cre03.g144627.t1.1 Cystathionine gamma-synthase ALS=CGS1 DBV=JGI5.5 GN=CGS1 OS=Chlamydomonas reinhardtii SV=1 TOU=Cre	1	3	3	3	0	0	2	1	0	1	0	0	0	0	2	1	0	0	0	0	0	0	0	0	1	0	0	2	0	0	0	0	0	0	0	0	2	1	0	1	0	0	0	0
Cre03.g144707.t1.1;REV__Cre02.g078600.t1.2	Cre03.g144707.t1.1	10;1	10;1	10;1	Cre03.g144707.t1.1 None DBV=JGI5.5 OS=Chlamydomonas reinhardtii SV=1 TOU=Cre	2	10	10	10	1	0	2	1	0	0	0	1	1	3	3	1	0	1	0	1	0	2	1	0	0	4	1	1	0	2	1	1	1	1	1	0	2	1	0	0	0	1	1	3
Cre03.g144807.t1.1	Cre03.g144807.t1.1	26	26	26	Cre03.g144807.t1.1 Malate synthase ALS=MAS1 DBV=JGI5.5 GN=MAS1 OS=Chlamydomonas reinhardtii SV=1 TOU=Cre	1	26	26	26	11	13	13	7	12	8	12	9	9	5	11	12	11	19	18	6	7	12	10	12	14	10	13	9	8	14	16	7	9	15	11	13	13	7	12	8	12	9	9	5
Cre03.g144847.t1.1	Cre03.g144847.t1.1	19	19	19	Cre03.g144847.t1.1 Pyruvate kinase ALS=PYK4 DBV=JGI5.5 GN=PYK4 OS=Chlamydomonas reinhardtii SV=1 TOU=Cre	1	19	19	19	0	1	1	0	1	2	5	4	5	0	0	6	4	5	7	0	0	1	3	5	2	0	0	0	1	4	4	1	0	1	0	1	1	0	1	2	5	4	5	0
Cre03.g144967.t1.1	Cre03.g144967.t1.1	7	7	7	Cre03.g144967.t1.1 None DBV=JGI5.5 OS=Chlamydomonas reinhardtii SV=1 TOU=Cre	1	7	7	7	2	2	0	0	0	0	2	1	1	1	1	1	0	0	0	0	0	0	2	1	0	0	1	0	0	1	0	0	0	0	2	2	0	0	0	0	2	1	1	1
Cre03.g145207.t1.1	Cre03.g145207.t1.1	2	2	2	Cre03.g145207.t1.1 Predicted protein ALS=CPLD33 DBV=JGI5.5 GN=CPLD33 OS=Chlamydomonas reinhardtii SV=1 TOU=Cre	1	2	2	2	0	1	1	0	1	1	1	1	1	1	1	0	1	0	2	0	0	1	1	1	0	2	1	1	0	0	2	1	1	1	0	1	1	0	1	1	1	1	1	1
Cre03.g145247.t1.1	Cre03.g145247.t1.1	1	1	1	Cre03.g145247.t1.1 S-isoprenylcysteine O-methyltransferase ALS=TEF11 DBV=JGI5.5 GN=TEF11 OS=Chlamydomonas reinhardtii SV=1 TOU=Cre	1	1	1	1	0	0	1	0	0	0	0	1	0	0	0	1	0	1	0	0	0	0	0	1	0	0	1	0	0	0	0	0	0	0	0	0	1	0	0	0	0	1	0	0
Cre03.g145507.t1.1	Cre03.g145507.t1.1	8	8	8	Cre03.g145507.t1.1 None DBV=JGI5.5 OS=Chlamydomonas reinhardtii SV=1 TOU=Cre	1	8	8	8	1	1	3	0	2	0	1	0	2	1	2	0	0	0	0	0	0	0	1	0	0	2	0	1	1	0	0	0	0	0	1	1	3	0	2	0	1	0	2	1
Cre03.g145747.t1.1	Cre03.g145747.t1.1	1	1	1	Cre03.g145747.t1.1 Chorismate synthase ALS=SHK7 DBV=JGI5.5 GN=SHK7 OS=Chlamydomonas reinhardtii SV=1 TOU=Cre	1	1	1	1	0	0	0	1	1	0	0	0	0	1	1	0	0	0	0	0	0	0	0	0	0	0	0	0	0	0	0	0	0	0	0	0	0	1	1	0	0	0	0	1
Cre03.g145887.t1.1	Cre03.g145887.t1.1	1	1	1	Cre03.g145887.t1.1 TatC-like sec-independent protein translocon subunit ALS=TAT3 DBV=JGI5.5 GN=TAT3 OS=Chlamydomonas reinhardtii SV=1 TOU=Cre	1	1	1	1	1	0	0	1	0	0	0	1	0	0	1	1	0	0	0	0	0	0	1	0	1	0	0	0	0	1	1	0	0	1	1	0	0	1	0	0	0	1	0	0
Cre03.g146167.t1.1	Cre03.g146167.t1.1	3	3	3	Cre03.g146167.t1.1 Predicted protein ALS=TEF10a DBV=JGI5.5 GN=TEF10a OS=Chlamydomonas reinhardtii SV=1 TOU=Cre	1	3	3	3	0	0	0	0	0	0	0	0	0	0	0	0	0	0	1	0	0	0	0	0	0	1	1	1	0	0	0	0	0	1	0	0	0	0	0	0	0	0	0	0
Cre03.g146187.t1.1	Cre03.g146187.t1.1	4	4	4	Cre03.g146187.t1.1 N-acetyl-gamma-glutamyl-phosphate reductase DBV=JGI5.5 OS=Chlamydomonas reinhardtii SV=1 TOU=Cre	1	4	4	4	0	0	0	0	1	1	0	0	0	2	0	0	0	0	0	0	0	1	0	0	0	2	0	1	0	0	0	0	0	0	0	0	0	0	1	1	0	0	0	2
Cre03.g146527.t1.1;Cre21.g751897.t1.1;Cre15.g643389.t1.1;Cre02.g089750.t1.2	Cre03.g146527.t1.1	18;1;1;1	18;1;1;1	18;1;1;1	Cre03.g146527.t1.1 Glutamic-gamma-semialdehyde dehydrogenase ALS=GSD1 DBV=JGI5.5 GN=GSD1 OS=Chlamydomonas reinhardtii SV=1 TOU=Cre	4	18	18	18	3	3	5	2	3	4	6	3	6	2	4	5	6	7	7	5	5	5	7	4	6	4	6	4	6	4	4	2	7	2	3	3	5	2	3	4	6	3	6	2
Cre03.g149100.t1.2	Cre03.g149100.t1.2	18	18	18	Cre03.g149100.t1.2 Citrate synthase ALS=CIS2 DBV=JGI5.5 GN=CIS2 OS=Chlamydomonas reinhardtii SV=2 TOU=Cre	1	18	18	18	4	9	11	5	10	6	3	5	3	5	7	5	4	5	7	6	10	9	7	7	6	4	6	10	3	7	8	7	8	9	4	9	11	5	10	6	3	5	3	5
Cre03.g149250.t1.2	Cre03.g149250.t1.2	38	38	38	Cre03.g149250.t1.2 None DBV=JGI5.5 OS=Chlamydomonas reinhardtii SV=2 TOU=Cre	1	38	38	38	2	0	5	4	1	2	1	3	3	3	5	5	0	0	0	0	1	1	24	23	19	34	33	29	8	10	14	21	19	21	2	0	5	4	1	2	1	3	3	3
Cre03.g149851.t1.1	Cre03.g149851.t1.1	3	3	3	Cre03.g149851.t1.1 None DBV=JGI5.5 OS=Chlamydomonas reinhardtii SV=1 TOU=Cre	1	3	3	3	0	1	0	2	1	1	0	1	0	0	0	0	0	0	0	0	0	0	0	0	0	0	0	0	0	0	0	0	0	0	0	1	0	2	1	1	0	1	0	0
Cre03.g151000.t1.2	Cre03.g151000.t1.2	2	2	2	Cre03.g151000.t1.2 Dual-specificity protein phosphatase ALS=DSP8 DBV=JGI5.5 GN=DSP8 OS=Chlamydomonas reinhardtii SV=2 TOU=Cre	1	2	2	2	0	0	1	0	0	0	0	0	0	0	0	0	0	0	0	0	0	1	0	0	1	0	0	0	0	0	0	0	0	1	0	0	1	0	0	0	0	0	0	0
Cre03.g152550.t1.1	Cre03.g152550.t1.1	1	1	1	Cre03.g152550.t1.1 None DBV=JGI5.5 OS=Chlamydomonas reinhardtii SV=1 TOU=Cre	1	1	1	1	0	1	0	1	0	1	0	0	0	1	0	1	1	0	1	1	1	0	0	0	0	0	1	0	1	0	0	1	0	0	0	1	0	1	0	1	0	0	0	1
Cre03.g154350.t1.2	Cre03.g154350.t1.2	2	2	2	Cre03.g154350.t1.2 Cytochrome c oxidase subunit II, protein IIa of split subunit ALS=COX2A DBV=JGI5.5 GN=COX2A OS=Chlamydomonas reinhardtii SV=2 TOU=Cre	1	2	2	2	1	1	1	1	1	1	1	1	1	1	2	1	1	1	0	1	1	0	1	1	1	1	1	1	1	1	1	2	1	2	1	1	1	1	1	1	1	1	1	1
Cre03.g155850.t1.1	Cre03.g155850.t1.1	1	1	1	Cre03.g155850.t1.1 None DBV=JGI5.5 OS=Chlamydomonas reinhardtii SV=1 TOU=Cre	1	1	1	1	0	0	0	0	0	0	1	0	0	0	1	0	0	1	0	0	0	0	1	0	0	1	1	0	1	1	1	0	0	0	0	0	0	0	0	0	1	0	0	0
Cre03.g156250.t1.2	Cre03.g156250.t1.2	6	6	6	Cre03.g156250.t1.2 None DBV=JGI5.5 OS=Chlamydomonas reinhardtii SV=2 TOU=Cre	1	6	6	6	2	3	1	4	4	1	2	2	5	4	2	5	2	4	4	3	2	1	4	3	2	3	4	2	2	2	2	3	1	2	2	3	1	4	4	1	2	2	5	4
Cre03.g156500.t2.1;Cre03.g156500.t1.1;REV__Cre06.g289150.t1.1	Cre03.g156500.t2.1;Cre03.g156500.t1.1	19;17;1	19;17;1	19;17;1	Cre03.g156500.t2.1 None DBV=JGI5.5 OS=Chlamydomonas reinhardtii SV=1 TOU=Cre;Cre03.g156500.t1.1 None DBV=JGI5.5 OS=Chlamydomonas reinhardtii SV=1 TOU=Cre	3	19	19	19	11	11	11	9	11	8	7	9	11	10	14	10	0	0	0	0	0	0	9	12	8	15	12	9	3	7	8	10	6	6	11	11	11	9	11	8	7	9	11	10
Cre03.g156750.t1.2	Cre03.g156750.t1.2	10	10	10	Cre03.g156750.t1.2 T-complex protein 1, epsilon subunit ALS=CCT5 DBV=JGI5.5 GN=CCT5 OS=Chlamydomonas reinhardtii SV=2 TOU=Cre	1	10	10	10	3	4	3	0	1	1	2	5	6	3	2	4	6	5	4	1	1	2	3	5	3	1	3	1	1	5	5	1	1	3	3	4	3	0	1	1	2	5	6	3
Cre03.g156900.t1.2	Cre03.g156900.t1.2	11	7	7	Cre03.g156900.t1.2 Chlorophyll a/b binding protein of LHCII ALS=LHCBM5 DBV=JGI5.5 GN=LHCBM5 OS=Chlamydomonas reinhardtii SV=2 TOU=Cre	1	11	7	7	4	9	8	4	8	10	5	7	7	5	9	6	5	6	8	4	5	7	6	10	7	6	7	8	4	9	8	6	7	7	1	5	5	2	5	6	3	3	3	2
Cre03.g158000.t1.2	Cre03.g158000.t1.2	12	12	12	Cre03.g158000.t1.2 Glutamate-1-semialdehyde aminotransferase ALS=GSA1 DBV=JGI5.5 GN=GSA1 OS=Chlamydomonas reinhardtii SV=2 TOU=Cre	1	12	12	12	7	3	3	0	2	4	3	4	5	2	4	5	2	6	8	3	5	6	5	9	6	5	3	4	3	6	5	2	2	4	7	3	3	0	2	4	3	4	5	2
Cre03.g158050.t1.1	Cre03.g158050.t1.1	22	22	22	Cre03.g158050.t1.1 None DBV=JGI5.5 OS=Chlamydomonas reinhardtii SV=1 TOU=Cre	1	22	22	22	5	3	7	5	4	7	3	0	2	7	4	3	0	0	0	0	0	0	2	0	1	3	3	3	1	2	2	1	1	3	5	3	7	5	4	7	3	0	2	7
Cre03.g158500.t1.1	Cre03.g158500.t1.1	3	3	3	Cre03.g158500.t1.1 None DBV=JGI5.5 OS=Chlamydomonas reinhardtii SV=1 TOU=Cre	1	3	3	3	0	0	1	0	1	0	0	1	1	1	0	0	0	0	0	0	0	0	0	0	0	0	2	2	0	0	0	1	2	0	0	0	1	0	1	0	0	1	1	1
Cre03.g158750.t1.1	Cre03.g158750.t1.1	21	21	21	Cre03.g158750.t1.1 None DBV=JGI5.5 OS=Chlamydomonas reinhardtii SV=1 TOU=Cre	1	21	21	21	0	4	6	1	2	1	12	13	14	4	7	1	0	0	0	0	0	0	1	0	0	0	0	0	0	0	0	0	0	1	0	4	6	1	2	1	12	13	14	4
Cre03.g158900.t1.2	Cre03.g158900.t1.2	14	14	14	Cre03.g158900.t1.2 Dihydrolipoamide acetyltransferase ALS=DLA2 DBV=JGI5.5 GN=DLA2 OS=Chlamydomonas reinhardtii SV=2 TOU=Cre	1	14	14	14	2	0	5	3	7	6	10	6	5	5	9	6	4	6	5	1	2	4	7	4	8	3	5	4	1	7	5	2	5	3	2	0	5	3	7	6	10	6	5	5
Cre03.g158950.t1.1	Cre03.g158950.t1.1	1	1	1	Cre03.g158950.t1.1 None DBV=JGI5.5 OS=Chlamydomonas reinhardtii SV=1 TOU=Cre	1	1	1	1	0	0	0	0	0	1	0	1	1	0	0	1	0	1	0	0	0	0	0	0	0	0	1	0	0	0	0	0	0	0	0	0	0	0	0	1	0	1	1	0
Cre03.g159650.t1.2	Cre03.g159650.t1.2	3	3	3	Cre03.g159650.t1.2 GTP binding protein ALS=EFG6 DBV=JGI5.5 GN=EFG6 OS=Chlamydomonas reinhardtii SV=2 TOU=Cre	1	3	3	3	0	0	3	0	2	2	0	0	2	2	2	0	1	0	1	1	1	1	1	0	1	1	3	1	0	0	0	2	2	3	0	0	3	0	2	2	0	0	2	2
Cre03.g161400.t1.2	Cre03.g161400.t1.2	6	6	6	Cre03.g161400.t1.2 Tryptophan synthase beta subunit ALS=WSN2 DBV=JGI5.5 GN=WSN2 OS=Chlamydomonas reinhardtii SV=2 TOU=Cre	1	6	6	6	0	2	1	1	1	0	1	1	2	2	1	2	2	3	2	1	0	0	2	2	1	1	3	2	1	1	1	1	0	1	0	2	1	1	1	0	1	1	2	2
Cre03.g164000.t1.2	Cre03.g164000.t1.2	13	13	13	Cre03.g164000.t1.2 Predicted protein ALS=TEF7 DBV=JGI5.5 GN=TEF7 OS=Chlamydomonas reinhardtii SV=2 TOU=Cre	1	13	13	13	2	5	7	5	6	3	3	5	5	5	8	4	2	5	5	1	0	1	3	4	5	5	8	6	6	5	6	6	5	7	2	5	7	5	6	3	3	5	5	5
Cre03.g164700.t1.2	Cre03.g164700.t1.2	7	7	7	Cre03.g164700.t1.2 None DBV=JGI5.5 OS=Chlamydomonas reinhardtii SV=2 TOU=Cre	1	7	7	7	0	0	1	0	1	1	0	0	0	0	1	0	0	0	0	0	0	0	1	1	1	0	3	3	0	0	0	2	1	4	0	0	1	0	1	1	0	0	0	0
Cre03.g165000.t1.2	Cre03.g165000.t1.2	2	2	2	Cre03.g165000.t1.2 Translation elongation factor EFG/EF2, LepA-related DBV=JGI5.5 OS=Chlamydomonas reinhardtii SV=2 TOU=Cre	1	2	2	2	0	1	0	0	0	0	0	1	0	0	0	0	0	0	1	0	0	0	2	1	0	1	1	0	0	0	0	1	1	0	0	1	0	0	0	0	0	1	0	0
Cre03.g166050.t1.2	Cre03.g166050.t1.2	4	4	4	Cre03.g166050.t1.2 Selenium binding protein ALS=SBD1 DBV=JGI5.5 GN=SBD1 OS=Chlamydomonas reinhardtii SV=2 TOU=Cre	1	4	4	4	0	1	3	1	0	0	0	1	0	1	2	0	1	0	0	0	0	0	0	0	0	0	1	0	0	0	0	0	0	1	0	1	3	1	0	0	0	1	0	1
Cre03.g167051.t1.2	Cre03.g167051.t1.2	2	2	2	Cre03.g167051.t1.2 None DBV=JGI5.5 OS=Chlamydomonas reinhardtii SV=2 TOU=Cre	1	2	2	2	0	0	0	0	0	0	0	1	1	0	0	0	0	0	0	0	0	0	0	0	0	0	0	0	0	0	0	0	0	0	0	0	0	0	0	0	0	1	1	0
Cre03.g167250.t1.2	Cre03.g167250.t1.2	4	4	4	Cre03.g167250.t1.2 None DBV=JGI5.5 OS=Chlamydomonas reinhardtii SV=2 TOU=Cre	1	4	4	4	0	0	0	0	1	1	0	0	0	0	0	0	0	0	0	0	0	0	0	1	0	0	0	0	0	0	1	0	0	1	0	0	0	0	1	1	0	0	0	0
Cre03.g167400.t1.2	Cre03.g167400.t1.2	3	3	3	Cre03.g167400.t1.2 None DBV=JGI5.5 OS=Chlamydomonas reinhardtii SV=2 TOU=Cre	1	3	3	3	0	0	0	0	0	0	0	0	0	0	1	0	0	0	0	0	0	0	0	0	0	1	0	1	0	0	0	1	0	0	0	0	0	0	0	0	0	0	0	0
Cre03.g167550.t1.1	Cre03.g167550.t1.1	4	4	4	Cre03.g167550.t1.1 Centriole proteome protein ALS=POC3 DBV=JGI5.5 GN=POC3 OS=Chlamydomonas reinhardtii SV=1 TOU=Cre	1	4	4	4	0	0	0	0	1	0	0	0	0	0	0	0	0	0	0	1	0	1	0	1	0	0	1	0	0	0	0	0	0	0	0	0	0	0	1	0	0	0	0	0
Cre03.g168450.t1.2	Cre03.g168450.t1.2	13	13	13	Cre03.g168450.t1.2 T-complex protein 1, theta subunit ALS=CCT8 DBV=JGI5.5 GN=CCT8 OS=Chlamydomonas reinhardtii SV=2 TOU=Cre	1	13	13	13	1	1	2	2	0	2	2	5	6	2	1	4	0	3	3	0	0	0	1	1	2	0	1	0	3	4	3	1	0	1	1	1	2	2	0	2	2	5	6	2
Cre03.g168700.t1.2	Cre03.g168700.t1.2	2	2	2	Cre03.g168700.t1.2 Phosphoglycolate phosphatase/4-nitrophenylphosphatase ALS=PGP1 DBV=JGI5.5 GN=PGP1 OS=Chlamydomonas reinhardtii SV=2 TOU=Cre	1	2	2	2	0	0	0	0	0	1	0	0	0	1	2	0	0	0	0	0	0	0	0	0	0	0	0	0	0	0	0	0	0	0	0	0	0	0	0	1	0	0	0	1
Cre03.g169400.t1.2	Cre03.g169400.t1.2	14	14	14	Cre03.g169400.t1.2 UDP-D-glucuronic acid decarboxylase ALS=GAD1 DBV=JGI5.5 GN=GAD1 OS=Chlamydomonas reinhardtii SV=2 TOU=Cre	1	14	14	14	2	4	3	3	1	1	5	6	4	3	2	6	3	8	5	4	3	5	9	7	5	2	3	2	4	7	6	0	1	3	2	4	3	3	1	1	5	6	4	3
Cre03.g169900.t1.2	Cre03.g169900.t1.2	6	6	6	Cre03.g169900.t1.2 None DBV=JGI5.5 OS=Chlamydomonas reinhardtii SV=2 TOU=Cre	1	6	6	6	0	0	0	0	0	0	0	0	0	0	0	0	0	0	0	0	0	0	1	1	1	3	1	1	1	2	0	4	0	2	0	0	0	0	0	0	0	0	0	0
Cre03.g170800.t1.2	Cre03.g170800.t1.2	2	2	2	Cre03.g170800.t1.2 None DBV=JGI5.5 OS=Chlamydomonas reinhardtii SV=2 TOU=Cre	1	2	2	2	0	1	1	1	1	1	1	0	0	0	0	1	0	1	1	0	0	0	1	0	0	0	0	0	1	1	2	0	1	2	0	1	1	1	1	1	1	0	0	0
Cre03.g171100.t1.1	Cre03.g171100.t1.1	2	2	2	Cre03.g171100.t1.1 None DBV=JGI5.5 OS=Chlamydomonas reinhardtii SV=1 TOU=Cre	1	2	2	2	0	1	1	0	0	0	0	0	1	0	2	0	0	0	0	0	0	0	0	0	1	1	1	1	1	1	0	0	0	1	0	1	1	0	0	0	0	0	1	0
Cre03.g171350.t1.2	Cre03.g171350.t1.2	4	4	4	Cre03.g171350.t1.2 SEC61-alpha subunit of ER-translocon ALS=SEC61A DBV=JGI5.5 GN=SEC61A OS=Chlamydomonas reinhardtii SV=2 TOU=Cre	1	4	4	4	0	0	1	1	1	0	0	0	0	1	1	0	1	0	0	0	0	0	2	0	1	0	1	0	0	0	1	0	1	1	0	0	1	1	1	0	0	0	0	1
Cre03.g171850.t1.1	Cre03.g171850.t1.1	1	1	1	Cre03.g171850.t1.1 None DBV=JGI5.5 OS=Chlamydomonas reinhardtii SV=1 TOU=Cre	1	1	1	1	0	0	0	0	0	0	0	0	0	0	0	0	0	0	0	0	0	0	0	0	0	1	0	0	0	0	0	0	0	0	0	0	0	0	0	0	0	0	0	0
Cre03.g171950.t1.1	Cre03.g171950.t1.1	16	16	16	Cre03.g171950.t1.1 Phosphoenolpyruvate carboxylase DBV=JGI5.5 OS=Chlamydomonas reinhardtii SV=1 TOU=Cre	1	16	16	16	2	1	1	0	0	0	3	3	1	0	0	3	3	5	3	0	0	0	0	2	2	1	0	0	2	3	2	0	0	0	2	1	1	0	0	0	3	3	1	0
Cre03.g172000.t1.2	Cre03.g172000.t1.2	13	13	13	Cre03.g172000.t1.2 None DBV=JGI5.5 OS=Chlamydomonas reinhardtii SV=2 TOU=Cre	1	13	13	13	6	9	7	5	6	5	7	8	9	4	7	7	8	6	8	5	7	4	5	7	7	7	8	7	7	7	7	5	8	7	6	9	7	5	6	5	7	8	9	4
Cre03.g172300.t1.2	Cre03.g172300.t1.2	19	19	19	Cre03.g172300.t1.2 Mitochondrial phosphate carrier protein DBV=JGI5.5 OS=Chlamydomonas reinhardtii SV=2 TOU=Cre	1	19	19	19	11	11	17	11	13	13	11	14	12	13	16	12	12	14	15	12	13	15	10	14	12	9	10	14	10	13	11	9	14	9	11	11	17	11	13	13	11	14	12	13
Cre03.g172500.t1.1	Cre03.g172500.t1.1	5	5	5	Cre03.g172500.t1.1 Plastid terminal oxidase ALS=PTO2 DBV=JGI5.5 GN=PTO2 OS=Chlamydomonas reinhardtii SV=1 TOU=Cre	1	5	5	5	0	0	2	1	1	1	0	0	1	2	1	0	0	0	0	1	0	2	0	0	0	0	0	2	0	1	0	1	1	1	0	0	2	1	1	1	0	0	1	2
Cre03.g172700.t1.2	Cre03.g172700.t1.2	3	3	3	Cre03.g172700.t1.2 None DBV=JGI5.5 OS=Chlamydomonas reinhardtii SV=2 TOU=Cre	1	3	3	3	0	0	1	0	0	0	0	0	0	0	1	0	0	0	0	0	0	0	1	0	0	0	1	0	0	1	1	2	0	0	0	0	1	0	0	0	0	0	0	0
Cre03.g173350.t2.1;Cre03.g173350.t1.2	Cre03.g173350.t2.1;Cre03.g173350.t1.2	9;9	9;9	9;9	Cre03.g173350.t2.1 Predicted protein with ankrin repeats ALS=ANK22 DBV=JGI5.5 GN=ANK22 OS=Chlamydomonas reinhardtii SV=1 TOU=Cre;Cre03.g173350.t1.2 Predicted protein with ankrin repeats ALS=ANK22 DBV=JGI5.5 GN=ANK22 OS=Chlamydomonas reinhardtii SV=2 TOU=Cr	2	9	9	9	2	2	1	1	1	1	5	6	6	2	5	1	0	0	0	0	0	0	0	0	0	0	0	0	0	0	0	0	0	0	2	2	1	1	1	1	5	6	6	2
Cre03.g175200.t1.2	Cre03.g175200.t1.2	14	14	14	Cre03.g175200.t1.2 Translocon at the outer envelope membrane of chloroplasts, 75 kD ALS=TOC75 DBV=JGI5.5 GN=TOC75 OS=Chlamydomonas reinhardtii SV=2 TOU=Cre	1	14	14	14	3	4	8	0	2	2	4	8	5	5	9	1	0	1	0	0	1	0	0	1	1	0	0	0	0	1	2	0	1	2	3	4	8	0	2	2	4	8	5	5
Cre03.g175400.t1.2;Cre03.g175400.t2.1	Cre03.g175400.t1.2;Cre03.g175400.t2.1	41;40	41;40	41;40	Cre03.g175400.t1.2 Phosphoglucose isomerase ALS=PGI1 DBV=JGI5.5 GN=PGI1 OS=Chlamydomonas reinhardtii SV=2 TOU=Cre;Cre03.g175400.t2.1 Phosphoglucose isomerase ALS=PGI1 DBV=JGI5.5 GN=PGI1 OS=Chlamydomonas reinhardtii SV=1 TOU=Cre	2	41	41	41	14	20	28	19	27	24	14	14	18	19	23	20	0	0	0	1	1	1	10	13	10	12	13	20	6	10	7	9	8	10	14	20	28	19	27	24	14	14	18	19
Cre03.g176400.t1.1	Cre03.g176400.t1.1	2	2	2	Cre03.g176400.t1.1 None DBV=JGI5.5 OS=Chlamydomonas reinhardtii SV=1 TOU=Cre	1	2	2	2	0	0	0	0	0	0	2	1	0	1	0	0	0	2	1	0	0	0	1	0	0	0	0	0	1	0	0	0	0	0	0	0	0	0	0	0	2	1	0	1
Cre03.g177200.t1.2	Cre03.g177200.t1.2	2	2	2	Cre03.g177200.t1.2 RNA-binding protein C3, CELF family, subunit of CHLAMY1 ALS=CRB3 DBV=JGI5.5 GN=CRB3 OS=Chlamydomonas reinhardtii SV=2 TOU=Cre	1	2	2	2	0	0	0	0	0	0	1	0	0	0	0	0	0	1	0	0	0	0	0	1	0	0	0	0	0	0	0	0	0	0	0	0	0	0	0	0	1	0	0	0
Cre03.g177350.t1.1	Cre03.g177350.t1.1	7	7	7	Cre03.g177350.t1.1 None DBV=JGI5.5 OS=Chlamydomonas reinhardtii SV=1 TOU=Cre	1	7	7	7	2	1	2	1	2	2	2	3	1	1	2	2	0	1	2	0	1	0	2	1	1	3	1	4	0	2	2	1	1	0	2	1	2	1	2	2	2	3	1	1
Cre03.g177500.t1.1	Cre03.g177500.t1.1	2	2	2	Cre03.g177500.t1.1 None DBV=JGI5.5 OS=Chlamydomonas reinhardtii SV=1 TOU=Cre	1	2	2	2	0	0	1	0	0	0	2	2	1	0	0	0	0	0	0	0	0	0	0	0	0	0	0	0	0	0	1	0	0	0	0	0	1	0	0	0	2	2	1	0
Cre03.g178500.t1.2	Cre03.g178500.t1.2	11	11	11	Cre03.g178500.t1.2 Flagellar protofilament ribbon protein ALS=RIB43 DBV=JGI5.5 GN=RIB43 OS=Chlamydomonas reinhardtii SV=2 TOU=Cre	1	11	11	11	1	1	1	0	1	0	7	6	4	1	1	4	0	0	0	0	0	0	0	0	0	0	0	0	0	0	0	0	0	0	1	1	1	0	1	0	7	6	4	1
Cre03.g179800.t1.2	Cre03.g179800.t1.2	4	4	4	Cre03.g179800.t1.2 Low-CO2-inducible membrane protein ALS=LCI24 DBV=JGI5.5 GN=LCI24 OS=Chlamydomonas reinhardtii SV=2 TOU=Cre	1	4	4	4	0	0	1	1	1	1	1	0	1	1	1	0	0	1	0	0	1	1	1	1	1	4	4	2	1	1	1	1	2	2	0	0	1	1	1	1	1	0	1	1
Cre03.g180750.t1.2	Cre03.g180750.t1.2	46	46	46	Cre03.g180750.t1.2 Cobalamin-independent methionine synthase ALS=MES1 DBV=JGI5.5 GN=MES1 OS=Chlamydomonas reinhardtii SV=2 TOU=Cre	1	46	46	46	23	23	22	21	25	26	31	32	31	22	29	32	26	30	35	19	23	26	30	34	30	20	25	25	22	31	32	20	21	23	23	23	22	21	25	26	31	32	31	22
Cre03.g181150.t1.1	Cre03.g181150.t1.1	2	2	2	Cre03.g181150.t1.1 Dynein arm light chain 8, LC8 ALS=FLA14 DBV=JGI5.5 GN=FLA14 OS=Chlamydomonas reinhardtii SV=1 TOU=Cre	1	2	2	2	0	1	0	0	0	0	0	0	1	0	0	0	0	0	1	0	0	0	0	0	0	0	0	0	0	0	1	0	0	0	0	1	0	0	0	0	0	0	1	0
Cre03.g181200.t1.2	Cre03.g181200.t1.2	33	33	33	Cre03.g181200.t1.2 None DBV=JGI5.5 OS=Chlamydomonas reinhardtii SV=2 TOU=Cre	1	33	33	33	16	17	17	16	18	15	18	18	16	17	16	15	23	15	15	19	13	19	9	18	14	14	11	14	22	20	17	24	23	25	16	17	17	16	18	15	18	18	16	17
Cre03.g181300.t1.2	Cre03.g181300.t1.2	14	14	14	Cre03.g181300.t1.2 5-enolpyruvylshikimate-3-phosphate synthase ALS=SHK6 DBV=JGI5.5 GN=SHK6 OS=Chlamydomonas reinhardtii SV=2 TOU=Cre	1	14	14	14	4	5	2	3	6	5	2	5	6	7	4	6	3	8	6	6	7	6	6	8	6	3	1	4	2	5	5	4	5	4	4	5	2	3	6	5	2	5	6	7
Cre03.g181500.t1.2	Cre03.g181500.t1.2	3	3	3	Cre03.g181500.t1.2 alpha-1,4-glucanotransferase ALS=DPE1 DBV=JGI5.5 GN=DPE1 OS=Chlamydomonas reinhardtii SV=2 TOU=Cre	1	3	3	3	0	0	3	0	1	0	1	0	0	1	0	0	0	0	0	0	0	0	0	0	0	1	0	0	0	0	0	0	0	0	0	0	3	0	1	0	1	0	0	1
Cre03.g182050.t1.2	Cre03.g182050.t1.2	11	11	11	Cre03.g182050.t1.2 None DBV=JGI5.5 OS=Chlamydomonas reinhardtii SV=2 TOU=Cre	1	11	11	11	0	3	1	2	1	3	2	3	2	0	1	1	2	0	3	2	1	2	1	1	1	1	2	0	0	2	2	0	2	1	0	3	1	2	1	3	2	3	2	0
Cre03.g182450.t1.2	Cre03.g182450.t1.2	3	3	3	Cre03.g182450.t1.2 None DBV=JGI5.5 OS=Chlamydomonas reinhardtii SV=2 TOU=Cre	1	3	3	3	1	0	0	1	0	0	1	1	1	0	1	2	1	1	2	0	0	0	0	1	1	0	0	2	1	0	1	0	0	0	1	0	0	1	0	0	1	1	1	0
Cre03.g182900.t1.2	Cre03.g182900.t1.2	2	2	2	Cre03.g182900.t1.2 None DBV=JGI5.5 OS=Chlamydomonas reinhardtii SV=2 TOU=Cre	1	2	2	2	0	0	1	0	0	0	0	0	0	0	0	0	0	1	0	0	0	0	0	0	1	1	2	0	0	0	1	0	0	0	0	0	1	0	0	0	0	0	0	0
Cre03.g183100.t1.2	Cre03.g183100.t1.2	5	5	5	Cre03.g183100.t1.2 Mitochondrial inner membrane translocase ALS=TIM22B DBV=JGI5.5 GN=TIM22B OS=Chlamydomonas reinhardtii SV=2 TOU=Cre	1	5	5	5	0	0	4	0	0	1	0	0	0	1	2	0	0	0	0	0	0	0	0	0	0	1	2	2	0	0	0	2	2	3	0	0	4	0	0	1	0	0	0	1
Cre03.g183200.t1.2	Cre03.g183200.t1.2	4	4	4	Cre03.g183200.t1.2 Protein associated with central pair microtubule complex ALS=CPC1 DBV=JGI5.5 GN=CPC1 OS=Chlamydomonas reinhardtii SV=2 TOU=Cre	1	4	4	4	0	0	0	0	0	0	1	3	1	0	0	0	0	0	0	0	0	0	0	0	0	0	0	0	0	0	0	0	0	0	0	0	0	0	0	0	1	3	1	0
Cre03.g183400.t1.1	Cre03.g183400.t1.1	5	5	5	Cre03.g183400.t1.1 None DBV=JGI5.5 OS=Chlamydomonas reinhardtii SV=1 TOU=Cre	1	5	5	5	1	1	4	1	1	1	1	1	1	2	1	1	0	0	0	0	0	0	0	1	1	2	2	1	0	0	1	1	1	1	1	1	4	1	1	1	1	1	1	2
Cre03.g183850.t1.2	Cre03.g183850.t1.2	2	2	2	Cre03.g183850.t1.2 Apoferredoxin ALS=FDX6 DBV=JGI5.5 GN=FDX6 OS=Chlamydomonas reinhardtii SV=2 TOU=Cre	1	2	2	2	1	1	1	1	1	1	1	0	1	1	2	0	0	1	0	0	0	0	1	1	0	0	1	1	1	1	1	1	1	1	1	1	1	1	1	1	1	0	1	1
Cre03.g184300.t1.1	Cre03.g184300.t1.1	1	1	1	Cre03.g184300.t1.1 None DBV=JGI5.5 OS=Chlamydomonas reinhardtii SV=1 TOU=Cre	1	1	1	1	0	0	0	0	0	0	0	0	0	0	0	0	0	1	0	0	0	0	0	0	0	0	0	0	0	1	0	0	0	0	0	0	0	0	0	0	0	0	0	0
Cre03.g184550.t1.2	Cre03.g184550.t1.2	5	5	5	Cre03.g184550.t1.2 Predicted protein ALS=CPLD28 DBV=JGI5.5 GN=CPLD28 OS=Chlamydomonas reinhardtii SV=2 TOU=Cre	1	5	5	5	0	1	0	1	0	0	2	2	0	1	0	1	0	0	0	0	0	0	1	3	0	3	3	2	2	0	0	1	1	1	0	1	0	1	0	0	2	2	0	1
Cre03.g185200.t1.2	Cre03.g185200.t1.2	5	5	5	Cre03.g185200.t1.2 Metallophosphoesterase/metallo-dependent phosphatase DBV=JGI5.5 OS=Chlamydomonas reinhardtii SV=2 TOU=Cre	1	5	5	5	1	2	1	1	1	2	1	0	0	1	1	1	1	1	0	1	0	0	1	1	1	1	0	0	1	0	0	0	2	1	1	2	1	1	1	2	1	0	0	1
Cre03.g185500.t1.1	Cre03.g185500.t1.1	1	1	1	Cre03.g185500.t1.1 Flagellar Associated Protein, acid phosphatase ALS=FAP160 DBV=JGI5.5 GN=FAP160 OS=Chlamydomonas reinhardtii SV=1 TOU=Cre	1	1	1	1	0	0	0	0	0	0	0	1	1	0	0	1	0	0	0	0	0	0	0	1	0	0	0	0	1	0	0	0	0	0	0	0	0	0	0	0	0	1	1	0
Cre03.g185550.t1.2	Cre03.g185550.t1.2	18	18	18	Cre03.g185550.t1.2 Sedoheptulose-1,7-bisphosphatase ALS=SBP1 DBV=JGI5.5 GN=SBP1 OS=Chlamydomonas reinhardtii SV=2 TOU=Cre	1	18	18	18	4	5	14	8	10	12	3	7	4	14	14	7	4	4	3	7	12	11	4	3	5	13	11	14	5	5	7	12	12	13	4	5	14	8	10	12	3	7	4	14
Cre03.g186000.t1.2	Cre03.g186000.t1.2	4	4	4	Cre03.g186000.t1.2 None DBV=JGI5.5 OS=Chlamydomonas reinhardtii SV=2 TOU=Cre	1	4	4	4	0	0	1	0	1	0	0	0	0	0	1	0	0	0	0	0	0	0	0	0	0	1	0	0	0	0	0	0	0	0	0	0	1	0	1	0	0	0	0	0
Cre03.g187650.t1.1	Cre03.g187650.t1.1	1	1	1	Cre03.g187650.t1.1 None DBV=JGI5.5 OS=Chlamydomonas reinhardtii SV=1 TOU=Cre	1	1	1	1	0	0	1	0	1	0	0	0	0	0	1	0	0	0	0	0	0	0	1	1	0	0	1	0	1	0	0	0	0	0	0	0	1	0	1	0	0	0	0	0
Cre03.g188250.t1.2;Cre11.g476050.t1.2	Cre03.g188250.t1.2	22;1	22;1	22;1	Cre03.g188250.t1.2 ADP-glucose pyrophosphorylase small subunit DBV=JGI5.5 OS=Chlamydomonas reinhardtii SV=2 TOU=Cre	2	22	22	22	7	12	11	6	10	9	10	10	12	8	11	11	5	12	16	4	5	8	9	12	13	7	13	9	9	8	12	7	6	8	7	12	11	6	10	9	10	10	12	8
Cre03.g188650.t1.2	Cre03.g188650.t1.2	1	1	1	Cre03.g188650.t1.2 Plastid lipid associated protein ALS=PLP2 DBV=JGI5.5 GN=PLP2 OS=Chlamydomonas reinhardtii SV=2 TOU=Cre	1	1	1	1	0	0	1	0	0	0	0	0	0	0	0	0	0	0	0	0	0	0	0	0	0	0	0	0	0	0	0	0	0	1	0	0	1	0	0	0	0	0	0	0
Cre03.g189250.t1.2	Cre03.g189250.t1.2	16	16	16	Cre03.g189250.t1.2 Small Rab-related GTPase DBV=JGI5.5 OS=Chlamydomonas reinhardtii SV=2 TOU=Cre	1	16	16	16	1	2	6	2	3	1	4	2	7	2	2	4	2	2	8	0	3	7	1	6	3	3	4	1	3	1	5	2	1	3	1	2	6	2	3	1	4	2	7	2
Cre03.g189300.t1.1	Cre03.g189300.t1.1	5	5	5	Cre03.g189300.t1.1 Plastid lipid associated protein ALS=PLP10 DBV=JGI5.5 GN=PLP10 OS=Chlamydomonas reinhardtii SV=1 TOU=Cre	1	5	5	5	0	0	2	2	1	1	2	0	0	2	2	0	0	0	0	0	0	0	0	1	0	2	1	2	0	0	0	0	0	1	0	0	2	2	1	1	2	0	0	2
Cre03.g189400.t1.2	Cre03.g189400.t1.2	5	5	5	Cre03.g189400.t1.2 Seryl-tRNA(Sec) synthetase DBV=JGI5.5 OS=Chlamydomonas reinhardtii SV=2 TOU=Cre	1	5	5	5	0	0	0	0	0	0	2	1	1	0	1	2	0	2	1	0	0	1	1	3	1	0	0	0	0	1	0	0	0	0	0	0	0	0	0	0	2	1	1	0
Cre03.g189950.t1.2	Cre03.g189950.t1.2	49	49	49	Cre03.g189950.t1.2 HSP70-HSP90 organizing protein ALS=HOP1 DBV=JGI5.5 GN=HOP1 OS=Chlamydomonas reinhardtii SV=2 TOU=Cre	1	49	49	49	9	17	23	9	15	7	29	36	41	22	25	14	0	0	0	0	0	0	1	1	0	0	0	0	0	0	1	0	1	3	9	17	23	9	15	7	29	36	41	22
Cre03.g190150.t1.1	Cre03.g190150.t1.1	7	7	7	Cre03.g190150.t1.1 Predicted protein ALS=CGL1 DBV=JGI5.5 GN=CGL1 OS=Chlamydomonas reinhardtii SV=1 TOU=Cre	1	7	7	7	0	0	0	0	0	0	0	1	2	0	1	0	0	0	2	0	0	0	0	2	1	3	1	2	3	0	0	1	1	0	0	0	0	0	0	0	0	1	2	0
Cre04.g216850.t1.2;Cre03.g190950.t1.2	Cre04.g216850.t1.2;Cre03.g190950.t1.2	22;22	22;22	22;22	Cre04.g216850.t1.2 Alpha tubulin 2 ALS=TUA2 DBV=JGI5.5 GN=TUA2 OS=Chlamydomonas reinhardtii SV=2 TOU=Cre;Cre03.g190950.t1.2 Alpha tubulin 1 ALS=TUA1 DBV=JGI5.5 GN=TUA1 OS=Chlamydomonas reinhardtii SV=2 TOU=Cre	2	22	22	22	9	13	9	11	11	9	15	14	13	8	9	15	13	14	15	10	6	10	11	13	9	5	11	10	10	14	12	9	5	10	9	13	9	11	11	9	15	14	13	8
Cre03.g191050.t1.2	Cre03.g191050.t1.2	11	11	11	Cre03.g191050.t1.2 Ran-like small GTPase ALS=RAN1 DBV=JGI5.5 GN=RAN1 OS=Chlamydomonas reinhardtii SV=2 TOU=Cre	1	11	11	11	6	6	6	5	5	6	5	7	6	6	5	6	7	8	7	6	6	7	7	7	6	6	7	5	6	7	7	6	7	7	6	6	6	5	5	6	5	7	6	6
Cre03.g191250.t1.2;Cre03.g191300.t1.2	Cre03.g191250.t1.2;Cre03.g191300.t1.2	3;2	3;2	3;2	Cre03.g191250.t1.2 Low-CO2-inducible protein ALS=LCI34 DBV=JGI5.5 GN=LCI34 OS=Chlamydomonas reinhardtii SV=2 TOU=Cre;Cre03.g191300.t1.2 Low-CO2-inducible protein DBV=JGI5.5 OS=Chlamydomonas reinhardtii SV=2 TOU=Cre	2	3	3	3	0	0	0	0	0	0	2	0	0	1	1	0	0	0	0	0	0	0	0	0	0	0	0	0	0	0	0	0	0	0	0	0	0	0	0	0	2	0	0	1
Cre03.g193800.t1.1	Cre03.g193800.t1.1	24	24	24	Cre03.g193800.t1.1 None DBV=JGI5.5 OS=Chlamydomonas reinhardtii SV=1 TOU=Cre	1	24	24	24	9	11	5	5	10	5	10	8	9	6	9	11	8	11	12	7	6	6	9	7	8	7	8	6	7	9	11	7	9	11	9	11	5	5	10	5	10	8	9	6
Cre03.g193850.t1.2	Cre03.g193850.t1.2	2	2	2	Cre03.g193850.t1.2 Succinyl-CoA ligase alpha chain ALS=SCL1 DBV=JGI5.5 GN=SCL1 OS=Chlamydomonas reinhardtii SV=2 TOU=Cre	1	2	2	2	1	1	1	0	2	1	1	1	0	1	0	0	0	1	0	0	1	0	0	0	0	0	0	0	0	0	0	1	1	0	1	1	1	0	2	1	1	1	0	1
Cre03.g193950.t1.2	Cre03.g193950.t1.2	6	6	6	Cre03.g193950.t1.2 None DBV=JGI5.5 OS=Chlamydomonas reinhardtii SV=2 TOU=Cre	1	6	6	6	1	3	1	0	1	1	1	0	0	0	1	3	0	0	0	0	0	0	0	0	1	1	1	3	0	0	0	1	0	0	1	3	1	0	1	1	1	0	0	0
Cre03.g194350.t1.2	Cre03.g194350.t1.2	9	9	9	Cre03.g194350.t1.2 None DBV=JGI5.5 OS=Chlamydomonas reinhardtii SV=2 TOU=Cre	1	9	9	9	0	0	2	0	0	1	2	6	0	1	0	0	0	0	0	0	0	0	0	0	0	0	0	0	0	0	0	0	0	0	0	0	2	0	0	1	2	6	0	1
Cre03.g194400.t1.2	Cre03.g194400.t1.2	9	9	9	Cre03.g194400.t1.2 Eukaryotic translation initiation factor 3, subunit I ALS=EIF3I DBV=JGI5.5 GN=EIF3I OS=Chlamydomonas reinhardtii SV=2 TOU=Cre	1	9	9	9	0	2	0	1	1	0	0	0	3	0	1	1	3	3	4	0	1	1	1	3	1	0	1	1	1	1	1	0	2	0	0	2	0	1	1	0	0	0	3	0
Cre03.g194850.t1.2	Cre03.g194850.t1.2	22	22	22	Cre03.g194850.t1.2 NAD-dependent malate dehydrogenase, chloroplastic ALS=MDH1 DBV=JGI5.5 GN=MDH1 OS=Chlamydomonas reinhardtii SV=2 TOU=Cre	1	22	22	22	15	9	13	10	14	14	13	13	12	16	16	12	0	0	0	0	1	2	13	14	11	13	12	14	9	11	12	8	10	10	15	9	13	10	14	14	13	13	12	16
Cre03.g195200.t1.2	Cre03.g195200.t1.2	4	4	4	Cre03.g195200.t1.2 Haloalkane dehalogenase-like hydrolase DBV=JGI5.5 OS=Chlamydomonas reinhardtii SV=2 TOU=Cre	1	4	4	4	0	0	0	0	1	0	0	0	0	1	2	0	0	0	0	0	0	0	1	0	1	1	1	1	0	0	0	0	0	0	0	0	0	0	1	0	0	0	0	1
Cre03.g195650.t1.2	Cre03.g195650.t1.2	1	1	1	Cre03.g195650.t1.2 Plastid ribosomal protein S10 ALS=PRPS10 DBV=JGI5.5 GN=PRPS10 OS=Chlamydomonas reinhardtii SV=2 TOU=Cre	1	1	1	1	0	0	0	0	0	0	0	0	1	0	0	0	0	0	1	0	0	0	0	0	0	0	0	0	0	0	1	0	0	0	0	0	0	0	0	0	0	0	1	0
Cre03.g195850.t1.2	Cre03.g195850.t1.2	6	6	6	Cre03.g195850.t1.2 None DBV=JGI5.5 OS=Chlamydomonas reinhardtii SV=2 TOU=Cre	1	6	6	6	1	0	3	2	0	0	0	1	0	3	1	0	0	0	0	0	0	0	0	2	1	2	3	3	1	0	0	1	0	1	1	0	3	2	0	0	0	1	0	3
Cre03.g197750.t1.2	Cre03.g197750.t1.2	2	2	2	Cre03.g197750.t1.2 Glutathione peroxidase ALS=GPX3 DBV=JGI5.5 GN=GPX3 OS=Chlamydomonas reinhardtii SV=2 TOU=Cre	1	2	2	2	0	0	0	0	2	0	1	1	1	1	1	0	0	0	0	0	0	0	0	0	1	2	2	1	2	0	0	2	0	2	0	0	0	0	2	0	1	1	1	1
Cre03.g199000.t1.2	Cre03.g199000.t1.2	18	18	18	Cre03.g199000.t1.2 Phototropin ALS=PHT1 DBV=JGI5.5 GN=PHT1 OS=Chlamydomonas reinhardtii SV=2 TOU=Cre	1	18	18	18	4	6	3	2	7	3	5	9	6	3	2	6	6	12	9	2	3	4	5	11	5	3	6	4	6	9	6	4	3	6	4	6	3	2	7	3	5	9	6	3
Cre03.g199150.t1.2	Cre03.g199150.t1.2	3	3	3	Cre03.g199150.t1.2 None DBV=JGI5.5 OS=Chlamydomonas reinhardtii SV=2 TOU=Cre	1	3	3	3	0	1	1	0	1	0	1	0	1	0	0	0	0	0	1	0	0	0	0	0	0	1	1	0	0	0	1	0	0	0	0	1	1	0	1	0	1	0	1	0
Cre03.g199300.t1.2	Cre03.g199300.t1.2	3	3	3	Cre03.g199300.t1.2 None DBV=JGI5.5 OS=Chlamydomonas reinhardtii SV=2 TOU=Cre	1	3	3	3	0	1	0	0	1	0	2	2	0	0	1	1	2	0	2	0	0	0	0	0	2	0	0	0	1	1	1	0	1	1	0	1	0	0	1	0	2	2	0	0
Cre03.g199535.t1.1	Cre03.g199535.t1.1	5	5	5	Cre03.g199535.t1.1 Low molecular mass early light-induced protein DBV=JGI5.5 OS=Chlamydomonas reinhardtii SV=1 TOU=Cre	1	5	5	5	1	2	3	0	1	1	2	2	2	1	1	2	1	2	1	1	0	0	2	3	2	2	2	3	2	2	1	2	1	1	1	2	3	0	1	1	2	2	2	1
Cre03.g199647.t1.1	Cre03.g199647.t1.1	15	14	14	Cre03.g199647.t1.1 Eukaryotic translation initiation factor 4A ALS=EIF4A DBV=JGI5.5 GN=EIF4A OS=Chlamydomonas reinhardtii SV=1 TOU=Cre	1	15	14	14	3	4	1	0	0	2	3	5	2	0	4	7	7	9	9	3	3	4	4	10	8	5	4	3	2	6	8	3	3	3	3	4	1	0	0	2	3	5	2	0
Cre03.g199900.t1.2	Cre03.g199900.t1.2	8	8	8	Cre03.g199900.t1.2 Eukaryotic translation initiation factor 4E ALS=EIF4E DBV=JGI5.5 GN=EIF4E OS=Chlamydomonas reinhardtii SV=2 TOU=Cre	1	8	8	8	2	2	2	1	2	2	2	3	4	0	1	3	1	1	3	0	1	2	0	2	2	1	3	1	1	2	1	0	2	1	2	2	2	1	2	2	2	3	4	0
Cre03.g200250.t1.2	Cre03.g200250.t1.2	8	8	8	Cre03.g200250.t1.2 None DBV=JGI5.5 OS=Chlamydomonas reinhardtii SV=2 TOU=Cre	1	8	8	8	4	2	4	1	4	5	3	4	2	3	5	4	3	4	3	3	1	3	3	4	5	5	5	5	3	4	3	4	4	4	4	2	4	1	4	5	3	4	2	3
Cre03.g200351.t1.1	Cre03.g200351.t1.1	1	1	1	Cre03.g200351.t1.1 None DBV=JGI5.5 OS=Chlamydomonas reinhardtii SV=1 TOU=Cre	1	1	1	1	1	1	1	1	1	1	1	1	1	1	1	1	0	0	0	0	0	0	1	1	1	1	1	1	1	1	1	1	1	1	1	1	1	1	1	1	1	1	1	1
Cre03.g201100.t1.2	Cre03.g201100.t1.2	28	28	28	Cre03.g201100.t1.2 FtsH-like ATPase/metalloprotease DBV=JGI5.5 OS=Chlamydomonas reinhardtii SV=2 TOU=Cre	1	28	28	28	6	6	10	7	11	7	6	7	7	8	6	10	0	0	0	0	0	0	5	11	7	4	7	11	1	5	9	6	7	7	6	6	10	7	11	7	6	7	7	8
Cre03.g201200.t1.1	Cre03.g201200.t1.1	5	5	5	Cre03.g201200.t1.1 Flagellar Associated Protein ALS=FAP283 DBV=JGI5.5 GN=FAP283 OS=Chlamydomonas reinhardtii SV=1 TOU=Cre	1	5	5	5	0	0	0	0	0	0	3	1	4	1	2	0	0	0	0	0	0	0	0	0	0	0	0	0	0	0	0	0	0	0	0	0	0	0	0	0	3	1	4	1
Cre03.g203450.t1.2	Cre03.g203450.t1.2	3	3	3	Cre03.g203450.t1.2 Ribosomal protein S21, component of cytosolic 80S ribosome and 40S small subunit ALS=RPS21 DBV=JGI5.5 GN=RPS21 OS=Chlamydomonas reinhardtii SV=2 TOU=Cre	1	3	3	3	2	2	0	1	1	1	2	3	2	1	1	3	3	1	2	0	1	1	2	2	3	0	3	1	1	3	2	1	0	2	2	2	0	1	1	1	2	3	2	1
Cre03.g203850.t1.2	Cre03.g203850.t1.2	10	10	10	Cre03.g203850.t1.2 ATP-sulfurylase ALS=ATS1 DBV=JGI5.5 GN=ATS1 OS=Chlamydomonas reinhardtii SV=2 TOU=Cre	1	10	10	10	1	1	8	2	4	3	1	0	2	4	3	1	0	0	0	1	3	3	0	1	0	3	4	5	1	1	0	3	4	3	1	1	8	2	4	3	1	0	2	4
Cre03.g204250.t1.2	Cre03.g204250.t1.2	24	24	24	Cre03.g204250.t1.2 S-Adenosyl homocysteine hydrolase ALS=SAH1 DBV=JGI5.5 GN=SAH1 OS=Chlamydomonas reinhardtii SV=2 TOU=Cre	1	24	24	24	6	11	3	4	6	4	7	12	13	2	5	12	11	10	16	1	3	4	8	13	13	3	4	6	6	11	11	1	0	6	6	11	3	4	6	4	7	12	13	2
Cre03.g204350.t1.2	Cre03.g204350.t1.2	6	6	6	Cre03.g204350.t1.2 Inactive subunit of chloroplast ClpP complex ALS=CLPR4 DBV=JGI5.5 GN=CLPR4 OS=Chlamydomonas reinhardtii SV=2 TOU=Cre	1	6	6	6	1	0	0	1	0	2	0	0	0	0	0	0	2	1	1	0	0	0	2	2	1	0	4	1	2	0	1	2	2	0	1	0	0	1	0	2	0	0	0	0
Cre03.g205400.t1.1	Cre03.g205400.t1.1	2	2	2	Cre03.g205400.t1.1 None DBV=JGI5.5 OS=Chlamydomonas reinhardtii SV=1 TOU=Cre	1	2	2	2	1	0	0	0	0	0	0	0	0	1	0	0	0	0	0	0	0	0	0	0	0	0	0	0	0	0	0	0	0	0	1	0	0	0	0	0	0	0	0	1
Cre03.g206550.t1.2	Cre03.g206550.t1.2	7	7	7	Cre03.g206550.t1.2 Phosphoglycolate phosphatase/2-deoxyglucose-6-phosphate phosphatase. DBV=JGI5.5 OS=Chlamydomonas reinhardtii SV=2 TOU=Cre	1	7	7	7	0	0	6	2	2	3	0	0	0	3	5	0	0	0	0	0	0	0	0	0	0	2	2	3	0	0	0	3	1	1	0	0	6	2	2	3	0	0	0	3
Cre03.g206600.t1.2	Cre03.g206600.t1.2	20	20	20	Cre03.g206600.t1.2 Acetohydroxyacid dehydratase ALS=AAD1 DBV=JGI5.5 GN=AAD1 OS=Chlamydomonas reinhardtii SV=2 TOU=Cre	1	20	20	20	6	8	13	11	5	6	11	12	8	12	13	7	2	1	1	1	5	5	2	4	3	6	6	10	2	4	3	10	7	7	6	8	13	11	5	6	11	12	8	12
Cre03.g206800.t1.1	Cre03.g206800.t1.1	3	3	3	Cre03.g206800.t1.1 Hexose transporter ALS=HXT1 DBV=JGI5.5 GN=HXT1 OS=Chlamydomonas reinhardtii SV=1 TOU=Cre	1	3	3	3	0	0	0	0	0	0	0	0	1	1	0	0	0	0	0	0	0	1	0	0	1	1	1	0	0	0	0	1	0	0	0	0	0	0	0	0	0	0	1	1
Cre03.g206929.t1.1	Cre03.g206929.t1.1	1	1	1	Cre03.g206929.t1.1 Membrane associated metalloprotease involved in plastid development ALS=RSE4 DBV=JGI5.5 GN=RSE4 OS=Chlamydomonas reinhardtii SV=1 TOU=Cre	1	1	1	1	0	0	1	0	0	1	0	0	0	1	0	0	0	0	0	0	0	0	1	1	0	1	1	0	1	0	0	1	0	1	0	0	1	0	0	1	0	0	0	1
Cre03.g207400.t1.2	Cre03.g207400.t1.2	7	7	7	Cre03.g207400.t1.2 None DBV=JGI5.5 OS=Chlamydomonas reinhardtii SV=2 TOU=Cre	1	7	7	7	1	1	2	1	0	0	1	2	1	1	2	1	1	2	0	0	1	1	2	2	4	1	6	1	0	1	1	1	1	0	1	1	2	1	0	0	1	2	1	1
Cre03.g207713.t1.1	Cre03.g207713.t1.1	2	2	2	Cre03.g207713.t1.1 Isoamylase, starch debranching enzyme ALS=ISA3 DBV=JGI5.5 GN=ISA3 OS=Chlamydomonas reinhardtii SV=1 TOU=Cre	1	2	2	2	0	0	2	0	0	0	0	0	0	0	2	0	0	0	0	0	0	0	0	0	0	1	1	0	0	0	0	0	1	0	0	0	2	0	0	0	0	0	0	0
Cre03.g210513.t1.1;Cre03.g209393.t1.1	Cre03.g210513.t1.1;Cre03.g209393.t1.1	4;2	4;2	4;2	Cre03.g210513.t1.1 None DBV=JGI5.5 OS=Chlamydomonas reinhardtii SV=1 TOU=Cre;Cre03.g209393.t1.1 None DBV=JGI5.5 OS=Chlamydomonas reinhardtii SV=1 TOU=Cre	2	4	4	4	0	0	2	0	0	0	0	0	0	1	0	0	0	0	0	0	0	0	0	0	0	0	2	1	0	0	0	2	0	0	0	0	2	0	0	0	0	0	0	1
Cre03.g213313.t1.1	Cre03.g213313.t1.1	5	5	5	Cre03.g213313.t1.1 None DBV=JGI5.5 OS=Chlamydomonas reinhardtii SV=1 TOU=Cre	1	5	5	5	0	0	1	0	1	0	0	2	2	1	2	1	0	0	1	0	0	0	1	0	0	0	3	0	0	0	1	0	0	0	0	0	1	0	1	0	0	2	2	1
Cre03.g213537.t1.1	Cre03.g213537.t1.1	2	2	2	Cre03.g213537.t1.1 None DBV=JGI5.5 OS=Chlamydomonas reinhardtii SV=1 TOU=Cre	1	2	2	2	0	0	0	0	0	0	1	2	0	0	0	0	0	0	0	0	0	0	0	0	0	0	0	0	0	0	0	0	0	0	0	0	0	0	0	0	1	2	0	0
Cre03.g213649.t1.1	Cre03.g213649.t1.1	3	3	3	Cre03.g213649.t1.1 None DBV=JGI5.5 OS=Chlamydomonas reinhardtii SV=1 TOU=Cre	1	3	3	3	0	0	1	0	0	0	0	0	0	0	0	1	0	0	0	0	0	0	0	0	0	0	1	0	0	1	0	0	0	0	0	0	1	0	0	0	0	0	0	0
Cre04.g211800.t1.2	Cre04.g211800.t1.2	5	5	5	Cre04.g211800.t1.2 Ribosomal protein L23, component of cytosolic 80S ribosome and 60S large subunit ALS=RPL23 DBV=JGI5.5 GN=RPL23 OS=Chlamydomonas reinhardtii SV=2 TOU=Cre	1	5	5	5	4	2	3	2	1	2	3	5	4	3	2	3	4	4	4	1	2	2	3	5	4	3	2	2	3	3	3	2	2	2	4	2	3	2	1	2	3	5	4	3
Cre04.g212300.t1.1	Cre04.g212300.t1.1	3	3	3	Cre04.g212300.t1.1 None DBV=JGI5.5 OS=Chlamydomonas reinhardtii SV=1 TOU=Cre	1	3	3	3	1	1	1	0	0	1	2	2	1	2	1	2	0	1	1	0	0	0	0	0	0	0	0	0	1	1	1	0	2	1	1	1	1	0	0	1	2	2	1	2
Cre04.g212500.t1.2	Cre04.g212500.t1.2	10	10	10	Cre04.g212500.t1.2 Predicted protein ALS=CGL42 DBV=JGI5.5 GN=CGL42 OS=Chlamydomonas reinhardtii SV=2 TOU=Cre	1	10	10	10	1	4	4	3	6	4	2	2	4	5	4	5	0	0	0	0	0	0	4	2	3	4	3	6	4	3	2	1	2	2	1	4	4	3	6	4	2	2	4	5
Cre04.g213761.t2.1;Cre04.g213761.t1.1	Cre04.g213761.t2.1;Cre04.g213761.t1.1	3;3	3;3	3;3	Cre04.g213761.t2.1 None DBV=JGI5.5 OS=Chlamydomonas reinhardtii SV=1 TOU=Cre;Cre04.g213761.t1.1 None DBV=JGI5.5 OS=Chlamydomonas reinhardtii SV=1 TOU=Cre	2	3	3	3	0	0	0	0	0	0	0	0	0	0	0	0	0	0	0	0	0	0	0	0	1	2	2	1	0	0	0	0	0	0	0	0	0	0	0	0	0	0	0	0
Cre04.g214150.t1.1	Cre04.g214150.t1.1	18	18	18	Cre04.g214150.t1.1 Thiazole biosynthetic enzyme; THI4 regulatory protein ALS=THI4 DBV=JGI5.5 GN=THI4 OS=Chlamydomonas reinhardtii SV=1 TOU=Cre	1	18	18	18	6	6	5	4	4	3	7	11	10	3	3	12	13	15	13	2	8	8	12	15	12	8	10	6	7	14	6	3	2	5	6	6	5	4	4	3	7	11	10	3
Cre04.g214500.t1.1	Cre04.g214500.t1.1	15	15	15	Cre04.g214500.t1.1 Isocitrate dehydrogenase, NADP-dependent ALS=IDH3 DBV=JGI5.5 GN=IDH3 OS=Chlamydomonas reinhardtii SV=1 TOU=Cre	1	15	15	15	4	5	4	6	3	5	4	4	6	2	3	7	3	2	5	1	1	4	3	5	3	3	3	5	4	5	6	3	5	5	4	5	4	6	3	5	4	4	6	2
Cre04.g214750.t1.1	Cre04.g214750.t1.1	4	4	4	Cre04.g214750.t1.1 Endosomal R-SNARE protein, VAMP-like family (R.III) DBV=JGI5.5 OS=Chlamydomonas reinhardtii SV=1 TOU=Cre	1	4	4	4	0	0	2	0	0	0	0	0	0	1	1	0	0	0	0	0	0	0	0	0	0	0	0	0	0	0	0	0	0	0	0	0	2	0	0	0	0	0	0	1
Cre04.g216100.t1.1	Cre04.g216100.t1.1	5	5	5	Cre04.g216100.t1.1 None DBV=JGI5.5 OS=Chlamydomonas reinhardtii SV=1 TOU=Cre	1	5	5	5	0	1	1	0	1	0	3	0	2	0	1	2	0	0	0	0	0	0	0	0	2	0	1	0	0	0	0	0	0	0	0	1	1	0	1	0	3	0	2	0
Cre04.g216350.t1.2	Cre04.g216350.t1.2	4	4	4	Cre04.g216350.t1.2 Aldo/keto reductase DBV=JGI5.5 OS=Chlamydomonas reinhardtii SV=2 TOU=Cre	1	4	4	4	0	0	0	1	1	0	0	0	0	0	0	0	0	0	0	0	0	0	0	0	1	1	0	1	0	0	1	1	4	1	0	0	0	1	1	0	0	0	0	0
Cre04.g216600.t1.2	Cre04.g216600.t1.2	5	4	4	Cre04.g216600.t1.2 26S proteasome regulatory subunit ALS=RPT6 DBV=JGI5.5 GN=RPT6 OS=Chlamydomonas reinhardtii SV=2 TOU=Cre	1	5	4	4	0	0	1	0	0	0	0	1	1	0	0	0	1	0	3	0	0	1	0	1	0	0	0	0	0	2	1	0	1	0	0	0	0	0	0	0	0	1	1	0
Cre04.g217550.t1.1	Cre04.g217550.t1.1	15	15	15	Cre04.g217550.t1.1 Eukaryotic translation initiation factor 3, subunit C ALS=EIF3C DBV=JGI5.5 GN=EIF3C OS=Chlamydomonas reinhardtii SV=1 TOU=Cre	1	15	15	15	1	2	1	0	1	2	4	8	9	2	1	3	2	5	3	0	0	0	2	6	0	0	1	0	1	4	2	2	1	1	1	2	1	0	1	2	4	8	9	2
Cre04.g217800.t1.1	Cre04.g217800.t1.1	3	3	3	Cre04.g217800.t1.1 None DBV=JGI5.5 OS=Chlamydomonas reinhardtii SV=1 TOU=Cre	1	3	3	3	0	1	1	0	0	0	0	0	1	0	1	1	0	0	0	0	0	0	2	1	0	0	0	0	0	1	0	0	0	1	0	1	1	0	0	0	0	0	1	0
Cre04.g217910.t1.1	Cre04.g217910.t1.1	7	7	7	Cre04.g217910.t1.1 None DBV=JGI5.5 OS=Chlamydomonas reinhardtii SV=1 TOU=Cre	1	7	7	7	0	0	2	1	0	0	1	1	2	2	1	0	0	0	0	0	0	0	2	0	0	1	1	2	2	3	0	2	0	1	0	0	2	1	0	0	1	1	2	2
Cre04.g217921.t1.1;REV__Cre02.g113809.t1.2	Cre04.g217921.t1.1	28;1	28;1	28;1	Cre04.g217921.t1.1 Beta subunit of COP-I complex ALS=COPB1 DBV=JGI5.5 GN=COPB1 OS=Chlamydomonas reinhardtii SV=1 TOU=Cre	2	28	28	28	9	6	4	5	6	3	7	10	10	7	5	8	11	11	17	6	6	5	8	9	9	3	9	5	5	9	13	5	5	8	9	6	4	5	6	3	7	10	10	7
Cre04.g217932.t1.1	Cre04.g217932.t1.1	1	1	1	Cre04.g217932.t1.1 Plastid ribosomal protein L35 ALS=PRPL35 DBV=JGI5.5 GN=PRPL35 OS=Chlamydomonas reinhardtii SV=1 TOU=Cre	1	1	1	1	0	0	0	0	0	0	0	0	0	0	0	0	0	0	1	0	0	0	0	0	1	0	0	0	0	0	0	0	0	0	0	0	0	0	0	0	0	0	0	0
Cre04.g217933.t1.1	Cre04.g217933.t1.1	5	5	5	Cre04.g217933.t1.1 None DBV=JGI5.5 OS=Chlamydomonas reinhardtii SV=1 TOU=Cre	1	5	5	5	4	1	2	2	4	1	2	3	2	0	0	3	3	3	2	2	2	2	3	2	3	2	1	2	1	3	1	2	3	1	4	1	2	2	4	1	2	3	2	0
Cre04.g218150.t1.2	Cre04.g218150.t1.2	8	8	8	Cre04.g218150.t1.2 None DBV=JGI5.5 OS=Chlamydomonas reinhardtii SV=2 TOU=Cre	1	8	8	8	3	2	1	4	3	3	3	2	4	3	3	4	3	3	3	4	3	5	5	4	2	5	4	3	2	4	4	1	3	3	3	2	1	4	3	3	3	2	4	3
Cre04.g220200.t3.1;Cre04.g220200.t2.1;Cre04.g220200.t1.2	Cre04.g220200.t3.1;Cre04.g220200.t2.1;Cre04.g220200.t1.2	31;29;29	31;29;29	31;29;29	Cre04.g220200.t3.1 None DBV=JGI5.5 OS=Chlamydomonas reinhardtii SV=1 TOU=Cre;Cre04.g220200.t2.1 None DBV=JGI5.5 OS=Chlamydomonas reinhardtii SV=1 TOU=Cre;Cre04.g220200.t1.2 None DBV=JGI5.5 OS=Chlamydomonas reinhardtii SV=2 TOU=Cre	3	31	31	31	5	6	13	4	6	5	2	5	7	7	7	7	1	0	0	0	1	1	11	15	19	10	11	13	8	11	11	9	4	10	5	6	13	4	6	5	2	5	7	7
Cre04.g221250.t1.2	Cre04.g221250.t1.2	4	4	4	Cre04.g221250.t1.2 None DBV=JGI5.5 OS=Chlamydomonas reinhardtii SV=2 TOU=Cre	1	4	4	4	2	0	0	1	1	0	2	1	2	1	0	2	0	0	0	0	0	0	0	0	1	1	1	2	0	0	0	0	0	1	2	0	0	1	1	0	2	1	2	1
Cre04.g221550.t1.2	Cre04.g221550.t1.2	9	9	9	Cre04.g221550.t1.2 None DBV=JGI5.5 OS=Chlamydomonas reinhardtii SV=2 TOU=Cre	1	9	9	9	0	0	1	1	2	1	0	0	0	1	1	0	0	0	0	1	0	1	0	0	0	0	2	0	0	1	0	2	1	1	0	0	1	1	2	1	0	0	0	1
Cre04.g222700.t1.2	Cre04.g222700.t1.2	42	42	42	Cre04.g222700.t1.2 None DBV=JGI5.5 OS=Chlamydomonas reinhardtii SV=2 TOU=Cre	1	42	42	42	13	19	8	9	14	12	13	22	18	10	8	26	18	25	23	11	11	14	21	23	21	10	10	9	13	23	20	12	5	12	13	19	8	9	14	12	13	22	18	10
Cre04.g222750.t1.1	Cre04.g222750.t1.1	14	2	2	Cre04.g222750.t1.1 Low-CO2-inducible chloroplast envelope protein ALS=CCP2 DBV=JGI5.5 GN=CCP2 OS=Chlamydomonas reinhardtii SV=1 TOU=Cre	1	14	2	2	9	1	8	6	7	9	11	2	1	8	6	1	10	0	0	8	0	3	2	0	0	3	1	0	10	2	3	9	6	10	0	0	0	0	0	0	1	0	0	0
Cre04.g222800.t1.2;Cre04.g223250.t1.1	Cre04.g222800.t1.2;Cre04.g223250.t1.1	3;2	3;2	3;2	Cre04.g222800.t1.2 Low-CO2 inducible protein ALS=LCID DBV=JGI5.5 GN=LCID OS=Chlamydomonas reinhardtii SV=2 TOU=Cre;Cre04.g223250.t1.1 LCIB-like gene ALS=LCIE DBV=JGI5.5 GN=LCIE OS=Chlamydomonas reinhardtii SV=1 TOU=Cre	2	3	3	3	2	0	0	0	0	0	2	0	0	0	0	0	0	0	0	0	0	0	0	0	0	0	0	0	3	1	0	1	1	0	2	0	0	0	0	0	2	0	0	0
Cre04.g223300.t1.2	Cre04.g223300.t1.2	19	19	7	Cre04.g223300.t1.2 Low-CO2-inducible chloroplast envelope protein ALS=CCP1 DBV=JGI5.5 GN=CCP1 OS=Chlamydomonas reinhardtii SV=2 TOU=Cre	1	19	19	7	13	1	13	7	8	9	15	2	2	11	7	1	14	0	0	9	0	3	2	0	0	3	1	0	16	2	3	11	9	14	13	1	13	7	8	9	15	2	2	11
Cre04.g223750.t1.1	Cre04.g223750.t1.1	2	2	2	Cre04.g223750.t1.1 None DBV=JGI5.5 OS=Chlamydomonas reinhardtii SV=1 TOU=Cre	1	2	2	2	0	0	0	0	0	0	0	0	0	0	0	0	1	0	0	0	0	0	0	0	0	0	0	0	0	1	0	0	0	0	0	0	0	0	0	0	0	0	0	0
Cre04.g223800.t2.1;Cre04.g223800.t1.2	Cre04.g223800.t2.1;Cre04.g223800.t1.2	3;3	3;3	3;3	Cre04.g223800.t2.1 None DBV=JGI5.5 OS=Chlamydomonas reinhardtii SV=1 TOU=Cre;Cre04.g223800.t1.2 None DBV=JGI5.5 OS=Chlamydomonas reinhardtii SV=2 TOU=Cre	2	3	3	3	0	0	2	2	3	1	0	0	0	0	2	1	0	0	0	0	0	0	0	0	0	0	2	1	0	0	0	0	0	2	0	0	2	2	3	1	0	0	0	0
Cre04.g223850.t1.2	Cre04.g223850.t1.2	13	13	13	Cre04.g223850.t1.2 Cytoplasmic DExD/H-box RNA helicase DBV=JGI5.5 OS=Chlamydomonas reinhardtii SV=2 TOU=Cre	1	13	13	13	3	2	0	3	2	3	2	4	3	0	3	5	2	5	5	1	4	2	4	6	6	4	3	1	1	6	2	2	3	4	3	2	0	3	2	3	2	4	3	0
Cre04.g224400.t1.1	Cre04.g224400.t1.1	2	2	2	Cre04.g224400.t1.1 None DBV=JGI5.5 OS=Chlamydomonas reinhardtii SV=1 TOU=Cre	1	2	2	2	1	1	1	1	1	0	0	0	0	1	1	0	1	0	1	1	0	1	1	1	1	1	2	1	1	1	1	1	1	1	1	1	1	1	1	0	0	0	0	1
Cre04.g225350.t2.1;Cre04.g225350.t1.1	Cre04.g225350.t2.1;Cre04.g225350.t1.1	11;11	11;11	11;11	Cre04.g225350.t2.1 None DBV=JGI5.5 OS=Chlamydomonas reinhardtii SV=1 TOU=Cre;Cre04.g225350.t1.1 None DBV=JGI5.5 OS=Chlamydomonas reinhardtii SV=1 TOU=Cre	2	11	11	11	0	0	2	0	0	0	5	4	2	2	1	0	0	0	0	0	0	0	0	0	0	0	0	0	0	0	0	0	0	0	0	0	2	0	0	0	5	4	2	2
Cre04.g225600.t1.1	Cre04.g225600.t1.1	2	2	2	Cre04.g225600.t1.1 None DBV=JGI5.5 OS=Chlamydomonas reinhardtii SV=1 TOU=Cre	1	2	2	2	0	0	0	0	0	0	0	0	0	0	1	0	0	0	0	0	0	0	1	1	0	0	0	0	0	0	0	0	0	0	0	0	0	0	0	0	0	0	0	0
Cre04.g226800.t1.1	Cre04.g226800.t1.1	4	4	4	Cre04.g226800.t1.1 None DBV=JGI5.5 OS=Chlamydomonas reinhardtii SV=1 TOU=Cre	1	4	4	4	0	0	2	2	2	2	0	0	2	0	2	0	0	0	0	0	0	0	0	0	2	2	2	2	0	0	0	1	0	0	0	0	2	2	2	2	0	0	2	0
Cre04.g229300.t1.1	Cre04.g229300.t1.1	27	27	27	Cre04.g229300.t1.1 Rubisco activase ALS=RCA1 DBV=JGI5.5 GN=RCA1 OS=Chlamydomonas reinhardtii SV=1 TOU=Cre	1	27	27	27	11	12	18	12	15	12	11	14	14	17	14	15	9	9	9	6	9	6	17	15	11	13	15	18	13	13	13	14	12	16	11	12	18	12	15	12	11	14	14	17
Cre04.g231222.t2.1;Cre04.g231222.t1.1;Cre06.g309100.t1.2	Cre04.g231222.t2.1;Cre04.g231222.t1.1	17;17;1	17;17;1	17;17;1	Cre04.g231222.t2.1 Chaperonin 60A ALS=CPN60A DBV=JGI5.5 GN=CPN60A OS=Chlamydomonas reinhardtii SV=1 TOU=Cre;Cre04.g231222.t1.1 None DBV=JGI5.5 OS=Chlamydomonas reinhardtii SV=1 TOU=Cre	3	17	17	17	1	4	6	3	3	5	5	5	4	3	5	6	4	2	5	3	7	3	4	4	4	2	8	3	2	6	2	3	6	4	1	4	6	3	3	5	5	5	4	3
Cre04.g232104.t1.1	Cre04.g232104.t1.1	12	5	5	Cre04.g232104.t1.1 Light-harvesting complex II chlorophyll a/b binding protein M3 ALS=LHCBM3 DBV=JGI5.5 GN=LHCBM3 OS=Chlamydomonas reinhardtii SV=1 TOU=Cre	1	12	5	5	5	7	6	5	7	8	5	7	7	5	8	7	8	9	6	6	6	7	5	7	5	8	6	6	5	7	6	6	7	6	2	3	3	3	3	3	3	3	3	2
Cre05.g230850.t1.1	Cre05.g230850.t1.1	6	6	6	Cre05.g230850.t1.1 None DBV=JGI5.5 OS=Chlamydomonas reinhardtii SV=1 TOU=Cre	1	6	6	6	0	1	4	0	1	1	4	3	3	3	3	1	0	0	0	0	0	0	0	0	0	0	0	0	0	0	0	0	0	0	0	1	4	0	1	1	4	3	3	3
Cre05.g232002.t2.1;Cre05.g232002.t1.1	Cre05.g232002.t2.1;Cre05.g232002.t1.1	3;3	3;3	3;3	Cre05.g232002.t2.1 None DBV=JGI5.5 OS=Chlamydomonas reinhardtii SV=1 TOU=Cre;Cre05.g232002.t1.1 None DBV=JGI5.5 OS=Chlamydomonas reinhardtii SV=1 TOU=Cre	2	3	3	3	0	0	0	2	1	0	0	0	0	0	0	0	0	0	0	1	0	0	0	0	0	1	0	0	0	0	1	0	1	0	0	0	0	2	1	0	0	0	0	0
Cre05.g232200.t1.2	Cre05.g232200.t1.2	9	9	9	Cre05.g232200.t1.2 Mitochondrial NADH dehydrogenase ALS=NDA3 DBV=JGI5.5 GN=NDA3 OS=Chlamydomonas reinhardtii SV=2 TOU=Cre	1	9	9	9	1	2	4	5	1	3	2	2	1	2	4	2	0	1	2	1	2	1	3	0	0	1	2	2	1	2	1	3	5	4	1	2	4	5	1	3	2	2	1	2
Cre05.g232750.t1.2	Cre05.g232750.t1.2	6	6	6	Cre05.g232750.t1.2 NimA-related protein kinase ALS=CNK4 DBV=JGI5.5 GN=CNK4 OS=Chlamydomonas reinhardtii SV=2 TOU=Cre	1	6	6	6	0	4	1	0	0	1	3	3	2	1	0	1	1	4	1	0	0	2	2	2	2	0	2	0	0	0	4	0	0	0	0	4	1	0	0	1	3	3	2	1
Cre05.g233305.t2.1;Cre05.g233305.t1.1	Cre05.g233305.t2.1;Cre05.g233305.t1.1	7;7	7;7	7;7	Cre05.g233305.t2.1 None DBV=JGI5.5 OS=Chlamydomonas reinhardtii SV=1 TOU=Cre;Cre05.g233305.t1.1 None DBV=JGI5.5 OS=Chlamydomonas reinhardtii SV=1 TOU=Cre	2	7	7	7	2	3	1	3	1	3	2	3	4	2	3	2	3	3	5	2	2	1	2	5	2	2	1	2	4	4	4	2	1	2	2	3	1	3	1	3	2	3	4	2
Cre05.g233800.t1.2	Cre05.g233800.t1.2	15	15	15	Cre05.g233800.t1.2 None DBV=JGI5.5 OS=Chlamydomonas reinhardtii SV=2 TOU=Cre	1	15	15	15	3	5	4	3	4	1	5	9	4	4	8	7	4	9	7	3	3	6	4	10	6	3	4	3	3	8	8	3	2	5	3	5	4	3	4	1	5	9	4	4
Cre05.g233950.t1.2	Cre05.g233950.t1.2	4	4	4	Cre05.g233950.t1.2 None DBV=JGI5.5 OS=Chlamydomonas reinhardtii SV=2 TOU=Cre	1	4	4	4	0	0	3	0	2	0	0	0	0	0	1	0	0	0	0	0	0	0	0	1	0	2	0	1	0	0	0	1	0	2	0	0	3	0	2	0	0	0	0	0
Cre05.g234550.t2.1;Cre05.g234550.t1.2	Cre05.g234550.t2.1;Cre05.g234550.t1.2	14;14	14;14	14;14	Cre05.g234550.t2.1 Fructose-1,6-bisphosphate aldolase ALS=FBA3 DBV=JGI5.5 GN=FBA3 OS=Chlamydomonas reinhardtii SV=1 TOU=Cre;Cre05.g234550.t1.2 Fructose-1,6-bisphosphate aldolase ALS=FBA3 DBV=JGI5.5 GN=FBA3 OS=Chlamydomonas reinhardtii SV=2 TOU=Cre	2	14	14	14	7	7	9	6	6	7	6	6	7	8	10	8	0	1	2	3	4	7	5	7	8	8	10	9	4	6	6	5	5	6	7	7	9	6	6	7	6	6	7	8
Cre05.g234637.t1.1	Cre05.g234637.t1.1	21	21	21	Cre05.g234637.t1.1 None DBV=JGI5.5 OS=Chlamydomonas reinhardtii SV=1 TOU=Cre	1	21	21	21	13	12	7	10	9	9	15	15	11	8	6	15	13	18	13	7	6	10	10	14	11	10	9	6	9	14	12	11	8	12	13	12	7	10	9	9	15	15	11	8
Cre05.g234638.t1.1	Cre05.g234638.t1.1	5	5	5	Cre05.g234638.t1.1 None DBV=JGI5.5 OS=Chlamydomonas reinhardtii SV=1 TOU=Cre	1	5	5	5	0	0	0	1	1	0	1	0	0	0	0	0	1	0	1	0	0	0	0	0	1	0	0	1	1	1	1	1	1	1	0	0	0	1	1	0	1	0	0	0
Cre05.g234639.t1.1	Cre05.g234639.t1.1	10	10	10	Cre05.g234639.t1.1 T-complex protein 1, delta subunit ALS=CCT4 DBV=JGI5.5 GN=CCT4 OS=Chlamydomonas reinhardtii SV=1 TOU=Cre	1	10	10	10	0	4	1	2	1	2	3	4	1	0	0	3	3	4	2	2	3	1	2	5	4	1	3	0	2	6	3	0	1	2	0	4	1	2	1	2	3	4	1	0
Cre05.g234652.t1.1	Cre05.g234652.t1.1	2	2	2	Cre05.g234652.t1.1 None DBV=JGI5.5 OS=Chlamydomonas reinhardtii SV=1 TOU=Cre	1	2	2	2	0	0	0	0	1	1	1	0	0	0	0	2	0	2	0	0	0	0	1	1	0	1	0	0	0	1	1	0	0	0	0	0	0	0	1	1	1	0	0	0
Cre05.g234700.t1.1	Cre05.g234700.t1.1	5	5	5	Cre05.g234700.t1.1 Pyruvate kinase ALS=PYK3 DBV=JGI5.5 GN=PYK3 OS=Chlamydomonas reinhardtii SV=1 TOU=Cre	1	5	5	5	0	0	0	0	0	0	0	1	0	0	0	1	1	2	1	0	1	0	1	2	0	0	0	0	0	2	0	0	0	0	0	0	0	0	0	0	0	1	0	0
Cre05.g235550.t1.1	Cre05.g235550.t1.1	15	15	15	Cre05.g235550.t1.1 None DBV=JGI5.5 OS=Chlamydomonas reinhardtii SV=1 TOU=Cre	1	15	15	15	3	2	6	2	6	4	1	1	4	6	6	2	0	0	0	0	0	0	1	0	0	0	1	0	0	0	0	0	0	0	3	2	6	2	6	4	1	1	4	6
Cre05.g237000.t1.2	Cre05.g237000.t1.2	3	3	3	Cre05.g237000.t1.2 Methionine aminopeptidase ALS=MAP1D DBV=JGI5.5 GN=MAP1D OS=Chlamydomonas reinhardtii SV=2 TOU=Cre	1	3	3	3	0	0	1	1	1	0	0	0	0	1	1	0	0	0	0	0	0	0	0	0	1	2	1	1	0	0	0	1	1	1	0	0	1	1	1	0	0	0	0	1
Cre05.g237400.t1.2	Cre05.g237400.t1.2	2	2	2	Cre05.g237400.t1.2 Diaminopimelate epimerase ALS=DAE1 DBV=JGI5.5 GN=DAE1 OS=Chlamydomonas reinhardtii SV=2 TOU=Cre	1	2	2	2	1	0	0	0	0	1	0	0	0	0	0	0	0	1	0	0	0	0	0	0	0	0	0	2	0	0	0	0	0	0	1	0	0	0	0	1	0	0	0	0
Cre05.g237450.t1.2	Cre05.g237450.t1.2	14	14	14	Cre05.g237450.t1.2 Plastid-specific ribosomal protein 1 ALS=PSRP1 DBV=JGI5.5 GN=PSRP1 OS=Chlamydomonas reinhardtii SV=2 TOU=Cre	1	14	14	14	2	8	4	0	3	5	6	5	6	3	7	4	3	1	3	0	0	1	2	1	1	5	6	2	1	2	3	3	4	2	2	8	4	0	3	5	6	5	6	3
Cre05.g238332.t1.1	Cre05.g238332.t1.1	10	10	10	Cre05.g238332.t1.1 Photosystem I reaction center subunit II, 20 kDa ALS=PSAD DBV=JGI5.5 GN=PSAD OS=Chlamydomonas reinhardtii SV=1 TOU=Cre	1	10	10	10	4	4	8	3	4	6	2	4	5	3	4	2	2	2	1	2	3	5	3	5	4	7	7	6	2	2	6	6	4	7	4	4	8	3	4	6	2	4	5	3
Cre05.g239652.t1.1	Cre05.g239652.t1.1	1	1	1	Cre05.g239652.t1.1 None DBV=JGI5.5 OS=Chlamydomonas reinhardtii SV=1 TOU=Cre	1	1	1	1	0	0	0	0	0	0	1	1	1	0	0	0	0	0	0	0	0	0	0	0	0	0	0	0	0	0	0	0	0	0	0	0	0	0	0	0	1	1	1	0
Cre05.g240300.t1.1	Cre05.g240300.t1.1	4	4	4	Cre05.g240300.t1.1 None DBV=JGI5.5 OS=Chlamydomonas reinhardtii SV=1 TOU=Cre	1	4	4	4	1	0	1	0	1	1	1	2	0	0	1	1	0	1	2	1	0	1	1	1	0	1	1	2	1	2	2	2	2	2	1	0	1	0	1	1	1	2	0	0
Cre05.g240550.t1.2	Cre05.g240550.t1.2	2	2	2	Cre05.g240550.t1.2 None DBV=JGI5.5 OS=Chlamydomonas reinhardtii SV=2 TOU=Cre	1	2	2	2	0	0	1	1	0	0	0	0	1	0	1	1	0	0	1	0	0	1	0	1	0	0	1	0	0	0	0	0	0	0	0	0	1	1	0	0	0	0	1	0
Cre05.g240850.t1.2	Cre05.g240850.t1.2	40	40	40	Cre05.g240850.t1.2 Hydroxymethylpyrimidine phosphate synthase ALS=THIC DBV=JGI5.5 GN=THIC OS=Chlamydomonas reinhardtii SV=2 TOU=Cre	1	40	40	40	14	21	22	13	18	17	16	18	23	24	30	22	0	0	0	0	0	0	18	20	27	18	18	28	9	17	19	12	13	18	14	21	22	13	18	17	16	18	23	24
Cre05.g241100.t1.2	Cre05.g241100.t1.2	2	2	2	Cre05.g241100.t1.2 None DBV=JGI5.5 OS=Chlamydomonas reinhardtii SV=2 TOU=Cre	1	2	2	2	0	0	1	0	0	0	0	0	0	0	0	0	0	0	0	0	0	0	0	0	0	2	0	0	0	0	0	0	0	0	0	0	1	0	0	0	0	0	0	0
Cre05.g241639.t1.1	Cre05.g241639.t1.1	3	3	3	Cre05.g241639.t1.1 None DBV=JGI5.5 OS=Chlamydomonas reinhardtii SV=1 TOU=Cre	1	3	3	3	0	1	0	0	1	0	0	1	1	0	1	2	0	0	0	0	0	0	0	0	0	1	0	1	0	0	0	0	0	0	0	1	0	0	1	0	0	1	1	0
Cre05.g241650.t1.1	Cre05.g241650.t1.1	3	3	3	Cre05.g241650.t1.1 None DBV=JGI5.5 OS=Chlamydomonas reinhardtii SV=1 TOU=Cre	1	3	3	3	0	0	0	0	1	1	0	1	0	1	2	0	0	0	0	0	0	0	0	0	0	0	0	0	0	0	0	0	0	0	0	0	0	0	1	1	0	1	0	1
Cre05.g241850.t1.2	Cre05.g241850.t1.2	4	4	4	Cre05.g241850.t1.2 ATP citrate lyase, subunit A ALS=ACL1 DBV=JGI5.5 GN=ACL1 OS=Chlamydomonas reinhardtii SV=2 TOU=Cre	1	4	4	4	1	0	1	1	1	1	2	3	1	0	1	0	4	2	2	1	1	1	2	1	2	1	1	1	1	2	2	0	0	1	1	0	1	1	1	1	2	3	1	0
Cre05.g241950.t1.2	Cre05.g241950.t1.2	23	23	23	Cre05.g241950.t1.2 None DBV=JGI5.5 OS=Chlamydomonas reinhardtii SV=2 TOU=Cre	1	23	23	23	7	12	11	9	14	9	9	14	12	10	11	11	11	8	14	10	10	10	9	10	11	10	10	10	11	14	12	8	12	11	7	12	11	9	14	9	9	14	12	10
Cre05.g242000.t1.2	Cre05.g242000.t1.2	11	11	11	Cre05.g242000.t1.2 Magnesium chelatase subunit D ALS=CHLD DBV=JGI5.5 GN=CHLD OS=Chlamydomonas reinhardtii SV=2 TOU=Cre	1	11	11	11	1	2	4	0	3	2	0	2	1	2	2	0	0	2	1	1	2	0	3	1	1	1	3	2	0	1	2	0	0	1	1	2	4	0	3	2	0	2	1	2
Cre05.g242350.t1.2	Cre05.g242350.t1.2	7	7	7	Cre05.g242350.t1.2 None DBV=JGI5.5 OS=Chlamydomonas reinhardtii SV=2 TOU=Cre	1	7	7	7	0	0	0	0	0	0	1	0	1	0	1	1	0	2	0	1	1	1	1	1	0	0	0	0	0	1	0	0	0	0	0	0	0	0	0	0	1	0	1	0
Cre05.g243050.t1.2	Cre05.g243050.t1.2	9	9	9	Cre05.g243050.t1.2 Chloroplastic thioredoxin f2 DBV=JGI5.5 OS=Chlamydomonas reinhardtii SV=2 TOU=Cre	1	9	9	9	5	6	8	7	6	7	7	7	5	8	6	7	0	0	0	0	0	0	4	5	5	7	7	6	5	4	3	5	2	5	5	6	8	7	6	7	7	7	5	8
Cre05.g244800.t1.2	Cre05.g244800.t1.2	3	3	3	Cre05.g244800.t1.2 None DBV=JGI5.5 OS=Chlamydomonas reinhardtii SV=2 TOU=Cre	1	3	3	3	1	0	0	0	0	1	2	0	0	1	0	0	0	0	0	0	0	0	0	1	0	1	0	0	0	0	0	0	0	0	1	0	0	0	0	1	2	0	0	1
Cre05.g245102.t1.1	Cre05.g245102.t1.1	7	7	7	Cre05.g245102.t1.1 None DBV=JGI5.5 OS=Chlamydomonas reinhardtii SV=1 TOU=Cre	1	7	7	7	1	0	5	0	1	3	0	0	0	0	2	1	0	0	0	0	0	0	0	1	2	2	4	5	1	1	4	2	2	3	1	0	5	0	1	3	0	0	0	0
Cre05.g245158.t1.1;Cre24.g755097.t1.1;Cre06.g301951.t1.1;Cre02.g095250.t1.1;Cre02.g095550.t1.1	Cre05.g245158.t1.1;Cre24.g755097.t1.1	41;40;1;1;1	41;40;1;1;1	41;40;1;1;1	Cre05.g245158.t1.1 None DBV=JGI5.5 OS=Chlamydomonas reinhardtii SV=1 TOU=Cre;Cre24.g755097.t1.1 Arsenite translocating ATPase DBV=JGI5.5 OS=Chlamydomonas reinhardtii SV=1 TOU=Cre	5	41	41	41	6	1	6	5	6	5	7	3	4	7	6	1	0	0	0	0	0	0	18	16	14	28	34	32	0	1	4	18	19	20	6	1	6	5	6	5	7	3	4	7
Cre05.g245550.t1.1	Cre05.g245550.t1.1	4	4	4	Cre05.g245550.t1.1 Phosphatidylinositol 4-kinase ALS=PIK1 DBV=JGI5.5 GN=PIK1 OS=Chlamydomonas reinhardtii SV=1 TOU=Cre	1	4	4	4	0	0	0	0	0	0	0	0	0	0	0	1	0	2	1	0	0	0	0	0	0	0	0	0	0	0	0	0	0	0	0	0	0	0	0	0	0	0	0	0
Cre05.g245900.t1.2	Cre05.g245900.t1.2	3	3	3	Cre05.g245900.t1.2 Branched-chain amino acid aminotransferase ALS=BCA2 DBV=JGI5.5 GN=BCA2 OS=Chlamydomonas reinhardtii SV=2 TOU=Cre	1	3	3	3	0	0	1	0	0	0	0	0	0	0	2	0	0	0	0	0	0	0	0	0	0	0	0	0	0	0	0	0	0	0	0	0	1	0	0	0	0	0	0	0
Cre05.g246800.t1.2	Cre05.g246800.t1.2	11	11	11	Cre05.g246800.t1.2 Tetrapyrrole-binding protein ALS=GUN4 DBV=JGI5.5 GN=GUN4 OS=Chlamydomonas reinhardtii SV=2 TOU=Cre	1	11	11	11	2	3	9	3	5	4	3	2	3	3	3	4	0	0	0	0	0	0	2	1	2	7	7	7	3	2	4	3	2	2	2	3	9	3	5	4	3	2	3	3
Cre05.g247450.t1.2	Cre05.g247450.t1.2	35	35	35	Cre05.g247450.t1.2 Putative rhodanese-like protein ALS=CGL56 DBV=JGI5.5 GN=CGL56 OS=Chlamydomonas reinhardtii SV=2 TOU=Cre	1	35	35	35	5	3	5	5	6	7	5	3	8	8	9	6	0	0	0	0	0	0	20	20	16	13	10	19	15	20	20	21	21	20	5	3	5	5	6	7	5	3	8	8
Cre05.g248450.t1.2;Cre05.g248400.t1.2	Cre05.g248450.t1.2;Cre05.g248400.t1.2	13;13	13;13	13;13	Cre05.g248450.t1.2 Mitochondrial carbonic anhydrase ALS=CAH5 DBV=JGI5.5 GN=CAH5 OS=Chlamydomonas reinhardtii SV=2 TOU=Cre;Cre05.g248400.t1.2 Mitochondrial carbonic anhydrase, beta type ALS=CAH4 DBV=JGI5.5 GN=CAH4 OS=Chlamydomonas reinhardtii SV=2 TOU=Cre	2	13	13	13	10	7	11	10	7	10	11	12	12	10	9	9	12	6	8	8	3	5	5	5	5	12	9	4	11	10	10	11	6	12	10	7	11	10	7	10	11	12	12	10
Cre06.g249750.t1.1	Cre06.g249750.t1.1	6	6	6	Cre06.g249750.t1.1 None DBV=JGI5.5 OS=Chlamydomonas reinhardtii SV=1 TOU=Cre	1	6	6	6	0	0	3	0	0	0	1	3	3	2	2	0	0	0	0	0	0	0	0	0	0	0	0	0	0	0	0	0	0	0	0	0	3	0	0	0	1	3	3	2
Cre06.g250100.t1.2	Cre06.g250100.t1.2	63	63	60	Cre06.g250100.t1.2 Heat shock protein 70B ALS=HSP70B DBV=JGI5.5 GN=HSP70B OS=Chlamydomonas reinhardtii SV=2 TOU=Cre	1	63	63	60	10	11	17	11	12	12	11	13	12	15	16	10	2	7	4	5	6	5	31	29	32	51	49	51	5	10	8	27	20	29	10	11	17	11	12	12	11	13	12	15
Cre06.g250200.t1.2	Cre06.g250200.t1.2	31	31	31	Cre06.g250200.t1.2 S-adenosylmethionine synthetase DBV=JGI5.5 OS=Chlamydomonas reinhardtii SV=2 TOU=Cre	1	31	31	31	14	21	17	14	12	15	19	18	18	14	15	21	17	19	23	14	17	17	19	22	22	17	16	17	19	22	19	14	16	16	14	21	17	14	12	15	19	18	18	14
Cre06.g250250.t1.2	Cre06.g250250.t1.2	3	3	3	Cre06.g250250.t1.2 Vacuolar ATP synthase subunit C ALS=ATPvC DBV=JGI5.5 GN=ATPvC OS=Chlamydomonas reinhardtii SV=2 TOU=Cre	1	3	3	3	1	1	0	1	0	0	1	0	0	1	1	1	0	0	1	1	0	1	1	1	1	1	0	0	0	0	0	0	0	0	1	1	0	1	0	0	1	0	0	1
Cre06.g250300.t1.2	Cre06.g250300.t1.2	3	3	3	Cre06.g250300.t1.2 Cytoplasmic dynein 1b heavy chain (not an inner arm dynein) ALS=DHC1b DBV=JGI5.5 GN=DHC1b OS=Chlamydomonas reinhardtii SV=2 TOU=Cre	1	3	3	3	0	1	0	0	1	1	0	0	0	0	1	1	1	3	0	0	0	1	0	1	0	0	1	0	0	0	2	0	0	1	0	1	0	0	1	1	0	0	0	0
Cre06.g250750.t1.2	Cre06.g250750.t1.2	1	1	1	Cre06.g250750.t1.2 None DBV=JGI5.5 OS=Chlamydomonas reinhardtii SV=2 TOU=Cre	1	1	1	1	0	0	0	0	0	0	0	0	0	0	0	0	0	0	1	0	0	0	0	0	0	0	0	0	0	0	0	0	0	0	0	0	0	0	0	0	0	0	0	0
Cre06.g250902.t1.1	Cre06.g250902.t1.1	13	13	13	Cre06.g250902.t1.1 None DBV=JGI5.5 OS=Chlamydomonas reinhardtii SV=1 TOU=Cre	1	13	13	13	0	3	2	0	2	0	2	5	6	0	1	4	1	3	3	0	0	1	1	3	3	0	2	0	0	1	2	0	0	1	0	3	2	0	2	0	2	5	6	0
Cre06.g251450.t1.1	Cre06.g251450.t1.1	7	7	7	Cre06.g251450.t1.1 Quinolinate synthetase A ALS=NIC7 DBV=JGI5.5 GN=NIC7 OS=Chlamydomonas reinhardtii SV=1 TOU=Cre	1	7	7	7	0	0	4	0	1	1	0	0	0	1	1	1	0	0	0	0	1	1	1	0	0	1	3	3	0	0	0	2	1	1	0	0	4	0	1	1	0	0	0	1
Cre06.g251716.t1.1	Cre06.g251716.t1.1	1	1	1	Cre06.g251716.t1.1 None DBV=JGI5.5 OS=Chlamydomonas reinhardtii SV=1 TOU=Cre	1	1	1	1	0	0	1	0	0	0	0	0	0	0	0	0	0	0	0	0	0	0	0	0	0	0	1	1	0	0	0	1	0	1	0	0	1	0	0	0	0	0	0	0
Cre06.g252200.t1.2	Cre06.g252200.t1.2	8	8	8	Cre06.g252200.t1.2 Translocon at the outer envelope membrane of chloroplasts, 75 kD ALS=TOC34 DBV=JGI5.5 GN=TOC34 OS=Chlamydomonas reinhardtii SV=2 TOU=Cre	1	8	8	8	0	4	2	2	2	1	6	2	2	3	3	1	1	3	3	1	2	1	1	3	3	2	3	1	3	1	2	2	0	1	0	4	2	2	2	1	6	2	2	3
Cre06.g252450.t1.1	Cre06.g252450.t1.1	4	4	4	Cre06.g252450.t1.1 None DBV=JGI5.5 OS=Chlamydomonas reinhardtii SV=1 TOU=Cre	1	4	4	4	0	0	0	0	0	0	0	0	1	0	0	1	1	0	1	0	0	0	0	0	1	0	0	0	0	0	0	0	0	0	0	0	0	0	0	0	0	0	1	0
Cre06.g252550.t1.1;REV__Cre06.g283600.t1.2	Cre06.g252550.t1.1	25;1	25;1	25;1	Cre06.g252550.t1.1 Dihydrolipoamide acetyltransferase ALS=DLA3 DBV=JGI5.5 GN=DLA3 OS=Chlamydomonas reinhardtii SV=1 TOU=Cre	2	25	25	25	9	11	17	11	11	10	17	18	17	13	16	9	1	2	3	0	1	1	6	5	7	5	4	6	17	19	16	12	15	17	9	11	17	11	11	10	17	18	17	13
Cre06.g252650.t1.2	Cre06.g252650.t1.2	7	7	7	Cre06.g252650.t1.2 Isopropylmalate dehydratase, small subunit ALS=LEU1S DBV=JGI5.5 GN=LEU1S OS=Chlamydomonas reinhardtii SV=2 TOU=Cre	1	7	7	7	5	5	5	6	5	4	4	3	5	5	5	5	0	0	0	0	0	1	3	5	3	6	4	5	4	4	5	6	4	3	5	5	5	6	5	4	4	3	5	5
Cre06.g254350.t1.1	Cre06.g254350.t1.1	4	4	4	Cre06.g254350.t1.1 None DBV=JGI5.5 OS=Chlamydomonas reinhardtii SV=1 TOU=Cre	1	4	4	4	0	1	1	1	0	1	0	2	0	0	1	0	0	0	0	0	0	0	1	0	0	0	0	0	0	0	2	0	0	0	0	1	1	1	0	1	0	2	0	0
Cre06.g254400.t1.1	Cre06.g254400.t1.1	24	24	24	Cre06.g254400.t1.1 Fumarate hydratase ALS=FUM1 DBV=JGI5.5 GN=FUM1 OS=Chlamydomonas reinhardtii SV=1 TOU=Cre	1	24	24	24	8	8	7	6	6	6	6	8	8	4	7	7	10	12	11	6	6	7	4	11	2	7	6	2	4	7	8	8	11	10	8	8	7	6	6	6	6	8	8	4
Cre06.g255100.t1.1	Cre06.g255100.t1.1	8	8	8	Cre06.g255100.t1.1 None DBV=JGI5.5 OS=Chlamydomonas reinhardtii SV=1 TOU=Cre	1	8	8	8	0	1	1	1	1	2	0	1	0	1	2	0	1	0	0	0	0	0	0	0	0	0	1	0	0	0	0	0	0	0	0	1	1	1	1	2	0	1	0	1
Cre06.g257150.t1.2;Cre12.g542800.t1.2	Cre06.g257150.t1.2	4;1	4;1	4;1	Cre06.g257150.t1.2 Ribosomal protein L37a, component of cytosolic 80S ribosome and 60S large subunit ALS=RPL37a DBV=JGI5.5 GN=RPL37a OS=Chlamydomonas reinhardtii SV=2 TOU=Cre	2	4	4	4	0	1	0	0	2	0	2	1	1	0	1	1	1	4	0	0	1	0	0	2	1	1	2	0	2	0	1	0	0	1	0	1	0	0	2	0	2	1	1	0
Cre06.g257601.t1.2	Cre06.g257601.t1.2	12	12	12	Cre06.g257601.t1.2 2-cys peroxiredoxin, chloroplastic ALS=PRX1 DBV=JGI5.5 GN=PRX1 OS=Chlamydomonas reinhardtii SV=2 TOU=Cre	1	12	12	12	5	4	8	6	8	9	6	5	5	7	8	5	1	0	2	0	0	0	2	3	3	8	9	6	5	2	3	5	6	4	5	4	8	6	8	9	6	5	5	7
Cre06.g257700.t1.1;Cre09.g400950.t1.2	Cre06.g257700.t1.1	3;1	3;1	3;1	Cre06.g257700.t1.1 None DBV=JGI5.5 OS=Chlamydomonas reinhardtii SV=1 TOU=Cre	2	3	3	3	0	0	1	0	0	0	0	2	1	0	1	0	0	0	0	0	0	0	0	0	0	1	0	0	0	0	0	0	0	0	0	0	1	0	0	0	0	2	1	0
Cre06.g257850.t1.2	Cre06.g257850.t1.2	9	9	9	Cre06.g257850.t1.2 None DBV=JGI5.5 OS=Chlamydomonas reinhardtii SV=2 TOU=Cre	1	9	9	9	3	2	2	2	2	1	1	2	3	4	4	3	0	0	0	0	0	0	4	4	3	5	2	3	5	3	2	4	3	2	3	2	2	2	2	1	1	2	3	4
Cre06.g258363.t1.2	Cre06.g258363.t1.2	2	2	2	Cre06.g258363.t1.2 None DBV=JGI5.5 OS=Chlamydomonas reinhardtii SV=2 TOU=Cre	1	2	2	2	0	0	0	0	0	0	0	0	0	0	0	0	0	0	0	0	0	0	0	0	0	1	0	0	1	0	1	0	0	0	0	0	0	0	0	0	0	0	0	0
Cre06.g258700.t1.1	Cre06.g258700.t1.1	93	93	93	Cre06.g258700.t1.1 Pyruvate carboxylase ALS=PYC1 DBV=JGI5.5 GN=PYC1 OS=Chlamydomonas reinhardtii SV=1 TOU=Cre	1	93	93	93	69	68	57	52	59	54	68	69	63	60	60	63	76	79	67	67	64	65	68	72	64	62	60	53	68	68	64	64	62	59	69	68	57	52	59	54	68	69	63	60
746;147747;147748;147749;147750;147751;147752;147753;147754;147755;147756;147757;147758;147759;147760;147761;147762;147763;147764;147765;147766;147767;147768;147769;147770;147771;147772;147773;147774;147775;147776;147777;147778;147779;147780;147781;147782;147783;147784;147785;147786;147787;147788;147789;147790;147791;147792;147793;147794;147795;147796;147797;147798;147799;147800;147801;147802;147…	3842;3843;3844;3845;3846;3847;3848;3849;3850;3851;3852;3853;3854;3855;3856;3857;3858;3859;3860;3861;3862;3863;3864;3865;3866;3867;3868;3869;3870;3871;3872;3873;3874;3875;3876;3877;3878;3879;3880;3881;3882;3883;3884;3885;3886;3887;3888;3889;3890;3891;3892;3893;3894;3895;3896;3897;3898;3899;3900;3901;3902;3903;3904;3905;3906;3907;3908;3909;3910;3911;3912;3913;3914;3915;3916;3917;3918;3919;3920;3921…
6;82137;82138;82139;82140;82141;82142;82143;82144;82145;82146;82147;82148;82149;82150;82151;82152;82153;82154;82155;82156;82157;82158;82159;82160;82161;82162;82163;82164;82751;82752;82753;82754;82755;82756;82757;82758;82759;82760;82761;82762;82763;82764;82765;82766;82767;82768;82769;82770;82771;82772;82773;82774;82775;82776;82777;82778;82779;82780;82781;82782;82783;82784;82785;82786;82787;82788;8…
224388;224389;224390;224391;224392;224393;224394;224395;224396;224397;224398;224399;224400;224401;224402;224403;224404;224405;224406;224407;224408;224409;224410;224411;224412;224413;224414;224415;224416;224417;224418;224419;224420;224421;224422;224423;224424;224425;224426;224427;224428;224429;224430;224431;224432;224433;224434;224435;224436;224437;224438;224439;224440;224441;224442;224443;224444;…	3911;5166;5420;6411;8089;8251;9123;9314;9763;9860;13564;13725;18448;18543;29190;29258;31436;34281;36928;38559;38674;38795;43080;43098;44327;44806;44833;45295;45703;46933;46939;49442;53525;57619;60270;60371;60380;62166;68552;68612;69681;77368;78124;78414;81243;82131;82913;83500;84259;84524;85667;88707;88943;100830;123128;123185;127235;130808;140327;143164;155103;162440;167594;167605;167643;171353;…	636;637;638;639;640;641;642;643;644;645;646;647;648;649;650;651;652;653;654;655	101;117;137;192;235;302;314;319;338;373;422;474;583;595;650;677;714;751;829;850
Cre06.g258733.t2.1;Cre06.g258733.t1.1	Cre06.g258733.t2.1;Cre06.g258733.t1.1	23;23	23;23	23;23	Cre06.g258733.t2.1 None DBV=JGI5.5 OS=Chlamydomonas reinhardtii SV=1 TOU=Cre;Cre06.g258733.t1.1 None DBV=JGI5.5 OS=Chlamydomonas reinhardtii SV=1 TOU=Cre	2	23	23	23	7	11	10	11	10	6	13	9	8	10	12	9	6	8	9	2	3	3	8	9	8	7	8	9	4	11	9	6	7	9	7	11	10	11	10	6	13	9	8	10
Cre06.g258850.t1.2	Cre06.g258850.t1.2	4	4	4	Cre06.g258850.t1.2 None DBV=JGI5.5 OS=Chlamydomonas reinhardtii SV=2 TOU=Cre	1	4	4	4	0	0	0	0	0	0	0	1	1	0	0	0	0	2	0	0	0	0	0	1	0	0	0	0	0	0	0	1	0	1	0	0	0	0	0	0	0	1	1	0
Cre06.g259100.t1.1;REV__Cre16.g671050.t1.2;Cre12.g492750.t1.1	Cre06.g259100.t1.1	56;1;1	56;1;1	56;1;1	Cre06.g259100.t1.1 None DBV=JGI5.5 OS=Chlamydomonas reinhardtii SV=1 TOU=Cre	3	56	56	56	8	6	17	11	11	12	6	6	10	14	19	10	0	0	0	0	0	1	13	15	13	14	12	24	14	13	10	10	9	10	8	6	17	11	11	12	6	6	10	14
Cre06.g259150.t1.2	Cre06.g259150.t1.2	21	20	20	Cre06.g259150.t1.2 Mitochondrial translation factor Tu ALS=EFG8 DBV=JGI5.5 GN=EFG8 OS=Chlamydomonas reinhardtii SV=2 TOU=Cre	1	21	20	20	8	8	9	3	5	7	7	9	10	8	10	6	14	13	14	8	10	9	9	9	10	9	10	7	11	13	10	8	10	10	7	7	8	3	5	6	7	8	9	7
Cre06.g259600.t1.1	Cre06.g259600.t1.1	1	1	1	Cre06.g259600.t1.1 Subunit of GARP complex ALS=VPS53 DBV=JGI5.5 GN=VPS53 OS=Chlamydomonas reinhardtii SV=1 TOU=Cre	1	1	1	1	0	0	1	0	0	0	1	0	1	0	0	0	0	0	0	0	0	0	0	0	0	0	0	0	0	0	0	0	0	0	0	0	1	0	0	0	1	0	1	0
Cre06.g259900.t1.2	Cre06.g259900.t1.2	22	22	22	Cre06.g259900.t1.2 Chloroplast ATP synthase gamma chain ALS=ATPC DBV=JGI5.5 GN=ATPC OS=Chlamydomonas reinhardtii SV=2 TOU=Cre	1	22	22	22	6	10	13	10	12	10	12	9	14	10	15	11	11	9	11	7	9	11	11	11	15	14	13	17	9	12	14	11	11	13	6	10	13	10	12	10	12	9	14	10
Cre06.g260250.t1.2	Cre06.g260250.t1.2	4	4	4	Cre06.g260250.t1.2 Chloroplast proton extrusion protein ALS=CEM1 DBV=JGI5.5 GN=CEM1 OS=Chlamydomonas reinhardtii SV=2 TOU=Cre	1	4	4	4	0	0	0	0	0	0	0	0	0	0	0	1	0	0	0	0	0	0	0	0	0	1	0	1	2	1	1	0	1	1	0	0	0	0	0	0	0	0	0	0
Cre06.g260450.t1.2	Cre06.g260450.t1.2	3	3	3	Cre06.g260450.t1.2 2-oxoglutarate/malate translocator ALS=LCI20 DBV=JGI5.5 GN=LCI20 OS=Chlamydomonas reinhardtii SV=2 TOU=Cre	1	3	3	3	1	2	2	2	1	1	2	1	0	1	1	3	3	1	3	0	1	1	2	2	3	2	2	1	1	3	0	0	2	1	1	2	2	2	1	1	2	1	0	1
Cre06.g260950.t1.2	Cre06.g260950.t1.2	2	2	2	Cre06.g260950.t1.2 None DBV=JGI5.5 OS=Chlamydomonas reinhardtii SV=2 TOU=Cre	1	2	2	2	0	0	0	0	0	0	1	0	0	0	0	0	0	0	1	0	0	0	0	0	0	0	1	0	0	0	0	0	0	0	0	0	0	0	0	0	1	0	0	0
Cre06.g261000.t1.2	Cre06.g261000.t1.2	3	3	3	Cre06.g261000.t1.2 10 kDa photosystem II polypeptide ALS=PSBR DBV=JGI5.5 GN=PSBR OS=Chlamydomonas reinhardtii SV=2 TOU=Cre	1	3	3	3	2	2	1	2	1	2	2	1	2	1	1	2	0	1	0	0	0	1	1	2	2	2	3	2	3	1	2	2	3	1	2	2	1	2	1	2	2	1	2	1
Cre06.g261500.t1.2	Cre06.g261500.t1.2	3	3	3	Cre06.g261500.t1.2 None DBV=JGI5.5 OS=Chlamydomonas reinhardtii SV=2 TOU=Cre	1	3	3	3	0	0	1	0	0	0	0	0	0	0	1	0	0	1	1	1	0	0	1	0	0	0	1	1	0	0	0	0	0	0	0	0	1	0	0	0	0	0	0	0
Cre06.g261750.t1.2	Cre06.g261750.t1.2	18	18	18	Cre06.g261750.t1.2 None DBV=JGI5.5 OS=Chlamydomonas reinhardtii SV=2 TOU=Cre	1	18	18	18	2	1	7	6	7	3	1	0	2	3	5	0	0	0	0	0	0	0	1	3	4	5	7	8	1	6	3	6	4	4	2	1	7	6	7	3	1	0	2	3
Cre06.g261800.t1.2	Cre06.g261800.t1.2	13	13	13	Cre06.g261800.t1.2 Prephenate dehydratase ALS=PRD1 DBV=JGI5.5 GN=PRD1 OS=Chlamydomonas reinhardtii SV=2 TOU=Cre	1	13	13	13	3	2	4	5	3	3	2	5	4	7	6	3	0	1	2	1	0	1	1	2	2	2	1	4	1	2	2	1	1	3	3	2	4	5	3	3	2	5	4	7
Cre06.g262900.t1.2	Cre06.g262900.t1.2	6	5	5	Cre06.g262900.t1.2 Phosphofructokinase ALS=PFK1 DBV=JGI5.5 GN=PFK1 OS=Chlamydomonas reinhardtii SV=2 TOU=Cre	1	6	5	5	1	1	4	2	2	3	1	1	0	2	5	1	0	0	0	0	0	0	0	0	1	1	0	4	0	0	0	2	1	1	1	1	3	2	2	3	1	1	0	1
Cre06.g263250.t1.1	Cre06.g263250.t1.1	15	15	15	Cre06.g263250.t1.1 None DBV=JGI5.5 OS=Chlamydomonas reinhardtii SV=1 TOU=Cre	1	15	15	15	2	4	3	2	2	3	6	9	8	4	6	2	1	0	1	1	1	1	2	2	1	1	2	0	0	2	3	1	0	2	2	4	3	2	2	3	6	9	8	4
Cre06.g263300.t1.2	Cre06.g263300.t1.2	4	4	4	Cre06.g263300.t1.2 None DBV=JGI5.5 OS=Chlamydomonas reinhardtii SV=2 TOU=Cre	1	4	4	4	0	0	2	0	0	0	0	1	1	0	1	0	0	0	1	0	0	0	0	1	0	0	0	2	0	1	1	0	1	1	0	0	2	0	0	0	0	1	1	0
Cre06.g263450.t1.2;Cre12.g498600.t1.2;Cre06.g263450.t2.1	Cre06.g263450.t1.2;Cre12.g498600.t1.2;Cre06.g263450.t2.1	52;52;46	52;52;46	52;52;46	Cre06.g263450.t1.2 None DBV=JGI5.5 OS=Chlamydomonas reinhardtii SV=2 TOU=Cre;Cre12.g498600.t1.2 Eukaryotic translation elongation factor 1 alpha DBV=JGI5.5 OS=Chlamydomonas reinhardtii SV=2 TOU=Cre;Cre06.g263450.t2.1 None DBV=JGI5.5 OS=Chlamydomonas reinha	3	52	52	52	31	33	36	31	29	25	37	41	38	30	30	38	35	41	40	26	26	31	32	42	39	28	37	31	28	36	33	30	28	34	31	33	36	31	29	25	37	41	38	30
Cre06.g264050.t1.2	Cre06.g264050.t1.2	2	2	2	Cre06.g264050.t1.2 None DBV=JGI5.5 OS=Chlamydomonas reinhardtii SV=2 TOU=Cre	1	2	2	2	0	0	0	0	0	0	0	0	0	0	0	0	0	1	0	0	0	0	0	0	0	0	0	0	0	0	1	1	0	0	0	0	0	0	0	0	0	0	0	0
Cre06.g264300.t1.2	Cre06.g264300.t1.2	3	3	3	Cre06.g264300.t1.2 Plastid ribosomal protein S15 ALS=PRPS15 DBV=JGI5.5 GN=PRPS15 OS=Chlamydomonas reinhardtii SV=2 TOU=Cre	1	3	3	3	0	2	1	1	0	0	1	2	1	0	2	1	0	1	1	0	0	0	0	1	1	1	2	1	0	0	2	0	0	0	0	2	1	1	0	0	1	2	1	0
Cre06.g264350.t1.2	Cre06.g264350.t1.2	9	9	9	Cre06.g264350.t1.2 Plastid ribosomal protein L13 ALS=PRPL13 DBV=JGI5.5 GN=PRPL13 OS=Chlamydomonas reinhardtii SV=2 TOU=Cre	1	9	9	9	2	5	3	1	3	5	3	4	5	4	3	5	2	6	6	3	3	5	2	5	4	3	7	3	3	6	6	2	3	6	2	5	3	1	3	5	3	4	5	4
Cre17.g714600.t1.2;Cre17.g714000.t1.2;Cre17.g713500.t1.2;Cre17.g711800.t1.2;Cre17.g710500.t1.2;Cre17.g709100.t1.2;Cre17.g708650.t1.2;Cre17.g708200.t1.2;Cre16.g650250.t1.2;Cre16.g649950.t1.2;Cre13.g570000.t2.1;Cre13.g570000.t1.2;Cre12.g506450.t1.2;Cre12.g506350.t1.2;Cre12.g505450.t1.2;Cre12.g504850.t1.2;Cre12.g504600.t1.2;Cre06.g276800.t1.2;Cre06.g276650.t1.2;Cre06.g275700.t1.2;Cre06.g274900.t1.2;…	Cre17.g714600.t1.2;Cre17.g714000.t1.2;Cre17.g713500.t1.2;Cre17.g711800.t1.2;Cre17.g710500.t1.2;Cre17.g709100.t1.2;Cre17.g708650.t1.2;Cre17.g708200.t1.2;Cre16.g650250.t1.2;Cre16.g649950.t1.2;Cre13.g570000.t2.1;Cre13.g570000.t1.2;Cre12.g506450.t1.2;Cre12.g506350.t1.2;Cre12.g505450.t1.2;Cre12.g504850.t1.2;Cre12.g504600.t1.2;Cre06.g276800.t1.2;Cre06.g276650.t1.2;Cre06.g275700.t1.2;Cre06.g274900.t1.2;…	4;4;4;4;4;4;4;4;4;4;4;4;4;4;4;4;4;4;4;4;4;4;4;4;4;4;4;4;4;4;4;4;1	4;4;4;4;4;4;4;4;4;4;4;4;4;4;4;4;4;4;4;4;4;4;4;4;4;4;4;4;4;4;4;4;1	4;4;4;4;4;4;4;4;4;4;4;4;4;4;4;4;4;4;4;4;4;4;4;4;4;4;4;4;4;4;4;4;1	Cre17.g714600.t1.2 None DBV=JGI5.5 OS=Chlamydomonas reinhardtii SV=2 TOU=Cre;Cre17.g714000.t1.2 Histone H4 DBV=JGI5.5 OS=Chlamydomonas reinhardtii SV=2 TOU=Cre;Cre17.g713500.t1.2 Histone H4 DBV=JGI5.5 OS=Chlamydomonas reinhardtii SV=2 TOU=Cre;Cre17.g711800	33	4	4	4	1	2	1	0	1	1	2	2	0	2	1	0	1	1	1	0	0	0	1	1	0	0	0	0	0	1	0	1	0	1	1	2	1	0	1	1	2	2	0	2
Cre17.g714650.t1.2;Cre17.g713950.t1.2;Cre17.g713550.t1.2;Cre17.g711850.t1.2;Cre17.g710550.t1.2;Cre17.g709050.t1.2;Cre17.g708700.t1.2;Cre17.g708150.t1.2;Cre16.g650300.t1.2;Cre16.g649900.t1.1;Cre16.g648500.t1.2;Cre13.g569950.t1.2;Cre12.g506500.t1.2;Cre12.g506300.t1.2;Cre12.g505500.t1.2;Cre12.g504800.t1.2;Cre12.g504650.t1.2;Cre06.g276850.t1.2;Cre06.g276600.t1.2;Cre06.g275750.t1.2;Cre06.g274850.t1.2;…	Cre17.g714650.t1.2;Cre17.g713950.t1.2;Cre17.g713550.t1.2;Cre17.g711850.t1.2;Cre17.g710550.t1.2;Cre17.g709050.t1.2;Cre17.g708700.t1.2;Cre17.g708150.t1.2;Cre16.g650300.t1.2;Cre16.g649900.t1.1;Cre16.g648500.t1.2;Cre13.g569950.t1.2;Cre12.g506500.t1.2;Cre12.g506300.t1.2;Cre12.g505500.t1.2;Cre12.g504800.t1.2;Cre12.g504650.t1.2;Cre06.g276850.t1.2;Cre06.g276600.t1.2;Cre06.g275750.t1.2;Cre06.g274850.t1.2;…	4;4;4;4;4;4;4;4;4;4;4;4;4;4;4;4;4;4;4;4;4;4;4;4;4;4;4;4;4;4;4;4;1	4;4;4;4;4;4;4;4;4;4;4;4;4;4;4;4;4;4;4;4;4;4;4;4;4;4;4;4;4;4;4;4;1	4;4;4;4;4;4;4;4;4;4;4;4;4;4;4;4;4;4;4;4;4;4;4;4;4;4;4;4;4;4;4;4;1	Cre17.g714650.t1.2 Histone H3 DBV=JGI5.5 OS=Chlamydomonas reinhardtii SV=2 TOU=Cre;Cre17.g713950.t1.2 Histone H3 ALS=HTR21 DBV=JGI5.5 GN=HTR21 OS=Chlamydomonas reinhardtii SV=2 TOU=Cre;Cre17.g713550.t1.2 Histone H3 ALS=HTR22 DBV=JGI5.5 GN=HTR22 OS=Chlamydo	33	4	4	4	2	2	2	3	2	2	2	3	2	1	2	2	1	0	0	0	0	2	1	2	2	2	1	2	1	2	2	1	1	2	2	2	2	3	2	2	2	3	2	1
Cre06.g265100.t1.1	Cre06.g265100.t1.1	16	16	16	Cre06.g265100.t1.1 None DBV=JGI5.5 OS=Chlamydomonas reinhardtii SV=1 TOU=Cre	1	16	16	16	5	7	9	2	3	6	3	2	7	6	7	7	0	1	0	0	0	0	1	6	2	5	8	7	1	2	3	5	0	2	5	7	9	2	3	6	3	2	7	6
Cre06.g265550.t1.2	Cre06.g265550.t1.2	8	8	8	Cre06.g265550.t1.2 None DBV=JGI5.5 OS=Chlamydomonas reinhardtii SV=2 TOU=Cre	1	8	8	8	2	3	1	2	3	2	3	3	2	2	2	5	0	0	0	0	0	0	3	4	0	1	2	2	1	2	1	1	0	0	2	3	1	2	3	2	3	3	2	2
Cre06.g265800.t1.2	Cre06.g265800.t1.2	9	9	9	Cre06.g265800.t1.2 Plastid ribosomal protein L28 ALS=PRPL28 DBV=JGI5.5 GN=PRPL28 OS=Chlamydomonas reinhardtii SV=2 TOU=Cre	1	9	9	9	3	2	1	2	3	3	4	5	3	1	0	4	1	5	5	1	2	3	2	5	3	0	1	2	3	2	4	2	1	2	3	2	1	2	3	3	4	5	3	1
Cre06.g265950.t1.1	Cre06.g265950.t1.1	3	3	3	Cre06.g265950.t1.1 Flagellar inner arm dynein heavy chain, novel minor type dynein (monomeric) ALS=DHC3 DBV=JGI5.5 GN=DHC3 OS=Chlamydomonas reinhardtii SV=1 TOU=Cre	1	3	3	3	1	0	0	0	0	0	1	0	0	0	0	0	0	0	0	0	0	0	0	0	0	0	1	0	0	0	1	0	0	0	1	0	0	0	0	0	1	0	0	0
Cre06.g267350.t1.2	Cre06.g267350.t1.2	1	1	1	Cre06.g267350.t1.2 None DBV=JGI5.5 OS=Chlamydomonas reinhardtii SV=2 TOU=Cre	1	1	1	1	0	0	0	0	0	0	0	0	0	0	0	0	0	0	1	0	0	0	0	0	0	0	0	0	0	1	0	0	0	0	0	0	0	0	0	0	0	0	0	0
Cre06.g268800.t1.2	Cre06.g268800.t1.2	3	3	3	Cre06.g268800.t1.2 Intraflagellar transport protein 139 ALS=IFT139 DBV=JGI5.5 GN=IFT139 OS=Chlamydomonas reinhardtii SV=2 TOU=Cre	1	3	3	3	1	1	0	0	0	0	0	0	0	0	0	2	0	0	1	0	0	0	0	0	0	0	0	0	0	2	0	0	0	0	1	1	0	0	0	0	0	0	0	0
Cre06.g269050.t1.2;Cre09.g410250.t1.1;REV__Cre06.g278900.t1.1	Cre06.g269050.t1.2	63;1;1	63;1;1	63;1;1	Cre06.g269050.t1.2 None DBV=JGI5.5 OS=Chlamydomonas reinhardtii SV=2 TOU=Cre	3	63	63	63	31	29	36	34	29	30	25	23	27	32	37	28	0	0	0	0	3	2	40	33	40	35	35	41	33	40	41	35	39	36	31	29	36	34	29	30	25	23	27	32
Cre06.g269450.t1.2	Cre06.g269450.t1.2	2	2	2	Cre06.g269450.t1.2 Eukaryotic translation initiation factor 3, subunit G ALS=EIF3G DBV=JGI5.5 GN=EIF3G OS=Chlamydomonas reinhardtii SV=2 TOU=Cre	1	2	2	2	0	0	1	0	0	0	2	2	2	1	1	1	0	0	2	0	0	0	0	1	2	0	0	0	0	0	1	0	0	0	0	0	1	0	0	0	2	2	2	1
Cre06.g269650.t1.2;Cre06.g269601.t1.1	Cre06.g269650.t1.2	10;3	10;3	10;3	Cre06.g269650.t1.2 None DBV=JGI5.5 OS=Chlamydomonas reinhardtii SV=2 TOU=Cre	2	10	10	10	5	3	9	5	5	7	3	1	4	9	8	1	0	0	0	0	0	0	1	2	5	4	2	7	4	1	0	1	1	3	5	3	9	5	5	7	3	1	4	9
Cre06.g271850.t1.2	Cre06.g271850.t1.2	11	11	11	Cre06.g271850.t1.2 None DBV=JGI5.5 OS=Chlamydomonas reinhardtii SV=2 TOU=Cre	1	11	11	11	3	3	4	3	5	5	1	1	6	2	5	1	0	0	0	0	0	0	3	1	1	2	1	2	2	1	0	1	0	0	3	3	4	3	5	5	1	1	6	2
Cre06.g272650.t1.2	Cre06.g272650.t1.2	7	7	7	Cre06.g272650.t1.2 Light-harvesting protein of photosystem I ALS=LHCA8 DBV=JGI5.5 GN=LHCA8 OS=Chlamydomonas reinhardtii SV=2 TOU=Cre	1	7	7	7	3	2	4	3	3	6	2	3	4	3	6	5	2	5	6	2	4	5	1	4	6	4	5	6	4	4	5	3	4	4	3	2	4	3	3	6	2	3	4	3
Cre06.g272800.t1.2	Cre06.g272800.t1.2	16	16	16	Cre06.g272800.t1.2 Ribosomal protein S8, component of cytosolic 80S ribosome and 40S small subunit ALS=RPS8 DBV=JGI5.5 GN=RPS8 OS=Chlamydomonas reinhardtii SV=2 TOU=Cre	1	16	16	16	5	10	9	8	9	5	8	12	13	9	7	7	8	6	14	5	5	7	9	8	6	5	7	5	7	11	11	3	9	7	5	10	9	8	9	5	8	12	13	9
Cre06.g272850.t1.2	Cre06.g272850.t1.2	15	15	15	Cre06.g272850.t1.2 Plastid ribosomal protein L10 ALS=PRPL10 DBV=JGI5.5 GN=PRPL10 OS=Chlamydomonas reinhardtii SV=2 TOU=Cre	1	15	15	15	3	6	4	2	3	4	4	7	7	2	4	6	5	6	7	2	2	3	5	8	7	9	7	6	5	7	4	2	2	3	3	6	4	2	3	4	4	7	7	2
Cre06.g272950.t1.1	Cre06.g272950.t1.1	7	7	7	Cre06.g272950.t1.1 Ribosomal protein S18, component of cytosolic 80S ribosome and 40S small subunit ALS=RPS18 DBV=JGI5.5 GN=RPS18 OS=Chlamydomonas reinhardtii SV=1 TOU=Cre	1	7	7	7	5	5	3	2	2	4	4	4	5	0	2	6	5	7	5	0	3	3	3	4	6	4	4	1	3	4	7	2	0	4	5	5	3	2	2	4	4	4	5	0
Cre06.g273300.t1.2	Cre06.g273300.t1.2	15	15	15	Cre06.g273300.t1.2 None DBV=JGI5.5 OS=Chlamydomonas reinhardtii SV=2 TOU=Cre	1	15	15	15	0	2	0	0	0	0	5	5	8	2	0	2	0	3	5	0	0	0	1	6	1	0	0	0	0	3	3	0	0	0	0	2	0	0	0	0	5	5	8	2
Cre06.g273600.t1.2	Cre06.g273600.t1.2	6	6	6	Cre06.g273600.t1.2 Ribosomal protein S27a, component of cytosolic 80S ribosome and 40S small subunit ALS=RPS27a DBV=JGI5.5 GN=RPS27a OS=Chlamydomonas reinhardtii SV=2 TOU=Cre	1	6	6	6	4	2	3	2	3	3	4	5	4	4	2	2	3	5	3	4	2	2	3	2	1	2	4	2	2	4	2	2	1	2	4	2	3	2	3	3	4	5	4	4
Cre06.g273750.t1.1	Cre06.g273750.t1.1	19	19	19	Cre06.g273750.t1.1 Chloroplast sulfate transporter ALS=SUA1 DBV=JGI5.5 GN=SUA1 OS=Chlamydomonas reinhardtii SV=1 TOU=Cre	1	19	19	19	4	6	6	3	4	2	6	5	4	6	8	5	1	2	2	0	1	2	8	3	6	6	7	7	7	5	8	5	6	3	4	6	6	3	4	2	6	5	4	6
Cre06.g274700.t1.1	Cre06.g274700.t1.1	5	5	5	Cre06.g274700.t1.1 None DBV=JGI5.5 OS=Chlamydomonas reinhardtii SV=1 TOU=Cre	1	5	5	5	1	2	3	0	0	0	2	3	2	2	1	0	0	0	0	0	0	0	1	0	0	0	0	0	0	0	0	0	0	0	1	2	3	0	0	0	2	3	2	2
Cre06.g275650.t1.2	Cre06.g275650.t1.2	8	8	8	Cre06.g275650.t1.2 26S proteasome regulatory subunit ALS=RPN3 DBV=JGI5.5 GN=RPN3 OS=Chlamydomonas reinhardtii SV=2 TOU=Cre	1	8	8	8	0	1	1	0	0	1	0	1	2	0	0	1	0	0	2	0	0	1	1	0	1	1	0	0	0	1	1	0	1	0	0	1	1	0	0	1	0	1	2	0
Cre06.g278098.t1.1	Cre06.g278098.t1.1	62	62	62	Cre06.g278098.t1.1 Methylcrotonoyl-CoA carboxylase alpha subunit ALS=MCC1 DBV=JGI5.5 GN=MCC1 OS=Chlamydomonas reinhardtii SV=1 TOU=Cre	1	62	62	62	38	37	30	40	34	29	35	36	35	33	27	36	48	27	37	47	31	44	30	28	32	26	25	29	37	43	39	38	34	41	38	37	30	40	34	29	35	36	35	33
Cre06.g278117.t1.1	Cre06.g278117.t1.1	5	5	5	Cre06.g278117.t1.1 Predicted protein ALS=CPLD7 DBV=JGI5.5 GN=CPLD7 OS=Chlamydomonas reinhardtii SV=1 TOU=Cre	1	5	5	5	0	0	2	1	2	1	0	0	0	0	1	0	0	0	0	0	0	0	0	0	0	2	3	1	0	0	0	1	2	2	0	0	2	1	2	1	0	0	0	0
Cre06.g278125.t1.1	Cre06.g278125.t1.1	5	5	5	Cre06.g278125.t1.1 None DBV=JGI5.5 OS=Chlamydomonas reinhardtii SV=1 TOU=Cre	1	5	5	5	0	0	0	0	0	0	0	3	2	0	0	1	0	0	0	0	0	0	0	0	0	0	0	0	0	0	0	0	0	0	0	0	0	0	0	0	0	3	2	0
Cre06.g278135.t1.1	Cre06.g278135.t1.1	16	16	16	Cre06.g278135.t1.1 Ribosomal protein L21, component of cytosolic 80S ribosome and 60S large subunit ALS=RPL21 DBV=JGI5.5 GN=RPL21 OS=Chlamydomonas reinhardtii SV=1 TOU=Cre	1	16	16	16	9	10	8	8	8	7	6	8	10	6	5	12	8	11	13	7	5	7	6	12	13	8	6	6	8	8	12	8	6	9	9	10	8	8	8	7	6	8	10	6
Cre06.g278148.t1.1	Cre06.g278148.t1.1	4	4	4	Cre06.g278148.t1.1 None DBV=JGI5.5 OS=Chlamydomonas reinhardtii SV=1 TOU=Cre	1	4	4	4	0	0	0	0	1	0	1	0	0	0	0	1	0	0	2	0	0	0	0	0	0	1	0	1	0	0	0	0	0	0	0	0	0	0	1	0	1	0	0	0
Cre06.g278163.t1.1	Cre06.g278163.t1.1	8	8	8	Cre06.g278163.t1.1 Acetylornithine aminotransferase ALS=ARG9 DBV=JGI5.5 GN=ARG9 OS=Chlamydomonas reinhardtii SV=1 TOU=Cre	1	8	8	8	1	1	4	0	6	3	1	1	0	2	1	0	0	0	0	0	0	0	0	1	1	1	1	2	1	0	0	2	2	1	1	1	4	0	6	3	1	1	0	2
Cre06.g278169.t1.1	Cre06.g278169.t1.1	2	2	2	Cre06.g278169.t1.1 None DBV=JGI5.5 OS=Chlamydomonas reinhardtii SV=1 TOU=Cre	1	2	2	2	0	0	0	0	0	0	0	1	0	0	0	1	0	0	0	0	0	0	0	0	0	0	1	0	0	0	0	0	0	0	0	0	0	0	0	0	0	1	0	0
Cre06.g278172.t1.1	Cre06.g278172.t1.1	2	2	2	Cre06.g278172.t1.1 Endosomal R-SNARE protein, Vamp7/Nyv1-family (R.III) DBV=JGI5.5 OS=Chlamydomonas reinhardtii SV=1 TOU=Cre	1	2	2	2	0	1	0	0	0	0	0	1	2	0	1	0	0	0	0	0	0	0	0	0	0	0	0	0	0	0	0	0	0	0	0	1	0	0	0	0	0	1	2	0
Cre06.g278185.t1.1	Cre06.g278185.t1.1	24	24	10	Cre06.g278185.t1.1 UDP-glucose dehydrogenase ALS=UGD2 DBV=JGI5.5 GN=UGD2 OS=Chlamydomonas reinhardtii SV=1 TOU=Cre	1	24	24	10	12	11	13	9	9	7	12	18	15	8	12	16	14	16	13	6	9	9	14	16	7	10	13	11	10	13	15	7	9	13	12	11	13	9	9	7	12	18	15	8
Cre06.g278195.t1.1	Cre06.g278195.t1.1	6	6	6	Cre06.g278195.t1.1 None DBV=JGI5.5 OS=Chlamydomonas reinhardtii SV=1 TOU=Cre	1	6	6	6	0	1	0	1	0	0	0	0	0	0	1	1	0	0	0	0	0	0	0	1	1	2	3	2	1	0	0	3	0	0	0	1	0	1	0	0	0	0	0	0
Cre06.g278210.t1.1	Cre06.g278210.t1.1	13	13	13	Cre06.g278210.t1.1 Phosphoglucomutase ALS=GPM1 DBV=JGI5.5 GN=GPM1 OS=Chlamydomonas reinhardtii SV=1 TOU=Cre	1	13	13	13	3	3	3	4	6	4	3	7	6	3	6	3	2	9	4	2	4	4	5	8	3	2	3	4	3	4	3	3	3	3	3	3	3	4	6	4	3	7	6	3
Cre06.g278211.t1.1	Cre06.g278211.t1.1	8	8	8	Cre06.g278211.t1.1 None DBV=JGI5.5 OS=Chlamydomonas reinhardtii SV=1 TOU=Cre	1	8	8	8	2	3	4	2	1	3	3	5	4	2	3	2	0	0	0	0	0	0	0	2	4	4	2	3	1	0	1	1	1	1	2	3	4	2	1	3	3	5	4	2
Cre06.g278213.t1.1	Cre06.g278213.t1.1	9	9	9	Cre06.g278213.t1.1 Light-harvesting protein of photosystem I ALS=LHCA6 DBV=JGI5.5 GN=LHCA6 OS=Chlamydomonas reinhardtii SV=1 TOU=Cre	1	9	9	9	2	1	7	2	2	4	0	3	6	1	4	3	1	4	6	0	1	3	0	4	4	1	1	4	0	1	3	1	1	4	2	1	7	2	2	4	0	3	6	1
Cre06.g278219.t1.1	Cre06.g278219.t1.1	3	3	3	Cre06.g278219.t1.1 Predicted protein ALS=SSA6 DBV=JGI5.5 GN=SSA6 OS=Chlamydomonas reinhardtii SV=1 TOU=Cre	1	3	3	3	0	0	0	0	0	0	0	2	0	1	0	0	0	0	0	0	0	0	0	0	0	0	0	0	0	0	0	0	0	0	0	0	0	0	0	0	0	2	0	1
Cre06.g278221.t1.1	Cre06.g278221.t1.1	6	6	6	Cre06.g278221.t1.1 Trehalose-6-phosphate synthase/phosphatase ALS=TPS1 DBV=JGI5.5 GN=TPS1 OS=Chlamydomonas reinhardtii SV=1 TOU=Cre	1	6	6	6	0	0	0	0	1	0	0	3	1	0	0	0	1	1	2	0	0	0	0	0	0	1	2	0	0	1	2	0	0	0	0	0	0	0	1	0	0	3	1	0
Cre06.g278222.t1.1	Cre06.g278222.t1.1	5	5	5	Cre06.g278222.t1.1 Receptor of activated protein kinase C ALS=RCK1 DBV=JGI5.5 GN=RCK1 OS=Chlamydomonas reinhardtii SV=1 TOU=Cre	1	5	5	5	0	0	2	1	1	2	1	0	0	1	2	2	0	2	3	0	1	2	0	1	0	0	1	4	1	1	4	0	2	3	0	0	2	1	1	2	1	0	0	1
Cre06.g278236.t1.1	Cre06.g278236.t1.1	10	10	10	Cre06.g278236.t1.1 Ubiquinone/menaquinone biosynthesis methyltransferase DBV=JGI5.5 OS=Chlamydomonas reinhardtii SV=1 TOU=Cre	1	10	10	10	2	6	3	2	2	1	2	6	3	2	4	2	0	0	0	0	0	0	1	2	1	4	2	1	3	2	2	1	2	1	2	6	3	2	2	1	2	6	3	2
Cre06.g278239.t2.1;Cre06.g278239.t1.1	Cre06.g278239.t2.1;Cre06.g278239.t1.1	5;5	5;5	5;5	Cre06.g278239.t2.1 Serine/arginine-rich pre-mRNA splicing factor DBV=JGI5.5 OS=Chlamydomonas reinhardtii SV=1 TOU=Cre;Cre06.g278239.t1.1 Serine/arginine-rich pre-mRNA splicing factor DBV=JGI5.5 OS=Chlamydomonas reinhardtii SV=1 TOU=Cre	2	5	5	5	1	0	0	0	0	0	1	1	1	0	0	1	1	1	3	1	1	1	2	1	2	0	2	0	0	2	1	0	0	1	1	0	0	0	0	0	1	1	1	0
Cre06.g278255.t1.1	Cre06.g278255.t1.1	18	18	18	Cre06.g278255.t1.1 None DBV=JGI5.5 OS=Chlamydomonas reinhardtii SV=1 TOU=Cre	1	18	18	18	3	4	6	6	6	2	2	5	2	5	3	3	0	0	0	0	0	0	2	0	1	2	4	2	1	2	1	0	0	1	3	4	6	6	6	2	2	5	2	5
Cre06.g278269.t1.1	Cre06.g278269.t1.1	2	2	2	Cre06.g278269.t1.1 None DBV=JGI5.5 OS=Chlamydomonas reinhardtii SV=1 TOU=Cre	1	2	2	2	0	0	1	0	1	0	0	0	0	0	0	0	0	0	0	0	0	0	1	1	1	0	1	0	0	0	0	0	1	1	0	0	1	0	1	0	0	0	0	0
Cre06.g278350.t1.1	Cre06.g278350.t1.1	2	2	2	Cre06.g278350.t1.1 Arogenate/prephenate dehydrogenase ALS=AGD1 DBV=JGI5.5 GN=AGD1 OS=Chlamydomonas reinhardtii SV=1 TOU=Cre	1	2	2	2	2	0	1	0	0	0	0	0	0	1	1	0	0	0	0	0	0	0	0	1	0	1	0	1	0	0	0	0	1	0	2	0	1	0	0	0	0	0	0	1
Cre06.g278750.t1.2	Cre06.g278750.t1.2	18	18	18	Cre06.g278750.t1.2 Uncoupling protein ALS=UCP1 DBV=JGI5.5 GN=UCP1 OS=Chlamydomonas reinhardtii SV=2 TOU=Cre	1	18	18	18	4	7	7	5	5	5	3	12	14	2	7	4	3	5	10	3	2	3	4	6	4	4	7	4	3	4	3	0	5	1	4	7	7	5	5	5	3	12	14	2
Cre06.g279150.t1.2	Cre06.g279150.t1.2	3	3	3	Cre06.g279150.t1.2 None DBV=JGI5.5 OS=Chlamydomonas reinhardtii SV=2 TOU=Cre	1	3	3	3	0	0	0	1	0	0	0	0	1	0	0	1	0	0	1	0	0	0	0	0	0	0	0	0	1	0	0	0	0	0	0	0	0	1	0	0	0	0	1	0
Cre06.g279700.t1.1	Cre06.g279700.t1.1	4	4	4	Cre06.g279700.t1.1 None DBV=JGI5.5 OS=Chlamydomonas reinhardtii SV=1 TOU=Cre	1	4	4	4	0	0	0	2	3	2	0	0	0	1	1	0	0	0	0	2	0	1	0	0	0	0	2	0	0	0	1	1	2	2	0	0	0	2	3	2	0	0	0	1
Cre06.g280050.t1.2	Cre06.g280050.t1.2	10	10	10	Cre06.g280050.t1.2 Single-stranded RNA 5\->3\ exonuclease ALS=XRN1 DBV=JGI5.5 GN=XRN1 OS=Chlamydomonas reinhardtii SV=2 TOU=Cre	1	10	10	10	0	1	3	0	0	0	4	5	5	1	0	0	0	0	0	0	0	0	0	0	0	0	0	0	0	0	0	0	0	0	0	1	3	0	0	0	4	5	5	1
Cre06.g280650.t1.2	Cre06.g280650.t1.2	4	4	4	Cre06.g280650.t1.2 Predicted protein ALS=CGL59 DBV=JGI5.5 GN=CGL59 OS=Chlamydomonas reinhardtii SV=2 TOU=Cre	1	4	4	4	0	0	0	0	0	1	0	0	0	0	0	0	0	0	0	0	0	0	1	1	2	1	1	0	1	1	0	2	0	1	0	0	0	0	0	1	0	0	0	0
Cre06.g280950.t1.2;Cre10.g426292.t1.1	Cre06.g280950.t1.2	12;1	12;1	12;1	Cre06.g280950.t1.2 Pyruvate kinase ALS=PYK2 DBV=JGI5.5 GN=PYK2 OS=Chlamydomonas reinhardtii SV=2 TOU=Cre	2	12	12	12	0	3	0	0	1	1	3	4	3	0	1	3	0	3	5	0	1	0	1	1	1	1	1	0	1	3	4	0	0	1	0	3	0	0	1	1	3	4	3	0
Cre06.g282000.t1.1;Cre06.g282000.t2.1	Cre06.g282000.t1.1;Cre06.g282000.t2.1	43;40	43;40	43;40	Cre06.g282000.t1.1 Soluble starch synthase III ALS=SSS3 DBV=JGI5.5 GN=SSS3 OS=Chlamydomonas reinhardtii SV=1 TOU=Cre;Cre06.g282000.t2.1 Soluble starch synthase III ALS=SSS3 DBV=JGI5.5 GN=SSS3 OS=Chlamydomonas reinhardtii SV=1 TOU=Cre	2	43	43	43	14	18	25	16	23	20	13	13	17	21	24	17	3	3	1	1	2	3	7	7	14	14	13	14	2	6	3	7	8	11	14	18	25	16	23	20	13	13	17	21
Cre06.g282500.t1.2	Cre06.g282500.t1.2	11	11	11	Cre06.g282500.t1.2 Ribosomal protein L23a, component of cytosolic 80S ribosome and 60S large subunit ALS=RPL23a DBV=JGI5.5 GN=RPL23a OS=Chlamydomonas reinhardtii SV=2 TOU=Cre	1	11	11	11	3	4	5	3	3	4	4	6	6	3	1	6	5	6	7	2	3	2	5	3	6	3	4	3	3	4	5	4	2	4	3	4	5	3	3	4	4	6	6	3
Cre06.g282800.t1.2	Cre06.g282800.t1.2	11	11	11	Cre06.g282800.t1.2 Isocitrate lyase ALS=ICL1 DBV=JGI5.5 GN=ICL1 OS=Chlamydomonas reinhardtii SV=2 TOU=Cre	1	11	11	11	2	5	4	2	2	2	3	3	4	2	5	5	3	2	4	4	2	7	1	1	1	1	1	2	2	4	1	3	1	4	2	5	4	2	2	2	3	3	4	2
Cre06.g283050.t1.2	Cre06.g283050.t1.2	6	6	6	Cre06.g283050.t1.2 Light-harvesting protein of photosystem I ALS=LHCA1 DBV=JGI5.5 GN=LHCA1 OS=Chlamydomonas reinhardtii SV=2 TOU=Cre	1	6	6	6	4	4	4	4	4	4	3	4	4	3	4	2	3	5	4	3	3	4	1	2	4	5	5	4	4	2	3	4	4	3	4	4	4	4	4	4	3	4	4	3
Cre06.g283400.t1.2	Cre06.g283400.t1.2	2	2	2	Cre06.g283400.t1.2 None DBV=JGI5.5 OS=Chlamydomonas reinhardtii SV=2 TOU=Cre	1	2	2	2	0	0	0	0	1	0	0	0	0	0	0	0	0	0	0	0	0	1	0	0	1	0	1	1	0	0	0	1	0	0	0	0	0	0	1	0	0	0	0	0
Cre06.g283700.t1.2	Cre06.g283700.t1.2	1	1	1	Cre06.g283700.t1.2 None DBV=JGI5.5 OS=Chlamydomonas reinhardtii SV=2 TOU=Cre	1	1	1	1	0	1	0	0	0	0	1	0	0	0	0	0	0	0	0	0	0	1	0	0	0	1	1	1	0	0	1	0	0	0	0	1	0	0	0	0	1	0	0	0
Cre06.g284200.t1.2	Cre06.g284200.t1.2	9	5	5	Cre06.g284200.t1.2 Chlorophyll a/b binding protein of LHCII ALS=LHCBM9 DBV=JGI5.5 GN=LHCBM9 OS=Chlamydomonas reinhardtii SV=2 TOU=Cre	1	9	5	5	3	3	5	3	3	5	2	3	3	5	5	3	3	3	3	3	3	4	2	3	2	4	2	4	1	3	2	4	5	4	0	0	3	1	1	1	0	0	0	2
Cre06.g284650.t1.2	Cre06.g284650.t1.2	4	4	4	Cre06.g284650.t1.2 Dual-specificity protein phosphatase DBV=JGI5.5 OS=Chlamydomonas reinhardtii SV=2 TOU=Cre	1	4	4	4	0	1	1	0	2	1	0	0	0	0	1	0	0	0	0	0	0	0	0	0	0	1	2	2	0	0	0	0	0	0	0	1	1	0	2	1	0	0	0	0
Cre06.g284750.t1.2	Cre06.g284750.t1.2	6	6	6	Cre06.g284750.t1.2 Elongation factor-like protein ALS=EFG3 DBV=JGI5.5 GN=EFG3 OS=Chlamydomonas reinhardtii SV=2 TOU=Cre	1	6	6	6	0	1	0	0	1	1	2	4	2	0	0	2	2	2	3	0	1	1	1	3	0	0	0	0	1	3	3	1	0	0	0	1	0	0	1	1	2	4	2	0
Cre06.g285250.t1.2;Cre06.g284250.t1.2;Cre06.g283950.t1.2	Cre06.g285250.t1.2;Cre06.g284250.t1.2;Cre06.g283950.t1.2	13;10;10	13;10;10	6;5;5	Cre06.g285250.t1.2 Chloropyll a/b binding protein of LHCII type I, chloroplast precursor ALS=LHCBM6 DBV=JGI5.5 GN=LHCBM6 OS=Chlamydomonas reinhardtii SV=2 TOU=Cre;Cre06.g284250.t1.2 Chlorophyll a/b binding protein of LHCII ALS=LHCBM8 DBV=JGI5.5 GN=LHCBM8 O	3	13	13	6	7	8	7	6	8	8	6	9	7	7	9	7	6	10	6	6	8	8	6	9	6	8	7	7	6	8	7	6	9	8	7	8	7	6	8	8	6	9	7	7
Cre06.g285401.t1.1	Cre06.g285401.t1.1	8	8	8	Cre06.g285401.t1.1 None DBV=JGI5.5 OS=Chlamydomonas reinhardtii SV=1 TOU=Cre	1	8	8	8	4	3	4	1	1	4	5	3	6	3	3	5	0	0	0	0	0	0	0	0	1	2	1	1	1	0	0	0	0	1	4	3	4	1	1	4	5	3	6	3
Cre06.g286250.t1.2	Cre06.g286250.t1.2	4	4	4	Cre06.g286250.t1.2 Mitochondrial substrate carrier protein DBV=JGI5.5 OS=Chlamydomonas reinhardtii SV=2 TOU=Cre	1	4	4	4	0	0	1	0	0	2	0	0	0	0	0	1	0	1	0	0	0	1	1	1	0	0	1	1	0	1	1	0	0	0	0	0	1	0	0	2	0	0	0	0
Cre06.g286300.t1.2;Cre06.g286350.t1.2	Cre06.g286300.t1.2	3;1	3;1	3;1	Cre06.g286300.t1.2 Ubiquinone/menaquinone biosynthesis methyltransferase DBV=JGI5.5 OS=Chlamydomonas reinhardtii SV=2 TOU=Cre	2	3	3	3	0	0	1	0	0	0	0	0	0	0	0	0	0	0	0	0	0	1	0	0	0	0	1	0	0	0	0	0	1	0	0	0	1	0	0	0	0	0	0	0
Cre06.g287050.t1.2	Cre06.g287050.t1.2	1	1	1	Cre06.g287050.t1.2 None DBV=JGI5.5 OS=Chlamydomonas reinhardtii SV=2 TOU=Cre	1	1	1	1	0	0	0	0	1	1	0	0	0	0	1	0	0	0	0	0	0	0	0	0	0	0	0	0	0	0	0	0	0	0	0	0	0	0	1	1	0	0	0	0
Cre06.g287500.t1.1	Cre06.g287500.t1.1	2	2	2	Cre06.g287500.t1.1 None DBV=JGI5.5 OS=Chlamydomonas reinhardtii SV=1 TOU=Cre	1	2	2	2	0	0	0	0	0	0	0	0	0	0	0	0	0	0	0	0	0	0	0	0	0	1	0	1	0	0	0	1	0	1	0	0	0	0	0	0	0	0	0	0
Cre06.g288800.t1.2	Cre06.g288800.t1.2	9	9	9	Cre06.g288800.t1.2 None DBV=JGI5.5 OS=Chlamydomonas reinhardtii SV=2 TOU=Cre	1	9	9	9	3	4	4	5	4	4	5	5	4	4	6	2	0	0	0	0	0	0	6	2	3	7	5	5	2	2	3	4	2	5	3	4	4	5	4	4	5	5	4	4
Cre06.g289550.t1.2	Cre06.g289550.t1.2	6	6	6	Cre06.g289550.t1.2 Ribosomal protein L32, component of cytosolic 80S ribosome and 60S large subunit ALS=RPL32 DBV=JGI5.5 GN=RPL32 OS=Chlamydomonas reinhardtii SV=2 TOU=Cre	1	6	6	6	2	3	0	2	0	1	3	4	5	2	1	4	2	3	5	0	0	1	0	3	3	1	1	1	2	2	5	2	0	1	2	3	0	2	0	1	3	4	5	2
Cre06.g290950.t1.2	Cre06.g290950.t1.2	12	12	12	Cre06.g290950.t1.2 Ribosomal protein S5, component of cytosolic 80S ribosome and 40S small subunit ALS=RPS5 DBV=JGI5.5 GN=RPS5 OS=Chlamydomonas reinhardtii SV=2 TOU=Cre	1	12	12	12	9	8	8	6	5	5	10	10	8	3	6	9	6	11	8	5	3	5	6	9	7	9	8	4	6	8	9	2	4	6	9	8	8	6	5	5	10	10	8	3
Cre06.g291850.t3.1;Cre06.g291850.t2.1;Cre06.g291850.t1.2	Cre06.g291850.t3.1;Cre06.g291850.t2.1;Cre06.g291850.t1.2	1;1;1	1;1;1	1;1;1	Cre06.g291850.t3.1 None DBV=JGI5.5 OS=Chlamydomonas reinhardtii SV=1 TOU=Cre;Cre06.g291850.t2.1 None DBV=JGI5.5 OS=Chlamydomonas reinhardtii SV=1 TOU=Cre;Cre06.g291850.t1.2 None DBV=JGI5.5 OS=Chlamydomonas reinhardtii SV=2 TOU=Cre	3	1	1	1	0	0	0	0	0	1	0	0	0	0	0	0	0	0	0	0	0	0	0	0	0	0	0	0	0	0	0	0	0	0	0	0	0	0	0	1	0	0	0	0
Cre06.g292400.t1.1	Cre06.g292400.t1.1	6	6	6	Cre06.g292400.t1.1 None DBV=JGI5.5 OS=Chlamydomonas reinhardtii SV=1 TOU=Cre	1	6	6	6	1	1	2	1	3	1	1	1	3	1	3	1	0	0	0	0	0	0	2	3	3	2	3	6	2	3	3	3	1	4	1	1	2	1	3	1	1	1	3	1
Cre06.g292700.t1.2	Cre06.g292700.t1.2	1	1	1	Cre06.g292700.t1.2 None DBV=JGI5.5 OS=Chlamydomonas reinhardtii SV=2 TOU=Cre	1	1	1	1	0	1	0	0	0	0	0	0	0	1	0	0	0	0	0	0	0	0	0	0	0	0	0	0	0	0	0	0	0	0	0	1	0	0	0	0	0	0	0	1
Cre06.g293950.t1.2	Cre06.g293950.t1.2	3	3	3	Cre06.g293950.t1.2 Serine hydroxymethyltransferase 2 ALS=SHMT2 DBV=JGI5.5 GN=SHMT2 OS=Chlamydomonas reinhardtii SV=2 TOU=Cre	1	3	3	3	0	0	0	0	0	0	0	0	0	0	0	0	1	0	1	0	0	0	0	0	0	0	0	0	0	0	1	0	0	0	0	0	0	0	0	0	0	0	0	0
Cre06.g294950.t1.1	Cre06.g294950.t1.1	8	8	8	Cre06.g294950.t1.1 None DBV=JGI5.5 OS=Chlamydomonas reinhardtii SV=1 TOU=Cre	1	8	8	8	3	2	1	0	0	2	3	2	4	1	0	2	0	0	0	0	1	1	1	5	5	1	0	5	3	3	2	1	4	4	3	2	1	0	0	2	3	2	4	1
Cre06.g295400.t1.2	Cre06.g295400.t1.2	5	5	5	Cre06.g295400.t1.2 Mitochondrial substrate carrier protein DBV=JGI5.5 OS=Chlamydomonas reinhardtii SV=2 TOU=Cre	1	5	5	5	0	1	0	1	1	0	1	2	2	1	1	1	3	1	2	1	1	1	1	3	3	1	0	0	0	1	2	1	1	0	0	1	0	1	1	0	1	2	2	1
Cre06.g295700.t1.1	Cre06.g295700.t1.1	3	3	3	Cre06.g295700.t1.1 Minichromosome maintenance protein ALS=MCM3 DBV=JGI5.5 GN=MCM3 OS=Chlamydomonas reinhardtii SV=1 TOU=Cre	1	3	3	3	0	0	0	0	0	0	0	1	0	0	0	0	0	1	1	0	1	0	2	0	0	0	0	0	0	0	0	0	0	0	0	0	0	0	0	0	0	1	0	0
Cre06.g296250.t1.1	Cre06.g296250.t1.1	4	4	4	Cre06.g296250.t1.1 Lysyl-tRNA synthetase DBV=JGI5.5 OS=Chlamydomonas reinhardtii SV=1 TOU=Cre	1	4	4	4	1	0	1	1	0	1	0	0	0	0	2	0	0	0	1	0	1	0	1	0	1	0	0	0	0	2	1	0	1	0	1	0	1	1	0	1	0	0	0	0
Cre06.g296700.t1.2	Cre06.g296700.t1.2	14	14	14	Cre06.g296700.t1.2 Hydrogenase assembly factor/biotin synthase DBV=JGI5.5 OS=Chlamydomonas reinhardtii SV=2 TOU=Cre	1	14	14	14	1	3	9	7	10	9	0	2	3	10	10	7	0	0	0	1	1	4	0	3	3	7	10	10	0	0	1	6	4	6	1	3	9	7	10	9	0	2	3	10
Cre06.g296750.t1.2	Cre06.g296750.t1.2	8	8	8	Cre06.g296750.t1.2 Iron hydrogenase assembly protein; Iron hydrogenase assembly protein ALS=HYDEF DBV=JGI5.5 GN=HYDEF OS=Chlamydomonas reinhardtii SV=2 TOU=Cre	1	8	8	8	0	0	3	1	2	1	1	0	0	0	4	1	0	0	0	0	0	0	0	0	0	1	1	2	0	0	0	0	0	0	0	0	3	1	2	1	1	0	0	0
Cre06.g298300.t1.1	Cre06.g298300.t1.1	3	3	3	Cre06.g298300.t1.1 Pentatrichopeptide repeat protein, stabilizes rbcL mRNA DBV=JGI5.5 OS=Chlamydomonas reinhardtii SV=1 TOU=Cre	1	3	3	3	0	1	0	0	1	0	0	1	1	0	1	0	0	2	0	0	0	0	0	0	0	0	0	0	0	0	0	0	0	0	0	1	0	0	1	0	0	1	1	0
Cre06.g298350.t1.2	Cre06.g298350.t1.2	22	22	22	Cre06.g298350.t1.2 Flagellar Associated Protein ALS=FAP224 DBV=JGI5.5 GN=FAP224 OS=Chlamydomonas reinhardtii SV=2 TOU=Cre	1	22	22	22	6	7	9	4	9	8	7	12	11	3	7	13	9	12	15	10	8	7	11	13	13	6	8	6	8	8	11	6	10	10	6	7	9	4	9	8	7	12	11	3
Cre06.g298650.t1.2	Cre06.g298650.t1.2	24	24	23	Cre06.g298650.t1.2 None DBV=JGI5.5 OS=Chlamydomonas reinhardtii SV=2 TOU=Cre	1	24	24	23	12	15	10	8	11	7	12	18	12	11	13	17	13	16	18	7	6	10	13	19	16	7	10	7	10	18	15	7	4	10	12	15	10	8	11	7	12	18	12	11
Cre06.g299000.t1.2	Cre06.g299000.t1.2	2	2	2	Cre06.g299000.t1.2 Plastid ribosomal protein L21 ALS=PRPL21 DBV=JGI5.5 GN=PRPL21 OS=Chlamydomonas reinhardtii SV=2 TOU=Cre	1	2	2	2	0	0	0	0	0	0	0	0	1	0	0	1	0	0	0	0	0	0	1	0	1	0	0	0	0	1	1	0	0	0	0	0	0	0	0	0	0	0	1	0
Cre06.g299650.t1.2	Cre06.g299650.t1.2	5	5	5	Cre06.g299650.t1.2 Inactive subunit of chloroplast ClpP complex ALS=CLPR6 DBV=JGI5.5 GN=CLPR6 OS=Chlamydomonas reinhardtii SV=2 TOU=Cre	1	5	5	5	1	1	2	1	1	0	0	2	3	0	1	0	0	2	3	0	1	2	0	0	1	1	3	0	2	2	2	0	1	1	1	1	2	1	1	0	0	2	3	0
Cre06.g300550.t1.2	Cre06.g300550.t1.2	2	2	2	Cre06.g300550.t1.2 None DBV=JGI5.5 OS=Chlamydomonas reinhardtii SV=2 TOU=Cre	1	2	2	2	0	0	0	0	0	0	0	1	0	0	0	0	0	0	0	0	0	0	0	0	0	0	0	0	0	0	0	0	0	1	0	0	0	0	0	0	0	1	0	0
Cre06.g300650.t1.2	Cre06.g300650.t1.2	2	2	2	Cre06.g300650.t1.2 None DBV=JGI5.5 OS=Chlamydomonas reinhardtii SV=2 TOU=Cre	1	2	2	2	0	0	0	0	0	0	0	0	0	0	0	0	0	0	2	0	0	0	0	1	0	0	0	0	0	0	0	0	0	0	0	0	0	0	0	0	0	0	0	0
Cre06.g300700.t1.1	Cre06.g300700.t1.1	5	5	5	Cre06.g300700.t1.1 None DBV=JGI5.5 OS=Chlamydomonas reinhardtii SV=1 TOU=Cre	1	5	5	5	0	1	2	0	1	1	0	1	0	1	2	0	0	0	1	0	0	1	2	1	0	1	1	2	0	1	0	1	1	1	0	1	2	0	1	1	0	1	0	1
Cre06.g300800.t1.2	Cre06.g300800.t1.2	2	2	2	Cre06.g300800.t1.2 Plastid ribosomal protein L27 ALS=PRPL27 DBV=JGI5.5 GN=PRPL27 OS=Chlamydomonas reinhardtii SV=2 TOU=Cre	1	2	2	2	0	0	0	1	0	0	1	1	1	0	0	1	0	1	0	0	0	0	1	1	0	0	0	0	0	0	0	0	0	0	0	0	0	1	0	0	1	1	1	0
Cre06.g302700.t1.1	Cre06.g302700.t1.1	5	5	5	Cre06.g302700.t1.1 None DBV=JGI5.5 OS=Chlamydomonas reinhardtii SV=1 TOU=Cre	1	5	5	5	0	1	0	0	1	1	0	0	1	0	0	1	0	5	1	0	0	1	1	1	1	0	1	0	0	1	0	1	0	0	0	1	0	0	1	1	0	0	1	0
Cre06.g304100.t1.2	Cre06.g304100.t1.2	3	3	3	Cre06.g304100.t1.2 None DBV=JGI5.5 OS=Chlamydomonas reinhardtii SV=2 TOU=Cre	1	3	3	3	0	0	0	0	0	0	0	1	2	0	0	0	0	1	0	0	0	0	0	0	0	0	0	0	0	0	0	0	0	0	0	0	0	0	0	0	0	1	2	0
Cre06.g306300.t1.2	Cre06.g306300.t1.2	19	19	19	Cre06.g306300.t1.2 Magnesium chelatase subunit I ALS=CHLI1 DBV=JGI5.5 GN=CHLI1 OS=Chlamydomonas reinhardtii SV=2 TOU=Cre	1	19	19	19	3	5	9	4	6	7	4	6	4	8	9	7	4	8	4	0	9	5	6	10	7	7	13	11	3	5	6	4	5	7	3	5	9	4	6	7	4	6	4	8
Cre06.g306350.t1.2	Cre06.g306350.t1.2	7	7	7	Cre06.g306350.t1.2 Ferredoxin ALS=FDX3 DBV=JGI5.5 GN=FDX3 OS=Chlamydomonas reinhardtii SV=2 TOU=Cre	1	7	7	7	4	2	4	3	3	3	1	2	3	2	3	2	0	0	0	0	0	1	1	1	3	3	4	4	1	2	3	2	3	2	4	2	4	3	3	3	1	2	3	2
Cre06.g306601.t1.1	Cre06.g306601.t1.1	13	13	13	Cre06.g306601.t1.1 None DBV=JGI5.5 OS=Chlamydomonas reinhardtii SV=1 TOU=Cre	1	13	13	13	1	1	4	2	1	1	1	2	2	7	6	3	0	2	1	0	1	2	1	4	0	3	5	0	0	2	3	0	2	2	1	1	4	2	1	1	1	2	2	7
Cre06.g306850.t1.2	Cre06.g306850.t1.2	6	6	6	Cre06.g306850.t1.2 None DBV=JGI5.5 OS=Chlamydomonas reinhardtii SV=2 TOU=Cre	1	6	6	6	0	0	1	0	0	0	1	3	0	0	0	0	0	2	0	0	0	0	0	1	1	0	0	0	0	2	0	0	0	2	0	0	1	0	0	0	1	3	0	0
Cre06.g307100.t1.1;Cre02.g100950.t1.1	Cre06.g307100.t1.1	6;1	6;1	6;1	Cre06.g307100.t1.1 ABC1/COQ8 Ser/Thr kinase ALS=AKC2 DBV=JGI5.5 GN=AKC2 OS=Chlamydomonas reinhardtii SV=1 TOU=Cre	2	6	6	6	0	0	1	0	0	0	0	2	0	0	0	0	0	1	2	0	1	1	0	0	0	0	0	0	0	0	0	0	0	0	0	0	1	0	0	0	0	2	0	0
Cre06.g307500.t1.1	Cre06.g307500.t1.1	6	6	6	Cre06.g307500.t1.1 Low-CO2 inducible protein ALS=LCIC DBV=JGI5.5 GN=LCIC OS=Chlamydomonas reinhardtii SV=1 TOU=Cre	1	6	6	6	1	3	2	1	1	1	2	1	0	3	2	3	1	0	0	0	2	0	2	0	0	1	0	2	1	1	1	0	1	2	1	3	2	1	1	1	2	1	0	3
Cre06.g307850.t1.2	Cre06.g307850.t1.2	3	3	3	Cre06.g307850.t1.2 None DBV=JGI5.5 OS=Chlamydomonas reinhardtii SV=2 TOU=Cre	1	3	3	3	0	0	0	0	0	0	2	1	2	0	2	0	0	0	0	0	0	0	0	0	0	0	0	0	0	0	0	0	0	0	0	0	0	0	0	0	2	1	2	0
Cre06.g308250.t1.2	Cre06.g308250.t1.2	32	32	32	Cre06.g308250.t1.2 Ribosomal protein S4, component of cytosolic 80S ribosome and 40S small subunit ALS=RPS4 DBV=JGI5.5 GN=RPS4 OS=Chlamydomonas reinhardtii SV=2 TOU=Cre	1	32	32	32	13	14	12	10	13	11	16	20	17	15	14	17	17	21	19	9	12	13	18	21	16	9	11	14	18	19	21	13	11	14	13	14	12	10	13	11	16	20	17	15
Cre06.g308500.t1.2	Cre06.g308500.t1.2	8	8	8	Cre06.g308500.t1.2 Carbamoyl phosphate synthase, small subunit ALS=CMP2 DBV=JGI5.5 GN=CMP2 OS=Chlamydomonas reinhardtii SV=2 TOU=Cre	1	8	8	8	0	2	2	1	4	2	1	1	4	0	3	2	3	2	3	1	1	2	1	3	4	2	0	1	2	2	2	1	1	2	0	2	2	1	4	2	1	1	4	0
Cre06.g308600.t1.2	Cre06.g308600.t1.2	2	2	2	Cre06.g308600.t1.2 None DBV=JGI5.5 OS=Chlamydomonas reinhardtii SV=2 TOU=Cre	1	2	2	2	0	0	0	0	0	0	0	0	1	0	0	1	0	1	1	0	0	0	0	0	0	0	0	0	0	0	1	0	0	0	0	0	0	0	0	0	0	0	1	0
Cre06.g308950.t1.2	Cre06.g308950.t1.2	12	12	12	Cre06.g308950.t1.2 None DBV=JGI5.5 OS=Chlamydomonas reinhardtii SV=2 TOU=Cre	1	12	12	12	0	3	6	4	3	4	3	6	6	3	4	7	2	6	8	2	2	4	1	6	7	5	5	7	2	4	6	3	3	9	0	3	6	4	3	4	3	6	6	3
Cre06.g309000.t1.2	Cre06.g309000.t1.2	2	2	2	Cre06.g309000.t1.2 Anion transporter ALS=NAR1.2 DBV=JGI5.5 GN=NAR1.2 OS=Chlamydomonas reinhardtii SV=2 TOU=Cre	1	2	2	2	1	0	1	0	0	0	1	0	0	0	1	1	1	0	0	0	0	0	0	0	0	0	0	0	1	1	1	0	2	1	1	0	1	0	0	0	1	0	0	0
Cre06.g309200.t1.2	Cre06.g309200.t1.2	8	8	8	Cre06.g309200.t1.2 None DBV=JGI5.5 OS=Chlamydomonas reinhardtii SV=2 TOU=Cre	1	8	8	8	0	0	1	0	0	0	2	2	5	1	0	0	0	0	0	0	0	0	0	0	0	0	0	0	0	0	0	0	0	0	0	0	1	0	0	0	2	2	5	1
Cre06.g309300.t1.2	Cre06.g309300.t1.2	5	5	5	Cre06.g309300.t1.2 None DBV=JGI5.5 OS=Chlamydomonas reinhardtii SV=2 TOU=Cre	1	5	5	5	0	0	1	0	2	0	0	0	1	0	1	1	0	0	0	0	0	0	1	1	0	1	1	3	1	0	0	0	0	0	0	0	1	0	2	0	0	0	1	0
Cre06.g309717.t1.1	Cre06.g309717.t1.1	8	8	8	Cre06.g309717.t1.1 None DBV=JGI5.5 OS=Chlamydomonas reinhardtii SV=1 TOU=Cre	1	8	8	8	1	2	4	3	4	4	2	2	3	2	4	2	0	1	0	0	0	0	3	4	2	3	4	4	2	2	3	3	2	2	1	2	4	3	4	4	2	2	3	2
Cre06.g310750.t1.2	Cre06.g310750.t1.2	4	4	4	Cre06.g310750.t1.2 Gamma subunit of COP-I complex ALS=COPG1 DBV=JGI5.5 GN=COPG1 OS=Chlamydomonas reinhardtii SV=2 TOU=Cre	1	4	4	4	0	0	0	0	0	0	1	1	0	0	0	1	1	3	2	0	1	0	0	0	1	0	0	0	1	1	1	1	0	0	0	0	0	0	0	0	1	1	0	0
Cre06.g311900.t1.2	Cre06.g311900.t1.2	2	2	2	Cre06.g311900.t1.2 Small Rab-related GTPase DBV=JGI5.5 OS=Chlamydomonas reinhardtii SV=2 TOU=Cre	1	2	2	2	1	0	1	0	0	0	0	0	1	1	0	0	0	0	0	1	1	1	1	1	0	0	0	1	1	0	0	0	0	0	1	0	1	0	0	0	0	0	1	1
Cre07.g312050.t1.1	Cre07.g312050.t1.1	2	2	2	Cre07.g312050.t1.1 None DBV=JGI5.5 OS=Chlamydomonas reinhardtii SV=1 TOU=Cre	1	2	2	2	1	1	1	2	0	0	1	0	0	0	0	0	0	0	0	0	0	0	0	1	0	0	0	0	0	0	1	0	0	0	1	1	1	2	0	0	1	0	0	0
Cre07.g312300.t1.2	Cre07.g312300.t1.2	3	3	3	Cre07.g312300.t1.2 None DBV=JGI5.5 OS=Chlamydomonas reinhardtii SV=2 TOU=Cre	1	3	3	3	0	0	1	0	1	0	0	0	0	1	1	0	0	0	0	0	0	0	0	0	0	2	1	1	0	0	0	0	0	0	0	0	1	0	1	0	0	0	0	1
Cre07.g313122.t1.1;Cre14.g629102.t1.1	Cre07.g313122.t1.1	10;1	10;1	10;1	Cre07.g313122.t1.1 None DBV=JGI5.5 OS=Chlamydomonas reinhardtii SV=1 TOU=Cre	2	10	10	10	3	2	5	3	0	2	3	0	2	2	4	4	0	0	0	0	0	0	0	1	0	0	1	2	0	0	0	1	1	0	3	2	5	3	0	2	3	0	2	2
Cre07.g313700.t1.1	Cre07.g313700.t1.1	4	4	4	Cre07.g313700.t1.1 Glutamyl/glutaminyl-tRNA synthetase DBV=JGI5.5 OS=Chlamydomonas reinhardtii SV=1 TOU=Cre	1	4	4	4	0	0	0	0	0	0	0	0	0	1	0	1	0	0	0	0	0	0	0	0	0	1	0	2	0	0	1	1	1	1	0	0	0	0	0	0	0	0	0	1
Cre07.g314150.t1.2	Cre07.g314150.t1.2	11	11	11	Cre07.g314150.t1.2 Zeta-carotene desaturase ALS=ZDS1 DBV=JGI5.5 GN=ZDS1 OS=Chlamydomonas reinhardtii SV=2 TOU=Cre	1	11	11	11	2	4	0	1	2	2	3	4	2	3	4	2	4	7	4	3	5	2	3	6	7	1	2	3	3	4	4	2	4	3	2	4	0	1	2	2	3	4	2	3
Cre07.g314650.t1.2	Cre07.g314650.t1.2	26	26	26	Cre07.g314650.t1.2 Chloroplast RecA recombination protein DBV=JGI5.5 OS=Chlamydomonas reinhardtii SV=2 TOU=Cre	1	26	26	26	6	5	11	12	11	10	6	9	12	12	16	7	0	4	5	7	4	4	10	11	8	11	11	8	4	6	6	6	5	7	6	5	11	12	11	10	6	9	12	12
Cre07.g314900.t1.1	Cre07.g314900.t1.1	5	5	5	Cre07.g314900.t1.1 None DBV=JGI5.5 OS=Chlamydomonas reinhardtii SV=1 TOU=Cre	1	5	5	5	1	2	1	1	1	0	1	1	1	0	0	2	0	2	2	0	0	0	2	2	0	1	1	0	1	2	2	1	1	0	1	2	1	1	1	0	1	1	1	0
Cre07.g315150.t1.2	Cre07.g315150.t1.2	1	1	1	Cre07.g315150.t1.2 Rubredoxin ALS=RBD1 DBV=JGI5.5 GN=RBD1 OS=Chlamydomonas reinhardtii SV=2 TOU=Cre	1	1	1	1	0	0	0	0	0	0	0	0	0	0	0	0	0	0	0	0	0	0	0	0	0	0	0	0	0	0	0	0	0	1	0	0	0	0	0	0	0	0	0	0
Cre07.g315550.t1.1	Cre07.g315550.t1.1	1	1	1	Cre07.g315550.t1.1 None DBV=JGI5.5 OS=Chlamydomonas reinhardtii SV=1 TOU=Cre	1	1	1	1	0	0	1	0	0	0	0	1	0	0	1	0	0	0	0	0	0	0	0	0	0	0	0	0	0	0	0	0	0	0	0	0	1	0	0	0	0	1	0	0
Cre07.g316050.t1.2	Cre07.g316050.t1.2	5	5	5	Cre07.g316050.t1.2 Chloroplast DnaJ-like protein ALS=CDJ2 DBV=JGI5.5 GN=CDJ2 OS=Chlamydomonas reinhardtii SV=2 TOU=Cre	1	5	5	5	0	0	1	2	1	0	1	0	1	0	2	1	0	0	0	0	0	0	2	3	3	4	4	4	2	5	3	4	4	2	0	0	1	2	1	0	1	0	1	0
Cre07.g316850.t1.2	Cre07.g316850.t1.2	2	2	2	Cre07.g316850.t1.2 Minichromosome maintenance protein ALS=MCM4 DBV=JGI5.5 GN=MCM4 OS=Chlamydomonas reinhardtii SV=2 TOU=Cre	1	2	2	2	0	0	0	0	1	1	0	1	0	0	0	0	0	1	0	0	0	0	0	1	0	0	0	0	0	0	0	0	0	0	0	0	0	0	1	1	0	1	0	0
Cre07.g318350.t1.2	Cre07.g318350.t1.2	2	2	2	Cre07.g318350.t1.2 Predicted protein ALS=CGL64 DBV=JGI5.5 GN=CGL64 OS=Chlamydomonas reinhardtii SV=2 TOU=Cre	1	2	2	2	0	0	0	0	0	0	0	2	0	0	0	0	0	0	0	0	0	0	0	0	0	0	0	0	0	1	0	0	0	0	0	0	0	0	0	0	0	2	0	0
Cre07.g318450.t1.2	Cre07.g318450.t1.2	3	3	3	Cre07.g318450.t1.2 SEC61-beta subunit of ER-translocon ALS=SEC61B DBV=JGI5.5 GN=SEC61B OS=Chlamydomonas reinhardtii SV=2 TOU=Cre	1	3	3	3	1	1	0	0	1	0	0	0	1	0	0	1	0	2	0	0	0	0	0	0	1	0	1	0	0	0	1	1	0	1	1	1	0	0	1	0	0	0	1	0
Cre07.g318750.t1.2	Cre07.g318750.t1.2	18	18	18	Cre07.g318750.t1.2 None DBV=JGI5.5 OS=Chlamydomonas reinhardtii SV=2 TOU=Cre	1	18	18	18	9	9	10	6	8	8	9	6	9	11	10	10	3	2	4	0	1	0	10	11	9	8	10	8	7	4	4	4	6	7	9	9	10	6	8	8	9	6	9	11
Cre07.g319300.t1.1;Cre07.g319340.t1.1	Cre07.g319300.t1.1;Cre07.g319340.t1.1	23;16	23;16	23;16	Cre07.g319300.t1.1 Alpha-glucan water dikinase ALS=GWD1 DBV=JGI5.5 GN=GWD1 OS=Chlamydomonas reinhardtii SV=1 TOU=Cre;Cre07.g319340.t1.1 None DBV=JGI5.5 OS=Chlamydomonas reinhardtii SV=1 TOU=Cre	2	23	23	23	2	3	9	1	2	2	3	3	2	5	7	4	1	2	0	1	4	3	1	2	0	3	3	7	1	1	1	3	3	0	2	3	9	1	2	2	3	3	2	5
Cre07.g319950.t1.2	Cre07.g319950.t1.2	8	8	8	Cre07.g319950.t1.2 None DBV=JGI5.5 OS=Chlamydomonas reinhardtii SV=2 TOU=Cre	1	8	8	8	4	5	6	3	7	4	5	6	6	3	6	4	0	0	0	0	0	0	4	4	2	3	4	5	3	2	4	1	2	2	4	5	6	3	7	4	5	6	6	3
Cre07.g320450.t2.1;Cre07.g320450.t1.2;Cre07.g320400.t1.2	Cre07.g320450.t2.1;Cre07.g320450.t1.2;Cre07.g320400.t1.2	3;3;3	3;3;3	3;3;3	Cre07.g320450.t2.1 None DBV=JGI5.5 OS=Chlamydomonas reinhardtii SV=1 TOU=Cre;Cre07.g320450.t1.2 None DBV=JGI5.5 OS=Chlamydomonas reinhardtii SV=2 TOU=Cre;Cre07.g320400.t1.2 None DBV=JGI5.5 OS=Chlamydomonas reinhardtii SV=2 TOU=Cre	3	3	3	3	0	0	1	1	0	0	0	0	0	1	0	0	0	0	0	0	0	0	0	0	0	0	0	0	0	0	0	2	0	1	0	0	1	1	0	0	0	0	0	1
Cre07.g321300.t1.2	Cre07.g321300.t1.2	4	4	4	Cre07.g321300.t1.2 None DBV=JGI5.5 OS=Chlamydomonas reinhardtii SV=2 TOU=Cre	1	4	4	4	0	0	3	1	0	2	0	2	2	1	2	3	1	2	1	0	0	1	0	2	2	2	2	0	0	2	2	1	1	2	0	0	3	1	0	2	0	2	2	1
Cre07.g321850.t1.2	Cre07.g321850.t1.2	2	2	2	Cre07.g321850.t1.2 None DBV=JGI5.5 OS=Chlamydomonas reinhardtii SV=2 TOU=Cre	1	2	2	2	0	0	0	0	0	0	1	1	1	0	0	1	0	0	0	0	0	0	0	0	0	1	0	0	0	0	0	0	0	0	0	0	0	0	0	0	1	1	1	0
Cre07.g323600.t1.1	Cre07.g323600.t1.1	3	3	3	Cre07.g323600.t1.1 None DBV=JGI5.5 OS=Chlamydomonas reinhardtii SV=1 TOU=Cre	1	3	3	3	0	0	1	0	0	1	0	0	0	0	1	0	0	0	0	0	0	0	0	0	0	0	1	3	0	0	0	1	1	1	0	0	1	0	0	1	0	0	0	0
Cre07.g324000.t1.2	Cre07.g324000.t1.2	2	2	2	Cre07.g324000.t1.2 None DBV=JGI5.5 OS=Chlamydomonas reinhardtii SV=2 TOU=Cre	1	2	2	2	0	0	0	0	0	0	0	0	1	0	0	0	0	1	1	0	0	0	0	0	0	0	0	0	0	0	0	0	0	0	0	0	0	0	0	0	0	0	1	0
Cre07.g324200.t1.2	Cre07.g324200.t1.2	19	19	19	Cre07.g324200.t1.2 Diacylglyceryl-N,N,N-trimethylhomoserine synthesis protein ALS=BTA1 DBV=JGI5.5 GN=BTA1 OS=Chlamydomonas reinhardtii SV=2 TOU=Cre	1	19	19	19	1	3	2	1	3	3	5	4	3	2	3	8	3	9	10	3	4	5	4	8	5	1	3	2	3	5	4	2	2	3	1	3	2	1	3	3	5	4	3	2
Cre07.g324600.t1.2	Cre07.g324600.t1.2	6	6	6	Cre07.g324600.t1.2 Sigma2-Adaptin ALS=AP2S2 DBV=JGI5.5 GN=AP2S2 OS=Chlamydomonas reinhardtii SV=2 TOU=Cre	1	6	6	6	1	2	1	2	1	1	2	2	2	0	0	2	1	2	1	0	0	1	1	2	1	1	1	0	1	0	1	0	0	1	1	2	1	2	1	1	2	2	2	0
Cre07.g325400.t1.2	Cre07.g325400.t1.2	13	13	13	Cre07.g325400.t1.2 3-Isopropylmalate dehydrogenase, splicing variant a; 3-Isopropylmalate dehydrogenase, splicing variant b ALS=LEU3 DBV=JGI5.5 GN=LEU3 OS=Chlamydomonas reinhardtii SV=2 TOU=Cre	1	13	13	13	6	5	6	3	5	4	4	7	3	5	5	4	6	6	5	6	6	5	5	9	5	4	6	4	5	6	7	3	7	5	6	5	6	3	5	4	4	7	3	5
Cre07.g325500.t1.1	Cre07.g325500.t1.1	25	25	25	Cre07.g325500.t1.1 Magnesium chelatase subunit H DBV=JGI5.5 OS=Chlamydomonas reinhardtii SV=1 TOU=Cre	1	25	25	25	5	9	5	4	3	1	5	7	7	3	5	10	5	7	3	0	3	2	9	8	5	5	4	8	10	10	5	4	5	3	5	9	5	4	3	1	5	7	7	3
Cre07.g325734.t1.1	Cre07.g325734.t1.1	5	2	2	Cre07.g325734.t1.1 None DBV=JGI5.5 OS=Chlamydomonas reinhardtii SV=1 TOU=Cre	1	5	2	2	2	2	1	2	1	1	2	1	3	1	0	1	0	1	1	1	0	0	0	0	1	1	2	1	2	0	1	0	0	3	0	0	0	1	1	0	0	0	1	0
Cre07.g325736.t1.1	Cre07.g325736.t1.1	36	36	36	Cre07.g325736.t1.1 None DBV=JGI5.5 OS=Chlamydomonas reinhardtii SV=1 TOU=Cre	1	36	36	36	13	11	22	15	18	18	12	15	15	23	21	10	0	0	0	0	1	0	24	27	24	23	20	23	22	26	25	23	26	24	13	11	22	15	18	18	12	15	15	23
Cre07.g325746.t1.1	Cre07.g325746.t1.1	3	3	3	Cre07.g325746.t1.1 Ribosomal protein L38, component of cytosolic 80S ribosome and 60S large subunit ALS=RPL38 DBV=JGI5.5 GN=RPL38 OS=Chlamydomonas reinhardtii SV=1 TOU=Cre	1	3	3	3	0	2	1	1	1	1	1	2	3	1	2	2	1	2	3	1	1	0	1	2	2	0	1	2	1	1	2	1	0	0	0	2	1	1	1	1	1	2	3	1
Cre07.g326050.t1.1	Cre07.g326050.t1.1	3	3	3	Cre07.g326050.t1.1 None DBV=JGI5.5 OS=Chlamydomonas reinhardtii SV=1 TOU=Cre	1	3	3	3	1	0	0	0	1	0	1	1	0	0	1	0	0	1	1	1	0	0	1	2	1	1	1	1	0	0	0	0	0	0	1	0	0	0	1	0	1	1	0	0
Cre07.g326200.t1.2	Cre07.g326200.t1.2	1	1	1	Cre07.g326200.t1.2 None DBV=JGI5.5 OS=Chlamydomonas reinhardtii SV=2 TOU=Cre	1	1	1	1	0	0	0	0	0	0	0	1	0	0	0	1	0	0	1	0	0	0	0	0	1	0	0	0	0	0	0	0	0	0	0	0	0	0	0	0	0	1	0	0
Cre07.g326250.t1.1	Cre07.g326250.t1.1	3	3	3	Cre07.g326250.t1.1 None DBV=JGI5.5 OS=Chlamydomonas reinhardtii SV=1 TOU=Cre	1	3	3	3	0	0	0	1	0	0	0	1	1	0	0	1	0	0	1	0	0	1	0	0	0	0	0	0	0	0	1	0	0	1	0	0	0	1	0	0	0	1	1	0
Cre07.g328900.t1.2	Cre07.g328900.t1.2	3	3	3	Cre07.g328900.t1.2 None DBV=JGI5.5 OS=Chlamydomonas reinhardtii SV=2 TOU=Cre	1	3	3	3	0	0	0	0	0	0	0	0	0	0	0	0	0	1	0	0	0	0	0	0	0	0	0	0	0	1	1	0	0	0	0	0	0	0	0	0	0	0	0	0
Cre07.g329300.t1.2	Cre07.g329300.t1.2	4	4	4	Cre07.g329300.t1.2 Mechanosensitive ion channel ALS=MSC1 DBV=JGI5.5 GN=MSC1 OS=Chlamydomonas reinhardtii SV=2 TOU=Cre	1	4	4	4	0	0	1	0	0	0	0	0	0	0	0	0	0	0	0	0	0	0	0	1	1	0	1	2	0	0	3	1	1	1	0	0	1	0	0	0	0	0	0	0
Cre07.g329700.t1.2	Cre07.g329700.t1.2	3	3	3	Cre07.g329700.t1.2 26S proteasome regulatory subunit ALS=RPT2 DBV=JGI5.5 GN=RPT2 OS=Chlamydomonas reinhardtii SV=2 TOU=Cre	1	3	3	3	0	0	0	0	1	0	0	1	2	0	0	0	0	0	1	0	0	1	0	2	0	0	0	0	0	1	0	0	0	0	0	0	0	0	1	0	0	1	2	0
Cre07.g330100.t1.2	Cre07.g330100.t1.2	4	4	4	Cre07.g330100.t1.2 Oligsaccharyl transferase STT3 subunit ALS=GTR25 DBV=JGI5.5 GN=GTR25 OS=Chlamydomonas reinhardtii SV=2 TOU=Cre	1	4	4	4	0	1	1	0	1	0	1	1	1	0	0	1	2	1	1	1	1	0	1	3	0	1	0	0	1	1	1	0	1	0	0	1	1	0	1	0	1	1	1	0
Cre07.g330250.t1.2	Cre07.g330250.t1.2	5	5	5	Cre07.g330250.t1.2 Subunit H of photosystem I ALS=PSAH DBV=JGI5.5 GN=PSAH OS=Chlamydomonas reinhardtii SV=2 TOU=Cre	1	5	5	5	3	1	4	3	2	2	1	3	3	1	2	4	2	4	2	1	1	1	1	2	3	4	5	5	4	3	4	4	2	2	3	1	4	3	2	2	1	3	3	1
Cre07.g330300.t1.2	Cre07.g330300.t1.2	4	4	4	Cre07.g330300.t1.2 None DBV=JGI5.5 OS=Chlamydomonas reinhardtii SV=2 TOU=Cre	1	4	4	4	0	0	2	0	0	0	0	2	2	0	1	0	0	0	0	0	0	0	0	0	0	0	0	0	0	0	0	0	0	0	0	0	2	0	0	0	0	2	2	0
Cre07.g330350.t1.1	Cre07.g330350.t1.1	1	1	1	Cre07.g330350.t1.1 None DBV=JGI5.5 OS=Chlamydomonas reinhardtii SV=1 TOU=Cre	1	1	1	1	0	0	0	0	0	1	0	0	0	0	1	0	0	0	0	0	0	0	0	0	0	0	0	0	0	1	0	0	0	0	0	0	0	0	0	1	0	0	0	0
Cre07.g330700.t1.2	Cre07.g330700.t1.2	2	2	2	Cre07.g330700.t1.2 Flagellar Associated Protein ALS=FAP91 DBV=JGI5.5 GN=FAP91 OS=Chlamydomonas reinhardtii SV=2 TOU=Cre	1	2	2	2	0	0	1	0	0	0	0	1	0	1	1	0	0	0	0	0	0	0	1	0	1	1	0	1	0	0	0	1	0	0	0	0	1	0	0	0	0	1	0	1
Cre07.g331500.t1.1	Cre07.g331500.t1.1	11	11	11	Cre07.g331500.t1.1 Inactive subunit of chloroplast ClpP complex ALS=CLPR3 DBV=JGI5.5 GN=CLPR3 OS=Chlamydomonas reinhardtii SV=1 TOU=Cre	1	11	11	11	1	4	1	1	2	1	1	3	2	1	3	3	3	2	2	1	2	3	2	5	3	0	1	1	1	3	1	1	2	4	1	4	1	1	2	1	1	3	2	1
Cre07.g331550.t1.2	Cre07.g331550.t1.2	3	3	3	Cre07.g331550.t1.2 Phosphoserine aminotransferase ALS=PST1 DBV=JGI5.5 GN=PST1 OS=Chlamydomonas reinhardtii SV=2 TOU=Cre	1	3	3	3	0	0	0	0	1	0	0	0	0	0	0	0	0	0	0	0	0	0	0	0	0	0	1	1	0	0	0	0	0	0	0	0	0	0	1	0	0	0	0	0
Cre07.g331900.t1.2	Cre07.g331900.t1.2	9	9	9	Cre07.g331900.t1.2 Ribosomal protein S13, component of cytosolic 80S ribosome and 40S small subunit ALS=RPS13 DBV=JGI5.5 GN=RPS13 OS=Chlamydomonas reinhardtii SV=2 TOU=Cre	1	9	9	9	4	4	4	3	4	4	5	6	5	1	3	4	5	7	5	0	2	3	2	4	5	4	5	3	4	6	6	2	2	4	4	4	4	3	4	4	5	6	5	1
Cre07.g332300.t1.2	Cre07.g332300.t1.2	13	13	13	Cre07.g332300.t1.2 R1 Protein, alpha-glucan water dikinase ALS=GWD2 DBV=JGI5.5 GN=GWD2 OS=Chlamydomonas reinhardtii SV=2 TOU=Cre	1	13	13	13	0	0	7	0	2	4	0	1	1	4	6	1	1	2	0	0	3	3	0	1	2	3	2	5	0	1	1	4	4	2	0	0	7	0	2	4	0	1	1	4
Cre07.g333150.t1.2	Cre07.g333150.t1.2	31	31	31	Cre07.g333150.t1.2 None DBV=JGI5.5 OS=Chlamydomonas reinhardtii SV=2 TOU=Cre	1	31	31	31	3	1	3	2	3	3	3	1	6	5	5	4	0	0	0	0	4	1	22	23	23	24	22	20	11	11	9	17	16	17	3	1	3	2	3	3	3	1	6	5
Cre07.g333350.t1.2	Cre07.g333350.t1.2	4	4	4	Cre07.g333350.t1.2 None DBV=JGI5.5 OS=Chlamydomonas reinhardtii SV=2 TOU=Cre	1	4	4	4	0	0	0	0	0	0	0	0	0	0	0	0	0	0	0	0	0	0	0	0	1	3	3	2	0	0	0	3	1	0	0	0	0	0	0	0	0	0	0	0
Cre07.g334900.t1.1	Cre07.g334900.t1.1	2	2	2	Cre07.g334900.t1.1 None DBV=JGI5.5 OS=Chlamydomonas reinhardtii SV=1 TOU=Cre	1	2	2	2	0	0	1	0	1	1	0	1	1	1	1	0	0	0	0	0	0	0	0	0	0	1	1	0	0	0	0	0	0	0	0	0	1	0	1	1	0	1	1	1
Cre07.g335200.t1.1	Cre07.g335200.t1.1	9	9	9	Cre07.g335200.t1.1 Translation elongation factor EFG/EF2 related to membrane GTP-binding protein LepA DBV=JGI5.5 OS=Chlamydomonas reinhardtii SV=1 TOU=Cre	1	9	9	9	2	1	1	1	1	1	2	1	1	1	2	1	1	1	1	0	1	0	3	2	3	1	1	2	0	1	2	0	0	1	2	1	1	1	1	1	2	1	1	1
Cre07.g335400.t1.1	Cre07.g335400.t1.1	13	13	13	Cre07.g335400.t1.1 None DBV=JGI5.5 OS=Chlamydomonas reinhardtii SV=1 TOU=Cre	1	13	13	13	2	4	7	5	1	5	2	2	4	3	5	4	2	2	3	2	2	2	3	4	3	2	3	4	2	2	2	3	4	3	2	4	7	5	1	5	2	2	4	3
Cre07.g336450.t1.2	Cre07.g336450.t1.2	1	1	1	Cre07.g336450.t1.2 None DBV=JGI5.5 OS=Chlamydomonas reinhardtii SV=2 TOU=Cre	1	1	1	1	0	0	0	0	0	0	1	0	0	1	0	0	0	0	0	0	0	0	0	0	0	1	0	0	0	0	0	0	0	0	0	0	0	0	0	0	1	0	0	1
Cre07.g336950.t1.1	Cre07.g336950.t1.1	42	42	41	Cre07.g336950.t1.1 Starch phosphorylase DBV=JGI5.5 OS=Chlamydomonas reinhardtii SV=1 TOU=Cre	1	42	42	41	12	15	17	12	13	16	13	19	24	11	19	22	18	16	20	14	14	14	16	21	15	18	16	17	15	16	16	14	15	17	12	15	17	12	13	16	13	19	24	11
Cre07.g337650.t1.2	Cre07.g337650.t1.2	6	6	6	Cre07.g337650.t1.2 Mitochondrial pyruvate dehydrogenase complex, E1 component, alpha subunit ALS=PDC1 DBV=JGI5.5 GN=PDC1 OS=Chlamydomonas reinhardtii SV=2 TOU=Cre	1	6	6	6	0	0	4	0	0	1	0	0	0	0	0	0	0	0	0	0	0	0	0	0	0	0	0	1	0	0	0	0	0	2	0	0	4	0	0	1	0	0	0	0
Cre07.g337800.t1.2	Cre07.g337800.t1.2	2	2	2	Cre07.g337800.t1.2 Mitochondrial ribosomal protein S17 ALS=MRPS17 DBV=JGI5.5 GN=MRPS17 OS=Chlamydomonas reinhardtii SV=2 TOU=Cre	1	2	2	2	0	0	0	0	0	0	0	1	1	0	2	0	0	0	0	0	0	0	0	0	0	0	0	0	0	0	0	0	1	0	0	0	0	0	0	0	0	1	1	0
Cre07.g338000.t1.2	Cre07.g338000.t1.2	6	6	6	Cre07.g338000.t1.2 Minichromosome maintenance protein ALS=MCM2 DBV=JGI5.5 GN=MCM2 OS=Chlamydomonas reinhardtii SV=2 TOU=Cre	1	6	6	6	0	1	0	0	0	0	0	0	0	0	0	0	0	3	2	0	1	0	1	0	0	0	0	0	0	1	0	0	0	0	0	1	0	0	0	0	0	0	0	0
Cre07.g338050.t1.2	Cre07.g338050.t1.2	12	12	12	Cre07.g338050.t1.2 Mitochondrial F1F0 ATP synthase associated 36.3 kDa protein ALS=ASA3 DBV=JGI5.5 GN=ASA3 OS=Chlamydomonas reinhardtii SV=2 TOU=Cre	1	12	12	12	2	3	3	1	3	5	5	4	4	3	4	4	2	1	6	2	3	4	3	3	2	3	1	4	2	6	2	4	5	3	2	3	3	1	3	5	5	4	4	3
Cre07.g338350.t1.2	Cre07.g338350.t1.2	22	22	22	Cre07.g338350.t1.2 Predicted protein ALS=CPLD50 DBV=JGI5.5 GN=CPLD50 OS=Chlamydomonas reinhardtii SV=2 TOU=Cre	1	22	22	22	0	0	10	4	8	4	1	0	0	4	6	1	0	0	0	0	0	0	4	6	6	16	12	16	9	8	6	12	13	14	0	0	10	4	8	4	1	0	0	4
Cre07.g338451.t1.1	Cre07.g338451.t1.1	4	4	4	Cre07.g338451.t1.1 None DBV=JGI5.5 OS=Chlamydomonas reinhardtii SV=1 TOU=Cre	1	4	4	4	1	1	2	0	2	1	0	1	2	4	2	0	0	0	0	0	1	1	0	0	0	1	2	0	0	1	0	0	0	1	1	1	2	0	2	1	0	1	2	4
Cre07.g339150.t1.1	Cre07.g339150.t1.1	27	27	20	Cre07.g339150.t1.1 Chaperonin 60B2 ALS=CPN60B2 DBV=JGI5.5 GN=CPN60B2 OS=Chlamydomonas reinhardtii SV=1 TOU=Cre	1	27	27	20	4	6	15	5	10	11	5	8	10	9	10	5	5	11	8	6	12	9	8	9	10	7	11	13	7	11	8	8	7	10	4	6	15	5	10	11	5	8	10	9
Cre07.g339700.t1.2	Cre07.g339700.t1.2	5	5	5	Cre07.g339700.t1.2 Iron-sulfur cluster assembly protein ALS=SUF3 DBV=JGI5.5 GN=SUF3 OS=Chlamydomonas reinhardtii SV=2 TOU=Cre	1	5	5	5	0	1	2	2	1	0	0	3	1	0	0	0	0	1	1	0	0	1	0	0	1	2	2	0	0	1	2	1	0	0	0	1	2	2	1	0	0	3	1	0
Cre07.g340200.t1.1	Cre07.g340200.t1.1	8	8	8	Cre07.g340200.t1.1 Thylakoid transmembrane protein involved in cyclic electron flow ALS=TEF3 DBV=JGI5.5 GN=TEF3 OS=Chlamydomonas reinhardtii SV=1 TOU=Cre	1	8	8	8	4	3	2	4	5	4	2	3	2	6	5	1	1	1	1	1	2	3	2	4	4	5	5	5	6	6	6	5	6	7	4	3	2	4	5	4	2	3	2	6
Cre07.g340350.t1.1	Cre07.g340350.t1.1	3	3	3	Cre07.g340350.t1.1 Mitochondrial F1F0 ATP synthase associated 60.6 kDa protein ALS=ASA1 DBV=JGI5.5 GN=ASA1 OS=Chlamydomonas reinhardtii SV=1 TOU=Cre	1	3	3	3	0	0	2	0	0	0	0	0	0	0	0	0	0	0	0	0	0	1	0	0	0	0	0	0	0	0	0	0	0	0	0	0	2	0	0	0	0	0	0	0
Cre07.g341150.t1.1;Cre07.g341000.t1.1	Cre07.g341150.t1.1;Cre07.g341000.t1.1	2;1	2;1	2;1	Cre07.g341150.t1.1 None DBV=JGI5.5 OS=Chlamydomonas reinhardtii SV=1 TOU=Cre;Cre07.g341000.t1.1 None DBV=JGI5.5 OS=Chlamydomonas reinhardtii SV=1 TOU=Cre	2	2	2	2	0	0	0	0	0	1	0	0	0	0	0	0	0	0	0	0	0	0	0	0	0	0	0	0	0	1	0	0	0	0	0	0	0	0	0	1	0	0	0	0
Cre07.g341600.t2.1;Cre07.g341600.t1.2	Cre07.g341600.t2.1;Cre07.g341600.t1.2	5;5	5;5	5;5	Cre07.g341600.t2.1 GrpE nucleotide release factor ALS=CGE1 DBV=JGI5.5 GN=CGE1 OS=Chlamydomonas reinhardtii SV=1 TOU=Cre;Cre07.g341600.t1.2 GrpE nucleotide release factor ALS=CGE1 DBV=JGI5.5 GN=CGE1 OS=Chlamydomonas reinhardtii SV=2 TOU=Cre	2	5	5	5	0	0	2	0	0	0	0	0	0	1	1	0	0	0	0	0	0	0	0	0	0	1	0	3	0	0	0	0	0	0	0	0	2	0	0	0	0	0	0	1
Cre07.g341850.t1.2	Cre07.g341850.t1.2	14	14	14	Cre07.g341850.t1.2 None DBV=JGI5.5 OS=Chlamydomonas reinhardtii SV=2 TOU=Cre	1	14	14	14	5	2	4	4	5	6	3	2	3	6	4	5	0	0	0	0	0	0	1	0	0	2	1	1	0	0	0	1	0	0	5	2	4	4	5	6	3	2	3	6
Cre07.g342150.t1.2	Cre07.g342150.t1.2	7	7	7	Cre07.g342150.t1.2 Glutamyl-tRNA reductase ALS=HEM1 DBV=JGI5.5 GN=HEM1 OS=Chlamydomonas reinhardtii SV=2 TOU=Cre	1	7	7	7	2	2	1	0	0	0	0	1	0	2	1	3	2	1	0	0	1	0	2	2	2	1	1	1	1	0	2	0	0	1	2	2	1	0	0	0	0	1	0	2
Cre07.g343700.t1.2;Cre07.g343433.t1.1	Cre07.g343700.t1.2	20;1	20;1	20;1	Cre07.g343700.t1.2 Dihydrolipoamide succinyltransferase, oxoglutarate dehydrogenase E2 component ALS=OGD2 DBV=JGI5.5 GN=OGD2 OS=Chlamydomonas reinhardtii SV=2 TOU=Cre	2	20	20	20	10	10	9	7	7	5	11	10	11	10	8	11	10	10	10	7	7	12	12	10	7	6	6	7	9	13	13	9	6	4	10	10	9	7	7	5	11	10	11	10
Cre07.g344400.t1.2	Cre07.g344400.t1.2	19	19	8	Cre07.g344400.t1.2 None DBV=JGI5.5 OS=Chlamydomonas reinhardtii SV=2 TOU=Cre	1	19	19	8	5	2	11	10	9	9	6	6	7	7	11	6	0	0	1	5	6	8	5	7	6	7	8	10	1	6	6	9	3	6	5	2	11	10	9	9	6	6	7	7
Cre07.g344550.t1.2	Cre07.g344550.t1.2	17	6	6	Cre07.g344550.t1.2 None DBV=JGI5.5 OS=Chlamydomonas reinhardtii SV=2 TOU=Cre	1	17	6	6	5	3	10	6	10	7	7	7	6	6	10	5	0	0	1	2	3	4	4	6	4	5	6	7	1	4	3	7	2	5	1	1	3	1	3	2	2	2	1	1
Cre07.g344600.t1.2	Cre07.g344600.t1.2	8	8	8	Cre07.g344600.t1.2 D-3-phosphoglycerate dehydrogenase ALS=PGD1 DBV=JGI5.5 GN=PGD1 OS=Chlamydomonas reinhardtii SV=2 TOU=Cre	1	8	8	8	0	0	0	1	0	1	1	2	4	0	1	2	1	2	2	1	0	0	2	3	1	3	1	2	1	4	1	0	0	1	0	0	0	1	0	1	1	2	4	0
Cre07.g344950.t1.2	Cre07.g344950.t1.2	9	9	9	Cre07.g344950.t1.2 Light-harvesting protein of photosystem I ALS=LHCA9 DBV=JGI5.5 GN=LHCA9 OS=Chlamydomonas reinhardtii SV=2 TOU=Cre	1	9	9	9	4	5	8	5	4	7	4	4	5	3	6	6	3	5	7	2	3	2	2	4	6	7	7	5	5	5	4	4	6	7	4	5	8	5	4	7	4	4	5	3
Cre07.g346050.t2.1;Cre07.g346050.t1.2	Cre07.g346050.t2.1;Cre07.g346050.t1.2	6;6	4;4	4;4	Cre07.g346050.t2.1 Copper response defect 1 protein ALS=CRD1 DBV=JGI5.5 GN=CRD1 OS=Chlamydomonas reinhardtii SV=1 TOU=Cre;Cre07.g346050.t1.2 Copper response defect 1 protein ALS=CRD1 DBV=JGI5.5 GN=CRD1 OS=Chlamydomonas reinhardtii SV=2 TOU=Cre	2	6	4	4	0	0	0	0	0	0	0	0	0	1	0	1	0	0	0	0	0	0	0	0	0	0	1	4	0	0	0	1	0	2	0	0	0	0	0	0	0	0	0	1
Cre07.g346450.t1.1	Cre07.g346450.t1.1	1	1	1	Cre07.g346450.t1.1 None DBV=JGI5.5 OS=Chlamydomonas reinhardtii SV=1 TOU=Cre	1	1	1	1	0	0	1	0	1	1	0	0	0	0	1	1	0	0	0	0	0	0	0	0	0	1	1	1	0	0	0	0	0	0	0	0	1	0	1	1	0	0	0	0
Cre07.g349200.t1.2	Cre07.g349200.t1.2	3	3	3	Cre07.g349200.t1.2 None DBV=JGI5.5 OS=Chlamydomonas reinhardtii SV=2 TOU=Cre	1	3	3	3	0	0	0	1	0	0	0	0	0	0	2	0	0	0	1	0	0	0	0	0	1	1	1	0	1	0	1	0	1	1	0	0	0	1	0	0	0	0	0	0
Cre07.g350500.t1.2	Cre07.g350500.t1.2	2	2	2	Cre07.g350500.t1.2 None DBV=JGI5.5 OS=Chlamydomonas reinhardtii SV=2 TOU=Cre	1	2	2	2	0	0	1	1	1	0	0	1	0	0	1	0	0	0	0	0	0	0	0	0	0	0	1	0	0	0	0	0	0	0	0	0	1	1	1	0	0	1	0	0
Cre07.g350750.t1.2	Cre07.g350750.t1.2	2	2	2	Cre07.g350750.t1.2 Alternative oxidase ALS=PTO1 DBV=JGI5.5 GN=PTO1 OS=Chlamydomonas reinhardtii SV=2 TOU=Cre	1	2	2	2	0	0	0	0	0	2	0	0	0	0	0	0	0	0	0	0	0	0	0	0	0	0	0	0	0	0	0	0	0	1	0	0	0	0	0	2	0	0	0	0
Cre07.g351650.t1.1	Cre07.g351650.t1.1	5	5	5	Cre07.g351650.t1.1 Flagellar Associated Protein ALS=FAP20 DBV=JGI5.5 GN=FAP20 OS=Chlamydomonas reinhardtii SV=1 TOU=Cre	1	5	5	5	0	1	0	1	1	1	0	1	2	0	0	1	0	0	0	1	0	0	0	0	0	2	0	0	0	0	0	1	1	1	0	1	0	1	1	1	0	1	2	0
Cre07.g352350.t1.2	Cre07.g352350.t1.2	30	30	30	Cre07.g352350.t1.2 None DBV=JGI5.5 OS=Chlamydomonas reinhardtii SV=2 TOU=Cre	1	30	30	30	12	15	10	13	13	13	5	12	12	8	5	12	0	0	0	0	0	0	11	10	11	5	8	16	4	12	11	8	7	10	12	15	10	13	13	13	5	12	12	8
Cre07.g352800.t1.2	Cre07.g352800.t1.2	19	19	19	Cre07.g352800.t1.2 None DBV=JGI5.5 OS=Chlamydomonas reinhardtii SV=2 TOU=Cre	1	19	19	19	1	3	2	4	3	2	1	2	2	3	0	3	1	2	3	2	0	4	0	1	0	1	3	1	0	2	3	2	2	3	1	3	2	4	3	2	1	2	2	3
Cre07.g352850.t1.2	Cre07.g352850.t1.2	1	1	1	Cre07.g352850.t1.2 Plastid ribosomal protein L32 ALS=PRPL32 DBV=JGI5.5 GN=PRPL32 OS=Chlamydomonas reinhardtii SV=2 TOU=Cre	1	1	1	1	0	0	0	0	1	0	0	0	0	0	0	0	0	0	0	0	0	0	0	0	0	0	0	0	0	0	0	0	0	0	0	0	0	0	1	0	0	0	0	0
Cre07.g353450.t1.2	Cre07.g353450.t1.2	36	36	36	Cre07.g353450.t1.2 Acetyl-CoA synthetase/ligase ALS=ACS3 DBV=JGI5.5 GN=ACS3 OS=Chlamydomonas reinhardtii SV=2 TOU=Cre	1	36	36	36	16	14	15	9	15	15	16	21	18	11	15	26	18	25	20	12	17	15	18	25	21	12	16	22	9	21	22	15	14	21	16	14	15	9	15	15	16	21	18	11
Cre07.g353700.t1.2	Cre07.g353700.t1.2	1	1	1	Cre07.g353700.t1.2 None DBV=JGI5.5 OS=Chlamydomonas reinhardtii SV=2 TOU=Cre	1	1	1	1	0	0	0	0	0	0	0	0	0	0	0	1	0	0	0	0	0	0	0	0	0	0	0	0	0	0	0	0	0	0	0	0	0	0	0	0	0	0	0	0
Cre07.g354075.t1.1	Cre07.g354075.t1.1	1	1	1	Cre07.g354075.t1.1 None DBV=JGI5.5 OS=Chlamydomonas reinhardtii SV=1 TOU=Cre	1	1	1	1	1	0	1	0	0	0	0	0	0	0	0	0	1	1	0	1	0	0	0	0	0	0	0	0	0	0	0	1	0	0	1	0	1	0	0	0	0	0	0	0
Cre07.g355900.t1.1	Cre07.g355900.t1.1	5	5	5	Cre07.g355900.t1.1 None DBV=JGI5.5 OS=Chlamydomonas reinhardtii SV=1 TOU=Cre	1	5	5	5	0	0	0	0	0	0	0	0	0	0	0	0	0	0	0	0	0	0	0	0	0	2	1	2	0	0	0	1	0	1	0	0	0	0	0	0	0	0	0	0
Cre07.g356350.t1.1	Cre07.g356350.t1.1	40	40	40	Cre07.g356350.t1.1 1-deoxy-D-xylulose 5-phosphate synthase, chloroplast precursor ALS=DXS1 DBV=JGI5.5 GN=DXS1 OS=Chlamydomonas reinhardtii SV=1 TOU=Cre	1	40	40	40	27	25	19	17	17	20	23	22	23	19	22	25	5	9	8	1	4	3	26	32	28	19	17	20	22	24	21	11	12	14	27	25	19	17	17	20	23	22	23	19
Cre07.g357200.t1.2	Cre07.g357200.t1.2	21	7	7	Cre07.g357200.t1.2 UDP-glucose dehydrogenase ALS=UGD1 DBV=JGI5.5 GN=UGD1 OS=Chlamydomonas reinhardtii SV=2 TOU=Cre	1	21	7	7	9	11	11	9	8	7	11	14	12	8	11	12	13	12	13	5	8	9	11	12	9	7	14	9	8	12	11	6	6	11	0	2	1	1	0	1	2	3	2	0
Cre07.g357350.t1.2	Cre07.g357350.t1.2	8	8	8	Cre07.g357350.t1.2 Nitrogen regulatory protein PII DBV=JGI5.5 OS=Chlamydomonas reinhardtii SV=2 TOU=Cre	1	8	8	8	4	4	4	3	4	4	4	3	4	3	4	4	0	0	0	0	0	0	1	2	1	2	4	3	2	1	2	1	1	3	4	4	4	3	4	4	4	3	4	3
Cre07.g357850.t1.2	Cre07.g357850.t1.2	10	10	10	Cre07.g357850.t1.2 Ribosomal protein L22, component of cytosolic 80S ribosome and 60S large subunit ALS=RPL22 DBV=JGI5.5 GN=RPL22 OS=Chlamydomonas reinhardtii SV=2 TOU=Cre	1	10	10	10	3	3	3	4	4	2	6	4	5	1	4	4	3	5	5	1	1	2	5	6	5	2	4	2	2	5	6	3	1	3	3	3	3	4	4	2	6	4	5	1
Cre08.g358200.t2.1;Cre08.g358200.t1.1	Cre08.g358200.t2.1;Cre08.g358200.t1.1	5;5	5;5	5;5	Cre08.g358200.t2.1 None DBV=JGI5.5 OS=Chlamydomonas reinhardtii SV=1 TOU=Cre;Cre08.g358200.t1.1 None DBV=JGI5.5 OS=Chlamydomonas reinhardtii SV=1 TOU=Cre	2	5	5	5	0	0	1	0	0	0	1	1	3	1	0	0	0	0	0	0	0	0	0	0	0	0	0	0	1	0	0	0	0	0	0	0	1	0	0	0	1	1	3	1
Cre08.g358526.t1.1	Cre08.g358526.t1.1	7	7	7	Cre08.g358526.t1.1 Plastidic ADP/ATP translocase ALS=AAA1 DBV=JGI5.5 GN=AAA1 OS=Chlamydomonas reinhardtii SV=1 TOU=Cre	1	7	7	7	1	2	2	2	2	3	2	1	2	1	3	4	1	2	5	1	4	3	3	4	4	1	3	4	2	3	4	2	3	5	1	2	2	2	2	3	2	1	2	1
Cre08.g358539.t1.1	Cre08.g358539.t1.1	4	4	4	Cre08.g358539.t1.1 None DBV=JGI5.5 OS=Chlamydomonas reinhardtii SV=1 TOU=Cre	1	4	4	4	0	0	0	0	0	0	1	2	0	0	2	0	0	0	0	0	0	0	0	0	0	0	0	0	0	0	0	0	0	0	0	0	0	0	0	0	1	2	0	0
Cre08.g358540.t1.1	Cre08.g358540.t1.1	16	16	16	Cre08.g358540.t1.1 None DBV=JGI5.5 OS=Chlamydomonas reinhardtii SV=1 TOU=Cre	1	16	16	16	2	5	9	6	5	8	3	3	7	5	9	4	1	1	3	0	1	0	4	3	7	9	13	8	6	6	7	7	6	5	2	5	9	6	5	8	3	3	7	5
Cre08.g358562.t1.1	Cre08.g358562.t1.1	10	10	10	Cre08.g358562.t1.1 Chaperonin 20 ALS=CPN20 DBV=JGI5.5 GN=CPN20 OS=Chlamydomonas reinhardtii SV=1 TOU=Cre	1	10	10	10	5	6	7	8	7	5	5	6	8	7	8	5	0	0	1	0	0	0	4	5	7	7	8	7	5	4	6	6	4	5	5	6	7	8	7	5	5	6	8	7
Cre08.g358579.t1.1	Cre08.g358579.t1.1	2	2	2	Cre08.g358579.t1.1 None DBV=JGI5.5 OS=Chlamydomonas reinhardtii SV=1 TOU=Cre	1	2	2	2	0	0	0	0	0	0	0	0	0	0	0	0	1	1	0	0	0	0	1	0	0	0	0	0	0	1	0	0	0	0	0	0	0	0	0	0	0	0	0	0
Cre08.g358580.t1.1	Cre08.g358580.t1.1	46	46	46	Cre08.g358580.t1.1 Carbamoyl phosphate synthase, large subunit ALS=CMP1 DBV=JGI5.5 GN=CMP1 OS=Chlamydomonas reinhardtii SV=1 TOU=Cre	1	46	46	46	20	21	26	18	24	20	22	28	26	22	27	24	18	15	19	14	17	17	22	27	25	20	21	18	17	24	19	20	14	25	20	21	26	18	24	20	22	28	26	22
Cre08.g358900.t1.2	Cre08.g358900.t1.2	4	4	4	Cre08.g358900.t1.2 None DBV=JGI5.5 OS=Chlamydomonas reinhardtii SV=2 TOU=Cre	1	4	4	4	0	1	3	1	1	1	0	0	0	1	2	1	0	0	1	0	0	1	0	1	1	2	1	2	1	0	2	2	0	1	0	1	3	1	1	1	0	0	0	1
Cre08.g359350.t1.2	Cre08.g359350.t1.2	33	33	33	Cre08.g359350.t1.2 None DBV=JGI5.5 OS=Chlamydomonas reinhardtii SV=2 TOU=Cre	1	33	33	33	15	18	18	13	13	15	17	15	19	17	17	18	19	23	23	22	18	21	15	20	21	17	21	17	12	21	18	16	17	18	15	18	18	13	13	15	17	15	19	17
Cre08.g359750.t2.1;Cre08.g359750.t1.2	Cre08.g359750.t2.1;Cre08.g359750.t1.2	21;21	21;21	21;21	Cre08.g359750.t2.1 Ribosomal protein S9, component of cytosolic 80S ribosome and 40S small subunit ALS=RPS9 DBV=JGI5.5 GN=RPS9 OS=Chlamydomonas reinhardtii SV=1 TOU=Cre;Cre08.g359750.t1.2 Ribosomal protein S9, component of cytosolic 80S ribosome and 40S sm	2	21	21	21	16	17	16	12	15	15	15	19	16	11	12	17	11	18	16	8	9	9	15	16	18	14	16	14	13	16	16	9	11	15	16	17	16	12	15	15	15	19	16	11
Cre08.g360050.t2.1;Cre08.g360050.t1.1	Cre08.g360050.t2.1;Cre08.g360050.t1.1	36;36	36;36	36;36	Cre08.g360050.t2.1 Urea carboxylase/allophanate hydrolase ALS=DUR1 DBV=JGI5.5 GN=DUR1 OS=Chlamydomonas reinhardtii SV=1 TOU=Cre;Cre08.g360050.t1.1 Urea carboxylase/allophanate hydrolase ALS=DUR1 DBV=JGI5.5 GN=DUR1 OS=Chlamydomonas reinhardtii SV=1 TOU=Cre	2	36	36	36	8	4	12	13	11	14	10	6	8	17	10	3	9	6	8	23	8	28	4	2	3	10	6	9	11	4	7	18	11	16	8	4	12	13	11	14	10	6	8	17
Cre08.g360900.t1.2	Cre08.g360900.t1.2	8	8	8	Cre08.g360900.t1.2 Ribosomal protein S15, component of cytosolic 80S ribosome and 40S small subunit ALS=RPS15 DBV=JGI5.5 GN=RPS15 OS=Chlamydomonas reinhardtii SV=2 TOU=Cre	1	8	8	8	1	3	3	1	2	2	3	4	2	2	4	5	2	7	4	3	4	4	2	3	2	4	5	4	2	4	3	1	2	4	1	3	3	1	2	2	3	4	2	2
Cre08.g360950.t1.1	Cre08.g360950.t1.1	18	18	18	Cre08.g360950.t1.1 None DBV=JGI5.5 OS=Chlamydomonas reinhardtii SV=1 TOU=Cre	1	18	18	18	4	4	10	6	4	5	8	5	7	8	7	6	0	0	0	0	0	0	1	4	8	10	8	8	8	3	7	6	6	6	4	4	10	6	4	5	8	5	7	8
Cre08.g361850.t1.2	Cre08.g361850.t1.2	1	1	1	Cre08.g361850.t1.2 None DBV=JGI5.5 OS=Chlamydomonas reinhardtii SV=2 TOU=Cre	1	1	1	1	1	0	0	1	1	1	1	0	1	1	1	0	0	0	0	0	0	0	0	1	1	1	1	0	0	0	1	1	1	0	1	0	0	1	1	1	1	0	1	1
Cre08.g362450.t1.2	Cre08.g362450.t1.2	22	22	22	Cre08.g362450.t1.2 Alpha-amylase ALS=AMA2 DBV=JGI5.5 GN=AMA2 OS=Chlamydomonas reinhardtii SV=2 TOU=Cre	1	22	22	22	4	6	12	5	5	8	5	8	4	13	13	8	0	0	1	1	2	3	3	4	1	5	4	8	1	1	0	6	2	3	4	6	12	5	5	8	5	8	4	13
Cre08.g362900.t1.1	Cre08.g362900.t1.1	3	3	3	Cre08.g362900.t1.1 Lumenal PsbP-like protein ALS=PSBP4 DBV=JGI5.5 GN=PSBP4 OS=Chlamydomonas reinhardtii SV=1 TOU=Cre	1	3	3	3	0	0	0	1	0	0	1	0	0	0	0	1	0	0	1	0	0	0	0	0	0	1	0	0	0	0	0	0	0	0	0	0	0	1	0	0	1	0	0	0
Cre08.g363874.t2.1;Cre08.g363874.t1.1	Cre08.g363874.t2.1;Cre08.g363874.t1.1	10;10	10;10	10;10	Cre08.g363874.t2.1 None DBV=JGI5.5 OS=Chlamydomonas reinhardtii SV=1 TOU=Cre;Cre08.g363874.t1.1 None DBV=JGI5.5 OS=Chlamydomonas reinhardtii SV=1 TOU=Cre	2	10	10	10	0	2	2	1	3	3	1	1	0	3	2	1	0	0	0	0	0	0	1	0	0	0	2	2	0	0	0	0	0	0	0	2	2	1	3	3	1	1	0	3
Cre08.g364450.t1.2	Cre08.g364450.t1.2	5	5	5	Cre08.g364450.t1.2 Peptide alpha-N-acetyltransferase ALS=NAT1 DBV=JGI5.5 GN=NAT1 OS=Chlamydomonas reinhardtii SV=2 TOU=Cre	1	5	5	5	0	1	2	0	0	0	3	3	3	1	1	3	0	0	1	0	0	0	0	0	0	1	0	0	0	0	2	0	0	0	0	1	2	0	0	0	3	3	3	1
Cre08.g364650.t1.1	Cre08.g364650.t1.1	1	1	1	Cre08.g364650.t1.1 None DBV=JGI5.5 OS=Chlamydomonas reinhardtii SV=1 TOU=Cre	1	1	1	1	0	1	0	0	0	0	1	0	0	0	1	0	0	0	0	0	0	0	0	0	0	0	0	0	0	0	0	0	0	0	0	1	0	0	0	0	1	0	0	0
Cre08.g364800.t1.2	Cre08.g364800.t1.2	23	23	23	Cre08.g364800.t1.2 None DBV=JGI5.5 OS=Chlamydomonas reinhardtii SV=2 TOU=Cre	1	23	23	23	0	0	13	2	2	5	1	1	2	5	12	2	0	0	0	0	1	1	0	0	0	4	2	4	0	2	1	1	1	0	0	0	13	2	2	5	1	1	2	5
Cre08.g365400.t1.2	Cre08.g365400.t1.2	5	5	5	Cre08.g365400.t1.2 Plastid ribosomal protein L31 ALS=PRPL31 DBV=JGI5.5 GN=PRPL31 OS=Chlamydomonas reinhardtii SV=2 TOU=Cre	1	5	5	5	1	2	1	1	0	0	0	1	3	0	2	1	0	3	1	0	0	0	1	1	2	1	1	3	1	1	4	0	1	1	1	2	1	1	0	0	0	1	3	0
Cre08.g365450.t1.2	Cre08.g365450.t1.2	4	4	4	Cre08.g365450.t1.2 None DBV=JGI5.5 OS=Chlamydomonas reinhardtii SV=2 TOU=Cre	1	4	4	4	0	1	1	0	0	1	0	1	0	0	1	0	0	0	0	0	0	0	1	0	0	0	0	1	0	0	0	0	0	0	0	1	1	0	0	1	0	1	0	0
Cre08.g365632.t1.1	Cre08.g365632.t1.1	8	8	8	Cre08.g365632.t1.1 None DBV=JGI5.5 OS=Chlamydomonas reinhardtii SV=1 TOU=Cre	1	8	8	8	2	2	2	4	1	4	3	5	4	2	1	5	1	1	1	0	1	1	4	5	3	4	2	2	4	4	4	4	2	5	2	2	2	4	1	4	3	5	4	2
Cre08.g365692.t1.1	Cre08.g365692.t1.1	22	22	17	Cre08.g365692.t1.1 None DBV=JGI5.5 OS=Chlamydomonas reinhardtii SV=1 TOU=Cre	1	22	22	17	6	7	16	10	10	5	4	8	8	11	12	7	0	1	0	1	1	2	1	5	5	4	4	10	0	2	3	5	7	5	6	7	16	10	10	5	4	8	8	11
Cre08.g365825.t2.1;Cre08.g365825.t1.1	Cre08.g365825.t2.1;Cre08.g365825.t1.1	4;4	4;4	4;4	Cre08.g365825.t2.1 None DBV=JGI5.5 OS=Chlamydomonas reinhardtii SV=1 TOU=Cre;Cre08.g365825.t1.1 None DBV=JGI5.5 OS=Chlamydomonas reinhardtii SV=1 TOU=Cre	2	4	4	4	0	0	0	0	0	0	0	0	0	1	0	0	0	0	0	0	0	0	0	0	0	2	0	1	0	0	0	0	0	0	0	0	0	0	0	0	0	0	0	1
Cre08.g365900.t1.2	Cre08.g365900.t1.2	4	4	3	Cre08.g365900.t1.2 Stress-related chlorophyll a/b binding protein 1 ALS=LHCSR1 DBV=JGI5.5 GN=LHCSR1 OS=Chlamydomonas reinhardtii SV=2 TOU=Cre	1	4	4	3	0	0	1	1	0	0	0	0	0	0	1	0	0	2	0	1	0	0	1	0	0	1	2	0	0	0	0	0	0	2	0	0	1	1	0	0	0	0	0	0
Cre08.g366800.t1.1	Cre08.g366800.t1.1	1	1	1	Cre08.g366800.t1.1 None DBV=JGI5.5 OS=Chlamydomonas reinhardtii SV=1 TOU=Cre	1	1	1	1	0	1	0	1	0	0	0	1	1	0	0	0	0	1	0	1	1	0	0	1	0	0	1	0	0	0	0	0	1	0	0	1	0	1	0	0	0	1	1	0
Cre08.g367500.t1.1;Cre08.g367400.t1.1	Cre08.g367500.t1.1;Cre08.g367400.t1.1	4;4	3;3	3;3	Cre08.g367500.t1.1 Stress-related chlorophyll a/b binding protein 2 ALS=LHCSR2 DBV=JGI5.5 GN=LHCSR2 OS=Chlamydomonas reinhardtii SV=1 TOU=Cre;Cre08.g367400.t1.1 Stress-related chlorophyll a/b binding protein 3 ALS=LHCSR3 DBV=JGI5.5 GN=LHCSR3 OS=Chlamydomon	2	4	3	3	1	0	0	2	1	0	0	0	0	0	1	0	1	0	0	0	0	0	0	0	0	0	0	0	1	1	0	0	0	1	1	0	0	2	1	0	0	0	0	0
Cre08.g368450.t2.1;Cre08.g368450.t1.2	Cre08.g368450.t2.1;Cre08.g368450.t1.2	2;2	2;2	2;2	Cre08.g368450.t2.1 None DBV=JGI5.5 OS=Chlamydomonas reinhardtii SV=1 TOU=Cre;Cre08.g368450.t1.2 None DBV=JGI5.5 OS=Chlamydomonas reinhardtii SV=2 TOU=Cre	2	2	2	2	0	0	0	0	0	0	0	1	0	0	1	0	0	0	0	0	0	0	1	0	0	0	0	0	0	0	0	0	0	0	0	0	0	0	0	0	0	1	0	0
Cre08.g368500.t1.2	Cre08.g368500.t1.2	6	6	6	Cre08.g368500.t1.2 None DBV=JGI5.5 OS=Chlamydomonas reinhardtii SV=2 TOU=Cre	1	6	6	6	1	1	0	1	0	0	2	1	0	0	0	1	0	1	2	0	0	0	0	1	2	1	1	1	0	1	2	0	2	1	1	1	0	1	0	0	2	1	0	0
Cre08.g368950.t1.2	Cre08.g368950.t1.2	2	2	2	Cre08.g368950.t1.2 3-dehydroquinate synthase ALS=SHK2 DBV=JGI5.5 GN=SHK2 OS=Chlamydomonas reinhardtii SV=2 TOU=Cre	1	2	2	2	0	0	1	0	0	0	0	0	0	1	1	0	0	0	0	0	0	0	0	0	0	0	0	0	0	0	0	0	0	0	0	0	1	0	0	0	0	0	0	1
Cre08.g369000.t1.1	Cre08.g369000.t1.1	10	10	10	Cre08.g369000.t1.1 None DBV=JGI5.5 OS=Chlamydomonas reinhardtii SV=1 TOU=Cre	1	10	10	10	6	5	5	6	5	6	6	7	6	8	7	6	0	0	0	0	0	0	6	6	4	6	7	7	4	6	6	6	5	7	6	5	5	6	5	6	6	7	6	8
Cre08.g371052.t2.1;Cre08.g371052.t1.1	Cre08.g371052.t2.1;Cre08.g371052.t1.1	1;1	1;1	1;1	Cre08.g371052.t2.1 None DBV=JGI5.5 OS=Chlamydomonas reinhardtii SV=1 TOU=Cre;Cre08.g371052.t1.1 None DBV=JGI5.5 OS=Chlamydomonas reinhardtii SV=1 TOU=Cre	2	1	1	1	0	0	0	0	0	0	0	0	0	0	0	0	0	0	0	0	0	0	0	0	0	1	0	0	0	0	0	0	0	0	0	0	0	0	0	0	0	0	0	0
Cre08.g371450.t2.1;Cre08.g371450.t1.2	Cre08.g371450.t2.1;Cre08.g371450.t1.2	3;3	3;3	3;3	Cre08.g371450.t2.1 Zeta subunit of COP-I complex ALS=COPZ1 DBV=JGI5.5 GN=COPZ1 OS=Chlamydomonas reinhardtii SV=1 TOU=Cre;Cre08.g371450.t1.2 Zeta subunit of COP-I complex ALS=COPZ1 DBV=JGI5.5 GN=COPZ1 OS=Chlamydomonas reinhardtii SV=2 TOU=Cre	2	3	3	3	0	0	1	0	0	0	3	3	1	0	1	1	0	0	0	0	0	0	0	0	0	0	0	0	0	0	0	0	0	0	0	0	1	0	0	0	3	3	1	0
Cre08.g371650.t1.2	Cre08.g371650.t1.2	3	3	3	Cre08.g371650.t1.2 TatB-like sec-independent protein translocon subunit ALS=TAT2 DBV=JGI5.5 GN=TAT2 OS=Chlamydomonas reinhardtii SV=2 TOU=Cre	1	3	3	3	0	0	2	1	0	1	0	0	0	1	1	0	0	0	0	0	0	0	0	0	1	0	2	1	1	1	0	0	0	1	0	0	2	1	0	1	0	0	0	1
Cre08.g372100.t1.2	Cre08.g372100.t1.2	38	38	34	Cre08.g372100.t1.2 Heat shock protein 70A ALS=HSP70A DBV=JGI5.5 GN=HSP70A OS=Chlamydomonas reinhardtii SV=2 TOU=Cre	1	38	38	34	14	13	10	10	15	14	16	15	10	11	10	14	17	19	17	10	12	12	13	16	17	14	13	13	16	18	12	12	13	13	14	13	10	10	15	14	16	15	10	11
Cre08.g372450.t1.2	Cre08.g372450.t1.2	6	6	6	Cre08.g372450.t1.2 Oxygen evolving enhancer protein 3 ALS=PSBQ DBV=JGI5.5 GN=PSBQ OS=Chlamydomonas reinhardtii SV=2 TOU=Cre	1	6	6	6	2	2	2	3	3	3	2	4	3	2	2	5	1	4	3	0	1	0	2	2	4	5	3	1	1	4	3	3	0	1	2	2	2	3	3	3	2	4	3	2
Cre08.g372950.t1.2	Cre08.g372950.t1.2	22	22	22	Cre08.g372950.t1.2 4-hydroxy-3-methylbut-2-enyl diphosphate reductase ALS=IDS1 DBV=JGI5.5 GN=IDS1 OS=Chlamydomonas reinhardtii SV=2 TOU=Cre	1	22	22	22	3	3	17	8	12	10	3	2	3	13	16	4	0	0	1	1	4	1	3	4	7	10	9	17	2	4	4	10	9	9	3	3	17	8	12	10	3	2	3	13
Cre08.g373050.t1.1	Cre08.g373050.t1.1	101	101	101	Cre08.g373050.t1.1 None DBV=JGI5.5 OS=Chlamydomonas reinhardtii SV=1 TOU=Cre	1	101	101	101	34	35	21	41	29	28	35	45	39	14	11	40	50	56	49	36	31	47	35	31	33	19	24	21	39	47	42	30	20	38	34	35	21	41	29	28	35	45	39	14
Cre08.g373100.t1.1	Cre08.g373100.t1.1	11	11	11	Cre08.g373100.t1.1 Cytochrome P450, CYP97 superfamily; carotenoid hydroxylase DBV=JGI5.5 OS=Chlamydomonas reinhardtii SV=1 TOU=Cre	1	11	11	11	0	2	2	1	1	1	0	0	0	3	1	4	0	0	0	0	0	0	1	4	3	2	0	4	0	1	1	4	3	0	0	2	2	1	1	1	0	0	0	3
Cre08.g373346.t1.1	Cre08.g373346.t1.1	2	2	2	Cre08.g373346.t1.1 None DBV=JGI5.5 OS=Chlamydomonas reinhardtii SV=1 TOU=Cre	1	2	2	2	0	1	1	0	0	1	1	0	0	0	0	1	0	0	0	0	0	0	0	0	0	1	0	0	0	0	0	0	0	0	0	1	1	0	0	1	1	0	0	0
Cre08.g374100.t2.1;Cre08.g374100.t1.1	Cre08.g374100.t2.1;Cre08.g374100.t1.1	1;1	1;1	1;1	Cre08.g374100.t2.1 None DBV=JGI5.5 OS=Chlamydomonas reinhardtii SV=1 TOU=Cre;Cre08.g374100.t1.1 None DBV=JGI5.5 OS=Chlamydomonas reinhardtii SV=1 TOU=Cre	2	1	1	1	0	0	1	0	0	0	0	0	0	0	0	0	0	0	0	0	0	0	0	0	0	0	1	0	0	0	0	0	0	0	0	0	1	0	0	0	0	0	0	0
Cre08.g375200.t2.1;Cre08.g375200.t1.2	Cre08.g375200.t2.1;Cre08.g375200.t1.2	4;4	4;4	4;4	Cre08.g375200.t2.1 None DBV=JGI5.5 OS=Chlamydomonas reinhardtii SV=1 TOU=Cre;Cre08.g375200.t1.2 None DBV=JGI5.5 OS=Chlamydomonas reinhardtii SV=2 TOU=Cre	2	4	4	4	1	0	1	0	0	0	1	1	0	2	0	2	0	0	1	0	0	0	0	1	1	2	1	1	0	0	1	1	1	1	1	0	1	0	0	0	1	1	0	2
Cre08.g375550.t1.2	Cre08.g375550.t1.2	9	9	9	Cre08.g375550.t1.2 None DBV=JGI5.5 OS=Chlamydomonas reinhardtii SV=2 TOU=Cre	1	9	9	9	0	1	3	0	1	0	0	2	5	1	3	0	0	0	3	0	0	0	0	0	1	1	1	1	1	2	2	0	4	2	0	1	3	0	1	0	0	2	5	1
Cre08.g376300.t1.2	Cre08.g376300.t1.2	2	2	2	Cre08.g376300.t1.2 None DBV=JGI5.5 OS=Chlamydomonas reinhardtii SV=2 TOU=Cre	1	2	2	2	0	0	0	1	1	0	0	0	0	1	1	0	0	0	0	0	0	0	0	0	0	1	1	0	0	0	0	0	2	1	0	0	0	1	1	0	0	0	0	1
Cre33.g759047.t1.1;Cre08.g376550.t1.2	Cre33.g759047.t1.1;Cre08.g376550.t1.2	1;1	1;1	1;1	Cre33.g759047.t1.1 None DBV=JGI5.5 OS=Chlamydomonas reinhardtii SV=1 TOU=Cre;Cre08.g376550.t1.2 Flagellar outer dynein arm light chain, LC7a ALS=DLC7a DBV=JGI5.5 GN=DLC7a OS=Chlamydomonas reinhardtii SV=2 TOU=Cre	2	1	1	1	0	1	1	0	0	0	0	1	1	1	0	0	1	1	1	0	0	0	0	0	1	0	1	0	0	0	1	0	0	0	0	1	1	0	0	0	0	1	1	1
Cre08.g377700.t1.1	Cre08.g377700.t1.1	7	7	7	Cre08.g377700.t1.1 None DBV=JGI5.5 OS=Chlamydomonas reinhardtii SV=1 TOU=Cre	1	7	7	7	0	0	5	4	2	3	0	0	0	1	2	0	0	0	0	1	4	4	0	0	0	2	2	2	0	0	0	3	3	3	0	0	5	4	2	3	0	0	0	1
Cre08.g378150.t1.1	Cre08.g378150.t1.1	11	11	11	Cre08.g378150.t1.1 Glucose-6-phosphate dehydrogenase ALS=GLD2 DBV=JGI5.5 GN=GLD2 OS=Chlamydomonas reinhardtii SV=1 TOU=Cre	1	11	11	11	3	2	5	5	4	3	3	4	5	2	6	3	1	2	2	1	2	1	2	6	4	3	4	5	3	3	5	0	4	6	3	2	5	5	4	3	3	4	5	2
Cre08.g378750.t1.1	Cre08.g378750.t1.1	5	5	5	Cre08.g378750.t1.1 None DBV=JGI5.5 OS=Chlamydomonas reinhardtii SV=1 TOU=Cre	1	5	5	5	0	1	2	0	3	0	0	0	0	0	0	0	0	0	0	0	0	0	0	0	1	0	0	0	0	0	1	0	0	0	0	1	2	0	3	0	0	0	0	0
Cre08.g379200.t1.1;Cre08.g379175.t1.1	Cre08.g379200.t1.1	5;2	5;2	5;2	Cre08.g379200.t1.1 Conserved protein in plant and diatom lineage ALS=CPLD18 DBV=JGI5.5 GN=CPLD18 OS=Chlamydomonas reinhardtii SV=1 TOU=Cre	2	5	5	5	0	0	2	0	0	1	0	0	0	1	1	0	0	2	2	0	0	1	0	1	1	2	3	2	2	0	0	2	2	0	0	0	2	0	0	1	0	0	0	1
Cre08.g380250.t1.2	Cre08.g380250.t1.2	1	1	1	Cre08.g380250.t1.2 Small protein associating with GAPDH and PRK ALS=CP12 DBV=JGI5.5 GN=CP12 OS=Chlamydomonas reinhardtii SV=2 TOU=Cre	1	1	1	1	0	0	1	1	1	1	0	0	0	1	0	0	0	0	0	0	0	0	0	0	0	1	1	0	0	0	0	1	0	0	0	0	1	1	1	1	0	0	0	1
Cre08.g380300.t1.1	Cre08.g380300.t1.1	3	3	3	Cre08.g380300.t1.1 Peptide methionine sulfoxide reductase ALS=MSRA3 DBV=JGI5.5 GN=MSRA3 OS=Chlamydomonas reinhardtii SV=1 TOU=Cre	1	3	3	3	1	0	2	0	2	1	3	0	1	1	0	1	0	0	0	0	0	0	0	0	0	2	1	0	1	0	1	1	1	0	1	0	2	0	2	1	3	0	1	1
Cre08.g381400.t1.2	Cre08.g381400.t1.2	2	2	2	Cre08.g381400.t1.2 None DBV=JGI5.5 OS=Chlamydomonas reinhardtii SV=2 TOU=Cre	1	2	2	2	0	0	1	0	0	0	1	1	1	0	0	0	0	0	0	0	0	0	0	0	0	0	0	0	0	0	0	0	0	0	0	0	1	0	0	0	1	1	1	0
Cre08.g381450.t2.1;Cre08.g381450.t1.2	Cre08.g381450.t2.1;Cre08.g381450.t1.2	3;3	3;3	3;3	Cre08.g381450.t2.1 None DBV=JGI5.5 OS=Chlamydomonas reinhardtii SV=1 TOU=Cre;Cre08.g381450.t1.2 None DBV=JGI5.5 OS=Chlamydomonas reinhardtii SV=2 TOU=Cre	2	3	3	3	0	0	2	0	0	0	0	0	0	0	1	0	0	0	0	0	0	0	0	0	0	1	2	0	0	0	0	0	0	0	0	0	2	0	0	0	0	0	0	0
Cre08.g382100.t1.2	Cre08.g382100.t1.2	2	2	2	Cre08.g382100.t1.2 None DBV=JGI5.5 OS=Chlamydomonas reinhardtii SV=2 TOU=Cre	1	2	2	2	0	0	0	0	0	0	0	0	0	0	0	0	0	0	0	0	0	0	0	0	0	0	0	1	0	1	0	0	0	0	0	0	0	0	0	0	0	0	0	0
Cre08.g382350.t1.2	Cre08.g382350.t1.2	2	2	2	Cre08.g382350.t1.2 None DBV=JGI5.5 OS=Chlamydomonas reinhardtii SV=2 TOU=Cre	1	2	2	2	0	0	0	0	0	0	0	1	0	0	0	0	0	0	0	0	0	0	0	0	0	0	0	1	0	0	0	0	0	0	0	0	0	0	0	0	0	1	0	0
Cre08.g382900.t1.1	Cre08.g382900.t1.1	1	1	1	Cre08.g382900.t1.1 None DBV=JGI5.5 OS=Chlamydomonas reinhardtii SV=1 TOU=Cre	1	1	1	1	0	0	0	0	0	0	0	0	0	0	0	1	0	0	0	0	0	0	0	0	0	0	0	0	0	0	0	0	0	0	0	0	0	0	0	0	0	0	0	0
Cre08.g382950.t1.2	Cre08.g382950.t1.2	3	3	3	Cre08.g382950.t1.2 None DBV=JGI5.5 OS=Chlamydomonas reinhardtii SV=2 TOU=Cre	1	3	3	3	1	2	3	1	1	0	3	0	0	2	1	0	1	2	1	0	0	1	0	0	1	2	2	1	1	1	0	2	1	2	1	2	3	1	1	0	3	0	0	2
Cre08.g384000.t1.1	Cre08.g384000.t1.1	21	21	21	Cre08.g384000.t1.1 Cytochrome P450, CYP197 superfamily DBV=JGI5.5 OS=Chlamydomonas reinhardtii SV=1 TOU=Cre	1	21	21	21	6	4	11	6	5	6	4	6	4	8	10	6	0	0	0	0	0	0	5	5	6	6	6	6	2	5	4	6	8	4	6	4	11	6	5	6	4	6	4	8
Cre08.g384355.t1.1	Cre08.g384355.t1.1	5	5	5	Cre08.g384355.t1.1 None DBV=JGI5.5 OS=Chlamydomonas reinhardtii SV=1 TOU=Cre	1	5	5	5	0	0	3	1	0	1	0	1	0	0	1	0	0	0	0	0	0	0	1	0	0	0	0	1	0	0	0	0	0	0	0	0	3	1	0	1	0	1	0	0
Cre08.g384650.t1.2	Cre08.g384650.t1.2	2	2	2	Cre08.g384650.t1.2 None DBV=JGI5.5 OS=Chlamydomonas reinhardtii SV=2 TOU=Cre	1	2	2	2	0	0	0	1	1	1	0	0	0	0	0	0	0	0	0	0	0	0	0	0	0	1	1	1	0	0	0	1	1	2	0	0	0	1	1	1	0	0	0	0
Cre08.g384750.t1.1	Cre08.g384750.t1.1	4	4	4	Cre08.g384750.t1.1 None DBV=JGI5.5 OS=Chlamydomonas reinhardtii SV=1 TOU=Cre	1	4	4	4	0	0	1	1	0	0	0	0	0	0	0	0	0	0	0	0	0	0	0	0	0	1	1	0	0	0	0	0	0	0	0	0	1	1	0	0	0	0	0	0
Cre09.g386200.t1.1	Cre09.g386200.t1.1	9	9	9	Cre09.g386200.t1.1 None DBV=JGI5.5 OS=Chlamydomonas reinhardtii SV=1 TOU=Cre	1	9	9	9	3	1	4	1	2	2	2	2	3	1	1	3	3	3	2	0	1	1	2	2	5	2	3	1	1	2	0	1	1	3	3	1	4	1	2	2	2	2	3	1
Cre09.g386550.t1.2	Cre09.g386550.t1.2	2	2	2	Cre09.g386550.t1.2 None DBV=JGI5.5 OS=Chlamydomonas reinhardtii SV=2 TOU=Cre	1	2	2	2	0	0	0	0	0	0	1	1	0	0	0	0	0	0	0	0	0	0	0	0	0	0	0	0	0	0	0	0	0	0	0	0	0	0	0	0	1	1	0	0
Cre09.g386650.t2.1;Cre09.g386650.t1.2	Cre09.g386650.t2.1;Cre09.g386650.t1.2	34;34	34;34	34;34	Cre09.g386650.t2.1 ADP/ATP carrier protein, mitochondrial ALS=ANT1 DBV=JGI5.5 GN=ANT1 OS=Chlamydomonas reinhardtii SV=1 TOU=Cre;Cre09.g386650.t1.2 ADP/ATP carrier protein, mitochondrial ALS=ANT1 DBV=JGI5.5 GN=ANT1 OS=Chlamydomonas reinhardtii SV=2 TOU=Cre	2	34	34	34	24	28	26	26	28	24	24	29	27	27	28	30	29	28	30	24	26	26	27	29	23	25	27	28	27	31	25	25	27	27	24	28	26	26	28	24	24	29	27	27
Cre09.g386700.t1.2	Cre09.g386700.t1.2	3	3	3	Cre09.g386700.t1.2 None DBV=JGI5.5 OS=Chlamydomonas reinhardtii SV=2 TOU=Cre	1	3	3	3	0	1	1	0	0	0	0	0	0	0	0	0	0	2	1	0	0	0	0	1	0	0	0	0	0	1	0	0	0	0	0	1	1	0	0	0	0	0	0	0
Cre09.g386735.t1.1	Cre09.g386735.t1.1	14	14	14	Cre09.g386735.t1.1 Dihydrolipoamide acetyltransferase ALS=DLA1 DBV=JGI5.5 GN=DLA1 OS=Chlamydomonas reinhardtii SV=1 TOU=Cre	1	14	14	14	3	1	3	1	2	2	4	6	3	2	5	1	0	0	1	0	0	0	0	2	0	0	1	1	4	5	7	3	5	5	3	1	3	1	2	2	4	6	3	2
Cre09.g386743.t1.1	Cre09.g386743.t1.1	1	1	1	Cre09.g386743.t1.1 None DBV=JGI5.5 OS=Chlamydomonas reinhardtii SV=1 TOU=Cre	1	1	1	1	0	0	0	0	0	0	0	1	0	1	0	0	0	0	0	0	0	0	1	0	0	0	1	1	0	0	1	0	0	0	0	0	0	0	0	0	0	1	0	1
Cre09.g386750.t1.2	Cre09.g386750.t1.2	28	27	26	Cre09.g386750.t1.2 Heat shock protein 90A ALS=HSP90A DBV=JGI5.5 GN=HSP90A OS=Chlamydomonas reinhardtii SV=2 TOU=Cre	1	28	27	26	15	11	9	7	11	12	13	14	15	5	13	15	15	15	17	7	8	11	12	19	12	12	12	9	11	17	16	7	9	11	15	10	8	7	10	12	13	13	14	5
Cre09.g386758.t1.1	Cre09.g386758.t1.1	31	31	31	Cre09.g386758.t1.1 Acetolactate synthase, large subunit ALS=ALS1 DBV=JGI5.5 GN=ALS1 OS=Chlamydomonas reinhardtii SV=1 TOU=Cre	1	31	31	31	16	17	18	14	16	15	10	18	12	18	20	12	10	12	15	6	8	10	14	14	16	13	16	18	9	13	10	8	10	18	16	17	18	14	16	15	10	18	12	18
Cre09.g387000.t1.2	Cre09.g387000.t1.2	3	3	3	Cre09.g387000.t1.2 Predicted protein ALS=CGL34 DBV=JGI5.5 GN=CGL34 OS=Chlamydomonas reinhardtii SV=2 TOU=Cre	1	3	3	3	0	1	0	0	0	0	0	1	0	0	0	0	0	3	0	0	0	0	0	0	2	0	0	0	0	0	0	0	0	0	0	1	0	0	0	0	0	1	0	0
Cre09.g387171.t2.1;Cre09.g387171.t1.1	Cre09.g387171.t2.1;Cre09.g387171.t1.1	12;12	12;12	12;12	Cre09.g387171.t2.1 None DBV=JGI5.5 OS=Chlamydomonas reinhardtii SV=1 TOU=Cre;Cre09.g387171.t1.1 None DBV=JGI5.5 OS=Chlamydomonas reinhardtii SV=1 TOU=Cre	2	12	12	12	0	1	1	2	3	2	2	5	6	1	2	5	1	6	5	1	2	4	3	4	3	2	4	0	2	5	2	1	3	5	0	1	1	2	3	2	2	5	6	1
Cre09.g387400.t1.1	Cre09.g387400.t1.1	1	1	1	Cre09.g387400.t1.1 DNA polymerase zeta DBV=JGI5.5 OS=Chlamydomonas reinhardtii SV=1 TOU=Cre	1	1	1	1	0	0	1	0	0	0	0	0	0	0	0	0	0	0	0	0	0	0	0	0	0	0	0	0	0	0	0	0	0	0	0	0	1	0	0	0	0	0	0	0
Cre09.g387726.t1.1	Cre09.g387726.t1.1	6	6	6	Cre09.g387726.t1.1 Aspartate aminotransferase ALS=AST1 DBV=JGI5.5 GN=AST1 OS=Chlamydomonas reinhardtii SV=1 TOU=Cre	1	6	6	6	0	0	0	0	0	0	1	1	0	0	0	2	3	0	3	0	0	2	1	1	0	0	0	0	2	1	1	0	0	0	0	0	0	0	0	0	1	1	0	0
Cre09.g387800.t1.2	Cre09.g387800.t1.2	17	17	17	Cre09.g387800.t1.2 Pre-apoferritin ALS=FER1 DBV=JGI5.5 GN=FER1 OS=Chlamydomonas reinhardtii SV=2 TOU=Cre	1	17	17	17	10	8	6	4	7	4	12	14	12	5	6	11	0	0	0	0	0	0	7	6	10	9	5	5	8	9	9	2	1	1	10	8	6	4	7	4	12	14	12	5
Cre09.g387838.t1.1	Cre09.g387838.t1.1	1	1	1	Cre09.g387838.t1.1 None DBV=JGI5.5 OS=Chlamydomonas reinhardtii SV=1 TOU=Cre	1	1	1	1	0	0	1	1	0	0	0	0	0	0	1	0	0	1	0	0	0	0	0	1	1	0	0	0	0	0	1	0	1	1	0	0	1	1	0	0	0	0	0	0
Cre09.g387875.t1.1	Cre09.g387875.t1.1	10	10	10	Cre09.g387875.t1.1 Soluble inorganic pyrophosphatase ALS=IPY3 DBV=JGI5.5 GN=IPY3 OS=Chlamydomonas reinhardtii SV=1 TOU=Cre	1	10	10	10	1	3	5	1	0	0	4	6	7	0	4	3	0	1	2	0	0	0	0	2	1	0	1	0	0	1	1	0	0	1	1	3	5	1	0	0	4	6	7	0
Cre09.g388097.t1.1	Cre09.g388097.t1.1	2	2	2	Cre09.g388097.t1.1 Translocon at the outer envelope membrane of chloroplasts, 80 kD ALS=TOC80 DBV=JGI5.5 GN=TOC80 OS=Chlamydomonas reinhardtii SV=1 TOU=Cre	1	2	2	2	0	0	0	0	0	0	0	0	0	0	0	1	0	0	1	0	0	0	0	0	0	0	0	0	0	0	0	0	0	0	0	0	0	0	0	0	0	0	0	0
Cre09.g388200.t1.1	Cre09.g388200.t1.1	16	16	16	Cre09.g388200.t1.1 Ribosomal protein L10, component of cytosolic 80S ribosome and 60S large subunit ALS=RPL10 DBV=JGI5.5 GN=RPL10 OS=Chlamydomonas reinhardtii SV=1 TOU=Cre	1	16	16	16	7	13	5	4	5	6	6	9	8	3	5	8	7	7	8	4	3	3	6	7	7	7	7	4	8	7	8	2	4	5	7	13	5	4	5	6	6	9	8	3
Cre09.g388356.t1.1	Cre09.g388356.t1.1	1	1	1	Cre09.g388356.t1.1 Translation factor for chloroplast psbC mRNA ALS=TBC2 DBV=JGI5.5 GN=TBC2 OS=Chlamydomonas reinhardtii SV=1 TOU=Cre	1	1	1	1	0	0	0	1	0	0	0	0	0	0	0	0	0	0	0	0	0	0	0	0	0	0	0	0	0	0	0	0	0	0	0	0	0	1	0	0	0	0	0	0
Cre09.g388500.t1.2	Cre09.g388500.t1.2	1	1	1	Cre09.g388500.t1.2 None DBV=JGI5.5 OS=Chlamydomonas reinhardtii SV=2 TOU=Cre	1	1	1	1	0	0	0	0	0	0	0	0	0	1	0	0	0	0	0	0	0	0	0	0	0	0	0	0	0	0	0	0	0	0	0	0	0	0	0	0	0	0	0	1
Cre09.g388750.t1.2	Cre09.g388750.t1.2	14	14	14	Cre09.g388750.t1.2 Phosphoinositide phosphatase ALS=TEF21 DBV=JGI5.5 GN=TEF21 OS=Chlamydomonas reinhardtii SV=2 TOU=Cre	1	14	14	14	2	3	2	0	2	0	3	2	4	1	1	2	3	4	7	2	2	3	2	2	4	1	1	0	2	5	2	2	1	1	2	3	2	0	2	0	3	2	4	1
Cre09.g389208.t1.1	Cre09.g389208.t1.1	2	2	2	Cre09.g389208.t1.1 None DBV=JGI5.5 OS=Chlamydomonas reinhardtii SV=1 TOU=Cre	1	2	2	2	0	0	0	0	0	0	0	0	0	0	1	0	0	1	0	0	0	1	0	0	0	0	0	1	0	0	0	0	0	0	0	0	0	0	0	0	0	0	0	0
Cre09.g389393.t1.1	Cre09.g389393.t1.1	2	2	2	Cre09.g389393.t1.1 None DBV=JGI5.5 OS=Chlamydomonas reinhardtii SV=1 TOU=Cre	1	2	2	2	0	2	0	0	1	1	0	1	0	0	0	1	0	1	0	0	0	0	0	1	1	1	1	0	0	0	0	0	0	0	0	2	0	0	1	1	0	1	0	0
Cre09.g389430.t1.1	Cre09.g389430.t1.1	11	11	11	Cre09.g389430.t1.1 None DBV=JGI5.5 OS=Chlamydomonas reinhardtii SV=1 TOU=Cre	1	11	11	11	2	2	3	2	1	1	3	5	2	2	3	5	2	2	4	0	0	1	3	4	2	0	2	1	1	5	5	1	1	1	2	2	3	2	1	1	3	5	2	2
Cre09.g389600.t1.1	Cre09.g389600.t1.1	1	1	1	Cre09.g389600.t1.1 None DBV=JGI5.5 OS=Chlamydomonas reinhardtii SV=1 TOU=Cre	1	1	1	1	0	0	0	0	0	0	0	0	0	0	0	0	0	0	0	0	0	0	0	0	0	1	0	0	0	0	0	0	0	0	0	0	0	0	0	0	0	0	0	0
Cre09.g389650.t1.1	Cre09.g389650.t1.1	1	1	1	Cre09.g389650.t1.1 None DBV=JGI5.5 OS=Chlamydomonas reinhardtii SV=1 TOU=Cre	1	1	1	1	0	0	0	0	0	0	0	0	0	0	0	0	0	0	0	0	0	0	1	0	0	0	0	0	0	1	0	0	0	0	0	0	0	0	0	0	0	0	0	0
Cre09.g389689.t1.1	Cre09.g389689.t1.1	9	9	9	Cre09.g389689.t1.1 Aspartate semialdehyde dehydrogenase ALS=ASD1 DBV=JGI5.5 GN=ASD1 OS=Chlamydomonas reinhardtii SV=1 TOU=Cre	1	9	9	9	3	3	4	5	4	5	3	4	6	2	5	3	4	5	4	3	2	3	5	4	5	5	5	3	4	3	4	5	3	2	3	3	4	5	4	5	3	4	6	2
Cre09.g389986.t2.1;Cre09.g389986.t1.1	Cre09.g389986.t2.1;Cre09.g389986.t1.1	16;16	16;16	16;16	Cre09.g389986.t2.1 None DBV=JGI5.5 OS=Chlamydomonas reinhardtii SV=1 TOU=Cre;Cre09.g389986.t1.1 None DBV=JGI5.5 OS=Chlamydomonas reinhardtii SV=1 TOU=Cre	2	16	16	16	0	1	7	0	0	0	4	5	4	4	3	1	0	0	0	0	0	0	0	0	0	0	0	0	0	0	0	0	0	0	0	1	7	0	0	0	4	5	4	4
Cre09.g390604.t1.1	Cre09.g390604.t1.1	5	5	5	Cre09.g390604.t1.1 None DBV=JGI5.5 OS=Chlamydomonas reinhardtii SV=1 TOU=Cre	1	5	5	5	1	2	1	2	1	1	1	1	2	2	0	1	1	3	1	1	2	1	3	3	1	1	0	0	1	2	2	1	1	2	1	2	1	2	1	1	1	1	2	2
Cre09.g390700.t1.1	Cre09.g390700.t1.1	2	2	2	Cre09.g390700.t1.1 None DBV=JGI5.5 OS=Chlamydomonas reinhardtii SV=1 TOU=Cre	1	2	2	2	0	0	1	0	0	0	0	0	0	0	0	0	0	0	0	0	0	0	0	1	0	0	0	0	0	0	0	0	0	0	0	0	1	0	0	0	0	0	0	0
Cre09.g390763.t1.1	Cre09.g390763.t1.1	17	17	17	Cre09.g390763.t1.1 Small Rab-related GTPase DBV=JGI5.5 OS=Chlamydomonas reinhardtii SV=1 TOU=Cre	1	17	17	17	3	8	7	5	8	4	4	7	13	6	8	9	3	5	10	5	3	6	3	6	11	7	5	9	5	5	8	4	5	8	3	8	7	5	8	4	4	7	13	6
Cre09.g390986.t1.1	Cre09.g390986.t1.1	3	3	3	Cre09.g390986.t1.1 Aspartyl-tRNA synthetase DBV=JGI5.5 OS=Chlamydomonas reinhardtii SV=1 TOU=Cre	1	3	3	3	0	1	0	0	0	0	0	1	1	0	0	0	0	1	0	0	0	0	0	0	0	0	0	1	0	0	0	0	0	0	0	1	0	0	0	0	0	1	1	0
Cre09.g391023.t1.1	Cre09.g391023.t1.1	2	2	2	Cre09.g391023.t1.1 Serine/threonine protein phosphatase PP2A, metallophosphoesterase DBV=JGI5.5 OS=Chlamydomonas reinhardtii SV=1 TOU=Cre	1	2	2	2	0	1	0	0	0	0	0	1	1	0	0	0	1	1	1	0	1	0	0	1	0	0	0	0	0	1	0	0	0	0	0	1	0	0	0	0	0	1	1	0
Cre09.g391097.t2.1;Cre09.g391097.t1.1	Cre09.g391097.t2.1;Cre09.g391097.t1.1	9;9	9;9	9;9	Cre09.g391097.t2.1 Ribosomal protein L24, component of cytosolic 80S ribosome and 60S large subunit ALS=RPL24 DBV=JGI5.5 GN=RPL24 OS=Chlamydomonas reinhardtii SV=1 TOU=Cre;Cre09.g391097.t1.1 Ribosomal protein L24, component of cytosolic 80S ribosome and 60	2	9	9	9	2	3	6	4	4	3	4	5	6	3	3	4	4	2	3	3	1	2	2	2	3	3	3	0	3	3	2	3	1	4	2	3	6	4	4	3	4	5	6	3
Cre09.g391450.t1.2;Cre09.g391650.t1.2;Cre09.g393543.t1.1;Cre09.g393506.t1.1	Cre09.g391450.t1.2;Cre09.g391650.t1.2;Cre09.g393543.t1.1;Cre09.g393506.t1.1	18;17;11;10	18;17;11;10	18;17;11;10	Cre09.g391450.t1.2 Hybrid-cluster protein ALS=HCP1 DBV=JGI5.5 GN=HCP1 OS=Chlamydomonas reinhardtii SV=2 TOU=Cre;Cre09.g391650.t1.2 Hybrid-cluster protein ALS=HCP4 DBV=JGI5.5 GN=HCP4 OS=Chlamydomonas reinhardtii SV=2 TOU=Cre;Cre09.g393543.t1.1 Hybrid-cluste	4	18	18	18	1	0	12	5	6	12	2	1	2	5	9	2	0	0	0	0	0	0	0	1	1	6	7	5	1	1	0	4	4	4	1	0	12	5	6	12	2	1	2	5
Cre09.g391900.t1.1	Cre09.g391900.t1.1	5	5	5	Cre09.g391900.t1.1 Cytosolic thioredoxin h1 DBV=JGI5.5 OS=Chlamydomonas reinhardtii SV=1 TOU=Cre	1	5	5	5	2	4	4	2	0	0	5	5	4	2	2	3	0	0	0	0	0	0	0	0	0	0	0	0	0	0	0	0	0	0	2	4	4	2	0	0	5	5	4	2
Cre09.g392350.t2.1;Cre09.g392350.t1.2	Cre09.g392350.t2.1;Cre09.g392350.t1.2	1;1	1;1	1;1	Cre09.g392350.t2.1 None DBV=JGI5.5 OS=Chlamydomonas reinhardtii SV=1 TOU=Cre;Cre09.g392350.t1.2 None DBV=JGI5.5 OS=Chlamydomonas reinhardtii SV=2 TOU=Cre	2	1	1	1	0	1	0	0	0	0	0	0	0	1	0	1	0	0	0	0	0	0	1	0	1	1	0	0	0	0	0	0	0	0	0	1	0	0	0	0	0	0	0	1
Cre09.g392430.t1.1	Cre09.g392430.t1.1	2	2	2	Cre09.g392430.t1.1 None DBV=JGI5.5 OS=Chlamydomonas reinhardtii SV=1 TOU=Cre	1	2	2	2	0	0	0	0	0	0	0	0	0	0	1	0	0	0	0	0	0	0	0	1	0	0	1	1	0	0	0	0	0	0	0	0	0	0	0	0	0	0	0	0
Cre09.g392655.t1.1	Cre09.g392655.t1.1	2	2	2	Cre09.g392655.t1.1 None DBV=JGI5.5 OS=Chlamydomonas reinhardtii SV=1 TOU=Cre	1	2	2	2	0	0	0	0	0	0	0	1	0	0	0	0	0	1	1	0	0	0	0	0	0	0	0	0	0	0	0	0	0	0	0	0	0	0	0	0	0	1	0	0
Cre09.g393173.t1.1	Cre09.g393173.t1.1	7	7	7	Cre09.g393173.t1.1 Early light-inducible protein ALS=ELI2 DBV=JGI5.5 GN=ELI2 OS=Chlamydomonas reinhardtii SV=1 TOU=Cre	1	7	7	7	0	2	0	1	1	1	2	1	4	1	1	1	1	4	5	1	3	1	0	4	4	0	2	2	1	2	2	3	0	2	0	2	0	1	1	1	2	1	4	1
Cre09.g393200.t1.2	Cre09.g393200.t1.2	16	12	12	Cre09.g393200.t1.2 Heat shock protein 70C ALS=HSP70C DBV=JGI5.5 GN=HSP70C OS=Chlamydomonas reinhardtii SV=2 TOU=Cre	1	16	12	12	5	5	6	2	4	4	2	3	3	4	5	3	0	1	2	1	4	4	4	3	4	3	4	7	2	3	7	4	3	4	3	2	3	1	2	1	0	0	0	1
Cre09.g393358.t1.1	Cre09.g393358.t1.1	2	2	2	Cre09.g393358.t1.1 None DBV=JGI5.5 OS=Chlamydomonas reinhardtii SV=1 TOU=Cre	1	2	2	2	0	0	1	0	0	0	0	1	1	0	0	0	0	0	0	0	0	0	0	0	0	0	0	0	0	0	0	0	0	0	0	0	1	0	0	0	0	1	1	0
Cre09.g393400.t1.2	Cre09.g393400.t1.2	2	2	2	Cre09.g393400.t1.2 Tocopherol O-methyltransferase/gamma-tocopherol methyltransferase ALS=VTE4 DBV=JGI5.5 GN=VTE4 OS=Chlamydomonas reinhardtii SV=2 TOU=Cre	1	2	2	2	0	0	1	0	0	0	0	0	0	0	0	0	0	0	0	0	0	0	0	1	0	0	0	1	0	0	0	0	0	0	0	0	1	0	0	0	0	0	0	0
Cre09.g393900.t2.1;Cre09.g393900.t1.2	Cre09.g393900.t2.1;Cre09.g393900.t1.2	3;3	3;3	3;3	Cre09.g393900.t2.1 None DBV=JGI5.5 OS=Chlamydomonas reinhardtii SV=1 TOU=Cre;Cre09.g393900.t1.2 None DBV=JGI5.5 OS=Chlamydomonas reinhardtii SV=2 TOU=Cre	2	3	3	3	0	0	0	0	1	0	0	0	0	2	2	1	0	0	0	0	0	0	0	0	0	0	1	0	0	0	0	1	0	1	0	0	0	0	1	0	0	0	0	2
Cre09.g394102.t1.1	Cre09.g394102.t1.1	2	2	2	Cre09.g394102.t1.1 None DBV=JGI5.5 OS=Chlamydomonas reinhardtii SV=1 TOU=Cre	1	2	2	2	0	0	0	0	0	0	0	1	0	0	0	0	0	1	1	0	0	1	1	1	0	0	0	0	1	1	0	0	0	0	0	0	0	0	0	0	0	1	0	0
Cre09.g394436.t1.1	Cre09.g394436.t1.1	7	7	7	Cre09.g394436.t1.1 None DBV=JGI5.5 OS=Chlamydomonas reinhardtii SV=1 TOU=Cre	1	7	7	7	4	3	7	5	6	4	3	5	5	5	5	5	5	5	5	4	4	5	2	4	6	3	4	4	4	4	3	4	5	5	4	3	7	5	6	4	3	5	5	5
Cre09.g394450.t1.2	Cre09.g394450.t1.2	1	1	1	Cre09.g394450.t1.2 RAN binding protein, RANBP1 ALS=RBP1 DBV=JGI5.5 GN=RBP1 OS=Chlamydomonas reinhardtii SV=2 TOU=Cre	1	1	1	1	0	0	0	0	0	0	0	0	0	0	0	0	0	1	0	0	0	0	0	0	0	0	0	0	0	0	0	0	0	0	0	0	0	0	0	0	0	0	0	0
Cre09.g394621.t2.1;Cre09.g394621.t1.1	Cre09.g394621.t2.1;Cre09.g394621.t1.1	24;24	24;24	24;24	Cre09.g394621.t2.1 None DBV=JGI5.5 OS=Chlamydomonas reinhardtii SV=1 TOU=Cre;Cre09.g394621.t1.1 None DBV=JGI5.5 OS=Chlamydomonas reinhardtii SV=1 TOU=Cre	2	24	24	24	3	6	11	4	5	5	1	2	2	9	9	7	0	0	0	0	0	0	0	0	0	0	1	0	1	0	0	0	0	0	3	6	11	4	5	5	1	2	2	9
Cre09.g394732.t1.1	Cre09.g394732.t1.1	1	1	1	Cre09.g394732.t1.1 Predicted protein ALS=MOT3 DBV=JGI5.5 GN=MOT3 OS=Chlamydomonas reinhardtii SV=1 TOU=Cre	1	1	1	1	0	0	0	0	0	0	0	0	0	0	0	0	0	0	0	0	0	0	0	1	0	0	0	0	0	0	0	0	0	0	0	0	0	0	0	0	0	0	0	0
Cre09.g394750.t1.2	Cre09.g394750.t1.2	4	4	4	Cre09.g394750.t1.2 Plastid ribosomal protein S1, polyribonucleotide nucleotidyltransferase ALS=PRPS1 DBV=JGI5.5 GN=PRPS1 OS=Chlamydomonas reinhardtii SV=2 TOU=Cre	1	4	4	4	0	1	2	0	0	1	0	2	0	0	1	1	0	0	0	0	0	0	0	0	0	0	0	0	0	0	1	0	0	0	0	1	2	0	0	1	0	2	0	0
Cre09.g394800.t1.1	Cre09.g394800.t1.1	1	1	1	Cre09.g394800.t1.1 Mitochondrial substrate carrier protein DBV=JGI5.5 OS=Chlamydomonas reinhardtii SV=1 TOU=Cre	1	1	1	1	1	0	0	0	0	0	0	1	0	0	0	1	0	0	0	0	0	0	0	0	1	0	0	0	0	0	0	0	0	1	1	0	0	0	0	0	0	1	0	0
Cre09.g394880.t1.1	Cre09.g394880.t1.1	2	2	2	Cre09.g394880.t1.1 None DBV=JGI5.5 OS=Chlamydomonas reinhardtii SV=1 TOU=Cre	1	2	2	2	0	0	0	0	0	0	0	0	0	0	0	0	0	0	0	0	0	0	0	0	1	0	0	0	1	0	1	0	0	0	0	0	0	0	0	0	0	0	0	0
Cre09.g395250.t1.1	Cre09.g395250.t1.1	9	9	9	Cre09.g395250.t1.1 Flagellar Associated Protein ALS=FAP36 DBV=JGI5.5 GN=FAP36 OS=Chlamydomonas reinhardtii SV=1 TOU=Cre	1	9	9	9	0	1	3	0	0	0	3	5	4	2	3	1	0	0	0	0	0	0	0	0	0	0	0	0	0	0	0	0	0	0	0	1	3	0	0	0	3	5	4	2
Cre09.g395350.t1.1	Cre09.g395350.t1.1	6	6	6	Cre09.g395350.t1.1 Mitochondrial F1F0 ATP synthase associated 12.0 kDa protein ALS=ASA9 DBV=JGI5.5 GN=ASA9 OS=Chlamydomonas reinhardtii SV=1 TOU=Cre	1	6	6	6	2	1	1	2	2	1	1	3	3	0	2	2	1	1	1	0	1	1	0	1	2	2	2	2	2	1	1	3	2	1	2	1	1	2	2	1	1	3	3	0
Cre09.g395600.t1.1	Cre09.g395600.t1.1	5	5	5	Cre09.g395600.t1.1 None DBV=JGI5.5 OS=Chlamydomonas reinhardtii SV=1 TOU=Cre	1	5	5	5	0	1	2	1	1	2	1	0	2	1	3	0	0	0	0	0	0	0	0	0	1	1	1	1	0	0	0	0	0	0	0	1	2	1	1	2	1	0	2	1
Cre09.g395650.t1.1	Cre09.g395650.t1.1	11	11	11	Cre09.g395650.t1.1 None DBV=JGI5.5 OS=Chlamydomonas reinhardtii SV=1 TOU=Cre	1	11	11	11	4	5	4	3	9	3	3	4	4	4	4	2	0	0	0	0	0	0	0	1	3	7	8	5	6	1	1	2	0	3	4	5	4	3	9	3	3	4	4	4
Cre09.g395732.t1.1	Cre09.g395732.t1.1	1	1	1	Cre09.g395732.t1.1 None DBV=JGI5.5 OS=Chlamydomonas reinhardtii SV=1 TOU=Cre	1	1	1	1	0	0	0	0	0	0	0	0	0	0	0	0	0	0	0	0	0	0	0	0	0	0	1	0	0	0	0	0	0	0	0	0	0	0	0	0	0	0	0	0
Cre09.g395769.t2.1;Cre09.g395769.t1.1	Cre09.g395769.t2.1;Cre09.g395769.t1.1	2;2	2;2	2;2	Cre09.g395769.t2.1 None DBV=JGI5.5 OS=Chlamydomonas reinhardtii SV=1 TOU=Cre;Cre09.g395769.t1.1 None DBV=JGI5.5 OS=Chlamydomonas reinhardtii SV=1 TOU=Cre	2	2	2	2	0	0	1	0	0	0	1	1	1	0	0	0	0	1	1	0	0	0	1	1	1	0	0	0	1	0	1	0	1	1	0	0	1	0	0	0	1	1	1	0
Cre09.g396213.t1.1	Cre09.g396213.t1.1	22	22	22	Cre09.g396213.t1.1 Oxygen-evolving enhancer protein 1 of photosystem II ALS=PSBO DBV=JGI5.5 GN=PSBO OS=Chlamydomonas reinhardtii SV=1 TOU=Cre	1	22	22	22	9	17	13	7	10	12	11	17	14	12	13	14	11	13	18	9	12	14	12	20	19	11	14	10	9	14	19	11	13	10	9	17	13	7	10	12	11	17	14	12
Cre09.g396252.t1.1	Cre09.g396252.t1.1	3	3	3	Cre09.g396252.t1.1 Glutathione reductase ALS=GSR2 DBV=JGI5.5 GN=GSR2 OS=Chlamydomonas reinhardtii SV=1 TOU=Cre	1	3	3	3	0	0	2	0	1	0	0	0	0	1	0	0	0	0	0	0	0	0	0	0	0	0	1	0	0	0	0	0	0	0	0	0	2	0	1	0	0	0	0	1
Cre09.g396300.t1.2	Cre09.g396300.t1.2	8	8	8	Cre09.g396300.t1.2 Protoporphyrinogen oxidase ALS=PPX1 DBV=JGI5.5 GN=PPX1 OS=Chlamydomonas reinhardtii SV=2 TOU=Cre	1	8	8	8	0	2	1	0	0	1	1	0	0	1	2	0	0	0	0	0	1	0	3	1	2	1	1	4	0	0	1	0	0	1	0	2	1	0	0	1	1	0	0	1
Cre09.g396326.t1.1	Cre09.g396326.t1.1	5	5	5	Cre09.g396326.t1.1 None DBV=JGI5.5 OS=Chlamydomonas reinhardtii SV=1 TOU=Cre	1	5	5	5	0	1	1	0	0	1	1	1	3	2	1	1	0	1	0	0	1	0	2	0	0	0	1	0	1	1	0	0	0	0	0	1	1	0	0	1	1	1	3	2
Cre09.g396600.t1.1	Cre09.g396600.t1.1	5	5	5	Cre09.g396600.t1.1 Iron hydrogenase ALS=HYDA2 DBV=JGI5.5 GN=HYDA2 OS=Chlamydomonas reinhardtii SV=1 TOU=Cre	1	5	5	5	0	0	1	0	2	1	0	0	0	1	2	0	0	0	0	0	0	0	0	0	0	1	0	2	0	0	0	0	0	0	0	0	1	0	2	1	0	0	0	1
Cre09.g396650.t1.2	Cre09.g396650.t1.2	21	21	21	Cre09.g396650.t1.2 Phosphate acetyltransferase ALS=PAT2 DBV=JGI5.5 GN=PAT2 OS=Chlamydomonas reinhardtii SV=2 TOU=Cre	1	21	21	21	5	7	13	8	9	12	7	8	6	11	9	10	11	9	7	8	8	7	7	8	6	5	11	9	5	5	3	8	7	8	5	7	13	8	9	12	7	8	6	11
Cre09.g396700.t1.2;Cre17.g709850.t1.2	Cre09.g396700.t1.2	11;1	11;1	11;1	Cre09.g396700.t1.2 Acetate kinase ALS=ACK1 DBV=JGI5.5 GN=ACK1 OS=Chlamydomonas reinhardtii SV=2 TOU=Cre	2	11	11	11	2	2	8	5	7	4	4	3	4	4	8	3	0	1	1	3	1	0	3	2	3	1	5	8	2	2	1	3	2	3	2	2	8	5	7	4	4	3	4	4
Cre09.g397200.t1.2	Cre09.g397200.t1.2	14	14	14	Cre09.g397200.t1.2 T-complex protein 1, zeta subunit ALS=CCT6 DBV=JGI5.5 GN=CCT6 OS=Chlamydomonas reinhardtii SV=2 TOU=Cre	1	14	14	14	3	1	1	1	2	1	5	5	4	2	0	1	5	3	9	2	3	2	5	4	4	1	2	1	2	8	6	1	1	4	3	1	1	1	2	1	5	5	4	2
Cre09.g397250.t1.2	Cre09.g397250.t1.2	6	6	6	Cre09.g397250.t1.2 Delta-9 desaturase DBV=JGI5.5 OS=Chlamydomonas reinhardtii SV=2 TOU=Cre	1	6	6	6	0	0	5	2	4	1	0	0	0	5	4	0	0	0	0	0	0	0	0	0	0	3	3	3	0	0	1	4	3	3	0	0	5	2	4	1	0	0	0	5
Cre09.g397549.t1.1	Cre09.g397549.t1.1	2	2	2	Cre09.g397549.t1.1 None DBV=JGI5.5 OS=Chlamydomonas reinhardtii SV=1 TOU=Cre	1	2	2	2	0	0	0	0	0	0	1	1	1	0	1	0	0	0	0	0	0	0	0	0	0	0	0	0	0	0	0	0	0	0	0	0	0	0	0	0	1	1	1	0
Cre09.g397697.t1.1	Cre09.g397697.t1.1	30	30	30	Cre09.g397697.t1.1 Ribosomal protein L4, component of cytosolic 80S ribosome and 60S large subunit ALS=RPL4 DBV=JGI5.5 GN=RPL4 OS=Chlamydomonas reinhardtii SV=1 TOU=Cre	1	30	30	30	11	16	12	12	12	14	16	20	20	8	18	20	17	17	17	10	13	16	14	18	17	7	13	12	15	18	15	10	15	16	11	16	12	12	12	14	16	20	20	8
Cre09.g398050.t1.1	Cre09.g398050.t1.1	1	1	1	Cre09.g398050.t1.1 None DBV=JGI5.5 OS=Chlamydomonas reinhardtii SV=1 TOU=Cre	1	1	1	1	0	0	0	0	0	0	0	0	0	0	0	0	0	0	0	0	0	0	0	0	0	0	0	0	0	0	1	0	0	0	0	0	0	0	0	0	0	0	0	0
Cre09.g398808.t1.1	Cre09.g398808.t1.1	2	2	2	Cre09.g398808.t1.1 None DBV=JGI5.5 OS=Chlamydomonas reinhardtii SV=1 TOU=Cre	1	2	2	2	0	0	0	0	0	0	0	0	0	0	0	1	0	0	0	0	0	0	0	0	0	0	0	1	0	0	0	0	0	0	0	0	0	0	0	0	0	0	0	0
Cre09.g400367.t1.1	Cre09.g400367.t1.1	2	2	2	Cre09.g400367.t1.1 RNA terminal 3\ phosphate cyclase ALS=RCL1 DBV=JGI5.5 GN=RCL1 OS=Chlamydomonas reinhardtii SV=1 TOU=Cre	1	2	2	2	0	0	0	0	0	0	0	0	0	0	0	0	1	0	0	0	0	0	1	0	0	1	0	0	1	1	1	0	0	0	0	0	0	0	0	0	0	0	0	0
Cre09.g400550.t1.2	Cre09.g400550.t1.2	27	27	27	Cre09.g400550.t1.2 Nitric oxide associated protein ALS=NOA1 DBV=JGI5.5 GN=NOA1 OS=Chlamydomonas reinhardtii SV=2 TOU=Cre	1	27	27	27	10	13	11	6	14	8	10	7	14	10	11	10	0	0	0	0	0	0	6	6	9	5	5	3	2	2	2	1	2	3	10	13	11	6	14	8	10	7	14	10
Cre09.g400650.t1.2	Cre09.g400650.t1.2	13	13	13	Cre09.g400650.t1.2 Ribosomal protein S6, component of cytosolic 80S ribosome and 40S small subunit ALS=RPS6 DBV=JGI5.5 GN=RPS6 OS=Chlamydomonas reinhardtii SV=2 TOU=Cre	1	13	13	13	5	5	5	6	3	5	9	6	5	7	6	5	6	7	6	6	4	3	10	5	4	3	3	5	5	6	5	6	4	6	5	5	5	6	3	5	9	6	5	7
Cre09.g400997.t1.1	Cre09.g400997.t1.1	3	3	3	Cre09.g400997.t1.1 None DBV=JGI5.5 OS=Chlamydomonas reinhardtii SV=1 TOU=Cre	1	3	3	3	0	0	0	0	1	1	0	0	0	0	0	0	0	0	0	0	0	0	1	0	0	1	2	1	0	0	0	0	0	0	0	0	0	0	1	1	0	0	0	0
Cre09.g401293.t1.1	Cre09.g401293.t1.1	2	2	2	Cre09.g401293.t1.1 Sulfate transporter ALS=SUL3 DBV=JGI5.5 GN=SUL3 OS=Chlamydomonas reinhardtii SV=1 TOU=Cre	1	2	2	2	0	0	0	0	0	0	0	0	0	0	0	0	0	0	0	0	0	0	0	0	0	0	0	1	0	0	0	1	1	1	0	0	0	0	0	0	0	0	0	0
Cre09.g401515.t1.1	Cre09.g401515.t1.1	8	8	8	Cre09.g401515.t1.1 None DBV=JGI5.5 OS=Chlamydomonas reinhardtii SV=1 TOU=Cre	1	8	8	8	1	2	3	2	3	2	2	1	2	6	4	1	0	1	0	0	0	2	1	3	3	2	1	3	0	1	1	2	1	2	1	2	3	2	3	2	2	1	2	6
Cre09.g401812.t2.1;Cre09.g401812.t1.1	Cre09.g401812.t2.1;Cre09.g401812.t1.1	1;1	1;1	1;1	Cre09.g401812.t2.1 None DBV=JGI5.5 OS=Chlamydomonas reinhardtii SV=1 TOU=Cre;Cre09.g401812.t1.1 None DBV=JGI5.5 OS=Chlamydomonas reinhardtii SV=1 TOU=Cre	2	1	1	1	0	1	0	0	0	0	0	0	0	0	0	0	0	0	0	0	0	0	0	0	0	0	0	0	0	1	0	0	0	0	0	1	0	0	0	0	0	0	0	0
Cre09.g401886.t1.1	Cre09.g401886.t1.1	2	2	2	Cre09.g401886.t1.1 L-ascorbate peroxidase, heme-containing DBV=JGI5.5 OS=Chlamydomonas reinhardtii SV=1 TOU=Cre	1	2	2	2	0	0	0	0	2	0	0	0	1	1	2	0	0	0	0	0	0	1	0	0	0	1	0	0	0	0	0	0	0	1	0	0	0	0	2	0	0	0	1	1
Cre09.g402100.t1.2	Cre09.g402100.t1.2	4	4	4	Cre09.g402100.t1.2 None DBV=JGI5.5 OS=Chlamydomonas reinhardtii SV=2 TOU=Cre	1	4	4	4	1	0	2	0	1	0	1	0	3	0	4	1	0	0	1	0	0	0	0	1	2	2	1	1	0	1	0	0	1	0	1	0	2	0	1	0	1	0	3	0
Cre09.g402300.t1.2	Cre09.g402300.t1.2	10	10	10	Cre09.g402300.t1.2 Mitochondrial F1F0 ATP synthase associated 10.0 kDa protein ALS=ASA8 DBV=JGI5.5 GN=ASA8 OS=Chlamydomonas reinhardtii SV=2 TOU=Cre	1	10	10	10	2	2	4	2	3	2	3	3	4	3	2	2	2	4	2	3	2	2	1	1	3	3	6	1	1	2	1	2	1	4	2	2	4	2	3	2	3	3	4	3
Cre09.g402450.t1.2;Cre13.g580050.t2.1;Cre13.g580050.t1.2;Cre10.g446400.t1.1	Cre09.g402450.t1.2	8;1;1;1	8;1;1;1	7;0;0;0	Cre09.g402450.t1.2 None DBV=JGI5.5 OS=Chlamydomonas reinhardtii SV=2 TOU=Cre	4	8	8	7	0	3	3	0	2	1	1	2	2	1	0	2	3	3	3	1	0	1	2	4	1	1	0	2	0	2	2	0	1	1	0	3	3	0	2	1	1	2	2	1
Cre09.g402775.t1.1	Cre09.g402775.t1.1	8	8	8	Cre09.g402775.t1.1 None DBV=JGI5.5 OS=Chlamydomonas reinhardtii SV=1 TOU=Cre	1	8	8	8	0	0	2	0	1	0	3	5	1	0	2	1	0	0	0	0	0	0	0	0	0	0	0	0	0	0	0	0	0	0	0	0	2	0	1	0	3	5	1	0
Cre09.g403145.t1.1	Cre09.g403145.t1.1	4	4	4	Cre09.g403145.t1.1 None DBV=JGI5.5 OS=Chlamydomonas reinhardtii SV=1 TOU=Cre	1	4	4	4	0	0	1	1	0	0	1	0	0	0	0	1	0	0	0	0	0	0	0	0	0	1	0	1	0	0	0	1	0	0	0	0	1	1	0	0	1	0	0	0
Cre09.g405050.t1.2	Cre09.g405050.t1.2	2	2	2	Cre09.g405050.t1.2 Vacuolar ATP synthase subunit D ALS=ATPvD2 DBV=JGI5.5 GN=ATPvD2 OS=Chlamydomonas reinhardtii SV=2 TOU=Cre	1	2	2	2	0	0	0	0	0	0	0	0	0	0	1	0	0	0	1	0	0	0	0	0	0	0	0	0	0	0	0	0	0	0	0	0	0	0	0	0	0	0	0	0
Cre09.g405400.t1.2	Cre09.g405400.t1.2	7	7	7	Cre09.g405400.t1.2 Prefoldin molecular chaperone, subunit 1-related protein ALS=PFD1 DBV=JGI5.5 GN=PFD1 OS=Chlamydomonas reinhardtii SV=2 TOU=Cre	1	7	7	7	0	0	4	0	0	0	4	4	1	0	0	0	0	0	0	0	0	0	0	0	0	0	0	0	0	0	0	0	0	0	0	0	4	0	0	0	4	4	1	0
Cre09.g405800.t1.2	Cre09.g405800.t1.2	2	2	2	Cre09.g405800.t1.2 None DBV=JGI5.5 OS=Chlamydomonas reinhardtii SV=2 TOU=Cre	1	2	2	2	0	0	1	0	1	1	1	2	1	1	1	1	0	0	0	0	0	0	0	0	0	2	1	1	0	0	1	0	0	1	0	0	1	0	1	1	1	2	1	1
Cre09.g405850.t1.1	Cre09.g405850.t1.1	7	7	7	Cre09.g405850.t1.1 NADH:ubiquinone oxidoreductase 49 kDa ND7 subunit ALS=NUO7 DBV=JGI5.5 GN=NUO7 OS=Chlamydomonas reinhardtii SV=1 TOU=Cre	1	7	7	7	1	1	2	2	3	1	1	3	2	1	1	1	0	1	0	1	1	1	0	2	1	0	1	1	3	2	2	1	1	2	1	1	2	2	3	1	1	3	2	1
Cre09.g406200.t1.2	Cre09.g406200.t1.2	6	6	6	Cre09.g406200.t1.2 Prolyl-tRNA synthetase DBV=JGI5.5 OS=Chlamydomonas reinhardtii SV=2 TOU=Cre	1	6	6	6	2	1	0	1	0	0	1	1	1	2	1	1	1	3	3	0	0	1	3	3	1	2	4	1	0	1	2	1	0	4	2	1	0	1	0	0	1	1	1	2
Cre09.g408600.t1.2	Cre09.g408600.t1.2	4	4	4	Cre09.g408600.t1.2 None DBV=JGI5.5 OS=Chlamydomonas reinhardtii SV=2 TOU=Cre	1	4	4	4	0	1	0	0	0	0	0	2	0	0	0	1	2	0	3	0	0	0	0	1	0	0	1	0	0	2	1	0	0	0	0	1	0	0	0	0	0	2	0	0
Cre09.g409150.t1.2	Cre09.g409150.t1.2	2	2	2	Cre09.g409150.t1.2 Ubiquinol:cytochrome c oxidoreductase 10 kDa subunit ALS=QCR10 DBV=JGI5.5 GN=QCR10 OS=Chlamydomonas reinhardtii SV=2 TOU=Cre	1	2	2	2	1	1	2	0	1	1	1	2	1	1	1	1	0	1	2	0	0	1	1	1	1	1	1	2	1	1	1	1	1	1	1	1	2	0	1	1	1	2	1	1
Cre09.g409350.t1.2	Cre09.g409350.t1.2	15	15	15	Cre09.g409350.t1.2 Fe-S ABC transporter ALS=RLI1 DBV=JGI5.5 GN=RLI1 OS=Chlamydomonas reinhardtii SV=2 TOU=Cre	1	15	15	15	3	4	2	1	1	2	6	5	3	2	1	6	4	8	6	1	4	5	4	7	7	2	4	5	3	8	9	4	4	4	3	4	2	1	1	2	6	5	3	2
Cre09.g409500.t1.2	Cre09.g409500.t1.2	1	1	1	Cre09.g409500.t1.2 None DBV=JGI5.5 OS=Chlamydomonas reinhardtii SV=2 TOU=Cre	1	1	1	1	1	0	0	0	0	0	1	1	1	1	0	0	0	0	0	0	0	0	1	1	1	0	0	0	1	0	0	0	0	0	1	0	0	0	0	0	1	1	1	1
Cre09.g410200.t1.2	Cre09.g410200.t1.2	1	1	1	Cre09.g410200.t1.2 None DBV=JGI5.5 OS=Chlamydomonas reinhardtii SV=2 TOU=Cre	1	1	1	1	0	0	0	0	0	0	1	0	1	0	0	0	0	0	0	0	0	0	0	0	0	0	0	0	0	0	0	0	0	0	0	0	0	0	0	0	1	0	1	0
Cre09.g410600.t1.1	Cre09.g410600.t1.1	2	2	2	Cre09.g410600.t1.1 None DBV=JGI5.5 OS=Chlamydomonas reinhardtii SV=1 TOU=Cre	1	2	2	2	0	0	0	0	0	0	0	1	0	0	0	0	0	1	0	0	0	0	0	0	0	0	0	0	0	0	0	0	0	0	0	0	0	0	0	0	0	1	0	0
Cre09.g410650.t2.1;Cre09.g410650.t1.2	Cre09.g410650.t2.1;Cre09.g410650.t1.2	4;4	4;4	4;4	Cre09.g410650.t2.1 N-5-phosphoribosyl-ATP transferase ALS=HIS1 DBV=JGI5.5 GN=HIS1 OS=Chlamydomonas reinhardtii SV=1 TOU=Cre;Cre09.g410650.t1.2 N-5-phosphoribosyl-ATP transferase ALS=HIS1 DBV=JGI5.5 GN=HIS1 OS=Chlamydomonas reinhardtii SV=2 TOU=Cre	2	4	4	4	1	2	4	3	1	2	3	1	3	1	3	1	0	0	1	0	0	0	0	2	2	3	2	1	0	2	2	1	0	0	1	2	4	3	1	2	3	1	3	1
Cre09.g410700.t1.2	Cre09.g410700.t1.2	19	19	19	Cre09.g410700.t1.2 NADP-dependent malate dehydrogenase, chloroplastic ALS=MDH5 DBV=JGI5.5 GN=MDH5 OS=Chlamydomonas reinhardtii SV=2 TOU=Cre	1	19	19	19	8	9	7	3	6	6	7	8	6	7	8	7	6	10	7	5	7	5	9	8	6	6	9	8	7	8	8	7	6	3	8	9	7	3	6	6	7	8	6	7
Cre09.g411100.t2.1;Cre09.g411100.t1.2	Cre09.g411100.t2.1;Cre09.g411100.t1.2	6;6	6;6	6;6	Cre09.g411100.t2.1 Ribosomal protein S10, component of cytosolic 80S ribosome and 40S small subunit ALS=RPS10 DBV=JGI5.5 GN=RPS10 OS=Chlamydomonas reinhardtii SV=1 TOU=Cre;Cre09.g411100.t1.2 Ribosomal protein S10, component of cytosolic 80S ribosome and 40	2	6	6	6	0	1	0	1	1	1	0	1	1	0	1	1	0	1	3	0	1	1	1	0	1	0	0	1	1	1	1	0	0	1	0	1	0	1	1	1	0	1	1	0
Cre09.g411200.t1.2	Cre09.g411200.t1.2	5	5	5	Cre09.g411200.t1.2 Rieske [2Fe-2S] domain containing protein ALS=TEF5 DBV=JGI5.5 GN=TEF5 OS=Chlamydomonas reinhardtii SV=2 TOU=Cre	1	5	5	5	0	0	2	2	1	1	0	1	2	2	2	1	0	0	1	0	0	1	1	0	2	1	2	2	3	1	0	1	2	2	0	0	2	2	1	1	0	1	2	2
Cre09.g411900.t1.1	Cre09.g411900.t1.1	5	5	5	Cre09.g411900.t1.1 Serine hydroxymethyltransferase 3 ALS=SHMT3 DBV=JGI5.5 GN=SHMT3 OS=Chlamydomonas reinhardtii SV=1 TOU=Cre	1	5	5	5	2	0	0	1	1	1	1	0	0	2	0	0	2	0	1	1	0	0	0	2	0	0	0	2	2	4	3	1	0	1	2	0	0	1	1	1	1	0	0	2
Cre09.g412100.t1.2	Cre09.g412100.t1.2	9	9	9	Cre09.g412100.t1.2 Photosystem I reaction center subunit III ALS=PSAF DBV=JGI5.5 GN=PSAF OS=Chlamydomonas reinhardtii SV=2 TOU=Cre	1	9	9	9	3	4	4	5	2	3	6	5	4	3	3	6	1	6	4	2	2	4	3	4	5	3	5	5	1	4	6	1	3	4	3	4	4	5	2	3	6	5	4	3
Cre09.g414200.t1.2	Cre09.g414200.t1.2	2	2	2	Cre09.g414200.t1.2 Subunit of Retromer complex ALS=VPS26 DBV=JGI5.5 GN=VPS26 OS=Chlamydomonas reinhardtii SV=2 TOU=Cre	1	2	2	2	0	0	0	0	0	0	1	1	0	0	0	0	0	0	0	0	0	0	0	0	0	0	0	0	0	0	0	0	0	1	0	0	0	0	0	0	1	1	0	0
Cre09.g415550.t1.2	Cre09.g415550.t1.2	7	7	7	Cre09.g415550.t1.2 Mitochondrial F1F0 ATP synthase associated 45.5 kDa protein ALS=ASA2 DBV=JGI5.5 GN=ASA2 OS=Chlamydomonas reinhardtii SV=2 TOU=Cre	1	7	7	7	1	1	1	1	0	1	0	2	2	1	0	1	1	1	3	0	1	1	0	2	2	0	1	0	2	2	1	1	3	3	1	1	1	1	0	1	0	2	2	1
Cre09.g415600.t2.1;Cre09.g415600.t1.1	Cre09.g415600.t2.1;Cre09.g415600.t1.1	16;16	16;16	16;16	Cre09.g415600.t2.1 None DBV=JGI5.5 OS=Chlamydomonas reinhardtii SV=1 TOU=Cre;Cre09.g415600.t1.1 None DBV=JGI5.5 OS=Chlamydomonas reinhardtii SV=1 TOU=Cre	2	16	16	16	6	7	6	6	7	8	6	3	4	8	10	6	0	0	0	0	0	0	3	1	5	1	3	7	2	1	1	2	4	3	6	7	6	6	7	8	6	3	4	8
Cre09.g415700.t1.2	Cre09.g415700.t1.2	6	6	6	Cre09.g415700.t1.2 Carbonic anhydrase 3 ALS=CAH3 DBV=JGI5.5 GN=CAH3 OS=Chlamydomonas reinhardtii SV=2 TOU=Cre	1	6	6	6	0	2	0	0	0	0	0	3	2	0	0	1	0	0	0	0	0	1	0	0	0	0	0	0	0	1	0	0	0	0	0	2	0	0	0	0	0	3	2	0
Cre09.g415800.t1.2	Cre09.g415800.t1.2	2	2	2	Cre09.g415800.t1.2 None DBV=JGI5.5 OS=Chlamydomonas reinhardtii SV=2 TOU=Cre	1	2	2	2	0	0	0	0	0	0	1	0	1	0	0	0	0	0	0	0	0	0	0	0	0	0	0	0	0	0	0	0	0	0	0	0	0	0	0	0	1	0	1	0
Cre09.g415900.t1.2	Cre09.g415900.t1.2	1	1	1	Cre09.g415900.t1.2 Triose phosphate transporter DBV=JGI5.5 OS=Chlamydomonas reinhardtii SV=2 TOU=Cre	1	1	1	1	0	0	0	0	0	0	0	0	1	0	0	0	0	1	0	0	0	0	0	0	1	0	0	0	1	0	0	0	0	0	0	0	0	0	0	0	0	0	1	0
Cre09.g415950.t1.2	Cre09.g415950.t1.2	19	19	19	Cre09.g415950.t1.2 Plastid ribosomal protein L6 ALS=PRPL6 DBV=JGI5.5 GN=PRPL6 OS=Chlamydomonas reinhardtii SV=2 TOU=Cre	1	19	19	19	9	13	11	8	9	7	11	10	13	4	7	14	8	16	15	6	11	12	8	11	10	12	13	9	9	13	15	7	7	9	9	13	11	8	9	7	11	10	13	4
Cre09.g416050.t1.2	Cre09.g416050.t1.2	29	29	29	Cre09.g416050.t1.2 Argininosuccinate synthase ALS=AGS1 DBV=JGI5.5 GN=AGS1 OS=Chlamydomonas reinhardtii SV=2 TOU=Cre	1	29	29	29	13	13	11	11	9	11	9	13	16	10	10	14	16	15	19	7	6	11	14	19	15	13	16	12	12	19	12	9	11	13	13	13	11	11	9	11	9	13	16	10
Cre09.g416150.t1.2	Cre09.g416150.t1.2	14	14	14	Cre09.g416150.t1.2 Mitochondrial F1F0 ATP synthase associated 19.5 kDa protein ALS=ASA7 DBV=JGI5.5 GN=ASA7 OS=Chlamydomonas reinhardtii SV=2 TOU=Cre	1	14	14	14	9	6	11	5	8	6	5	7	10	6	6	9	7	11	12	3	5	9	6	7	11	5	8	4	6	10	11	3	8	7	9	6	11	5	8	6	5	7	10	6
Cre09.g416800.t1.2	Cre09.g416800.t1.2	15	15	15	Cre09.g416800.t1.2 None DBV=JGI5.5 OS=Chlamydomonas reinhardtii SV=2 TOU=Cre	1	15	15	15	3	3	9	2	5	4	4	6	4	3	6	7	2	0	7	2	0	6	1	4	7	7	8	4	3	4	5	4	6	6	3	3	9	2	5	4	4	6	4	3
Cre09.g416850.t1.2	Cre09.g416850.t1.2	13	13	13	Cre09.g416850.t1.2 None DBV=JGI5.5 OS=Chlamydomonas reinhardtii SV=2 TOU=Cre	1	13	13	13	0	0	2	0	2	1	1	0	0	3	2	0	0	0	0	0	0	0	3	2	2	4	2	2	4	6	4	5	1	2	0	0	2	0	2	1	1	0	0	3
Cre-1.g000015.t1.p1	Cre-1.g000015.t1.p1	1	1	1	Cre-1.g000015.t1.p1 None DBV=NCBI OS=Chlamydomonas reinhardtii PN=ORF112 TOU=Cre	1	1	1	1	0	0	0	0	0	0	0	0	0	0	1	1	1	0	1	0	0	0	1	1	0	0	1	1	0	0	1	0	1	1	0	0	0	0	0	0	0	0	0	0
Cre-1.g000035.t1.p1	Cre-1.g000035.t1.p1	35	35	35	Cre-1.g000035.t1.p1 None DBV=NCBI OS=Chlamydomonas reinhardtii PN=ORF1995 TOU=Cre	1	35	35	35	0	1	16	4	6	6	3	10	15	7	16	4	0	1	1	2	0	1	3	0	1	0	6	8	1	3	2	1	4	4	0	1	16	4	6	6	3	10	15	7
Cre-1.g2716952.t1.p1	Cre-1.g2716952.t1.p1	5	5	5	Cre-1.g2716952.t1.p1 None DBV=NCBI OS=Chlamydomonas reinhardtii PN=rps8 TOU=Cre	1	5	5	5	4	4	4	4	2	4	4	3	4	3	5	4	3	4	4	3	3	3	3	5	4	4	4	4	4	4	3	4	4	4	4	4	4	4	2	4	4	3	4	3
Cre-1.g2716955.t1.p1;Cre16.g675850.t1.2	Cre-1.g2716955.t1.p1	7;1	7;1	7;1	Cre-1.g2716955.t1.p1 None DBV=NCBI OS=Chlamydomonas reinhardtii PN=rps4 TOU=Cre	2	7	7	7	0	1	4	1	4	4	1	3	4	2	3	2	1	1	5	1	1	1	1	0	1	2	3	3	1	1	3	0	3	3	0	1	4	1	4	4	1	3	4	2
Cre-1.g2716959.t1.p1	Cre-1.g2716959.t1.p1	5	5	5	Cre-1.g2716959.t1.p1 None DBV=NCBI OS=Chlamydomonas reinhardtii PN=atpI TOU=Cre	1	5	5	5	2	1	1	1	3	2	2	2	3	0	2	2	2	1	3	0	1	2	0	3	2	2	3	1	2	2	2	1	0	3	2	1	1	1	3	2	2	2	3	0
Cre-1.g2716961.t1.p1	Cre-1.g2716961.t1.p1	11	11	11	Cre-1.g2716961.t1.p1 None DBV=NCBI OS=Chlamydomonas reinhardtii PN=psbD TOU=Cre	1	11	11	11	7	8	9	7	9	9	5	8	9	7	7	8	6	7	8	8	7	9	6	6	8	7	8	9	8	7	7	7	7	8	7	8	9	7	9	9	5	8	9	7
Cre-1.g2716962.t1.p1	Cre-1.g2716962.t1.p1	61	61	61	Cre-1.g2716962.t1.p1 None DBV=NCBI OS=Chlamydomonas reinhardtii PN=ORF2971 TOU=Cre	1	61	61	61	9	15	20	16	25	15	7	15	24	11	10	21	0	0	0	0	0	0	11	22	18	8	10	19	6	12	18	7	11	11	9	15	20	16	25	15	7	15	24	11
Cre-1.g2716963.t1.p1	Cre-1.g2716963.t1.p1	20	20	20	Cre-1.g2716963.t1.p1 None DBV=NCBI OS=Chlamydomonas reinhardtii PN=psbC TOU=Cre	1	20	20	20	8	9	10	7	11	12	8	7	12	9	10	11	8	10	12	7	10	10	11	13	10	8	13	12	7	12	10	9	8	11	8	9	10	7	11	12	8	7	12	9
Cre-1.g2716966.t1.p1;REV__Cre08.g358568.t1.1	Cre-1.g2716966.t1.p1	48;1	48;1	48;1	Cre-1.g2716966.t1.p1 None DBV=NCBI OS=Chlamydomonas reinhardtii PN=chlB TOU=Cre	2	48	48	48	26	31	30	24	28	26	20	28	29	28	35	32	4	10	11	4	5	2	27	35	36	28	34	31	26	25	31	24	30	30	26	31	30	24	28	26	20	28	29	28
Cre-1.g2716972.t1.p1	Cre-1.g2716972.t1.p1	12	12	12	Cre-1.g2716972.t1.p1 None DBV=NCBI OS=Chlamydomonas reinhardtii PN=atpE TOU=Cre	1	12	12	12	7	9	9	7	7	10	9	8	8	7	5	10	5	9	9	7	5	8	8	6	12	10	9	8	10	8	8	8	7	9	7	9	9	7	7	10	9	8	8	7
Cre-1.g2716973.t1.p1	Cre-1.g2716973.t1.p1	6	6	6	Cre-1.g2716973.t1.p1 None DBV=NCBI OS=Chlamydomonas reinhardtii PN=rps7 TOU=Cre	1	6	6	6	2	2	0	2	2	3	3	3	3	0	2	4	2	4	3	0	1	3	2	3	3	3	3	1	1	4	4	2	2	1	2	2	0	2	2	3	3	3	3	0
Cre-1.g2716974.t1.p1;Cre05.g241634.t1.1	Cre-1.g2716974.t1.p1;Cre05.g241634.t1.1	2;1	2;1	2;1	Cre-1.g2716974.t1.p1 None DBV=NCBI OS=Chlamydomonas reinhardtii PN=rps14 TOU=Cre;Cre05.g241634.t1.1 Histone H2A variant ALS=HAV2 DBV=JGI5.5 GN=HAV2 OS=Chlamydomonas reinhardtii SV=1 TOU=Cre	2	2	2	2	0	1	1	1	0	0	1	0	1	1	1	2	2	2	1	0	0	0	0	0	2	1	0	0	0	1	0	1	0	1	0	1	1	1	0	0	1	0	1	1
Cre-1.g2716979.t1.p1	Cre-1.g2716979.t1.p1	41	41	40	Cre-1.g2716979.t1.p1 None DBV=NCBI OS=Chlamydomonas reinhardtii PN=tufA TOU=Cre	1	41	41	40	22	21	18	13	19	20	18	21	21	19	21	25	13	20	23	11	15	14	26	25	21	16	18	18	13	24	17	13	16	16	22	21	18	13	19	20	18	21	21	19
Cre-1.g2716983.t1.p1	Cre-1.g2716983.t1.p1	16	16	16	Cre-1.g2716983.t1.p1 None DBV=NCBI OS=Chlamydomonas reinhardtii PN=atpF TOU=Cre	1	16	16	16	6	8	9	8	9	7	10	11	9	8	8	13	8	13	14	4	7	11	5	9	10	9	7	12	7	9	10	6	7	10	6	8	9	8	9	7	10	11	9	8
Cre-1.g2716986.t1.p1	Cre-1.g2716986.t1.p1	10	10	10	Cre-1.g2716986.t1.p1 None DBV=NCBI OS=Chlamydomonas reinhardtii PN=chlN TOU=Cre	1	10	10	10	1	5	4	5	4	6	1	4	3	2	4	5	1	3	7	1	4	2	5	5	5	2	4	3	2	5	6	2	2	4	1	5	4	5	4	6	1	4	3	2
Cre-1.g2716987.t1.p1	Cre-1.g2716987.t1.p1	10	10	10	Cre-1.g2716987.t1.p1 None DBV=NCBI OS=Chlamydomonas reinhardtii PN=psbA TOU=Cre	1	10	10	10	6	5	9	7	8	7	6	7	7	6	9	7	8	8	8	7	8	9	5	7	10	6	8	9	7	8	8	8	8	8	6	5	9	7	8	7	6	7	7	6
Cre-1.g2716989.t1.p1	Cre-1.g2716989.t1.p1	8	8	8	Cre-1.g2716989.t1.p1 None DBV=NCBI OS=Chlamydomonas reinhardtii PN=petA TOU=Cre	1	8	8	8	1	1	3	2	3	2	2	3	1	3	3	2	1	3	4	3	5	2	1	2	2	2	3	5	0	2	5	2	4	5	1	1	3	2	3	2	2	3	1	3
Cre-1.g2716992.t1.p1	Cre-1.g2716992.t1.p1	13	13	13	Cre-1.g2716992.t1.p1 None DBV=NCBI OS=Chlamydomonas reinhardtii PN=rpoB-2 TOU=Cre	1	13	13	13	3	6	4	5	5	5	3	2	7	3	3	7	0	0	0	0	0	0	1	2	1	0	0	0	0	0	0	1	1	1	3	6	4	5	5	5	3	2	7	3
Cre-1.g2716993.t1.p1	Cre-1.g2716993.t1.p1	20	20	20	Cre-1.g2716993.t1.p1 None DBV=NCBI OS=Chlamydomonas reinhardtii PN=rpoB-1 TOU=Cre	1	20	20	20	3	5	8	4	10	7	2	5	7	6	12	6	0	0	0	0	0	0	1	1	0	0	1	2	0	1	1	0	0	0	3	5	8	4	10	7	2	5	7	6
Cre-1.g2716997.t1.p1	Cre-1.g2716997.t1.p1	26	26	26	Cre-1.g2716997.t1.p1 None DBV=NCBI OS=Chlamydomonas reinhardtii PN=rps3 TOU=Cre	1	26	26	26	6	11	7	4	6	9	9	6	10	6	7	13	8	11	12	8	8	10	5	10	8	3	6	4	1	12	13	2	9	11	6	11	7	4	6	9	9	6	10	6
Cre-1.g2716998.t1.p1	Cre-1.g2716998.t1.p1	42	42	42	Cre-1.g2716998.t1.p1 None DBV=NCBI OS=Chlamydomonas reinhardtii PN=rpoC2 TOU=Cre	1	42	42	42	10	12	15	10	16	8	4	10	10	5	14	9	0	1	0	0	0	0	1	2	2	0	1	1	0	0	0	0	0	0	10	12	15	10	16	8	4	10	10	5
Cre-1.g2717000.t1.p1	Cre-1.g2717000.t1.p1	6	6	6	Cre-1.g2717000.t1.p1 None DBV=NCBI OS=Chlamydomonas reinhardtii PN=psaA TOU=Cre	1	6	6	6	2	1	4	1	3	1	1	1	0	0	3	1	1	1	1	0	0	3	1	1	2	2	2	3	2	0	2	4	2	2	2	1	4	1	3	1	1	1	0	0
Cre-1.g2717001.t1.p1	Cre-1.g2717001.t1.p1	2	2	2	Cre-1.g2717001.t1.p1 None DBV=NCBI OS=Chlamydomonas reinhardtii PN=rps11 TOU=Cre	1	2	2	2	2	1	1	2	2	0	0	2	1	2	2	1	1	1	0	0	0	0	1	2	1	2	2	2	1	1	1	1	1	1	2	1	1	2	2	0	0	2	1	2
Cre-1.g2717002.t1.p1	Cre-1.g2717002.t1.p1	14	14	14	Cre-1.g2717002.t1.p1 None DBV=NCBI OS=Chlamydomonas reinhardtii PN=psbB TOU=Cre	1	14	14	14	0	2	4	3	4	6	1	1	3	5	8	3	1	2	3	3	2	5	3	0	3	5	3	6	1	3	2	7	6	6	0	2	4	3	4	6	1	1	3	5
Cre-1.g2717004.t1.p1	Cre-1.g2717004.t1.p1	17	17	17	Cre-1.g2717004.t1.p1 None DBV=NCBI OS=Chlamydomonas reinhardtii PN=rpoA TOU=Cre	1	17	17	17	6	4	8	1	7	6	4	6	5	5	9	6	0	0	0	0	0	0	1	3	2	1	3	3	0	2	0	1	0	1	6	4	8	1	7	6	4	6	5	5
Cre-1.g2717005.t1.p1;REV__Cre24.g755297.t1.1;Cre01.g027764.t1.2;Cre02.g145628.t1.2;REV__Cre07.g352400.t1.2;Cre13.g581500.t1.1	Cre-1.g2717005.t1.p1	7;1;1;1;1;1	7;1;1;1;1;1	7;1;1;1;1;1	Cre-1.g2717005.t1.p1 None DBV=NCBI OS=Chlamydomonas reinhardtii PN=rps2 TOU=Cre	6	7	7	7	0	3	4	0	1	1	0	1	1	1	5	0	0	0	0	0	0	0	0	0	0	1	1	0	0	0	0	0	0	0	0	3	4	0	1	1	0	1	1	1
Cre-1.g2717006.t1.p1	Cre-1.g2717006.t1.p1	32	32	32	Cre-1.g2717006.t1.p1 None DBV=NCBI OS=Chlamydomonas reinhardtii PN=rps2 TOU=Cre	1	32	32	32	10	13	16	8	14	13	7	9	11	9	20	13	1	3	2	0	2	2	5	8	11	4	3	14	1	3	4	0	3	7	10	13	16	8	14	13	7	9	11	9
Cre-1.g2717008.t1.p1	Cre-1.g2717008.t1.p1	2	2	2	Cre-1.g2717008.t1.p1 None DBV=NCBI OS=Chlamydomonas reinhardtii PN=ycf3 TOU=Cre	1	2	2	2	0	0	0	0	0	0	0	0	0	0	0	0	0	1	0	0	0	0	0	0	0	0	0	1	0	0	1	0	0	1	0	0	0	0	0	0	0	0	0	0
Cre-1.g2717009.t1.p1	Cre-1.g2717009.t1.p1	3	3	3	Cre-1.g2717009.t1.p1 None DBV=NCBI OS=Chlamydomonas reinhardtii PN=ycf4 TOU=Cre	1	3	3	3	0	1	0	0	0	0	0	1	2	0	0	1	0	0	1	0	0	0	0	1	0	0	0	1	0	0	0	0	0	0	0	1	0	0	0	0	0	1	2	0
Cre-1.g2717010.t1.p1	Cre-1.g2717010.t1.p1	15	15	15	Cre-1.g2717010.t1.p1 None DBV=NCBI OS=Chlamydomonas reinhardtii PN=rps9 TOU=Cre	1	15	15	15	10	9	10	8	10	11	9	8	8	11	8	12	1	7	4	2	2	3	6	9	8	9	10	10	3	8	7	5	4	6	10	9	10	8	10	11	9	8	8	11
Cre-1.g2717012.t1.p1	Cre-1.g2717012.t1.p1	3	3	3	Cre-1.g2717012.t1.p1 None DBV=NCBI OS=Chlamydomonas reinhardtii PN=rpl20 TOU=Cre	1	3	3	3	1	1	1	2	0	1	0	1	1	2	0	2	0	2	0	0	0	1	0	0	0	1	2	1	1	1	1	0	0	0	1	1	1	2	0	1	0	1	1	2
Cre-1.g2717015.t1.p1	Cre-1.g2717015.t1.p1	18	18	18	Cre-1.g2717015.t1.p1 None DBV=NCBI OS=Chlamydomonas reinhardtii PN=clpP TOU=Cre	1	18	18	18	7	5	8	7	8	4	3	4	6	9	7	7	4	5	7	1	5	0	7	6	6	4	8	7	4	4	9	4	8	5	7	5	8	7	8	4	3	4	6	9
Cre-1.g2717017.t1.p1	Cre-1.g2717017.t1.p1	4	4	4	Cre-1.g2717017.t1.p1 None DBV=NCBI OS=Chlamydomonas reinhardtii PN=petB TOU=Cre	1	4	4	4	0	0	1	0	1	2	0	0	0	0	1	1	0	0	0	0	0	3	0	0	1	1	1	2	0	0	1	0	1	2	0	0	1	0	1	2	0	0	0	0
Cre-1.g2717021.t1.p1	Cre-1.g2717021.t1.p1	2	2	2	Cre-1.g2717021.t1.p1 None DBV=NCBI OS=Chlamydomonas reinhardtii PN=petD TOU=Cre	1	2	2	2	1	1	1	1	2	2	2	1	2	1	1	2	1	2	2	1	2	2	1	1	1	2	1	2	1	1	1	2	1	2	1	1	1	1	2	2	2	1	2	1
Cre-1.g2717034.t1.p1	Cre-1.g2717034.t1.p1	49	49	47	Cre-1.g2717034.t1.p1 None DBV=NCBI OS=Chlamydomonas reinhardtii PN=atpB TOU=Cre	1	49	49	47	34	29	38	32	32	31	28	32	29	35	36	27	9	10	14	10	13	15	34	37	30	34	34	35	29	32	33	32	30	33	34	29	38	32	32	31	28	32	29	35
Cre-1.g2717036.t1.p1	Cre-1.g2717036.t1.p1	2	2	2	Cre-1.g2717036.t1.p1 None DBV=NCBI OS=Chlamydomonas reinhardtii PN=rps12 TOU=Cre	1	2	2	2	2	2	2	2	2	2	1	1	2	1	1	2	2	2	1	1	1	2	1	1	1	2	2	2	2	2	2	1	1	2	2	2	2	2	2	2	1	1	2	1
Cre-1.g2717038.t1.p1	Cre-1.g2717038.t1.p1	6	6	6	Cre-1.g2717038.t1.p1 None DBV=NCBI OS=Chlamydomonas reinhardtii PN=psaB TOU=Cre	1	6	6	6	1	0	4	2	2	4	0	1	0	1	1	1	0	0	0	0	1	3	0	0	0	2	2	5	0	0	2	2	4	3	1	0	4	2	2	4	0	1	0	1
Cre-1.g2717040.t1.p1	Cre-1.g2717040.t1.p1	31	31	31	Cre-1.g2717040.t1.p1 None DBV=NCBI OS=Chlamydomonas reinhardtii PN=rbcL TOU=Cre	1	31	31	31	4	13	19	14	14	19	7	14	11	20	22	15	7	7	9	8	15	15	7	16	13	14	16	22	6	10	8	13	12	10	4	13	19	14	14	19	7	14	11	20
Cre-1.g2717041.t1.p1	Cre-1.g2717041.t1.p1	37	35	35	Cre-1.g2717041.t1.p1 None DBV=NCBI OS=Chlamydomonas reinhardtii PN=atpA TOU=Cre	1	37	35	35	26	24	25	22	24	24	28	26	24	27	27	25	25	26	27	23	26	26	29	29	26	27	28	29	22	31	25	26	26	26	24	22	23	20	22	22	26	24	22	25
Cre-1.g2717046.t1.p1	Cre-1.g2717046.t1.p1	2	2	2	Cre-1.g2717046.t1.p1 None DBV=NCBI OS=Chlamydomonas reinhardtii PN=psaC TOU=Cre	1	2	2	2	0	0	1	1	1	0	0	1	0	1	1	0	1	0	0	1	1	1	0	0	0	0	1	2	0	0	0	1	1	1	0	0	1	1	1	0	0	1	0	1
Cre-1.g2717049.t1.p1	Cre-1.g2717049.t1.p1	10	10	10	Cre-1.g2717049.t1.p1 None DBV=NCBI OS=Chlamydomonas reinhardtii PN=rpoC1b TOU=Cre	1	10	10	10	1	3	3	3	3	3	1	4	3	1	0	0	0	0	0	0	0	0	0	0	0	0	0	0	0	0	0	0	0	0	1	3	3	3	3	3	1	4	3	1
Cre-1.g2717050.t1.p1	Cre-1.g2717050.t1.p1	12	12	12	Cre-1.g2717050.t1.p1 None DBV=NCBI OS=Chlamydomonas reinhardtii PN=rpoC1a TOU=Cre	1	12	12	12	4	4	6	3	6	2	2	1	6	3	4	2	0	0	0	0	0	0	2	0	0	1	1	0	1	0	0	0	0	0	4	4	6	3	6	2	2	1	6	3
Cre-1.g2717052.t1.p1	Cre-1.g2717052.t1.p1	2	2	2	Cre-1.g2717052.t1.p1 None DBV=NCBI OS=Chlamydomonas reinhardtii PN=chlL TOU=Cre	1	2	2	2	0	1	1	0	1	1	1	1	1	0	1	1	1	1	1	0	0	0	1	2	1	1	1	1	0	1	1	0	0	1	0	1	1	0	1	1	1	1	1	0
Cre-1.g2717054.t1.p1	Cre-1.g2717054.t1.p1	10	10	10	Cre-1.g2717054.t1.p1 None DBV=NCBI OS=Chlamydomonas reinhardtii PN=rpl23 TOU=Cre	1	10	10	10	3	3	3	2	3	3	3	4	8	3	2	7	2	6	5	0	2	2	3	1	6	3	5	3	2	2	6	1	2	4	3	3	3	2	3	3	3	4	8	3
Cre-1.g2717055.t1.p1	Cre-1.g2717055.t1.p1	18	18	18	Cre-1.g2717055.t1.p1 None DBV=NCBI OS=Chlamydomonas reinhardtii PN=rpl2 TOU=Cre	1	18	18	18	7	7	6	4	8	5	9	11	9	5	8	11	11	10	13	7	10	9	12	13	8	7	6	8	6	13	10	6	9	9	7	7	6	4	8	5	9	11	9	5
Cre-1.g2717056.t1.p1	Cre-1.g2717056.t1.p1	2	2	2	Cre-1.g2717056.t1.p1 None DBV=NCBI OS=Chlamydomonas reinhardtii PN=rps19 TOU=Cre	1	2	2	2	0	0	0	0	0	0	0	0	0	0	0	2	0	0	0	0	0	0	0	0	0	0	0	0	0	0	0	0	0	0	0	0	0	0	0	0	0	0	0	0
Cre-1.g2717057.t1.p1	Cre-1.g2717057.t1.p1	5	5	5	Cre-1.g2717057.t1.p1 None DBV=NCBI OS=Chlamydomonas reinhardtii PN=rpl16 TOU=Cre	1	5	5	5	2	2	1	0	0	1	2	2	1	1	1	3	1	2	3	1	0	0	1	3	3	2	2	1	1	2	3	1	1	2	2	2	1	0	0	1	2	2	1	1
Cre-1.g2717058.t1.p1	Cre-1.g2717058.t1.p1	12	12	12	Cre-1.g2717058.t1.p1 None DBV=NCBI OS=Chlamydomonas reinhardtii PN=rpl14 TOU=Cre	1	12	12	12	4	6	4	3	5	7	5	5	7	3	6	6	6	10	5	1	5	4	1	8	6	6	3	5	4	5	4	6	4	6	4	6	4	3	5	7	5	5	7	3
Cre-1.g2717059.t1.p1	Cre-1.g2717059.t1.p1	7	7	7	Cre-1.g2717059.t1.p1 None DBV=NCBI OS=Chlamydomonas reinhardtii PN=rpl5 TOU=Cre	1	7	7	7	1	1	2	1	1	3	1	0	0	3	1	3	0	1	2	1	2	0	0	0	3	3	1	4	0	1	1	0	1	2	1	1	2	1	1	3	1	0	0	3
Cre10.g417550.t1.1	Cre10.g417550.t1.1	5	5	5	Cre10.g417550.t1.1 ClpS-like protein ALS=CLPS3 DBV=JGI5.5 GN=CLPS3 OS=Chlamydomonas reinhardtii SV=1 TOU=Cre	1	5	5	5	0	0	3	3	3	1	3	2	3	2	5	1	0	0	0	0	0	0	1	1	1	4	2	2	1	0	1	3	2	1	0	0	3	3	3	1	3	2	3	2
Cre10.g417700.t1.2	Cre10.g417700.t1.2	21	21	21	Cre10.g417700.t1.2 Ribosomal protein L3, component of cytosolic 80S ribosome and 60S large subunit ALS=RPL3 DBV=JGI5.5 GN=RPL3 OS=Chlamydomonas reinhardtii SV=2 TOU=Cre	1	21	21	21	7	11	7	6	7	8	10	6	8	5	6	5	5	7	4	7	4	5	10	5	6	4	4	3	8	7	8	4	6	8	7	11	7	6	7	8	10	6	8	5
Cre10.g418950.t2.1;Cre10.g418950.t1.1;Cre03.g168800.t1.1	Cre10.g418950.t2.1;Cre10.g418950.t1.1	14;14;1	14;14;1	14;14;1	Cre10.g418950.t2.1 Kinesin motor protein, kinesin-4/10 family DBV=JGI5.5 OS=Chlamydomonas reinhardtii SV=1 TOU=Cre;Cre10.g418950.t1.1 Kinesin motor protein, kinesin-4/10 family DBV=JGI5.5 OS=Chlamydomonas reinhardtii SV=1 TOU=Cre	3	14	14	14	1	3	1	0	0	0	6	6	9	1	5	5	0	1	0	0	0	0	1	1	0	0	0	0	0	2	0	0	0	1	1	3	1	0	0	0	6	6	9	1
Cre10.g419050.t2.1;Cre10.g419050.t1.1	Cre10.g419050.t2.1;Cre10.g419050.t1.1	10;10	10;10	10;10	Cre10.g419050.t2.1 Mitochondrial F1F0 ATP synthase, alpha subunit ALS=ATP1B DBV=JGI5.5 GN=ATP1B OS=Chlamydomonas reinhardtii SV=1 TOU=Cre;Cre10.g419050.t1.1 Mitochondrial F1F0 ATP synthase, alpha subunit ALS=ATP1B DBV=JGI5.5 GN=ATP1B OS=Chlamydomonas reinh	2	10	10	10	4	2	2	3	3	5	4	4	2	3	4	3	0	0	0	0	0	0	1	1	1	3	3	1	3	0	0	3	1	2	4	2	2	3	3	5	4	4	2	3
Cre10.g420750.t1.2	Cre10.g420750.t1.2	8	8	8	Cre10.g420750.t1.2 Ribosomal protein L30, component of cytosolic 80S ribosome and 60S large subunit ALS=RPL30 DBV=JGI5.5 GN=RPL30 OS=Chlamydomonas reinhardtii SV=2 TOU=Cre	1	8	8	8	5	5	4	4	5	2	6	3	6	2	4	5	4	7	5	2	1	4	2	4	2	2	4	5	4	6	6	3	4	6	5	5	4	4	5	2	6	3	6	2
Cre10.g421600.t1.2	Cre10.g421600.t1.2	17	17	17	Cre10.g421600.t1.2 None DBV=JGI5.5 OS=Chlamydomonas reinhardtii SV=2 TOU=Cre	1	17	17	17	0	2	6	3	5	5	1	4	4	5	5	1	3	4	4	0	2	2	4	5	4	5	9	7	2	4	4	7	3	6	0	2	6	3	5	5	1	4	4	5
Cre10.g421700.t1.2	Cre10.g421700.t1.2	22	22	22	Cre10.g421700.t1.2 Glycerol-3-phosphate dehydrogenase/dihydroxyacetone-3-phosphate reductase ALS=GPD4 DBV=JGI5.5 GN=GPD4 OS=Chlamydomonas reinhardtii SV=2 TOU=Cre	1	22	22	22	3	4	11	4	5	7	6	7	6	8	10	6	0	3	3	5	5	6	4	7	6	6	8	11	2	4	6	2	5	8	3	4	11	4	5	7	6	7	6	8
Cre10.g421850.t1.2	Cre10.g421850.t1.2	3	3	3	Cre10.g421850.t1.2 None DBV=JGI5.5 OS=Chlamydomonas reinhardtii SV=2 TOU=Cre	1	3	3	3	0	0	1	0	0	0	3	0	1	0	0	0	0	0	0	0	0	0	0	0	0	0	0	0	0	0	0	0	0	0	0	0	1	0	0	0	3	0	1	0
Cre10.g422300.t1.2	Cre10.g422300.t1.2	2	2	2	Cre10.g422300.t1.2 Thioredoxin dependent peroxidase ALS=PRX6 DBV=JGI5.5 GN=PRX6 OS=Chlamydomonas reinhardtii SV=2 TOU=Cre	1	2	2	2	0	0	1	0	1	1	0	0	0	0	2	0	0	0	0	0	0	0	0	0	0	0	0	1	0	0	0	0	0	0	0	0	1	0	1	1	0	0	0	0
Cre10.g423500.t1.2	Cre10.g423500.t1.2	4	4	4	Cre10.g423500.t1.2 Heme oxygenase ALS=HMO1 DBV=JGI5.5 GN=HMO1 OS=Chlamydomonas reinhardtii SV=2 TOU=Cre	1	4	4	4	0	0	2	0	1	1	0	0	0	2	0	0	0	0	0	0	1	0	0	0	0	2	1	0	0	0	0	0	0	0	0	0	2	0	1	1	0	0	0	2
Cre10.g423650.t1.2	Cre10.g423650.t1.2	12	12	12	Cre10.g423650.t1.2 Plastid ribosomal protein L11 ALS=PRPL11 DBV=JGI5.5 GN=PRPL11 OS=Chlamydomonas reinhardtii SV=2 TOU=Cre	1	12	12	12	7	6	8	6	7	5	6	8	8	5	7	7	7	10	6	5	3	5	5	8	6	8	7	6	7	7	8	4	3	6	7	6	8	6	7	5	6	8	8	5
Cre10.g424100.t1.2	Cre10.g424100.t1.2	4	4	4	Cre10.g424100.t1.2 Inorganic pyrophosphatase ALS=IPY1 DBV=JGI5.5 GN=IPY1 OS=Chlamydomonas reinhardtii SV=2 TOU=Cre	1	4	4	4	0	0	4	1	2	2	0	2	0	1	2	1	0	0	0	1	2	2	0	0	1	1	2	2	0	1	0	0	2	1	0	0	4	1	2	2	0	2	0	1
Cre10.g424450.t1.2	Cre10.g424450.t1.2	11	11	11	Cre10.g424450.t1.2 40 kDa translocon at mitochondrial outer envelope membrane ALS=TOM40 DBV=JGI5.5 GN=TOM40 OS=Chlamydomonas reinhardtii SV=2 TOU=Cre	1	11	11	11	4	4	6	4	6	3	3	5	6	3	3	5	3	6	7	4	2	6	7	4	6	3	3	6	5	6	4	4	6	5	4	4	6	4	6	3	3	5	6	3
Cre10.g424550.t1.1	Cre10.g424550.t1.1	1	1	1	Cre10.g424550.t1.1 None DBV=JGI5.5 OS=Chlamydomonas reinhardtii SV=1 TOU=Cre	1	1	1	1	1	1	1	0	1	1	1	1	1	0	1	1	0	1	0	0	1	1	0	1	1	1	0	1	1	0	1	1	0	0	1	1	1	0	1	1	1	1	1	0
Cre10.g424775.t2.1;Cre10.g424775.t1.1	Cre10.g424775.t2.1;Cre10.g424775.t1.1	3;3	3;3	3;3	Cre10.g424775.t2.1 None DBV=JGI5.5 OS=Chlamydomonas reinhardtii SV=1 TOU=Cre;Cre10.g424775.t1.1 None DBV=JGI5.5 OS=Chlamydomonas reinhardtii SV=1 TOU=Cre	2	3	3	3	0	0	0	0	0	0	0	0	0	0	0	0	0	0	0	0	0	0	0	0	1	0	0	1	0	2	1	1	2	2	0	0	0	0	0	0	0	0	0	0
Cre10.g425900.t1.2	Cre10.g425900.t1.2	12	12	12	Cre10.g425900.t1.2 Light-harvesting protein of photosystem I ALS=LHCA5 DBV=JGI5.5 GN=LHCA5 OS=Chlamydomonas reinhardtii SV=2 TOU=Cre	1	12	12	12	4	6	6	5	9	9	5	7	9	5	5	7	3	8	9	2	6	8	4	8	7	9	8	8	4	3	11	3	3	8	4	6	6	5	9	9	5	7	9	5
Cre10.g426400.t1.1	Cre10.g426400.t1.1	2	2	2	Cre10.g426400.t1.1 None DBV=JGI5.5 OS=Chlamydomonas reinhardtii SV=1 TOU=Cre	1	2	2	2	0	0	0	0	0	0	0	0	0	0	0	0	0	1	0	0	0	0	0	0	1	0	0	0	0	0	0	0	1	0	0	0	0	0	0	0	0	0	0	0
Cre10.g427050.t1.2	Cre10.g427050.t1.2	1	1	1	Cre10.g427050.t1.2 ATP-binding protein, MRP/NBP35 family ALS=MNP1 DBV=JGI5.5 GN=MNP1 OS=Chlamydomonas reinhardtii SV=2 TOU=Cre	1	1	1	1	0	0	0	0	0	0	0	0	0	0	0	0	0	0	0	0	0	0	0	0	0	0	0	0	0	0	1	0	1	0	0	0	0	0	0	0	0	0	0	0
Cre10.g427700.t1.2	Cre10.g427700.t1.2	19	19	19	Cre10.g427700.t1.2 None DBV=JGI5.5 OS=Chlamydomonas reinhardtii SV=2 TOU=Cre	1	19	19	19	6	2	1	2	1	1	7	5	8	3	3	7	7	15	10	5	3	1	8	15	11	3	4	1	5	11	9	3	3	5	6	2	1	2	1	1	7	5	8	3
Cre10.g428200.t1.2	Cre10.g428200.t1.2	3	3	3	Cre10.g428200.t1.2 None DBV=JGI5.5 OS=Chlamydomonas reinhardtii SV=2 TOU=Cre	1	3	3	3	1	0	0	0	0	0	0	0	0	1	0	0	0	1	1	0	0	1	0	0	0	0	1	0	1	0	0	0	0	1	1	0	0	0	0	0	0	0	0	1
Cre10.g428250.t1.1	Cre10.g428250.t1.1	1	1	1	Cre10.g428250.t1.1 None DBV=JGI5.5 OS=Chlamydomonas reinhardtii SV=1 TOU=Cre	1	1	1	1	0	0	0	0	0	0	0	0	0	0	0	0	1	0	0	0	0	0	0	0	0	0	0	0	0	0	0	1	0	0	0	0	0	0	0	0	0	0	0	0
Cre10.g428678.t1.1	Cre10.g428678.t1.1	2	2	2	Cre10.g428678.t1.1 tRNA uridine 5-carboxymethylaminomethyl modification enzyme ALS=GID1 DBV=JGI5.5 GN=GID1 OS=Chlamydomonas reinhardtii SV=1 TOU=Cre	1	2	2	2	0	0	0	0	0	0	0	0	1	1	1	1	0	1	1	0	0	0	0	1	1	0	0	0	1	0	1	0	0	0	0	0	0	0	0	0	0	0	1	1
Cre10.g428750.t1.1	Cre10.g428750.t1.1	4	4	4	Cre10.g428750.t1.1 None DBV=JGI5.5 OS=Chlamydomonas reinhardtii SV=1 TOU=Cre	1	4	4	4	0	1	1	0	0	1	0	2	1	0	1	3	1	3	2	0	0	1	2	2	1	2	1	1	1	1	1	0	0	2	0	1	1	0	0	1	0	2	1	0
Cre10.g429100.t1.2	Cre10.g429100.t1.2	14	14	14	Cre10.g429100.t1.2 None DBV=JGI5.5 OS=Chlamydomonas reinhardtii SV=2 TOU=Cre	1	14	14	14	1	4	5	0	5	3	6	6	6	3	3	5	4	6	8	3	0	3	7	7	6	1	2	3	5	7	6	1	0	4	1	4	5	0	5	3	6	6	6	3
Cre10.g430150.t1.2	Cre10.g430150.t1.2	19	19	19	Cre10.g430150.t1.2 None DBV=JGI5.5 OS=Chlamydomonas reinhardtii SV=2 TOU=Cre	1	19	19	19	1	3	8	5	5	2	2	4	3	5	8	3	0	0	0	0	0	0	5	6	5	10	6	7	7	9	9	7	9	9	1	3	8	5	5	2	2	4	3	5
Cre10.g430350.t1.2	Cre10.g430350.t1.2	3	3	3	Cre10.g430350.t1.2 None DBV=JGI5.5 OS=Chlamydomonas reinhardtii SV=2 TOU=Cre	1	3	3	3	0	0	2	1	1	1	0	0	0	1	2	1	0	0	0	0	0	0	1	0	0	0	0	0	0	0	0	0	0	0	0	0	2	1	1	1	0	0	0	1
Cre10.g430501.t1.1	Cre10.g430501.t1.1	3	3	3	Cre10.g430501.t1.1 None DBV=JGI5.5 OS=Chlamydomonas reinhardtii SV=1 TOU=Cre	1	3	3	3	0	0	0	0	0	0	0	1	2	0	0	0	0	0	0	0	0	0	0	0	0	0	0	0	0	0	0	0	0	0	0	0	0	0	0	0	0	1	2	0
Cre10.g430850.t1.2	Cre10.g430850.t1.2	1	1	1	Cre10.g430850.t1.2 None DBV=JGI5.5 OS=Chlamydomonas reinhardtii SV=2 TOU=Cre	1	1	1	1	0	0	0	0	0	0	0	0	0	0	0	0	0	0	0	0	0	0	0	0	0	1	0	0	0	0	0	0	0	0	0	0	0	0	0	0	0	0	0	0
Cre10.g430950.t1.1	Cre10.g430950.t1.1	1	1	1	Cre10.g430950.t1.1 None DBV=JGI5.5 OS=Chlamydomonas reinhardtii SV=1 TOU=Cre	1	1	1	1	0	0	0	0	0	0	0	0	0	0	0	0	0	0	0	0	0	1	0	1	0	0	0	0	0	0	0	0	0	0	0	0	0	0	0	0	0	0	0	0
Cre10.g431650.t1.2	Cre10.g431650.t1.2	2	2	2	Cre10.g431650.t1.2 None DBV=JGI5.5 OS=Chlamydomonas reinhardtii SV=2 TOU=Cre	1	2	2	2	0	0	1	0	1	0	0	0	0	1	0	0	0	0	0	0	0	0	0	0	0	0	0	0	0	0	0	0	0	0	0	0	1	0	1	0	0	0	0	1
Cre10.g432800.t1.2	Cre10.g432800.t1.2	12	12	12	Cre10.g432800.t1.2 Ribosomal protein Sa, component of cytosolic 80S ribosome and 40S small subunit ALS=RPSa DBV=JGI5.5 GN=RPSa OS=Chlamydomonas reinhardtii SV=2 TOU=Cre	1	12	12	12	8	6	4	6	5	5	8	9	9	5	3	9	7	8	6	3	3	5	7	10	6	6	6	4	7	6	9	4	5	7	8	6	4	6	5	5	8	9	9	5
Cre10.g432900.t1.2	Cre10.g432900.t1.2	3	3	3	Cre10.g432900.t1.2 None DBV=JGI5.5 OS=Chlamydomonas reinhardtii SV=2 TOU=Cre	1	3	3	3	0	0	1	0	0	0	0	0	2	0	0	0	0	0	1	0	0	0	0	0	0	0	0	0	0	0	1	0	0	0	0	0	1	0	0	0	0	0	2	0
Cre10.g433100.t1.2	Cre10.g433100.t1.2	2	2	2	Cre10.g433100.t1.2 None DBV=JGI5.5 OS=Chlamydomonas reinhardtii SV=2 TOU=Cre	1	2	2	2	1	2	1	1	1	1	1	0	1	1	2	1	0	0	0	0	0	0	2	1	0	1	1	1	1	1	1	1	0	1	1	2	1	1	1	1	1	0	1	1
Cre10.g433400.t1.2	Cre10.g433400.t1.2	4	4	4	Cre10.g433400.t1.2 None DBV=JGI5.5 OS=Chlamydomonas reinhardtii SV=2 TOU=Cre	1	4	4	4	0	0	1	0	0	0	1	0	3	0	1	0	0	2	2	0	0	0	0	2	1	0	2	0	0	0	2	0	0	1	0	0	1	0	0	0	1	0	3	0
Cre10.g433600.t1.2	Cre10.g433600.t1.2	4	4	4	Cre10.g433600.t1.2 None DBV=JGI5.5 OS=Chlamydomonas reinhardtii SV=2 TOU=Cre	1	4	4	4	1	0	0	1	0	1	1	3	0	0	1	0	1	3	3	0	0	1	1	1	1	0	1	1	0	1	1	0	1	1	1	0	0	1	0	1	1	3	0	0
Cre10.g433950.t1.1	Cre10.g433950.t1.1	7	7	7	Cre10.g433950.t1.1 None DBV=JGI5.5 OS=Chlamydomonas reinhardtii SV=1 TOU=Cre	1	7	7	7	2	1	6	5	2	2	0	3	2	4	2	3	1	2	1	0	1	0	0	3	1	4	4	3	3	3	2	4	3	6	2	1	6	5	2	2	0	3	2	4
Cre10.g434200.t1.1	Cre10.g434200.t1.1	3	3	3	Cre10.g434200.t1.1 None DBV=JGI5.5 OS=Chlamydomonas reinhardtii SV=1 TOU=Cre	1	3	3	3	0	0	1	0	0	1	0	1	0	0	0	3	0	2	1	0	0	1	0	0	1	1	3	1	0	0	0	0	1	2	0	0	1	0	0	1	0	1	0	0
Cre10.g434250.t1.2	Cre10.g434250.t1.2	4	4	4	Cre10.g434250.t1.2 None DBV=JGI5.5 OS=Chlamydomonas reinhardtii SV=2 TOU=Cre	1	4	4	4	1	1	1	1	1	1	1	1	2	2	1	1	2	3	2	2	1	1	0	1	2	2	2	1	1	1	1	2	1	1	1	1	1	1	1	1	1	1	2	2
Cre10.g434450.t1.2	Cre10.g434450.t1.2	4	4	4	Cre10.g434450.t1.2 NADH:ubiquinone oxidoreductase 39 kDa subunit ALS=NUOA9 DBV=JGI5.5 GN=NUOA9 OS=Chlamydomonas reinhardtii SV=2 TOU=Cre	1	4	4	4	1	2	2	1	2	0	1	0	1	2	0	2	3	1	1	1	1	2	0	1	2	0	1	2	1	2	2	1	1	1	1	2	2	1	2	0	1	0	1	2
Cre10.g434500.t1.1	Cre10.g434500.t1.1	1	1	1	Cre10.g434500.t1.1 None DBV=JGI5.5 OS=Chlamydomonas reinhardtii SV=1 TOU=Cre	1	1	1	1	0	0	0	0	0	0	0	0	0	0	0	0	0	0	0	1	0	0	0	0	0	0	0	0	0	0	0	0	0	0	0	0	0	0	0	0	0	0	0	0
Cre10.g434750.t1.2	Cre10.g434750.t1.2	21	21	21	Cre10.g434750.t1.2 Acetohydroxy acid isomeroreductase ALS=AAI1 DBV=JGI5.5 GN=AAI1 OS=Chlamydomonas reinhardtii SV=2 TOU=Cre	1	21	21	21	4	6	9	3	4	8	5	4	5	6	7	6	5	2	4	3	6	7	5	7	9	7	6	12	2	7	7	5	5	7	4	6	9	3	4	8	5	4	5	6
Cre10.g435800.t1.2	Cre10.g435800.t1.2	11	11	11	Cre10.g435800.t1.2 NAD-dependent epimerase/dehydratase DBV=JGI5.5 OS=Chlamydomonas reinhardtii SV=2 TOU=Cre	1	11	11	11	1	1	4	0	6	5	2	1	1	5	7	0	0	0	0	0	0	0	1	2	0	2	0	2	0	1	0	0	2	1	1	1	4	0	6	5	2	1	1	5
Cre10.g436050.t1.2	Cre10.g436050.t1.2	5	5	5	Cre10.g436050.t1.2 Fe superoxide dismutase ALS=FSD1 DBV=JGI5.5 GN=FSD1 OS=Chlamydomonas reinhardtii SV=2 TOU=Cre	1	5	5	5	0	1	4	0	1	1	0	0	0	2	3	0	0	0	0	0	1	1	0	1	1	3	1	3	1	0	1	1	1	1	0	1	4	0	1	1	0	0	0	2
Cre10.g436550.t1.2	Cre10.g436550.t1.2	14	14	14	Cre10.g436550.t1.2 Low-CO2-inducible protein ALS=LCI5 DBV=JGI5.5 GN=LCI5 OS=Chlamydomonas reinhardtii SV=2 TOU=Cre	1	14	14	14	10	10	10	9	8	10	7	9	9	10	12	7	2	1	2	2	3	1	7	7	6	8	9	6	3	6	4	5	5	8	10	10	10	9	8	10	7	9	9	10
Cre10.g436600.t1.2	Cre10.g436600.t1.2	10	10	10	Cre10.g436600.t1.2 None DBV=JGI5.5 OS=Chlamydomonas reinhardtii SV=2 TOU=Cre	1	10	10	10	3	8	4	4	6	3	4	4	6	5	2	5	0	0	0	0	0	0	5	3	2	5	3	4	1	1	0	2	2	2	3	8	4	4	6	3	4	4	6	5
Cre10.g436650.t1.1	Cre10.g436650.t1.1	7	7	7	Cre10.g436650.t1.1 None DBV=JGI5.5 OS=Chlamydomonas reinhardtii SV=1 TOU=Cre	1	7	7	7	0	0	1	0	0	0	0	1	0	1	1	2	0	0	0	2	1	1	1	2	1	1	0	2	0	1	0	3	2	0	0	0	1	0	0	0	0	1	0	1
Cre10.g437350.t1.2	Cre10.g437350.t1.2	1	1	1	Cre10.g437350.t1.2 Mitochondrial substrate carrier protein DBV=JGI5.5 OS=Chlamydomonas reinhardtii SV=2 TOU=Cre	1	1	1	1	0	1	0	0	0	0	0	0	0	0	0	0	1	1	0	0	0	0	0	0	0	0	0	0	0	1	0	0	0	1	0	1	0	0	0	0	0	0	0	0
Cre10.g437950.t1.2	Cre10.g437950.t1.2	2	2	2	Cre10.g437950.t1.2 None DBV=JGI5.5 OS=Chlamydomonas reinhardtii SV=2 TOU=Cre	1	2	2	2	0	0	0	0	1	1	0	0	0	0	1	0	0	0	0	0	0	1	0	0	0	0	1	0	0	0	0	0	0	0	0	0	0	0	1	1	0	0	0	0
Cre10.g439100.t1.2	Cre10.g439100.t1.2	13	13	13	Cre10.g439100.t1.2 T-complex protein 1, alpha subunit ALS=CCT1 DBV=JGI5.5 GN=CCT1 OS=Chlamydomonas reinhardtii SV=2 TOU=Cre	1	13	13	13	5	3	2	1	5	1	6	3	4	2	3	8	6	7	5	2	2	4	6	8	3	3	3	3	5	9	4	0	1	3	5	3	2	1	5	1	6	3	4	2
Cre10.g439350.t1.2	Cre10.g439350.t1.2	8	8	8	Cre10.g439350.t1.2 None DBV=JGI5.5 OS=Chlamydomonas reinhardtii SV=2 TOU=Cre	1	8	8	8	0	1	5	1	3	0	0	0	3	2	6	0	0	0	0	0	0	0	0	0	1	5	5	2	0	0	2	2	1	1	0	1	5	1	3	0	0	0	3	2
Cre10.g440050.t1.2	Cre10.g440050.t1.2	13	13	13	Cre10.g440050.t1.2 NAD-dependent epimerase/dehydratase DBV=JGI5.5 OS=Chlamydomonas reinhardtii SV=2 TOU=Cre	1	13	13	13	1	0	9	3	5	2	1	2	1	4	5	2	0	0	0	0	0	0	2	0	0	1	0	1	0	0	0	1	1	1	1	0	9	3	5	2	1	2	1	4
Cre10.g440450.t1.2	Cre10.g440450.t1.2	1	1	1	Cre10.g440450.t1.2 Photosystem II subunit 28 ALS=PSB28 DBV=JGI5.5 GN=PSB28 OS=Chlamydomonas reinhardtii SV=2 TOU=Cre	1	1	1	1	1	1	0	0	1	1	0	1	1	0	1	1	0	0	0	0	0	0	0	1	1	0	1	1	0	0	1	0	0	1	1	1	0	0	1	1	0	1	1	0
Cre10.g440750.t1.2	Cre10.g440750.t1.2	3	3	3	Cre10.g440750.t1.2 DNA topoisomerase (type IIA), DNA gyrase subunit B ALS=TOP3 DBV=JGI5.5 GN=TOP3 OS=Chlamydomonas reinhardtii SV=2 TOU=Cre	1	3	3	3	0	0	0	0	0	0	0	0	0	0	0	1	0	0	0	0	0	0	0	1	1	0	0	1	0	0	0	0	0	0	0	0	0	0	0	0	0	0	0	0
Cre10.g440900.t1.2	Cre10.g440900.t1.2	1	1	1	Cre10.g440900.t1.2 Rrp42-like exosome component ALS=RRP43 DBV=JGI5.5 GN=RRP43 OS=Chlamydomonas reinhardtii SV=2 TOU=Cre	1	1	1	1	1	0	0	0	0	0	0	1	0	0	0	1	1	1	1	0	0	0	1	1	0	0	0	0	0	1	0	0	0	1	1	0	0	0	0	0	0	1	0	0
Cre10.g441200.t1.2	Cre10.g441200.t1.2	7	7	7	Cre10.g441200.t1.2 None DBV=JGI5.5 OS=Chlamydomonas reinhardtii SV=2 TOU=Cre	1	7	7	7	0	2	1	0	0	0	2	5	3	0	1	1	0	2	2	0	0	0	0	2	0	0	0	0	0	0	0	0	0	0	0	2	1	0	0	0	2	5	3	0
Cre10.g441400.t1.2	Cre10.g441400.t1.2	23	23	23	Cre10.g441400.t1.2 Nucleolar protein, Component of C/D snoRNPs ALS=NOP58 DBV=JGI5.5 GN=NOP58 OS=Chlamydomonas reinhardtii SV=2 TOU=Cre	1	23	23	23	3	8	4	3	6	4	4	10	6	4	4	8	6	10	12	4	6	5	7	7	10	4	4	5	6	7	10	2	7	9	3	8	4	3	6	4	4	10	6	4
Cre10.g442700.t1.2	Cre10.g442700.t1.2	4	4	4	Cre10.g442700.t1.2 None DBV=JGI5.5 OS=Chlamydomonas reinhardtii SV=2 TOU=Cre	1	4	4	4	0	0	1	0	2	0	0	2	0	0	1	0	0	1	0	1	0	1	0	1	0	0	2	0	0	0	2	1	0	2	0	0	1	0	2	0	0	2	0	0
Cre10.g443100.t1.2	Cre10.g443100.t1.2	2	2	2	Cre10.g443100.t1.2 None DBV=JGI5.5 OS=Chlamydomonas reinhardtii SV=2 TOU=Cre	1	2	2	2	0	0	0	0	0	0	0	1	0	0	0	0	0	0	0	0	0	0	1	0	0	1	0	0	1	1	0	1	0	1	0	0	0	0	0	0	0	1	0	0
Cre10.g443250.t1.2	Cre10.g443250.t1.2	9	9	9	Cre10.g443250.t1.2 T-complex protein 1, gamma subunit ALS=CCT3 DBV=JGI5.5 GN=CCT3 OS=Chlamydomonas reinhardtii SV=2 TOU=Cre	1	9	9	9	1	1	3	0	0	0	2	4	5	0	1	4	1	2	0	0	0	0	0	2	0	0	1	0	0	2	1	0	0	1	1	1	3	0	0	0	2	4	5	0
Cre10.g443350.t1.2	Cre10.g443350.t1.2	2	2	2	Cre10.g443350.t1.2 None DBV=JGI5.5 OS=Chlamydomonas reinhardtii SV=2 TOU=Cre	1	2	2	2	0	0	0	0	0	0	1	0	1	0	0	0	0	0	0	0	0	0	0	0	0	0	0	0	0	0	0	0	0	0	0	0	0	0	0	0	1	0	1	0
Cre10.g443950.t1.1;Cre10.g444100.t1.1	Cre10.g443950.t1.1;Cre10.g444100.t1.1	2;2	2;2	2;2	Cre10.g443950.t1.1 None DBV=JGI5.5 OS=Chlamydomonas reinhardtii SV=1 TOU=Cre;Cre10.g444100.t1.1 None DBV=JGI5.5 OS=Chlamydomonas reinhardtii SV=1 TOU=Cre	2	2	2	2	0	0	1	0	0	0	1	0	0	0	0	0	2	0	1	0	0	0	0	0	0	0	1	0	0	1	1	0	0	0	0	0	1	0	0	0	1	0	0	0
Cre10.g444700.t1.1;Cre06.g270100.t1.1	Cre10.g444700.t1.1	43;3	43;3	43;3	Cre10.g444700.t1.1 Starch Branching Enzyme ALS=SBE3 DBV=JGI5.5 GN=SBE3 OS=Chlamydomonas reinhardtii SV=1 TOU=Cre	2	43	43	43	9	12	25	17	23	17	15	13	13	15	19	16	0	0	0	1	2	2	10	14	12	16	14	20	5	5	8	8	7	9	9	12	25	17	23	17	15	13	13	15
Cre10.g446100.t1.2	Cre10.g446100.t1.2	2	2	2	Cre10.g446100.t1.2 Chloroplastic thioredoxin y DBV=JGI5.5 OS=Chlamydomonas reinhardtii SV=2 TOU=Cre	1	2	2	2	0	0	0	0	0	0	0	1	0	0	0	1	0	0	0	0	0	0	0	0	1	2	2	2	0	0	0	1	0	0	0	0	0	0	0	0	0	1	0	0
Cre10.g446500.t1.1	Cre10.g446500.t1.1	15	15	15	Cre10.g446500.t1.1 None DBV=JGI5.5 OS=Chlamydomonas reinhardtii SV=1 TOU=Cre	1	15	15	15	9	10	10	8	9	8	7	10	10	11	11	6	0	0	0	0	0	0	9	10	10	8	8	10	6	9	9	6	6	5	9	10	10	8	9	8	7	10	10	11
Cre10.g450850.t1.1	Cre10.g450850.t1.1	2	2	2	Cre10.g450850.t1.1 None DBV=JGI5.5 OS=Chlamydomonas reinhardtii SV=1 TOU=Cre	1	2	2	2	0	0	0	0	0	0	0	0	1	0	1	0	0	0	1	0	0	1	0	0	0	1	1	0	1	1	0	0	0	0	0	0	0	0	0	0	0	0	1	0
Cre10.g451900.t1.1	Cre10.g451900.t1.1	24	24	24	Cre10.g451900.t1.1 Threonine synthase ALS=THS1 DBV=JGI5.5 GN=THS1 OS=Chlamydomonas reinhardtii SV=1 TOU=Cre	1	24	24	24	6	9	20	9	12	13	10	9	7	13	17	11	0	0	0	0	0	1	12	14	12	11	14	18	5	7	8	7	8	9	6	9	20	9	12	13	10	9	7	13
Cre10.g451950.t1.2	Cre10.g451950.t1.2	3	3	3	Cre10.g451950.t1.2 Alanine aminotransferase ALS=AAT1 DBV=JGI5.5 GN=AAT1 OS=Chlamydomonas reinhardtii SV=2 TOU=Cre	1	3	3	3	0	0	0	0	0	0	0	0	0	2	0	0	0	0	0	0	0	0	0	0	0	0	0	0	0	0	0	0	0	1	0	0	0	0	0	0	0	0	0	2
Cre10.g452050.t1.2	Cre10.g452050.t1.2	11	11	11	Cre10.g452050.t1.2 Light-harvesting protein of photosystem I ALS=LHCA4 DBV=JGI5.5 GN=LHCA4 OS=Chlamydomonas reinhardtii SV=2 TOU=Cre	1	11	11	11	3	6	10	6	7	7	2	5	6	4	8	8	1	3	5	0	1	4	6	8	9	7	6	8	5	8	9	4	7	10	3	6	10	6	7	7	2	5	6	4
Cre10.g452350.t1.1	Cre10.g452350.t1.1	6	6	6	Cre10.g452350.t1.1 None DBV=JGI5.5 OS=Chlamydomonas reinhardtii SV=1 TOU=Cre	1	6	6	6	5	4	3	3	4	4	5	3	1	4	3	4	0	0	0	0	0	0	3	3	4	5	6	4	5	2	4	6	5	4	5	4	3	3	4	4	5	3	1	4
Cre10.g452450.t1.2	Cre10.g452450.t1.2	34	34	34	Cre10.g452450.t1.2 110 kDa translocon of chloroplast envelope inner membrane ALS=TIC110 DBV=JGI5.5 GN=TIC110 OS=Chlamydomonas reinhardtii SV=2 TOU=Cre	1	34	34	34	5	7	14	9	10	12	3	6	4	9	11	3	0	0	1	0	1	1	11	7	7	14	10	20	4	6	7	8	7	9	5	7	14	9	10	12	3	6	4	9
Cre10.g452800.t1.2	Cre10.g452800.t1.2	8	8	8	Cre10.g452800.t1.2 Low-CO2-inducible protein ALS=LCIB DBV=JGI5.5 GN=LCIB OS=Chlamydomonas reinhardtii SV=2 TOU=Cre	1	8	8	8	5	2	5	3	3	3	4	4	4	5	3	4	1	2	1	1	1	2	3	2	3	3	2	3	4	3	3	2	1	3	5	2	5	3	3	3	4	4	4	5
Cre10.g454100.t1.2	Cre10.g454100.t1.2	1	1	1	Cre10.g454100.t1.2 None DBV=JGI5.5 OS=Chlamydomonas reinhardtii SV=2 TOU=Cre	1	1	1	1	0	1	0	0	0	0	0	0	0	0	0	0	0	1	0	0	0	0	1	1	0	0	0	0	0	0	0	0	0	0	0	1	0	0	0	0	0	0	0	0
Cre10.g454700.t1.2	Cre10.g454700.t1.2	4	4	4	Cre10.g454700.t1.2 None DBV=JGI5.5 OS=Chlamydomonas reinhardtii SV=2 TOU=Cre	1	4	4	4	0	0	1	0	0	0	1	3	3	1	0	0	0	0	0	0	0	0	0	0	0	0	0	0	0	0	0	0	0	0	0	0	1	0	0	0	1	3	3	1
Cre10.g454734.t1.1;Cre10.g454734.t2.1	Cre10.g454734.t1.1;Cre10.g454734.t2.1	4;3	4;3	4;3	Cre10.g454734.t1.1 None DBV=JGI5.5 OS=Chlamydomonas reinhardtii SV=1 TOU=Cre;Cre10.g454734.t2.1 None DBV=JGI5.5 OS=Chlamydomonas reinhardtii SV=1 TOU=Cre	2	4	4	4	1	0	1	0	0	0	0	0	2	0	3	1	0	0	0	0	0	0	0	0	0	2	3	2	1	0	0	1	1	1	1	0	1	0	0	0	0	0	2	0
Cre10.g455850.t1.2	Cre10.g455850.t1.2	2	2	2	Cre10.g455850.t1.2 Minichromosome maintenance protein ALS=MCM7 DBV=JGI5.5 GN=MCM7 OS=Chlamydomonas reinhardtii SV=2 TOU=Cre	1	2	2	2	0	0	0	1	0	0	0	0	0	0	0	0	0	0	0	0	0	0	1	0	0	0	0	0	0	0	0	0	0	0	0	0	0	1	0	0	0	0	0	0
Cre10.g456000.t1.2	Cre10.g456000.t1.2	2	2	2	Cre10.g456000.t1.2 Flagellar Associated Protein, quinone reductase-like ALS=FAP191 DBV=JGI5.5 GN=FAP191 OS=Chlamydomonas reinhardtii SV=2 TOU=Cre	1	2	2	2	0	1	0	1	0	0	1	0	1	0	0	0	1	0	0	0	0	0	1	1	1	1	0	0	1	0	0	0	0	0	0	1	0	1	0	0	1	0	1	0
Cre10.g456050.t2.1;Cre10.g456050.t1.2;Cre10.g456100.t1.2	Cre10.g456050.t2.1;Cre10.g456050.t1.2;Cre10.g456100.t1.2	6;6;5	6;6;5	6;6;5	Cre10.g456050.t2.1 None DBV=JGI5.5 OS=Chlamydomonas reinhardtii SV=1 TOU=Cre;Cre10.g456050.t1.2 None DBV=JGI5.5 OS=Chlamydomonas reinhardtii SV=2 TOU=Cre;Cre10.g456100.t1.2 Flagellar flavodoxin, involved in phototaxis ALS=AGG3 DBV=JGI5.5 GN=AGG3 OS=Chlamyd	3	6	6	6	1	2	3	3	2	2	4	1	2	2	3	3	1	2	4	0	2	3	0	2	3	2	5	1	3	2	1	5	2	3	1	2	3	3	2	2	4	1	2	2
Cre10.g456200.t1.2	Cre10.g456200.t1.2	6	6	6	Cre10.g456200.t1.2 Ribosomal protein S24, component of cytosolic 80S ribosome and 40S small subunit ALS=RPS24 DBV=JGI5.5 GN=RPS24 OS=Chlamydomonas reinhardtii SV=2 TOU=Cre	1	6	6	6	4	5	4	2	5	4	5	5	6	4	4	4	4	5	5	2	2	2	2	3	4	4	4	3	3	4	4	3	3	4	4	5	4	2	5	4	5	5	6	4
Cre10.g458500.t1.2	Cre10.g458500.t1.2	11	11	11	Cre10.g458500.t1.2 Aspartate kinase DBV=JGI5.5 OS=Chlamydomonas reinhardtii SV=2 TOU=Cre	1	11	11	11	3	1	2	1	3	3	3	4	4	3	5	5	4	8	10	1	5	6	4	3	4	1	5	4	3	4	6	4	4	4	3	1	2	1	3	3	3	4	4	3
Cre10.g458550.t1.2	Cre10.g458550.t1.2	3	3	3	Cre10.g458550.t1.2 None DBV=JGI5.5 OS=Chlamydomonas reinhardtii SV=2 TOU=Cre	1	3	3	3	0	2	2	0	2	2	2	1	2	1	1	3	0	0	0	0	0	0	0	2	3	1	2	3	2	0	2	2	0	2	0	2	2	0	2	2	2	1	2	1
Cre10.g459250.t1.2	Cre10.g459250.t1.2	21	21	21	Cre10.g459250.t1.2 Ribosomal protein L35a, component of cytosolic 80S ribosome and 60S large subunit ALS=RPL35a DBV=JGI5.5 GN=RPL35a OS=Chlamydomonas reinhardtii SV=2 TOU=Cre	1	21	21	21	12	10	11	7	7	9	11	11	13	5	6	14	9	14	14	6	5	7	7	12	14	12	9	10	11	10	13	8	7	12	12	10	11	7	7	9	11	11	13	5
Cre10.g459500.t1.1	Cre10.g459500.t1.1	3	3	3	Cre10.g459500.t1.1 Nucleolar GTP-binding protein DBV=JGI5.5 OS=Chlamydomonas reinhardtii SV=1 TOU=Cre	1	3	3	3	0	0	0	0	0	0	1	0	0	0	0	0	0	1	1	0	0	0	2	0	1	0	0	0	0	0	0	0	0	0	0	0	0	0	0	0	1	0	0	0
Cre10.g461050.t1.2	Cre10.g461050.t1.2	24	24	24	Cre10.g461050.t1.2 Vacuolar ATP synthase subunit A ALS=ATPvA1 DBV=JGI5.5 GN=ATPvA1 OS=Chlamydomonas reinhardtii SV=2 TOU=Cre	1	24	24	24	6	6	8	2	6	3	3	7	10	5	4	14	5	12	12	3	3	5	8	12	11	3	10	3	7	13	6	3	3	5	6	6	8	2	6	3	3	7	10	5
Cre10.g461250.t1.1	Cre10.g461250.t1.1	2	2	2	Cre10.g461250.t1.1 None DBV=JGI5.5 OS=Chlamydomonas reinhardtii SV=1 TOU=Cre	1	2	2	2	0	0	0	0	0	0	0	0	0	0	0	1	0	0	0	0	0	0	0	0	1	0	0	0	0	0	0	0	0	0	0	0	0	0	0	0	0	0	0	0
Cre10.g464650.t1.2	Cre10.g464650.t1.2	1	1	1	Cre10.g464650.t1.2 Transmembrane protein ALS=CGL36 DBV=JGI5.5 GN=CGL36 OS=Chlamydomonas reinhardtii SV=2 TOU=Cre	1	1	1	1	0	0	0	0	0	0	0	0	0	0	0	0	0	0	0	0	0	0	0	1	1	0	0	0	0	0	0	0	0	0	0	0	0	0	0	0	0	0	0	0
Cre10.g464850.t1.2	Cre10.g464850.t1.2	1	1	1	Cre10.g464850.t1.2 Peptide methionine sulfoxide reductase ALS=MSRA5 DBV=JGI5.5 GN=MSRA5 OS=Chlamydomonas reinhardtii SV=2 TOU=Cre	1	1	1	1	0	0	0	0	0	0	0	0	0	0	0	0	0	0	0	0	0	0	0	0	0	0	1	0	0	0	0	0	0	0	0	0	0	0	0	0	0	0	0	0
Cre10.g465550.t1.1	Cre10.g465550.t1.1	4	4	4	Cre10.g465550.t1.1 ClpD chaperone, Hsp100 family ALS=CLPD1 DBV=JGI5.5 GN=CLPD1 OS=Chlamydomonas reinhardtii SV=1 TOU=Cre	1	4	4	4	0	0	1	1	1	1	1	2	1	1	3	1	0	0	0	0	0	1	0	0	1	1	1	0	0	0	1	0	2	1	0	0	1	1	1	1	1	2	1	1
Cre10.g466500.t1.2	Cre10.g466500.t1.2	4	4	4	Cre10.g466500.t1.2 None DBV=JGI5.5 OS=Chlamydomonas reinhardtii SV=2 TOU=Cre	1	4	4	4	0	0	2	1	1	2	2	2	1	0	2	2	0	0	0	0	0	0	0	0	1	2	1	1	2	0	0	1	1	1	0	0	2	1	1	2	2	2	1	0
Cre11.g467350.t1.2	Cre11.g467350.t1.2	2	2	2	Cre11.g467350.t1.2 None DBV=JGI5.5 OS=Chlamydomonas reinhardtii SV=2 TOU=Cre	1	2	2	2	1	0	0	0	0	0	0	0	1	1	0	0	0	0	0	0	0	0	0	0	0	0	0	0	0	0	0	0	0	0	1	0	0	0	0	0	0	0	1	1
Cre11.g467400.t1.2	Cre11.g467400.t1.2	16	16	16	Cre11.g467400.t1.2 None DBV=JGI5.5 OS=Chlamydomonas reinhardtii SV=2 TOU=Cre	1	16	16	16	9	12	11	9	12	13	10	8	5	10	11	13	0	0	0	0	1	0	11	13	11	11	12	12	9	11	10	9	11	12	9	12	11	9	12	13	10	8	5	10
Cre11.g467535.t1.1	Cre11.g467535.t1.1	4	4	4	Cre11.g467535.t1.1 Mitochondrial substrate carrier protein DBV=JGI5.5 OS=Chlamydomonas reinhardtii SV=1 TOU=Cre	1	4	4	4	0	0	2	0	1	1	0	0	1	1	1	1	0	0	1	0	0	0	0	1	0	0	1	1	0	0	1	0	0	0	0	0	2	0	1	1	0	0	1	1
Cre11.g467547.t1.1	Cre11.g467547.t1.1	12	12	12	Cre11.g467547.t1.1 Glutamyl/glutaminyl-tRNA synthetase DBV=JGI5.5 OS=Chlamydomonas reinhardtii SV=1 TOU=Cre	1	12	12	12	1	2	1	0	1	0	1	1	2	1	0	2	2	2	1	0	1	1	3	2	1	1	1	0	1	3	2	0	0	2	1	2	1	0	1	0	1	1	2	1
Cre11.g467550.t1.2	Cre11.g467550.t1.2	2	2	2	Cre11.g467550.t1.2 None DBV=JGI5.5 OS=Chlamydomonas reinhardtii SV=2 TOU=Cre	1	2	2	2	0	0	1	1	1	1	0	0	0	1	2	0	0	0	0	0	0	0	0	0	0	0	0	1	0	0	0	0	0	0	0	0	1	1	1	1	0	0	0	1
Cre11.g467553.t1.1	Cre11.g467553.t1.1	3	3	3	Cre11.g467553.t1.1 None DBV=JGI5.5 OS=Chlamydomonas reinhardtii SV=1 TOU=Cre	1	3	3	3	0	0	1	0	0	0	0	1	1	1	0	0	0	1	1	0	0	0	0	0	0	0	1	0	1	0	0	0	0	0	0	0	1	0	0	0	0	1	1	1
Cre11.g467569.t1.1	Cre11.g467569.t1.1	16	16	16	Cre11.g467569.t1.1 Chloroplast ATP synthase delta chain ALS=ATPD DBV=JGI5.5 GN=ATPD OS=Chlamydomonas reinhardtii SV=1 TOU=Cre	1	16	16	16	5	10	5	3	2	6	8	3	7	3	4	7	4	12	12	4	6	9	7	5	5	8	9	5	6	5	9	4	4	10	5	10	5	3	2	6	8	3	7	3
Cre11.g467573.t1.1	Cre11.g467573.t1.1	5	5	5	Cre11.g467573.t1.1 Chlorophyll a/b binding protein of photosystem I, type III ALS=LHCA3 DBV=JGI5.5 GN=LHCA3 OS=Chlamydomonas reinhardtii SV=1 TOU=Cre	1	5	5	5	1	3	3	2	3	2	2	3	3	2	4	4	2	2	4	1	2	3	1	3	3	3	3	4	2	2	3	3	1	3	1	3	3	2	3	2	2	3	3	2
Cre11.g467578.t1.1	Cre11.g467578.t1.1	8	8	8	Cre11.g467578.t1.1 None DBV=JGI5.5 OS=Chlamydomonas reinhardtii SV=1 TOU=Cre	1	8	8	8	5	5	3	5	4	4	8	7	6	4	2	5	4	8	5	3	5	4	6	5	6	4	6	4	7	5	6	3	4	5	5	5	3	5	4	4	8	7	6	4
Cre11.g467597.t1.1	Cre11.g467597.t1.1	2	2	2	Cre11.g467597.t1.1 None DBV=JGI5.5 OS=Chlamydomonas reinhardtii SV=1 TOU=Cre	1	2	2	2	0	0	0	0	0	0	0	1	0	0	0	1	0	0	0	0	0	0	1	0	2	0	1	0	0	0	0	0	0	0	0	0	0	0	0	0	0	1	0	0
Cre11.g467644.t1.1	Cre11.g467644.t1.1	2	2	2	Cre11.g467644.t1.1 ClpB chaperone, Hsp100 family ALS=CLPB1 DBV=JGI5.5 GN=CLPB1 OS=Chlamydomonas reinhardtii SV=1 TOU=Cre	1	2	2	2	0	1	1	0	1	0	1	1	2	1	1	1	0	0	0	0	0	1	0	1	0	1	1	1	1	1	0	0	1	1	0	1	1	0	1	0	1	1	2	1
Cre11.g467682.t1.1	Cre11.g467682.t1.1	1	1	1	Cre11.g467682.t1.1 None DBV=JGI5.5 OS=Chlamydomonas reinhardtii SV=1 TOU=Cre	1	1	1	1	0	0	0	0	0	0	0	0	0	0	0	0	0	0	0	0	0	0	0	1	0	0	0	0	0	0	0	0	0	0	0	0	0	0	0	0	0	0	0	0
Cre11.g467689.t1.1	Cre11.g467689.t1.1	4	4	4	Cre11.g467689.t1.1 Rieske iron-sulfur subunit of the cytochrome b6f complex, chloroplast precursor ALS=PETC DBV=JGI5.5 GN=PETC OS=Chlamydomonas reinhardtii SV=1 TOU=Cre	1	4	4	4	0	0	0	0	0	1	0	1	0	0	0	0	1	1	0	0	0	0	0	0	1	1	0	2	0	2	0	0	0	0	0	0	0	0	0	1	0	1	0	0
Cre11.g467692.t1.1;Cre11.g467693.t2.1;Cre11.g467693.t1.1	Cre11.g467692.t1.1;Cre11.g467693.t2.1;Cre11.g467693.t1.1	2;1;1	2;1;1	2;1;1	Cre11.g467692.t1.1 None DBV=JGI5.5 OS=Chlamydomonas reinhardtii SV=1 TOU=Cre;Cre11.g467693.t2.1 None DBV=JGI5.5 OS=Chlamydomonas reinhardtii SV=1 TOU=Cre;Cre11.g467693.t1.1 None DBV=JGI5.5 OS=Chlamydomonas reinhardtii SV=1 TOU=Cre	3	2	2	2	0	0	0	0	0	1	0	0	0	2	1	0	0	0	0	0	0	0	0	0	0	1	1	1	0	0	0	1	1	1	0	0	0	0	0	1	0	0	0	2
Cre11.g467699.t1.1	Cre11.g467699.t1.1	1	1	1	Cre11.g467699.t1.1 SM/Sec1-family protein, SEC1 homolog ALS=SEC1 DBV=JGI5.5 GN=SEC1 OS=Chlamydomonas reinhardtii SV=1 TOU=Cre	1	1	1	1	0	0	0	0	0	0	0	1	0	0	0	0	0	0	0	0	0	0	0	0	0	0	0	0	0	0	0	0	0	0	0	0	0	0	0	0	0	1	0	0
Cre11.g467707.t1.1	Cre11.g467707.t1.1	4	4	4	Cre11.g467707.t1.1 Mitochondrial F1F0 ATP synthase, delta subunit ALS=ATP4 DBV=JGI5.5 GN=ATP4 OS=Chlamydomonas reinhardtii SV=1 TOU=Cre	1	4	4	4	1	1	0	0	0	1	1	1	2	0	0	0	0	0	2	0	0	0	0	2	1	0	2	0	0	0	0	1	0	0	1	1	0	0	0	1	1	1	2	0
Cre11.g467712.t1.1;Cre03.g194650.t1.1;REV__Cre15.g643503.t2.1;REV__Cre15.g643503.t1.1	Cre11.g467712.t1.1	9;1;1;1	9;1;1;1	9;1;1;1	Cre11.g467712.t1.1 None DBV=JGI5.5 OS=Chlamydomonas reinhardtii SV=1 TOU=Cre	4	9	9	9	0	1	1	0	5	2	1	0	2	1	2	1	0	0	0	0	0	0	0	0	0	1	0	0	0	0	0	0	0	0	0	1	1	0	5	2	1	0	2	1
Cre11.g467723.t2.1;Cre11.g467723.t1.1	Cre11.g467723.t2.1;Cre11.g467723.t1.1	3;3	3;3	3;3	Cre11.g467723.t2.1 3-ketoacyl-CoA-synthase ALS=KAS1 DBV=JGI5.5 GN=KAS1 OS=Chlamydomonas reinhardtii SV=1 TOU=Cre;Cre11.g467723.t1.1 3-ketoacyl-CoA-synthase ALS=KAS1 DBV=JGI5.5 GN=KAS1 OS=Chlamydomonas reinhardtii SV=1 TOU=Cre	2	3	3	3	0	0	1	1	1	1	0	1	0	0	2	0	0	0	0	0	0	0	0	0	0	2	1	1	1	0	0	1	0	0	0	0	1	1	1	1	0	1	0	0
Cre11.g467749.t1.1	Cre11.g467749.t1.1	5	5	5	Cre11.g467749.t1.1 None DBV=JGI5.5 OS=Chlamydomonas reinhardtii SV=1 TOU=Cre	1	5	5	5	1	1	3	1	2	2	1	2	1	4	1	0	0	0	0	0	0	0	1	1	0	1	2	4	0	1	0	0	0	1	1	1	3	1	2	2	1	2	1	4
Cre11.g467759.t1.1	Cre11.g467759.t1.1	1	1	1	Cre11.g467759.t1.1 None DBV=JGI5.5 OS=Chlamydomonas reinhardtii SV=1 TOU=Cre	1	1	1	1	0	0	0	0	0	0	0	0	0	0	0	0	0	0	0	0	0	0	0	0	0	0	0	1	0	0	0	1	0	0	0	0	0	0	0	0	0	0	0	0
Cre11.g467767.t1.1	Cre11.g467767.t1.1	3	3	3	Cre11.g467767.t1.1 NADH:ubiquinone oxidoreductase 18 kDa subunit ALS=NUO13 DBV=JGI5.5 GN=NUO13 OS=Chlamydomonas reinhardtii SV=1 TOU=Cre	1	3	3	3	0	2	3	1	0	1	1	2	1	2	0	2	0	2	3	1	0	0	0	1	2	1	1	0	0	0	0	0	0	0	0	2	3	1	0	1	1	2	1	2
Cre11.g467770.t1.1	Cre11.g467770.t1.1	28	28	28	Cre11.g467770.t1.1 Phosphoglycerate kinase, chloroplast precursor ALS=PGK1 DBV=JGI5.5 GN=PGK1 OS=Chlamydomonas reinhardtii SV=1 TOU=Cre	1	28	28	28	10	10	15	11	12	16	11	13	13	16	16	12	14	14	17	13	15	17	10	17	15	18	15	21	10	17	19	18	15	17	10	10	15	11	12	16	11	13	13	16
Cre11.g467773.t1.1	Cre11.g467773.t1.1	4	4	4	Cre11.g467773.t1.1 None DBV=JGI5.5 OS=Chlamydomonas reinhardtii SV=1 TOU=Cre	1	4	4	4	1	0	2	2	1	1	1	1	1	1	0	1	0	0	0	0	0	0	0	0	0	4	1	1	1	0	0	0	0	2	1	0	2	2	1	1	1	1	1	1
Cre11.g467778.t1.1	Cre11.g467778.t1.1	1	1	1	Cre11.g467778.t1.1 None DBV=JGI5.5 OS=Chlamydomonas reinhardtii SV=1 TOU=Cre	1	1	1	1	0	0	0	0	0	1	0	0	0	0	0	0	0	0	0	0	0	0	0	0	0	0	0	1	0	0	0	0	0	0	0	0	0	0	0	1	0	0	0	0
Cre11.g467781.t1.1	Cre11.g467781.t1.1	14	14	14	Cre11.g467781.t1.1 ABC transporter-like and Flagellar Associated Protein DBV=JGI5.5 OS=Chlamydomonas reinhardtii SV=1 TOU=Cre	1	14	14	14	4	3	0	1	2	1	2	4	7	0	2	3	4	8	7	1	0	2	5	4	4	1	2	0	2	3	2	0	0	0	4	3	0	1	2	1	2	4	7	0
Cre11.g468050.t1.2;REV__Cre07.g325729.t1.1	Cre11.g468050.t1.2	38;1	38;1	38;1	Cre11.g468050.t1.2 None DBV=JGI5.5 OS=Chlamydomonas reinhardtii SV=2 TOU=Cre	2	38	38	38	0	0	0	0	0	0	0	0	0	1	2	0	0	0	0	0	0	0	0	0	2	6	8	8	22	19	22	31	25	25	0	0	0	0	0	0	0	0	0	1
Cre11.g468300.t1.2	Cre11.g468300.t1.2	9	9	9	Cre11.g468300.t1.2 Sar-type small GTPase DBV=JGI5.5 OS=Chlamydomonas reinhardtii SV=2 TOU=Cre	1	9	9	9	2	2	1	1	1	2	2	4	4	1	2	2	2	4	7	0	0	2	0	2	5	3	2	0	2	1	3	1	0	3	2	2	1	1	1	2	2	4	4	1
Cre11.g468356.t2.1;Cre11.g468356.t1.1	Cre11.g468356.t2.1;Cre11.g468356.t1.1	2;2	2;2	2;2	Cre11.g468356.t2.1 None DBV=JGI5.5 OS=Chlamydomonas reinhardtii SV=1 TOU=Cre;Cre11.g468356.t1.1 None DBV=JGI5.5 OS=Chlamydomonas reinhardtii SV=1 TOU=Cre	2	2	2	2	0	1	0	0	0	1	1	1	0	1	0	1	1	0	0	0	0	0	0	0	1	0	1	0	0	0	0	0	1	0	0	1	0	0	0	1	1	1	0	1
Cre11.g469150.t1.2	Cre11.g469150.t1.2	10	10	10	Cre11.g469150.t1.2 None DBV=JGI5.5 OS=Chlamydomonas reinhardtii SV=2 TOU=Cre	1	10	10	10	7	6	8	7	8	6	5	2	6	5	8	6	0	0	0	0	0	0	7	7	7	9	7	7	5	8	7	7	8	7	7	6	8	7	8	6	5	2	6	5
Cre11.g475350.t1.1	Cre11.g475350.t1.1	2	2	2	Cre11.g475350.t1.1 None DBV=JGI5.5 OS=Chlamydomonas reinhardtii SV=1 TOU=Cre	1	2	2	2	0	0	0	0	0	0	0	1	1	0	0	0	0	0	0	0	0	0	0	0	0	0	0	0	0	0	0	0	0	0	0	0	0	0	0	0	0	1	1	0
Cre16.g673850.t1.1;Cre11.g476351.t1.1	Cre16.g673850.t1.1;Cre11.g476351.t1.1	3;3	3;3	3;3	Cre16.g673850.t1.1 None DBV=JGI5.5 OS=Chlamydomonas reinhardtii SV=1 TOU=Cre;Cre11.g476351.t1.1 None DBV=JGI5.5 OS=Chlamydomonas reinhardtii SV=1 TOU=Cre	2	3	3	3	1	1	1	1	0	1	0	0	1	0	0	1	0	2	0	0	0	1	2	0	1	0	0	1	0	1	0	2	1	1	1	1	1	1	0	1	0	0	1	0
Cre11.g476550.t1.2	Cre11.g476550.t1.2	3	3	3	Cre11.g476550.t1.2 None DBV=JGI5.5 OS=Chlamydomonas reinhardtii SV=2 TOU=Cre	1	3	3	3	0	0	0	0	1	0	0	0	0	0	0	0	0	0	0	0	0	2	0	0	0	0	0	0	0	0	0	0	0	0	0	0	0	0	1	0	0	0	0	0
Cre11.g476750.t1.2	Cre11.g476750.t1.2	3	3	3	Cre11.g476750.t1.2 Ferredoxin-NADP reductase ALS=FNR1 DBV=JGI5.5 GN=FNR1 OS=Chlamydomonas reinhardtii SV=2 TOU=Cre	1	3	3	3	1	0	1	1	1	1	0	0	0	1	2	0	0	0	0	0	0	0	0	1	2	1	1	2	1	1	1	2	2	1	1	0	1	1	1	1	0	0	0	1
Cre11.g476850.t1.2	Cre11.g476850.t1.2	2	2	2	Cre11.g476850.t1.2 Component of dynein regulatory complex ALS=PF2 DBV=JGI5.5 GN=PF2 OS=Chlamydomonas reinhardtii SV=2 TOU=Cre	1	2	2	2	0	0	0	0	0	0	0	1	1	0	0	0	0	0	0	0	0	0	0	0	0	0	0	0	0	0	0	0	0	0	0	0	0	0	0	0	0	1	1	0
Cre11.g477625.t1.1	Cre11.g477625.t1.1	10	10	10	Cre11.g477625.t1.1 None DBV=JGI5.5 OS=Chlamydomonas reinhardtii SV=1 TOU=Cre	1	10	10	10	1	0	2	0	1	0	0	0	0	0	3	0	0	0	0	0	0	0	1	1	1	0	1	1	4	3	1	1	2	3	1	0	2	0	1	0	0	0	0	0
Cre11.g477950.t1.1	Cre11.g477950.t1.1	15	15	15	Cre11.g477950.t1.1 None DBV=JGI5.5 OS=Chlamydomonas reinhardtii SV=1 TOU=Cre	1	15	15	15	0	0	2	0	0	1	7	7	6	1	1	1	0	0	0	0	0	0	0	0	0	0	0	0	0	0	0	0	0	0	0	0	2	0	0	1	7	7	6	1
Cre11.g478156.t2.1;Cre11.g478156.t1.1	Cre11.g478156.t2.1;Cre11.g478156.t1.1	3;3	3;3	3;3	Cre11.g478156.t2.1 None DBV=JGI5.5 OS=Chlamydomonas reinhardtii SV=1 TOU=Cre;Cre11.g478156.t1.1 None DBV=JGI5.5 OS=Chlamydomonas reinhardtii SV=1 TOU=Cre	2	3	3	3	0	0	0	0	0	0	1	0	0	0	0	1	0	0	0	0	0	0	0	0	0	0	0	0	1	1	1	0	0	0	0	0	0	0	0	0	1	0	0	0
Cre11.g478528.t1.1	Cre11.g478528.t1.1	12	12	12	Cre11.g478528.t1.1 None DBV=JGI5.5 OS=Chlamydomonas reinhardtii SV=1 TOU=Cre	1	12	12	12	1	1	0	0	1	0	0	1	0	5	0	0	0	0	0	0	0	0	2	3	2	5	3	5	2	5	4	6	5	6	1	1	0	0	1	0	0	1	0	5
Cre11.g479250.t1.2	Cre11.g479250.t1.2	2	2	2	Cre11.g479250.t1.2 None DBV=JGI5.5 OS=Chlamydomonas reinhardtii SV=2 TOU=Cre	1	2	2	2	0	0	0	0	0	0	0	0	0	0	0	1	0	1	0	0	0	0	0	0	0	0	0	0	0	0	0	0	0	0	0	0	0	0	0	0	0	0	0	0
Cre11.g479500.t1.2	Cre11.g479500.t1.2	5	5	5	Cre11.g479500.t1.2 Plastid ribosomal protein L4 ALS=PRPL4 DBV=JGI5.5 GN=PRPL4 OS=Chlamydomonas reinhardtii SV=2 TOU=Cre	1	5	5	5	0	0	0	0	0	1	1	3	1	0	0	3	3	0	3	0	0	1	0	1	1	3	3	0	1	2	3	0	0	1	0	0	0	0	0	1	1	3	1	0
Cre11.g479750.t1.2	Cre11.g479750.t1.2	3	3	3	Cre11.g479750.t1.2 None DBV=JGI5.5 OS=Chlamydomonas reinhardtii SV=2 TOU=Cre	1	3	3	3	0	0	1	0	0	0	0	0	1	0	0	0	0	0	0	0	0	0	0	0	1	1	1	2	0	0	1	0	0	2	0	0	1	0	0	0	0	0	1	0
Cre11.g480150.t1.2	Cre11.g480150.t1.2	16	16	16	Cre11.g480150.t1.2 Ribosomal protein S14, component of cytosolic 80S ribosome and 40S small subunit ALS=RPS14 DBV=JGI5.5 GN=RPS14 OS=Chlamydomonas reinhardtii SV=2 TOU=Cre	1	16	16	16	12	12	10	10	10	10	15	11	11	8	9	12	14	14	12	9	10	9	10	11	12	12	9	8	11	12	13	9	8	13	12	12	10	10	10	10	15	11	11	8
Cre11.g481115.t1.1	Cre11.g481115.t1.1	4	4	4	Cre11.g481115.t1.1 None DBV=JGI5.5 OS=Chlamydomonas reinhardtii SV=1 TOU=Cre	1	4	4	4	3	0	4	2	1	3	0	2	1	2	4	3	0	0	0	0	0	0	1	1	2	1	1	0	0	0	0	0	0	0	3	0	4	2	1	3	0	2	1	2
Cre11.g481450.t1.2	Cre11.g481450.t1.2	7	7	7	Cre11.g481450.t1.2 CF0 ATP synthase subunit II precursor ALS=ATPG DBV=JGI5.5 GN=ATPG OS=Chlamydomonas reinhardtii SV=2 TOU=Cre	1	7	7	7	3	5	3	5	2	5	4	2	5	3	2	5	3	5	4	1	3	3	3	4	2	5	6	2	4	3	5	4	2	4	3	5	3	5	2	5	4	2	5	3
Cre11.g481500.t1.2	Cre11.g481500.t1.2	21	21	21	Cre11.g481500.t1.2 Imidazole glycerol phosphate synthase ALS=HIS7 DBV=JGI5.5 GN=HIS7 OS=Chlamydomonas reinhardtii SV=2 TOU=Cre	1	21	21	21	0	2	8	4	3	4	6	2	2	10	7	1	0	1	2	1	0	1	3	3	2	5	7	6	3	1	2	6	6	5	0	2	8	4	3	4	6	2	2	10
Cre11.g482483.t2.1;Cre11.g482483.t1.1	Cre11.g482483.t2.1;Cre11.g482483.t1.1	2;2	2;2	2;2	Cre11.g482483.t2.1 None DBV=JGI5.5 OS=Chlamydomonas reinhardtii SV=1 TOU=Cre;Cre11.g482483.t1.1 None DBV=JGI5.5 OS=Chlamydomonas reinhardtii SV=1 TOU=Cre	2	2	2	2	0	0	0	0	0	0	0	0	0	0	0	0	0	0	0	0	0	0	0	0	0	0	0	1	1	0	0	0	0	1	0	0	0	0	0	0	0	0	0	0
Cre11.g482900.t1.1	Cre11.g482900.t1.1	3	3	3	Cre11.g482900.t1.1 Small Rab-related GTPase DBV=JGI5.5 OS=Chlamydomonas reinhardtii SV=1 TOU=Cre	1	3	3	3	0	0	0	0	0	1	1	1	1	0	0	1	0	2	0	0	0	1	0	0	0	0	0	0	0	0	1	0	0	0	0	0	0	0	0	1	1	1	1	0
Cre12.g483650.t1.2	Cre12.g483650.t1.2	12	12	12	Cre12.g483650.t1.2 None DBV=JGI5.5 OS=Chlamydomonas reinhardtii SV=2 TOU=Cre	1	12	12	12	3	3	3	4	3	3	3	5	5	3	4	7	5	6	7	3	4	4	3	5	6	3	5	4	4	3	4	4	6	6	3	3	3	4	3	3	3	5	5	3
Cre12.g483700.t2.1;Cre12.g483700.t1.2	Cre12.g483700.t2.1;Cre12.g483700.t1.2	33;33	33;33	33;33	Cre12.g483700.t2.1 Chloroplast-targeted RNA-binding protein DBV=JGI5.5 OS=Chlamydomonas reinhardtii SV=1 TOU=Cre;Cre12.g483700.t1.2 Chloroplast-targeted RNA-binding protein DBV=JGI5.5 OS=Chlamydomonas reinhardtii SV=2 TOU=Cre	2	33	33	33	19	23	24	21	22	21	21	20	21	26	26	16	0	0	0	0	1	0	16	14	17	21	20	19	13	13	13	15	12	15	19	23	24	21	22	21	21	20	21	26
Cre12.g483950.t1.2	Cre12.g483950.t1.2	1	1	1	Cre12.g483950.t1.2 NAD-dependent malate dehydrogenase, mitochondrial ALS=MDH4 DBV=JGI5.5 GN=MDH4 OS=Chlamydomonas reinhardtii SV=2 TOU=Cre	1	1	1	1	0	0	1	0	0	0	0	0	0	0	0	0	0	0	0	0	0	0	0	0	0	0	0	1	0	0	0	0	0	0	0	0	1	0	0	0	0	0	0	0
Cre12.g484000.t1.2	Cre12.g484000.t1.2	19	19	19	Cre12.g484000.t1.2 None DBV=JGI5.5 OS=Chlamydomonas reinhardtii SV=2 TOU=Cre	1	19	19	19	7	8	12	5	5	6	6	6	5	9	10	10	1	1	2	1	2	1	6	9	6	11	8	8	7	5	4	4	4	7	7	8	12	5	5	6	6	6	5	9
Cre12.g484150.t2.1;Cre12.g484150.t1.1	Cre12.g484150.t2.1;Cre12.g484150.t1.1	4;4	4;4	4;4	Cre12.g484150.t2.1 None DBV=JGI5.5 OS=Chlamydomonas reinhardtii SV=1 TOU=Cre;Cre12.g484150.t1.1 None DBV=JGI5.5 OS=Chlamydomonas reinhardtii SV=1 TOU=Cre	2	4	4	4	0	0	1	0	0	0	1	2	3	0	0	0	0	0	0	0	0	0	0	0	0	0	0	0	0	0	0	0	0	0	0	0	1	0	0	0	1	2	3	0
Cre12.g484200.t1.2	Cre12.g484200.t1.2	12	12	12	Cre12.g484200.t1.2 Geranylgeranyl diphosphate synthase ALS=PPS2 DBV=JGI5.5 GN=PPS2 OS=Chlamydomonas reinhardtii SV=2 TOU=Cre	1	12	12	12	7	8	10	6	7	8	5	7	5	8	10	6	0	0	0	0	0	0	6	9	9	8	12	11	5	8	7	7	5	6	7	8	10	6	7	8	5	7	5	8
Cre12.g485050.t1.2	Cre12.g485050.t1.2	2	2	2	Cre12.g485050.t1.2 Carbonic anhydrase 6 ALS=CAH6 DBV=JGI5.5 GN=CAH6 OS=Chlamydomonas reinhardtii SV=2 TOU=Cre	1	2	2	2	0	0	0	0	0	0	0	0	2	0	0	0	0	0	0	0	0	0	0	0	0	0	0	0	0	0	0	0	0	0	0	0	0	0	0	0	0	0	2	0
Cre12.g485150.t1.2	Cre12.g485150.t1.2	17	17	17	Cre12.g485150.t1.2 Glyceraldehyde 3-phosphate dehydrogenase ALS=GAP1 DBV=JGI5.5 GN=GAP1 OS=Chlamydomonas reinhardtii SV=2 TOU=Cre	1	17	17	17	4	7	13	7	11	13	3	9	10	11	13	11	0	11	13	7	8	11	8	13	9	7	10	10	0	7	11	10	9	10	4	7	13	7	11	13	3	9	10	11
Cre12.g485800.t1.2	Cre12.g485800.t1.2	25	25	25	Cre12.g485800.t1.2 FtsH-like membrane ATPase/metalloprotease ALS=FHL1 DBV=JGI5.5 GN=FHL1 OS=Chlamydomonas reinhardtii SV=2 TOU=Cre	1	25	25	25	1	3	10	6	13	13	3	4	6	12	11	7	6	9	4	2	3	4	4	9	8	11	13	14	4	5	3	15	15	14	1	3	10	6	13	13	3	4	6	12
Cre12.g486100.t1.2	Cre12.g486100.t1.2	3	3	3	Cre12.g486100.t1.2 Active subunit of the chloroplast ClpP complex ALS=CLPP5 DBV=JGI5.5 GN=CLPP5 OS=Chlamydomonas reinhardtii SV=2 TOU=Cre	1	3	3	3	2	1	1	1	1	1	1	2	1	2	2	1	2	2	2	1	0	1	0	2	2	1	1	2	1	1	1	2	1	0	2	1	1	1	1	1	1	2	1	2
Cre12.g486300.t1.2	Cre12.g486300.t1.2	3	3	3	Cre12.g486300.t1.2 Photosystem I reaction center subunit XI ALS=PSAL DBV=JGI5.5 GN=PSAL OS=Chlamydomonas reinhardtii SV=2 TOU=Cre	1	3	3	3	2	2	2	2	2	2	2	2	2	2	2	2	2	2	2	2	2	2	2	3	2	2	2	2	2	2	2	2	2	2	2	2	2	2	2	2	2	2	2	2
Cre12.g487850.t1.2	Cre12.g487850.t1.2	3	2	2	Cre12.g487850.t1.2 ARF/SAR superfamily small monomeric GTP binding protein DBV=JGI5.5 OS=Chlamydomonas reinhardtii SV=2 TOU=Cre	1	3	2	2	1	1	2	0	2	1	0	1	2	1	2	2	0	1	3	1	0	1	1	1	1	1	1	2	1	0	2	0	1	1	0	0	1	0	1	0	0	0	1	0
Cre12.g489153.t1.1	Cre12.g489153.t1.1	6	6	6	Cre12.g489153.t1.1 None DBV=JGI5.5 OS=Chlamydomonas reinhardtii SV=1 TOU=Cre	1	6	6	6	1	3	0	4	3	2	4	3	2	0	2	2	1	2	4	0	1	2	0	1	2	3	2	3	2	2	2	2	1	2	1	3	0	4	3	2	4	3	2	0
Cre12.g490000.t1.2	Cre12.g490000.t1.2	9	9	9	Cre12.g490000.t1.2 Eukaryotic translation initiation factor 2 subunit 1, eIF2-alpha subunit ALS=EIF2A-2 DBV=JGI5.5 GN=EIF2A-2 OS=Chlamydomonas reinhardtii SV=2 TOU=Cre	1	9	9	9	3	1	0	1	3	3	1	2	4	0	1	4	1	4	3	2	2	0	1	4	1	0	2	2	1	5	4	2	1	3	3	1	0	1	3	3	1	2	4	0
Cre12.g490050.t1.2	Cre12.g490050.t1.2	1	1	1	Cre12.g490050.t1.2 Triose phosphate transporter DBV=JGI5.5 OS=Chlamydomonas reinhardtii SV=2 TOU=Cre	1	1	1	1	0	0	0	0	1	0	0	0	1	0	0	0	0	0	0	0	0	0	0	0	0	0	0	0	0	0	0	0	0	0	0	0	0	0	1	0	0	0	1	0
Cre12.g490350.t1.1	Cre12.g490350.t1.1	18	18	18	Cre12.g490350.t1.1 1-hydroxy-2-methyl-2-(E)-butenyl 4-diphosphate synthase ALS=HDS1 DBV=JGI5.5 GN=HDS1 OS=Chlamydomonas reinhardtii SV=1 TOU=Cre	1	18	18	18	1	1	5	4	5	8	3	1	3	9	9	0	0	0	2	2	5	3	0	4	0	7	5	9	1	3	0	3	1	4	1	1	5	4	5	8	3	1	3	9
Cre12.g490500.t1.2	Cre12.g490500.t1.2	7	7	7	Cre12.g490500.t1.2 Predicted protein ALS=CGL78 DBV=JGI5.5 GN=CGL78 OS=Chlamydomonas reinhardtii SV=2 TOU=Cre	1	7	7	7	0	0	4	0	3	3	1	1	2	1	3	2	0	3	2	0	0	1	0	1	3	4	3	3	0	0	1	1	0	2	0	0	4	0	3	3	1	1	2	1
Cre12.g492300.t1.2	Cre12.g492300.t1.2	7	7	7	Cre12.g492300.t1.2 NADH:ubiquinone oxidoreductase subunit 10 ALS=NUO10 DBV=JGI5.5 GN=NUO10 OS=Chlamydomonas reinhardtii SV=2 TOU=Cre	1	7	7	7	1	0	3	2	2	0	3	2	3	1	3	3	1	2	2	0	0	1	0	2	1	1	3	3	2	1	2	1	2	4	1	0	3	2	2	0	3	2	3	1
Cre12.g492350.t1.2	Cre12.g492350.t1.2	2	2	2	Cre12.g492350.t1.2 None DBV=JGI5.5 OS=Chlamydomonas reinhardtii SV=2 TOU=Cre	1	2	2	2	0	0	0	0	0	0	0	0	0	0	0	0	0	0	0	0	0	0	0	0	0	0	0	1	0	0	0	0	0	1	0	0	0	0	0	0	0	0	0	0
Cre12.g492950.t1.2	Cre12.g492950.t1.2	7	7	7	Cre12.g492950.t1.2 Ribonucleoside-diphosphate reductase R1 subunit ALS=RIR1 DBV=JGI5.5 GN=RIR1 OS=Chlamydomonas reinhardtii SV=2 TOU=Cre	1	7	7	7	0	1	1	0	0	0	0	2	2	0	1	2	1	3	3	0	1	1	1	4	2	1	1	0	0	1	1	0	0	0	0	1	1	0	0	0	0	2	2	0
Cre12.g493250.t1.2;Cre16.g663200.t1.1	Cre12.g493250.t1.2	7;1	7;1	7;1	Cre12.g493250.t1.2 None DBV=JGI5.5 OS=Chlamydomonas reinhardtii SV=2 TOU=Cre	2	7	7	7	0	0	2	0	0	1	2	2	1	0	2	1	1	1	1	0	0	0	1	0	0	0	0	0	1	0	0	0	0	0	0	0	2	0	0	1	2	2	1	0
Cre12.g493950.t1.2	Cre12.g493950.t1.2	3	3	3	Cre12.g493950.t1.2 Plastid ribosomal protein S13 ALS=PRPS13 DBV=JGI5.5 GN=PRPS13 OS=Chlamydomonas reinhardtii SV=2 TOU=Cre	1	3	3	3	0	1	0	0	0	0	1	1	1	0	0	0	0	0	0	0	0	0	0	0	0	0	0	0	0	1	0	0	0	0	0	1	0	0	0	0	1	1	1	0
Cre12.g494050.t1.2	Cre12.g494050.t1.2	27	27	27	Cre12.g494050.t1.2 Ribosomal protein L9, component of cytosolic 80S ribosome and 60S large subunit ALS=RPL9 DBV=JGI5.5 GN=RPL9 OS=Chlamydomonas reinhardtii SV=2 TOU=Cre	1	27	27	27	17	18	15	14	14	13	19	20	15	12	12	17	18	20	20	12	12	13	13	19	17	19	17	11	17	17	16	16	10	14	17	18	15	14	14	13	19	20	15	12
Cre12.g494750.t1.2	Cre12.g494750.t1.2	3	3	3	Cre12.g494750.t1.2 Plastid ribosomal protein S20 ALS=PRPS20 DBV=JGI5.5 GN=PRPS20 OS=Chlamydomonas reinhardtii SV=2 TOU=Cre	1	3	3	3	0	1	2	1	1	1	1	0	2	0	0	2	0	2	2	0	0	0	0	0	1	0	1	0	2	0	1	0	0	2	0	1	2	1	1	1	1	0	2	0
Cre12.g494850.t1.2	Cre12.g494850.t1.2	3	3	3	Cre12.g494850.t1.2 Adenylate kinase ALS=ADK3 DBV=JGI5.5 GN=ADK3 OS=Chlamydomonas reinhardtii SV=2 TOU=Cre	1	3	3	3	0	0	0	0	0	0	0	0	0	1	1	0	0	0	0	0	0	0	0	0	0	0	0	2	0	0	0	0	0	1	0	0	0	0	0	0	0	0	0	1
Cre12.g495350.t1.1	Cre12.g495350.t1.1	1	1	1	Cre12.g495350.t1.1 Centriole proteome protein ALS=POC12 DBV=JGI5.5 GN=POC12 OS=Chlamydomonas reinhardtii SV=1 TOU=Cre	1	1	1	1	0	0	0	0	0	1	0	0	0	0	0	0	0	0	0	0	0	0	0	0	0	0	0	0	0	0	0	0	0	0	0	0	0	0	0	1	0	0	0	0
Cre12.g495850.t1.2	Cre12.g495850.t1.2	5	5	5	Cre12.g495850.t1.2 None DBV=JGI5.5 OS=Chlamydomonas reinhardtii SV=2 TOU=Cre	1	5	5	5	0	0	4	0	0	0	0	0	0	1	0	0	0	0	0	0	0	0	0	0	0	0	0	0	0	0	0	0	0	1	0	0	4	0	0	0	0	0	0	1
Cre12.g495951.t2.1;Cre12.g495951.t1.1	Cre12.g495951.t2.1;Cre12.g495951.t1.1	3;3	3;3	3;3	Cre12.g495951.t2.1 None DBV=JGI5.5 OS=Chlamydomonas reinhardtii SV=1 TOU=Cre;Cre12.g495951.t1.1 None DBV=JGI5.5 OS=Chlamydomonas reinhardtii SV=1 TOU=Cre	2	3	3	3	1	0	2	1	0	0	0	0	0	0	0	0	0	0	0	0	1	0	0	0	1	0	1	1	1	0	0	0	1	1	1	0	2	1	0	0	0	0	0	0
Cre12.g497300.t2.1;Cre12.g497300.t1.2	Cre12.g497300.t2.1;Cre12.g497300.t1.2	20;20	20;20	20;20	Cre12.g497300.t2.1 Rhodanese-like Ca-sensing receptor DBV=JGI5.5 OS=Chlamydomonas reinhardtii SV=1 TOU=Cre;Cre12.g497300.t1.2 Rhodanese-like Ca-sensing receptor DBV=JGI5.5 OS=Chlamydomonas reinhardtii SV=2 TOU=Cre	2	20	20	20	6	12	13	4	8	6	5	9	4	9	11	13	6	10	16	6	8	11	9	10	12	6	11	7	8	12	10	6	11	9	6	12	13	4	8	6	5	9	4	9
Cre12.g497350.t1.1;REV__Cre06.g285800.t1.2	Cre12.g497350.t1.1	39;1	39;1	39;1	Cre12.g497350.t1.1 None DBV=JGI5.5 OS=Chlamydomonas reinhardtii SV=1 TOU=Cre	2	39	39	39	9	17	4	6	7	6	16	14	17	3	3	21	0	0	0	0	0	0	11	14	7	2	3	1	2	3	6	0	1	3	9	17	4	6	7	6	16	14	17	3
Cre12.g498100.t1.2	Cre12.g498100.t1.2	7	7	7	Cre12.g498100.t1.2 Eukaryotic translation initiation factor 3, subunit E ALS=EIF3E DBV=JGI5.5 GN=EIF3E OS=Chlamydomonas reinhardtii SV=2 TOU=Cre	1	7	7	7	2	3	0	1	0	1	2	3	1	0	1	2	1	2	2	1	1	0	3	2	2	1	0	0	1	3	4	1	1	0	2	3	0	1	0	1	2	3	1	0
Cre12.g498250.t1.2	Cre12.g498250.t1.2	11	11	11	Cre12.g498250.t1.2 Ribosomal protein S17, component of cytosolic 80S ribosome and 40S small subunit ALS=RPS17 DBV=JGI5.5 GN=RPS17 OS=Chlamydomonas reinhardtii SV=2 TOU=Cre	1	11	11	11	8	4	5	5	4	5	6	8	7	3	5	7	5	9	7	4	3	4	5	9	9	7	5	4	7	6	6	3	3	5	8	4	5	5	4	5	6	8	7	3
Cre12.g498500.t1.2	Cre12.g498500.t1.2	8	8	8	Cre12.g498500.t1.2 DegP-type protease ALS=DEG11 DBV=JGI5.5 GN=DEG11 OS=Chlamydomonas reinhardtii SV=2 TOU=Cre	1	8	8	8	1	2	1	2	3	2	0	2	1	2	4	1	1	0	0	2	2	3	1	0	0	2	2	1	1	1	0	3	2	5	1	2	1	2	3	2	0	2	1	2
Cre12.g498550.t1.1	Cre12.g498550.t1.1	12	12	12	Cre12.g498550.t1.1 Magnesium protoporphyrin O-methyltransferase DBV=JGI5.5 OS=Chlamydomonas reinhardtii SV=1 TOU=Cre	1	12	12	12	2	4	5	2	2	6	4	5	4	2	5	2	2	2	3	2	3	3	2	3	2	2	5	3	3	3	2	3	4	4	2	4	5	2	2	6	4	5	4	2
Cre12.g498700.t1.2	Cre12.g498700.t1.2	4	4	4	Cre12.g498700.t1.2 Predicted protein ALS=CPLD13 DBV=JGI5.5 GN=CPLD13 OS=Chlamydomonas reinhardtii SV=2 TOU=Cre	1	4	4	4	1	1	3	3	2	4	0	0	1	4	3	2	0	0	0	0	0	0	1	0	1	3	4	4	1	0	0	4	1	2	1	1	3	3	2	4	0	0	1	4
Cre12.g498900.t1.2	Cre12.g498900.t1.2	11	11	11	Cre12.g498900.t1.2 Ribosomal protein S7, component of cytosolic 80S ribosome and 40S small subunit ALS=RPS7 DBV=JGI5.5 GN=RPS7 OS=Chlamydomonas reinhardtii SV=2 TOU=Cre	1	11	11	11	0	3	2	0	2	2	0	5	4	0	0	4	0	2	4	0	1	1	0	4	7	0	2	2	0	2	3	0	0	2	0	3	2	0	2	2	0	5	4	0
Cre12.g498950.t1.2	Cre12.g498950.t1.2	6	6	6	Cre12.g498950.t1.2 None DBV=JGI5.5 OS=Chlamydomonas reinhardtii SV=2 TOU=Cre	1	6	6	6	0	0	5	0	0	0	1	1	3	0	1	1	0	0	0	0	0	0	0	0	0	0	0	0	0	0	0	0	0	0	0	0	5	0	0	0	1	1	3	0
Cre12.g499400.t1.2	Cre12.g499400.t1.2	1	1	1	Cre12.g499400.t1.2 Peptidyl-prolyl cis-trans isomerase, cyclophilin-type DBV=JGI5.5 OS=Chlamydomonas reinhardtii SV=2 TOU=Cre	1	1	1	1	0	0	0	0	0	0	1	1	1	0	0	0	0	0	0	0	0	0	0	0	0	0	0	0	0	0	0	0	0	0	0	0	0	0	0	0	1	1	1	0
Cre12.g499800.t1.2	Cre12.g499800.t1.2	3	3	3	Cre12.g499800.t1.2 None DBV=JGI5.5 OS=Chlamydomonas reinhardtii SV=2 TOU=Cre	1	3	3	3	1	1	1	1	3	1	2	1	2	1	2	3	1	0	3	0	1	1	0	0	1	2	2	2	2	1	1	1	1	1	1	1	1	1	3	1	2	1	2	1
Cre12.g500500.t2.1;Cre12.g500500.t1.1	Cre12.g500500.t2.1;Cre12.g500500.t1.1	8;8	8;8	8;8	Cre12.g500500.t2.1 Sterol-C24-methyltransferase DBV=JGI5.5 OS=Chlamydomonas reinhardtii SV=1 TOU=Cre;Cre12.g500500.t1.1 Sterol-C24-methyltransferase DBV=JGI5.5 OS=Chlamydomonas reinhardtii SV=1 TOU=Cre	2	8	8	8	0	0	2	1	0	1	0	4	2	1	1	1	1	1	3	1	0	1	0	1	1	0	1	1	0	2	2	0	1	2	0	0	2	1	0	1	0	4	2	1
Cre12.g500950.t1.2	Cre12.g500950.t1.2	10	10	10	Cre12.g500950.t1.2 Active subunit of chloroplast ClpP peptidase ALS=CLPP4 DBV=JGI5.5 GN=CLPP4 OS=Chlamydomonas reinhardtii SV=2 TOU=Cre	1	10	10	10	3	2	4	2	4	2	3	3	3	4	6	2	1	3	2	1	2	1	2	4	2	4	2	4	3	4	7	4	4	5	3	2	4	2	4	2	3	3	3	4
Cre12.g501800.t1.2	Cre12.g501800.t1.2	1	1	1	Cre12.g501800.t1.2 None DBV=JGI5.5 OS=Chlamydomonas reinhardtii SV=2 TOU=Cre	1	1	1	1	0	0	0	0	1	1	0	0	1	0	1	1	1	1	1	0	1	0	0	1	1	1	1	0	0	1	0	0	0	1	0	0	0	0	1	1	0	0	1	0
Cre12.g502200.t1.2	Cre12.g502200.t1.2	11	11	11	Cre12.g502200.t1.2 None DBV=JGI5.5 OS=Chlamydomonas reinhardtii SV=2 TOU=Cre	1	11	11	11	2	3	2	1	2	2	2	2	2	0	2	3	4	3	6	1	0	2	3	0	0	0	1	1	3	2	2	0	1	1	2	3	2	1	2	2	2	2	2	0
Cre12.g503300.t1.2	Cre12.g503300.t1.2	22	22	22	Cre12.g503300.t1.2 None DBV=JGI5.5 OS=Chlamydomonas reinhardtii SV=2 TOU=Cre	1	22	22	22	3	8	18	9	11	12	5	8	5	12	13	3	0	0	0	3	3	4	4	3	3	9	10	10	3	1	1	7	6	7	3	8	18	9	11	12	5	8	5	12
Cre12.g503550.t1.2	Cre12.g503550.t1.2	7	7	7	Cre12.g503550.t1.2 2-C-methyl-D-erythritol 2,4-cyclodiphosphate synthase DBV=JGI5.5 OS=Chlamydomonas reinhardtii SV=2 TOU=Cre	1	7	7	7	1	3	2	1	1	1	2	3	4	1	1	2	1	2	3	0	0	1	0	1	1	2	2	2	0	1	3	4	0	1	1	3	2	1	1	1	2	3	4	1
Cre12.g503800.t1.1	Cre12.g503800.t1.1	5	5	5	Cre12.g503800.t1.1 None DBV=JGI5.5 OS=Chlamydomonas reinhardtii SV=1 TOU=Cre	1	5	5	5	0	0	3	0	0	0	0	0	0	3	2	0	0	0	0	0	0	0	0	0	0	1	0	2	0	0	0	0	0	0	0	0	3	0	0	0	0	0	0	3
Cre12.g504200.t1.2	Cre12.g504200.t1.2	6	6	6	Cre12.g504200.t1.2 Ribosomal protein S23, component of cytosolic 80S ribosome and 40S small subunit ALS=RPS23 DBV=JGI5.5 GN=RPS23 OS=Chlamydomonas reinhardtii SV=2 TOU=Cre	1	6	6	6	3	4	2	4	4	3	3	4	4	3	1	3	4	4	4	3	1	3	3	3	4	3	4	3	3	3	3	3	2	3	3	4	2	4	4	3	3	4	4	3
Cre12.g505150.t1.1	Cre12.g505150.t1.1	1	1	1	Cre12.g505150.t1.1 None DBV=JGI5.5 OS=Chlamydomonas reinhardtii SV=1 TOU=Cre	1	1	1	1	1	1	0	1	0	0	0	0	0	0	0	0	1	0	0	0	1	0	0	0	0	0	0	0	1	0	0	1	0	1	1	1	0	1	0	0	0	0	0	0
Cre12.g505850.t1.2	Cre12.g505850.t1.2	3	3	3	Cre12.g505850.t1.2 Chaperonin 23 ALS=CPN23 DBV=JGI5.5 GN=CPN23 OS=Chlamydomonas reinhardtii SV=2 TOU=Cre	1	3	3	3	0	1	0	0	0	0	1	2	1	1	0	0	0	0	0	0	0	0	0	0	0	0	1	0	0	1	0	2	0	0	0	1	0	0	0	0	1	2	1	1
Cre12.g507150.t1.2	Cre12.g507150.t1.2	2	2	2	Cre12.g507150.t1.2 None DBV=JGI5.5 OS=Chlamydomonas reinhardtii SV=2 TOU=Cre	1	2	2	2	0	0	0	0	0	0	0	2	0	0	0	0	0	0	0	0	0	0	0	0	0	0	0	0	0	0	0	0	0	0	0	0	0	0	0	0	0	2	0	0
Cre12.g507400.t1.2	Cre12.g507400.t1.2	3	3	3	Cre12.g507400.t1.2 None DBV=JGI5.5 OS=Chlamydomonas reinhardtii SV=2 TOU=Cre	1	3	3	3	0	0	0	0	0	0	0	0	0	0	1	0	0	0	0	1	0	0	1	1	0	1	0	1	0	0	0	0	0	0	0	0	0	0	0	0	0	0	0	0
Cre12.g507650.t2.1;Cre12.g507650.t1.2;Cre03.g175850.t1.1	Cre12.g507650.t2.1;Cre12.g507650.t1.2	15;15;1	15;15;1	15;15;1	Cre12.g507650.t2.1 Chloroplast DnaJ-like protein ALS=CDJ1 DBV=JGI5.5 GN=CDJ1 OS=Chlamydomonas reinhardtii SV=1 TOU=Cre;Cre12.g507650.t1.2 Chloroplast DnaJ-like protein ALS=CDJ1 DBV=JGI5.5 GN=CDJ1 OS=Chlamydomonas reinhardtii SV=2 TOU=Cre	3	15	15	15	3	3	3	4	4	2	4	1	4	5	5	1	0	0	0	0	1	2	5	6	1	8	9	9	0	2	3	5	5	4	3	3	3	4	4	2	4	1	4	5
Cre12.g508000.t1.1	Cre12.g508000.t1.1	5	5	5	Cre12.g508000.t1.1 Translocon component Tic40-related protein ALS=TIC40 DBV=JGI5.5 GN=TIC40 OS=Chlamydomonas reinhardtii SV=1 TOU=Cre	1	5	5	5	0	1	0	0	1	1	0	0	0	1	0	0	0	0	0	0	0	0	1	1	0	0	3	2	0	0	0	0	2	0	0	1	0	0	1	1	0	0	0	1
Cre12.g508150.t1.2	Cre12.g508150.t1.2	16	16	16	Cre12.g508150.t1.2 None DBV=JGI5.5 OS=Chlamydomonas reinhardtii SV=2 TOU=Cre	1	16	16	16	3	4	1	3	4	1	2	7	5	2	1	7	5	5	6	3	1	3	2	2	1	1	2	0	2	4	4	1	1	2	3	4	1	3	4	1	2	7	5	2
Cre12.g508300.t1.1	Cre12.g508300.t1.1	4	4	4	Cre12.g508300.t1.1 None DBV=JGI5.5 OS=Chlamydomonas reinhardtii SV=1 TOU=Cre	1	4	4	4	1	1	2	2	1	2	2	2	2	2	4	2	0	0	0	0	0	0	2	1	2	2	2	2	1	1	1	2	0	2	1	1	2	2	1	2	2	2	2	2
Cre12.g508750.t1.2	Cre12.g508750.t1.2	15	15	15	Cre12.g508750.t1.2 Light-harvesting protein of photosystem I ALS=LHCA2 DBV=JGI5.5 GN=LHCA2 OS=Chlamydomonas reinhardtii SV=2 TOU=Cre	1	15	15	15	7	9	8	9	7	7	6	9	9	3	8	12	8	7	9	6	5	9	5	10	8	8	7	7	6	8	9	7	6	7	7	9	8	9	7	7	6	9	9	3
Cre12.g509050.t1.1	Cre12.g509050.t1.1	7	7	7	Cre12.g509050.t1.1 OEE2-like protein of thylakoid lumen ALS=PSBP3 DBV=JGI5.5 GN=PSBP3 OS=Chlamydomonas reinhardtii SV=1 TOU=Cre	1	7	7	7	3	1	3	2	4	4	3	1	3	1	1	4	3	5	6	1	3	4	2	2	4	4	3	5	3	4	2	2	2	5	3	1	3	2	4	4	3	1	3	1
Cre12.g509250.t1.1	Cre12.g509250.t1.1	4	4	4	Cre12.g509250.t1.1 Thioredoxin superfamily protein required for eyespot assembly ALS=EYE2 DBV=JGI5.5 GN=EYE2 OS=Chlamydomonas reinhardtii SV=1 TOU=Cre	1	4	4	4	0	0	0	0	0	0	0	0	0	0	0	0	0	0	0	0	0	0	1	1	0	0	0	1	0	1	0	1	0	1	0	0	0	0	0	0	0	0	0	0
Cre12.g509650.t1.2	Cre12.g509650.t1.2	7	7	7	Cre12.g509650.t1.2 Phytoene desaturase ALS=PDS1 DBV=JGI5.5 GN=PDS1 OS=Chlamydomonas reinhardtii SV=2 TOU=Cre	1	7	7	7	0	0	0	1	1	2	2	1	2	2	2	0	0	7	1	0	3	2	0	1	0	0	1	2	2	0	2	0	0	1	0	0	0	1	1	2	2	1	2	2
Cre12.g509750.t1.2	Cre12.g509750.t1.2	22	22	22	Cre12.g509750.t1.2 Mitochondrial processing peptidase alpha subunit ALS=QCR2 DBV=JGI5.5 GN=QCR2 OS=Chlamydomonas reinhardtii SV=2 TOU=Cre	1	22	22	22	7	7	10	5	11	11	7	9	8	7	13	7	9	9	13	9	9	14	5	12	11	6	7	8	6	10	10	12	11	7	7	7	10	5	11	11	7	9	8	7
Cre12.g510000.t1.2	Cre12.g510000.t1.2	3	3	3	Cre12.g510000.t1.2 None DBV=JGI5.5 OS=Chlamydomonas reinhardtii SV=2 TOU=Cre	1	3	3	3	0	0	0	0	0	0	0	0	0	0	0	0	0	0	0	0	0	0	0	0	1	1	2	0	0	0	0	0	0	0	0	0	0	0	0	0	0	0	0	0
Cre12.g510050.t1.2	Cre12.g510050.t1.2	16	16	14	Cre12.g510050.t1.2 Copper target 1 protein ALS=CTH1 DBV=JGI5.5 GN=CTH1 OS=Chlamydomonas reinhardtii SV=2 TOU=Cre	1	16	16	14	1	3	7	4	2	2	0	4	1	2	3	7	2	0	2	0	3	1	2	5	2	2	5	11	1	4	1	6	6	5	1	3	7	4	2	2	0	4	1	2
Cre12.g510250.t1.2	Cre12.g510250.t1.2	2	2	2	Cre12.g510250.t1.2 Vacuolar Transport Chaperone-like protein ALS=VTC1 DBV=JGI5.5 GN=VTC1 OS=Chlamydomonas reinhardtii SV=2 TOU=Cre	1	2	2	2	0	1	1	0	0	0	0	0	2	0	0	0	1	0	1	0	0	0	0	0	0	0	1	0	0	0	1	0	0	1	0	1	1	0	0	0	0	0	2	0
Cre12.g510450.t1.2	Cre12.g510450.t1.2	10	10	10	Cre12.g510450.t1.2 Ribosomal protein S28, component of cytosolic 80S ribosome and 40S small subunit ALS=RPS28 DBV=JGI5.5 GN=RPS28 OS=Chlamydomonas reinhardtii SV=2 TOU=Cre	1	10	10	10	0	2	1	0	0	1	0	3	2	0	1	1	0	7	2	0	0	0	0	3	5	0	2	0	0	1	2	0	0	1	0	2	1	0	0	1	0	3	2	0
Cre12.g510550.t1.2	Cre12.g510550.t1.2	9	9	9	Cre12.g510550.t1.2 None DBV=JGI5.5 OS=Chlamydomonas reinhardtii SV=2 TOU=Cre	1	9	9	9	1	0	3	5	2	0	2	2	1	2	4	3	0	0	0	0	0	0	3	0	1	2	2	4	0	1	0	1	0	0	1	0	3	5	2	0	2	2	1	2
Cre12.g510650.t1.2	Cre12.g510650.t1.2	7	7	7	Cre12.g510650.t1.2 Fructose-1,6-bisphosphatase ALS=FBP1 DBV=JGI5.5 GN=FBP1 OS=Chlamydomonas reinhardtii SV=2 TOU=Cre	1	7	7	7	2	2	2	0	2	1	1	2	1	1	2	3	1	3	2	1	2	1	2	3	2	3	2	2	2	2	3	2	3	2	2	2	2	0	2	1	1	2	1	1
Cre12.g510800.t1.2	Cre12.g510800.t1.2	6	6	6	Cre12.g510800.t1.2 Magnesium chelatase subunit I ALS=CHLI2 DBV=JGI5.5 GN=CHLI2 OS=Chlamydomonas reinhardtii SV=2 TOU=Cre	1	6	6	6	0	0	3	0	0	1	0	2	0	0	2	0	0	0	0	0	1	0	1	1	1	1	3	2	0	0	1	1	0	0	0	0	3	0	0	1	0	2	0	0
Cre12.g510850.t1.2	Cre12.g510850.t1.2	2	2	2	Cre12.g510850.t1.2 Predicted protein ALS=CGL73 DBV=JGI5.5 GN=CGL73 OS=Chlamydomonas reinhardtii SV=2 TOU=Cre	1	2	2	2	0	0	1	0	1	0	0	0	0	0	0	0	0	0	0	0	0	0	0	0	0	1	1	1	0	0	0	0	1	1	0	0	1	0	1	0	0	0	0	0
Cre12.g510950.t1.2	Cre12.g510950.t1.2	5	5	5	Cre12.g510950.t1.2 None DBV=JGI5.5 OS=Chlamydomonas reinhardtii SV=2 TOU=Cre	1	5	5	5	0	0	1	0	0	0	2	3	1	1	0	0	0	0	0	0	0	0	0	0	0	0	0	0	0	0	0	0	0	0	0	0	1	0	0	0	2	3	1	1
Cre12.g511850.t1.2	Cre12.g511850.t1.2	2	2	2	Cre12.g511850.t1.2 Glycogen Synthase Kinase ALS=GSK3 DBV=JGI5.5 GN=GSK3 OS=Chlamydomonas reinhardtii SV=2 TOU=Cre	1	2	2	2	0	0	0	0	0	0	0	0	0	0	0	0	0	0	0	1	0	0	0	0	0	0	0	1	0	1	0	0	0	1	0	0	0	0	0	0	0	0	0	0
Cre12.g511900.t1.2	Cre12.g511900.t1.2	8	8	8	Cre12.g511900.t1.2 Ribulose phosphate-3-epimerase, chloroplast precursor ALS=RPE1 DBV=JGI5.5 GN=RPE1 OS=Chlamydomonas reinhardtii SV=2 TOU=Cre	1	8	8	8	0	0	2	2	3	0	0	0	1	4	4	0	0	0	1	0	0	1	0	0	0	0	2	4	0	0	0	1	2	1	0	0	2	2	3	0	0	0	1	4
Cre12.g512250.t1.1	Cre12.g512250.t1.1	1	1	1	Cre12.g512250.t1.1 None DBV=JGI5.5 OS=Chlamydomonas reinhardtii SV=1 TOU=Cre	1	1	1	1	0	0	0	0	0	0	0	0	0	0	0	0	0	0	0	0	0	0	0	1	0	0	0	0	0	0	0	0	0	1	0	0	0	0	0	0	0	0	0	0
Cre12.g512300.t1.2	Cre12.g512300.t1.2	51	51	51	Cre12.g512300.t1.2 None DBV=JGI5.5 OS=Chlamydomonas reinhardtii SV=2 TOU=Cre	1	51	51	51	5	8	24	10	17	17	12	11	15	17	24	11	0	1	0	1	3	3	18	18	26	16	24	33	15	15	23	15	19	21	5	8	24	10	17	17	12	11	15	17
Cre12.g512600.t1.2	Cre12.g512600.t1.2	5	5	5	Cre12.g512600.t1.2 Ribosomal protein L18, component of cytosolic 80S ribosome and 60S large subunit ALS=RPL18 DBV=JGI5.5 GN=RPL18 OS=Chlamydomonas reinhardtii SV=2 TOU=Cre	1	5	5	5	3	4	3	2	1	3	1	1	3	2	2	3	0	4	4	0	1	1	4	4	3	4	1	3	0	4	2	2	3	4	3	4	3	2	1	3	1	1	3	2
Cre12.g513950.t1.2	Cre12.g513950.t1.2	7	7	7	Cre12.g513950.t1.2 Iron-sulfur cluster assembly protein ALS=SUF4 DBV=JGI5.5 GN=SUF4 OS=Chlamydomonas reinhardtii SV=2 TOU=Cre	1	7	7	7	1	2	2	2	0	2	2	1	2	1	0	4	1	2	4	1	0	0	2	2	2	3	2	2	1	4	2	2	3	0	1	2	2	2	0	2	2	1	2	1
Cre12.g514050.t1.2	Cre12.g514050.t1.2	17	17	17	Cre12.g514050.t1.2 Ferredoxin-dependent glutamate synthase ALS=GSF1 DBV=JGI5.5 GN=GSF1 OS=Chlamydomonas reinhardtii SV=2 TOU=Cre	1	17	17	17	1	3	7	1	4	3	3	1	2	3	7	2	0	0	0	0	1	0	1	2	1	2	4	6	2	2	0	3	1	2	1	3	7	1	4	3	3	1	2	3
Cre12.g514200.t1.2	Cre12.g514200.t1.2	19	19	19	Cre12.g514200.t1.2 None DBV=JGI5.5 OS=Chlamydomonas reinhardtii SV=2 TOU=Cre	1	19	19	19	2	1	8	2	6	8	4	3	3	4	9	1	1	2	6	6	12	10	2	2	4	8	7	9	0	4	4	5	9	8	2	1	8	2	6	8	4	3	3	4
Cre12.g514500.t1.2	Cre12.g514500.t1.2	14	14	14	Cre12.g514500.t1.2 Ribosomal protein S11, component of cytosolic 80S ribosome and 40S small subunit ALS=RPS11 DBV=JGI5.5 GN=RPS11 OS=Chlamydomonas reinhardtii SV=2 TOU=Cre	1	14	14	14	9	9	8	6	8	6	9	10	9	7	5	10	9	13	10	5	3	8	10	11	9	10	11	9	8	9	9	7	6	9	9	9	8	6	8	6	9	10	9	7
Cre12.g514850.t1.2	Cre12.g514850.t1.2	85	85	84	Cre12.g514850.t1.2 Heat shock protein 90C ALS=HSP90C DBV=JGI5.5 GN=HSP90C OS=Chlamydomonas reinhardtii SV=2 TOU=Cre	1	85	85	84	43	41	53	29	49	45	45	43	47	48	52	40	5	9	6	7	7	8	51	47	53	63	65	68	26	36	40	41	47	51	43	41	53	29	49	45	45	43	47	48
Cre12.g515650.t1.2	Cre12.g515650.t1.2	10	10	10	Cre12.g515650.t1.2 Eukaryotic translation initiation factor 3, subunit K ALS=EIF3K DBV=JGI5.5 GN=EIF3K OS=Chlamydomonas reinhardtii SV=2 TOU=Cre	1	10	10	10	1	0	2	3	3	1	2	3	6	0	3	7	1	5	6	1	1	3	1	2	4	3	3	4	2	3	6	1	1	4	1	0	2	3	3	1	2	3	6	0
Cre12.g516200.t1.2;Cre17.g737250.t1.2	Cre12.g516200.t1.2	37;2	37;2	37;2	Cre12.g516200.t1.2 Elongation Factor 2 ALS=EFG2 DBV=JGI5.5 GN=EFG2 OS=Chlamydomonas reinhardtii SV=2 TOU=Cre	2	37	37	37	15	19	9	9	11	9	16	20	22	10	10	21	20	19	24	6	10	8	18	17	21	10	10	6	13	23	18	8	8	14	15	19	9	9	11	9	16	20	22	10
Cre12.g516950.t1.2	Cre12.g516950.t1.2	2	2	2	Cre12.g516950.t1.2 Basal body cartwheel protein DBV=JGI5.5 OS=Chlamydomonas reinhardtii SV=2 TOU=Cre	1	2	2	2	0	0	2	0	1	0	0	0	0	0	0	0	0	0	0	0	0	0	0	0	0	0	0	0	0	0	0	0	0	0	0	0	2	0	1	0	0	0	0	0
Cre12.g517150.t1.1	Cre12.g517150.t1.1	12	12	12	Cre12.g517150.t1.1 Adenylylphosphosulfate reductase ALS=APR1 DBV=JGI5.5 GN=APR1 OS=Chlamydomonas reinhardtii SV=1 TOU=Cre	1	12	12	12	0	0	3	3	2	6	0	1	2	2	7	0	0	0	0	0	1	3	1	1	1	6	3	8	0	0	0	3	2	3	0	0	3	3	2	6	0	1	2	2
Cre12.g517400.t1.2	Cre12.g517400.t1.2	6	6	6	Cre12.g517400.t1.2 Small Rab-related GTPase DBV=JGI5.5 OS=Chlamydomonas reinhardtii SV=2 TOU=Cre	1	6	6	6	3	2	3	1	1	1	1	0	2	2	1	3	1	1	3	1	0	1	0	2	2	3	2	1	1	1	4	1	2	2	3	2	3	1	1	1	1	0	2	2
Cre12.g517900.t1.1;Cre12.g518000.t1.1;Cre12.g518000.t2.1	Cre12.g517900.t1.1	25;10;10	25;10;10	25;10;10	Cre12.g517900.t1.1 Chloroplast-associated SecA protein ALS=SCA1 DBV=JGI5.5 GN=SCA1 OS=Chlamydomonas reinhardtii SV=1 TOU=Cre	3	25	25	25	4	1	6	3	7	3	2	2	3	4	6	2	0	1	3	0	0	1	6	8	2	6	6	13	3	7	4	10	4	4	4	1	6	3	7	3	2	2	3	4
Cre12.g519050.t2.1;Cre12.g519050.t1.1	Cre12.g519050.t2.1;Cre12.g519050.t1.1	6;6	6;6	6;6	Cre12.g519050.t2.1 None DBV=JGI5.5 OS=Chlamydomonas reinhardtii SV=1 TOU=Cre;Cre12.g519050.t1.1 None DBV=JGI5.5 OS=Chlamydomonas reinhardtii SV=1 TOU=Cre	2	6	6	6	0	1	3	2	2	2	0	1	2	2	3	1	0	1	0	0	0	0	0	1	1	3	2	5	1	1	0	2	1	2	0	1	3	2	2	2	0	1	2	2
Cre12.g519100.t1.2	Cre12.g519100.t1.2	14	14	14	Cre12.g519100.t1.2 None DBV=JGI5.5 OS=Chlamydomonas reinhardtii SV=2 TOU=Cre	1	14	14	14	4	6	8	4	4	8	8	6	7	6	9	8	0	2	1	0	1	0	5	9	9	4	5	7	5	5	5	5	4	6	4	6	8	4	4	8	8	6	7	6
Cre12.g519180.t2.1;Cre12.g519180.t1.1;Cre12.g519180.t3.1;Cre12.g519180.t4.1	Cre12.g519180.t2.1;Cre12.g519180.t1.1;Cre12.g519180.t3.1	23;23;13;10	23;23;13;10	23;23;13;10	Cre12.g519180.t2.1 None DBV=JGI5.5 OS=Chlamydomonas reinhardtii SV=1 TOU=Cre;Cre12.g519180.t1.1 None DBV=JGI5.5 OS=Chlamydomonas reinhardtii SV=1 TOU=Cre;Cre12.g519180.t3.1 None DBV=JGI5.5 OS=Chlamydomonas reinhardtii SV=1 TOU=Cre	4	23	23	23	3	4	7	2	5	6	4	4	8	9	9	4	0	0	0	0	0	0	3	3	4	2	3	7	0	1	1	1	1	2	3	4	7	2	5	6	4	4	8	9
Cre12.g519300.t1.2;REV__Cre14.g624950.t1.1	Cre12.g519300.t1.2	7;1	7;1	7;1	Cre12.g519300.t1.2 Predicted protein ALS=TEF9 DBV=JGI5.5 GN=TEF9 OS=Chlamydomonas reinhardtii SV=2 TOU=Cre	2	7	7	7	1	2	4	2	1	2	0	2	2	0	1	3	1	4	3	1	0	2	0	2	4	3	2	1	0	1	2	2	2	3	1	2	4	2	1	2	0	2	2	0
Cre12.g519350.t1.2	Cre12.g519350.t1.2	4	4	4	Cre12.g519350.t1.2 Prohibitin ALS=PHB2 DBV=JGI5.5 GN=PHB2 OS=Chlamydomonas reinhardtii SV=2 TOU=Cre	1	4	4	4	1	1	0	0	1	0	0	2	2	0	0	0	1	0	2	0	0	2	0	1	0	0	1	0	0	1	1	0	0	1	1	1	0	0	1	0	0	2	2	0
Cre12.g520200.t1.1	Cre12.g520200.t1.1	8	8	8	Cre12.g520200.t1.1 Pyridoxamine 5\-phosphate oxidase-like protein DBV=JGI5.5 OS=Chlamydomonas reinhardtii SV=1 TOU=Cre	1	8	8	8	1	0	5	0	1	0	1	1	3	2	2	3	0	0	0	0	0	0	0	0	0	1	0	2	0	0	0	0	0	0	1	0	5	0	1	0	1	1	3	2
Cre12.g520500.t1.1	Cre12.g520500.t1.1	16	16	16	Cre12.g520500.t1.1 Acidic ribosomal protein P0, Ribosomal protein L10 ALS=RPP0 DBV=JGI5.5 GN=RPP0 OS=Chlamydomonas reinhardtii SV=1 TOU=Cre	1	16	16	16	5	9	10	7	8	6	6	9	8	7	8	8	6	10	11	5	7	6	6	10	10	7	8	6	5	10	9	5	6	5	5	9	10	7	8	6	6	9	8	7
Cre12.g522450.t1.2	Cre12.g522450.t1.2	5	5	5	Cre12.g522450.t1.2 COP-II coat subunit ALS=SEC31 DBV=JGI5.5 GN=SEC31 OS=Chlamydomonas reinhardtii SV=2 TOU=Cre	1	5	5	5	0	1	0	0	0	0	1	0	2	0	0	2	0	3	0	0	0	0	2	1	0	0	0	0	0	1	1	0	1	1	0	1	0	0	0	0	1	0	2	0
Cre12.g522600.t1.2	Cre12.g522600.t1.2	3	3	3	Cre12.g522600.t1.2 mitochondrial cytochrome c DBV=JGI5.5 OS=Chlamydomonas reinhardtii SV=2 TOU=Cre	1	3	3	3	0	0	1	0	0	0	0	1	0	0	0	0	0	0	0	0	2	3	0	0	0	0	0	1	0	0	0	0	1	1	0	0	1	0	0	0	0	1	0	0
Cre12.g522950.t1.2	Cre12.g522950.t1.2	7	7	7	Cre12.g522950.t1.2 Chloroplast septum site-determining protein ALS=MIND1 DBV=JGI5.5 GN=MIND1 OS=Chlamydomonas reinhardtii SV=2 TOU=Cre	1	7	7	7	0	0	3	0	2	2	0	0	0	2	3	0	0	0	0	0	0	0	0	0	0	1	2	4	0	0	0	0	0	0	0	0	3	0	2	2	0	0	0	2
Cre12.g523300.t1.2;Cre12.g523340.t1.1;Cre12.g523340.t2.1	Cre12.g523300.t1.2	11;2;2	11;2;2	11;2;2	Cre12.g523300.t1.2 Glycosyltransferase ALS=GTR22 DBV=JGI5.5 GN=GTR22 OS=Chlamydomonas reinhardtii SV=2 TOU=Cre	3	11	11	11	2	4	5	3	4	4	4	6	4	4	4	7	4	5	4	1	4	4	4	5	7	4	5	1	4	6	6	3	5	4	2	4	5	3	4	4	4	6	4	4
Cre12.g523850.t1.2	Cre12.g523850.t1.2	15	15	15	Cre12.g523850.t1.2 Ubiquinol:cytochrome c oxidoreductase 50 kDa core 1 subunit ALS=QCR1 DBV=JGI5.5 GN=QCR1 OS=Chlamydomonas reinhardtii SV=2 TOU=Cre	1	15	15	15	7	9	5	4	3	5	4	6	4	7	7	6	5	4	7	7	5	6	7	6	6	6	8	4	5	10	8	4	5	6	7	9	5	4	3	5	4	6	4	7
Cre12.g525200.t1.2	Cre12.g525200.t1.2	14	14	14	Cre12.g525200.t1.2 Nucleolar protein, Component of C/D snoRNPs ALS=NOP56 DBV=JGI5.5 GN=NOP56 OS=Chlamydomonas reinhardtii SV=2 TOU=Cre	1	14	14	14	4	6	4	5	4	6	3	6	4	1	2	5	4	6	9	5	1	1	9	7	3	3	4	4	4	5	7	4	5	4	4	6	4	5	4	6	3	6	4	1
Cre12.g526800.t1.2	Cre12.g526800.t1.2	22	22	22	Cre12.g526800.t1.2 6-phosphogluconate dehydrogenase, decarboxylating ALS=GND1 DBV=JGI5.5 GN=GND1 OS=Chlamydomonas reinhardtii SV=2 TOU=Cre	1	22	22	22	4	7	12	8	11	6	8	11	10	9	10	12	5	5	7	2	7	7	7	7	8	8	5	8	4	11	9	8	10	8	4	7	12	8	11	6	8	11	10	9
Cre12.g528000.t1.2	Cre12.g528000.t1.2	14	14	14	Cre12.g528000.t1.2 None DBV=JGI5.5 OS=Chlamydomonas reinhardtii SV=2 TOU=Cre	1	14	14	14	4	6	2	1	4	4	6	8	7	3	4	2	5	6	9	0	2	3	3	4	5	2	2	2	3	6	3	2	3	4	4	6	2	1	4	4	6	8	7	3
Cre12.g528400.t1.1	Cre12.g528400.t1.1	32	32	32	Cre12.g528400.t1.1 None DBV=JGI5.5 OS=Chlamydomonas reinhardtii SV=1 TOU=Cre	1	32	32	32	6	9	12	7	9	2	18	19	21	11	14	15	0	0	0	0	0	0	0	0	0	0	0	0	0	0	0	0	0	1	6	9	12	7	9	2	18	19	21	11
Cre12.g528750.t1.2	Cre12.g528750.t1.2	8	8	8	Cre12.g528750.t1.2 Ribosomal protein L12, component of cytosolic 80S ribosome and 60S large subunit ALS=RPL12 DBV=JGI5.5 GN=RPL12 OS=Chlamydomonas reinhardtii SV=2 TOU=Cre	1	8	8	8	5	7	2	5	4	4	6	5	3	3	4	5	5	5	7	4	3	3	4	6	6	5	5	5	5	4	4	5	1	3	5	7	2	5	4	4	6	5	3	3
Cre12.g529400.t1.2	Cre12.g529400.t1.2	4	4	4	Cre12.g529400.t1.2 Ribosomal protein S27e isoform 1, component of 80S ribosome and 40S small subunit ALS=RPS27e1 DBV=JGI5.5 GN=RPS27e1 OS=Chlamydomonas reinhardtii SV=2 TOU=Cre	1	4	4	4	3	4	2	2	4	2	4	3	3	2	3	4	4	4	3	1	1	2	2	4	4	4	3	3	4	4	3	2	2	3	3	4	2	2	4	2	4	3	3	2
Cre12.g529651.t1.1	Cre12.g529651.t1.1	11	11	11	Cre12.g529651.t1.1 None DBV=JGI5.5 OS=Chlamydomonas reinhardtii SV=1 TOU=Cre	1	11	11	11	1	4	2	4	4	6	6	5	5	4	5	7	5	3	7	3	2	5	4	6	4	2	3	4	4	9	7	2	4	4	1	4	2	4	4	6	6	5	5	4
Cre12.g530100.t1.2	Cre12.g530100.t1.2	2	2	2	Cre12.g530100.t1.2 Predicted protein ALS=CGL83 DBV=JGI5.5 GN=CGL83 OS=Chlamydomonas reinhardtii SV=2 TOU=Cre	1	2	2	2	0	0	0	1	1	0	0	0	1	1	0	0	0	0	0	0	0	0	0	1	1	1	2	1	1	1	1	1	0	1	0	0	0	1	1	0	0	0	1	1
Cre12.g530650.t2.1;Cre12.g530650.t1.1;Cre12.g530600.t1.1	Cre12.g530650.t2.1;Cre12.g530650.t1.1;Cre12.g530600.t1.1	13;13;12	13;13;12	13;13;12	Cre12.g530650.t2.1 Glutamine synthetase ALS=GLN2 DBV=JGI5.5 GN=GLN2 OS=Chlamydomonas reinhardtii SV=1 TOU=Cre;Cre12.g530650.t1.1 Glutamine synthetase ALS=GLN2 DBV=JGI5.5 GN=GLN2 OS=Chlamydomonas reinhardtii SV=1 TOU=Cre;Cre12.g530600.t1.1 Glutamine synthet	3	13	13	13	2	3	9	4	4	8	3	6	4	8	7	8	1	0	1	4	8	8	4	6	2	5	8	8	2	3	3	7	8	8	2	3	9	4	4	8	3	6	4	8
Cre12.g530850.t3.1;Cre12.g530850.t2.1;Cre12.g530850.t1.1	Cre12.g530850.t3.1;Cre12.g530850.t2.1;Cre12.g530850.t1.1	11;11;11	11;11;11	11;11;11	Cre12.g530850.t3.1 None DBV=JGI5.5 OS=Chlamydomonas reinhardtii SV=1 TOU=Cre;Cre12.g530850.t2.1 None DBV=JGI5.5 OS=Chlamydomonas reinhardtii SV=1 TOU=Cre;Cre12.g530850.t1.1 None DBV=JGI5.5 OS=Chlamydomonas reinhardtii SV=1 TOU=Cre	3	11	11	11	1	0	5	2	4	3	1	0	0	3	3	2	0	0	0	0	0	0	1	1	1	1	2	5	1	3	1	2	1	0	1	0	5	2	4	3	1	0	0	3
Cre12.g531900.t1.2	Cre12.g531900.t1.2	16	16	16	Cre12.g531900.t1.2 None DBV=JGI5.5 OS=Chlamydomonas reinhardtii SV=2 TOU=Cre	1	16	16	16	2	1	5	0	4	4	2	2	0	2	4	2	0	1	2	0	2	2	4	2	2	2	8	7	2	0	1	2	6	4	2	1	5	0	4	4	2	2	0	2
Cre12.g532550.t1.1	Cre12.g532550.t1.1	24	24	24	Cre12.g532550.t1.1 Ribosomal protein L13a, component of cytosolic 80S ribosome and 60S large subunit ALS=RPL13a DBV=JGI5.5 GN=RPL13a OS=Chlamydomonas reinhardtii SV=1 TOU=Cre	1	24	24	24	17	16	11	12	13	15	16	17	17	12	14	17	13	18	15	10	12	13	12	17	17	19	19	12	13	16	15	8	13	15	17	16	11	12	13	15	16	17	17	12
Cre12.g533351.t1.1;Cre11.g467575.t2.1;Cre11.g467575.t1.1	Cre12.g533351.t1.1	57;2;2	56;2;2	56;2;2	Cre12.g533351.t1.1 None DBV=JGI5.5 OS=Chlamydomonas reinhardtii SV=1 TOU=Cre	3	57	56	56	26	28	38	20	18	16	39	37	45	33	33	28	0	0	0	0	0	0	0	0	0	0	0	0	0	0	0	0	0	1	26	27	37	20	17	16	39	36	44	32
Cre12.g533550.t1.1	Cre12.g533550.t1.1	7	7	7	Cre12.g533550.t1.1 Pyruvate kinase ALS=PYK1 DBV=JGI5.5 GN=PYK1 OS=Chlamydomonas reinhardtii SV=1 TOU=Cre	1	7	7	7	1	1	0	1	0	2	1	2	1	0	0	6	1	3	4	1	1	1	4	1	3	0	0	0	0	1	2	0	1	0	1	1	0	1	0	2	1	2	1	0
Cre12.g534200.t1.1	Cre12.g534200.t1.1	1	1	1	Cre12.g534200.t1.1 None DBV=JGI5.5 OS=Chlamydomonas reinhardtii SV=1 TOU=Cre	1	1	1	1	0	0	0	0	0	0	0	1	0	0	0	0	0	0	0	0	0	0	0	0	0	0	0	0	0	0	0	0	0	0	0	0	0	0	0	0	0	1	0	0
Cre12.g534250.t1.2	Cre12.g534250.t1.2	2	2	2	Cre12.g534250.t1.2 None DBV=JGI5.5 OS=Chlamydomonas reinhardtii SV=2 TOU=Cre	1	2	2	2	0	0	1	0	0	0	0	0	0	0	0	1	0	0	1	0	0	0	0	0	0	0	0	1	0	0	0	0	0	0	0	0	1	0	0	0	0	0	0	0
Cre12.g535851.t1.1	Cre12.g535851.t1.1	10	10	10	Cre12.g535851.t1.1 None DBV=JGI5.5 OS=Chlamydomonas reinhardtii SV=1 TOU=Cre	1	10	10	10	6	7	6	4	5	3	6	6	7	5	5	6	7	8	6	6	5	6	7	8	6	5	7	7	6	8	7	7	6	7	6	7	6	4	5	3	6	6	7	5
Cre12.g536450.t2.1;Cre12.g536450.t1.2;Cre12.g536251.t1.1	Cre12.g536450.t2.1;Cre12.g536450.t1.2;Cre12.g536251.t1.1	3;3;2	3;3;2	3;3;2	Cre12.g536450.t2.1 None DBV=JGI5.5 OS=Chlamydomonas reinhardtii SV=1 TOU=Cre;Cre12.g536450.t1.2 None DBV=JGI5.5 OS=Chlamydomonas reinhardtii SV=2 TOU=Cre;Cre12.g536251.t1.1 None DBV=JGI5.5 OS=Chlamydomonas reinhardtii SV=1 TOU=Cre	3	3	3	3	1	1	1	1	1	1	1	1	1	1	1	1	0	0	0	0	0	0	1	1	1	3	0	2	1	0	0	1	0	0	1	1	1	1	1	1	1	1	1	1
Cre12.g536900.t1.1	Cre12.g536900.t1.1	2	2	2	Cre12.g536900.t1.1 None DBV=JGI5.5 OS=Chlamydomonas reinhardtii SV=1 TOU=Cre	1	2	2	2	0	0	0	0	0	0	0	1	1	0	0	0	0	1	0	0	0	0	0	0	0	0	0	0	0	0	0	0	0	0	0	0	0	0	0	0	0	1	1	0
Cre12.g537200.t1.2	Cre12.g537200.t1.2	13	13	13	Cre12.g537200.t1.2 2-oxoglutarate dehydrogenase, E1 subunit ALS=OGD1 DBV=JGI5.5 GN=OGD1 OS=Chlamydomonas reinhardtii SV=2 TOU=Cre	1	13	13	13	1	3	8	3	4	3	3	4	2	5	6	2	1	3	1	3	2	4	1	0	1	1	4	2	3	2	1	4	4	4	1	3	8	3	4	3	3	4	2	5
Cre12.g537450.t1.2	Cre12.g537450.t1.2	3	3	3	Cre12.g537450.t1.2 Cytochrome c oxidase 12 kDa subunit ALS=COX13 DBV=JGI5.5 GN=COX13 OS=Chlamydomonas reinhardtii SV=2 TOU=Cre	1	3	3	3	1	0	1	0	0	1	0	0	1	0	0	1	0	1	0	0	0	0	0	2	1	0	1	0	0	1	0	0	0	0	1	0	1	0	0	1	0	0	1	0
Cre12.g537581.t1.1	Cre12.g537581.t1.1	14	14	14	Cre12.g537581.t1.1 None DBV=JGI5.5 OS=Chlamydomonas reinhardtii SV=1 TOU=Cre	1	14	14	14	4	3	6	4	7	5	6	3	2	6	9	7	1	0	0	0	1	1	3	3	4	3	9	8	3	1	3	2	5	7	4	3	6	4	7	5	6	3	2	6
Cre12.g537800.t1.2	Cre12.g537800.t1.2	32	32	32	Cre12.g537800.t1.2 Ribosomal protein L7, component of cytosolic 80S ribosome and 60S large subunit ALS=RPL7 DBV=JGI5.5 GN=RPL7 OS=Chlamydomonas reinhardtii SV=2 TOU=Cre	1	32	32	32	11	21	18	10	12	16	14	21	19	12	14	20	15	12	24	7	11	10	17	20	19	17	18	15	14	18	23	9	12	20	11	21	18	10	12	16	14	21	19	12
Cre12.g539000.t1.2	Cre12.g539000.t1.2	8	8	8	Cre12.g539000.t1.2 CDP-Ethanolamine synthase ALS=ECT1 DBV=JGI5.5 GN=ECT1 OS=Chlamydomonas reinhardtii SV=2 TOU=Cre	1	8	8	8	0	0	0	0	1	0	1	2	1	0	0	0	1	0	2	0	0	0	1	1	1	0	0	0	0	2	1	1	0	1	0	0	0	0	1	0	1	2	1	0
Cre12.g539100.t1.1	Cre12.g539100.t1.1	3	3	3	Cre12.g539100.t1.1 None DBV=JGI5.5 OS=Chlamydomonas reinhardtii SV=1 TOU=Cre	1	3	3	3	0	1	0	0	0	0	0	0	2	1	0	1	1	0	0	0	0	1	0	0	1	0	0	0	0	1	1	0	0	0	0	1	0	0	0	0	0	0	2	1
Cre12.g541600.t1.2	Cre12.g541600.t1.2	7	7	7	Cre12.g541600.t1.2 None DBV=JGI5.5 OS=Chlamydomonas reinhardtii SV=2 TOU=Cre	1	7	7	7	0	2	3	1	0	0	1	3	3	0	3	2	2	3	1	1	0	0	2	2	3	0	1	0	0	4	2	0	2	0	0	2	3	1	0	0	1	3	3	0
Cre12.g541750.t1.1	Cre12.g541750.t1.1	9	9	9	Cre12.g541750.t1.1 None DBV=JGI5.5 OS=Chlamydomonas reinhardtii SV=1 TOU=Cre	1	9	9	9	1	1	4	0	1	2	1	0	1	1	2	2	0	0	0	0	0	0	2	0	2	2	3	1	2	1	1	1	1	3	1	1	4	0	1	2	1	0	1	1
Cre12.g541777.t1.1	Cre12.g541777.t1.1	3	3	3	Cre12.g541777.t1.1 None DBV=JGI5.5 OS=Chlamydomonas reinhardtii SV=1 TOU=Cre	1	3	3	3	0	0	0	0	0	0	0	0	0	1	0	1	0	0	0	0	0	0	1	0	0	0	0	0	0	1	0	0	0	0	0	0	0	0	0	0	0	0	0	1
Cre12.g549550.t1.2;Cre12.g542250.t1.1;CON__ENSEMBL:ENSBTAP00000025008	Cre12.g549550.t1.2;Cre12.g542250.t1.1	24;24;3	24;24;3	24;24;3	Cre12.g549550.t1.2 Beta tubulin 2 ALS=TUB2 DBV=JGI5.5 GN=TUB2 OS=Chlamydomonas reinhardtii SV=2 TOU=Cre;Cre12.g542250.t1.1 Beta tubulin 1 ALS=TUB1 DBV=JGI5.5 GN=TUB1 OS=Chlamydomonas reinhardtii SV=1 TOU=Cre	3	24	24	24	16	16	17	15	16	13	16	16	20	16	14	21	19	20	19	12	14	13	20	21	17	13	14	15	16	20	17	14	12	15	16	16	17	15	16	13	16	16	20	16
Cre12.g542350.t1.2	Cre12.g542350.t1.2	2	2	2	Cre12.g542350.t1.2 None DBV=JGI5.5 OS=Chlamydomonas reinhardtii SV=2 TOU=Cre	1	2	2	2	0	0	0	0	0	0	0	0	0	0	0	1	0	0	0	0	0	0	0	0	0	1	0	0	0	0	1	0	0	0	0	0	0	0	0	0	0	0	0	0
Cre12.g543400.t1.2;Cre12.g543350.t3.1;Cre12.g543350.t2.1;Cre12.g543350.t1.1	Cre12.g543400.t1.2;Cre12.g543350.t3.1;Cre12.g543350.t2.1;Cre12.g543350.t1.1	2;1;1;1	2;1;1;1	2;1;1;1	Cre12.g543400.t1.2 Formaldehyde dehydrogenase ALS=FDH1 DBV=JGI5.5 GN=FDH1 OS=Chlamydomonas reinhardtii SV=2 TOU=Cre;Cre12.g543350.t3.1 Formaldehyde dehydrogenase ALS=FDH2 DBV=JGI5.5 GN=FDH2 OS=Chlamydomonas reinhardtii SV=1 TOU=Cre;Cre12.g543350.t2.1 Forma	4	2	2	2	0	0	0	0	1	1	0	0	0	0	1	0	0	0	0	0	0	1	0	0	0	0	0	0	0	0	0	0	0	0	0	0	0	0	1	1	0	0	0	0
Cre12.g543900.t1.1	Cre12.g543900.t1.1	2	2	2	Cre12.g543900.t1.1 None DBV=JGI5.5 OS=Chlamydomonas reinhardtii SV=1 TOU=Cre	1	2	2	2	0	0	0	1	0	1	0	0	0	1	0	0	0	0	0	0	0	0	0	0	0	0	0	0	0	0	0	0	0	0	0	0	0	1	0	1	0	0	0	1
Cre12.g544050.t1.1;Cre12.g544109.t1.1	Cre12.g544050.t1.1;Cre12.g544109.t1.1	3;2	3;2	3;2	Cre12.g544050.t1.1 None DBV=JGI5.5 OS=Chlamydomonas reinhardtii SV=1 TOU=Cre;Cre12.g544109.t1.1 None DBV=JGI5.5 OS=Chlamydomonas reinhardtii SV=1 TOU=Cre	2	3	3	3	0	2	0	0	0	0	1	0	2	0	0	1	0	2	2	0	0	0	1	1	0	1	0	0	0	1	0	0	0	0	0	2	0	0	0	0	1	0	2	0
Cre12.g546050.t1.2	Cre12.g546050.t1.2	13	13	13	Cre12.g546050.t1.2 1-deoxy-D-xylulose 5-phosphate reductoisomerase, chloroplast precursor ALS=DXR1 DBV=JGI5.5 GN=DXR1 OS=Chlamydomonas reinhardtii SV=2 TOU=Cre	1	13	13	13	0	2	5	2	4	4	1	3	1	3	6	1	0	0	0	0	0	0	2	2	1	1	2	4	1	1	1	1	0	0	0	2	5	2	4	4	1	3	1	3
Cre12.g547250.t1.2	Cre12.g547250.t1.2	12	12	12	Cre12.g547250.t1.2 None DBV=JGI5.5 OS=Chlamydomonas reinhardtii SV=2 TOU=Cre	1	12	12	12	0	0	0	0	0	0	0	0	0	0	0	0	0	0	0	0	0	0	1	0	2	8	8	6	0	0	0	1	0	0	0	0	0	0	0	0	0	0	0	0
Cre12.g547300.t1.1	Cre12.g547300.t1.1	3	3	3	Cre12.g547300.t1.1 None DBV=JGI5.5 OS=Chlamydomonas reinhardtii SV=1 TOU=Cre	1	3	3	3	1	0	0	0	0	1	1	1	0	0	0	0	0	0	0	0	0	0	0	0	0	0	0	0	0	0	0	0	0	0	1	0	0	0	0	1	1	1	0	0
Cre12.g548950.t1.2;Cre12.g548400.t1.2	Cre12.g548950.t1.2;Cre12.g548400.t1.2	11;11	7;7	7;7	Cre12.g548950.t1.2 Chlorophyll a/b binding protein of LHCII ALS=LHCBM7 DBV=JGI5.5 GN=LHCBM7 OS=Chlamydomonas reinhardtii SV=2 TOU=Cre;Cre12.g548400.t1.2 Light-harvesting protein of photosystem II ALS=LHCBM2 DBV=JGI5.5 GN=LHCBM2 OS=Chlamydomonas reinhardtii	2	11	7	7	4	5	7	5	6	9	4	7	7	6	7	7	6	8	7	6	6	6	4	8	6	8	6	7	3	8	6	6	7	6	1	1	4	3	3	5	2	3	3	3
Cre12.g549450.t1.2	Cre12.g549450.t1.2	3	3	3	Cre12.g549450.t1.2 None DBV=JGI5.5 OS=Chlamydomonas reinhardtii SV=2 TOU=Cre	1	3	3	3	0	1	0	0	0	0	0	1	1	0	0	0	1	0	0	0	0	0	0	0	0	0	1	0	0	0	2	0	0	0	0	1	0	0	0	0	0	1	1	0
Cre12.g549700.t1.2	Cre12.g549700.t1.2	3	3	3	Cre12.g549700.t1.2 None DBV=JGI5.5 OS=Chlamydomonas reinhardtii SV=2 TOU=Cre	1	3	3	3	0	1	0	0	0	0	0	1	2	0	0	0	0	0	2	0	0	0	0	1	0	0	1	0	0	0	0	0	0	0	0	1	0	0	0	0	0	1	2	0
Cre12.g549852.t1.1	Cre12.g549852.t1.1	5	5	5	Cre12.g549852.t1.1 None DBV=JGI5.5 OS=Chlamydomonas reinhardtii SV=1 TOU=Cre	1	5	5	5	0	0	1	0	0	0	0	1	1	1	0	0	0	0	0	0	0	1	0	0	0	0	2	0	0	0	0	0	0	0	0	0	1	0	0	0	0	1	1	1
Cre12.g550850.t1.2	Cre12.g550850.t1.2	19	19	19	Cre12.g550850.t1.2 Oxygen-evolving enhancer protein 2 of photosystem II ALS=PSBP1 DBV=JGI5.5 GN=PSBP1 OS=Chlamydomonas reinhardtii SV=2 TOU=Cre	1	19	19	19	6	7	10	6	9	5	4	8	5	4	5	11	1	8	7	1	4	4	3	8	9	8	3	10	0	2	7	6	2	9	6	7	10	6	9	5	4	8	5	4
Cre12.g551100.t1.2	Cre12.g551100.t1.2	5	5	5	Cre12.g551100.t1.2 None DBV=JGI5.5 OS=Chlamydomonas reinhardtii SV=2 TOU=Cre	1	5	5	5	0	0	0	0	0	0	0	0	0	1	2	0	0	0	0	0	0	0	0	0	0	4	3	2	0	0	0	1	0	3	0	0	0	0	0	0	0	0	0	1
Cre12.g551950.t1.2;Cre04.g224200.t1.2	Cre12.g551950.t1.2	6;1	6;1	6;1	Cre12.g551950.t1.2 Predicted protein ALS=CGL38 DBV=JGI5.5 GN=CGL38 OS=Chlamydomonas reinhardtii SV=2 TOU=Cre	2	6	6	6	2	2	5	3	4	4	4	4	3	2	4	3	0	0	0	0	0	0	1	2	2	6	3	3	2	1	2	3	3	3	2	2	5	3	4	4	4	4	3	2
Cre12.g552200.t1.2	Cre12.g552200.t1.2	36	35	35	Cre12.g552200.t1.2 Starch phosphorylase DBV=JGI5.5 OS=Chlamydomonas reinhardtii SV=2 TOU=Cre	1	36	35	35	4	11	13	9	12	12	9	11	12	13	13	11	0	0	1	0	2	4	8	10	9	6	7	14	6	4	2	5	11	6	4	11	13	9	12	12	9	10	11	13
Cre12.g552850.t1.1	Cre12.g552850.t1.1	3	3	3	Cre12.g552850.t1.1 Predicted protein ALS=CGL77 DBV=JGI5.5 GN=CGL77 OS=Chlamydomonas reinhardtii SV=1 TOU=Cre	1	3	3	3	0	0	0	0	0	0	0	0	0	0	0	0	0	0	0	0	0	0	0	0	0	2	1	0	0	0	0	0	0	0	0	0	0	0	0	0	0	0	0	0
Cre12.g553250.t1.2	Cre12.g553250.t1.2	23	23	22	Cre12.g553250.t1.2 Phosphofructokinase ALS=PFK2 DBV=JGI5.5 GN=PFK2 OS=Chlamydomonas reinhardtii SV=2 TOU=Cre	1	23	23	22	8	7	17	11	10	11	5	10	10	14	18	7	3	2	2	1	2	3	3	5	3	9	9	12	3	4	4	5	7	8	8	7	17	11	10	11	5	10	10	14
Cre12.g553700.t1.2	Cre12.g553700.t1.2	4	4	4	Cre12.g553700.t1.2 None DBV=JGI5.5 OS=Chlamydomonas reinhardtii SV=2 TOU=Cre	1	4	4	4	0	0	2	0	0	0	1	0	0	1	0	0	0	0	0	0	0	0	0	0	0	0	0	0	0	0	0	0	0	0	0	0	2	0	0	0	1	0	0	1
Cre12.g554103.t1.1	Cre12.g554103.t1.1	3	3	3	Cre12.g554103.t1.1 Predicted protein ALS=CGL74 DBV=JGI5.5 GN=CGL74 OS=Chlamydomonas reinhardtii SV=1 TOU=Cre	1	3	3	3	0	0	2	0	0	0	0	0	0	0	0	0	0	0	0	0	0	0	1	1	0	2	0	2	0	0	1	0	1	2	0	0	2	0	0	0	0	0	0	0
Cre12.g554800.t1.2	Cre12.g554800.t1.2	4	4	4	Cre12.g554800.t1.2 Phosphoribulokinase ALS=PRK1 DBV=JGI5.5 GN=PRK1 OS=Chlamydomonas reinhardtii SV=2 TOU=Cre	1	4	4	4	0	0	1	0	1	3	1	1	0	2	2	0	0	0	0	0	2	2	0	0	0	0	1	4	0	1	0	1	3	2	0	0	1	0	1	3	1	1	0	2
Cre12.g555050.t1.1	Cre12.g555050.t1.1	1	1	1	Cre12.g555050.t1.1 None DBV=JGI5.5 OS=Chlamydomonas reinhardtii SV=1 TOU=Cre	1	1	1	1	0	0	0	0	0	0	0	0	0	0	0	0	1	0	0	0	0	0	0	0	0	0	0	0	0	0	0	0	0	0	0	0	0	0	0	0	0	0	0	0
Cre12.g555550.t1.2	Cre12.g555550.t1.2	7	7	7	Cre12.g555550.t1.2 None DBV=JGI5.5 OS=Chlamydomonas reinhardtii SV=2 TOU=Cre	1	7	7	7	0	1	0	0	0	0	2	2	5	0	3	0	0	0	0	0	0	0	0	0	0	0	0	0	0	0	0	0	0	0	0	1	0	0	0	0	2	2	5	0
Cre12.g556050.t1.2	Cre12.g556050.t1.2	8	8	8	Cre12.g556050.t1.2 Plastid ribosomal protein L9 ALS=PRPL9 DBV=JGI5.5 GN=PRPL9 OS=Chlamydomonas reinhardtii SV=2 TOU=Cre	1	8	8	8	1	2	4	2	3	2	2	3	4	2	1	5	2	4	4	0	2	1	1	4	4	0	4	2	2	2	5	2	0	3	1	2	4	2	3	2	2	3	4	2
Cre12.g556100.t1.2	Cre12.g556100.t1.2	2	2	2	Cre12.g556100.t1.2 None DBV=JGI5.5 OS=Chlamydomonas reinhardtii SV=2 TOU=Cre	1	2	2	2	0	0	0	0	0	0	2	0	0	0	0	0	0	0	0	0	0	0	0	0	0	0	0	0	0	0	0	0	0	0	0	0	0	0	0	0	2	0	0	0
Cre12.g556250.t1.2	Cre12.g556250.t1.2	22	22	22	Cre12.g556250.t1.2 Septin-like protein ALS=sept-01 DBV=JGI5.5 GN=sept-01 OS=Chlamydomonas reinhardtii SV=2 TOU=Cre	1	22	22	22	6	8	10	3	6	3	11	9	12	9	11	9	8	7	4	5	2	3	7	9	6	2	8	3	5	5	3	2	3	7	6	8	10	3	6	3	11	9	12	9
Cre12.g557250.t2.1;Cre12.g557250.t1.2	Cre12.g557250.t2.1;Cre12.g557250.t1.2	3;3	3;3	3;3	Cre12.g557250.t2.1 None DBV=JGI5.5 OS=Chlamydomonas reinhardtii SV=1 TOU=Cre;Cre12.g557250.t1.2 None DBV=JGI5.5 OS=Chlamydomonas reinhardtii SV=2 TOU=Cre	2	3	3	3	0	0	0	1	1	1	0	0	0	0	0	1	1	0	0	0	0	0	1	2	1	1	1	1	1	0	0	0	0	1	0	0	0	1	1	1	0	0	0	0
Cre12.g558650.t1.1	Cre12.g558650.t1.1	10	10	10	Cre12.g558650.t1.1 Eukaryotic translation initiation factor 2B subunit 4, eIF-2B delta subunit DBV=JGI5.5 OS=Chlamydomonas reinhardtii SV=1 TOU=Cre	1	10	10	10	1	2	2	2	1	1	6	8	4	3	1	1	1	1	0	0	0	0	1	0	0	0	0	0	1	1	0	0	0	0	1	2	2	2	1	1	6	8	4	3
Cre12.g558900.t1.2	Cre12.g558900.t1.2	11	11	11	Cre12.g558900.t1.2 Cytochrome b6f complex subunit V ALS=PETO DBV=JGI5.5 GN=PETO OS=Chlamydomonas reinhardtii SV=2 TOU=Cre	1	11	11	11	3	5	5	2	3	6	6	2	5	3	3	5	3	6	3	0	4	4	3	5	4	6	6	5	5	5	5	6	4	5	3	5	5	2	3	6	6	2	5	3
Cre12.g559450.t1.1	Cre12.g559450.t1.1	4	4	4	Cre12.g559450.t1.1 None DBV=JGI5.5 OS=Chlamydomonas reinhardtii SV=1 TOU=Cre	1	4	4	4	0	0	0	0	0	0	0	0	1	0	1	0	2	2	1	0	0	0	0	2	1	0	0	0	0	1	0	0	0	0	0	0	0	0	0	0	0	0	1	0
Cre12.g560150.t1.2	Cre12.g560150.t1.2	13	13	13	Cre12.g560150.t1.2 Small Rab-related GTPase DBV=JGI5.5 OS=Chlamydomonas reinhardtii SV=2 TOU=Cre	1	13	13	13	4	7	6	5	7	5	6	6	7	5	4	5	5	5	7	2	3	5	0	8	6	6	6	5	3	6	8	6	4	7	4	7	6	5	7	5	6	6	7	5
Cre12.g560300.t3.1;Cre12.g560300.t2.1;Cre12.g560300.t1.2	Cre12.g560300.t3.1;Cre12.g560300.t2.1;Cre12.g560300.t1.2	9;9;9	9;9;9	9;9;9	Cre12.g560300.t3.1 None DBV=JGI5.5 OS=Chlamydomonas reinhardtii SV=1 TOU=Cre;Cre12.g560300.t2.1 None DBV=JGI5.5 OS=Chlamydomonas reinhardtii SV=1 TOU=Cre;Cre12.g560300.t1.2 None DBV=JGI5.5 OS=Chlamydomonas reinhardtii SV=2 TOU=Cre	3	9	9	9	3	2	3	3	2	4	3	5	3	1	2	2	7	4	3	4	0	1	4	3	3	1	3	2	2	4	3	2	1	3	3	2	3	3	2	4	3	5	3	1
Cre12.g560950.t1.2	Cre12.g560950.t1.2	6	6	6	Cre12.g560950.t1.2 Photosystem I reaction center subunit V ALS=PSAG DBV=JGI5.5 GN=PSAG OS=Chlamydomonas reinhardtii SV=2 TOU=Cre	1	6	6	6	5	6	5	5	5	6	5	5	6	5	6	6	5	6	6	5	4	4	5	5	6	5	5	6	5	6	6	5	5	5	5	6	5	5	5	6	5	5	6	5
Cre12.g561450.t1.2	Cre12.g561450.t1.2	2	2	2	Cre12.g561450.t1.2 None DBV=JGI5.5 OS=Chlamydomonas reinhardtii SV=2 TOU=Cre	1	2	2	2	0	0	0	0	0	0	0	0	0	1	1	0	0	0	0	0	0	0	0	0	0	1	0	0	0	0	0	0	0	0	0	0	0	0	0	0	0	0	0	1
Cre13.g561850.t1.1	Cre13.g561850.t1.1	21	21	21	Cre13.g561850.t1.1 None DBV=JGI5.5 OS=Chlamydomonas reinhardtii SV=1 TOU=Cre	1	21	21	21	10	11	11	12	12	9	10	7	8	10	13	11	11	13	15	16	12	15	10	8	6	10	12	11	12	12	10	11	11	13	10	11	11	12	12	9	10	7	8	10
Cre13.g562150.t1.2	Cre13.g562150.t1.2	4	4	4	Cre13.g562150.t1.2 None DBV=JGI5.5 OS=Chlamydomonas reinhardtii SV=2 TOU=Cre	1	4	4	4	0	0	0	0	0	0	0	0	1	0	3	0	0	0	0	0	1	1	1	0	0	1	0	1	0	0	1	1	1	2	0	0	0	0	0	0	0	0	1	0
Cre13.g562450.t1.2	Cre13.g562450.t1.2	2	2	2	Cre13.g562450.t1.2 Importin beta, RAN-binding protein 7,8 DBV=JGI5.5 OS=Chlamydomonas reinhardtii SV=2 TOU=Cre	1	2	2	2	0	0	0	0	0	0	1	0	0	0	0	0	0	1	0	0	0	0	0	0	0	0	0	1	0	2	0	0	0	0	0	0	0	0	0	0	1	0	0	0
Cre13.g562750.t1.2	Cre13.g562750.t1.2	9	9	9	Cre13.g562750.t1.2 None DBV=JGI5.5 OS=Chlamydomonas reinhardtii SV=2 TOU=Cre	1	9	9	9	0	0	2	1	0	0	0	0	1	0	0	1	0	1	0	0	0	0	0	1	1	2	1	4	2	4	3	1	3	1	0	0	2	1	0	0	0	0	1	0
Cre13.g562850.t1.2	Cre13.g562850.t1.2	6	6	6	Cre13.g562850.t1.2 Thylakoid formation protein ALS=THF1 DBV=JGI5.5 GN=THF1 OS=Chlamydomonas reinhardtii SV=2 TOU=Cre	1	6	6	6	0	2	6	2	2	2	1	4	3	4	4	1	1	1	0	0	1	1	2	3	2	3	5	6	0	1	1	5	4	4	0	2	6	2	2	2	1	4	3	4
Cre13.g563150.t1.2	Cre13.g563150.t1.2	7	7	7	Cre13.g563150.t1.2 Predicted protein ALS=CGLD8 DBV=JGI5.5 GN=CGLD8 OS=Chlamydomonas reinhardtii SV=2 TOU=Cre	1	7	7	7	0	0	1	4	2	0	1	1	0	2	2	1	0	0	0	0	0	0	1	1	1	2	2	2	0	0	1	0	0	1	0	0	1	4	2	0	1	1	0	2
Cre13.g564250.t1.2	Cre13.g564250.t1.2	16	16	16	Cre13.g564250.t1.2 Eukaryotic translation initiation factor 3, subunit A ALS=EIF3A DBV=JGI5.5 GN=EIF3A OS=Chlamydomonas reinhardtii SV=2 TOU=Cre	1	16	16	16	0	2	1	1	1	0	1	4	7	1	1	3	1	5	8	1	1	2	1	0	1	0	1	0	1	3	1	0	0	0	0	2	1	1	1	0	1	4	7	1
Cre13.g564900.t1.2	Cre13.g564900.t1.2	1	1	1	Cre13.g564900.t1.2 ABC transporter, multidrug resistance associated protein ALS=MRP3 DBV=JGI5.5 GN=MRP3 OS=Chlamydomonas reinhardtii SV=2 TOU=Cre	1	1	1	1	0	0	0	0	0	0	0	0	0	0	0	0	0	0	0	0	0	0	0	1	0	1	0	0	0	0	0	0	0	0	0	0	0	0	0	0	0	0	0	0
Cre13.g565000.t1.1	Cre13.g565000.t1.1	2	2	2	Cre13.g565000.t1.1 None DBV=JGI5.5 OS=Chlamydomonas reinhardtii SV=1 TOU=Cre	1	2	2	2	0	0	0	0	1	0	0	0	0	0	0	0	0	0	0	0	0	0	0	1	0	0	0	0	0	0	0	0	0	0	0	0	0	0	1	0	0	0	0	0
Cre13.g565450.t1.2;Cre13.g565321.t1.1	Cre13.g565450.t1.2	3;1	3;1	3;1	Cre13.g565450.t1.2 None DBV=JGI5.5 OS=Chlamydomonas reinhardtii SV=2 TOU=Cre	2	3	3	3	0	0	0	0	0	0	0	0	0	1	1	0	0	0	0	0	1	0	0	0	0	0	1	0	0	0	0	1	0	0	0	0	0	0	0	0	0	0	0	1
Cre13.g565650.t1.2	Cre13.g565650.t1.2	3	3	3	Cre13.g565650.t1.2 None DBV=JGI5.5 OS=Chlamydomonas reinhardtii SV=2 TOU=Cre	1	3	3	3	0	0	1	0	0	0	0	0	0	1	0	0	0	0	0	0	0	0	0	0	0	2	0	2	0	0	0	0	0	0	0	0	1	0	0	0	0	0	0	1
Cre13.g565750.t2.1;Cre13.g565750.t1.2	Cre13.g565750.t2.1;Cre13.g565750.t1.2	3;3	3;3	3;3	Cre13.g565750.t2.1 GTP-binding elongation factor ALS=EFG4 DBV=JGI5.5 GN=EFG4 OS=Chlamydomonas reinhardtii SV=1 TOU=Cre;Cre13.g565750.t1.2 GTP-binding elongation factor ALS=EFG4 DBV=JGI5.5 GN=EFG4 OS=Chlamydomonas reinhardtii SV=2 TOU=Cre	2	3	3	3	0	0	0	0	0	0	1	1	1	0	1	0	0	0	0	0	0	0	0	0	0	0	0	0	0	0	0	0	0	0	0	0	0	0	0	0	1	1	1	0
Cre13.g565800.t1.2	Cre13.g565800.t1.2	4	4	4	Cre13.g565800.t1.2 UDP-Glucose:protein transglucosylase ALS=UPT1 DBV=JGI5.5 GN=UPT1 OS=Chlamydomonas reinhardtii SV=2 TOU=Cre	1	4	4	4	0	0	2	0	1	1	0	2	0	0	0	0	0	0	0	0	0	0	0	0	0	0	1	1	0	0	0	0	0	2	0	0	2	0	1	1	0	2	0	0
Cre13.g565850.t1.1;REV__Cre09.g410650.t3.1;REV__Cre09.g410650.t1.2	Cre13.g565850.t1.1	33;1;1	33;1;1	33;1;1	Cre13.g565850.t1.1 Alpha subunit of COP-I complex ALS=COPA1 DBV=JGI5.5 GN=COPA1 OS=Chlamydomonas reinhardtii SV=1 TOU=Cre	3	33	33	33	3	9	5	7	6	2	5	13	8	2	2	11	6	19	16	4	1	7	8	11	10	2	6	3	6	12	9	2	2	9	3	9	5	7	6	2	5	13	8	2
Cre13.g566000.t1.2	Cre13.g566000.t1.2	3	3	3	Cre13.g566000.t1.2 None DBV=JGI5.5 OS=Chlamydomonas reinhardtii SV=2 TOU=Cre	1	3	3	3	0	0	0	1	0	0	0	0	0	0	0	3	0	1	0	1	0	0	1	0	0	0	1	0	1	0	1	0	0	0	0	0	0	1	0	0	0	0	0	0
Cre13.g566250.t1.2	Cre13.g566250.t1.2	6	6	6	Cre13.g566250.t1.2 None DBV=JGI5.5 OS=Chlamydomonas reinhardtii SV=2 TOU=Cre	1	6	6	6	1	3	2	1	1	2	0	2	3	0	2	1	0	0	0	0	0	0	0	0	1	1	1	0	0	0	1	0	1	2	1	3	2	1	1	2	0	2	3	0
Cre13.g566300.t1.2	Cre13.g566300.t1.2	7	7	7	Cre13.g566300.t1.2 None DBV=JGI5.5 OS=Chlamydomonas reinhardtii SV=2 TOU=Cre	1	7	7	7	0	2	3	2	3	2	0	1	2	1	1	0	0	0	0	0	0	0	0	0	0	1	0	1	0	0	0	0	0	0	0	2	3	2	3	2	0	1	2	1
Cre13.g566450.t1.2	Cre13.g566450.t1.2	2	2	2	Cre13.g566450.t1.2 None DBV=JGI5.5 OS=Chlamydomonas reinhardtii SV=2 TOU=Cre	1	2	2	2	0	0	0	0	0	0	0	0	1	0	0	0	0	1	0	0	0	0	0	0	0	0	0	0	0	0	0	0	0	0	0	0	0	0	0	0	0	0	1	0
Cre13.g567400.t1.1	Cre13.g567400.t1.1	1	1	1	Cre13.g567400.t1.1 3\,5\-cyclic-nucleotide phosphodiesterase ALS=PDE16 DBV=JGI5.5 GN=PDE16 OS=Chlamydomonas reinhardtii SV=1 TOU=Cre	1	1	1	1	0	0	0	0	0	1	0	0	0	0	0	0	0	0	0	0	0	0	0	0	0	0	0	0	0	0	0	0	0	0	0	0	0	0	0	1	0	0	0	0
Cre13.g567950.t1.2	Cre13.g567950.t1.2	23	23	23	Cre13.g567950.t1.2 ADP-glucose pyrophosphorylase large subunit 1 DBV=JGI5.5 OS=Chlamydomonas reinhardtii SV=2 TOU=Cre	1	23	23	23	3	6	6	2	5	5	4	5	4	4	8	10	5	5	5	4	6	4	5	9	10	6	6	10	0	9	8	3	5	6	3	6	6	2	5	5	4	5	4	4
Cre13.g568150.t1.1	Cre13.g568150.t1.1	3	3	3	Cre13.g568150.t1.1 None DBV=JGI5.5 OS=Chlamydomonas reinhardtii SV=1 TOU=Cre	1	3	3	3	1	1	2	0	0	1	0	1	0	1	1	1	0	0	0	0	0	0	0	0	0	0	1	0	0	0	0	0	0	0	1	1	2	0	0	1	0	1	0	1
Cre13.g568400.t1.2	Cre13.g568400.t1.2	2	2	2	Cre13.g568400.t1.2 FtsH-like ATPase/metalloprotease ALS=FHL4 DBV=JGI5.5 GN=FHL4 OS=Chlamydomonas reinhardtii SV=2 TOU=Cre	1	2	2	2	0	0	0	0	0	0	0	0	1	0	0	0	0	1	0	0	0	0	0	0	0	0	0	0	0	0	1	0	0	0	0	0	0	0	0	0	0	0	1	0
Cre13.g568650.t1.2	Cre13.g568650.t1.2	18	18	18	Cre13.g568650.t1.2 Ribosomal protein S3a, component of cytosolic 80S ribosome and 40S small subunit ALS=RPS3a DBV=JGI5.5 GN=RPS3a OS=Chlamydomonas reinhardtii SV=2 TOU=Cre	1	18	18	18	6	8	7	5	7	4	4	9	10	5	8	10	8	8	11	6	5	6	10	8	6	4	5	5	7	10	7	3	8	8	6	8	7	5	7	4	4	9	10	5
Cre13.g568900.t1.2	Cre13.g568900.t1.2	17	17	17	Cre13.g568900.t1.2 Ribosomal protein L17, component of cytosolic 80S ribosome and 60S large subunit ALS=RPL17 DBV=JGI5.5 GN=RPL17 OS=Chlamydomonas reinhardtii SV=2 TOU=Cre	1	17	17	17	6	6	3	4	3	4	4	7	8	1	2	9	6	12	8	3	4	4	4	8	8	6	4	3	4	5	7	2	2	5	6	6	3	4	3	4	4	7	8	1
Cre13.g569100.t1.2;Cre13.g569000.t1.1	Cre13.g569100.t1.2;Cre13.g569000.t1.1	1;1	1;1	1;1	Cre13.g569100.t1.2 None DBV=JGI5.5 OS=Chlamydomonas reinhardtii SV=2 TOU=Cre;Cre13.g569000.t1.1 None DBV=JGI5.5 OS=Chlamydomonas reinhardtii SV=1 TOU=Cre	2	1	1	1	0	0	0	0	0	0	0	1	0	1	0	0	0	0	0	0	0	0	0	0	0	0	0	0	0	0	0	0	1	0	0	0	0	0	0	0	0	1	0	1
Cre13.g569600.t1.2	Cre13.g569600.t1.2	10	10	10	Cre13.g569600.t1.2 None DBV=JGI5.5 OS=Chlamydomonas reinhardtii SV=2 TOU=Cre	1	10	10	10	2	1	7	4	4	5	1	2	3	4	4	2	0	0	0	0	0	0	0	1	1	0	0	0	0	1	0	1	0	1	2	1	7	4	4	5	1	2	3	4
Cre13.g569750.t1.2	Cre13.g569750.t1.2	1	1	1	Cre13.g569750.t1.2 None DBV=JGI5.5 OS=Chlamydomonas reinhardtii SV=2 TOU=Cre	1	1	1	1	0	0	0	0	1	0	0	0	0	0	1	0	0	0	0	0	1	1	1	0	0	0	0	0	0	0	0	0	0	0	0	0	0	0	1	0	0	0	0	0
Cre13.g570350.t2.1;Cre13.g570350.t1.1;Cre05.g246552.t1.1	Cre13.g570350.t2.1;Cre13.g570350.t1.1	18;18;1	18;18;1	18;18;1	Cre13.g570350.t2.1 ABC1-like kinase ALS=AKC4 DBV=JGI5.5 GN=AKC4 OS=Chlamydomonas reinhardtii SV=1 TOU=Cre;Cre13.g570350.t1.1 ABC1-like kinase ALS=AKC4 DBV=JGI5.5 GN=AKC4 OS=Chlamydomonas reinhardtii SV=1 TOU=Cre	3	18	18	18	2	3	5	1	2	1	1	3	1	2	4	3	1	1	1	0	0	0	8	12	8	6	6	6	4	6	6	3	7	6	2	3	5	1	2	1	1	3	1	2
Cre13.g570400.t1.2	Cre13.g570400.t1.2	10	10	10	Cre13.g570400.t1.2 None DBV=JGI5.5 OS=Chlamydomonas reinhardtii SV=2 TOU=Cre	1	10	10	10	0	0	1	0	0	1	0	0	0	0	0	0	0	0	0	0	0	0	3	1	2	4	4	8	0	0	0	2	2	0	0	0	1	0	0	1	0	0	0	0
Cre13.g571150.t1.2	Cre13.g571150.t1.2	1	1	1	Cre13.g571150.t1.2 NADH:ubiquinone oxidoreductase 10 kDa subunit ALS=NUOP1 DBV=JGI5.5 GN=NUOP1 OS=Chlamydomonas reinhardtii SV=2 TOU=Cre	1	1	1	1	0	0	0	0	0	0	0	0	0	0	0	1	0	0	0	0	0	0	0	0	0	0	0	0	0	0	0	0	0	0	0	0	0	0	0	0	0	0	0	0
Cre13.g572900.t2.1;Cre13.g572900.t1.1	Cre13.g572900.t2.1;Cre13.g572900.t1.1	7;7	7;7	7;7	Cre13.g572900.t2.1 Oligopeptidase A DBV=JGI5.5 OS=Chlamydomonas reinhardtii SV=1 TOU=Cre;Cre13.g572900.t1.1 Oligopeptidase A DBV=JGI5.5 OS=Chlamydomonas reinhardtii SV=1 TOU=Cre	2	7	7	7	1	2	1	1	0	1	0	0	0	3	1	1	0	0	2	0	1	0	1	0	0	0	1	0	1	0	0	0	0	3	1	2	1	1	0	1	0	0	0	3
Cre13.g573250.t1.2	Cre13.g573250.t1.2	4	4	4	Cre13.g573250.t1.2 None DBV=JGI5.5 OS=Chlamydomonas reinhardtii SV=2 TOU=Cre	1	4	4	4	1	0	0	0	0	0	1	1	0	0	2	0	0	0	0	0	0	0	0	0	1	2	0	1	1	0	0	0	0	1	1	0	0	0	0	0	1	1	0	0
Cre13.g573351.t1.2	Cre13.g573351.t1.2	16	16	16	Cre13.g573351.t1.2 None DBV=JGI5.5 OS=Chlamydomonas reinhardtii SV=2 TOU=Cre	1	16	16	16	14	14	9	11	10	12	13	14	13	7	12	14	12	13	14	9	12	10	10	12	12	14	12	13	13	14	14	11	11	12	14	14	9	11	10	12	13	14	13	7
Cre13.g573400.t1.2	Cre13.g573400.t1.2	5	5	5	Cre13.g573400.t1.2 None DBV=JGI5.5 OS=Chlamydomonas reinhardtii SV=2 TOU=Cre	1	5	5	5	2	2	3	3	1	3	2	3	2	2	3	2	2	2	2	0	2	3	2	3	1	3	2	4	2	2	2	2	2	2	2	2	3	3	1	3	2	3	2	2
Cre13.g573750.t1.2	Cre13.g573750.t1.2	2	2	2	Cre13.g573750.t1.2 None DBV=JGI5.5 OS=Chlamydomonas reinhardtii SV=2 TOU=Cre	1	2	2	2	0	0	0	0	0	0	0	0	0	1	0	0	0	0	0	0	0	0	0	0	0	1	1	2	0	0	0	0	1	0	0	0	0	0	0	0	0	0	0	1
Cre13.g575000.t1.1	Cre13.g575000.t1.1	2	2	2	Cre13.g575000.t1.1 Protein required for cytochrome c synthesis/biogenesis ALS=CCS1 DBV=JGI5.5 GN=CCS1 OS=Chlamydomonas reinhardtii SV=1 TOU=Cre	1	2	2	2	0	0	0	0	0	0	0	1	0	0	0	0	0	0	0	0	0	0	1	1	1	1	1	0	0	1	1	2	1	1	0	0	0	0	0	0	0	1	0	0
Cre13.g576400.t1.2	Cre13.g576400.t1.2	4	4	4	Cre13.g576400.t1.2 Branched-chain amino-acid transaminase DBV=JGI5.5 OS=Chlamydomonas reinhardtii SV=2 TOU=Cre	1	4	4	4	0	0	2	0	1	1	0	0	0	0	2	0	0	0	0	0	0	0	0	0	0	0	0	0	0	0	0	0	0	0	0	0	2	0	1	1	0	0	0	0
Cre13.g576650.t1.2	Cre13.g576650.t1.2	2	2	2	Cre13.g576650.t1.2 Bifunctional phosphoribosyl-AMP cyclohydrolase/phosphoribosyl-ATP pyrophosphatase ALS=HIS4 DBV=JGI5.5 GN=HIS4 OS=Chlamydomonas reinhardtii SV=2 TOU=Cre	1	2	2	2	0	0	2	0	0	0	0	0	0	1	1	0	0	0	0	0	0	1	0	0	0	1	1	1	0	0	0	0	2	1	0	0	2	0	0	0	0	0	0	1
Cre13.g576760.t1.1	Cre13.g576760.t1.1	4	4	4	Cre13.g576760.t1.1 None DBV=JGI5.5 OS=Chlamydomonas reinhardtii SV=1 TOU=Cre	1	4	4	4	1	1	2	1	0	2	1	2	1	0	2	1	0	3	1	0	0	1	0	1	3	1	1	1	0	0	1	0	0	1	1	1	2	1	0	2	1	2	1	0
Cre13.g577100.t1.2	Cre13.g577100.t1.2	4	4	4	Cre13.g577100.t1.2 Acyl-carrier protein ALS=ACP2 DBV=JGI5.5 GN=ACP2 OS=Chlamydomonas reinhardtii SV=2 TOU=Cre	1	4	4	4	0	0	1	0	1	1	0	0	0	3	1	1	0	0	0	0	0	0	0	0	0	0	1	2	0	0	0	0	0	0	0	0	1	0	1	1	0	0	0	3
Cre13.g578650.t1.1	Cre13.g578650.t1.1	17	17	17	Cre13.g578650.t1.1 Similar to complex I intermediate-associated protein 30 DBV=JGI5.5 OS=Chlamydomonas reinhardtii SV=1 TOU=Cre	1	17	17	17	3	2	7	7	6	4	6	1	4	7	8	3	0	0	0	0	0	0	3	2	1	6	6	11	1	2	0	2	3	4	3	2	7	7	6	4	6	1	4	7
Cre13.g578750.t1.2	Cre13.g578750.t1.2	3	3	3	Cre13.g578750.t1.2 PsbA translation factor ALS=TBA1 DBV=JGI5.5 GN=TBA1 OS=Chlamydomonas reinhardtii SV=2 TOU=Cre	1	3	3	3	0	0	1	1	0	1	0	0	0	2	2	0	0	0	0	0	0	0	0	0	0	0	0	0	0	0	0	2	0	0	0	0	1	1	0	1	0	0	0	2
Cre13.g579550.t1.1	Cre13.g579550.t1.1	11	11	11	Cre13.g579550.t1.1 Predicted protein ALS=CGL27 DBV=JGI5.5 GN=CGL27 OS=Chlamydomonas reinhardtii SV=1 TOU=Cre	1	11	11	11	3	8	7	5	6	5	3	7	7	6	8	5	0	0	0	0	0	0	2	6	5	7	8	6	5	4	5	4	2	5	3	8	7	5	6	5	3	7	7	6
Cre13.g579566.t2.1;Cre13.g579566.t1.1;Cre16.g685900.t1.2	Cre13.g579566.t2.1;Cre13.g579566.t1.1	8;8;1	8;8;1	8;8;1	Cre13.g579566.t2.1 None DBV=JGI5.5 OS=Chlamydomonas reinhardtii SV=1 TOU=Cre;Cre13.g579566.t1.1 None DBV=JGI5.5 OS=Chlamydomonas reinhardtii SV=1 TOU=Cre	3	8	8	8	1	2	3	2	1	1	2	0	1	2	1	1	0	0	0	0	0	0	0	0	2	1	1	0	0	0	0	0	0	1	1	2	3	2	1	1	2	0	1	2
Cre13.g579582.t1.1	Cre13.g579582.t1.1	4	4	4	Cre13.g579582.t1.1 None DBV=JGI5.5 OS=Chlamydomonas reinhardtii SV=1 TOU=Cre	1	4	4	4	0	1	1	2	1	1	0	1	0	1	0	2	0	0	0	0	0	0	0	0	1	1	2	0	0	0	0	0	0	0	0	1	1	2	1	1	0	1	0	1
Cre13.g579598.t2.1;Cre13.g579598.t1.1	Cre13.g579598.t2.1;Cre13.g579598.t1.1	3;3	3;3	3;3	Cre13.g579598.t2.1 None DBV=JGI5.5 OS=Chlamydomonas reinhardtii SV=1 TOU=Cre;Cre13.g579598.t1.1 None DBV=JGI5.5 OS=Chlamydomonas reinhardtii SV=1 TOU=Cre	2	3	3	3	1	0	0	1	0	0	0	0	0	1	1	0	0	0	0	0	0	0	0	0	0	0	0	0	0	0	0	0	0	0	1	0	0	1	0	0	0	0	0	1
Cre13.g581150.t1.2	Cre13.g581150.t1.2	4	4	4	Cre13.g581150.t1.2 None DBV=JGI5.5 OS=Chlamydomonas reinhardtii SV=2 TOU=Cre	1	4	4	4	0	0	0	0	0	0	0	0	0	0	2	0	0	0	0	0	0	0	1	1	1	2	0	1	0	0	0	0	0	0	0	0	0	0	0	0	0	0	0	0
Cre13.g581450.t1.2;Cre13.g581450.t2.1	Cre13.g581450.t1.2	3;1	3;1	3;1	Cre13.g581450.t1.2 26S proteasome regulatory subunit ALS=RPN7 DBV=JGI5.5 GN=RPN7 OS=Chlamydomonas reinhardtii SV=2 TOU=Cre	2	3	3	3	0	0	0	0	0	0	0	0	0	0	0	0	0	1	1	0	0	0	0	0	0	0	0	0	0	1	1	0	0	0	0	0	0	0	0	0	0	0	0	0
Cre13.g581600.t1.2	Cre13.g581600.t1.2	5	5	5	Cre13.g581600.t1.2 Mitochondrial F1F0 ATP synthase associated 31.2 kDa protein ALS=ASA4 DBV=JGI5.5 GN=ASA4 OS=Chlamydomonas reinhardtii SV=2 TOU=Cre	1	5	5	5	0	0	2	0	0	1	0	0	0	0	0	0	0	0	0	0	1	1	0	0	0	0	0	0	0	0	0	0	1	1	0	0	2	0	0	1	0	0	0	0
Cre13.g581650.t1.2	Cre13.g581650.t1.2	6	6	6	Cre13.g581650.t1.2 Plastid ribosomal protein L7/L12 ALS=PRPL7 DBV=JGI5.5 GN=PRPL7 OS=Chlamydomonas reinhardtii SV=2 TOU=Cre	1	6	6	6	2	2	2	2	2	2	2	4	3	1	1	3	0	0	0	0	0	0	1	2	3	2	1	2	1	1	2	1	0	2	2	2	2	2	2	2	2	4	3	1
Cre13.g582150.t1.2	Cre13.g582150.t1.2	2	2	2	Cre13.g582150.t1.2 None DBV=JGI5.5 OS=Chlamydomonas reinhardtii SV=2 TOU=Cre	1	2	2	2	0	0	0	0	0	0	0	0	1	1	0	0	0	0	0	0	0	0	0	1	0	0	0	0	0	0	0	0	0	0	0	0	0	0	0	0	0	0	1	1
Cre13.g582800.t1.2	Cre13.g582800.t1.2	3	3	3	Cre13.g582800.t1.2 None DBV=JGI5.5 OS=Chlamydomonas reinhardtii SV=2 TOU=Cre	1	3	3	3	1	0	0	0	0	0	0	0	1	0	0	0	1	1	1	0	0	0	0	0	0	0	0	0	0	2	0	0	0	0	1	0	0	0	0	0	0	0	1	0
Cre13.g583550.t1.2	Cre13.g583550.t1.2	44	44	44	Cre13.g583550.t1.2 Vesicle inducing protein in plastids 1 ALS=VIP1 DBV=JGI5.5 GN=VIP1 OS=Chlamydomonas reinhardtii SV=2 TOU=Cre	1	44	44	44	8	10	13	8	9	8	11	14	17	11	15	9	1	0	0	0	8	5	41	37	40	41	39	34	17	19	15	22	23	19	8	10	13	8	9	8	11	14	17	11
Cre13.g584250.t1.2	Cre13.g584250.t1.2	2	2	2	Cre13.g584250.t1.2 None DBV=JGI5.5 OS=Chlamydomonas reinhardtii SV=2 TOU=Cre	1	2	2	2	0	0	0	0	0	0	1	0	1	0	1	0	0	0	0	0	0	0	1	2	2	1	1	0	0	2	1	0	0	1	0	0	0	0	0	0	1	0	1	0
Cre13.g584551.t1.1	Cre13.g584551.t1.1	1	1	1	Cre13.g584551.t1.1 None DBV=JGI5.5 OS=Chlamydomonas reinhardtii SV=1 TOU=Cre	1	1	1	1	0	0	0	0	0	0	0	0	0	0	0	0	0	0	0	0	1	0	0	0	0	0	0	0	0	0	0	0	0	0	0	0	0	0	0	0	0	0	0	0
Cre13.g584850.t1.1	Cre13.g584850.t1.1	8	8	8	Cre13.g584850.t1.1 None DBV=JGI5.5 OS=Chlamydomonas reinhardtii SV=1 TOU=Cre	1	8	8	8	3	5	5	3	3	3	3	3	2	3	4	3	0	0	0	0	0	0	1	2	3	7	5	4	3	3	4	4	3	6	3	5	5	3	3	3	3	3	2	3
Cre13.g585900.t1.2	Cre13.g585900.t1.2	3	3	3	Cre13.g585900.t1.2 Leukotriene A-4 hydrolase DBV=JGI5.5 OS=Chlamydomonas reinhardtii SV=2 TOU=Cre	1	3	3	3	0	1	0	0	0	0	0	1	0	0	0	0	0	0	2	0	0	0	0	1	0	0	1	0	0	0	1	0	0	0	0	1	0	0	0	0	0	1	0	0
Cre13.g586350.t1.1	Cre13.g586350.t1.1	13	13	13	Cre13.g586350.t1.1 None DBV=JGI5.5 OS=Chlamydomonas reinhardtii SV=1 TOU=Cre	1	13	13	13	1	0	1	1	2	4	1	0	0	5	1	2	0	0	0	0	0	0	3	3	1	3	3	2	5	3	1	2	2	2	1	0	1	1	2	4	1	0	0	5
Cre13.g587050.t1.2	Cre13.g587050.t1.2	5	5	5	Cre13.g587050.t1.2 Eukaryotic release factor ALS=ERF1 DBV=JGI5.5 GN=ERF1 OS=Chlamydomonas reinhardtii SV=2 TOU=Cre	1	5	5	5	2	0	0	0	1	1	2	1	2	1	0	3	1	3	2	0	1	3	1	2	4	1	1	0	1	1	3	1	1	2	2	0	0	0	1	1	2	1	2	1
Cre13.g587100.t1.2	Cre13.g587100.t1.2	3	3	3	Cre13.g587100.t1.2 Phycocyanobilin ferredoxin oxidoreductase-like protein DBV=JGI5.5 OS=Chlamydomonas reinhardtii SV=2 TOU=Cre	1	3	3	3	1	1	1	1	0	0	1	0	0	0	1	0	0	0	0	0	0	0	0	0	0	1	1	2	0	0	1	1	1	2	1	1	1	1	0	0	1	0	0	0
Cre13.g588100.t1.2	Cre13.g588100.t1.2	6	6	6	Cre13.g588100.t1.2 Peptidyl-prolyl cis-trans isomerase, cyclophilin-type DBV=JGI5.5 OS=Chlamydomonas reinhardtii SV=2 TOU=Cre	1	6	6	6	2	3	2	1	2	2	2	3	4	2	2	2	0	0	0	0	0	0	1	4	3	3	1	3	2	2	3	2	2	2	2	3	2	1	2	2	2	3	4	2
Cre13.g589450.t1.2;Cre13.g589350.t1.2;Cre42.g760347.t1.1	Cre13.g589450.t1.2	22;6;4	22;6;4	22;6;4	Cre13.g589450.t1.2 None DBV=JGI5.5 OS=Chlamydomonas reinhardtii SV=2 TOU=Cre	3	22	22	22	3	4	11	3	5	4	9	8	11	10	9	2	0	0	0	0	1	0	1	1	0	3	2	1	1	0	1	1	3	5	3	4	11	3	5	4	9	8	11	10
Cre13.g589870.t1.1;Cre03.g152900.t1.1	Cre13.g589870.t1.1;Cre03.g152900.t1.1	2;1	2;1	2;1	Cre13.g589870.t1.1 None DBV=JGI5.5 OS=Chlamydomonas reinhardtii SV=1 TOU=Cre;Cre03.g152900.t1.1 None DBV=JGI5.5 OS=Chlamydomonas reinhardtii SV=1 TOU=Cre	2	2	2	2	0	0	1	0	0	0	0	0	0	0	1	0	0	0	0	0	0	0	0	0	0	0	0	0	0	0	0	0	0	0	0	0	1	0	0	0	0	0	0	0
Cre13.g591400.t1.1	Cre13.g591400.t1.1	3	3	3	Cre13.g591400.t1.1 None DBV=JGI5.5 OS=Chlamydomonas reinhardtii SV=1 TOU=Cre	1	3	3	3	0	0	0	0	0	0	0	0	2	0	0	0	1	1	1	0	0	1	0	0	0	0	0	0	0	0	0	0	0	0	0	0	0	0	0	0	0	0	2	0
Cre13.g592200.t1.2	Cre13.g592200.t1.2	154	154	154	Cre13.g592200.t1.2 Glutamate synthase, NADH-dependent ALS=GSN1 DBV=JGI5.5 GN=GSN1 OS=Chlamydomonas reinhardtii SV=2 TOU=Cre	1	154	154	154	76	88	107	76	97	97	78	80	80	98	102	87	3	11	14	8	10	11	55	74	67	65	66	85	33	39	31	46	40	49	76	88	107	76	97	97	78	80	80	98
Cre13.g592350.t1.2	Cre13.g592350.t1.2	1	1	1	Cre13.g592350.t1.2 None DBV=JGI5.5 OS=Chlamydomonas reinhardtii SV=2 TOU=Cre	1	1	1	1	0	0	0	0	0	0	0	1	0	0	0	0	0	0	0	0	0	0	0	0	0	0	0	0	0	0	0	0	0	0	0	0	0	0	0	0	0	1	0	0
Cre13.g592450.t1.2	Cre13.g592450.t1.2	2	2	2	Cre13.g592450.t1.2 Epsilon subunit of COP-I complex ALS=COPE1 DBV=JGI5.5 GN=COPE1 OS=Chlamydomonas reinhardtii SV=2 TOU=Cre	1	2	2	2	0	1	0	0	0	1	1	1	1	1	1	1	2	2	2	1	0	0	2	1	2	1	2	0	1	1	1	1	0	1	0	1	0	0	0	1	1	1	1	1
Cre13.g602350.t1.2	Cre13.g602350.t1.2	5	5	5	Cre13.g602350.t1.2 None DBV=JGI5.5 OS=Chlamydomonas reinhardtii SV=2 TOU=Cre	1	5	5	5	0	0	3	1	0	1	0	0	0	1	2	0	0	0	0	0	0	0	0	1	0	0	2	2	0	0	0	0	0	1	0	0	3	1	0	1	0	0	0	1
Cre13.g603225.t1.1	Cre13.g603225.t1.1	8	8	8	Cre13.g603225.t1.1 None DBV=JGI5.5 OS=Chlamydomonas reinhardtii SV=1 TOU=Cre	1	8	8	8	2	3	5	1	3	3	4	3	3	2	1	5	0	0	0	0	0	0	1	4	2	1	5	2	1	1	3	2	1	1	2	3	5	1	3	3	4	3	3	2
Cre13.g603500.t1.2	Cre13.g603500.t1.2	9	9	9	Cre13.g603500.t1.2 None DBV=JGI5.5 OS=Chlamydomonas reinhardtii SV=2 TOU=Cre	1	9	9	9	4	5	5	4	5	5	2	1	5	7	4	5	0	0	0	0	0	0	2	2	6	4	5	4	2	1	2	3	1	5	4	5	5	4	5	5	2	1	5	7
Cre13.g603700.t1.2	Cre13.g603700.t1.2	9	9	9	Cre13.g603700.t1.2 Actin DBV=JGI5.5 OS=Chlamydomonas reinhardtii SV=2 TOU=Cre	1	9	9	9	0	1	1	3	0	2	1	3	2	3	2	4	1	3	2	3	3	5	1	2	5	1	1	2	1	3	2	3	4	4	0	1	1	3	0	2	1	3	2	3
Cre13.g603900.t1.2	Cre13.g603900.t1.2	3	3	3	Cre13.g603900.t1.2 None DBV=JGI5.5 OS=Chlamydomonas reinhardtii SV=2 TOU=Cre	1	3	3	3	0	1	0	0	0	0	2	1	2	0	0	2	1	0	0	0	0	0	1	0	0	0	0	0	1	2	0	0	0	0	0	1	0	0	0	0	2	1	2	0
Cre13.g604150.t1.2	Cre13.g604150.t1.2	14	14	14	Cre13.g604150.t1.2 None DBV=JGI5.5 OS=Chlamydomonas reinhardtii SV=2 TOU=Cre	1	14	14	14	2	4	7	7	3	3	4	4	5	4	5	5	0	0	0	0	0	0	2	4	5	4	5	7	8	9	9	7	7	9	2	4	7	7	3	3	4	4	5	4
Cre13.g604300.t1.2	Cre13.g604300.t1.2	1	1	1	Cre13.g604300.t1.2 None DBV=JGI5.5 OS=Chlamydomonas reinhardtii SV=2 TOU=Cre	1	1	1	1	0	0	0	0	0	0	0	0	0	0	0	0	0	0	0	0	0	0	0	1	0	0	0	0	0	0	0	0	0	0	0	0	0	0	0	0	0	0	0	0
Cre13.g604650.t2.1;Cre13.g604650.t1.2	Cre13.g604650.t2.1;Cre13.g604650.t1.2	4;4	4;4	4;4	Cre13.g604650.t2.1 None DBV=JGI5.5 OS=Chlamydomonas reinhardtii SV=1 TOU=Cre;Cre13.g604650.t1.2 None DBV=JGI5.5 OS=Chlamydomonas reinhardtii SV=2 TOU=Cre	2	4	4	4	0	0	0	0	0	0	2	3	2	0	0	1	0	0	0	0	0	0	0	0	0	0	0	0	0	1	0	0	0	0	0	0	0	0	0	0	2	3	2	0
Cre13.g605150.t1.2	Cre13.g605150.t1.2	3	3	3	Cre13.g605150.t1.2 Mn superoxide dismutase ALS=MSD2 DBV=JGI5.5 GN=MSD2 OS=Chlamydomonas reinhardtii SV=2 TOU=Cre	1	3	3	3	0	0	1	0	1	0	0	0	0	0	0	0	0	0	0	0	0	0	0	0	0	1	0	0	0	0	1	0	0	1	0	0	1	0	1	0	0	0	0	0
Cre13.g606150.t1.1	Cre13.g606150.t1.1	2	2	2	Cre13.g606150.t1.1 None DBV=JGI5.5 OS=Chlamydomonas reinhardtii SV=1 TOU=Cre	1	2	2	2	0	0	1	0	0	0	1	0	1	0	0	0	0	0	0	0	0	0	0	0	0	0	0	0	0	0	0	0	0	0	0	0	1	0	0	0	1	0	1	0
Cre13.g607050.t1.2	Cre13.g607050.t1.2	2	2	2	Cre13.g607050.t1.2 Thiosulfate sulfurtransferase ALS=THT1 DBV=JGI5.5 GN=THT1 OS=Chlamydomonas reinhardtii SV=2 TOU=Cre	1	2	2	2	0	0	0	1	0	0	0	0	0	0	0	0	0	0	0	0	0	0	0	0	0	0	1	0	0	0	0	0	0	1	0	0	0	1	0	0	0	0	0	0
Cre13.g607300.t1.2;Cre10.g465900.t1.2;Cre08.g385850.t1.2;Cre07.g351050.t1.2;Cre17.g736250.t1.2;Cre07.g320050.t1.1	Cre13.g607300.t1.2	6;1;1;1;1;1	6;1;1;1;1;1	5;0;0;1;0;0	Cre13.g607300.t1.2 Mitogen-Activated Protein Kinase ALS=MAPK5 DBV=JGI5.5 GN=MAPK5 OS=Chlamydomonas reinhardtii SV=2 TOU=Cre	6	6	6	5	1	4	0	1	2	1	2	3	1	1	0	2	2	3	1	1	0	2	2	3	2	2	2	0	1	2	3	2	0	2	1	4	0	1	2	1	2	3	1	1
Cre13.g607900.t1.1	Cre13.g607900.t1.1	44	44	44	Cre13.g607900.t1.1 None DBV=JGI5.5 OS=Chlamydomonas reinhardtii SV=1 TOU=Cre	1	44	44	44	18	17	19	19	22	23	20	15	19	25	25	17	0	0	0	0	0	0	23	22	23	28	24	25	18	19	18	22	22	22	18	17	19	19	22	23	20	15	19	25
Cre14.g609950.t1.2	Cre14.g609950.t1.2	2	2	2	Cre14.g609950.t1.2 None DBV=JGI5.5 OS=Chlamydomonas reinhardtii SV=2 TOU=Cre	1	2	2	2	0	0	0	0	0	0	0	0	0	0	0	0	0	0	0	0	0	0	1	0	0	0	1	0	0	0	0	0	0	0	0	0	0	0	0	0	0	0	0	0
Cre14.g610501.t1.1	Cre14.g610501.t1.1	4	4	4	Cre14.g610501.t1.1 None DBV=JGI5.5 OS=Chlamydomonas reinhardtii SV=1 TOU=Cre	1	4	4	4	0	1	2	0	1	0	0	1	0	0	1	1	1	1	0	1	1	1	0	0	1	0	0	2	0	0	0	1	1	1	0	1	2	0	1	0	0	1	0	0
Cre14.g611200.t1.2	Cre14.g611200.t1.2	8	8	8	Cre14.g611200.t1.2 None DBV=JGI5.5 OS=Chlamydomonas reinhardtii SV=2 TOU=Cre	1	8	8	8	6	5	5	3	5	3	6	4	4	5	3	6	0	0	0	0	0	0	3	6	6	5	5	4	5	4	6	3	1	5	6	5	5	3	5	3	6	4	4	5
Cre14.g611950.t1.1	Cre14.g611950.t1.1	5	5	5	Cre14.g611950.t1.1 None DBV=JGI5.5 OS=Chlamydomonas reinhardtii SV=1 TOU=Cre	1	5	5	5	0	0	0	0	0	0	0	0	0	0	0	0	0	0	0	0	0	0	0	2	2	2	0	1	0	0	0	0	0	0	0	0	0	0	0	0	0	0	0	0
Cre14.g612450.t1.2	Cre14.g612450.t1.2	5	5	5	Cre14.g612450.t1.2 Plastid ribosomal protein L15 ALS=PRPL15 DBV=JGI5.5 GN=PRPL15 OS=Chlamydomonas reinhardtii SV=2 TOU=Cre	1	5	5	5	1	1	1	0	1	0	1	0	1	2	1	0	0	1	0	0	0	0	0	0	0	2	1	0	0	0	0	0	0	0	1	1	1	0	1	0	1	0	1	2
Cre14.g613700.t1.1	Cre14.g613700.t1.1	2	2	2	Cre14.g613700.t1.1 None DBV=JGI5.5 OS=Chlamydomonas reinhardtii SV=1 TOU=Cre	1	2	2	2	0	0	0	0	0	0	1	0	0	0	0	0	0	1	0	0	0	0	0	0	0	0	0	0	0	1	0	0	0	0	0	0	0	0	0	0	1	0	0	0
Cre14.g614100.t1.2	Cre14.g614100.t1.2	2	2	2	Cre14.g614100.t1.2 Dolichyl-diphosphooligosaccharide-protein glycosyltransferase ALS=GTR26 DBV=JGI5.5 GN=GTR26 OS=Chlamydomonas reinhardtii SV=2 TOU=Cre	1	2	2	2	0	0	0	0	0	0	0	0	0	1	1	0	0	0	0	0	0	0	0	0	0	0	0	0	0	0	0	0	0	0	0	0	0	0	0	0	0	0	0	1
Cre14.g614750.t1.1	Cre14.g614750.t1.1	12	12	12	Cre14.g614750.t1.1 None DBV=JGI5.5 OS=Chlamydomonas reinhardtii SV=1 TOU=Cre	1	12	12	12	1	8	8	3	8	5	5	7	5	5	7	5	0	0	1	0	0	0	5	6	7	9	6	6	3	4	6	3	6	5	1	8	8	3	8	5	5	7	5	5
Cre14.g614900.t2.1;Cre14.g614900.t1.2	Cre14.g614900.t2.1;Cre14.g614900.t1.2	2;2	2;2	2;2	Cre14.g614900.t2.1 None DBV=JGI5.5 OS=Chlamydomonas reinhardtii SV=1 TOU=Cre;Cre14.g614900.t1.2 None DBV=JGI5.5 OS=Chlamydomonas reinhardtii SV=2 TOU=Cre	2	2	2	2	0	0	0	0	1	0	0	0	0	0	0	0	0	0	1	0	0	0	0	0	0	0	0	0	0	0	0	0	0	0	0	0	0	0	1	0	0	0	0	0
Cre14.g615000.t1.1	Cre14.g615000.t1.1	2	2	2	Cre14.g615000.t1.1 None DBV=JGI5.5 OS=Chlamydomonas reinhardtii SV=1 TOU=Cre	1	2	2	2	1	1	1	1	1	1	1	1	1	1	1	1	0	0	0	0	0	0	1	1	1	1	2	1	1	1	1	1	1	1	1	1	1	1	1	1	1	1	1	1
Cre14.g615950.t1.1	Cre14.g615950.t1.1	8	8	8	Cre14.g615950.t1.1 None DBV=JGI5.5 OS=Chlamydomonas reinhardtii SV=1 TOU=Cre	1	8	8	8	1	1	0	0	0	0	0	4	2	0	0	2	2	1	0	0	0	0	0	1	3	0	0	0	0	2	3	0	0	0	1	1	0	0	0	0	0	4	2	0
Cre14.g616600.t1.2	Cre14.g616600.t1.2	22	22	22	Cre14.g616600.t1.2 None DBV=JGI5.5 OS=Chlamydomonas reinhardtii SV=2 TOU=Cre	1	22	22	22	0	3	10	3	3	4	0	2	1	6	5	4	0	1	0	0	1	1	1	4	3	9	6	5	2	1	1	6	9	8	0	3	10	3	3	4	0	2	1	6
Cre14.g617300.t1.2	Cre14.g617300.t1.2	2	2	2	Cre14.g617300.t1.2 Signal peptide peptidase-like protein ALS=PSL3 DBV=JGI5.5 GN=PSL3 OS=Chlamydomonas reinhardtii SV=2 TOU=Cre	1	2	2	2	0	0	0	0	0	0	0	0	0	0	0	0	0	0	0	0	0	0	0	0	0	0	1	0	1	0	0	0	0	0	0	0	0	0	0	0	0	0	0	0
Cre14.g617400.t1.2	Cre14.g617400.t1.2	15	1	1	Cre14.g617400.t1.2 Heat shock protein 22F ALS=HSP22F DBV=JGI5.5 GN=HSP22F OS=Chlamydomonas reinhardtii SV=2 TOU=Cre	1	15	1	1	2	3	11	11	10	9	0	1	1	10	10	3	1	0	0	7	7	8	2	1	4	10	12	12	1	1	1	9	9	12	0	0	0	0	0	0	0	0	0	0
Cre14.g617450.t1.2	Cre14.g617450.t1.2	19	19	5	Cre14.g617450.t1.2 Heat shock protein 22E ALS=HSP22E DBV=JGI5.5 GN=HSP22E OS=Chlamydomonas reinhardtii SV=2 TOU=Cre	1	19	19	5	2	3	13	13	11	9	0	1	1	11	13	3	1	0	0	7	7	9	2	1	4	10	13	12	1	1	1	10	9	12	2	3	13	13	11	9	0	1	1	11
Cre14.g617826.t1.1	Cre14.g617826.t1.1	3	3	3	Cre14.g617826.t1.1 None DBV=JGI5.5 OS=Chlamydomonas reinhardtii SV=1 TOU=Cre	1	3	3	3	0	1	0	0	0	1	0	1	1	0	1	1	0	0	1	1	0	0	0	1	1	1	2	0	0	1	0	0	1	1	0	1	0	0	0	1	0	1	1	0
Cre14.g617900.t1.2	Cre14.g617900.t1.2	7	7	7	Cre14.g617900.t1.2 Ribosomal protein L35, component of cytosolic 80S ribosome and 60S large subunit ALS=RPL35 DBV=JGI5.5 GN=RPL35 OS=Chlamydomonas reinhardtii SV=2 TOU=Cre	1	7	7	7	3	2	2	1	1	2	2	2	5	2	1	4	2	3	5	2	0	1	2	2	2	2	1	2	2	1	2	0	1	2	3	2	2	1	1	2	2	2	5	2
Cre14.g619100.t1.2	Cre14.g619100.t1.2	5	5	5	Cre14.g619100.t1.2 Inactive subunit of chloroplast ClpP complex ALS=CLPR1 DBV=JGI5.5 GN=CLPR1 OS=Chlamydomonas reinhardtii SV=2 TOU=Cre	1	5	5	5	1	2	3	0	1	0	2	4	4	1	2	3	2	5	2	0	0	1	2	2	2	1	2	2	2	2	3	1	1	1	1	2	3	0	1	0	2	4	4	1
Cre14.g619133.t1.1	Cre14.g619133.t1.1	9	9	9	Cre14.g619133.t1.1 None DBV=JGI5.5 OS=Chlamydomonas reinhardtii SV=1 TOU=Cre	1	9	9	9	2	2	2	1	1	1	3	3	3	0	3	1	1	2	2	2	2	1	1	1	3	0	1	0	3	2	3	1	2	3	2	2	2	1	1	1	3	3	3	0
Cre14.g621351.t1.1	Cre14.g621351.t1.1	12	12	12	Cre14.g621351.t1.1 None DBV=JGI5.5 OS=Chlamydomonas reinhardtii SV=1 TOU=Cre	1	12	12	12	0	0	3	2	2	1	1	0	0	2	4	0	0	0	0	0	0	0	1	1	1	4	2	2	3	1	3	2	1	4	0	0	3	2	2	1	1	0	0	2
Cre14.g621450.t1.2	Cre14.g621450.t1.2	11	11	11	Cre14.g621450.t1.2 Ribosomal protein L5, component of cytosolic 80S ribosome and 60S large subunit ALS=RPL5 DBV=JGI5.5 GN=RPL5 OS=Chlamydomonas reinhardtii SV=2 TOU=Cre	1	11	11	11	6	5	3	2	3	3	4	6	6	3	3	4	5	6	4	4	5	4	6	6	8	4	4	4	4	7	5	5	5	8	6	5	3	2	3	3	4	6	6	3
Cre14.g621650.t1.1	Cre14.g621650.t1.1	2	2	2	Cre14.g621650.t1.1 None DBV=JGI5.5 OS=Chlamydomonas reinhardtii SV=1 TOU=Cre	1	2	2	2	1	1	1	1	1	1	1	2	2	1	1	1	1	2	1	1	1	1	1	1	1	2	1	1	1	1	1	0	1	1	1	1	1	1	1	1	1	2	2	1
Cre14.g623000.t1.1	Cre14.g623000.t1.1	3	3	3	Cre14.g623000.t1.1 None DBV=JGI5.5 OS=Chlamydomonas reinhardtii SV=1 TOU=Cre	1	3	3	3	0	0	2	0	0	0	0	0	0	0	1	0	0	0	0	0	0	0	0	0	0	1	2	0	0	0	0	0	0	0	0	0	2	0	0	0	0	0	0	0
Cre14.g623650.t1.2	Cre14.g623650.t1.2	2	2	2	Cre14.g623650.t1.2 None DBV=JGI5.5 OS=Chlamydomonas reinhardtii SV=2 TOU=Cre	1	2	2	2	0	0	0	0	2	1	0	0	0	1	1	0	0	0	0	1	0	0	0	0	0	0	1	1	0	0	0	0	1	0	0	0	0	0	2	1	0	0	0	1
Cre14.g624201.t1.1	Cre14.g624201.t1.1	5	5	5	Cre14.g624201.t1.1 None DBV=JGI5.5 OS=Chlamydomonas reinhardtii SV=1 TOU=Cre	1	5	5	5	0	0	1	1	0	0	0	0	0	1	2	0	0	0	0	0	0	0	0	0	0	0	0	0	0	0	0	0	0	0	0	0	1	1	0	0	0	0	0	1
Cre14.g625400.t1.1	Cre14.g625400.t1.1	6	6	6	Cre14.g625400.t1.1 26S proteasome regulatory subunit ALS=RPT1 DBV=JGI5.5 GN=RPT1 OS=Chlamydomonas reinhardtii SV=1 TOU=Cre	1	6	6	6	1	2	0	0	0	0	1	1	1	0	0	2	1	0	3	0	0	1	3	1	2	0	0	0	1	1	0	0	0	0	1	2	0	0	0	0	1	1	1	0
Cre14.g626400.t1.2	Cre14.g626400.t1.2	1	1	1	Cre14.g626400.t1.2 Cytochrome P450, CYP197 superfamily DBV=JGI5.5 OS=Chlamydomonas reinhardtii SV=2 TOU=Cre	1	1	1	1	0	1	0	0	0	0	1	1	0	0	0	0	1	0	0	0	0	0	0	1	0	0	0	0	0	0	0	0	0	1	0	1	0	0	0	0	1	1	0	0
Cre14.g626750.t1.2	Cre14.g626750.t1.2	2	2	2	Cre14.g626750.t1.2 None DBV=JGI5.5 OS=Chlamydomonas reinhardtii SV=2 TOU=Cre	1	2	2	2	0	0	0	0	1	0	0	0	0	1	0	0	0	0	0	1	1	0	0	0	0	1	1	0	0	0	0	0	0	1	0	0	0	0	1	0	0	0	0	1
Cre14.g626900.t1.2	Cre14.g626900.t1.2	8	8	8	Cre14.g626900.t1.2 None DBV=JGI5.5 OS=Chlamydomonas reinhardtii SV=2 TOU=Cre	1	8	8	8	0	0	7	0	1	0	0	0	0	2	5	0	0	0	0	0	0	0	0	0	0	0	0	0	0	0	0	0	0	0	0	0	7	0	1	0	0	0	0	2
Cre14.g627488.t1.1	Cre14.g627488.t1.1	3	3	3	Cre14.g627488.t1.1 None DBV=JGI5.5 OS=Chlamydomonas reinhardtii SV=1 TOU=Cre	1	3	3	3	1	0	0	0	1	0	0	0	0	0	1	2	0	0	1	0	0	0	0	0	1	0	0	0	0	0	0	0	0	0	1	0	0	0	1	0	0	0	0	0
Cre14.g629200.t1.2	Cre14.g629200.t1.2	1	1	1	Cre14.g629200.t1.2 Flagellar Associated Protein ALS=FAP98 DBV=JGI5.5 GN=FAP98 OS=Chlamydomonas reinhardtii SV=2 TOU=Cre	1	1	1	1	0	0	1	0	0	0	0	0	0	0	0	0	0	0	0	0	0	0	0	0	0	0	0	0	0	0	0	0	0	0	0	0	1	0	0	0	0	0	0	0
Cre14.g630100.t1.2	Cre14.g630100.t1.2	15	15	15	Cre14.g630100.t1.2 Ribosomal protein L13, component of cytosolic 80S ribosome and 60S large subunit ALS=RPL13 DBV=JGI5.5 GN=RPL13 OS=Chlamydomonas reinhardtii SV=2 TOU=Cre	1	15	15	15	7	12	7	2	5	4	4	11	9	3	7	7	6	9	12	3	6	6	6	8	7	7	10	5	5	10	10	1	6	3	7	12	7	2	5	4	4	11	9	3
Cre14.g630301.t1.1	Cre14.g630301.t1.1	7	7	7	Cre14.g630301.t1.1 None DBV=JGI5.5 OS=Chlamydomonas reinhardtii SV=1 TOU=Cre	1	7	7	7	1	2	2	3	1	0	0	0	1	1	1	0	0	0	0	0	0	0	0	0	0	0	0	0	0	0	0	0	0	0	1	2	2	3	1	0	0	0	1	1
Cre14.g630847.t1.1;Cre14.g630835.t1.1	Cre14.g630847.t1.1	17;4	17;4	17;4	Cre14.g630847.t1.1 None DBV=JGI5.5 OS=Chlamydomonas reinhardtii SV=1 TOU=Cre	2	17	17	17	8	9	10	10	8	10	7	9	9	7	10	12	3	8	4	1	3	1	11	7	8	7	11	11	6	6	6	8	6	6	8	9	10	10	8	10	7	9	9	7
Cre14.g630859.t1.1	Cre14.g630859.t1.1	1	1	1	Cre14.g630859.t1.1 None DBV=JGI5.5 OS=Chlamydomonas reinhardtii SV=1 TOU=Cre	1	1	1	1	0	0	1	0	0	0	1	1	0	1	0	0	0	1	0	0	0	0	1	0	0	0	1	0	0	0	1	0	0	0	0	0	1	0	0	0	1	1	0	1
Cre14.g630871.t1.1	Cre14.g630871.t1.1	1	1	1	Cre14.g630871.t1.1 None DBV=JGI5.5 OS=Chlamydomonas reinhardtii SV=1 TOU=Cre	1	1	1	1	1	0	0	0	0	1	0	1	0	1	1	0	1	0	1	0	0	0	1	1	0	0	0	0	0	1	0	1	1	0	1	0	0	0	0	1	0	1	0	1
Cre14.g631900.t1.2	Cre14.g631900.t1.2	2	2	2	Cre14.g631900.t1.2 None DBV=JGI5.5 OS=Chlamydomonas reinhardtii SV=2 TOU=Cre	1	2	2	2	1	1	1	1	2	1	0	2	2	1	0	0	0	1	0	0	1	0	0	2	1	0	0	0	1	1	1	2	2	1	1	1	1	1	2	1	0	2	2	1
Cre14.g632000.t1.1	Cre14.g632000.t1.1	2	2	2	Cre14.g632000.t1.1 GrpE nucleotide release factor ALS=CGE2 DBV=JGI5.5 GN=CGE2 OS=Chlamydomonas reinhardtii SV=1 TOU=Cre	1	2	2	2	0	0	0	0	0	0	1	0	0	0	0	0	0	0	0	0	0	0	0	0	0	0	1	0	0	0	0	0	0	0	0	0	0	0	0	0	1	0	0	0
Cre14.g632775.t1.1	Cre14.g632775.t1.1	13	13	13	Cre14.g632775.t1.1 None DBV=JGI5.5 OS=Chlamydomonas reinhardtii SV=1 TOU=Cre	1	13	13	13	1	4	2	1	3	1	3	4	4	0	1	5	4	4	3	1	0	2	5	2	6	1	3	4	0	5	4	4	4	3	1	4	2	1	3	1	3	4	4	0
Cre15.g635650.t2.1;Cre15.g635650.t1.2	Cre15.g635650.t2.1;Cre15.g635650.t1.2	11;11	11;11	11;11	Cre15.g635650.t2.1 None DBV=JGI5.5 OS=Chlamydomonas reinhardtii SV=1 TOU=Cre;Cre15.g635650.t1.2 None DBV=JGI5.5 OS=Chlamydomonas reinhardtii SV=2 TOU=Cre	2	11	11	11	1	2	5	5	4	4	1	2	0	1	1	2	0	0	0	0	0	0	0	0	0	0	0	0	0	0	0	0	0	0	1	2	5	5	4	4	1	2	0	1
Cre15.g635850.t2.1;Cre15.g635850.t1.2	Cre15.g635850.t2.1;Cre15.g635850.t1.2	17;17	17;17	17;17	Cre15.g635850.t2.1 Mitochondrial F1F0 ATP synthase, gamma subunit ALS=ATP3 DBV=JGI5.5 GN=ATP3 OS=Chlamydomonas reinhardtii SV=1 TOU=Cre;Cre15.g635850.t1.2 Mitochondrial F1F0 ATP synthase, gamma subunit ALS=ATP3 DBV=JGI5.5 GN=ATP3 OS=Chlamydomonas reinhardt	2	17	17	17	8	10	9	4	6	6	5	6	9	5	6	10	7	10	9	8	8	6	7	8	9	6	5	11	6	10	10	6	7	9	8	10	9	4	6	6	5	6	9	5
Cre15.g636750.t1.2	Cre15.g636750.t1.2	2	2	2	Cre15.g636750.t1.2 None DBV=JGI5.5 OS=Chlamydomonas reinhardtii SV=2 TOU=Cre	1	2	2	2	0	0	1	0	1	0	0	1	0	0	0	0	0	0	0	0	0	0	0	1	1	1	0	0	0	1	0	0	0	0	0	0	1	0	1	0	0	1	0	0
Cre15.g636800.t1.1	Cre15.g636800.t1.1	1	1	1	Cre15.g636800.t1.1 None DBV=JGI5.5 OS=Chlamydomonas reinhardtii SV=1 TOU=Cre	1	1	1	1	0	0	1	0	0	0	0	0	0	0	0	0	0	0	0	0	0	0	0	1	0	0	0	0	0	0	0	0	0	0	0	0	1	0	0	0	0	0	0	0
Cre15.g637050.t1.2	Cre15.g637050.t1.2	5	5	5	Cre15.g637050.t1.2 Flagellar Associated Protein ALS=FAP274 DBV=JGI5.5 GN=FAP274 OS=Chlamydomonas reinhardtii SV=2 TOU=Cre	1	5	5	5	0	0	1	0	0	0	3	3	1	0	0	0	0	0	0	0	0	0	0	0	0	0	0	0	0	0	0	0	0	0	0	0	1	0	0	0	3	3	1	0
Cre15.g637761.t3.1;Cre15.g637761.t2.1;Cre15.g637761.t1.2	Cre15.g637761.t3.1;Cre15.g637761.t2.1;Cre15.g637761.t1.2	12;12;12	12;12;12	12;12;12	Cre15.g637761.t3.1 None DBV=JGI5.5 OS=Chlamydomonas reinhardtii SV=1 TOU=Cre;Cre15.g637761.t2.1 None DBV=JGI5.5 OS=Chlamydomonas reinhardtii SV=1 TOU=Cre;Cre15.g637761.t1.2 None DBV=JGI5.5 OS=Chlamydomonas reinhardtii SV=2 TOU=Cre	3	12	12	12	2	1	1	3	2	1	2	4	4	3	1	5	3	3	3	2	3	2	2	1	1	2	2	1	2	5	3	0	3	3	2	1	1	3	2	1	2	4	4	3
Cre15.g638100.t1.1;Cre15.g638303.t1.1;Cre15.g638651.t1.1;Cre15.g638000.t1.1;Cre15.g638700.t1.1;Cre15.g638950.t1.1;Cre15.g638304.t1.1;Cre15.g639304.t1.2;Cre15.g638300.t1.1;Cre15.g638550.t1.1;Cre15.g639308.t1.2;Cre15.g638050.t1.1;Cre15.g638401.t1.1;Cre15.g638150.t1.1;Cre04.g223150.t1.1;Cre15.g638750.t1.2;Cre15.g639000.t1.2;Cre15.g638954.t2.1;Cre15.g638954.t1.1	Cre15.g638100.t1.1;Cre15.g638303.t1.1;Cre15.g638651.t1.1;Cre15.g638000.t1.1;Cre15.g638700.t1.1;Cre15.g638950.t1.1;Cre15.g638304.t1.1;Cre15.g639304.t1.2;Cre15.g638300.t1.1;Cre15.g638550.t1.1;Cre15.g639308.t1.2	3;3;3;3;2;2;2;2;2;2;2;1;1;1;1;1;1;1;1	2;2;2;2;1;1;1;1;1;1;1;0;0;1;0;0;0;1;1	2;2;2;2;1;1;1;1;1;1;1;0;0;1;0;0;0;1;1	Cre15.g638100.t1.1 None DBV=JGI5.5 OS=Chlamydomonas reinhardtii SV=1 TOU=Cre;Cre15.g638303.t1.1 None DBV=JGI5.5 OS=Chlamydomonas reinhardtii SV=1 TOU=Cre;Cre15.g638651.t1.1 None DBV=JGI5.5 OS=Chlamydomonas reinhardtii SV=1 TOU=Cre;Cre15.g638000.t1.1 RAP-do	19	3	2	2	0	0	1	0	0	0	0	0	0	1	0	0	0	0	0	0	0	0	0	0	0	0	0	0	0	1	0	0	0	0	0	0	0	0	0	0	0	0	0	1
Cre15.g638400.t1.2	Cre15.g638400.t1.2	4	4	4	Cre15.g638400.t1.2 None DBV=JGI5.5 OS=Chlamydomonas reinhardtii SV=2 TOU=Cre	1	4	4	4	1	1	2	0	2	1	1	1	2	0	2	1	0	1	1	0	0	0	0	1	0	1	1	1	0	1	0	1	0	1	1	1	2	0	2	1	1	1	2	0
Cre15.g639150.t2.1;Cre15.g639150.t1.1	Cre15.g639150.t2.1;Cre15.g639150.t1.1	2;2	2;2	2;2	Cre15.g639150.t2.1 None DBV=JGI5.5 OS=Chlamydomonas reinhardtii SV=1 TOU=Cre;Cre15.g639150.t1.1 None DBV=JGI5.5 OS=Chlamydomonas reinhardtii SV=1 TOU=Cre	2	2	2	2	0	0	0	0	1	0	0	0	0	0	0	0	0	0	0	0	0	0	0	0	0	0	0	0	0	0	0	1	0	1	0	0	0	0	1	0	0	0	0	0
Cre15.g640250.t2.1;Cre15.g640250.t1.2;Cre15.g640652.t1.1	Cre15.g640250.t2.1;Cre15.g640250.t1.2;Cre15.g640652.t1.1	5;5;4	5;5;4	5;5;4	Cre15.g640250.t2.1 None DBV=JGI5.5 OS=Chlamydomonas reinhardtii SV=1 TOU=Cre;Cre15.g640250.t1.2 None DBV=JGI5.5 OS=Chlamydomonas reinhardtii SV=2 TOU=Cre;Cre15.g640652.t1.1 None DBV=JGI5.5 OS=Chlamydomonas reinhardtii SV=1 TOU=Cre	3	5	5	5	0	1	0	0	0	0	1	2	1	0	0	0	0	1	2	0	0	0	0	2	0	0	0	0	0	0	1	0	0	0	0	1	0	0	0	0	1	2	1	0
Cre15.g641000.t2.1;Cre15.g641000.t1.2	Cre15.g641000.t2.1;Cre15.g641000.t1.2	2;2	2;2	2;2	Cre15.g641000.t2.1 None DBV=JGI5.5 OS=Chlamydomonas reinhardtii SV=1 TOU=Cre;Cre15.g641000.t1.2 None DBV=JGI5.5 OS=Chlamydomonas reinhardtii SV=2 TOU=Cre	2	2	2	2	0	0	0	0	0	0	0	0	0	0	0	0	0	2	0	0	0	0	0	0	0	0	0	0	0	1	0	0	0	0	0	0	0	0	0	0	0	0	0	0
Cre15.g641200.t1.2	Cre15.g641200.t1.2	17	17	17	Cre15.g641200.t1.2 None DBV=JGI5.5 OS=Chlamydomonas reinhardtii SV=2 TOU=Cre	1	17	17	17	9	14	11	9	10	10	9	12	13	8	10	13	12	14	16	9	12	13	7	14	14	12	11	12	6	12	11	10	10	10	9	14	11	9	10	10	9	12	13	8
Cre15.g641600.t1.2	Cre15.g641600.t1.2	1	1	1	Cre15.g641600.t1.2 None DBV=JGI5.5 OS=Chlamydomonas reinhardtii SV=2 TOU=Cre	1	1	1	1	1	1	1	0	1	1	0	0	1	1	1	0	0	0	0	0	0	0	0	0	1	1	0	0	0	0	1	0	1	0	1	1	1	0	1	1	0	0	1	1
Cre15.g641800.t1.2	Cre15.g641800.t1.2	2	2	2	Cre15.g641800.t1.2 Small Rab-related GTPase DBV=JGI5.5 OS=Chlamydomonas reinhardtii SV=2 TOU=Cre	1	2	2	2	0	1	1	1	0	1	0	0	1	1	2	1	0	1	1	1	0	1	0	1	1	2	0	1	1	0	2	0	1	1	0	1	1	1	0	1	0	0	1	1
Cre15.g643600.t1.2	Cre15.g643600.t1.2	17	17	17	Cre15.g643600.t1.2 Iron-sulfur cluster assembly protein ALS=SUF2 DBV=JGI5.5 GN=SUF2 OS=Chlamydomonas reinhardtii SV=2 TOU=Cre	1	17	17	17	4	7	8	4	7	7	6	7	3	6	4	6	4	6	5	4	3	3	7	10	9	1	4	4	5	7	4	3	5	5	4	7	8	4	7	7	6	7	3	6
Cre15.g644051.t1.1	Cre15.g644051.t1.1	4	4	4	Cre15.g644051.t1.1 None DBV=JGI5.5 OS=Chlamydomonas reinhardtii SV=1 TOU=Cre	1	4	4	4	0	1	0	0	2	0	0	0	0	0	1	0	0	1	0	0	0	0	0	1	1	1	0	1	0	1	1	1	0	0	0	1	0	0	2	0	0	0	0	0
Cre16.g649650.t1.1	Cre16.g649650.t1.1	2	2	2	Cre16.g649650.t1.1 None DBV=JGI5.5 OS=Chlamydomonas reinhardtii SV=1 TOU=Cre	1	2	2	2	0	1	1	0	0	0	1	0	1	0	0	2	0	0	0	0	0	0	0	1	0	0	1	1	0	1	1	1	0	1	0	1	1	0	0	0	1	0	1	0
Cre16.g650200.t1.1	Cre16.g650200.t1.1	3	3	3	Cre16.g650200.t1.1 Mitochondrial substrate carrier protein, possible folate carrier DBV=JGI5.5 OS=Chlamydomonas reinhardtii SV=1 TOU=Cre	1	3	3	3	0	0	0	0	0	0	0	0	0	0	0	0	0	0	0	0	0	2	1	0	0	0	0	0	0	0	0	0	0	0	0	0	0	0	0	0	0	0	0	0
Cre16.g650550.t2.1;Cre16.g650550.t1.2	Cre16.g650550.t2.1;Cre16.g650550.t1.2	6;6	6;6	3;3	Cre16.g650550.t2.1 Flagellar Associated Protein, nucleoside diphosphate kinase-like ALS=FAP103 DBV=JGI5.5 GN=FAP103 OS=Chlamydomonas reinhardtii SV=1 TOU=Cre;Cre16.g650550.t1.2 Flagellar Associated Protein, nucleoside diphosphate kinase-like ALS=FAP103 DBV	2	6	6	3	2	4	2	1	0	1	4	1	3	2	1	1	1	1	4	1	1	2	1	2	2	3	1	1	3	1	2	0	0	2	2	4	2	1	0	1	4	1	3	2
Cre16.g650750.t1.1	Cre16.g650750.t1.1	2	2	2	Cre16.g650750.t1.1 Flagella Associated Protein ALS=FAP268 DBV=JGI5.5 GN=FAP268 OS=Chlamydomonas reinhardtii SV=1 TOU=Cre	1	2	2	2	0	0	0	0	0	0	0	2	1	0	0	0	0	0	0	0	0	0	0	0	0	0	0	0	0	0	0	0	0	0	0	0	0	0	0	0	0	2	1	0
Cre16.g651550.t1.2;Cre16.g651650.t1.1	Cre16.g651550.t1.2;Cre16.g651650.t1.1	16;13	16;13	16;13	Cre16.g651550.t1.2 Mitochondrial transcription termination factor ALS=MTT1 DBV=JGI5.5 GN=MTT1 OS=Chlamydomonas reinhardtii SV=2 TOU=Cre;Cre16.g651650.t1.1 None DBV=JGI5.5 OS=Chlamydomonas reinhardtii SV=1 TOU=Cre	2	16	16	16	6	5	11	8	5	5	5	4	7	9	11	6	1	0	0	0	0	0	2	3	3	7	6	10	2	3	2	4	2	3	6	5	11	8	5	5	5	4	7	9
Cre16.g651750.t1.2	Cre16.g651750.t1.2	5	5	5	Cre16.g651750.t1.2 None DBV=JGI5.5 OS=Chlamydomonas reinhardtii SV=2 TOU=Cre	1	5	5	5	0	1	0	0	0	0	1	1	1	0	0	0	0	1	0	0	0	0	0	0	0	0	1	0	0	0	0	0	0	1	0	1	0	0	0	0	1	1	1	0
Cre16.g651923.t1.2	Cre16.g651923.t1.2	5	5	5	Cre16.g651923.t1.2 None DBV=JGI5.5 OS=Chlamydomonas reinhardtii SV=2 TOU=Cre	1	5	5	5	0	0	2	0	1	1	0	0	0	0	1	0	0	1	1	0	0	0	0	0	0	0	0	2	0	0	0	1	0	0	0	0	2	0	1	1	0	0	0	0
Cre16.g652550.t1.2	Cre16.g652550.t1.2	3	3	3	Cre16.g652550.t1.2 Plastid ribosomal protein L24 ALS=PRPL24 DBV=JGI5.5 GN=PRPL24 OS=Chlamydomonas reinhardtii SV=2 TOU=Cre	1	3	3	3	0	0	1	0	0	0	0	0	1	0	1	3	0	3	1	0	1	0	0	0	0	0	1	1	1	1	1	0	0	1	0	0	1	0	0	0	0	0	1	0
Cre16.g653350.t1.2	Cre16.g653350.t1.2	5	5	5	Cre16.g653350.t1.2 None DBV=JGI5.5 OS=Chlamydomonas reinhardtii SV=2 TOU=Cre	1	5	5	5	0	1	1	1	1	1	1	0	1	4	1	0	0	0	0	0	0	0	0	0	0	0	0	0	0	0	0	0	0	0	0	1	1	1	1	1	1	0	1	4
Cre16.g653450.t1.2	Cre16.g653450.t1.2	1	1	1	Cre16.g653450.t1.2 None DBV=JGI5.5 OS=Chlamydomonas reinhardtii SV=2 TOU=Cre	1	1	1	1	0	0	0	0	0	0	0	0	0	0	0	0	0	0	0	0	0	0	0	0	0	0	0	0	0	1	0	0	0	0	0	0	0	0	0	0	0	0	0	0
Cre16.g653550.t1.2	Cre16.g653550.t1.2	6	6	6	Cre16.g653550.t1.2 None DBV=JGI5.5 OS=Chlamydomonas reinhardtii SV=2 TOU=Cre	1	6	6	6	0	1	2	0	0	0	1	0	1	1	1	0	0	0	0	0	0	0	1	2	2	1	2	1	1	2	3	0	1	1	0	1	2	0	0	0	1	0	1	1
Cre16.g653700.t1.1	Cre16.g653700.t1.1	2	2	2	Cre16.g653700.t1.1 None DBV=JGI5.5 OS=Chlamydomonas reinhardtii SV=1 TOU=Cre	1	2	2	2	0	0	0	0	0	0	0	2	0	0	0	0	0	0	0	0	0	0	0	0	0	0	0	0	0	0	0	0	0	0	0	0	0	0	0	0	0	2	0	0
Cre16.g656300.t1.1	Cre16.g656300.t1.1	3	3	3	Cre16.g656300.t1.1 Dihydrodipicolinate reductase ALS=DPR1 DBV=JGI5.5 GN=DPR1 OS=Chlamydomonas reinhardtii SV=1 TOU=Cre	1	3	3	3	1	0	0	1	0	1	1	0	2	0	1	0	0	0	1	1	1	0	1	0	1	0	2	0	0	0	0	1	0	0	1	0	0	1	0	1	1	0	2	0
Cre16.g656400.t1.2	Cre16.g656400.t1.2	24	24	24	Cre16.g656400.t1.2 UDP-sulfoquinovose synthase ALS=SQD1 DBV=JGI5.5 GN=SQD1 OS=Chlamydomonas reinhardtii SV=2 TOU=Cre	1	24	24	24	9	9	9	4	12	11	8	5	7	14	11	9	0	1	1	0	3	1	7	7	8	9	9	9	3	3	4	5	6	4	9	9	9	4	12	11	8	5	7	14
Cre16.g657350.t1.2	Cre16.g657350.t1.2	2	2	2	Cre16.g657350.t1.2 None DBV=JGI5.5 OS=Chlamydomonas reinhardtii SV=2 TOU=Cre	1	2	2	2	0	0	0	0	0	0	0	1	1	0	0	0	1	0	1	0	0	0	0	0	0	1	1	0	0	1	1	0	0	0	0	0	0	0	0	0	0	1	1	0
Cre16.g658450.t1.2	Cre16.g658450.t1.2	5	5	5	Cre16.g658450.t1.2 None DBV=JGI5.5 OS=Chlamydomonas reinhardtii SV=2 TOU=Cre	1	5	5	5	0	0	0	1	1	1	1	0	0	0	1	0	0	0	0	0	0	0	0	0	0	0	0	1	0	0	0	0	0	0	0	0	0	1	1	1	1	0	0	0
Cre16.g658650.t1.1	Cre16.g658650.t1.1	7	7	7	Cre16.g658650.t1.1 Myosin heavy chain, class XI ALS=MYO1 DBV=JGI5.5 GN=MYO1 OS=Chlamydomonas reinhardtii SV=1 TOU=Cre	1	7	7	7	0	1	0	0	0	0	1	2	1	0	0	2	0	0	1	0	0	0	1	1	0	0	0	0	0	0	1	0	0	0	0	1	0	0	0	0	1	2	1	0
Cre16.g658900.t1.1	Cre16.g658900.t1.1	1	1	1	Cre16.g658900.t1.1 Transient receptor potential ion channel protein ALS=TRP10 DBV=JGI5.5 GN=TRP10 OS=Chlamydomonas reinhardtii SV=1 TOU=Cre	1	1	1	1	0	0	0	0	0	0	0	0	0	0	0	0	0	0	0	0	0	0	0	1	0	0	0	0	0	0	0	0	0	0	0	0	0	0	0	0	0	0	0	0
Cre16.g659050.t1.1	Cre16.g659050.t1.1	8	8	8	Cre16.g659050.t1.1 None DBV=JGI5.5 OS=Chlamydomonas reinhardtii SV=1 TOU=Cre	1	8	8	8	2	2	0	1	0	0	0	3	3	0	0	2	0	0	0	0	0	0	0	1	0	1	1	1	0	0	0	0	0	1	2	2	0	1	0	0	0	3	3	0
Cre16.g659950.t1.1	Cre16.g659950.t1.1	13	13	13	Cre16.g659950.t1.1 Plastid ribosomal protein S5 ALS=PRPS5 DBV=JGI5.5 GN=PRPS5 OS=Chlamydomonas reinhardtii SV=1 TOU=Cre	1	13	13	13	5	2	1	4	4	3	5	9	7	3	4	4	3	6	7	0	4	2	6	3	4	4	3	1	3	8	3	3	2	5	5	2	1	4	4	3	5	9	7	3
Cre16.g660150.t1.2	Cre16.g660150.t1.2	9	9	9	Cre16.g660150.t1.2 None DBV=JGI5.5 OS=Chlamydomonas reinhardtii SV=2 TOU=Cre	1	9	9	9	4	7	4	3	5	3	4	5	6	2	2	6	5	6	5	2	5	4	4	7	5	3	4	3	3	3	4	3	2	4	4	7	4	3	5	3	4	5	6	2
Cre16.g661050.t1.2	Cre16.g661050.t1.2	4	4	4	Cre16.g661050.t1.2 Ribosomal protein, L34e superfamily, component of cytosolic 80S ribosome and 60S large subunit ALS=RPL34 DBV=JGI5.5 GN=RPL34 OS=Chlamydomonas reinhardtii SV=2 TOU=Cre	1	4	4	4	1	1	2	2	1	1	2	1	1	1	2	2	3	2	1	0	0	1	2	0	0	1	1	1	2	1	2	2	0	1	1	1	2	2	1	1	2	1	1	1
Cre16.g661900.t1.1;Cre16.g662000.t1.2	Cre16.g661900.t1.1	5;2	5;2	5;2	Cre16.g661900.t1.1 None DBV=JGI5.5 OS=Chlamydomonas reinhardtii SV=1 TOU=Cre	2	5	5	5	0	0	0	0	0	0	0	2	0	1	0	0	0	0	0	0	0	0	0	1	0	0	0	0	0	1	0	0	0	0	0	0	0	0	0	0	0	2	0	1
Cre16.g662902.t1.1	Cre16.g662902.t1.1	4	4	4	Cre16.g662902.t1.1 None DBV=JGI5.5 OS=Chlamydomonas reinhardtii SV=1 TOU=Cre	1	4	4	4	1	2	0	0	2	0	0	1	0	1	0	1	2	0	1	0	0	0	1	2	1	0	0	1	1	0	1	0	0	1	1	2	0	0	2	0	0	1	0	1
Cre16.g663450.t1.2	Cre16.g663450.t1.2	1	1	1	Cre16.g663450.t1.2 Low-CO2-inducible membrane protein DBV=JGI5.5 OS=Chlamydomonas reinhardtii SV=2 TOU=Cre	1	1	1	1	0	0	0	0	0	0	0	0	0	0	1	0	0	0	0	0	0	0	0	1	0	1	1	0	0	0	0	1	1	0	0	0	0	0	0	0	0	0	0	0
Cre16.g663900.t1.2	Cre16.g663900.t1.2	5	5	5	Cre16.g663900.t1.2 Porphobilinogen deaminase DBV=JGI5.5 OS=Chlamydomonas reinhardtii SV=2 TOU=Cre	1	5	5	5	1	3	2	2	1	0	1	3	1	4	5	2	0	0	0	0	1	0	1	2	1	3	4	2	1	0	2	1	2	2	1	3	2	2	1	0	1	3	1	4
Cre16.g664000.t1.2	Cre16.g664000.t1.2	5	5	5	Cre16.g664000.t1.2 None DBV=JGI5.5 OS=Chlamydomonas reinhardtii SV=2 TOU=Cre	1	5	5	5	0	0	2	0	0	2	0	0	0	0	1	1	0	0	0	0	0	0	0	0	1	1	0	1	0	0	0	1	0	0	0	0	2	0	0	2	0	0	0	0
Cre16.g664550.t1.2	Cre16.g664550.t1.2	7	7	7	Cre16.g664550.t1.2 Serine hydroxymethyltransferase ALS=SHMT1 DBV=JGI5.5 GN=SHMT1 OS=Chlamydomonas reinhardtii SV=2 TOU=Cre	1	7	7	7	0	0	0	0	0	0	1	3	0	0	0	0	3	0	0	0	0	1	0	1	0	0	0	1	1	1	3	1	0	0	0	0	0	0	0	0	1	3	0	0
Cre16.g665250.t1.2	Cre16.g665250.t1.2	7	7	7	Cre16.g665250.t1.2 Thykaloid associated protein required for photosynthetic acclimation to variable light intensity ALS=APE1 DBV=JGI5.5 GN=APE1 OS=Chlamydomonas reinhardtii SV=2 TOU=Cre	1	7	7	7	1	4	7	2	2	2	1	4	6	2	4	2	0	1	2	0	1	0	0	3	3	5	7	4	2	3	5	4	4	3	1	4	7	2	2	2	1	4	6	2
Cre16.g665400.t1.2	Cre16.g665400.t1.2	3	3	3	Cre16.g665400.t1.2 Small nuclear ribonucleoprotein SmD1 DBV=JGI5.5 OS=Chlamydomonas reinhardtii SV=2 TOU=Cre	1	3	3	3	0	0	0	0	0	0	1	2	1	0	0	2	0	2	0	0	0	0	0	0	0	1	1	0	1	1	0	1	0	2	0	0	0	0	0	0	1	2	1	0
Cre16.g666050.t1.2	Cre16.g666050.t1.2	2	2	2	Cre16.g666050.t1.2 Saccharopine dehydrogenase DBV=JGI5.5 OS=Chlamydomonas reinhardtii SV=2 TOU=Cre	1	2	2	2	0	0	0	0	0	0	0	0	1	0	0	0	1	0	0	0	0	0	0	1	0	0	0	0	0	0	0	0	1	0	0	0	0	0	0	0	0	0	1	0
Cre16.g666301.t1.2	Cre16.g666301.t1.2	2	2	2	Cre16.g666301.t1.2 Ribosomal protein S30, component of cytosolic 80S ribosome and 40S small subunit ALS=RPS30 DBV=JGI5.5 GN=RPS30 OS=Chlamydomonas reinhardtii SV=2 TOU=Cre	1	2	2	2	1	1	1	1	1	2	1	2	2	0	0	1	1	1	0	0	0	0	1	1	1	1	1	0	1	1	2	1	0	0	1	1	1	1	1	2	1	2	2	0
Cre16.g666550.t1.1	Cre16.g666550.t1.1	5	5	5	Cre16.g666550.t1.1 SOUL heme-binding protein ALS=SOUL3 DBV=JGI5.5 GN=SOUL3 OS=Chlamydomonas reinhardtii SV=1 TOU=Cre	1	5	5	5	0	0	2	1	1	0	0	0	0	0	3	0	0	0	0	0	0	0	1	0	0	1	0	1	0	0	0	0	0	0	0	0	2	1	1	0	0	0	0	0
Cre16.g669525.t1.1	Cre16.g669525.t1.1	3	3	3	Cre16.g669525.t1.1 None DBV=JGI5.5 OS=Chlamydomonas reinhardtii SV=1 TOU=Cre	1	3	3	3	0	0	0	0	0	0	1	0	0	0	1	1	1	1	0	0	0	1	2	1	0	1	0	0	0	0	0	0	1	0	0	0	0	0	0	0	1	0	0	0
Cre16.g669550.t1.2	Cre16.g669550.t1.2	4	4	4	Cre16.g669550.t1.2 Cystathionine beta-lyase DBV=JGI5.5 OS=Chlamydomonas reinhardtii SV=2 TOU=Cre	1	4	4	4	0	0	0	0	0	1	1	0	0	0	1	3	0	0	0	0	0	0	1	0	0	0	0	0	0	1	0	0	0	0	0	0	0	0	0	1	1	0	0	0
Cre16.g670300.t2.1;Cre16.g670300.t1.2	Cre16.g670300.t2.1;Cre16.g670300.t1.2	3;3	3;3	3;3	Cre16.g670300.t2.1 Nuclear pre-mRNA splicing factor and U1 snRNP Component ALS=PRP39 DBV=JGI5.5 GN=PRP39 OS=Chlamydomonas reinhardtii SV=1 TOU=Cre;Cre16.g670300.t1.2 Nuclear pre-mRNA splicing factor and U1 snRNP Component ALS=PRP39 DBV=JGI5.5 GN=PRP39 OS=C	2	3	3	3	0	0	0	0	0	0	1	1	0	0	0	1	0	0	1	0	0	0	1	0	0	0	0	0	0	2	0	0	0	0	0	0	0	0	0	0	1	1	0	0
Cre16.g670973.t1.1	Cre16.g670973.t1.1	3	3	3	Cre16.g670973.t1.1 Glutathione S-transferase ALS=GST3 DBV=JGI5.5 GN=GST3 OS=Chlamydomonas reinhardtii SV=1 TOU=Cre	1	3	3	3	1	0	0	0	0	0	1	0	2	0	0	2	0	0	2	0	0	0	0	0	1	0	0	0	0	1	0	0	0	0	1	0	0	0	0	0	1	0	2	0
Cre16.g671950.t1.1	Cre16.g671950.t1.1	4	4	4	Cre16.g671950.t1.1 None DBV=JGI5.5 OS=Chlamydomonas reinhardtii SV=1 TOU=Cre	1	4	4	4	1	1	1	0	1	1	0	0	2	1	2	1	0	1	1	1	2	0	2	2	1	1	0	2	0	0	0	1	0	1	1	1	1	0	1	1	0	0	2	1
Cre16.g672041.t1.1	Cre16.g672041.t1.1	2	2	2	Cre16.g672041.t1.1 tRNA (guanine-N1)-methyltransferase DBV=JGI5.5 OS=Chlamydomonas reinhardtii SV=1 TOU=Cre	1	2	2	2	0	0	0	0	0	0	0	0	0	0	0	0	0	1	0	0	0	0	0	1	0	0	0	0	0	0	0	0	0	0	0	0	0	0	0	0	0	0	0	0
Cre16.g672050.t2.1;Cre16.g672050.t1.1	Cre16.g672050.t2.1;Cre16.g672050.t1.1	4;4	4;4	4;4	Cre16.g672050.t2.1 None DBV=JGI5.5 OS=Chlamydomonas reinhardtii SV=1 TOU=Cre;Cre16.g672050.t1.1 None DBV=JGI5.5 OS=Chlamydomonas reinhardtii SV=1 TOU=Cre	2	4	4	4	0	0	0	0	0	0	1	1	2	0	0	0	1	0	1	0	0	1	0	1	0	0	2	0	0	2	2	0	0	0	0	0	0	0	0	0	1	1	2	0
Cre16.g672385.t1.1	Cre16.g672385.t1.1	13	13	13	Cre16.g672385.t1.1 Histidinol phosphate aminotransferase ALS=HIS5 DBV=JGI5.5 GN=HIS5 OS=Chlamydomonas reinhardtii SV=1 TOU=Cre	1	13	13	13	0	3	6	2	5	5	1	2	3	6	6	3	0	0	0	0	0	0	1	1	3	3	4	7	1	1	2	4	1	4	0	3	6	2	5	5	1	2	3	6
Cre16.g672650.t1.2	Cre16.g672650.t1.2	25	25	25	Cre16.g672650.t1.2 Mitochondrial substrate carrier protein, possible 2-oxoglutarate/malate carrier DBV=JGI5.5 OS=Chlamydomonas reinhardtii SV=2 TOU=Cre	1	25	25	25	16	19	18	13	16	15	16	19	20	14	18	16	18	18	20	16	17	18	16	19	21	15	17	21	17	16	20	16	18	17	16	19	18	13	16	15	16	19	20	14
Cre16.g672750.t1.2	Cre16.g672750.t1.2	17	17	17	Cre16.g672750.t1.2 None DBV=JGI5.5 OS=Chlamydomonas reinhardtii SV=2 TOU=Cre	1	17	17	17	8	5	5	1	6	5	4	8	9	4	2	7	10	9	12	6	7	9	5	11	9	6	6	8	6	9	6	4	7	6	8	5	5	1	6	5	4	8	9	4
Cre16.g672800.t1.2	Cre16.g672800.t1.2	6	6	6	Cre16.g672800.t1.2 GDP-D-mannose pyrophosphorylase ALS=GMP1 DBV=JGI5.5 GN=GMP1 OS=Chlamydomonas reinhardtii SV=2 TOU=Cre	1	6	6	6	4	3	0	2	0	2	4	4	5	1	4	3	1	5	3	2	1	2	3	4	1	1	3	2	2	4	3	2	1	1	4	3	0	2	0	2	4	4	5	1
Cre16.g673001.t2.1;Cre16.g673001.t1.1	Cre16.g673001.t2.1;Cre16.g673001.t1.1	3;3	3;3	3;3	Cre16.g673001.t2.1 None DBV=JGI5.5 OS=Chlamydomonas reinhardtii SV=1 TOU=Cre;Cre16.g673001.t1.1 None DBV=JGI5.5 OS=Chlamydomonas reinhardtii SV=1 TOU=Cre	2	3	3	3	0	0	0	0	1	0	1	0	0	0	1	0	0	0	0	0	0	0	0	0	1	2	2	0	1	1	2	1	0	0	0	0	0	0	1	0	1	0	0	0
Cre16.g673650.t1.1	Cre16.g673650.t1.1	7	7	7	Cre16.g673650.t1.1 Minor chlorophyll a/b binding protein of photosystem II ALS=LHCB5 DBV=JGI5.5 GN=LHCB5 OS=Chlamydomonas reinhardtii SV=1 TOU=Cre	1	7	7	7	0	0	7	2	4	4	1	2	2	3	4	0	0	1	1	1	3	3	3	3	3	2	4	7	4	2	4	5	4	3	0	0	7	2	4	4	1	2	2	3
Cre16.g673729.t1.1	Cre16.g673729.t1.1	8	8	8	Cre16.g673729.t1.1 Chaperonin 11, probably chloroplastic ALS=CPN11 DBV=JGI5.5 GN=CPN11 OS=Chlamydomonas reinhardtii SV=1 TOU=Cre	1	8	8	8	4	3	5	2	2	0	1	5	3	4	3	4	0	2	2	0	0	1	0	3	3	3	4	1	2	2	3	1	0	1	4	3	5	2	2	0	1	5	3	4
Cre16.g673852.t1.1;Cre11.g476325.t1.1;Cre07.g313000.t1.1;Cre16.g655950.t4.1;Cre16.g655950.t2.1;Cre16.g655950.t1.1;REV__Cre12.g522700.t1.2;Cre07.g313206.t2.1;Cre07.g313206.t1.1;Cre09.g390319.t1.1	Cre16.g673852.t1.1;Cre11.g476325.t1.1	18;17;1;1;1;1;1;1;1;1	18;17;1;1;1;1;1;1;1;1	18;17;1;1;1;1;1;1;1;1	Cre16.g673852.t1.1 None DBV=JGI5.5 OS=Chlamydomonas reinhardtii SV=1 TOU=Cre;Cre11.g476325.t1.1 None DBV=JGI5.5 OS=Chlamydomonas reinhardtii SV=1 TOU=Cre	10	18	18	18	3	1	0	0	1	1	8	4	2	0	0	5	4	7	5	1	1	1	3	5	3	1	2	0	1	5	5	0	0	1	3	1	0	0	1	1	8	4	2	0
Cre16.g674250.t1.2	Cre16.g674250.t1.2	8	8	8	Cre16.g674250.t1.2 None DBV=JGI5.5 OS=Chlamydomonas reinhardtii SV=2 TOU=Cre	1	8	8	8	1	1	2	3	1	0	2	4	2	0	1	2	2	2	2	1	1	1	3	2	1	0	3	0	3	2	3	0	1	1	1	1	2	3	1	0	2	4	2	0
Cre16.g675300.t1.1	Cre16.g675300.t1.1	3	3	3	Cre16.g675300.t1.1 Sodium-dependent phosphate transporter, major facilitator superfamily DBV=JGI5.5 OS=Chlamydomonas reinhardtii SV=1 TOU=Cre	1	3	3	3	0	0	0	1	0	0	0	0	0	0	1	0	1	0	0	0	0	0	0	0	0	0	0	0	0	0	0	0	0	0	0	0	0	1	0	0	0	0	0	0
Cre16.g675500.t1.2;Cre16.g675550.t3.1;Cre16.g675550.t2.1;Cre16.g675550.t1.2	Cre16.g675500.t1.2;Cre16.g675550.t3.1;Cre16.g675550.t2.1;Cre16.g675550.t1.2	3;2;2;2	3;2;2;2	3;2;2;2	Cre16.g675500.t1.2 Peptidyl-prolyl cis-trans isomerase, FKBP-type DBV=JGI5.5 OS=Chlamydomonas reinhardtii SV=2 TOU=Cre;Cre16.g675550.t3.1 Peptidyl-prolyl cis-trans isomerase, FKBP-type DBV=JGI5.5 OS=Chlamydomonas reinhardtii SV=1 TOU=Cre;Cre16.g675550.t2.1	4	3	3	3	1	1	1	0	0	0	0	0	0	0	0	1	0	0	0	0	0	0	0	1	0	2	1	0	0	1	0	0	0	0	1	1	1	0	0	0	0	0	0	0
Cre16.g675602.t1.1	Cre16.g675602.t1.1	2	2	2	Cre16.g675602.t1.1 None DBV=JGI5.5 OS=Chlamydomonas reinhardtii SV=1 TOU=Cre	1	2	2	2	0	0	0	0	0	0	0	0	0	0	0	0	0	0	1	0	0	0	0	1	0	0	0	0	0	0	0	0	0	0	0	0	0	0	0	0	0	0	0	0
Cre16.g675650.t1.2	Cre16.g675650.t1.2	11	11	11	Cre16.g675650.t1.2 None DBV=JGI5.5 OS=Chlamydomonas reinhardtii SV=2 TOU=Cre	1	11	11	11	3	3	5	1	3	3	3	1	1	6	3	1	0	0	0	0	0	2	0	3	0	1	0	2	2	0	2	1	2	2	3	3	5	1	3	3	3	1	1	6
Cre16.g676550.t1.2	Cre16.g676550.t1.2	8	8	8	Cre16.g676550.t1.2 None DBV=JGI5.5 OS=Chlamydomonas reinhardtii SV=2 TOU=Cre	1	8	8	8	0	0	2	0	0	0	1	1	1	1	1	0	1	2	2	1	0	0	1	1	0	2	2	0	0	1	0	0	1	0	0	0	2	0	0	0	1	1	1	1
Cre16.g676650.t1.2	Cre16.g676650.t1.2	3	3	3	Cre16.g676650.t1.2 Gamma1-Adaptin ALS=AP1G1 DBV=JGI5.5 GN=AP1G1 OS=Chlamydomonas reinhardtii SV=2 TOU=Cre	1	3	3	3	0	1	0	0	0	0	0	1	2	0	0	1	0	0	0	0	0	0	0	0	0	0	0	0	0	1	0	0	0	0	0	1	0	0	0	0	0	1	2	0
Cre16.g676981.t1.1	Cre16.g676981.t1.1	4	4	4	Cre16.g676981.t1.1 None DBV=JGI5.5 OS=Chlamydomonas reinhardtii SV=1 TOU=Cre	1	4	4	4	0	0	0	0	0	0	0	0	0	0	1	0	0	0	0	0	0	0	0	1	1	0	0	0	0	0	1	0	0	1	0	0	0	0	0	0	0	0	0	0
Cre16.g677026.t1.1	Cre16.g677026.t1.1	2	2	2	Cre16.g677026.t1.1 Pyruvate dehydrogenase E1 beta subunit ALS=PDH1 DBV=JGI5.5 GN=PDH1 OS=Chlamydomonas reinhardtii SV=1 TOU=Cre	1	2	2	2	0	0	0	0	0	0	0	0	0	0	0	0	0	0	0	0	0	0	0	0	0	0	0	1	0	0	1	0	1	1	0	0	0	0	0	0	0	0	0	0
Cre16.g677450.t1.2	Cre16.g677450.t1.2	3	3	3	Cre16.g677450.t1.2 None DBV=JGI5.5 OS=Chlamydomonas reinhardtii SV=2 TOU=Cre	1	3	3	3	0	0	2	1	1	1	0	0	1	0	2	0	0	0	0	0	1	2	1	0	1	2	2	2	0	1	1	0	2	2	0	0	2	1	1	1	0	0	1	0
Cre16.g677877.t1.1	Cre16.g677877.t1.1	1	1	1	Cre16.g677877.t1.1 None DBV=JGI5.5 OS=Chlamydomonas reinhardtii SV=1 TOU=Cre	1	1	1	1	0	0	0	0	0	0	0	0	0	0	0	0	0	0	0	0	0	0	1	0	0	0	0	0	0	1	0	0	0	0	0	0	0	0	0	0	0	0	0	0
Cre16.g677950.t1.1	Cre16.g677950.t1.1	8	8	8	Cre16.g677950.t1.1 None DBV=JGI5.5 OS=Chlamydomonas reinhardtii SV=1 TOU=Cre	1	8	8	8	1	1	1	0	0	0	0	1	0	0	0	2	3	1	0	0	1	2	2	2	1	0	1	0	1	3	0	1	0	1	1	1	1	0	0	0	0	1	0	0
Cre16.g678550.t1.1	Cre16.g678550.t1.1	1	1	1	Cre16.g678550.t1.1 None DBV=JGI5.5 OS=Chlamydomonas reinhardtii SV=1 TOU=Cre	1	1	1	1	0	0	0	0	1	1	0	1	0	1	1	0	0	0	0	0	0	0	0	0	1	0	0	0	0	0	1	0	0	1	0	0	0	0	1	1	0	1	0	1
Cre16.g679550.t1.1	Cre16.g679550.t1.1	2	2	2	Cre16.g679550.t1.1 Flagellar Associated Protein, protease inhibitor-like ALS=FAP277 DBV=JGI5.5 GN=FAP277 OS=Chlamydomonas reinhardtii SV=1 TOU=Cre	1	2	2	2	0	1	1	1	0	0	0	0	1	0	0	1	0	0	0	0	0	0	0	0	0	0	1	0	0	1	0	0	0	0	0	1	1	1	0	0	0	0	1	0
Cre16.g680000.t1.2	Cre16.g680000.t1.2	11	11	11	Cre16.g680000.t1.2 Mitochondrial ATP synthase subunit 5, OSCP subunit ALS=ATP5 DBV=JGI5.5 GN=ATP5 OS=Chlamydomonas reinhardtii SV=2 TOU=Cre	1	11	11	11	2	3	6	3	5	2	3	7	7	1	2	4	2	3	5	2	1	3	2	5	6	3	6	2	3	7	3	1	1	4	2	3	6	3	5	2	3	7	7	1
Cre16.g680700.t1.2	Cre16.g680700.t1.2	2	2	2	Cre16.g680700.t1.2 None DBV=JGI5.5 OS=Chlamydomonas reinhardtii SV=2 TOU=Cre	1	2	2	2	1	0	1	0	0	1	0	2	1	0	0	0	0	0	0	0	0	0	0	0	0	1	0	0	0	0	0	1	0	0	1	0	1	0	0	1	0	2	1	0
Cre16.g682300.t1.2	Cre16.g682300.t1.2	3	3	3	Cre16.g682300.t1.2 Ribosomal protein S26, component of cytosolic 80S ribosome and 40S small subunit ALS=RPS26 DBV=JGI5.5 GN=RPS26 OS=Chlamydomonas reinhardtii SV=2 TOU=Cre	1	3	3	3	3	3	2	1	3	1	3	3	2	3	2	2	3	2	3	1	0	2	1	2	3	3	2	1	1	2	3	1	2	2	3	3	2	1	3	1	3	3	2	3
Cre16.g682725.t1.1	Cre16.g682725.t1.1	4	4	4	Cre16.g682725.t1.1 Glutathione S-transferase ALS=GST2 DBV=JGI5.5 GN=GST2 OS=Chlamydomonas reinhardtii SV=1 TOU=Cre	1	4	4	4	0	1	3	1	1	1	1	1	1	1	2	2	1	1	2	1	1	2	0	1	1	3	2	2	1	1	1	1	0	2	0	1	3	1	1	1	1	1	1	1
Cre16.g682800.t1.2	Cre16.g682800.t1.2	3	3	3	Cre16.g682800.t1.2 None DBV=JGI5.5 OS=Chlamydomonas reinhardtii SV=2 TOU=Cre	1	3	3	3	0	0	1	0	0	1	1	2	2	1	0	0	0	0	0	0	0	0	0	0	0	0	0	0	0	0	0	0	0	0	0	0	1	0	0	1	1	2	2	1
Cre16.g682900.t2.1;Cre16.g682900.t1.2	Cre16.g682900.t2.1;Cre16.g682900.t1.2	6;6	6;6	6;6	Cre16.g682900.t2.1 Non-catalytic subunit of chloroplast ClpP complex ALS=CLPR2 DBV=JGI5.5 GN=CLPR2 OS=Chlamydomonas reinhardtii SV=1 TOU=Cre;Cre16.g682900.t1.2 Non-catalytic subunit of chloroplast ClpP complex ALS=CLPR2 DBV=JGI5.5 GN=CLPR2 OS=Chlamydomonas	2	6	6	6	1	1	1	0	1	1	1	2	2	0	1	1	1	0	3	0	0	0	0	1	1	1	1	1	1	1	4	1	1	1	1	1	1	0	1	1	1	2	2	0
Cre16.g683050.t1.1	Cre16.g683050.t1.1	13	13	13	Cre16.g683050.t1.1 RNase J-like protein ALS=RNJ1 DBV=JGI5.5 GN=RNJ1 OS=Chlamydomonas reinhardtii SV=1 TOU=Cre	1	13	13	13	0	1	7	4	2	6	1	0	1	5	7	0	0	0	0	0	0	1	1	0	1	3	5	3	0	0	0	0	1	3	0	1	7	4	2	6	1	0	1	5
Cre16.g683081.t1.1	Cre16.g683081.t1.1	3	3	3	Cre16.g683081.t1.1 None DBV=JGI5.5 OS=Chlamydomonas reinhardtii SV=1 TOU=Cre	1	3	3	3	0	0	1	0	0	0	0	0	1	0	0	0	0	0	0	0	0	0	0	0	1	2	1	0	0	0	1	0	0	0	0	0	1	0	0	0	0	0	1	0
Cre16.g683500.t1.2	Cre16.g683500.t1.2	2	2	2	Cre16.g683500.t1.2 None DBV=JGI5.5 OS=Chlamydomonas reinhardtii SV=2 TOU=Cre	1	2	2	2	1	0	0	0	0	0	0	0	0	1	0	0	0	0	0	0	0	0	1	0	1	1	1	0	0	0	0	1	0	0	1	0	0	0	0	0	0	0	0	1
Cre16.g683750.t1.2	Cre16.g683750.t1.2	2	2	2	Cre16.g683750.t1.2 Putative peroxisomal membrane (22 kDa) family-related protein ALS=CGL67 DBV=JGI5.5 GN=CGL67 OS=Chlamydomonas reinhardtii SV=2 TOU=Cre	1	2	2	2	0	0	0	0	0	0	0	0	1	0	0	0	0	0	0	0	0	0	0	0	0	1	1	0	0	0	0	0	0	0	0	0	0	0	0	0	0	0	1	0
Cre16.g684250.t1.1	Cre16.g684250.t1.1	15	15	15	Cre16.g684250.t1.1 None DBV=JGI5.5 OS=Chlamydomonas reinhardtii SV=1 TOU=Cre	1	15	15	15	6	4	6	7	5	5	4	4	6	6	4	5	0	0	0	0	0	0	1	1	2	1	0	2	0	0	0	0	0	0	6	4	6	7	5	5	4	4	6	6
Cre16.g684900.t1.1	Cre16.g684900.t1.1	2	2	2	Cre16.g684900.t1.1 None DBV=JGI5.5 OS=Chlamydomonas reinhardtii SV=1 TOU=Cre	1	2	2	2	1	1	1	0	0	0	1	1	0	1	0	1	0	0	0	0	0	0	1	1	0	1	0	0	0	1	0	0	0	0	1	1	1	0	0	0	1	1	0	1
Cre16.g685277.t1.1	Cre16.g685277.t1.1	2	2	2	Cre16.g685277.t1.1 Mu2-Adaptin ALS=AP2M2 DBV=JGI5.5 GN=AP2M2 OS=Chlamydomonas reinhardtii SV=1 TOU=Cre	1	2	2	2	0	0	0	1	0	0	0	1	0	0	0	0	0	0	0	0	0	0	0	0	0	0	0	0	1	0	0	0	0	0	0	0	0	1	0	0	0	1	0	0
Cre16.g685400.t1.2	Cre16.g685400.t1.2	3	3	3	Cre16.g685400.t1.2 Short-chain dehydrogenase/reductase DBV=JGI5.5 OS=Chlamydomonas reinhardtii SV=2 TOU=Cre	1	3	3	3	1	0	0	0	0	0	0	0	0	0	0	1	0	1	2	0	0	0	0	0	0	0	0	0	0	0	0	0	0	0	1	0	0	0	0	0	0	0	0	0
Cre16.g685550.t1.2	Cre16.g685550.t1.2	2	2	2	Cre16.g685550.t1.2 O-acetylserine (Thiol)-lyase/cysteine synthase ALS=ASL4 DBV=JGI5.5 GN=ASL4 OS=Chlamydomonas reinhardtii SV=2 TOU=Cre	1	2	2	2	0	0	0	0	1	0	0	0	0	1	1	0	0	0	0	0	0	0	0	0	0	0	0	0	0	0	0	1	0	0	0	0	0	0	1	0	0	0	0	1
Cre16.g686286.t1.1;Cre16.g686398.t1.1	Cre16.g686286.t1.1	6;2	6;2	6;2	Cre16.g686286.t1.1 None DBV=JGI5.5 OS=Chlamydomonas reinhardtii SV=1 TOU=Cre	2	6	6	6	0	0	4	2	2	0	0	0	0	4	0	0	0	0	0	0	0	0	0	0	0	2	3	1	1	0	0	1	0	0	0	0	4	2	2	0	0	0	0	4
Cre16.g687200.t1.1	Cre16.g687200.t1.1	6	6	6	Cre16.g687200.t1.1 None DBV=JGI5.5 OS=Chlamydomonas reinhardtii SV=1 TOU=Cre	1	6	6	6	0	0	1	0	1	0	0	0	0	0	0	0	0	0	0	0	0	0	2	3	1	4	5	3	1	1	1	1	1	2	0	0	1	0	1	0	0	0	0	0
Cre16.g687294.t1.1	Cre16.g687294.t1.1	4	4	4	Cre16.g687294.t1.1 None DBV=JGI5.5 OS=Chlamydomonas reinhardtii SV=1 TOU=Cre	1	4	4	4	0	3	3	2	1	3	2	2	1	2	3	2	0	0	0	0	0	0	1	1	2	4	2	2	0	0	1	2	1	1	0	3	3	2	1	3	2	2	1	2
Cre16.g687518.t1.1	Cre16.g687518.t1.1	4	4	4	Cre16.g687518.t1.1 Eukaryotic initiation factor 2B subunit 1, eIF-2B alpha subunit DBV=JGI5.5 OS=Chlamydomonas reinhardtii SV=1 TOU=Cre	1	4	4	4	0	0	0	0	0	0	1	0	1	0	0	2	0	1	1	0	0	0	0	0	0	0	0	0	1	0	1	0	0	1	0	0	0	0	0	0	1	0	1	0
Cre16.g687900.t1.2	Cre16.g687900.t1.2	17	17	17	Cre16.g687900.t1.2 Light-harvesting protein of photosystem I ALS=LHCA7 DBV=JGI5.5 GN=LHCA7 OS=Chlamydomonas reinhardtii SV=2 TOU=Cre	1	17	17	17	5	9	9	8	6	8	9	9	6	9	6	8	7	11	8	7	7	8	8	8	9	10	11	6	6	7	7	8	8	8	5	9	9	8	6	8	9	9	6	9
Cre16.g688050.t1.1	Cre16.g688050.t1.1	16	16	16	Cre16.g688050.t1.1 None DBV=JGI5.5 OS=Chlamydomonas reinhardtii SV=1 TOU=Cre	1	16	16	16	0	4	6	1	0	0	7	9	7	7	6	2	0	0	0	0	0	0	0	0	0	0	0	0	0	0	0	0	0	0	0	4	6	1	0	0	7	9	7	7
Cre16.g688302.t1.1	Cre16.g688302.t1.1	2	2	2	Cre16.g688302.t1.1 None DBV=JGI5.5 OS=Chlamydomonas reinhardtii SV=1 TOU=Cre	1	2	2	2	0	0	0	0	0	0	0	0	0	0	0	0	1	0	0	0	0	0	0	0	1	0	0	0	0	1	0	0	0	0	0	0	0	0	0	0	0	0	0	0
Cre16.g688526.t1.1	Cre16.g688526.t1.1	11	11	11	Cre16.g688526.t1.1 None DBV=JGI5.5 OS=Chlamydomonas reinhardtii SV=1 TOU=Cre	1	11	11	11	0	0	3	2	2	4	0	1	1	4	2	0	0	0	0	0	0	0	1	1	2	1	3	3	3	4	2	2	2	2	0	0	3	2	2	4	0	1	1	4
Cre16.g688550.t1.2	Cre16.g688550.t1.2	6	6	6	Cre16.g688550.t1.2 Glutathione S-transferase ALS=GST1 DBV=JGI5.5 GN=GST1 OS=Chlamydomonas reinhardtii SV=2 TOU=Cre	1	6	6	6	0	0	3	0	1	0	2	1	0	2	0	0	0	0	1	0	0	0	0	0	0	0	2	0	0	0	0	0	0	0	0	0	3	0	1	0	2	1	0	2
Cre16.g688800.t1.2	Cre16.g688800.t1.2	6	6	6	Cre16.g688800.t1.2 None DBV=JGI5.5 OS=Chlamydomonas reinhardtii SV=2 TOU=Cre	1	6	6	6	1	1	4	1	0	1	3	5	5	4	3	1	0	0	0	0	0	0	0	0	0	0	0	0	0	0	0	0	0	0	1	1	4	1	0	1	3	5	5	4
Cre16.g688850.t1.1	Cre16.g688850.t1.1	3	3	3	Cre16.g688850.t1.1 Hexose/glycerol-3-phosphate transporter ALS=HPT2 DBV=JGI5.5 GN=HPT2 OS=Chlamydomonas reinhardtii SV=1 TOU=Cre	1	3	3	3	0	1	0	1	1	1	0	0	0	1	1	0	1	0	1	0	1	1	0	1	0	2	2	0	0	2	1	2	3	1	0	1	0	1	1	1	0	0	0	1
Cre16.g689087.t1.1	Cre16.g689087.t1.1	2	2	2	Cre16.g689087.t1.1 None DBV=JGI5.5 OS=Chlamydomonas reinhardtii SV=1 TOU=Cre	1	2	2	2	0	0	0	0	0	0	0	1	1	0	0	0	0	0	0	0	0	0	0	0	0	0	0	0	0	0	0	0	0	0	0	0	0	0	0	0	0	1	1	0
Cre16.g689871.t1.1	Cre16.g689871.t1.1	10	10	10	Cre16.g689871.t1.1 None DBV=JGI5.5 OS=Chlamydomonas reinhardtii SV=1 TOU=Cre	1	10	10	10	1	0	1	1	2	1	1	3	1	2	1	3	0	2	2	0	0	0	4	1	1	2	2	0	0	2	4	0	0	0	1	0	1	1	2	1	1	3	1	2
Cre16.g690431.t2.1;Cre16.g690431.t1.1	Cre16.g690431.t2.1;Cre16.g690431.t1.1	2;2	2;2	2;2	Cre16.g690431.t2.1 None DBV=JGI5.5 OS=Chlamydomonas reinhardtii SV=1 TOU=Cre;Cre16.g690431.t1.1 None DBV=JGI5.5 OS=Chlamydomonas reinhardtii SV=1 TOU=Cre	2	2	2	2	0	0	0	0	0	0	0	0	0	1	1	0	0	0	0	0	0	0	0	0	0	0	0	0	0	0	0	0	0	0	0	0	0	0	0	0	0	0	0	1
Cre16.g691000.t1.2	Cre16.g691000.t1.2	16	16	16	Cre16.g691000.t1.2 Organellar elongation factor P ALS=EFP1 DBV=JGI5.5 GN=EFP1 OS=Chlamydomonas reinhardtii SV=2 TOU=Cre	1	16	16	16	7	8	13	10	9	8	8	8	6	7	9	7	1	1	1	0	1	1	2	4	4	11	8	7	3	4	6	5	2	5	7	8	13	10	9	8	8	8	6	7
Cre16.g691800.t1.1	Cre16.g691800.t1.1	6	6	6	Cre16.g691800.t1.1 None DBV=JGI5.5 OS=Chlamydomonas reinhardtii SV=1 TOU=Cre	1	6	6	6	1	1	0	0	0	0	1	0	0	1	0	0	0	0	0	0	0	0	1	0	2	0	0	0	2	0	1	0	0	0	1	1	0	0	0	0	1	0	0	1
Cre16.g692901.t1.1	Cre16.g692901.t1.1	11	11	11	Cre16.g692901.t1.1 None DBV=JGI5.5 OS=Chlamydomonas reinhardtii SV=1 TOU=Cre	1	11	11	11	2	5	4	4	5	6	1	4	4	5	7	7	1	2	1	1	1	4	3	5	3	6	7	4	2	5	3	2	3	2	2	5	4	4	5	6	1	4	4	5
Cre16.g693202.t1.1	Cre16.g693202.t1.1	18	13	13	Cre16.g693202.t1.1 None DBV=JGI5.5 OS=Chlamydomonas reinhardtii SV=1 TOU=Cre	1	18	13	13	2	1	9	5	8	3	1	1	5	8	6	2	0	0	0	1	0	2	0	2	1	4	2	5	0	1	1	3	3	1	1	0	7	4	5	2	0	0	4	5
Cre16.g694450.t1.2	Cre16.g694450.t1.2	12	12	12	Cre16.g694450.t1.2 DnaJ-like protein DBV=JGI5.5 OS=Chlamydomonas reinhardtii SV=2 TOU=Cre	1	12	12	12	4	3	3	2	4	2	0	1	3	3	3	8	0	0	0	0	0	0	5	1	2	5	3	3	1	0	1	2	1	3	4	3	3	2	4	2	0	1	3	3
Cre16.g695050.t1.2	Cre16.g695050.t1.2	16	16	16	Cre16.g695050.t1.2 None DBV=JGI5.5 OS=Chlamydomonas reinhardtii SV=2 TOU=Cre	1	16	16	16	2	1	2	3	2	1	1	3	3	2	0	5	3	5	5	1	3	2	2	3	4	1	2	1	2	4	4	1	1	1	2	1	2	3	2	1	1	3	3	2
Cre16.g695100.t1.1	Cre16.g695100.t1.1	1	1	1	Cre16.g695100.t1.1 None DBV=JGI5.5 OS=Chlamydomonas reinhardtii SV=1 TOU=Cre	1	1	1	1	0	0	0	0	0	0	1	0	0	0	0	0	0	0	0	0	0	0	0	0	0	0	0	0	0	0	0	0	0	0	0	0	0	0	0	0	1	0	0	0
Cre16.g695950.t1.2	Cre16.g695950.t1.2	1	1	1	Cre16.g695950.t1.2 None DBV=JGI5.5 OS=Chlamydomonas reinhardtii SV=2 TOU=Cre	1	1	1	1	0	0	0	0	0	0	0	0	0	0	0	0	0	1	0	0	0	0	0	1	0	0	0	0	0	0	0	0	0	0	0	0	0	0	0	0	0	0	0	0
Cre16.g696000.t1.2;Cre02.g111050.t1.1	Cre16.g696000.t1.2	64;1	64;1	64;1	Cre16.g696000.t1.2 None DBV=JGI5.5 OS=Chlamydomonas reinhardtii SV=2 TOU=Cre	2	64	64	64	23	27	39	20	16	17	46	49	44	43	39	28	1	1	0	0	1	1	0	1	1	2	1	0	0	1	2	0	1	4	23	27	39	20	16	17	46	49	44	43
Cre17.g696250.t2.1;Cre17.g696250.t1.1	Cre17.g696250.t2.1;Cre17.g696250.t1.1	3;3	3;3	3;3	Cre17.g696250.t2.1 None DBV=JGI5.5 OS=Chlamydomonas reinhardtii SV=1 TOU=Cre;Cre17.g696250.t1.1 None DBV=JGI5.5 OS=Chlamydomonas reinhardtii SV=1 TOU=Cre	2	3	3	3	0	0	0	0	0	0	1	1	1	0	0	0	0	0	0	0	0	0	0	0	0	0	0	0	0	0	0	0	0	0	0	0	0	0	0	0	1	1	1	0
Cre17.g696300.t1.1	Cre17.g696300.t1.1	2	2	2	Cre17.g696300.t1.1 None DBV=JGI5.5 OS=Chlamydomonas reinhardtii SV=1 TOU=Cre	1	2	2	2	0	0	0	0	1	0	0	0	0	0	0	0	0	0	0	0	0	0	0	0	0	0	0	0	0	0	0	0	0	1	0	0	0	0	1	0	0	0	0	0
Cre17.g696350.t1.2	Cre17.g696350.t1.2	3	3	3	Cre17.g696350.t1.2 None DBV=JGI5.5 OS=Chlamydomonas reinhardtii SV=2 TOU=Cre	1	3	3	3	1	0	1	0	0	1	1	0	0	0	0	0	1	0	1	0	0	0	1	1	0	0	1	0	0	1	0	0	0	1	1	0	1	0	0	1	1	0	0	0
Cre17.g697334.t1.2	Cre17.g697334.t1.2	3	3	3	Cre17.g697334.t1.2 None DBV=JGI5.5 OS=Chlamydomonas reinhardtii SV=2 TOU=Cre	1	3	3	3	0	0	1	0	1	0	0	0	1	0	0	0	0	0	0	0	0	0	0	0	1	0	0	1	0	0	0	0	0	0	0	0	1	0	1	0	0	0	1	0
Cre17.g697450.t1.2	Cre17.g697450.t1.2	14	14	14	Cre17.g697450.t1.2 None DBV=JGI5.5 OS=Chlamydomonas reinhardtii SV=2 TOU=Cre	1	14	14	14	0	5	0	2	3	1	3	3	3	1	1	3	1	1	6	2	0	3	2	2	2	0	0	2	1	3	2	1	1	1	0	5	0	2	3	1	3	3	3	1
Cre17.g697550.t1.1	Cre17.g697550.t1.1	1	1	1	Cre17.g697550.t1.1 None DBV=JGI5.5 OS=Chlamydomonas reinhardtii SV=1 TOU=Cre	1	1	1	1	0	0	0	0	0	0	0	1	0	0	0	0	0	0	0	0	0	0	0	0	0	0	0	0	0	0	0	0	0	0	0	0	0	0	0	0	0	1	0	0
Cre17.g698000.t1.2	Cre17.g698000.t1.2	11	9	9	Cre17.g698000.t1.2 Mitochondrial F1F0 ATP synthase, beta subunit ALS=ATP2 DBV=JGI5.5 GN=ATP2 OS=Chlamydomonas reinhardtii SV=2 TOU=Cre	1	11	9	9	5	4	7	4	4	5	4	3	4	5	6	4	1	1	3	4	7	6	2	3	4	4	4	5	2	5	3	5	6	5	3	2	5	2	2	3	2	2	2	3
Cre17.g698450.t1.2	Cre17.g698450.t1.2	3	3	3	Cre17.g698450.t1.2 None DBV=JGI5.5 OS=Chlamydomonas reinhardtii SV=2 TOU=Cre	1	3	3	3	0	1	3	0	1	0	0	1	0	1	1	1	1	0	1	0	1	0	1	0	0	0	1	1	0	0	0	0	1	0	0	1	3	0	1	0	0	1	0	1
Cre17.g699000.t2.1;Cre17.g699000.t1.2	Cre17.g699000.t2.1;Cre17.g699000.t1.2	15;15	15;15	15;15	Cre17.g699000.t2.1 Phosphate acetyltransferase ALS=PAT1 DBV=JGI5.5 GN=PAT1 OS=Chlamydomonas reinhardtii SV=1 TOU=Cre;Cre17.g699000.t1.2 Phosphate acetyltransferase ALS=PAT1 DBV=JGI5.5 GN=PAT1 OS=Chlamydomonas reinhardtii SV=2 TOU=Cre	2	15	15	15	3	5	1	3	3	5	3	6	2	2	2	3	2	3	4	3	2	2	2	4	2	2	3	1	3	7	7	1	2	3	3	5	1	3	3	5	3	6	2	2
Cre17.g700133.t1.1	Cre17.g700133.t1.1	3	3	3	Cre17.g700133.t1.1 None DBV=JGI5.5 OS=Chlamydomonas reinhardtii SV=1 TOU=Cre	1	3	3	3	0	0	0	0	0	0	1	2	0	0	0	0	0	0	1	0	0	0	0	0	0	0	0	0	0	0	0	0	0	0	0	0	0	0	0	0	1	2	0	0
Cre17.g701200.t2.1;Cre17.g701200.t1.2	Cre17.g701200.t2.1;Cre17.g701200.t1.2	19;19	19;19	19;19	Cre17.g701200.t2.1 Ribosomal protein L14, component of cytosolic 80S ribosome and 60S large subunit ALS=RPL14 DBV=JGI5.5 GN=RPL14 OS=Chlamydomonas reinhardtii SV=1 TOU=Cre;Cre17.g701200.t1.2 Ribosomal protein L14, component of cytosolic 80S ribosome and 60	2	19	19	19	13	13	12	13	13	11	13	13	13	11	13	13	12	16	14	9	10	12	13	14	13	14	14	11	12	12	11	13	13	14	13	13	12	13	13	11	13	13	13	11
Cre17.g701650.t1.2	Cre17.g701650.t1.2	10	10	10	Cre17.g701650.t1.2 Ribosomal protein L27, component of cytosolic 80S ribosome and 60S large subunit ALS=RPL27 DBV=JGI5.5 GN=RPL27 OS=Chlamydomonas reinhardtii SV=2 TOU=Cre	1	10	10	10	2	5	5	6	6	7	3	5	6	4	5	5	3	7	6	1	2	6	5	6	5	6	5	6	4	2	6	3	4	6	2	5	5	6	6	7	3	5	6	4
Cre17.g701700.t2.1;Cre17.g701700.t1.2	Cre17.g701700.t2.1;Cre17.g701700.t1.2	2;2	2;2	2;2	Cre17.g701700.t2.1 Plastid acyl-ACP desaturase DBV=JGI5.5 OS=Chlamydomonas reinhardtii SV=1 TOU=Cre;Cre17.g701700.t1.2 Plastid acyl-ACP desaturase DBV=JGI5.5 OS=Chlamydomonas reinhardtii SV=2 TOU=Cre	2	2	2	2	0	0	2	1	1	2	0	0	0	1	1	0	0	0	0	0	1	0	0	0	0	1	2	2	0	0	0	1	0	1	0	0	2	1	1	2	0	0	0	1
Cre17.g702200.t1.2	Cre17.g702200.t1.2	7	7	7	Cre17.g702200.t1.2 Predicted protein with ankyrin repeats ALS=ANK29 DBV=JGI5.5 GN=ANK29 OS=Chlamydomonas reinhardtii SV=2 TOU=Cre	1	7	7	7	0	0	0	1	0	0	1	0	0	1	0	0	0	0	0	0	0	0	0	1	0	2	1	3	1	0	0	0	0	0	0	0	0	1	0	0	1	0	0	1
Cre17.g702650.t1.1	Cre17.g702650.t1.1	1	1	1	Cre17.g702650.t1.1 None DBV=JGI5.5 OS=Chlamydomonas reinhardtii SV=1 TOU=Cre	1	1	1	1	0	0	0	0	0	0	0	0	0	0	0	0	0	0	0	0	0	0	0	0	0	0	1	0	0	0	0	0	0	0	0	0	0	0	0	0	0	0	0	0
Cre17.g703700.t1.1	Cre17.g703700.t1.1	4	4	4	Cre17.g703700.t1.1 Succinate-CoA ligase beta chain ALS=SCL2 DBV=JGI5.5 GN=SCL2 OS=Chlamydomonas reinhardtii SV=1 TOU=Cre	1	4	4	4	0	1	1	0	1	1	0	1	0	2	1	0	0	0	0	0	1	1	0	0	0	1	0	1	0	1	0	1	1	3	0	1	1	0	1	1	0	1	0	2
Cre17.g704850.t1.2	Cre17.g704850.t1.2	6	6	6	Cre17.g704850.t1.2 None DBV=JGI5.5 OS=Chlamydomonas reinhardtii SV=2 TOU=Cre	1	6	6	6	1	2	2	1	4	1	2	2	2	1	0	4	1	2	1	0	0	1	1	3	1	1	1	4	1	3	0	2	1	1	1	2	2	1	4	1	2	2	2	1
Cre17.g707500.t1.2	Cre17.g707500.t1.2	7	7	7	Cre17.g707500.t1.2 None DBV=JGI5.5 OS=Chlamydomonas reinhardtii SV=2 TOU=Cre	1	7	7	7	1	0	0	1	1	0	2	2	2	2	2	0	0	1	2	0	0	0	0	2	0	0	0	0	0	2	0	0	1	0	1	0	0	1	1	0	2	2	2	2
Cre17.g707950.t1.2	Cre17.g707950.t1.2	2	2	2	Cre17.g707950.t1.2 Hsp70 escorting protein, possibly chloroplastic ALS=HEP2 DBV=JGI5.5 GN=HEP2 OS=Chlamydomonas reinhardtii SV=2 TOU=Cre	1	2	2	2	0	0	0	0	1	1	0	1	1	0	0	0	0	0	0	0	0	0	0	1	1	1	2	1	0	0	1	0	0	0	0	0	0	0	1	1	0	1	1	0
Cre17.g708800.t1.1	Cre17.g708800.t1.1	7	7	7	Cre17.g708800.t1.1 Glutathione synthetase ALS=GSH2 DBV=JGI5.5 GN=GSH2 OS=Chlamydomonas reinhardtii SV=1 TOU=Cre	1	7	7	7	0	0	0	0	1	2	0	1	0	0	0	1	0	1	2	0	0	0	1	2	1	1	1	1	1	1	3	1	0	1	0	0	0	0	1	2	0	1	0	0
Cre17.g710150.t1.2	Cre17.g710150.t1.2	2	1	1	Cre17.g710150.t1.2 26S proteasome regulatory subunit ALS=RPT4 DBV=JGI5.5 GN=RPT4 OS=Chlamydomonas reinhardtii SV=2 TOU=Cre	1	2	1	1	0	0	1	0	0	0	0	1	1	0	0	0	1	0	1	0	0	1	0	1	0	0	0	0	0	2	1	0	1	0	0	0	0	0	0	0	0	1	1	0
Cre17.g710200.t1.1	Cre17.g710200.t1.1	1	1	1	Cre17.g710200.t1.1 None DBV=JGI5.5 OS=Chlamydomonas reinhardtii SV=1 TOU=Cre	1	1	1	1	0	0	0	0	0	0	0	0	0	0	0	0	0	0	0	0	0	0	0	0	0	1	0	0	0	0	0	0	0	0	0	0	0	0	0	0	0	0	0	0
Cre17.g710800.t2.1;Cre17.g710800.t1.2	Cre17.g710800.t2.1;Cre17.g710800.t1.2	8;5	8;5	8;5	Cre17.g710800.t2.1 Iron-sulfur cluster assembly protein ALS=NFU3 DBV=JGI5.5 GN=NFU3 OS=Chlamydomonas reinhardtii SV=1 TOU=Cre;Cre17.g710800.t1.2 Iron-sulfur cluster assembly protein ALS=NFU3 DBV=JGI5.5 GN=NFU3 OS=Chlamydomonas reinhardtii SV=2 TOU=Cre	2	8	8	8	0	1	1	1	0	0	0	0	0	1	4	1	0	0	0	0	0	0	0	0	1	1	0	2	0	0	0	1	0	0	0	1	1	1	0	0	0	0	0	1
Cre17.g712300.t1.1	Cre17.g712300.t1.1	3	3	3	Cre17.g712300.t1.1 None DBV=JGI5.5 OS=Chlamydomonas reinhardtii SV=1 TOU=Cre	1	3	3	3	0	1	0	0	0	0	0	0	0	0	0	2	0	0	0	0	0	0	1	1	0	0	0	0	0	0	0	0	0	0	0	1	0	0	0	0	0	0	0	0
Cre17.g713200.t1.1;Cre17.g713350.t1.2	Cre17.g713200.t1.1;Cre17.g713350.t1.2	3;2	3;2	3;2	Cre17.g713200.t1.1 Chloroplast oxoglutarate-malate translocator ALS=OMT2 DBV=JGI5.5 GN=OMT2 OS=Chlamydomonas reinhardtii SV=1 TOU=Cre;Cre17.g713350.t1.2 Oxoglutarate:malate antiporter ALS=OMT1 DBV=JGI5.5 GN=OMT1 OS=Chlamydomonas reinhardtii SV=2 TOU=Cre	2	3	3	3	2	2	1	1	1	2	1	2	2	2	2	1	1	2	1	2	2	2	2	2	3	2	1	3	1	1	2	1	2	2	2	2	1	1	1	2	1	2	2	2
Cre17.g715000.t1.2	Cre17.g715000.t1.2	3	3	3	Cre17.g715000.t1.2 Heat shock protein 33 ALS=HSP33 DBV=JGI5.5 GN=HSP33 OS=Chlamydomonas reinhardtii SV=2 TOU=Cre	1	3	3	3	0	0	0	0	0	1	0	0	0	1	0	0	0	0	0	0	0	0	0	0	2	0	1	1	0	0	0	0	0	0	0	0	0	0	0	1	0	0	0	1
Cre17.g715250.t1.2	Cre17.g715250.t1.2	18	18	18	Cre17.g715250.t1.2 Acetyl-CoA biotin carboxyl carrier ALS=BCC1 DBV=JGI5.5 GN=BCC1 OS=Chlamydomonas reinhardtii SV=2 TOU=Cre	1	18	18	18	8	14	9	10	7	9	11	11	10	10	9	10	14	14	12	11	13	11	12	13	11	11	12	11	11	9	14	10	11	12	8	14	9	10	7	9	11	11	10	10
Cre17.g715350.t2.1;Cre17.g715350.t1.2	Cre17.g715350.t2.1;Cre17.g715350.t1.2	1;1	1;1	1;1	Cre17.g715350.t2.1 None DBV=JGI5.5 OS=Chlamydomonas reinhardtii SV=1 TOU=Cre;Cre17.g715350.t1.2 None DBV=JGI5.5 OS=Chlamydomonas reinhardtii SV=2 TOU=Cre	2	1	1	1	0	0	0	0	0	0	1	1	1	0	0	0	0	0	0	0	0	0	0	0	0	0	0	0	0	0	0	0	0	0	0	0	0	0	0	0	1	1	1	0
Cre17.g715500.t1.2	Cre17.g715500.t1.2	7	7	7	Cre17.g715500.t1.2 None DBV=JGI5.5 OS=Chlamydomonas reinhardtii SV=2 TOU=Cre	1	7	7	7	1	3	6	2	3	2	1	4	5	4	5	2	0	0	0	0	0	0	0	1	0	3	4	3	1	0	2	0	1	2	1	3	6	2	3	2	1	4	5	4
Cre17.g715900.t1.2	Cre17.g715900.t1.2	7	7	7	Cre17.g715900.t1.2 None DBV=JGI5.5 OS=Chlamydomonas reinhardtii SV=2 TOU=Cre	1	7	7	7	0	1	1	1	0	2	3	2	3	2	2	4	0	0	0	0	0	0	2	0	3	2	1	0	1	2	1	2	1	2	0	1	1	1	0	2	3	2	3	2
Cre17.g716400.t1.2	Cre17.g716400.t1.2	2	2	2	Cre17.g716400.t1.2 None DBV=JGI5.5 OS=Chlamydomonas reinhardtii SV=2 TOU=Cre	1	2	2	2	0	0	0	0	0	0	0	1	1	0	0	1	0	0	0	0	0	0	0	0	0	0	0	0	0	0	0	0	0	0	0	0	0	0	0	0	0	1	1	0
Cre17.g717250.t1.1	Cre17.g717250.t1.1	1	1	1	Cre17.g717250.t1.1 None DBV=JGI5.5 OS=Chlamydomonas reinhardtii SV=1 TOU=Cre	1	1	1	1	0	0	0	0	0	0	0	0	0	0	0	0	0	0	0	0	0	0	0	0	0	1	0	0	0	0	0	0	0	0	0	0	0	0	0	0	0	0	0	0
Cre17.g718950.t1.2	Cre17.g718950.t1.2	8	8	8	Cre17.g718950.t1.2 Rubisco activase-like protein ALS=RCA2 DBV=JGI5.5 GN=RCA2 OS=Chlamydomonas reinhardtii SV=2 TOU=Cre	1	8	8	8	0	2	3	1	3	3	1	1	0	3	3	2	0	0	0	0	0	1	0	0	0	3	0	3	0	2	0	2	2	2	0	2	3	1	3	3	1	1	0	3
Cre17.g719000.t1.2	Cre17.g719000.t1.2	4	4	4	Cre17.g719000.t1.2 Exon junction complex component, UAP56 DEAD/DEAH box helicase homolog DBV=JGI5.5 OS=Chlamydomonas reinhardtii SV=2 TOU=Cre	1	4	4	4	1	2	0	2	2	0	2	2	2	1	3	2	1	3	2	2	1	1	2	0	1	1	1	2	2	3	2	0	0	1	1	2	0	2	2	0	2	2	2	1
Cre17.g719900.t1.2	Cre17.g719900.t1.2	29	29	29	Cre17.g719900.t1.2 Phosphoglucan water dikinase ALS=PWD1 DBV=JGI5.5 GN=PWD1 OS=Chlamydomonas reinhardtii SV=2 TOU=Cre	1	29	29	29	5	10	9	4	9	10	5	7	9	8	8	3	2	1	2	0	0	3	2	3	2	4	3	1	1	3	2	1	2	3	5	10	9	4	9	10	5	7	9	8
Cre17.g720050.t1.2	Cre17.g720050.t1.2	46	46	46	Cre17.g720050.t1.2 FtsH-like membrane ATPase/metalloprotease ALS=FHL2 DBV=JGI5.5 GN=FHL2 OS=Chlamydomonas reinhardtii SV=2 TOU=Cre	1	46	46	46	11	18	28	28	29	26	17	10	13	31	28	9	3	2	5	4	4	5	16	17	14	33	34	33	10	15	16	34	30	34	11	18	28	28	29	26	17	10	13	31
Cre17.g720250.t1.2	Cre17.g720250.t1.2	19	19	19	Cre17.g720250.t1.2 Chlorophyll a/b binding protein of photosystem II ALS=LHCB4 DBV=JGI5.5 GN=LHCB4 OS=Chlamydomonas reinhardtii SV=2 TOU=Cre	1	19	19	19	14	13	14	14	15	16	14	11	14	13	16	14	13	14	15	12	12	13	12	17	16	14	16	15	15	14	15	14	13	14	14	13	14	14	15	16	14	11	14	13
Cre17.g720450.t1.1	Cre17.g720450.t1.1	15	15	15	Cre17.g720450.t1.1 None DBV=JGI5.5 OS=Chlamydomonas reinhardtii SV=1 TOU=Cre	1	15	15	15	3	4	5	1	6	6	3	2	2	4	3	4	0	0	0	0	0	0	1	0	0	2	1	2	0	0	0	0	0	0	3	4	5	1	6	6	3	2	2	4
Cre17.g721300.t1.2	Cre17.g721300.t1.2	7	7	7	Cre17.g721300.t1.2 Mitochondrial F1F0 ATP synthase associated 14.3 kDa protein ALS=ASA5 DBV=JGI5.5 GN=ASA5 OS=Chlamydomonas reinhardtii SV=2 TOU=Cre	1	7	7	7	2	1	5	1	3	0	1	2	3	1	1	3	1	1	3	1	0	2	2	0	3	3	2	3	1	1	3	1	2	2	2	1	5	1	3	0	1	2	3	1
Cre17.g721450.t1.1	Cre17.g721450.t1.1	1	1	1	Cre17.g721450.t1.1 None DBV=JGI5.5 OS=Chlamydomonas reinhardtii SV=1 TOU=Cre	1	1	1	1	0	0	0	0	0	0	0	0	0	0	0	0	0	0	0	0	0	0	0	0	0	0	0	0	0	1	0	0	0	0	0	0	0	0	0	0	0	0	0	0
Cre17.g721500.t1.2	Cre17.g721500.t1.2	16	16	16	Cre17.g721500.t1.2 Granule-bound starch synthase I DBV=JGI5.5 OS=Chlamydomonas reinhardtii SV=2 TOU=Cre	1	16	16	16	0	0	12	3	5	5	0	0	0	7	11	1	0	0	0	0	0	0	0	0	0	2	4	3	0	0	0	2	2	1	0	0	12	3	5	5	0	0	0	7
Cre17.g721650.t1.2	Cre17.g721650.t1.2	6	6	6	Cre17.g721650.t1.2 None DBV=JGI5.5 OS=Chlamydomonas reinhardtii SV=2 TOU=Cre	1	6	6	6	4	3	3	1	4	3	2	1	3	2	2	2	0	0	0	0	0	0	0	0	0	2	1	0	0	0	0	0	0	0	4	3	3	1	4	3	2	1	3	2
Cre17.g722350.t1.2	Cre17.g722350.t1.2	2	2	2	Cre17.g722350.t1.2 Small Rab-related GTPase DBV=JGI5.5 OS=Chlamydomonas reinhardtii SV=2 TOU=Cre	1	2	2	2	0	0	0	0	1	0	0	1	2	0	1	0	0	0	0	0	0	0	0	0	0	0	0	0	0	0	0	0	0	0	0	0	0	0	1	0	0	1	2	0
Cre17.g723650.t1.2	Cre17.g723650.t1.2	16	16	16	Cre17.g723650.t1.2 Acetyl-CoA acyltransferase ALS=ATO1 DBV=JGI5.5 GN=ATO1 OS=Chlamydomonas reinhardtii SV=2 TOU=Cre	1	16	16	16	6	3	5	2	2	5	5	5	6	3	1	6	4	4	9	1	5	4	6	9	7	4	6	6	3	8	6	1	1	4	6	3	5	2	2	5	5	5	6	3
Cre17.g724300.t1.2	Cre17.g724300.t1.2	5	5	5	Cre17.g724300.t1.2 Photosystem I reaction center subunit psaK ALS=PSAK DBV=JGI5.5 GN=PSAK OS=Chlamydomonas reinhardtii SV=2 TOU=Cre	1	5	5	5	4	4	2	4	2	2	4	4	3	4	2	3	4	4	2	3	3	2	4	4	2	4	5	2	4	4	3	4	4	3	4	4	2	4	2	2	4	4	3	4
Cre17.g725200.t1.2;Cre17.g725150.t1.2	Cre17.g725200.t1.2;Cre17.g725150.t1.2	6;3	6;3	6;3	Cre17.g725200.t1.2 None DBV=JGI5.5 OS=Chlamydomonas reinhardtii SV=2 TOU=Cre;Cre17.g725150.t1.2 None DBV=JGI5.5 OS=Chlamydomonas reinhardtii SV=2 TOU=Cre	2	6	6	6	0	0	0	0	1	0	1	0	0	0	0	1	0	0	1	1	0	0	0	0	0	0	1	0	0	0	1	2	1	0	0	0	0	0	1	0	1	0	0	0
Cre17.g725750.t1.2;Cre10.g447800.t1.2	Cre17.g725750.t1.2	16;2	16;2	6;0	Cre17.g725750.t1.2 None DBV=JGI5.5 OS=Chlamydomonas reinhardtii SV=2 TOU=Cre	2	16	16	6	1	3	3	2	4	2	4	4	6	1	0	5	1	0	6	2	0	3	1	1	0	1	4	2	1	1	7	2	2	5	1	3	3	2	4	2	4	4	6	1
Cre17.g726000.t1.2	Cre17.g726000.t1.2	1	1	1	Cre17.g726000.t1.2 None DBV=JGI5.5 OS=Chlamydomonas reinhardtii SV=2 TOU=Cre	1	1	1	1	0	0	0	0	0	0	0	0	0	0	0	0	0	0	0	0	0	0	0	1	0	0	0	0	0	0	0	0	0	0	0	0	0	0	0	0	0	0	0	0
Cre17.g726750.t1.2	Cre17.g726750.t1.2	24	24	24	Cre17.g726750.t1.2 3-deoxy-D-arabino-heptulosonate 7-phosphate synthetase ALS=SHK1 DBV=JGI5.5 GN=SHK1 OS=Chlamydomonas reinhardtii SV=2 TOU=Cre	1	24	24	24	14	15	16	12	17	10	15	16	15	12	15	17	7	5	10	3	2	5	12	17	16	12	15	16	12	12	14	11	11	15	14	15	16	12	17	10	15	16	15	12
Cre17.g726850.t1.2	Cre17.g726850.t1.2	15	5	5	Cre17.g726850.t1.2 None DBV=JGI5.5 OS=Chlamydomonas reinhardtii SV=2 TOU=Cre	1	15	5	5	1	3	6	3	3	2	5	3	5	2	1	5	1	1	6	3	1	5	1	1	1	2	3	1	0	2	5	2	4	5	0	1	3	1	1	1	1	0	2	1
Cre17.g727700.t1.1;Cre02.g118300.t1.2	Cre17.g727700.t1.1	15;1	15;1	15;1	Cre17.g727700.t1.1 None DBV=JGI5.5 OS=Chlamydomonas reinhardtii SV=1 TOU=Cre	2	15	15	15	5	4	3	2	4	3	4	8	4	4	4	7	2	4	6	0	2	1	3	7	6	3	3	2	2	7	4	3	4	1	5	4	3	2	4	3	4	8	4	4
Cre17.g727950.t1.1	Cre17.g727950.t1.1	2	2	2	Cre17.g727950.t1.1 26S proteasome regulatory subunit ALS=RPN2 DBV=JGI5.5 GN=RPN2 OS=Chlamydomonas reinhardtii SV=1 TOU=Cre	1	2	2	2	0	1	0	0	0	0	0	0	0	0	0	1	0	0	0	0	0	0	0	0	0	0	0	0	0	0	0	0	0	0	0	1	0	0	0	0	0	0	0	0
Cre17.g728800.t1.2	Cre17.g728800.t1.2	13	13	13	Cre17.g728800.t1.2 Isocitrate dehydrogenase, NAD-dependent ALS=IDH1 DBV=JGI5.5 GN=IDH1 OS=Chlamydomonas reinhardtii SV=2 TOU=Cre	1	13	13	13	2	1	4	4	2	2	6	4	4	3	5	4	3	4	4	1	3	2	2	5	2	0	2	1	3	4	4	0	3	2	2	1	4	4	2	2	6	4	4	3
Cre17.g729101.t1.1	Cre17.g729101.t1.1	1	1	1	Cre17.g729101.t1.1 None DBV=JGI5.5 OS=Chlamydomonas reinhardtii SV=1 TOU=Cre	1	1	1	1	0	0	0	0	0	0	0	0	0	0	0	0	0	0	0	0	0	0	0	0	0	0	0	1	1	0	0	0	0	0	0	0	0	0	0	0	0	0	0	0
Cre17.g729800.t1.2	Cre17.g729800.t1.2	3	3	3	Cre17.g729800.t1.2 None DBV=JGI5.5 OS=Chlamydomonas reinhardtii SV=2 TOU=Cre	1	3	3	3	0	0	1	0	0	0	0	0	1	0	1	0	0	0	0	0	0	0	1	1	2	1	1	2	1	0	1	0	2	2	0	0	1	0	0	0	0	0	1	0
Cre17.g729950.t1.2	Cre17.g729950.t1.2	2	2	2	Cre17.g729950.t1.2 None DBV=JGI5.5 OS=Chlamydomonas reinhardtii SV=2 TOU=Cre	1	2	2	2	0	0	2	2	1	2	2	1	2	2	2	0	0	0	0	0	0	0	0	0	0	2	1	2	0	0	0	2	0	2	0	0	2	2	1	2	2	1	2	2
Cre17.g730950.t1.2;Cre12.g522550.t1.2;Cre09.g415450.t1.2	Cre17.g730950.t1.2	5;2;1	5;2;1	5;2;1	Cre17.g730950.t1.2 Kinesin motor protein, kinesin-2 (KRP85/95) family ALS=FLA10 DBV=JGI5.5 GN=FLA10 OS=Chlamydomonas reinhardtii SV=2 TOU=Cre	3	5	5	5	1	1	1	0	0	0	2	2	0	0	1	0	1	2	1	1	0	0	0	0	0	0	0	0	0	0	0	0	0	1	1	1	1	0	0	0	2	2	0	0
Cre17.g731200.t1.1	Cre17.g731200.t1.1	8	8	8	Cre17.g731200.t1.1 None DBV=JGI5.5 OS=Chlamydomonas reinhardtii SV=1 TOU=Cre	1	8	8	8	4	1	2	1	2	1	3	2	2	2	3	1	0	0	0	0	0	0	2	2	3	3	2	3	1	3	2	3	2	2	4	1	2	1	2	1	3	2	2	2
Cre17.g731950.t1.2;Cre17.g732000.t1.1	Cre17.g731950.t1.2;Cre17.g732000.t1.1	2;1	2;1	2;1	Cre17.g731950.t1.2 Mitochondrial F1F0 ATP synthase subunit 9, isoform B ALS=ATP9B DBV=JGI5.5 GN=ATP9B OS=Chlamydomonas reinhardtii SV=2 TOU=Cre;Cre17.g732000.t1.1 Mitochondrial F1F0 ATP synthase subunit 9, isoform A ALS=ATP9A DBV=JGI5.5 GN=ATP9A OS=Chlamyd	2	2	2	2	0	0	1	1	0	1	0	0	0	0	1	0	0	0	0	0	1	0	0	0	0	2	1	0	0	0	0	0	0	1	0	0	1	1	0	1	0	0	0	0
Cre17.g734100.t1.2	Cre17.g734100.t1.2	26	26	26	Cre17.g734100.t1.2 None DBV=JGI5.5 OS=Chlamydomonas reinhardtii SV=2 TOU=Cre	1	26	26	26	6	3	14	9	10	9	6	6	8	15	14	7	0	1	0	1	1	1	3	5	4	8	10	14	4	3	1	9	7	5	6	3	14	9	10	9	6	6	8	15
Cre17.g734200.t1.2	Cre17.g734200.t1.2	4	4	4	Cre17.g734200.t1.2 L,L-diaminopimelate aminotransferase ALS=DPA1 DBV=JGI5.5 GN=DPA1 OS=Chlamydomonas reinhardtii SV=2 TOU=Cre	1	4	4	4	0	1	0	0	1	1	0	0	0	0	0	0	0	0	0	0	1	0	0	0	1	0	1	2	0	0	0	1	0	0	0	1	0	0	1	1	0	0	0	0
Cre17.g734300.t2.1;Cre17.g734300.t1.1	Cre17.g734300.t2.1;Cre17.g734300.t1.1	28;28	28;28	28;28	Cre17.g734300.t2.1 None DBV=JGI5.5 OS=Chlamydomonas reinhardtii SV=1 TOU=Cre;Cre17.g734300.t1.1 None DBV=JGI5.5 OS=Chlamydomonas reinhardtii SV=1 TOU=Cre	2	28	28	28	13	9	17	9	10	7	14	21	18	18	17	9	1	2	5	1	1	3	4	4	5	3	4	3	2	5	4	2	5	7	13	9	17	9	10	7	14	21	18	18
Cre17.g734450.t1.2	Cre17.g734450.t1.2	12	12	12	Cre17.g734450.t1.2 Plastid ribosomal protein L19 ALS=PRPL19 DBV=JGI5.5 GN=PRPL19 OS=Chlamydomonas reinhardtii SV=2 TOU=Cre	1	12	12	12	5	8	4	4	3	5	7	7	4	3	4	7	7	9	6	4	5	5	7	7	5	8	7	4	4	6	7	3	3	9	5	8	4	4	3	5	7	7	4	3
Cre17.g734516.t1.1	Cre17.g734516.t1.1	6	6	6	Cre17.g734516.t1.1 26S proteasome regulatory subunit ALS=RPN9 DBV=JGI5.5 GN=RPN9 OS=Chlamydomonas reinhardtii SV=1 TOU=Cre	1	6	6	6	0	0	0	0	0	0	0	0	0	0	1	1	1	3	3	1	0	1	2	4	1	0	2	0	1	2	0	1	0	1	0	0	0	0	0	0	0	0	0	0
Cre17.g734548.t1.1;Cre10.g424750.t1.2	Cre17.g734548.t1.1	23;1	23;1	23;1	Cre17.g734548.t1.1 Pyruvate phosphate dikinase, chloroplastic ALS=PPD2 DBV=JGI5.5 GN=PPD2 OS=Chlamydomonas reinhardtii SV=1 TOU=Cre	2	23	23	23	5	1	9	9	9	7	5	4	7	9	9	5	2	2	0	4	4	4	4	4	8	12	11	10	2	6	3	5	7	8	5	1	9	9	9	7	5	4	7	9
Cre17.g734612.t1.1	Cre17.g734612.t1.1	3	3	3	Cre17.g734612.t1.1 ABC transporter, multidrug resistance associated protein ALS=MRP2 DBV=JGI5.5 GN=MRP2 OS=Chlamydomonas reinhardtii SV=1 TOU=Cre	1	3	3	3	0	0	0	0	0	0	0	0	1	0	0	0	0	0	0	0	0	0	0	0	1	0	0	0	0	1	0	0	0	0	0	0	0	0	0	0	0	0	1	0
Cre17.g736400.t1.1	Cre17.g736400.t1.1	3	3	3	Cre17.g736400.t1.1 None DBV=JGI5.5 OS=Chlamydomonas reinhardtii SV=1 TOU=Cre	1	3	3	3	0	0	0	0	0	0	0	0	0	1	0	0	1	0	0	0	0	0	0	0	0	0	0	0	0	0	0	1	0	0	0	0	0	0	0	0	0	0	0	1
Cre17.g737050.t1.2	Cre17.g737050.t1.2	2	2	2	Cre17.g737050.t1.2 None DBV=JGI5.5 OS=Chlamydomonas reinhardtii SV=2 TOU=Cre	1	2	2	2	0	0	1	0	0	0	1	0	2	2	0	0	0	0	0	0	0	0	0	0	0	0	0	0	0	0	0	0	0	0	0	0	1	0	0	0	1	0	2	2
Cre17.g739250.t1.1	Cre17.g739250.t1.1	2	2	2	Cre17.g739250.t1.1 None DBV=JGI5.5 OS=Chlamydomonas reinhardtii SV=1 TOU=Cre	1	2	2	2	0	0	0	0	0	0	0	0	0	0	0	1	0	2	0	0	0	0	2	1	0	0	0	0	0	1	0	0	0	0	0	0	0	0	0	0	0	0	0	0
Cre17.g739500.t1.1	Cre17.g739500.t1.1	2	2	2	Cre17.g739500.t1.1 None DBV=JGI5.5 OS=Chlamydomonas reinhardtii SV=1 TOU=Cre	1	2	2	2	0	0	0	0	0	0	0	0	0	0	0	0	0	0	0	0	0	0	0	1	1	1	0	0	0	1	0	1	0	0	0	0	0	0	0	0	0	0	0	0
Cre17.g739752.t1.1;Cre12.g548901.t1.1	Cre17.g739752.t1.1	12;2	12;2	12;2	Cre17.g739752.t1.1 None DBV=JGI5.5 OS=Chlamydomonas reinhardtii SV=1 TOU=Cre	2	12	12	12	5	5	7	4	3	3	5	5	4	3	1	6	0	0	0	0	0	0	4	6	3	2	3	2	5	3	5	1	1	2	5	5	7	4	3	3	5	5	4	3
Cre17.g741450.t1.2	Cre17.g741450.t1.2	20	13	13	Cre17.g741450.t1.2 Chaperonin 60B1 ALS=CPN60B1 DBV=JGI5.5 GN=CPN60B1 OS=Chlamydomonas reinhardtii SV=2 TOU=Cre	1	20	13	13	5	5	7	1	7	6	4	8	5	6	5	9	5	9	11	6	6	7	8	8	9	7	5	7	3	9	7	8	3	6	2	3	4	0	4	4	2	6	1	2
Cre17.g743547.t1.1	Cre17.g743547.t1.1	4	4	4	Cre17.g743547.t1.1 None DBV=JGI5.5 OS=Chlamydomonas reinhardtii SV=1 TOU=Cre	1	4	4	4	0	0	0	2	2	1	0	0	0	2	2	0	0	0	0	2	1	2	0	1	0	0	2	2	0	1	0	2	3	3	0	0	0	2	2	1	0	0	0	2
Cre17.g744147.t1.1	Cre17.g744147.t1.1	7	7	7	Cre17.g744147.t1.1 None DBV=JGI5.5 OS=Chlamydomonas reinhardtii SV=1 TOU=Cre	1	7	7	7	0	0	0	0	0	0	1	1	0	0	1	1	0	3	0	0	0	0	2	1	0	0	0	0	1	0	0	0	0	0	0	0	0	0	0	0	1	1	0	0
[truncated: 46 more rows]
[truncated: 226 more columns]

## Sheet: Continuous light
Kreis et al. (2023) TurboID reveals the proxiomes of CGE1, VIPP1, and VIPP2 in Chlamydomonas reinhardtii and confirms VPL2 and PGRL1 in the VIPP1 proxiome
[truncated: 294 more rows]
[truncated: 19 more columns]

[truncated: 3 more sheets: H2O2, Significants VIPP1, Significants VIPP2]
