# Supplementary material for: TurboID reveals the proxiomes of Chlamydomonas proteins involved in thylakoid biogenesis and stress response
Source: Plant Physiol. 2023 Jun 13;193(3):1772–96. doi: 10.1093/plphys/kiad335 (PMC10602608; doi:10.1093/plphys/kiad335)
Supplement: kiad335_Supplementary_Data [file kiad335_supplementary_data.zip › Supplemental Data Set S5.xlsx]

## Sheet: MaxQuant
Protein IDs	Majority protein IDs	Peptide counts (all)	Peptide counts (razor+unique)	Peptide counts (unique)	Fasta headers	Number of proteins	Peptides	Razor + unique peptides	Unique peptides	Peptides mC13_1	Peptides mC13_2	Peptides mC13_3	Peptides mC13_4	Peptides mC13O2_1	Peptides mC13O2_2	Peptides mC13O2_3	Peptides mC13O2_4	Peptides mC4_1	Peptides mC4_2	Peptides mC4_3	Peptides mC4_4	Peptides mC4O2_1	Peptides mC4O2_2	Peptides mC4O2_3	Peptides mC4O2_4	Peptides Tar_1	Peptides Tar_2	Peptides Tar_3	Peptides Tar_4	Peptides TarO2_1	Peptides TarO2_2	Peptides TarO2_3	Peptides TarO2_4	Peptides uvm4_1	Peptides uvm4_2	Peptides uvm4_3	Peptides uvm4_4	Peptides uvm4O2_1	Peptides uvm4O2_2	Peptides uvm4O2_3	Peptides uvm4O2_4	Razor + unique peptides mC13_1	Razor + unique peptides mC13_2	Razor + unique peptides mC13_3	Razor + unique peptides mC13_4	Razor + unique peptides mC13O2_1	Razor + unique peptides mC13O2_2	Razor + unique peptides mC13O2_3	Razor + unique peptides mC13O2_4
CON__ENSEMBL:ENSBTAP00000038253	CON__ENSEMBL:ENSBTAP00000038253	10	1	1		1	10	1	1	8	6	9	8	9	8	8	8	8	9	9	7	8	8	8	8	8	8	9	7	9	8	8	8	9	7	8	8	8	8	8	8	0	0	1	1	0	0	0	0
CON__O43790;CON__Q14533;CON__Q6NT21;CON__P78385	CON__O43790;CON__Q14533;CON__Q6NT21;CON__P78385	8;8;7;7	7;7;6;6	2;2;1;1	;;;	4	8	7	2	0	0	0	0	1	1	0	0	0	0	0	0	1	0	0	0	1	0	0	0	0	0	0	0	0	7	0	0	0	0	0	0	0	0	0	0	0	0	0	0
CON__P00761	CON__P00761	3	3	3		1	3	3	3	2	2	2	2	3	2	2	2	3	3	3	2	3	3	3	3	2	2	2	2	3	2	2	2	2	3	2	2	2	3	2	3	2	2	2	2	3	2	2	2
CON__P02533;CON__Q61782;CON__P19001;CON__Q9D312;CON__Q8N1A0	CON__P02533	35;6;6;4;1	29;6;3;4;1	5;1;0;0;0		5	35	29	5	17	12	10	13	18	16	12	8	14	13	11	12	23	19	16	15	20	13	11	15	24	16	13	15	14	17	12	10	21	19	12	14	14	8	6	10	16	13	7	6
CON__P02538;CON__Q8VED5	CON__P02538	35;11	26;4	1;0		2	35	26	1	17	12	8	13	24	13	10	11	11	13	16	11	21	18	19	15	25	18	9	14	22	18	10	10	9	15	9	8	22	21	6	15	10	8	3	6	18	9	4	7
CON__P02662	CON__P02662	5	5	5		1	5	5	5	1	2	2	2	1	2	3	1	1	2	1	1	1	2	2	2	1	1	0	3	2	1	1	1	0	2	1	4	1	3	1	3	1	2	2	2	1	2	3	1
CON__P02663	CON__P02663	4	4	4		1	4	4	4	3	2	0	0	1	0	1	0	1	1	0	0	1	0	0	0	2	1	1	0	2	1	1	0	1	3	0	1	2	1	0	1	3	2	0	0	1	0	1	0
CON__P02666	CON__P02666	1	1	1		1	1	1	1	0	1	0	0	1	0	0	0	0	1	0	0	0	1	0	0	0	0	0	0	0	0	0	0	0	0	0	0	0	1	0	0	0	1	0	0	1	0	0	0
CON__P02754	CON__P02754	5	5	5		1	5	5	5	1	3	1	0	3	1	1	1	1	2	1	2	2	3	0	1	0	1	1	1	2	1	0	1	1	2	1	1	1	3	2	3	1	3	1	0	3	1	1	1
CON__P02768-1	CON__P02768-1	8	4	4		1	8	4	4	2	1	3	1	2	1	1	1	4	0	1	1	1	3	3	1	1	1	1	3	2	1	2	2	3	3	0	3	2	1	1	2	0	0	1	0	0	0	0	0
CON__P02769	CON__P02769	18	18	14		1	18	18	14	9	1	9	1	7	6	1	3	13	1	4	3	3	3	9	3	3	1	5	12	4	6	6	2	6	8	2	17	5	5	2	6	9	1	9	1	7	6	1	3
CON__P04259	CON__P04259	35	2	2		1	35	2	2	18	13	7	13	23	12	10	9	11	11	15	11	19	17	20	15	24	18	7	11	21	15	10	9	10	15	8	8	21	20	6	13	1	1	0	0	0	0	0	0
CON__P04264;CON__H-INV:HIT000016045	CON__P04264	51;2	51;2	37;0		2	51	51	37	37	32	30	35	40	32	32	26	31	32	36	32	35	38	31	35	34	37	30	31	37	35	32	25	40	32	30	33	38	38	25	37	37	32	30	35	40	32	32	26
CON__P07744	CON__P07744	9	2	1		1	9	2	1	3	2	2	3	4	2	3	3	2	2	3	2	3	2	4	2	3	4	2	3	2	3	4	3	2	2	2	1	3	2	2	2	0	0	0	0	0	0	0	1
CON__P08779;CON__Q9Z2K1;CON__Q3ZAW8	CON__P08779	33;13;13	17;4;4	17;4;4		3	33	17	17	16	7	7	9	18	17	12	9	12	12	15	9	24	14	16	17	17	17	8	11	23	14	8	15	12	15	6	9	21	18	9	9	6	1	1	1	9	6	3	4
CON__P12035;CON__Q01546	CON__P12035;CON__Q01546	13;10	1;0	1;0	;	2	13	1	1	6	3	4	5	9	4	4	4	3	3	6	4	4	5	8	6	5	6	4	6	6	5	5	4	3	3	3	1	5	5	2	5	0	0	0	0	0	0	0	1
CON__P13645;CON__P02535-1;CON__Q7Z3Y7;CON__Q148H6;CON__Q2M2I5;CON__P05784;CON__Q7Z3Z0;CON__Q7Z3Y8;CON__Q99456;CON__A2AB72;CON__O76015;CON__O76013;CON__Q7Z3Y9	CON__P13645	36;11;5;4;3;2;2;2;2;1;1;1;1	35;11;5;4;3;1;2;2;1;1;1;1;1	27;6;2;1;0;0;1;1;0;0;0;0;0		13	36	35	27	24	22	22	22	20	19	23	18	19	17	23	22	20	25	23	22	25	20	20	20	25	24	22	17	20	24	19	21	20	21	17	26	24	21	21	21	20	19	22	18
CON__P13647	CON__P13647	35	20	5		1	35	20	5	18	12	10	16	20	15	12	9	12	14	14	14	18	18	22	15	23	19	10	14	21	16	15	11	13	16	13	13	15	21	10	18	9	6	5	7	10	9	6	5
CON__P35527	CON__P35527	40	40	39		1	40	40	39	20	19	17	20	27	21	22	11	19	21	18	16	22	30	21	22	24	29	19	21	26	22	22	19	26	23	18	18	24	26	13	24	20	19	17	20	27	21	22	11
CON__P35908;CON__Q9R0H5	CON__P35908	45;3	42;2	29;0		2	45	42	29	25	18	26	27	27	23	25	16	21	17	29	25	23	23	31	22	25	27	27	25	28	28	32	19	24	23	26	24	23	26	22	28	23	16	24	25	25	21	23	15
CON__P48668	CON__P48668	35	2	0		1	35	2	0	17	12	8	13	24	12	10	9	11	12	16	11	21	18	20	15	25	18	8	13	22	16	10	9	10	15	8	8	22	21	6	14	1	1	0	1	1	0	0	0
CON__P78386	CON__P78386	7	2	1		1	7	2	1	0	0	0	0	1	1	0	0	0	0	0	0	1	0	0	0	1	0	0	0	0	0	0	0	0	6	0	0	0	0	0	0	0	0	0	0	0	0	0	0
CON__Q04695	CON__Q04695	25	8	2		1	25	8	2	10	9	6	6	12	9	7	6	9	8	7	7	15	11	10	11	13	9	7	10	15	10	8	10	10	10	7	6	10	11	6	8	1	2	0	0	3	0	0	0
CON__Q14CN4-1;CON__Q6IME9;CON__Q7RTS7	CON__Q14CN4-1;CON__Q6IME9;CON__Q7RTS7	4;4;3	1;1;1	0;0;0	;;	3	4	1	0	3	2	2	3	4	2	2	3	2	2	2	2	4	3	4	3	4	4	1	2	4	3	3	2	3	3	2	1	4	4	1	3	1	1	1	1	1	1	1	1
CON__Q9UE12;CON__Q15323;CON__Q6NTB9;CON__O76009;CON__Q14525;CON__Q497I4;CON__Q9D646;CON__A2A5Y0;CON__REFSEQ:XP_986630;CON__Q92764;CON__Q14532;CON__O76014	CON__Q9UE12;CON__Q15323;CON__Q6NTB9;CON__O76009;CON__Q14525;CON__Q497I4	7;7;6;6;6;4;3;3;3;2;2;2	6;6;6;6;5;3;3;2;2;1;1;1	1;1;1;1;1;1;1;1;1;0;0;0	;;;;;	12	7	6	1	1	1	1	1	0	1	1	1	1	1	1	1	1	1	1	1	1	1	1	1	1	1	1	1	1	7	1	1	2	1	1	1	0	0	0	0	0	0	0	0
CON__Q1A7A4	CON__Q1A7A4	1	1	1		1	1	1	1	0	0	0	0	0	0	0	0	0	0	0	0	0	0	0	0	0	0	0	0	0	0	0	0	0	0	0	0	1	0	0	0	0	0	0	0	0	0	0	0
CON__Q5D862	CON__Q5D862	2	2	2		1	2	2	2	1	0	0	0	1	0	0	0	0	0	1	1	1	0	0	1	1	0	0	0	1	1	0	2	1	0	0	0	0	0	0	2	1	0	0	0	1	0	0	0
CON__Q5XKE5	CON__Q5XKE5	12	1	1		1	12	1	1	7	3	5	7	7	4	5	4	4	3	6	6	4	4	7	5	6	6	5	6	7	6	6	4	3	4	4	2	4	6	4	6	0	0	0	0	0	0	0	0
CON__Q6KB66-1;CON__Q0VBK2	CON__Q6KB66-1;CON__Q0VBK2	2;1	2;1	2;1	;	2	2	2	2	0	0	0	0	0	0	0	0	0	0	0	1	0	0	0	0	1	0	0	0	0	0	0	0	0	1	0	0	1	0	0	1	0	0	0	0	0	0	0	0
CON__Q8N1N4-2;CON__Q7RTT2	CON__Q8N1N4-2;CON__Q7RTT2	8;8	6;6	6;6	;	2	8	6	6	0	0	0	0	2	2	1	1	0	0	0	0	1	1	1	1	4	1	0	1	2	1	0	2	1	0	0	0	2	1	0	0	0	0	0	0	1	1	1	0
CON__Q7Z794	CON__Q7Z794	8	5	4		1	8	5	4	3	2	2	3	3	2	2	2	3	2	4	4	3	3	4	3	3	3	2	2	4	3	3	2	3	5	3	2	3	3	2	7	0	0	0	0	0	0	0	0
CON__Q86YZ3	CON__Q86YZ3	4	4	4		1	4	4	4	2	0	0	1	3	2	1	0	1	0	1	1	1	0	1	1	0	0	0	2	2	1	1	1	1	0	1	0	1	2	0	0	2	0	0	1	3	2	1	0
CON__Q8IUT8;CON__O76011	CON__Q8IUT8;CON__O76011	6;5	1;1	1;1	;	2	6	1	1	0	0	0	0	0	0	0	0	0	0	0	0	0	0	0	0	0	0	0	0	0	0	0	0	0	6	0	0	1	0	0	0	0	0	0	0	0	0	0	0
CON__Streptavidin	CON__Streptavidin	7	7	7		1	7	7	7	4	5	6	4	4	4	5	4	3	5	5	5	4	5	5	5	4	5	6	5	3	4	5	4	5	4	4	3	4	4	5	6	4	5	6	4	4	4	5	4
Cre01.g000350.t1.1	Cre01.g000350.t1.1	5	5	5	Cre01.g000350.t1.1 None DBV=JGI5.5 OS=Chlamydomonas reinhardtii SV=1 TOU=Cre	1	5	5	5	0	2	4	3	0	0	0	0	2	3	0	0	0	0	0	0	0	2	3	0	0	0	1	0	2	0	1	1	0	1	0	2	0	2	4	3	0	0	0	0
Cre01.g001100.t1.2	Cre01.g001100.t1.2	2	2	2	Cre01.g001100.t1.2 None DBV=JGI5.5 OS=Chlamydomonas reinhardtii SV=2 TOU=Cre	1	2	2	2	1	0	0	0	0	0	0	0	0	0	1	0	0	0	0	0	0	0	0	0	0	0	0	0	0	0	0	0	0	0	0	0	1	0	0	0	0	0	0	0
Cre01.g001550.t1.1	Cre01.g001550.t1.1	4	4	4	Cre01.g001550.t1.1 None DBV=JGI5.5 OS=Chlamydomonas reinhardtii SV=1 TOU=Cre	1	4	4	4	1	2	1	0	0	0	0	0	0	0	0	1	0	0	0	0	0	1	3	0	0	0	0	0	0	0	0	0	0	0	0	0	1	2	1	0	0	0	0	0
Cre01.g001750.t1.2	Cre01.g001750.t1.2	4	4	4	Cre01.g001750.t1.2 Chloroplast trigger factor ALS=TIG1 DBV=JGI5.5 GN=TIG1 OS=Chlamydomonas reinhardtii SV=2 TOU=Cre	1	4	4	4	0	2	0	1	0	0	1	0	1	0	0	0	0	3	2	2	0	2	0	2	0	0	2	1	0	0	0	0	0	0	0	0	0	2	0	1	0	0	1	0
Cre01.g002400.t1.1	Cre01.g002400.t1.1	3	3	3	Cre01.g002400.t1.1 None DBV=JGI5.5 OS=Chlamydomonas reinhardtii SV=1 TOU=Cre	1	3	3	3	0	1	0	0	0	0	0	0	0	1	0	0	0	1	2	0	0	1	0	0	0	0	1	0	0	0	0	0	0	0	0	0	0	1	0	0	0	0	0	0
Cre01.g002500.t1.2	Cre01.g002500.t1.2	10	10	10	Cre01.g002500.t1.2 Chlamyopsin, light-gated proton channel rhodopsin ALS=COP2 DBV=JGI5.5 GN=COP2 OS=Chlamydomonas reinhardtii SV=2 TOU=Cre	1	10	10	10	4	3	2	5	0	0	1	0	2	5	2	1	0	1	0	0	0	6	3	1	0	0	2	0	2	5	3	4	0	1	1	2	4	3	2	5	0	0	1	0
Cre01.g004000.t1.2	Cre01.g004000.t1.2	2	2	2	Cre01.g004000.t1.2 None DBV=JGI5.5 OS=Chlamydomonas reinhardtii SV=2 TOU=Cre	1	2	2	2	1	0	0	0	1	0	0	0	0	1	0	0	0	0	0	0	0	2	0	0	0	0	0	0	0	0	0	0	0	0	0	0	1	0	0	0	1	0	0	0
Cre01.g004500.t1.2	Cre01.g004500.t1.2	7	7	7	Cre01.g004500.t1.2 Isopropylmalate dehydratase, large subunit ALS=LEU1L DBV=JGI5.5 GN=LEU1L OS=Chlamydomonas reinhardtii SV=2 TOU=Cre	1	7	7	7	2	3	3	2	1	1	2	0	2	3	3	2	0	3	2	2	0	3	4	2	0	0	3	0	0	1	0	0	0	2	0	1	2	3	3	2	1	1	2	0
Cre01.g005950.t1.2	Cre01.g005950.t1.2	8	8	8	Cre01.g005950.t1.2 None DBV=JGI5.5 OS=Chlamydomonas reinhardtii SV=2 TOU=Cre	1	8	8	8	0	3	1	0	1	1	2	1	1	1	1	0	0	5	2	1	0	0	2	3	0	0	1	0	0	0	0	0	0	0	0	0	0	3	1	0	1	1	2	1
Cre01.g007051.t1.2;Cre09.g396400.t1.2;Cre11.g467567.t1.1	Cre01.g007051.t1.2;Cre09.g396400.t1.2;Cre11.g467567.t1.1	3;3;3	3;3;3	3;3;3	Cre01.g007051.t1.2 None DBV=JGI5.5 OS=Chlamydomonas reinhardtii SV=2 TOU=Cre;Cre09.g396400.t1.2 Bi-ubiquitin ALS=UBQ2 DBV=JGI5.5 GN=UBQ2 OS=Chlamydomonas reinhardtii SV=2 TOU=Cre;Cre11.g467567.t1.1 Ubiquitin ALS=UBQ1 DBV=JGI5.5 GN=UBQ1 OS=Chlamydomonas rei	3	3	3	3	1	0	0	0	0	0	0	0	0	0	1	0	0	1	0	0	0	0	0	0	0	0	0	0	0	0	2	1	0	0	0	1	1	0	0	0	0	0	0	0
Cre01.g010900.t1.2	Cre01.g010900.t1.2	23	23	23	Cre01.g010900.t1.2 Glyceraldehyde-3-Phosphate Dehydrogenase ALS=GAP3 DBV=JGI5.5 GN=GAP3 OS=Chlamydomonas reinhardtii SV=2 TOU=Cre	1	23	23	23	20	18	20	21	9	4	16	6	16	17	21	8	6	17	14	8	7	17	22	17	6	12	17	12	19	15	20	20	11	15	8	14	20	18	20	21	9	4	16	6
Cre01.g011000.t1.2	Cre01.g011000.t1.2	15	15	15	Cre01.g011000.t1.2 Ribosomal protein L6, component of cytosolic 80S ribosome and 60S large subunit ALS=RPL6 DBV=JGI5.5 GN=RPL6 OS=Chlamydomonas reinhardtii SV=2 TOU=Cre	1	15	15	15	4	8	8	4	2	0	3	0	3	8	9	0	1	6	2	2	0	9	5	3	0	0	4	1	5	4	5	3	0	1	0	5	4	8	8	4	2	0	3	0
Cre01.g011500.t1.2	Cre01.g011500.t1.2	2	2	2	Cre01.g011500.t1.2 26S proteasome regulatory subunit ALS=RPN11 DBV=JGI5.5 GN=RPN11 OS=Chlamydomonas reinhardtii SV=2 TOU=Cre	1	2	2	2	1	0	0	0	0	0	0	0	0	0	0	0	0	0	0	0	0	0	0	0	0	0	0	0	2	0	0	0	0	0	0	0	1	0	0	0	0	0	0	0
Cre01.g012150.t1.2	Cre01.g012150.t1.2	1	1	1	Cre01.g012150.t1.2 Peptide methionine sulfoxide reductase ALS=MSRA4 DBV=JGI5.5 GN=MSRA4 OS=Chlamydomonas reinhardtii SV=2 TOU=Cre	1	1	1	1	1	0	0	0	0	0	1	0	0	0	0	0	0	0	0	1	0	0	1	1	0	0	1	0	0	0	0	0	0	0	0	0	1	0	0	0	0	0	1	0
Cre01.g013350.t1.2	Cre01.g013350.t1.2	3	3	3	Cre01.g013350.t1.2 None DBV=JGI5.5 OS=Chlamydomonas reinhardtii SV=2 TOU=Cre	1	3	3	3	2	2	2	2	2	0	0	0	2	2	2	0	1	2	1	2	0	2	3	1	0	0	0	2	0	0	0	0	0	0	0	0	2	2	2	2	2	0	0	0
Cre01.g013700.t2.1;Cre01.g013700.t1.2	Cre01.g013700.t2.1;Cre01.g013700.t1.2	13;13	13;13	13;13	Cre01.g013700.t2.1 None DBV=JGI5.5 OS=Chlamydomonas reinhardtii SV=1 TOU=Cre;Cre01.g013700.t1.2 None DBV=JGI5.5 OS=Chlamydomonas reinhardtii SV=2 TOU=Cre	2	13	13	13	10	5	3	4	5	0	2	0	7	6	3	1	1	4	4	2	0	4	4	4	0	0	5	1	6	2	1	6	1	1	0	1	10	5	3	4	5	0	2	0
Cre01.g014000.t1.2	Cre01.g014000.t1.2	3	3	3	Cre01.g014000.t1.2 None DBV=JGI5.5 OS=Chlamydomonas reinhardtii SV=2 TOU=Cre	1	3	3	3	1	0	1	0	2	1	1	0	0	0	0	0	1	3	0	1	0	0	1	0	0	0	0	0	0	0	0	0	0	0	0	0	1	0	1	0	2	1	1	0
Cre01.g015000.t1.2	Cre01.g015000.t1.2	5	5	5	Cre01.g015000.t1.2 Acetylglutamate kinase ALS=AGK1 DBV=JGI5.5 GN=AGK1 OS=Chlamydomonas reinhardtii SV=2 TOU=Cre	1	5	5	5	2	1	0	1	0	0	0	0	0	1	2	0	0	0	0	0	0	3	2	0	0	0	1	0	3	1	1	0	0	0	0	0	2	1	0	1	0	0	0	0
Cre01.g015350.t1.1	Cre01.g015350.t1.1	17	17	17	Cre01.g015350.t1.1 Light-dependent protochlorophyllide reductase ALS=POR1 DBV=JGI5.5 GN=POR1 OS=Chlamydomonas reinhardtii SV=1 TOU=Cre	1	17	17	17	10	9	11	8	9	7	12	4	9	13	12	7	8	13	13	8	4	11	11	10	6	10	13	8	4	6	4	3	2	3	2	3	10	9	11	8	9	7	12	4
Cre01.g016514.t1.1	Cre01.g016514.t1.1	6	6	6	Cre01.g016514.t1.1 None DBV=JGI5.5 OS=Chlamydomonas reinhardtii SV=1 TOU=Cre	1	6	6	6	0	1	1	0	0	0	2	0	1	4	2	0	1	1	2	2	0	2	2	0	0	0	3	2	1	0	0	0	1	1	0	0	0	1	1	0	0	0	2	0
Cre01.g018800.t1.2	Cre01.g018800.t1.2	2	2	2	Cre01.g018800.t1.2 Mitochondrial F1F0 ATP synthase subunit 6 ALS=ATP6 DBV=JGI5.5 GN=ATP6 OS=Chlamydomonas reinhardtii SV=2 TOU=Cre	1	2	2	2	2	2	1	2	2	0	1	0	2	2	2	0	0	1	1	1	0	1	1	2	0	0	1	1	2	2	2	2	1	1	0	1	2	2	1	2	2	0	1	0
Cre01.g019250.t1.2	Cre01.g019250.t1.2	2	2	2	Cre01.g019250.t1.2 Putative dTDP-glucose 4-6-dehydratase DBV=JGI5.5 OS=Chlamydomonas reinhardtii SV=2 TOU=Cre	1	2	2	2	1	1	0	0	0	0	0	0	0	0	1	0	0	1	0	0	0	0	2	1	0	0	0	0	0	1	0	0	0	0	0	0	1	1	0	0	0	0	0	0
Cre01.g020350.t1.2	Cre01.g020350.t1.2	5	5	5	Cre01.g020350.t1.2 Succinate dehydrogenase subunit b560 ALS=SDH3 DBV=JGI5.5 GN=SDH3 OS=Chlamydomonas reinhardtii SV=2 TOU=Cre	1	5	5	5	2	1	0	0	0	0	1	0	0	1	1	0	0	2	0	0	0	0	0	0	0	0	0	0	0	0	0	0	1	0	0	2	2	1	0	0	0	0	1	0
Cre01.g020918.t1.1	Cre01.g020918.t1.1	12	12	12	Cre01.g020918.t1.1 None DBV=JGI5.5 OS=Chlamydomonas reinhardtii SV=1 TOU=Cre	1	12	12	12	0	2	2	0	0	0	2	0	0	2	2	0	0	2	2	2	0	1	2	0	0	0	3	0	0	1	1	0	0	0	0	0	0	2	2	0	0	0	2	0
Cre01.g021251.t1.1	Cre01.g021251.t1.1	13	13	13	Cre01.g021251.t1.1 None DBV=JGI5.5 OS=Chlamydomonas reinhardtii SV=1 TOU=Cre	1	13	13	13	4	9	7	5	0	1	2	0	0	9	7	0	0	6	6	3	0	7	10	0	0	0	7	0	0	3	0	0	0	0	0	0	4	9	7	5	0	1	2	0
Cre01.g021600.t1.2	Cre01.g021600.t1.2	4	4	4	Cre01.g021600.t1.2 None DBV=JGI5.5 OS=Chlamydomonas reinhardtii SV=2 TOU=Cre	1	4	4	4	2	0	1	1	0	0	0	0	1	1	1	1	0	0	0	0	0	1	1	0	0	0	0	0	0	1	0	0	0	0	0	0	2	0	1	1	0	0	0	0
Cre01.g023150.t1.2	Cre01.g023150.t1.2	2	2	2	Cre01.g023150.t1.2 Minichromosome maintenance protein ALS=MCM5 DBV=JGI5.5 GN=MCM5 OS=Chlamydomonas reinhardtii SV=2 TOU=Cre	1	2	2	2	1	1	0	0	0	1	0	0	0	0	0	0	0	0	0	0	0	0	0	0	0	0	0	0	2	0	1	1	0	0	0	0	1	1	0	0	0	1	0	0
Cre01.g023300.t1.2	Cre01.g023300.t1.2	3	3	3	Cre01.g023300.t1.2 None DBV=JGI5.5 OS=Chlamydomonas reinhardtii SV=2 TOU=Cre	1	3	3	3	0	1	1	0	0	0	0	0	0	2	1	0	0	0	0	0	0	0	0	0	0	0	0	0	1	0	0	0	0	0	0	0	0	1	1	0	0	0	0	0
Cre01.g023350.t1.1	Cre01.g023350.t1.1	8	8	8	Cre01.g023350.t1.1 Oligoendopeptidase DBV=JGI5.5 OS=Chlamydomonas reinhardtii SV=1 TOU=Cre	1	8	8	8	0	1	1	0	0	0	5	0	0	0	1	0	0	6	2	1	0	0	0	1	0	0	3	0	0	0	0	0	0	0	0	0	0	1	1	0	0	0	5	0
Cre01.g025250.t1.1	Cre01.g025250.t1.1	9	9	9	Cre01.g025250.t1.1 Riboflavin kinase ALS=RFK2 DBV=JGI5.5 GN=RFK2 OS=Chlamydomonas reinhardtii SV=1 TOU=Cre	1	9	9	9	4	6	3	4	3	1	2	0	3	5	5	2	0	7	3	4	0	4	3	3	0	0	3	0	0	0	0	0	0	0	0	0	4	6	3	4	3	1	2	0
Cre01.g025551.t1.1	Cre01.g025551.t1.1	7	7	7	Cre01.g025551.t1.1 None DBV=JGI5.5 OS=Chlamydomonas reinhardtii SV=1 TOU=Cre	1	7	7	7	2	3	1	1	0	0	0	0	0	3	0	0	0	0	1	0	0	3	2	1	0	0	0	0	0	0	0	0	0	0	0	0	2	3	1	1	0	0	0	0
Cre01.g026600.t1.2	Cre01.g026600.t1.2	1	1	1	Cre01.g026600.t1.2 None DBV=JGI5.5 OS=Chlamydomonas reinhardtii SV=2 TOU=Cre	1	1	1	1	0	0	0	0	0	0	0	0	0	0	0	0	0	0	0	0	0	1	0	0	0	0	0	0	0	0	0	0	0	0	0	0	0	0	0	0	0	0	0	0
Cre01.g026900.t2.1;Cre01.g026900.t1.2	Cre01.g026900.t2.1;Cre01.g026900.t1.2	10;10	10;10	10;10	Cre01.g026900.t2.1 Kynurenine 3-monooxygenase DBV=JGI5.5 OS=Chlamydomonas reinhardtii SV=1 TOU=Cre;Cre01.g026900.t1.2 Kynurenine 3-monooxygenase DBV=JGI5.5 OS=Chlamydomonas reinhardtii SV=2 TOU=Cre	2	10	10	10	1	2	3	3	2	0	5	0	1	3	3	0	1	5	1	4	0	3	5	6	0	0	5	2	0	0	0	0	0	0	0	0	1	2	3	3	2	0	5	0
Cre01.g027000.t1.2	Cre01.g027000.t1.2	10	10	10	Cre01.g027000.t1.2 Ribosomal protein L11, component of cytosolic 80S ribosome and 60S large subunit ALS=RPL11 DBV=JGI5.5 GN=RPL11 OS=Chlamydomonas reinhardtii SV=2 TOU=Cre	1	10	10	10	3	4	4	6	3	1	4	0	1	5	6	1	1	3	1	1	1	5	5	2	1	1	1	1	3	3	1	2	3	3	1	2	3	4	4	6	3	1	4	0
Cre01.g027550.t1.1	Cre01.g027550.t1.1	2	2	2	Cre01.g027550.t1.1 Cytochrome P450, CYP97 superfamily, CYP97B family DBV=JGI5.5 OS=Chlamydomonas reinhardtii SV=1 TOU=Cre	1	2	2	2	1	0	0	0	0	0	0	0	0	0	0	0	0	1	0	0	0	0	0	0	0	0	0	0	0	0	0	0	0	0	0	0	1	0	0	0	0	0	0	0
Cre01.g031100.t1.2	Cre01.g031100.t1.2	3	3	3	Cre01.g031100.t1.2 Predicted protein ALS=TEF30 DBV=JGI5.5 GN=TEF30 OS=Chlamydomonas reinhardtii SV=2 TOU=Cre	1	3	3	3	0	0	0	1	0	0	1	0	0	0	0	0	0	1	0	0	0	1	0	1	0	0	0	0	0	0	0	0	0	0	0	0	0	0	0	1	0	0	1	0
Cre01.g032650.t2.1;Cre01.g032650.t1.2	Cre01.g032650.t2.1;Cre01.g032650.t1.2	9;9	9;9	9;9	Cre01.g032650.t2.1 Transaldolase ALS=TAL1 DBV=JGI5.5 GN=TAL1 OS=Chlamydomonas reinhardtii SV=1 TOU=Cre;Cre01.g032650.t1.2 Transaldolase ALS=TAL1 DBV=JGI5.5 GN=TAL1 OS=Chlamydomonas reinhardtii SV=2 TOU=Cre	2	9	9	9	6	6	2	4	3	2	3	0	6	6	3	0	1	4	2	1	0	5	2	3	0	1	2	1	4	1	0	0	1	0	0	2	6	6	2	4	3	2	3	0
Cre01.g034150.t1.1	Cre01.g034150.t1.1	4	4	4	Cre01.g034150.t1.1 None DBV=JGI5.5 OS=Chlamydomonas reinhardtii SV=1 TOU=Cre	1	4	4	4	2	1	0	0	0	0	0	0	1	1	2	0	0	0	0	0	0	1	0	0	0	0	0	0	0	0	0	0	0	0	0	0	2	1	0	0	0	0	0	0
Cre01.g034400.t1.1	Cre01.g034400.t1.1	8	8	8	Cre01.g034400.t1.1 None DBV=JGI5.5 OS=Chlamydomonas reinhardtii SV=1 TOU=Cre	1	8	8	8	5	4	4	6	3	1	3	0	3	6	7	3	2	5	4	6	0	3	4	4	1	0	7	4	0	0	0	0	0	0	0	0	5	4	4	6	3	1	3	0
Cre01.g037850.t1.1	Cre01.g037850.t1.1	6	6	6	Cre01.g037850.t1.1 Acetyl-CoA biotin carboxyl carrier ALS=BCC2 DBV=JGI5.5 GN=BCC2 OS=Chlamydomonas reinhardtii SV=1 TOU=Cre	1	6	6	6	2	1	1	1	1	0	3	0	0	2	1	0	0	1	1	1	0	1	2	2	0	0	3	0	1	2	1	2	3	2	2	3	2	1	1	1	1	0	3	0
Cre01.g039250.t2.1;Cre01.g039250.t1.1	Cre01.g039250.t2.1;Cre01.g039250.t1.1	8;8	8;8	8;8	Cre01.g039250.t2.1 Ribosomal protein S2, component of cytosolic 80S ribosome and 40S small subunit ALS=RPS2 DBV=JGI5.5 GN=RPS2 OS=Chlamydomonas reinhardtii SV=1 TOU=Cre;Cre01.g039250.t1.1 Ribosomal protein S2, component of cytosolic 80S ribosome and 40S sm	2	8	8	8	8	8	6	3	2	1	1	1	3	7	3	1	0	2	2	1	0	4	5	3	0	0	3	1	4	4	3	3	2	3	0	2	8	8	6	3	2	1	1	1
Cre01.g040000.t1.2	Cre01.g040000.t1.2	6	6	6	Cre01.g040000.t1.2 Ribosomal protein L26, component of cytosolic 80S ribosome and 60S large subunit ALS=RPL26 DBV=JGI5.5 GN=RPL26 OS=Chlamydomonas reinhardtii SV=2 TOU=Cre	1	6	6	6	1	3	2	4	0	0	1	0	2	3	2	0	0	2	0	0	0	3	2	1	0	0	0	0	3	3	1	1	0	0	1	1	1	3	2	4	0	0	1	0
Cre01.g042550.t1.1	Cre01.g042550.t1.1	3	3	3	Cre01.g042550.t1.1 None DBV=JGI5.5 OS=Chlamydomonas reinhardtii SV=1 TOU=Cre	1	3	3	3	2	0	0	0	0	0	0	0	0	1	0	0	0	0	0	0	0	0	0	0	0	0	0	0	0	0	1	0	0	0	0	0	2	0	0	0	0	0	0	0
Cre01.g042750.t1.2	Cre01.g042750.t1.2	25	25	25	Cre01.g042750.t1.2 Aconitate hydratase ALS=ACH1 DBV=JGI5.5 GN=ACH1 OS=Chlamydomonas reinhardtii SV=2 TOU=Cre	1	25	25	25	4	19	7	7	0	4	5	1	1	20	6	1	0	9	3	1	0	20	6	2	0	2	4	1	2	13	6	4	2	8	2	4	4	19	7	7	0	4	5	1
Cre01.g044600.t1.2	Cre01.g044600.t1.2	4	4	4	Cre01.g044600.t1.2 None DBV=JGI5.5 OS=Chlamydomonas reinhardtii SV=2 TOU=Cre	1	4	4	4	1	1	0	0	0	0	0	0	0	2	2	0	0	0	0	0	0	0	0	0	0	0	0	0	0	0	0	0	0	0	0	0	1	1	0	0	0	0	0	0
Cre01.g044800.t1.2	Cre01.g044800.t1.2	26	26	26	Cre01.g044800.t1.2 Pyruvate-formate lyase ALS=PFL1 DBV=JGI5.5 GN=PFL1 OS=Chlamydomonas reinhardtii SV=2 TOU=Cre	1	26	26	26	14	15	9	9	3	1	5	0	7	17	7	1	1	8	7	4	0	12	9	7	0	2	10	2	13	10	5	7	3	3	1	8	14	15	9	9	3	1	5	0
Cre01.g045450.t1.2	Cre01.g045450.t1.2	2	2	2	Cre01.g045450.t1.2 None DBV=JGI5.5 OS=Chlamydomonas reinhardtii SV=2 TOU=Cre	1	2	2	2	0	1	0	1	0	0	1	0	0	1	1	0	0	0	0	0	0	0	1	0	0	0	1	0	0	0	0	0	0	0	0	0	0	1	0	1	0	0	1	0
Cre01.g045550.t1.2	Cre01.g045550.t1.2	5	5	5	Cre01.g045550.t1.2 Triose phosphate transporter DBV=JGI5.5 OS=Chlamydomonas reinhardtii SV=2 TOU=Cre	1	5	5	5	4	4	3	4	0	1	2	1	2	4	4	3	0	5	2	3	2	3	4	3	0	2	4	0	3	3	3	5	4	2	0	3	4	4	3	4	0	1	2	1
Cre01.g045600.t1.1	Cre01.g045600.t1.1	2	2	2	Cre01.g045600.t1.1 Speract/scavenger receptor, transmembrane glycoprotein ALS=SRR12 DBV=JGI5.5 GN=SRR12 OS=Chlamydomonas reinhardtii SV=1 TOU=Cre	1	2	2	2	0	0	0	0	0	0	1	0	0	0	0	0	0	0	0	0	0	0	0	0	0	0	1	0	0	0	0	0	0	0	0	0	0	0	0	0	0	0	1	0
Cre01.g047550.t1.2	Cre01.g047550.t1.2	3	3	3	Cre01.g047550.t1.2 Small Rab-related GTPase DBV=JGI5.5 OS=Chlamydomonas reinhardtii SV=2 TOU=Cre	1	3	3	3	1	0	1	1	1	0	0	0	1	0	0	0	0	0	0	0	0	0	3	0	0	0	0	0	0	0	0	0	0	1	0	0	1	0	1	1	1	0	0	0
Cre01.g047750.t1.2	Cre01.g047750.t1.2	18	18	18	Cre01.g047750.t1.2 Ribosomal protein L18a, component of cytosolic 80S ribosome and 60S large subunit ALS=RPL18a DBV=JGI5.5 GN=RPL18a OS=Chlamydomonas reinhardtii SV=2 TOU=Cre	1	18	18	18	12	12	13	10	4	3	5	1	9	12	11	4	4	8	3	4	3	12	12	7	1	1	6	4	11	8	7	8	4	5	3	7	12	12	13	10	4	3	5	1
Cre01.g048950.t1.2	Cre01.g048950.t1.2	3	3	3	Cre01.g048950.t1.2 Uridine 5\- monophosphate synthase ALS=PYR5 DBV=JGI5.5 GN=PYR5 OS=Chlamydomonas reinhardtii SV=2 TOU=Cre	1	3	3	3	2	1	2	0	0	0	0	0	0	0	0	0	0	1	0	0	0	1	0	1	0	0	0	0	0	1	0	0	0	0	0	0	2	1	2	0	0	0	0	0
Cre01.g049000.t1.2	Cre01.g049000.t1.2	7	7	7	Cre01.g049000.t1.2 Pterin dehydratase DBV=JGI5.5 OS=Chlamydomonas reinhardtii SV=2 TOU=Cre	1	7	7	7	3	3	5	3	3	0	3	1	3	3	4	0	3	6	1	3	0	2	3	3	0	0	0	0	0	0	0	0	0	0	0	0	3	3	5	3	3	0	3	1
Cre01.g049600.t1.2	Cre01.g049600.t1.2	6	6	6	Cre01.g049600.t1.2 Expressed protein similar to ATP synthase I ALS=CGLD22 DBV=JGI5.5 GN=CGLD22 OS=Chlamydomonas reinhardtii SV=2 TOU=Cre	1	6	6	6	1	0	1	1	0	0	5	2	0	1	1	0	0	4	4	0	0	0	1	0	0	1	2	2	0	0	0	0	0	0	0	0	1	0	1	1	0	0	5	2
Cre01.g050850.t2.1;Cre01.g050850.t1.2	Cre01.g050850.t2.1;Cre01.g050850.t1.2	8;8	8;8	8;8	Cre01.g050850.t2.1 Protein Phosphatase 1 beta DBV=JGI5.5 OS=Chlamydomonas reinhardtii SV=1 TOU=Cre;Cre01.g050850.t1.2 Protein Phosphatase 1 beta DBV=JGI5.5 OS=Chlamydomonas reinhardtii SV=2 TOU=Cre	2	8	8	8	4	2	0	0	0	0	0	0	4	6	2	0	0	0	0	0	0	0	0	0	0	0	0	0	0	0	0	0	0	0	0	0	4	2	0	0	0	0	0	0
Cre01.g050950.t1.2	Cre01.g050950.t1.2	18	18	18	Cre01.g050950.t1.2 None DBV=JGI5.5 OS=Chlamydomonas reinhardtii SV=2 TOU=Cre	1	18	18	18	13	13	7	13	11	2	9	1	12	12	15	4	3	13	13	11	2	13	12	11	1	5	12	6	4	3	5	4	2	1	1	2	13	13	7	13	11	2	9	1
Cre01.g051500.t1.2	Cre01.g051500.t1.2	2	2	2	Cre01.g051500.t1.2 Uncharacterized thykaloid lumenal polypeptide DBV=JGI5.5 OS=Chlamydomonas reinhardtii SV=2 TOU=Cre	1	2	2	2	0	0	0	0	0	0	0	0	0	0	0	0	0	0	0	0	0	0	0	0	0	0	0	0	0	0	0	0	0	0	2	0	0	0	0	0	0	0	0	0
Cre01.g051900.t1.2	Cre01.g051900.t1.2	4	4	4	Cre01.g051900.t1.2 Rieske iron-sulfur protein of mitochondrial ubiquinol-cytochrome c reductase ALS=RIP1 DBV=JGI5.5 GN=RIP1 OS=Chlamydomonas reinhardtii SV=2 TOU=Cre	1	4	4	4	3	1	1	2	2	0	0	0	1	1	2	0	1	2	0	0	0	1	1	0	0	0	0	0	1	0	0	1	0	2	0	0	3	1	1	2	2	0	0	0
Cre01.g053000.t1.2;Cre01.g053150.t2.1;Cre01.g053150.t1.2	Cre01.g053000.t1.2;Cre01.g053150.t2.1;Cre01.g053150.t1.2	9;6;5	9;6;5	9;6;5	Cre01.g053000.t1.2 Glycerol-3-phosphate dehydrogenase/dihydroxyacetone-3-phosphate reductase ALS=GPD2 DBV=JGI5.5 GN=GPD2 OS=Chlamydomonas reinhardtii SV=2 TOU=Cre;Cre01.g053150.t2.1 Glycerol-3-phosphate dehydrogenase/dihydroxyacetone-3-phosphate reductase	3	9	9	9	0	0	1	1	2	0	7	0	0	1	2	0	0	6	3	1	0	1	2	0	0	2	6	2	0	2	0	0	2	4	1	2	0	0	1	1	2	0	7	0
Cre01.g054150.t1.2	Cre01.g054150.t1.2	6	6	6	Cre01.g054150.t1.2 NADPH-dependent thioredoxin reductase ALS=NTR4 DBV=JGI5.5 GN=NTR4 OS=Chlamydomonas reinhardtii SV=2 TOU=Cre	1	6	6	6	3	2	3	2	2	0	2	0	2	5	3	0	0	3	2	3	0	4	2	1	0	0	2	1	0	0	0	0	0	0	0	0	3	2	3	2	2	0	2	0
Cre01.g054500.t1.2	Cre01.g054500.t1.2	24	24	24	Cre01.g054500.t1.2 None DBV=JGI5.5 OS=Chlamydomonas reinhardtii SV=2 TOU=Cre	1	24	24	24	17	16	11	9	5	2	7	0	10	16	11	1	1	11	4	3	1	9	11	4	0	1	12	2	12	8	12	8	3	6	0	10	17	16	11	9	5	2	7	0
Cre01.g055408.t1.1	Cre01.g055408.t1.1	6	6	4	Cre01.g055408.t1.1 None DBV=JGI5.5 OS=Chlamydomonas reinhardtii SV=1 TOU=Cre	1	6	6	4	4	4	1	1	0	0	1	0	0	4	3	0	0	1	1	0	0	4	3	0	0	0	3	0	1	3	0	0	0	0	0	0	4	4	1	1	0	0	1	0
Cre01.g055453.t1.1	Cre01.g055453.t1.1	15	15	15	Cre01.g055453.t1.1 Acetolactate synthase, small subunit ALS=ALS2 DBV=JGI5.5 GN=ALS2 OS=Chlamydomonas reinhardtii SV=1 TOU=Cre	1	15	15	15	6	7	8	7	2	0	3	0	3	8	6	0	0	4	3	2	0	6	5	1	0	1	5	1	3	2	2	3	1	1	0	3	6	7	8	7	2	0	3	0
Cre01.g061077.t1.1	Cre01.g061077.t1.1	6	6	6	Cre01.g061077.t1.1 None DBV=JGI5.5 OS=Chlamydomonas reinhardtii SV=1 TOU=Cre	1	6	6	6	0	1	0	2	2	1	1	0	0	4	1	0	0	5	0	0	0	2	1	0	0	0	1	0	0	0	0	0	0	0	0	0	0	1	0	2	2	1	1	0
Cre01.g066917.t1.1	Cre01.g066917.t1.1	6	3	3	Cre01.g066917.t1.1 Chlorophyll a/b binding protein of LHCII ALS=LHCBM1 DBV=JGI5.5 GN=LHCBM1 OS=Chlamydomonas reinhardtii SV=1 TOU=Cre	1	6	3	3	5	2	5	2	2	1	3	0	3	3	6	2	3	4	2	2	0	3	5	2	2	2	4	2	3	2	1	3	2	2	2	1	2	0	2	0	0	0	1	0
Cre01.g071662.t1.1	Cre01.g071662.t1.1	3	1	1	Cre01.g071662.t1.1 Acetyl-CoA synthetase/ligase ALS=ACS1 DBV=JGI5.5 GN=ACS1 OS=Chlamydomonas reinhardtii SV=1 TOU=Cre	1	3	1	1	2	2	1	2	0	0	0	0	1	2	2	0	0	0	0	0	1	2	2	0	0	1	2	1	1	2	0	1	1	1	0	1	1	1	1	1	0	0	0	0
Cre02.g073200.t1.2	Cre02.g073200.t1.2	12	12	12	Cre02.g073200.t1.2 Threonine deaminase ALS=THD1 DBV=JGI5.5 GN=THD1 OS=Chlamydomonas reinhardtii SV=2 TOU=Cre	1	12	12	12	0	1	1	1	3	2	1	0	0	1	0	0	0	6	4	4	0	1	2	0	0	0	7	3	1	0	1	1	0	0	0	1	0	1	1	1	3	2	1	0
Cre02.g073550.t1.2	Cre02.g073550.t1.2	2	2	2	Cre02.g073550.t1.2 None DBV=JGI5.5 OS=Chlamydomonas reinhardtii SV=2 TOU=Cre	1	2	2	2	0	0	0	0	0	0	0	0	1	1	0	0	0	0	0	1	0	0	0	1	0	0	0	0	0	0	0	0	0	0	0	0	0	0	0	0	0	0	0	0
Cre02.g074650.t1.2	Cre02.g074650.t1.2	1	1	1	Cre02.g074650.t1.2 None DBV=JGI5.5 OS=Chlamydomonas reinhardtii SV=2 TOU=Cre	1	1	1	1	0	0	0	0	0	0	0	0	0	1	0	0	0	0	0	0	0	1	0	0	0	0	0	0	0	0	0	0	0	0	0	0	0	0	0	0	0	0	0	0
Cre02.g075100.t2.1;Cre02.g075100.t1.2	Cre02.g075100.t2.1;Cre02.g075100.t1.2	4;4	4;4	4;4	Cre02.g075100.t2.1 None DBV=JGI5.5 OS=Chlamydomonas reinhardtii SV=1 TOU=Cre;Cre02.g075100.t1.2 None DBV=JGI5.5 OS=Chlamydomonas reinhardtii SV=2 TOU=Cre	2	4	4	4	1	0	0	0	0	0	0	0	0	2	1	0	0	0	0	0	0	0	0	0	0	0	0	0	0	0	0	0	0	0	0	0	1	0	0	0	0	0	0	0
Cre02.g076250.t1.1	Cre02.g076250.t1.1	14	14	14	Cre02.g076250.t1.1 Chloroplast elongation factor G ALS=EFG1 DBV=JGI5.5 GN=EFG1 OS=Chlamydomonas reinhardtii SV=1 TOU=Cre	1	14	14	14	5	6	1	0	0	0	1	0	2	9	1	0	0	2	0	0	0	6	5	1	0	0	1	0	4	5	0	2	0	1	0	0	5	6	1	0	0	0	1	0
Cre02.g076350.t1.2	Cre02.g076350.t1.2	8	8	8	Cre02.g076350.t1.2 Vacuolar ATP synthase subunit B ALS=ATPvB DBV=JGI5.5 GN=ATPvB OS=Chlamydomonas reinhardtii SV=2 TOU=Cre	1	8	8	8	0	5	0	0	0	0	0	0	0	5	0	0	0	1	0	0	0	3	0	0	0	0	0	0	0	1	0	0	0	0	0	0	0	5	0	0	0	0	0	0
Cre02.g077300.t1.2	Cre02.g077300.t1.2	14	14	14	Cre02.g077300.t1.2 Nucleolar protein, Component of C/D snoRNPs ALS=NOP1 DBV=JGI5.5 GN=NOP1 OS=Chlamydomonas reinhardtii SV=2 TOU=Cre	1	14	14	14	9	6	3	8	1	1	2	1	5	6	6	2	1	2	2	1	0	5	3	4	0	1	2	1	4	4	3	5	2	3	2	3	9	6	3	8	1	1	2	1
Cre02.g077401.t1.1	Cre02.g077401.t1.1	1	1	1	Cre02.g077401.t1.1 None DBV=JGI5.5 OS=Chlamydomonas reinhardtii SV=1 TOU=Cre	1	1	1	1	0	0	0	0	0	0	0	0	1	1	1	0	0	0	0	0	0	0	0	0	0	0	0	0	0	0	0	0	0	0	0	0	0	0	0	0	0	0	0	0
Cre02.g077550.t2.1;Cre02.g077550.t1.2	Cre02.g077550.t2.1;Cre02.g077550.t1.2	1;1	1;1	1;1	Cre02.g077550.t2.1 None DBV=JGI5.5 OS=Chlamydomonas reinhardtii SV=1 TOU=Cre;Cre02.g077550.t1.2 None DBV=JGI5.5 OS=Chlamydomonas reinhardtii SV=2 TOU=Cre	2	1	1	1	1	1	0	0	0	0	0	0	0	1	0	0	0	0	0	0	0	0	0	0	0	0	0	0	1	0	0	0	0	0	0	0	1	1	0	0	0	0	0	0
Cre02.g078100.t1.1	Cre02.g078100.t1.1	2	2	2	Cre02.g078100.t1.1 Eukaryotic initiation factor, eIF-5B DBV=JGI5.5 OS=Chlamydomonas reinhardtii SV=1 TOU=Cre	1	2	2	2	0	0	0	0	0	0	0	0	0	2	1	0	0	0	0	0	0	0	0	0	0	0	0	0	0	0	0	0	0	0	0	0	0	0	0	0	0	0	0	0
Cre02.g079700.t1.2	Cre02.g079700.t1.2	5	5	5	Cre02.g079700.t1.2 Aspartate carbamoyltransferase ALS=PYR2 DBV=JGI5.5 GN=PYR2 OS=Chlamydomonas reinhardtii SV=2 TOU=Cre	1	5	5	5	3	1	0	0	0	0	0	0	0	1	0	0	0	0	0	0	0	2	0	0	0	0	0	0	1	0	0	1	0	0	0	0	3	1	0	0	0	0	0	0
Cre02.g080200.t1.2	Cre02.g080200.t1.2	14	14	14	Cre02.g080200.t1.2 Transketolase ALS=TRK1 DBV=JGI5.5 GN=TRK1 OS=Chlamydomonas reinhardtii SV=2 TOU=Cre	1	14	14	14	8	5	3	4	2	0	3	0	5	8	5	0	2	4	2	1	2	6	6	2	0	0	4	0	5	5	3	4	0	3	2	3	8	5	3	4	2	0	3	0
Cre02.g080700.t1.2;Cre02.g080600.t1.2	Cre02.g080700.t1.2;Cre02.g080600.t1.2	7;7	4;4	4;4	Cre02.g080700.t1.2 Endoplasmic reticulum associated Hsp70 protein ALS=BIP1 DBV=JGI5.5 GN=BIP1 OS=Chlamydomonas reinhardtii SV=2 TOU=Cre;Cre02.g080600.t1.2 None DBV=JGI5.5 OS=Chlamydomonas reinhardtii SV=2 TOU=Cre	2	7	4	4	2	3	3	2	2	0	1	0	2	5	4	1	1	1	1	1	1	3	5	1	0	1	1	0	3	1	1	2	2	1	1	1	1	2	1	1	0	0	0	0
Cre02.g081050.t1.2	Cre02.g081050.t1.2	13	13	13	Cre02.g081050.t1.2 Flagellar Associated Protein ALS=FAP24 DBV=JGI5.5 GN=FAP24 OS=Chlamydomonas reinhardtii SV=2 TOU=Cre	1	13	13	13	12	10	1	0	3	1	2	0	9	11	5	0	0	3	1	0	3	11	2	2	0	2	0	0	11	7	0	1	3	3	0	2	12	10	1	0	3	1	2	0
Cre02.g081250.t1.2	Cre02.g081250.t1.2	34	34	34	Cre02.g081250.t1.2 None DBV=JGI5.5 OS=Chlamydomonas reinhardtii SV=2 TOU=Cre	1	34	34	34	12	17	16	19	12	5	16	2	12	18	25	4	2	19	23	9	0	16	23	10	0	2	24	7	11	14	14	12	1	7	3	7	12	17	16	19	12	5	16	2
Cre02.g082250.t1.1;Cre02.g082200.t1.1;Cre02.g082150.t1.1	Cre02.g082250.t1.1;Cre02.g082200.t1.1	23;15;1	23;15;1	23;15;1	Cre02.g082250.t1.1 None DBV=JGI5.5 OS=Chlamydomonas reinhardtii SV=1 TOU=Cre;Cre02.g082200.t1.1 Homoserine kinase DBV=JGI5.5 OS=Chlamydomonas reinhardtii SV=1 TOU=Cre	3	23	23	23	14	15	15	15	15	9	13	10	12	14	14	17	11	13	10	15	13	16	15	16	7	12	15	13	14	16	18	17	15	16	11	15	14	15	15	15	15	9	13	10
Cre02.g083550.t1.1	Cre02.g083550.t1.1	3	3	3	Cre02.g083550.t1.1 None DBV=JGI5.5 OS=Chlamydomonas reinhardtii SV=1 TOU=Cre	1	3	3	3	0	0	0	0	1	0	0	0	1	0	0	0	0	0	0	0	0	0	0	0	0	0	1	0	0	0	0	0	0	0	0	0	0	0	0	0	1	0	0	0
Cre02.g083800.t2.1;Cre02.g083800.t1.2	Cre02.g083800.t2.1;Cre02.g083800.t1.2	16;16	16;16	16;16	Cre02.g083800.t2.1 dTDP-glucose 4,6-dehydratase DBV=JGI5.5 OS=Chlamydomonas reinhardtii SV=1 TOU=Cre;Cre02.g083800.t1.2 dTDP-glucose 4,6-dehydratase DBV=JGI5.5 OS=Chlamydomonas reinhardtii SV=2 TOU=Cre	2	16	16	16	8	9	5	4	1	0	0	0	4	9	8	0	0	0	0	0	0	6	7	3	0	0	3	0	4	5	6	9	0	1	0	2	8	9	5	4	1	0	0	0
Cre02.g084350.t1.2	Cre02.g084350.t1.2	1	1	1	Cre02.g084350.t1.2 Predicted protein ALS=CGLD1 DBV=JGI5.5 GN=CGLD1 OS=Chlamydomonas reinhardtii SV=2 TOU=Cre	1	1	1	1	0	0	0	0	0	0	0	0	0	1	0	0	0	0	0	0	0	0	0	0	0	0	0	0	0	0	0	0	0	0	0	0	0	0	0	0	0	0	0	0
Cre02.g085450.t1.2	Cre02.g085450.t1.2	3	3	3	Cre02.g085450.t1.2 Coproporphyrinogen III oxidase ALS=CPX1 DBV=JGI5.5 GN=CPX1 OS=Chlamydomonas reinhardtii SV=2 TOU=Cre	1	3	3	3	0	1	1	0	0	0	2	0	0	1	0	0	0	1	0	0	0	1	0	0	0	0	0	0	0	0	0	0	0	0	0	0	0	1	1	0	0	0	2	0
Cre02.g085900.t1.2	Cre02.g085900.t1.2	3	3	3	Cre02.g085900.t1.2 None DBV=JGI5.5 OS=Chlamydomonas reinhardtii SV=2 TOU=Cre	1	3	3	3	0	0	0	0	1	0	3	0	0	0	0	0	0	1	2	0	0	0	0	0	0	0	1	0	0	0	0	0	0	0	0	0	0	0	0	0	1	0	3	0
Cre02.g086600.t1.2	Cre02.g086600.t1.2	4	4	4	Cre02.g086600.t1.2 None DBV=JGI5.5 OS=Chlamydomonas reinhardtii SV=2 TOU=Cre	1	4	4	4	2	2	0	1	0	0	1	0	0	2	0	0	0	0	0	1	1	0	1	0	0	0	1	0	0	0	0	0	0	0	0	0	2	2	0	1	0	0	1	0
Cre02.g087700.t1.2	Cre02.g087700.t1.2	6	6	6	Cre02.g087700.t1.2 Ascorbate peroxidase ALS=APX1 DBV=JGI5.5 GN=APX1 OS=Chlamydomonas reinhardtii SV=2 TOU=Cre	1	6	6	6	0	1	0	0	1	0	1	0	0	0	0	0	0	5	1	1	0	0	0	0	0	1	4	0	0	0	0	0	0	0	0	0	0	1	0	0	1	0	1	0
Cre02.g088000.t1.2	Cre02.g088000.t1.2	10	10	10	Cre02.g088000.t1.2 Prohibitin ALS=PHB1 DBV=JGI5.5 GN=PHB1 OS=Chlamydomonas reinhardtii SV=2 TOU=Cre	1	10	10	10	5	3	1	6	1	0	1	0	0	5	3	1	0	2	1	1	0	3	4	2	0	0	1	0	1	4	2	3	1	2	0	1	5	3	1	6	1	0	1	0
Cre02.g088850.t1.2	Cre02.g088850.t1.2	7	7	7	Cre02.g088850.t1.2 None DBV=JGI5.5 OS=Chlamydomonas reinhardtii SV=2 TOU=Cre	1	7	7	7	5	4	0	3	0	0	0	0	2	5	0	0	0	1	0	0	0	2	1	0	0	0	0	0	0	0	0	0	0	0	0	0	5	4	0	3	0	0	0	0
Cre02.g088900.t1.2	Cre02.g088900.t1.2	11	11	11	Cre02.g088900.t1.2 Plastid ribosomal protein L1 ALS=PRPL1 DBV=JGI5.5 GN=PRPL1 OS=Chlamydomonas reinhardtii SV=2 TOU=Cre	1	11	11	11	4	4	8	5	1	0	2	0	4	9	6	0	0	4	2	0	0	4	9	4	0	0	3	2	1	5	4	3	0	2	1	2	4	4	8	5	1	0	2	0
Cre02.g089100.t1.2	Cre02.g089100.t1.2	4	4	4	Cre02.g089100.t1.2 Delta subunit of COP-I complex ALS=COPD1 DBV=JGI5.5 GN=COPD1 OS=Chlamydomonas reinhardtii SV=2 TOU=Cre	1	4	4	4	1	1	0	2	0	0	0	0	1	1	3	0	0	0	0	0	0	1	1	0	0	0	0	0	1	0	0	0	0	0	0	0	1	1	0	2	0	0	0	0
Cre02.g090850.t1.1	Cre02.g090850.t1.1	15	13	13	Cre02.g090850.t1.1 ClpB chaperone, Hsp100 family ALS=CLPB3 DBV=JGI5.5 GN=CLPB3 OS=Chlamydomonas reinhardtii SV=1 TOU=Cre	1	15	13	13	0	0	0	1	1	0	8	0	0	2	3	0	0	4	4	0	0	1	2	0	0	0	5	1	0	0	0	0	0	0	0	0	0	0	0	1	1	0	8	0
Cre02.g091050.t1.2	Cre02.g091050.t1.2	4	4	4	Cre02.g091050.t1.2 Delta-aminolevulinic acid dehydratase ALS=ALAD1 DBV=JGI5.5 GN=ALAD1 OS=Chlamydomonas reinhardtii SV=2 TOU=Cre	1	4	4	4	0	2	1	0	0	0	0	0	0	1	1	0	0	0	0	0	0	1	1	1	0	0	1	0	0	0	0	0	0	0	0	0	0	2	1	0	0	0	0	0
Cre02.g091100.t1.2	Cre02.g091100.t1.2	1	1	1	Cre02.g091100.t1.2 Ribosomal protein L15, component of cytosolic 80S ribosome and 60S large subunit ALS=RPL15 DBV=JGI5.5 GN=RPL15 OS=Chlamydomonas reinhardtii SV=2 TOU=Cre	1	1	1	1	0	0	0	0	0	0	0	0	0	1	0	0	0	0	0	0	0	1	0	0	0	0	0	0	0	0	0	0	0	0	0	0	0	0	0	0	0	0	0	0
Cre02.g092250.t1.2	Cre02.g092250.t1.2	3	3	3	Cre02.g092250.t1.2 Peptidyl-prolyl cis-trans isomerase, FKBP-type DBV=JGI5.5 OS=Chlamydomonas reinhardtii SV=2 TOU=Cre	1	3	3	3	0	0	0	0	0	0	0	0	0	2	2	0	0	0	0	0	0	0	0	0	0	0	0	0	0	0	0	0	0	0	0	0	0	0	0	0	0	0	0	0
Cre02.g092700.t1.2	Cre02.g092700.t1.2	5	5	5	Cre02.g092700.t1.2 Flagellar Associated Protein ALS=FAP45 DBV=JGI5.5 GN=FAP45 OS=Chlamydomonas reinhardtii SV=2 TOU=Cre	1	5	5	5	0	0	0	1	0	0	0	0	4	0	0	0	0	0	0	0	0	0	0	0	0	0	0	0	0	0	0	0	0	0	0	0	0	0	0	1	0	0	0	0
Cre02.g092900.t1.2	Cre02.g092900.t1.2	1	1	1	Cre02.g092900.t1.2 GMP synthetase ALS=GUA1 DBV=JGI5.5 GN=GUA1 OS=Chlamydomonas reinhardtii SV=2 TOU=Cre	1	1	1	1	1	1	0	0	0	0	0	0	1	1	0	0	0	0	0	0	0	0	0	0	0	0	0	0	0	1	0	0	0	0	0	0	1	1	0	0	0	0	0	0
Cre02.g093650.t1.2	Cre02.g093650.t1.2	13	13	13	Cre02.g093650.t1.2 None DBV=JGI5.5 OS=Chlamydomonas reinhardtii SV=2 TOU=Cre	1	13	13	13	6	6	6	6	6	7	8	5	7	6	6	5	6	9	7	6	1	6	7	6	3	5	5	4	0	0	0	0	0	0	0	0	6	6	6	6	6	7	8	5
Cre02.g094250.t1.1	Cre02.g094250.t1.1	2	2	2	Cre02.g094250.t1.1 None DBV=JGI5.5 OS=Chlamydomonas reinhardtii SV=1 TOU=Cre	1	2	2	2	2	0	0	0	0	0	0	0	0	1	0	0	0	0	0	0	0	1	0	0	0	0	0	0	0	0	0	0	0	0	0	0	2	0	0	0	0	0	0	0
Cre02.g095121.t1.1	Cre02.g095121.t1.1	2	2	2	Cre02.g095121.t1.1 None DBV=JGI5.5 OS=Chlamydomonas reinhardtii SV=1 TOU=Cre	1	2	2	2	0	1	0	0	0	0	0	0	0	0	2	0	0	0	0	0	0	0	0	0	0	0	0	0	0	0	0	0	0	0	0	0	0	1	0	0	0	0	0	0
Cre02.g095133.t1.1	Cre02.g095133.t1.1	1	1	1	Cre02.g095133.t1.1 None DBV=JGI5.5 OS=Chlamydomonas reinhardtii SV=1 TOU=Cre	1	1	1	1	0	0	1	0	0	0	0	0	0	1	0	0	0	0	0	0	0	1	0	0	0	0	0	0	0	0	0	0	0	0	0	0	0	0	1	0	0	0	0	0
Cre02.g095137.t2.1;Cre02.g095137.t1.1	Cre02.g095137.t2.1;Cre02.g095137.t1.1	2;2	2;2	2;2	Cre02.g095137.t2.1 Pyruvate-ferredoxin oxidoreductase DBV=JGI5.5 OS=Chlamydomonas reinhardtii SV=1 TOU=Cre;Cre02.g095137.t1.1 Pyruvate-ferredoxin oxidoreductase DBV=JGI5.5 OS=Chlamydomonas reinhardtii SV=1 TOU=Cre	2	2	2	2	0	0	0	0	0	0	2	0	0	0	0	0	0	0	0	0	0	0	0	0	0	0	1	0	0	0	0	0	0	0	0	0	0	0	0	0	0	0	2	0
Cre02.g095600.t1.2	Cre02.g095600.t1.2	1	1	1	Cre02.g095600.t1.2 None DBV=JGI5.5 OS=Chlamydomonas reinhardtii SV=2 TOU=Cre	1	1	1	1	0	0	0	0	0	0	0	0	0	0	1	0	0	0	0	0	0	0	0	0	0	0	0	0	0	0	1	0	0	0	0	0	0	0	0	0	0	0	0	0
Cre02.g097800.t1.1	Cre02.g097800.t1.1	2	2	2	Cre02.g097800.t1.1 ABC transporter DBV=JGI5.5 OS=Chlamydomonas reinhardtii SV=1 TOU=Cre	1	2	2	2	0	0	0	0	0	0	0	0	0	0	0	0	0	0	0	0	0	0	2	0	0	0	0	0	0	0	0	0	0	0	0	0	0	0	0	0	0	0	0	0
Cre02.g097900.t1.2	Cre02.g097900.t1.2	10	10	9	Cre02.g097900.t1.2 Aspartate aminotransferase ALS=AST3 DBV=JGI5.5 GN=AST3 OS=Chlamydomonas reinhardtii SV=2 TOU=Cre	1	10	10	9	0	5	0	2	0	0	0	0	0	7	3	0	0	0	0	0	0	5	3	0	0	0	0	0	0	3	2	0	0	1	0	0	0	5	0	2	0	0	0	0
Cre02.g099850.t1.1	Cre02.g099850.t1.1	5	5	5	Cre02.g099850.t1.1 Pyruvate dehydrogenase, E1 component, alpha subunit ALS=PDC2 DBV=JGI5.5 GN=PDC2 OS=Chlamydomonas reinhardtii SV=1 TOU=Cre	1	5	5	5	2	2	2	1	1	1	0	0	0	2	1	0	0	3	1	0	0	0	2	1	0	0	3	0	0	0	0	0	0	0	0	0	2	2	2	1	1	1	0	0
Cre02.g100200.t1.2	Cre02.g100200.t1.2	2	2	2	Cre02.g100200.t1.2 NADH:ubiquinone oxidoreductase 22 kDa subunit ALS=NUOP3 DBV=JGI5.5 GN=NUOP3 OS=Chlamydomonas reinhardtii SV=2 TOU=Cre	1	2	2	2	0	0	0	0	0	0	0	0	0	2	0	0	0	1	0	0	0	1	1	0	0	0	0	0	0	0	0	0	0	0	0	0	0	0	0	0	0	0	0	0
Cre02.g100950.t1.1	Cre02.g100950.t1.1	2	2	2	Cre02.g100950.t1.1 None DBV=JGI5.5 OS=Chlamydomonas reinhardtii SV=1 TOU=Cre	1	2	2	2	0	0	1	0	0	0	1	0	0	0	0	0	0	0	0	0	0	0	1	0	0	0	1	0	0	0	0	0	0	0	1	0	0	0	1	0	0	0	1	0
Cre02.g101350.t1.2	Cre02.g101350.t1.2	2	2	2	Cre02.g101350.t1.2 Ribosomal protein L10a, component of cytosolic 80S ribosome and 60S large subunit ALS=RPL10a DBV=JGI5.5 GN=RPL10a OS=Chlamydomonas reinhardtii SV=2 TOU=Cre	1	2	2	2	0	1	0	0	0	0	0	0	0	1	1	0	0	0	0	0	0	0	0	0	0	0	0	0	0	0	1	0	0	0	0	0	0	1	0	0	0	0	0	0
Cre02.g101400.t1.2	Cre02.g101400.t1.2	2	2	2	Cre02.g101400.t1.2 Clathrin Heavy Chain ALS=CHC1 DBV=JGI5.5 GN=CHC1 OS=Chlamydomonas reinhardtii SV=2 TOU=Cre	1	2	2	2	2	0	0	0	0	0	0	0	0	1	0	0	0	0	0	0	0	1	0	0	0	0	0	0	1	0	0	0	0	0	0	0	2	0	0	0	0	0	0	0
Cre02.g102250.t1.2	Cre02.g102250.t1.2	20	20	20	Cre02.g102250.t1.2 Ribosomal protein S3, component of cytosolic 80S ribosome and 40S small subunit ALS=RPS3 DBV=JGI5.5 GN=RPS3 OS=Chlamydomonas reinhardtii SV=2 TOU=Cre	1	20	20	20	11	14	10	10	8	3	5	0	13	16	10	4	3	10	3	3	2	17	11	10	0	2	6	1	11	10	9	11	6	6	0	7	11	14	10	10	8	3	5	0
Cre02.g104900.t1.2	Cre02.g104900.t1.2	3	3	3	Cre02.g104900.t1.2 Flagellar Associated Protein ALS=FAP204 DBV=JGI5.5 GN=FAP204 OS=Chlamydomonas reinhardtii SV=2 TOU=Cre	1	3	3	3	0	0	0	0	0	0	0	0	0	1	1	0	0	0	0	0	0	0	1	0	0	0	0	0	0	0	0	1	0	0	0	0	0	0	0	0	0	0	0	0
Cre02.g106600.t1.2	Cre02.g106600.t1.2	7	7	7	Cre02.g106600.t1.2 Ribosomal protein S19, component of cytosolic 80S ribosome and 40S small subunit ALS=RPS19 DBV=JGI5.5 GN=RPS19 OS=Chlamydomonas reinhardtii SV=2 TOU=Cre	1	7	7	7	4	4	3	2	1	0	0	0	2	6	2	1	0	2	0	0	0	4	3	1	0	0	0	0	2	1	1	1	0	0	1	1	4	4	3	2	1	0	0	0
Cre02.g106700.t1.1	Cre02.g106700.t1.1	15	15	15	Cre02.g106700.t1.1 None DBV=JGI5.5 OS=Chlamydomonas reinhardtii SV=1 TOU=Cre	1	15	15	15	0	0	0	0	0	0	5	0	0	0	0	0	0	0	0	0	0	6	13	3	0	0	0	1	0	0	0	0	0	0	0	0	0	0	0	0	0	0	5	0
Cre02.g108250.t1.1	Cre02.g108250.t1.1	2	2	2	Cre02.g108250.t1.1 None DBV=JGI5.5 OS=Chlamydomonas reinhardtii SV=1 TOU=Cre	1	2	2	2	0	0	0	0	0	0	0	0	0	0	1	0	0	0	0	0	0	0	0	0	0	0	0	0	0	0	0	0	0	1	0	0	0	0	0	0	0	0	0	0
Cre02.g111450.t1.2	Cre02.g111450.t1.2	3	3	3	Cre02.g111450.t1.2 Rhodanese-like protein ALS=TEF4 DBV=JGI5.5 GN=TEF4 OS=Chlamydomonas reinhardtii SV=2 TOU=Cre	1	3	3	3	0	2	0	1	2	0	2	0	1	2	0	0	0	3	0	0	0	1	2	0	0	0	1	0	0	0	0	0	0	0	0	0	0	2	0	1	2	0	2	0
Cre02.g113100.t1.2	Cre02.g113100.t1.2	2	2	2	Cre02.g113100.t1.2 None DBV=JGI5.5 OS=Chlamydomonas reinhardtii SV=2 TOU=Cre	1	2	2	2	1	1	1	1	0	0	1	0	0	1	1	0	0	1	0	0	0	1	1	0	0	0	1	0	0	1	1	1	0	0	0	0	1	1	1	1	0	0	1	0
Cre02.g113600.t1.2	Cre02.g113600.t1.2	2	2	2	Cre02.g113600.t1.2 None DBV=JGI5.5 OS=Chlamydomonas reinhardtii SV=2 TOU=Cre	1	2	2	2	0	0	0	0	0	0	0	1	0	1	0	0	0	0	0	0	0	0	0	0	0	0	0	0	0	0	0	0	0	0	0	0	0	0	0	0	0	0	0	1
Cre02.g114600.t1.2	Cre02.g114600.t1.2	4	4	4	Cre02.g114600.t1.2 2-cys peroxiredoxin ALS=PRX2 DBV=JGI5.5 GN=PRX2 OS=Chlamydomonas reinhardtii SV=2 TOU=Cre	1	4	4	4	2	2	1	2	1	0	3	0	2	1	1	1	1	2	1	1	0	2	2	1	0	0	1	0	0	0	0	0	0	0	0	2	2	2	1	2	1	0	3	0
Cre02.g115000.t1.1	Cre02.g115000.t1.1	8	8	8	Cre02.g115000.t1.1 None DBV=JGI5.5 OS=Chlamydomonas reinhardtii SV=1 TOU=Cre	1	8	8	8	3	2	2	2	1	1	5	0	1	1	2	1	0	4	1	1	2	6	7	3	0	2	4	2	0	0	0	0	0	0	0	0	3	2	2	2	1	1	5	0
Cre02.g115200.t1.2	Cre02.g115200.t1.2	7	7	7	Cre02.g115200.t1.2 Ribosomal protein L27a, component of cytosolic 80S ribosome and 60S large subunit ALS=RPL27a DBV=JGI5.5 GN=RPL27a OS=Chlamydomonas reinhardtii SV=2 TOU=Cre	1	7	7	7	4	4	3	1	1	0	0	1	1	5	3	0	0	1	0	0	0	5	2	0	0	0	0	0	3	3	3	2	0	1	1	0	4	4	3	1	1	0	0	1
Cre02.g116750.t2.1;Cre02.g116750.t1.1	Cre02.g116750.t2.1;Cre02.g116750.t1.1	27;27	25;25	25;25	Cre02.g116750.t2.1 Mitochondrial F1F0 ATP synthase, alpha subunit ALS=ATP1A DBV=JGI5.5 GN=ATP1A OS=Chlamydomonas reinhardtii SV=1 TOU=Cre;Cre02.g116750.t1.1 Mitochondrial F1F0 ATP synthase, alpha subunit ALS=ATP1A DBV=JGI5.5 GN=ATP1A OS=Chlamydomonas reinh	2	27	25	25	22	24	20	20	15	12	21	5	22	24	25	8	8	18	18	14	7	21	22	17	3	10	21	12	21	21	18	22	14	18	8	18	21	22	19	18	15	11	19	5
Cre02.g117500.t1.2	Cre02.g117500.t1.2	5	5	5	Cre02.g117500.t1.2 Hexokinase ALS=HXK1 DBV=JGI5.5 GN=HXK1 OS=Chlamydomonas reinhardtii SV=2 TOU=Cre	1	5	5	5	0	1	0	0	0	0	0	0	1	2	2	0	0	1	0	0	0	0	0	0	0	0	0	0	0	0	0	0	0	0	0	0	0	1	0	0	0	0	0	0
Cre02.g118500.t1.1	Cre02.g118500.t1.1	6	6	6	Cre02.g118500.t1.1 Beta\ subunit of COP-I complex ALS=COPB2 DBV=JGI5.5 GN=COPB2 OS=Chlamydomonas reinhardtii SV=1 TOU=Cre	1	6	6	6	0	2	1	0	0	0	0	0	1	0	0	0	0	2	0	0	0	2	2	0	0	0	0	0	0	3	2	0	0	1	0	1	0	2	1	0	0	0	0	0
Cre02.g118600.t1.2	Cre02.g118600.t1.2	4	4	4	Cre02.g118600.t1.2 Plastid division protein ALS=FTSZ1 DBV=JGI5.5 GN=FTSZ1 OS=Chlamydomonas reinhardtii SV=2 TOU=Cre	1	4	4	4	0	0	0	0	0	0	0	0	0	1	0	0	0	3	0	1	0	0	0	0	0	0	0	0	0	0	0	0	0	0	0	0	0	0	0	0	0	0	0	0
Cre02.g118950.t1.2	Cre02.g118950.t1.2	5	5	5	Cre02.g118950.t1.2 Plastid ribosomal protein S17 ALS=PRPS17 DBV=JGI5.5 GN=PRPS17 OS=Chlamydomonas reinhardtii SV=2 TOU=Cre	1	5	5	5	3	2	2	1	0	0	0	0	2	1	2	0	0	0	0	0	0	3	4	1	0	0	0	0	2	0	1	2	0	0	1	0	3	2	2	1	0	0	0	0
Cre02.g120150.t1.2;Cre02.g120100.t1.2	Cre02.g120150.t1.2;Cre02.g120100.t1.2	7;7	7;7	7;7	Cre02.g120150.t1.2 Ribulose-1,5-bisphosphate carboxylase/oxygenase small subunit 2 ALS=RBCS2 DBV=JGI5.5 GN=RBCS2 OS=Chlamydomonas reinhardtii SV=2 TOU=Cre;Cre02.g120100.t1.2 Ribulose-1,5-bisphosphate carboxylase/oxygenase small subunit 1, chloroplast precu	2	7	7	7	6	6	4	5	4	3	5	2	5	6	4	2	4	4	4	4	3	6	5	2	2	4	4	3	5	5	5	4	4	5	5	5	6	6	4	5	4	3	5	2
Cre02.g141400.t1.2	Cre02.g141400.t1.2	20	20	20	Cre02.g141400.t1.2 Phosphoenolpyruvate carboxykinase ALS=PCK1 DBV=JGI5.5 GN=PCK1 OS=Chlamydomonas reinhardtii SV=2 TOU=Cre	1	20	20	20	10	16	8	7	3	3	2	0	6	14	8	2	1	12	3	3	1	14	8	7	1	1	4	1	6	13	7	6	2	4	1	3	10	16	8	7	3	3	2	0
Cre02.g142146.t1.1	Cre02.g142146.t1.1	4	4	4	Cre02.g142146.t1.1 None DBV=JGI5.5 OS=Chlamydomonas reinhardtii SV=1 TOU=Cre	1	4	4	4	1	0	0	1	0	0	0	0	0	2	1	0	0	0	0	0	0	0	0	0	0	0	1	0	1	0	0	1	0	0	0	0	1	0	0	1	0	0	0	0
Cre02.g142206.t1.1	Cre02.g142206.t1.1	6	6	6	Cre02.g142206.t1.1 None DBV=JGI5.5 OS=Chlamydomonas reinhardtii SV=1 TOU=Cre	1	6	6	6	2	3	3	5	0	1	1	0	4	5	4	1	0	3	1	1	0	3	4	3	0	0	4	0	4	4	2	3	0	1	0	1	2	3	3	5	0	1	1	0
Cre02.g142351.t1.1	Cre02.g142351.t1.1	8	8	8	Cre02.g142351.t1.1 None DBV=JGI5.5 OS=Chlamydomonas reinhardtii SV=1 TOU=Cre	1	8	8	8	1	1	0	2	1	0	2	0	0	2	0	0	1	4	2	4	0	1	3	0	0	1	4	0	0	0	0	0	0	0	0	0	1	1	0	2	1	0	2	0
Cre02.g142352.t1.1	Cre02.g142352.t1.1	2	2	2	Cre02.g142352.t1.1 None DBV=JGI5.5 OS=Chlamydomonas reinhardtii SV=1 TOU=Cre	1	2	2	2	1	1	0	0	0	0	0	0	0	0	0	0	0	0	0	0	0	0	1	0	0	0	0	0	2	0	0	0	0	0	0	0	1	1	0	0	0	0	0	0
Cre12.g486250.t1.2;Cre02.g142687.t2.1;Cre02.g142687.t1.1;Cre02.g102000.t1.2;Cre12.g487850.t1.2	Cre12.g486250.t1.2;Cre02.g142687.t2.1;Cre02.g142687.t1.1	4;4;4;1;1	4;4;4;1;1	4;4;4;1;1	Cre12.g486250.t1.2 ARF-like GTPase ALS=ARL6 DBV=JGI5.5 GN=ARL6 OS=Chlamydomonas reinhardtii SV=2 TOU=Cre;Cre02.g142687.t2.1 None DBV=JGI5.5 OS=Chlamydomonas reinhardtii SV=1 TOU=Cre;Cre02.g142687.t1.1 None DBV=JGI5.5 OS=Chlamydomonas reinhardtii SV=1 TOU=C	5	4	4	4	3	1	0	2	2	0	0	0	2	0	2	1	1	3	0	0	0	2	2	0	1	0	1	0	1	0	1	1	1	1	0	0	3	1	0	2	2	0	0	0
Cre02.g142800.t1.2	Cre02.g142800.t1.2	1	1	1	Cre02.g142800.t1.2 Thioredoxin-related protein DBV=JGI5.5 OS=Chlamydomonas reinhardtii SV=2 TOU=Cre	1	1	1	1	1	0	0	1	0	0	0	0	0	1	0	0	0	0	0	0	0	0	0	0	0	0	0	0	0	0	0	0	0	0	0	0	1	0	0	1	0	0	0	0
Cre02.g143000.t1.2	Cre02.g143000.t1.2	2	2	2	Cre02.g143000.t1.2 Glycerol-3-phosphate acyltransferase DBV=JGI5.5 OS=Chlamydomonas reinhardtii SV=2 TOU=Cre	1	2	2	2	0	1	1	0	2	0	0	0	0	1	0	0	1	1	0	0	0	0	0	0	0	0	0	0	0	0	0	0	0	0	0	0	0	1	1	0	2	0	0	0
Cre02.g143250.t1.2	Cre02.g143250.t1.2	2	2	2	Cre02.g143250.t1.2 Isocitrate dehydrogenase, NAD-dependent ALS=IDH2 DBV=JGI5.5 GN=IDH2 OS=Chlamydomonas reinhardtii SV=2 TOU=Cre	1	2	2	2	0	1	0	0	0	0	0	0	0	1	0	0	0	0	0	0	0	0	0	0	0	0	0	0	0	0	0	0	0	0	0	0	0	1	0	0	0	0	0	0
Cre02.g147900.t4.1;Cre02.g147900.t3.1;Cre02.g147900.t2.1;Cre02.g147900.t1.1	Cre02.g147900.t4.1;Cre02.g147900.t3.1;Cre02.g147900.t2.1;Cre02.g147900.t1.1	3;3;3;3	3;3;3;3	3;3;3;3	Cre02.g147900.t4.1 Pyruvate kinase ALS=PYK5 DBV=JGI5.5 GN=PYK5 OS=Chlamydomonas reinhardtii SV=1 TOU=Cre;Cre02.g147900.t3.1 Pyruvate kinase ALS=PYK5 DBV=JGI5.5 GN=PYK5 OS=Chlamydomonas reinhardtii SV=1 TOU=Cre;Cre02.g147900.t2.1 Pyruvate kinase ALS=PYK5 DB	4	3	3	3	1	0	0	1	0	0	0	0	0	0	0	0	0	0	0	0	0	0	2	0	0	0	1	0	1	0	0	1	0	0	0	0	1	0	0	1	0	0	0	0
Cre03.g143887.t1.1	Cre03.g143887.t1.1	2	2	2	Cre03.g143887.t1.1 None DBV=JGI5.5 OS=Chlamydomonas reinhardtii SV=1 TOU=Cre	1	2	2	2	0	0	0	0	0	0	0	0	0	1	0	0	0	0	0	0	0	1	0	0	0	0	0	0	1	0	0	0	0	0	0	0	0	0	0	0	0	0	0	0
Cre03.g144807.t1.1	Cre03.g144807.t1.1	14	14	14	Cre03.g144807.t1.1 Malate synthase ALS=MAS1 DBV=JGI5.5 GN=MAS1 OS=Chlamydomonas reinhardtii SV=1 TOU=Cre	1	14	14	14	7	9	1	5	0	0	2	0	7	8	1	0	0	2	0	0	0	6	5	3	0	0	0	1	8	6	2	3	2	2	0	2	7	9	1	5	0	0	2	0
Cre03.g144847.t1.1	Cre03.g144847.t1.1	5	5	5	Cre03.g144847.t1.1 Pyruvate kinase ALS=PYK4 DBV=JGI5.5 GN=PYK4 OS=Chlamydomonas reinhardtii SV=1 TOU=Cre	1	5	5	5	0	1	0	1	0	0	0	0	1	0	1	0	0	0	0	0	0	0	0	0	0	0	0	0	0	0	0	2	0	0	0	0	0	1	0	1	0	0	0	0
Cre03.g145507.t1.1	Cre03.g145507.t1.1	3	3	3	Cre03.g145507.t1.1 None DBV=JGI5.5 OS=Chlamydomonas reinhardtii SV=1 TOU=Cre	1	3	3	3	1	0	0	0	0	0	0	0	0	2	0	0	0	0	0	0	0	0	0	0	0	0	0	0	0	0	0	0	0	0	0	0	1	0	0	0	0	0	0	0
Cre03.g146527.t1.1	Cre03.g146527.t1.1	7	7	7	Cre03.g146527.t1.1 Glutamic-gamma-semialdehyde dehydrogenase ALS=GSD1 DBV=JGI5.5 GN=GSD1 OS=Chlamydomonas reinhardtii SV=1 TOU=Cre	1	7	7	7	4	3	1	1	0	0	0	0	2	3	3	0	0	0	0	0	0	2	0	0	0	0	1	0	0	2	0	1	0	0	0	0	4	3	1	1	0	0	0	0
Cre03.g149100.t1.2	Cre03.g149100.t1.2	21	21	21	Cre03.g149100.t1.2 Citrate synthase ALS=CIS2 DBV=JGI5.5 GN=CIS2 OS=Chlamydomonas reinhardtii SV=2 TOU=Cre	1	21	21	21	10	15	5	5	4	5	4	0	4	13	10	3	3	7	3	1	2	10	7	3	1	3	5	2	9	8	7	4	3	5	1	3	10	15	5	5	4	5	4	0
Cre03.g149250.t1.2	Cre03.g149250.t1.2	2	2	2	Cre03.g149250.t1.2 None DBV=JGI5.5 OS=Chlamydomonas reinhardtii SV=2 TOU=Cre	1	2	2	2	0	0	1	0	0	0	2	0	0	0	2	0	0	0	1	0	0	1	2	0	0	0	1	0	0	0	0	0	0	0	0	0	0	0	1	0	0	0	2	0
Cre03.g154350.t1.2	Cre03.g154350.t1.2	1	1	1	Cre03.g154350.t1.2 Cytochrome c oxidase subunit II, protein IIa of split subunit ALS=COX2A DBV=JGI5.5 GN=COX2A OS=Chlamydomonas reinhardtii SV=2 TOU=Cre	1	1	1	1	1	1	0	1	1	0	1	0	1	1	1	0	0	1	0	0	0	1	1	0	0	0	0	0	0	1	0	0	0	1	0	1	1	1	0	1	1	0	1	0
Cre03.g156250.t1.2	Cre03.g156250.t1.2	5	5	5	Cre03.g156250.t1.2 None DBV=JGI5.5 OS=Chlamydomonas reinhardtii SV=2 TOU=Cre	1	5	5	5	1	3	2	2	1	0	0	0	2	1	2	1	0	0	0	0	0	2	2	1	0	0	0	0	0	1	1	0	0	1	0	1	1	3	2	2	1	0	0	0
Cre03.g156500.t2.1;Cre03.g156500.t1.1;REV__Cre06.g289150.t1.1	Cre03.g156500.t2.1;Cre03.g156500.t1.1	13;12;1	13;12;1	13;12;1	Cre03.g156500.t2.1 None DBV=JGI5.5 OS=Chlamydomonas reinhardtii SV=1 TOU=Cre;Cre03.g156500.t1.1 None DBV=JGI5.5 OS=Chlamydomonas reinhardtii SV=1 TOU=Cre	3	13	13	13	5	7	6	8	3	2	1	1	5	4	8	2	2	5	2	2	0	4	7	6	0	1	4	2	0	0	0	0	0	0	0	0	5	7	6	8	3	2	1	1
Cre03.g156750.t1.2	Cre03.g156750.t1.2	4	4	4	Cre03.g156750.t1.2 T-complex protein 1, epsilon subunit ALS=CCT5 DBV=JGI5.5 GN=CCT5 OS=Chlamydomonas reinhardtii SV=2 TOU=Cre	1	4	4	4	3	2	0	1	0	0	0	0	0	1	1	0	0	0	0	0	0	1	1	0	0	0	0	0	3	1	0	1	0	0	0	0	3	2	0	1	0	0	0	0
Cre03.g156900.t1.2	Cre03.g156900.t1.2	9	9	6	Cre03.g156900.t1.2 Chlorophyll a/b binding protein of LHCII ALS=LHCBM5 DBV=JGI5.5 GN=LHCBM5 OS=Chlamydomonas reinhardtii SV=2 TOU=Cre	1	9	9	6	6	4	5	4	4	3	5	0	5	6	5	1	3	5	5	3	0	6	5	4	1	3	6	3	5	4	2	3	4	3	5	2	6	4	5	4	4	3	5	0
Cre03.g158000.t1.2	Cre03.g158000.t1.2	10	10	10	Cre03.g158000.t1.2 Glutamate-1-semialdehyde aminotransferase ALS=GSA1 DBV=JGI5.5 GN=GSA1 OS=Chlamydomonas reinhardtii SV=2 TOU=Cre	1	10	10	10	6	5	5	5	1	0	1	0	2	8	5	1	0	3	0	1	0	5	4	2	0	0	2	0	3	4	0	1	0	2	0	2	6	5	5	5	1	0	1	0
Cre03.g158050.t1.1	Cre03.g158050.t1.1	5	5	5	Cre03.g158050.t1.1 None DBV=JGI5.5 OS=Chlamydomonas reinhardtii SV=1 TOU=Cre	1	5	5	5	0	0	1	0	0	0	0	0	0	0	1	0	0	1	0	0	0	1	3	0	0	0	1	0	0	0	0	0	0	0	0	0	0	0	1	0	0	0	0	0
Cre03.g158750.t1.1	Cre03.g158750.t1.1	15	15	15	Cre03.g158750.t1.1 None DBV=JGI5.5 OS=Chlamydomonas reinhardtii SV=1 TOU=Cre	1	15	15	15	9	4	0	5	0	0	0	0	10	8	8	3	0	2	1	0	0	1	1	0	0	0	0	0	0	0	0	0	0	0	0	0	9	4	0	5	0	0	0	0
Cre03.g158900.t1.2	Cre03.g158900.t1.2	9	9	9	Cre03.g158900.t1.2 Dihydrolipoamide acetyltransferase ALS=DLA2 DBV=JGI5.5 GN=DLA2 OS=Chlamydomonas reinhardtii SV=2 TOU=Cre	1	9	9	9	0	3	4	0	0	0	1	0	0	4	1	0	0	1	0	1	0	4	2	1	0	0	1	0	0	1	1	0	0	0	0	1	0	3	4	0	0	0	1	0
Cre03.g164000.t1.2	Cre03.g164000.t1.2	4	4	4	Cre03.g164000.t1.2 Predicted protein ALS=TEF7 DBV=JGI5.5 GN=TEF7 OS=Chlamydomonas reinhardtii SV=2 TOU=Cre	1	4	4	4	1	1	1	0	1	0	1	0	0	3	0	0	0	1	0	0	0	3	3	0	0	0	0	0	0	0	0	0	0	0	0	0	1	1	1	0	1	0	1	0
Cre03.g164700.t1.2	Cre03.g164700.t1.2	3	3	3	Cre03.g164700.t1.2 None DBV=JGI5.5 OS=Chlamydomonas reinhardtii SV=2 TOU=Cre	1	3	3	3	0	0	0	0	0	0	0	0	0	0	0	0	0	2	1	1	0	2	0	0	0	0	1	0	0	0	0	0	0	0	0	0	0	0	0	0	0	0	0	0
Cre03.g168450.t1.2	Cre03.g168450.t1.2	9	9	9	Cre03.g168450.t1.2 T-complex protein 1, theta subunit ALS=CCT8 DBV=JGI5.5 GN=CCT8 OS=Chlamydomonas reinhardtii SV=2 TOU=Cre	1	9	9	9	4	5	0	2	0	0	0	0	1	3	2	0	0	0	0	0	0	0	0	0	0	0	0	0	2	0	0	0	0	0	0	0	4	5	0	2	0	0	0	0
Cre03.g169400.t1.2	Cre03.g169400.t1.2	6	6	6	Cre03.g169400.t1.2 UDP-D-glucuronic acid decarboxylase ALS=GAD1 DBV=JGI5.5 GN=GAD1 OS=Chlamydomonas reinhardtii SV=2 TOU=Cre	1	6	6	6	2	2	0	0	0	0	0	0	2	3	1	0	0	0	0	0	0	1	0	0	0	0	0	0	2	3	1	1	1	1	0	1	2	2	0	0	0	0	0	0
Cre03.g171350.t1.2	Cre03.g171350.t1.2	4	4	4	Cre03.g171350.t1.2 SEC61-alpha subunit of ER-translocon ALS=SEC61A DBV=JGI5.5 GN=SEC61A OS=Chlamydomonas reinhardtii SV=2 TOU=Cre	1	4	4	4	1	2	0	1	1	0	0	0	2	2	1	0	0	0	0	0	0	0	0	0	0	0	0	0	1	0	0	0	0	0	0	0	1	2	0	1	1	0	0	0
Cre03.g171950.t1.1	Cre03.g171950.t1.1	2	2	2	Cre03.g171950.t1.1 Phosphoenolpyruvate carboxylase DBV=JGI5.5 OS=Chlamydomonas reinhardtii SV=1 TOU=Cre	1	2	2	2	1	0	0	0	0	0	0	0	0	0	0	0	0	0	0	0	0	0	0	0	0	0	0	0	2	0	1	0	0	0	0	0	1	0	0	0	0	0	0	0
Cre03.g172000.t1.2	Cre03.g172000.t1.2	5	5	5	Cre03.g172000.t1.2 None DBV=JGI5.5 OS=Chlamydomonas reinhardtii SV=2 TOU=Cre	1	5	5	5	5	4	2	3	1	1	2	0	4	4	3	1	0	2	2	1	0	3	3	3	0	1	3	3	4	4	2	3	2	2	0	1	5	4	2	3	1	1	2	0
Cre03.g172300.t1.2	Cre03.g172300.t1.2	16	16	16	Cre03.g172300.t1.2 Mitochondrial phosphate carrier protein DBV=JGI5.5 OS=Chlamydomonas reinhardtii SV=2 TOU=Cre	1	16	16	16	12	11	10	11	9	5	10	1	12	13	13	6	4	9	8	10	2	11	9	9	0	3	10	6	11	10	11	11	7	10	5	11	12	11	10	11	9	5	10	1
Cre03.g173350.t2.1;Cre03.g173350.t1.2	Cre03.g173350.t2.1;Cre03.g173350.t1.2	4;4	4;4	4;4	Cre03.g173350.t2.1 Predicted protein with ankrin repeats ALS=ANK22 DBV=JGI5.5 GN=ANK22 OS=Chlamydomonas reinhardtii SV=1 TOU=Cre;Cre03.g173350.t1.2 Predicted protein with ankrin repeats ALS=ANK22 DBV=JGI5.5 GN=ANK22 OS=Chlamydomonas reinhardtii SV=2 TOU=Cr	2	4	4	4	1	0	0	0	0	0	0	0	0	2	3	0	0	0	0	0	0	0	0	0	0	0	0	0	0	0	0	0	0	0	0	0	1	0	0	0	0	0	0	0
Cre03.g175200.t1.2	Cre03.g175200.t1.2	3	3	3	Cre03.g175200.t1.2 Translocon at the outer envelope membrane of chloroplasts, 75 kD ALS=TOC75 DBV=JGI5.5 GN=TOC75 OS=Chlamydomonas reinhardtii SV=2 TOU=Cre	1	3	3	3	0	1	0	0	0	0	0	0	1	3	1	1	0	0	0	0	0	0	0	0	0	0	0	0	0	0	0	0	0	0	0	0	0	1	0	0	0	0	0	0
Cre03.g175400.t2.1;Cre03.g175400.t1.2	Cre03.g175400.t2.1;Cre03.g175400.t1.2	24;24	24;24	24;24	Cre03.g175400.t2.1 Phosphoglucose isomerase ALS=PGI1 DBV=JGI5.5 GN=PGI1 OS=Chlamydomonas reinhardtii SV=1 TOU=Cre;Cre03.g175400.t1.2 Phosphoglucose isomerase ALS=PGI1 DBV=JGI5.5 GN=PGI1 OS=Chlamydomonas reinhardtii SV=2 TOU=Cre	2	24	24	24	9	11	10	13	9	7	6	5	7	9	10	8	9	13	8	13	2	7	11	11	1	4	10	9	0	2	0	0	0	1	0	0	9	11	10	13	9	7	6	5
Cre03.g177350.t1.1	Cre03.g177350.t1.1	8	8	8	Cre03.g177350.t1.1 None DBV=JGI5.5 OS=Chlamydomonas reinhardtii SV=1 TOU=Cre	1	8	8	8	3	2	0	2	0	0	0	0	1	2	1	0	0	1	0	1	0	3	3	0	0	0	1	0	1	0	0	0	0	0	0	0	3	2	0	2	0	0	0	0
Cre03.g178500.t1.2	Cre03.g178500.t1.2	7	7	7	Cre03.g178500.t1.2 Flagellar protofilament ribbon protein ALS=RIB43 DBV=JGI5.5 GN=RIB43 OS=Chlamydomonas reinhardtii SV=2 TOU=Cre	1	7	7	7	2	0	0	0	0	0	0	0	4	4	2	0	0	0	0	0	0	1	0	0	0	0	0	0	0	0	0	0	0	0	0	0	2	0	0	0	0	0	0	0
Cre03.g180750.t1.2	Cre03.g180750.t1.2	37	37	37	Cre03.g180750.t1.2 Cobalamin-independent methionine synthase ALS=MES1 DBV=JGI5.5 GN=MES1 OS=Chlamydomonas reinhardtii SV=2 TOU=Cre	1	37	37	37	30	24	22	21	13	7	6	3	28	29	24	13	7	19	7	11	7	25	20	13	1	5	12	7	27	22	19	17	8	11	1	10	30	24	22	21	13	7	6	3
Cre03.g180800.t1.1	Cre03.g180800.t1.1	2	2	2	Cre03.g180800.t1.1 None DBV=JGI5.5 OS=Chlamydomonas reinhardtii SV=1 TOU=Cre	1	2	2	2	0	0	0	0	0	0	0	0	0	1	0	0	0	0	0	0	0	0	0	0	0	0	0	0	0	1	0	0	0	0	0	0	0	0	0	0	0	0	0	0
Cre03.g181200.t1.2	Cre03.g181200.t1.2	20	20	20	Cre03.g181200.t1.2 None DBV=JGI5.5 OS=Chlamydomonas reinhardtii SV=2 TOU=Cre	1	20	20	20	1	6	13	12	0	1	16	0	0	4	12	1	0	2	8	1	0	3	15	1	0	1	12	0	9	2	16	10	8	12	8	15	1	6	13	12	0	1	16	0
Cre03.g181300.t1.2	Cre03.g181300.t1.2	10	10	10	Cre03.g181300.t1.2 5-enolpyruvylshikimate-3-phosphate synthase ALS=SHK6 DBV=JGI5.5 GN=SHK6 OS=Chlamydomonas reinhardtii SV=2 TOU=Cre	1	10	10	10	5	3	4	3	0	0	1	0	1	4	7	0	0	0	2	0	0	3	1	2	0	0	2	0	3	2	2	2	0	1	0	1	5	3	4	3	0	0	1	0
Cre03.g182050.t1.2	Cre03.g182050.t1.2	2	2	2	Cre03.g182050.t1.2 None DBV=JGI5.5 OS=Chlamydomonas reinhardtii SV=2 TOU=Cre	1	2	2	2	0	0	0	0	0	0	0	0	0	0	0	0	0	0	0	0	0	1	0	0	0	0	1	0	2	0	0	0	0	1	0	0	0	0	0	0	0	0	0	0
Cre03.g182950.t1.2;Cre12.g520150.t1.1	Cre03.g182950.t1.2;Cre12.g520150.t1.1	2;1	2;1	2;1	Cre03.g182950.t1.2 DEAH-box helicase, possibly nuclear pre-mRNA splicing factor DBV=JGI5.5 OS=Chlamydomonas reinhardtii SV=2 TOU=Cre;Cre12.g520150.t1.1 DEAD/DEAH box helicase, possible nuclear pre-mRNA splicing factor DBV=JGI5.5 OS=Chlamydomonas reinhardti	2	2	2	2	1	0	0	0	0	0	0	0	0	0	0	0	0	0	0	0	0	1	0	0	0	0	0	0	0	0	0	0	0	0	0	0	1	0	0	0	0	0	0	0
Cre03.g183100.t1.2	Cre03.g183100.t1.2	1	1	1	Cre03.g183100.t1.2 Mitochondrial inner membrane translocase ALS=TIM22B DBV=JGI5.5 GN=TIM22B OS=Chlamydomonas reinhardtii SV=2 TOU=Cre	1	1	1	1	0	0	0	0	1	0	0	0	0	0	0	0	0	0	0	1	0	0	0	0	0	0	1	0	0	0	0	0	0	0	0	0	0	0	0	0	1	0	0	0
Cre03.g183850.t1.2	Cre03.g183850.t1.2	1	1	1	Cre03.g183850.t1.2 Apoferredoxin ALS=FDX6 DBV=JGI5.5 GN=FDX6 OS=Chlamydomonas reinhardtii SV=2 TOU=Cre	1	1	1	1	1	1	1	1	0	1	0	0	1	0	0	0	1	1	1	1	0	0	0	1	0	0	0	1	0	0	0	0	0	0	0	0	1	1	1	1	0	1	0	0
Cre03.g184550.t1.2	Cre03.g184550.t1.2	5	5	5	Cre03.g184550.t1.2 Predicted protein ALS=CPLD28 DBV=JGI5.5 GN=CPLD28 OS=Chlamydomonas reinhardtii SV=2 TOU=Cre	1	5	5	5	0	0	0	0	0	0	1	0	0	0	0	0	0	1	0	0	0	1	4	1	0	0	0	0	0	0	0	0	0	0	0	0	0	0	0	0	0	0	1	0
Cre03.g185550.t1.2	Cre03.g185550.t1.2	13	13	13	Cre03.g185550.t1.2 Sedoheptulose-1,7-bisphosphatase ALS=SBP1 DBV=JGI5.5 GN=SBP1 OS=Chlamydomonas reinhardtii SV=2 TOU=Cre	1	13	13	13	5	5	6	4	3	3	9	1	5	5	6	0	5	9	10	9	1	6	5	3	2	4	8	5	3	3	4	2	4	3	2	5	5	5	6	4	3	3	9	1
Cre03.g188250.t1.2;Cre11.g476050.t1.2	Cre03.g188250.t1.2	13;1	13;1	13;1	Cre03.g188250.t1.2 ADP-glucose pyrophosphorylase small subunit DBV=JGI5.5 OS=Chlamydomonas reinhardtii SV=2 TOU=Cre	2	13	13	13	5	5	2	5	2	1	5	1	3	7	6	0	0	6	3	2	0	6	6	2	0	1	2	3	3	3	2	2	1	2	0	2	5	5	2	5	2	1	5	1
Cre03.g189250.t1.2	Cre03.g189250.t1.2	2	2	2	Cre03.g189250.t1.2 Small Rab-related GTPase DBV=JGI5.5 OS=Chlamydomonas reinhardtii SV=2 TOU=Cre	1	2	2	2	0	0	1	0	0	0	0	0	0	0	0	0	0	0	0	0	0	0	0	0	0	0	0	0	0	0	0	0	1	0	0	0	0	0	1	0	0	0	0	0
Cre03.g189950.t1.2	Cre03.g189950.t1.2	29	29	29	Cre03.g189950.t1.2 HSP70-HSP90 organizing protein ALS=HOP1 DBV=JGI5.5 GN=HOP1 OS=Chlamydomonas reinhardtii SV=2 TOU=Cre	1	29	29	29	14	10	6	12	0	0	0	0	15	23	19	4	1	2	1	0	0	1	2	0	0	0	3	0	0	0	0	0	0	0	0	0	14	10	6	12	0	0	0	0
Cre04.g216850.t1.2;Cre03.g190950.t1.2	Cre04.g216850.t1.2;Cre03.g190950.t1.2	12;12	12;12	12;12	Cre04.g216850.t1.2 Alpha tubulin 2 ALS=TUA2 DBV=JGI5.5 GN=TUA2 OS=Chlamydomonas reinhardtii SV=2 TOU=Cre;Cre03.g190950.t1.2 Alpha tubulin 1 ALS=TUA1 DBV=JGI5.5 GN=TUA1 OS=Chlamydomonas reinhardtii SV=2 TOU=Cre	2	12	12	12	9	10	4	6	1	1	0	0	6	10	6	2	1	4	0	2	1	4	6	3	0	0	2	1	7	6	5	7	2	3	1	1	9	10	4	6	1	1	0	0
Cre03.g191050.t1.2	Cre03.g191050.t1.2	7	7	7	Cre03.g191050.t1.2 Ran-like small GTPase ALS=RAN1 DBV=JGI5.5 GN=RAN1 OS=Chlamydomonas reinhardtii SV=2 TOU=Cre	1	7	7	7	4	5	5	3	2	1	0	0	4	6	4	1	2	4	0	0	0	5	5	3	0	0	3	1	4	4	4	4	2	2	0	2	4	5	5	3	2	1	0	0
Cre03.g193800.t1.1	Cre03.g193800.t1.1	13	13	13	Cre03.g193800.t1.1 None DBV=JGI5.5 OS=Chlamydomonas reinhardtii SV=1 TOU=Cre	1	13	13	13	6	7	4	2	0	0	0	0	1	5	4	0	0	0	0	1	1	5	3	2	0	0	1	0	2	1	4	1	1	0	0	1	6	7	4	2	0	0	0	0
Cre03.g193850.t1.2	Cre03.g193850.t1.2	3	3	3	Cre03.g193850.t1.2 Succinyl-CoA ligase alpha chain ALS=SCL1 DBV=JGI5.5 GN=SCL1 OS=Chlamydomonas reinhardtii SV=2 TOU=Cre	1	3	3	3	0	1	1	1	0	0	0	0	0	3	1	0	0	1	0	0	0	1	0	0	0	1	0	0	0	0	0	0	0	0	0	0	0	1	1	1	0	0	0	0
Cre03.g194200.t1.2	Cre03.g194200.t1.2	3	3	3	Cre03.g194200.t1.2 Pyruvate dehydrogenase E1 beta subunit ALS=PDH2 DBV=JGI5.5 GN=PDH2 OS=Chlamydomonas reinhardtii SV=2 TOU=Cre	1	3	3	3	0	1	1	0	0	0	0	0	0	2	2	0	0	0	2	0	1	1	1	1	0	0	1	0	0	0	0	0	0	0	0	0	0	1	1	0	0	0	0	0
Cre03.g194400.t1.2	Cre03.g194400.t1.2	3	3	3	Cre03.g194400.t1.2 Eukaryotic translation initiation factor 3, subunit I ALS=EIF3I DBV=JGI5.5 GN=EIF3I OS=Chlamydomonas reinhardtii SV=2 TOU=Cre	1	3	3	3	0	1	0	0	0	0	0	0	0	2	0	0	0	0	0	0	0	0	0	0	0	0	0	0	0	0	2	0	0	0	0	0	0	1	0	0	0	0	0	0
Cre03.g194850.t1.2	Cre03.g194850.t1.2	14	14	14	Cre03.g194850.t1.2 NAD-dependent malate dehydrogenase, chloroplastic ALS=MDH1 DBV=JGI5.5 GN=MDH1 OS=Chlamydomonas reinhardtii SV=2 TOU=Cre	1	14	14	14	10	8	9	8	7	6	6	1	6	9	9	5	3	10	6	8	2	8	10	9	0	1	8	2	0	0	0	0	0	0	0	0	10	8	9	8	7	6	6	1
Cre03.g199000.t1.2	Cre03.g199000.t1.2	9	9	9	Cre03.g199000.t1.2 Phototropin ALS=PHT1 DBV=JGI5.5 GN=PHT1 OS=Chlamydomonas reinhardtii SV=2 TOU=Cre	1	9	9	9	5	2	3	4	0	0	0	0	1	4	1	0	0	0	0	0	0	2	2	2	0	1	0	0	2	2	2	0	0	0	0	0	5	2	3	4	0	0	0	0
Cre03.g199647.t1.1	Cre03.g199647.t1.1	8	6	6	Cre03.g199647.t1.1 Eukaryotic translation initiation factor 4A ALS=EIF4A DBV=JGI5.5 GN=EIF4A OS=Chlamydomonas reinhardtii SV=1 TOU=Cre	1	8	6	6	6	5	0	3	0	0	0	0	2	3	3	1	0	0	0	0	0	5	3	2	0	0	1	0	3	2	3	2	0	0	0	0	4	3	0	2	0	0	0	0
Cre03.g199900.t1.2	Cre03.g199900.t1.2	2	2	2	Cre03.g199900.t1.2 Eukaryotic translation initiation factor 4E ALS=EIF4E DBV=JGI5.5 GN=EIF4E OS=Chlamydomonas reinhardtii SV=2 TOU=Cre	1	2	2	2	0	0	1	0	0	0	0	0	0	1	1	0	0	0	0	0	0	1	0	1	0	0	0	0	0	0	1	0	0	0	0	0	0	0	1	0	0	0	0	0
Cre03.g200250.t1.2	Cre03.g200250.t1.2	5	5	5	Cre03.g200250.t1.2 None DBV=JGI5.5 OS=Chlamydomonas reinhardtii SV=2 TOU=Cre	1	5	5	5	2	2	4	2	1	0	1	0	1	3	3	0	0	1	1	1	0	4	0	2	0	0	1	1	1	2	0	0	0	0	0	1	2	2	4	2	1	0	1	0
Cre03.g200351.t1.1	Cre03.g200351.t1.1	1	1	1	Cre03.g200351.t1.1 None DBV=JGI5.5 OS=Chlamydomonas reinhardtii SV=1 TOU=Cre	1	1	1	1	1	1	1	1	0	0	0	1	1	0	1	1	1	1	1	1	0	0	1	1	0	1	1	1	0	0	0	0	0	0	0	0	1	1	1	1	0	0	0	1
Cre03.g201100.t1.2	Cre03.g201100.t1.2	3	3	3	Cre03.g201100.t1.2 FtsH-like ATPase/metalloprotease DBV=JGI5.5 OS=Chlamydomonas reinhardtii SV=2 TOU=Cre	1	3	3	3	1	0	1	1	0	0	0	0	1	0	1	0	0	0	0	0	0	1	0	0	0	0	0	0	0	0	0	0	0	0	0	0	1	0	1	1	0	0	0	0
Cre03.g201450.t1.1;Cre03.g202200.t1.1	Cre03.g201450.t1.1;Cre03.g202200.t1.1	2;1	2;1	2;1	Cre03.g201450.t1.1 None DBV=JGI5.5 OS=Chlamydomonas reinhardtii SV=1 TOU=Cre;Cre03.g202200.t1.1 None DBV=JGI5.5 OS=Chlamydomonas reinhardtii SV=1 TOU=Cre	2	2	2	2	0	0	0	0	0	1	0	0	0	0	0	0	0	0	0	0	0	1	0	0	1	0	0	0	0	0	1	0	0	0	0	1	0	0	0	0	0	1	0	0
Cre03.g202000.t1.2	Cre03.g202000.t1.2	1	1	1	Cre03.g202000.t1.2 None DBV=JGI5.5 OS=Chlamydomonas reinhardtii SV=2 TOU=Cre	1	1	1	1	0	0	0	0	0	0	0	0	0	0	0	0	0	1	0	0	0	0	0	0	0	0	0	0	0	0	0	0	0	0	0	0	0	0	0	0	0	0	0	0
Cre03.g203450.t1.2	Cre03.g203450.t1.2	1	1	1	Cre03.g203450.t1.2 Ribosomal protein S21, component of cytosolic 80S ribosome and 40S small subunit ALS=RPS21 DBV=JGI5.5 GN=RPS21 OS=Chlamydomonas reinhardtii SV=2 TOU=Cre	1	1	1	1	0	0	0	1	0	0	0	0	0	1	0	0	0	0	0	0	0	1	1	0	0	0	0	0	1	0	0	1	0	0	0	0	0	0	0	1	0	0	0	0
Cre03.g203850.t1.2	Cre03.g203850.t1.2	5	5	5	Cre03.g203850.t1.2 ATP-sulfurylase ALS=ATS1 DBV=JGI5.5 GN=ATS1 OS=Chlamydomonas reinhardtii SV=2 TOU=Cre	1	5	5	5	0	0	0	0	0	0	0	0	0	0	0	0	0	2	2	1	0	0	1	0	0	0	3	0	0	0	0	0	0	0	0	0	0	0	0	0	0	0	0	0
Cre03.g204250.t1.2	Cre03.g204250.t1.2	16	16	16	Cre03.g204250.t1.2 S-Adenosyl homocysteine hydrolase ALS=SAH1 DBV=JGI5.5 GN=SAH1 OS=Chlamydomonas reinhardtii SV=2 TOU=Cre	1	16	16	16	8	11	11	7	1	1	0	0	8	12	8	0	0	3	2	1	1	10	10	6	0	0	2	1	7	12	5	8	1	4	1	3	8	11	11	7	1	1	0	0
Cre03.g206600.t1.2	Cre03.g206600.t1.2	8	8	8	Cre03.g206600.t1.2 Acetohydroxyacid dehydratase ALS=AAD1 DBV=JGI5.5 GN=AAD1 OS=Chlamydomonas reinhardtii SV=2 TOU=Cre	1	8	8	8	0	0	3	0	1	0	4	1	2	0	2	0	0	2	4	0	0	1	2	0	0	0	6	0	0	0	1	0	1	1	0	0	0	0	3	0	1	0	4	1
Cre03.g210513.t1.1;Cre03.g209393.t1.1	Cre03.g210513.t1.1;Cre03.g209393.t1.1	2;1	2;1	2;1	Cre03.g210513.t1.1 None DBV=JGI5.5 OS=Chlamydomonas reinhardtii SV=1 TOU=Cre;Cre03.g209393.t1.1 None DBV=JGI5.5 OS=Chlamydomonas reinhardtii SV=1 TOU=Cre	2	2	2	2	0	0	0	0	1	0	0	0	0	0	0	0	0	1	0	0	0	0	0	0	0	0	2	0	0	0	0	0	0	0	0	0	0	0	0	0	1	0	0	0
Cre03.g213313.t1.1	Cre03.g213313.t1.1	2	2	2	Cre03.g213313.t1.1 None DBV=JGI5.5 OS=Chlamydomonas reinhardtii SV=1 TOU=Cre	1	2	2	2	0	0	0	0	0	0	0	0	0	1	0	0	0	0	0	0	0	0	0	0	0	0	0	0	0	0	1	0	0	0	0	0	0	0	0	0	0	0	0	0
Cre03.g213649.t1.1	Cre03.g213649.t1.1	2	2	2	Cre03.g213649.t1.1 None DBV=JGI5.5 OS=Chlamydomonas reinhardtii SV=1 TOU=Cre	1	2	2	2	1	1	0	0	0	0	0	0	0	2	0	0	0	0	0	0	0	0	0	0	0	0	0	0	0	0	0	0	0	0	0	0	1	1	0	0	0	0	0	0
Cre04.g211800.t1.2	Cre04.g211800.t1.2	4	4	4	Cre04.g211800.t1.2 Ribosomal protein L23, component of cytosolic 80S ribosome and 60S large subunit ALS=RPL23 DBV=JGI5.5 GN=RPL23 OS=Chlamydomonas reinhardtii SV=2 TOU=Cre	1	4	4	4	3	2	3	3	0	0	1	0	3	4	1	0	0	2	0	1	0	3	2	1	0	0	0	0	1	2	1	1	0	0	0	0	3	2	3	3	0	0	1	0
Cre04.g212500.t1.2	Cre04.g212500.t1.2	4	4	4	Cre04.g212500.t1.2 Predicted protein ALS=CGL42 DBV=JGI5.5 GN=CGL42 OS=Chlamydomonas reinhardtii SV=2 TOU=Cre	1	4	4	4	1	1	4	0	0	0	0	0	1	2	2	0	0	0	0	0	0	2	1	0	0	0	1	0	0	0	0	0	0	0	0	0	1	1	4	0	0	0	0	0
Cre04.g214150.t1.1	Cre04.g214150.t1.1	16	16	16	Cre04.g214150.t1.1 Thiazole biosynthetic enzyme; THI4 regulatory protein ALS=THI4 DBV=JGI5.5 GN=THI4 OS=Chlamydomonas reinhardtii SV=1 TOU=Cre	1	16	16	16	9	10	8	6	0	0	1	0	6	11	7	1	0	5	3	0	2	10	7	6	0	0	2	0	7	8	6	8	1	1	1	1	9	10	8	6	0	0	1	0
Cre04.g214500.t1.1	Cre04.g214500.t1.1	8	8	8	Cre04.g214500.t1.1 Isocitrate dehydrogenase, NADP-dependent ALS=IDH3 DBV=JGI5.5 GN=IDH3 OS=Chlamydomonas reinhardtii SV=1 TOU=Cre	1	8	8	8	3	3	2	0	0	1	0	0	2	5	6	1	1	2	0	0	1	3	3	0	0	0	3	1	2	2	2	2	1	0	0	1	3	3	2	0	0	1	0	0
Cre04.g215850.t1.2	Cre04.g215850.t1.2	2	2	2	Cre04.g215850.t1.2 Importin alpha ALS=IPA1 DBV=JGI5.5 GN=IPA1 OS=Chlamydomonas reinhardtii SV=2 TOU=Cre	1	2	2	2	0	0	0	0	0	0	0	0	0	2	0	0	0	0	0	0	0	0	0	0	0	0	0	0	0	0	0	0	0	0	0	0	0	0	0	0	0	0	0	0
Cre04.g217550.t1.1	Cre04.g217550.t1.1	3	3	3	Cre04.g217550.t1.1 Eukaryotic translation initiation factor 3, subunit C ALS=EIF3C DBV=JGI5.5 GN=EIF3C OS=Chlamydomonas reinhardtii SV=1 TOU=Cre	1	3	3	3	0	1	0	0	0	0	0	0	1	2	0	0	0	0	0	0	0	0	0	0	0	0	0	0	0	0	0	0	0	0	0	0	0	1	0	0	0	0	0	0
Cre04.g217700.t2.1;Cre04.g217700.t1.1	Cre04.g217700.t2.1;Cre04.g217700.t1.1	1;1	1;1	1;1	Cre04.g217700.t2.1 None DBV=JGI5.5 OS=Chlamydomonas reinhardtii SV=1 TOU=Cre;Cre04.g217700.t1.1 None DBV=JGI5.5 OS=Chlamydomonas reinhardtii SV=1 TOU=Cre	2	1	1	1	0	0	0	0	0	0	0	0	0	0	0	0	0	0	0	0	0	0	0	0	0	0	1	0	0	0	0	0	0	0	0	0	0	0	0	0	0	0	0	0
Cre04.g217921.t1.1	Cre04.g217921.t1.1	12	12	12	Cre04.g217921.t1.1 Beta subunit of COP-I complex ALS=COPB1 DBV=JGI5.5 GN=COPB1 OS=Chlamydomonas reinhardtii SV=1 TOU=Cre	1	12	12	12	4	3	4	2	1	0	0	0	1	5	3	0	0	0	0	0	0	5	4	1	0	0	1	0	4	2	1	2	0	0	0	0	4	3	4	2	1	0	0	0
Cre04.g218150.t1.2	Cre04.g218150.t1.2	4	4	4	Cre04.g218150.t1.2 None DBV=JGI5.5 OS=Chlamydomonas reinhardtii SV=2 TOU=Cre	1	4	4	4	3	2	3	1	0	0	1	0	1	3	2	0	0	0	0	0	0	2	3	1	0	0	1	0	4	2	1	1	0	0	0	0	3	2	3	1	0	0	1	0
Cre04.g220200.t3.1;Cre04.g220200.t2.1;Cre04.g220200.t1.2	Cre04.g220200.t3.1;Cre04.g220200.t2.1;Cre04.g220200.t1.2	6;6;6	6;6;6	6;6;6	Cre04.g220200.t3.1 None DBV=JGI5.5 OS=Chlamydomonas reinhardtii SV=1 TOU=Cre;Cre04.g220200.t2.1 None DBV=JGI5.5 OS=Chlamydomonas reinhardtii SV=1 TOU=Cre;Cre04.g220200.t1.2 None DBV=JGI5.5 OS=Chlamydomonas reinhardtii SV=2 TOU=Cre	3	6	6	6	1	3	3	1	1	0	0	0	0	1	2	0	0	2	0	0	0	3	2	1	0	0	1	0	0	0	0	0	0	0	0	0	1	3	3	1	1	0	0	0
Cre04.g222700.t1.2	Cre04.g222700.t1.2	26	26	26	Cre04.g222700.t1.2 None DBV=JGI5.5 OS=Chlamydomonas reinhardtii SV=2 TOU=Cre	1	26	26	26	13	16	8	11	0	2	0	0	3	15	15	2	0	3	0	0	1	13	12	3	0	0	3	0	12	12	7	11	2	3	0	5	13	16	8	11	0	2	0	0
Cre04.g222750.t1.1	Cre04.g222750.t1.1	9	2	2	Cre04.g222750.t1.1 Low-CO2-inducible chloroplast envelope protein ALS=CCP2 DBV=JGI5.5 GN=CCP2 OS=Chlamydomonas reinhardtii SV=1 TOU=Cre	1	9	2	2	0	0	0	0	0	0	1	0	0	0	2	0	0	0	0	0	0	0	9	0	0	0	0	0	0	0	5	0	0	1	0	0	0	0	0	0	0	0	0	0
Cre04.g223300.t1.2	Cre04.g223300.t1.2	10	10	3	Cre04.g223300.t1.2 Low-CO2-inducible chloroplast envelope protein ALS=CCP1 DBV=JGI5.5 GN=CCP1 OS=Chlamydomonas reinhardtii SV=2 TOU=Cre	1	10	10	3	0	0	0	0	0	0	1	0	0	0	3	0	0	0	0	0	0	0	10	0	0	0	0	0	0	0	6	0	0	1	1	0	0	0	0	0	0	0	1	0
Cre04.g223850.t1.2	Cre04.g223850.t1.2	7	7	7	Cre04.g223850.t1.2 Cytoplasmic DExD/H-box RNA helicase DBV=JGI5.5 OS=Chlamydomonas reinhardtii SV=2 TOU=Cre	1	7	7	7	4	5	1	2	0	0	0	0	0	3	1	0	0	1	0	0	0	3	2	2	0	0	0	0	3	2	1	1	0	1	0	0	4	5	1	2	0	0	0	0
Cre04.g224400.t1.1	Cre04.g224400.t1.1	1	1	1	Cre04.g224400.t1.1 None DBV=JGI5.5 OS=Chlamydomonas reinhardtii SV=1 TOU=Cre	1	1	1	1	1	1	0	0	0	0	0	0	0	0	0	1	0	0	0	1	1	0	0	1	0	0	0	1	1	0	0	0	1	1	0	0	1	1	0	0	0	0	0	0
Cre04.g225350.t2.1;Cre04.g225350.t1.1	Cre04.g225350.t2.1;Cre04.g225350.t1.1	5;5	5;5	5;5	Cre04.g225350.t2.1 None DBV=JGI5.5 OS=Chlamydomonas reinhardtii SV=1 TOU=Cre;Cre04.g225350.t1.1 None DBV=JGI5.5 OS=Chlamydomonas reinhardtii SV=1 TOU=Cre	2	5	5	5	0	0	0	0	0	0	0	0	3	3	2	0	0	0	0	0	0	0	0	0	0	0	0	0	0	0	0	0	0	0	0	0	0	0	0	0	0	0	0	0
Cre04.g229300.t1.1	Cre04.g229300.t1.1	15	15	15	Cre04.g229300.t1.1 Rubisco activase ALS=RCA1 DBV=JGI5.5 GN=RCA1 OS=Chlamydomonas reinhardtii SV=1 TOU=Cre	1	15	15	15	9	9	8	6	4	1	10	2	2	9	8	2	1	9	6	4	3	9	6	8	0	1	9	3	4	3	1	1	3	1	2	1	9	9	8	6	4	1	10	2
Cre04.g231222.t2.1;Cre04.g231222.t1.1	Cre04.g231222.t2.1;Cre04.g231222.t1.1	8;8	8;8	8;8	Cre04.g231222.t2.1 Chaperonin 60A ALS=CPN60A DBV=JGI5.5 GN=CPN60A OS=Chlamydomonas reinhardtii SV=1 TOU=Cre;Cre04.g231222.t1.1 None DBV=JGI5.5 OS=Chlamydomonas reinhardtii SV=1 TOU=Cre	2	8	8	8	4	3	1	2	1	0	1	0	2	3	1	0	0	3	3	1	0	3	3	0	0	1	2	1	0	1	0	0	0	0	0	1	4	3	1	2	1	0	1	0
Cre04.g232104.t1.1	Cre04.g232104.t1.1	7	4	4	Cre04.g232104.t1.1 Light-harvesting complex II chlorophyll a/b binding protein M3 ALS=LHCBM3 DBV=JGI5.5 GN=LHCBM3 OS=Chlamydomonas reinhardtii SV=1 TOU=Cre	1	7	4	4	6	5	6	4	4	3	4	0	4	5	6	2	3	4	5	3	1	5	6	4	2	4	5	3	5	5	4	4	4	4	4	3	3	3	3	2	2	2	2	0
Cre05.g230850.t1.1	Cre05.g230850.t1.1	2	2	2	Cre05.g230850.t1.1 None DBV=JGI5.5 OS=Chlamydomonas reinhardtii SV=1 TOU=Cre	1	2	2	2	0	0	0	0	0	0	0	0	0	1	2	0	0	0	0	0	0	0	0	0	0	0	0	0	0	0	0	0	0	0	0	0	0	0	0	0	0	0	0	0
Cre05.g232200.t1.2	Cre05.g232200.t1.2	1	1	1	Cre05.g232200.t1.2 Mitochondrial NADH dehydrogenase ALS=NDA3 DBV=JGI5.5 GN=NDA3 OS=Chlamydomonas reinhardtii SV=2 TOU=Cre	1	1	1	1	0	0	1	0	0	0	0	0	0	1	0	0	0	1	1	0	0	0	0	0	0	0	0	0	0	0	0	0	0	0	0	0	0	0	1	0	0	0	0	0
Cre05.g233305.t2.1;Cre05.g233305.t1.1	Cre05.g233305.t2.1;Cre05.g233305.t1.1	4;4	4;4	4;4	Cre05.g233305.t2.1 None DBV=JGI5.5 OS=Chlamydomonas reinhardtii SV=1 TOU=Cre;Cre05.g233305.t1.1 None DBV=JGI5.5 OS=Chlamydomonas reinhardtii SV=1 TOU=Cre	2	4	4	4	3	1	2	0	0	0	0	0	0	0	0	0	0	0	0	0	0	0	0	0	0	0	0	0	1	1	0	2	0	1	0	0	3	1	2	0	0	0	0	0
Cre05.g233800.t1.2	Cre05.g233800.t1.2	10	10	10	Cre05.g233800.t1.2 None DBV=JGI5.5 OS=Chlamydomonas reinhardtii SV=2 TOU=Cre	1	10	10	10	4	5	3	1	1	0	1	0	2	6	3	0	0	2	0	0	0	3	2	0	0	0	2	0	1	3	2	1	0	0	0	1	4	5	3	1	1	0	1	0
Cre05.g234550.t2.1;Cre05.g234550.t1.2	Cre05.g234550.t2.1;Cre05.g234550.t1.2	13;13	13;13	13;13	Cre05.g234550.t2.1 Fructose-1,6-bisphosphate aldolase ALS=FBA3 DBV=JGI5.5 GN=FBA3 OS=Chlamydomonas reinhardtii SV=1 TOU=Cre;Cre05.g234550.t1.2 Fructose-1,6-bisphosphate aldolase ALS=FBA3 DBV=JGI5.5 GN=FBA3 OS=Chlamydomonas reinhardtii SV=2 TOU=Cre	2	13	13	13	4	7	4	6	5	5	5	1	6	4	9	2	2	10	7	7	0	2	4	5	0	2	9	1	0	0	0	0	1	0	1	1	4	7	4	6	5	5	5	1
Cre05.g234637.t1.1	Cre05.g234637.t1.1	11	11	11	Cre05.g234637.t1.1 None DBV=JGI5.5 OS=Chlamydomonas reinhardtii SV=1 TOU=Cre	1	11	11	11	5	8	6	5	2	0	3	1	2	6	5	2	0	4	2	1	1	6	7	3	0	0	2	1	3	2	2	3	2	2	1	3	5	8	6	5	2	0	3	1
Cre05.g234639.t1.1	Cre05.g234639.t1.1	5	5	5	Cre05.g234639.t1.1 T-complex protein 1, delta subunit ALS=CCT4 DBV=JGI5.5 GN=CCT4 OS=Chlamydomonas reinhardtii SV=1 TOU=Cre	1	5	5	5	1	3	0	0	0	0	0	0	0	3	0	0	0	0	0	0	0	0	2	0	0	0	0	0	2	0	0	0	0	0	0	0	1	3	0	0	0	0	0	0
Cre05.g234700.t1.1	Cre05.g234700.t1.1	2	2	2	Cre05.g234700.t1.1 Pyruvate kinase ALS=PYK3 DBV=JGI5.5 GN=PYK3 OS=Chlamydomonas reinhardtii SV=1 TOU=Cre	1	2	2	2	2	0	0	0	0	0	0	0	0	0	0	0	0	0	0	0	0	0	0	0	0	0	0	0	0	0	0	1	0	0	0	0	2	0	0	0	0	0	0	0
Cre05.g235550.t1.1	Cre05.g235550.t1.1	3	3	3	Cre05.g235550.t1.1 None DBV=JGI5.5 OS=Chlamydomonas reinhardtii SV=1 TOU=Cre	1	3	3	3	1	0	0	0	0	0	0	0	0	0	0	0	0	0	0	0	0	0	2	0	0	0	2	0	0	0	0	0	0	0	0	0	1	0	0	0	0	0	0	0
Cre05.g237450.t1.2	Cre05.g237450.t1.2	3	3	3	Cre05.g237450.t1.2 Plastid-specific ribosomal protein 1 ALS=PSRP1 DBV=JGI5.5 GN=PSRP1 OS=Chlamydomonas reinhardtii SV=2 TOU=Cre	1	3	3	3	1	0	0	0	0	0	0	0	0	1	0	0	0	0	0	0	0	0	0	1	0	0	0	0	0	0	0	0	0	0	0	0	1	0	0	0	0	0	0	0
Cre05.g238332.t1.1	Cre05.g238332.t1.1	5	5	5	Cre05.g238332.t1.1 Photosystem I reaction center subunit II, 20 kDa ALS=PSAD DBV=JGI5.5 GN=PSAD OS=Chlamydomonas reinhardtii SV=1 TOU=Cre	1	5	5	5	1	1	2	1	0	1	2	0	0	2	2	1	0	2	2	0	0	2	2	0	0	2	2	0	1	2	0	1	1	2	3	1	1	1	2	1	0	1	2	0
Cre05.g239652.t1.1	Cre05.g239652.t1.1	3	3	3	Cre05.g239652.t1.1 None DBV=JGI5.5 OS=Chlamydomonas reinhardtii SV=1 TOU=Cre	1	3	3	3	0	1	0	0	0	0	0	0	0	0	2	0	0	0	0	0	0	0	0	0	0	0	0	0	0	0	0	0	0	0	0	0	0	1	0	0	0	0	0	0
Cre05.g240300.t1.1	Cre05.g240300.t1.1	2	2	2	Cre05.g240300.t1.1 None DBV=JGI5.5 OS=Chlamydomonas reinhardtii SV=1 TOU=Cre	1	2	2	2	0	1	0	0	0	1	0	0	0	1	1	0	0	0	0	0	0	0	0	0	0	0	0	0	0	0	0	0	0	0	0	0	0	1	0	0	0	1	0	0
Cre05.g240850.t1.2	Cre05.g240850.t1.2	31	31	31	Cre05.g240850.t1.2 Hydroxymethylpyrimidine phosphate synthase ALS=THIC DBV=JGI5.5 GN=THIC OS=Chlamydomonas reinhardtii SV=2 TOU=Cre	1	31	31	31	21	19	22	18	18	12	12	3	15	20	22	8	12	23	17	15	6	13	17	18	5	11	20	16	0	0	0	0	0	0	0	1	21	19	22	18	18	12	12	3
Cre05.g241202.t1.1	Cre05.g241202.t1.1	2	2	2	Cre05.g241202.t1.1 None DBV=JGI5.5 OS=Chlamydomonas reinhardtii SV=1 TOU=Cre	1	2	2	2	0	0	0	0	0	0	0	0	0	0	0	0	0	0	0	0	0	0	1	0	0	0	0	1	0	0	0	0	0	0	0	1	0	0	0	0	0	0	0	0
Cre05.g241850.t1.2	Cre05.g241850.t1.2	2	2	2	Cre05.g241850.t1.2 ATP citrate lyase, subunit A ALS=ACL1 DBV=JGI5.5 GN=ACL1 OS=Chlamydomonas reinhardtii SV=2 TOU=Cre	1	2	2	2	1	0	0	1	0	0	0	0	0	0	0	0	0	0	0	0	0	0	0	0	0	0	0	0	0	0	1	0	0	0	0	0	1	0	0	1	0	0	0	0
Cre05.g241950.t1.2	Cre05.g241950.t1.2	16	16	16	Cre05.g241950.t1.2 None DBV=JGI5.5 OS=Chlamydomonas reinhardtii SV=2 TOU=Cre	1	16	16	16	10	9	10	9	6	3	8	2	7	10	9	4	1	4	6	3	0	10	13	6	1	1	10	3	8	8	12	9	5	7	3	7	10	9	10	9	6	3	8	2
Cre05.g242000.t1.2	Cre05.g242000.t1.2	4	4	4	Cre05.g242000.t1.2 Magnesium chelatase subunit D ALS=CHLD DBV=JGI5.5 GN=CHLD OS=Chlamydomonas reinhardtii SV=2 TOU=Cre	1	4	4	4	0	0	0	0	0	0	1	0	0	1	1	0	0	3	0	0	0	2	0	0	0	0	1	1	0	0	0	0	1	0	0	0	0	0	0	0	0	0	1	0
Cre05.g242350.t1.2	Cre05.g242350.t1.2	2	2	2	Cre05.g242350.t1.2 None DBV=JGI5.5 OS=Chlamydomonas reinhardtii SV=2 TOU=Cre	1	2	2	2	1	1	0	1	0	0	0	0	0	0	0	0	0	0	0	0	0	0	0	0	0	0	0	0	0	0	0	0	0	0	0	0	1	1	0	1	0	0	0	0
Cre05.g243050.t1.2	Cre05.g243050.t1.2	8	8	8	Cre05.g243050.t1.2 Chloroplastic thioredoxin f2 DBV=JGI5.5 OS=Chlamydomonas reinhardtii SV=2 TOU=Cre	1	8	8	8	2	5	5	3	2	0	2	0	2	2	5	2	1	3	0	0	0	2	3	0	0	0	0	0	0	0	0	0	0	0	0	0	2	5	5	3	2	0	2	0
Cre05.g245102.t1.1	Cre05.g245102.t1.1	2	2	2	Cre05.g245102.t1.1 None DBV=JGI5.5 OS=Chlamydomonas reinhardtii SV=1 TOU=Cre	1	2	2	2	1	0	0	0	0	0	1	0	0	0	0	0	0	1	1	0	0	0	0	0	0	0	0	0	0	0	0	0	0	0	0	0	1	0	0	0	0	0	1	0
Cre05.g245158.t1.1;Cre24.g755097.t1.1	Cre05.g245158.t1.1;Cre24.g755097.t1.1	5;5	5;5	5;5	Cre05.g245158.t1.1 None DBV=JGI5.5 OS=Chlamydomonas reinhardtii SV=1 TOU=Cre;Cre24.g755097.t1.1 Arsenite translocating ATPase DBV=JGI5.5 OS=Chlamydomonas reinhardtii SV=1 TOU=Cre	2	5	5	5	1	1	2	2	0	0	3	0	0	0	1	0	0	1	0	0	0	2	4	0	0	0	0	0	0	0	0	0	0	0	0	0	1	1	2	2	0	0	3	0
Cre05.g245900.t1.2	Cre05.g245900.t1.2	2	2	2	Cre05.g245900.t1.2 Branched-chain amino acid aminotransferase ALS=BCA2 DBV=JGI5.5 GN=BCA2 OS=Chlamydomonas reinhardtii SV=2 TOU=Cre	1	2	2	2	0	0	0	0	0	0	0	0	0	2	0	0	0	0	0	0	0	0	0	0	0	0	0	0	0	0	0	0	0	0	0	0	0	0	0	0	0	0	0	0
Cre05.g246800.t1.2	Cre05.g246800.t1.2	6	6	6	Cre05.g246800.t1.2 Tetrapyrrole-binding protein ALS=GUN4 DBV=JGI5.5 GN=GUN4 OS=Chlamydomonas reinhardtii SV=2 TOU=Cre	1	6	6	6	1	1	3	1	5	1	3	1	1	2	1	1	3	5	1	4	0	3	1	1	0	1	2	1	0	0	0	0	0	0	0	0	1	1	3	1	5	1	3	1
Cre05.g247450.t1.2	Cre05.g247450.t1.2	13	13	13	Cre05.g247450.t1.2 Putative rhodanese-like protein ALS=CGL56 DBV=JGI5.5 GN=CGL56 OS=Chlamydomonas reinhardtii SV=2 TOU=Cre	1	13	13	13	2	7	4	3	0	1	0	0	0	5	4	0	0	5	0	1	1	3	3	0	0	0	5	0	1	0	0	0	0	0	0	0	2	7	4	3	0	1	0	0
Cre05.g248050.t1.1	Cre05.g248050.t1.1	2	2	2	Cre05.g248050.t1.1 None DBV=JGI5.5 OS=Chlamydomonas reinhardtii SV=1 TOU=Cre	1	2	2	2	0	0	0	1	0	0	0	0	0	0	1	0	0	0	0	0	0	0	0	0	0	0	0	0	0	0	0	1	0	0	1	0	0	0	0	1	0	0	0	0
Cre05.g248450.t1.2;Cre05.g248400.t1.2	Cre05.g248450.t1.2;Cre05.g248400.t1.2	8;8	8;8	8;8	Cre05.g248450.t1.2 Mitochondrial carbonic anhydrase ALS=CAH5 DBV=JGI5.5 GN=CAH5 OS=Chlamydomonas reinhardtii SV=2 TOU=Cre;Cre05.g248400.t1.2 Mitochondrial carbonic anhydrase, beta type ALS=CAH4 DBV=JGI5.5 GN=CAH4 OS=Chlamydomonas reinhardtii SV=2 TOU=Cre	2	8	8	8	1	3	4	3	0	0	4	0	2	3	5	0	1	1	4	1	0	3	7	0	0	0	4	0	3	4	6	1	1	5	2	1	1	3	4	3	0	0	4	0
Cre06.g250100.t1.2	Cre06.g250100.t1.2	16	16	13	Cre06.g250100.t1.2 Heat shock protein 70B ALS=HSP70B DBV=JGI5.5 GN=HSP70B OS=Chlamydomonas reinhardtii SV=2 TOU=Cre	1	16	16	13	5	5	6	9	2	0	10	1	4	9	8	1	1	6	7	3	0	8	13	4	0	3	13	4	1	3	7	4	2	1	1	3	5	5	6	9	2	0	10	1
Cre06.g250200.t1.2	Cre06.g250200.t1.2	22	22	22	Cre06.g250200.t1.2 S-adenosylmethionine synthetase DBV=JGI5.5 OS=Chlamydomonas reinhardtii SV=2 TOU=Cre	1	22	22	22	15	17	11	12	3	3	1	0	9	17	16	5	3	8	5	3	1	13	13	12	0	2	6	1	12	11	12	13	5	5	0	5	15	17	11	12	3	3	1	0
Cre06.g250902.t1.1	Cre06.g250902.t1.1	10	10	10	Cre06.g250902.t1.1 None DBV=JGI5.5 OS=Chlamydomonas reinhardtii SV=1 TOU=Cre	1	10	10	10	5	4	1	1	0	0	0	0	1	2	2	0	0	0	0	0	0	1	0	0	0	0	0	0	1	0	0	0	0	0	0	0	5	4	1	1	0	0	0	0
Cre06.g251450.t1.1	Cre06.g251450.t1.1	2	2	2	Cre06.g251450.t1.1 Quinolinate synthetase A ALS=NIC7 DBV=JGI5.5 GN=NIC7 OS=Chlamydomonas reinhardtii SV=1 TOU=Cre	1	2	2	2	1	0	0	0	0	0	1	0	0	1	0	0	0	0	0	0	0	0	0	0	0	0	0	0	0	0	0	0	0	0	0	0	1	0	0	0	0	0	1	0
Cre06.g252200.t1.2	Cre06.g252200.t1.2	5	5	5	Cre06.g252200.t1.2 Translocon at the outer envelope membrane of chloroplasts, 75 kD ALS=TOC34 DBV=JGI5.5 GN=TOC34 OS=Chlamydomonas reinhardtii SV=2 TOU=Cre	1	5	5	5	0	0	0	1	0	0	0	0	1	3	1	0	0	0	0	0	0	2	1	0	0	0	0	0	0	0	0	0	0	0	0	0	0	0	0	1	0	0	0	0
Cre06.g252550.t1.1;REV__Cre06.g283600.t1.2	Cre06.g252550.t1.1	14;1	14;1	14;1	Cre06.g252550.t1.1 Dihydrolipoamide acetyltransferase ALS=DLA3 DBV=JGI5.5 GN=DLA3 OS=Chlamydomonas reinhardtii SV=1 TOU=Cre	2	14	14	14	8	6	6	6	0	0	1	0	9	10	8	0	0	4	2	2	0	2	2	1	0	0	3	0	0	0	0	0	0	0	0	0	8	6	6	6	0	0	1	0
Cre06.g252650.t1.2	Cre06.g252650.t1.2	4	4	4	Cre06.g252650.t1.2 Isopropylmalate dehydratase, small subunit ALS=LEU1S DBV=JGI5.5 GN=LEU1S OS=Chlamydomonas reinhardtii SV=2 TOU=Cre	1	4	4	4	2	2	2	2	3	2	3	2	1	2	3	2	3	4	2	3	1	1	2	1	1	2	2	2	0	0	0	0	0	0	0	0	2	2	2	2	3	2	3	2
Cre06.g254400.t1.1	Cre06.g254400.t1.1	7	7	7	Cre06.g254400.t1.1 Fumarate hydratase ALS=FUM1 DBV=JGI5.5 GN=FUM1 OS=Chlamydomonas reinhardtii SV=1 TOU=Cre	1	7	7	7	0	3	1	1	0	1	0	0	0	4	0	0	0	0	0	0	0	3	2	1	0	0	0	0	0	2	2	2	0	0	0	0	0	3	1	1	0	1	0	0
Cre06.g255100.t1.1	Cre06.g255100.t1.1	2	2	2	Cre06.g255100.t1.1 None DBV=JGI5.5 OS=Chlamydomonas reinhardtii SV=1 TOU=Cre	1	2	2	2	0	0	0	0	0	0	0	0	0	0	0	0	0	0	0	0	0	0	1	0	0	0	1	0	0	0	0	0	0	0	0	0	0	0	0	0	0	0	0	0
Cre06.g257601.t1.2	Cre06.g257601.t1.2	8	8	8	Cre06.g257601.t1.2 2-cys peroxiredoxin, chloroplastic ALS=PRX1 DBV=JGI5.5 GN=PRX1 OS=Chlamydomonas reinhardtii SV=2 TOU=Cre	1	8	8	8	2	2	4	4	2	1	5	1	2	4	4	1	1	7	5	4	0	3	2	0	0	1	4	1	0	0	1	0	0	1	0	0	2	2	4	4	2	1	5	1
Cre06.g257850.t1.2	Cre06.g257850.t1.2	2	2	2	Cre06.g257850.t1.2 None DBV=JGI5.5 OS=Chlamydomonas reinhardtii SV=2 TOU=Cre	1	2	2	2	1	1	0	0	1	0	1	0	1	0	2	0	0	0	0	1	0	0	0	1	0	0	0	0	0	0	0	0	0	0	0	0	1	1	0	0	1	0	1	0
Cre06.g258700.t1.1	Cre06.g258700.t1.1	61	61	61	Cre06.g258700.t1.1 Pyruvate carboxylase ALS=PYC1 DBV=JGI5.5 GN=PYC1 OS=Chlamydomonas reinhardtii SV=1 TOU=Cre	1	61	61	61	46	47	51	45	33	25	35	15	39	47	51	31	15	37	35	28	26	46	48	43	14	28	41	29	49	43	49	54	42	35	30	42	46	47	51	45	33	25	35	15
Cre06.g258733.t2.1;Cre06.g258733.t1.1	Cre06.g258733.t2.1;Cre06.g258733.t1.1	12;12	12;12	12;12	Cre06.g258733.t2.1 None DBV=JGI5.5 OS=Chlamydomonas reinhardtii SV=1 TOU=Cre;Cre06.g258733.t1.1 None DBV=JGI5.5 OS=Chlamydomonas reinhardtii SV=1 TOU=Cre	2	12	12	12	2	4	2	3	0	0	3	0	1	4	1	0	0	2	3	1	0	3	2	1	0	0	2	0	0	1	1	1	0	0	0	1	2	4	2	3	0	0	3	0
Cre06.g259100.t1.1	Cre06.g259100.t1.1	20	20	20	Cre06.g259100.t1.1 None DBV=JGI5.5 OS=Chlamydomonas reinhardtii SV=1 TOU=Cre	1	20	20	20	2	5	3	0	1	0	7	0	1	2	3	0	0	7	6	1	0	2	4	1	0	1	5	2	0	0	0	0	0	0	0	0	2	5	3	0	1	0	7	0
Cre06.g259150.t1.2	Cre06.g259150.t1.2	7	7	7	Cre06.g259150.t1.2 Mitochondrial translation factor Tu ALS=EFG8 DBV=JGI5.5 GN=EFG8 OS=Chlamydomonas reinhardtii SV=2 TOU=Cre	1	7	7	7	4	3	3	2	0	0	0	0	1	5	4	0	0	0	0	0	0	1	2	0	0	0	0	0	2	1	1	4	0	0	0	0	4	3	3	2	0	0	0	0
Cre06.g259900.t1.2	Cre06.g259900.t1.2	14	14	14	Cre06.g259900.t1.2 Chloroplast ATP synthase gamma chain ALS=ATPC DBV=JGI5.5 GN=ATPC OS=Chlamydomonas reinhardtii SV=2 TOU=Cre	1	14	14	14	9	9	7	9	7	2	7	4	9	7	9	7	6	9	9	9	5	9	7	10	1	8	9	6	10	9	8	7	3	7	2	6	9	9	7	9	7	2	7	4
Cre06.g260450.t1.2	Cre06.g260450.t1.2	2	2	2	Cre06.g260450.t1.2 2-oxoglutarate/malate translocator ALS=LCI20 DBV=JGI5.5 GN=LCI20 OS=Chlamydomonas reinhardtii SV=2 TOU=Cre	1	2	2	2	2	1	1	1	0	0	0	0	1	1	1	0	0	1	0	0	0	1	0	1	0	0	1	0	1	1	1	1	0	1	0	0	2	1	1	1	0	0	0	0
Cre06.g261000.t1.2	Cre06.g261000.t1.2	2	2	2	Cre06.g261000.t1.2 10 kDa photosystem II polypeptide ALS=PSBR DBV=JGI5.5 GN=PSBR OS=Chlamydomonas reinhardtii SV=2 TOU=Cre	1	2	2	2	1	1	1	0	1	0	2	0	1	1	1	0	2	2	1	1	0	1	2	0	0	0	2	2	0	0	0	1	0	0	0	1	1	1	1	0	1	0	2	0
Cre06.g261800.t1.2	Cre06.g261800.t1.2	8	8	8	Cre06.g261800.t1.2 Prephenate dehydratase ALS=PRD1 DBV=JGI5.5 GN=PRD1 OS=Chlamydomonas reinhardtii SV=2 TOU=Cre	1	8	8	8	3	2	3	2	0	0	1	0	1	3	2	0	0	5	4	2	0	0	2	3	0	0	2	0	0	0	0	0	0	0	0	0	3	2	3	2	0	0	1	0
Cre06.g262900.t1.2	Cre06.g262900.t1.2	4	3	3	Cre06.g262900.t1.2 Phosphofructokinase ALS=PFK1 DBV=JGI5.5 GN=PFK1 OS=Chlamydomonas reinhardtii SV=2 TOU=Cre	1	4	3	3	1	1	1	0	1	2	3	0	0	2	0	0	0	3	2	2	0	0	1	0	0	0	2	0	0	0	0	0	0	0	0	0	1	1	1	0	1	1	3	0
Cre06.g263250.t1.1	Cre06.g263250.t1.1	3	3	3	Cre06.g263250.t1.1 None DBV=JGI5.5 OS=Chlamydomonas reinhardtii SV=1 TOU=Cre	1	3	3	3	3	1	1	1	0	0	0	0	2	1	3	0	0	0	0	1	0	1	0	0	0	0	1	0	0	1	0	1	0	0	0	0	3	1	1	1	0	0	0	0
Cre06.g263300.t1.2	Cre06.g263300.t1.2	2	2	2	Cre06.g263300.t1.2 None DBV=JGI5.5 OS=Chlamydomonas reinhardtii SV=2 TOU=Cre	1	2	2	2	0	0	0	0	0	0	0	0	1	2	0	0	0	0	0	0	0	1	0	0	0	0	0	0	1	0	0	0	0	0	0	0	0	0	0	0	0	0	0	0
Cre06.g263450.t1.2;Cre12.g498600.t1.2;Cre06.g263450.t2.1	Cre06.g263450.t1.2;Cre12.g498600.t1.2;Cre06.g263450.t2.1	34;34;31	34;34;31	34;34;31	Cre06.g263450.t1.2 None DBV=JGI5.5 OS=Chlamydomonas reinhardtii SV=2 TOU=Cre;Cre12.g498600.t1.2 Eukaryotic translation elongation factor 1 alpha DBV=JGI5.5 OS=Chlamydomonas reinhardtii SV=2 TOU=Cre;Cre06.g263450.t2.1 None DBV=JGI5.5 OS=Chlamydomonas reinha	3	34	34	34	28	27	21	24	15	12	11	4	24	30	29	14	8	23	11	13	10	30	20	23	3	7	17	9	23	26	24	25	12	15	5	17	28	27	21	24	15	12	11	4
Cre06.g264350.t1.2	Cre06.g264350.t1.2	4	4	4	Cre06.g264350.t1.2 Plastid ribosomal protein L13 ALS=PRPL13 DBV=JGI5.5 GN=PRPL13 OS=Chlamydomonas reinhardtii SV=2 TOU=Cre	1	4	4	4	1	2	2	3	1	1	2	0	1	2	2	2	1	2	2	1	0	3	3	2	0	0	1	0	1	2	2	1	1	2	0	1	1	2	2	3	1	1	2	0
Cre17.g714600.t1.2;Cre17.g714000.t1.2;Cre17.g713500.t1.2;Cre17.g711800.t1.2;Cre17.g710500.t1.2;Cre17.g709100.t1.2;Cre17.g708650.t1.2;Cre17.g708200.t1.2;Cre16.g650250.t1.2;Cre16.g649950.t1.2;Cre12.g506450.t1.2;Cre12.g506350.t1.2;Cre12.g505450.t1.2;Cre12.g504850.t1.2;Cre12.g504600.t1.2;Cre06.g276800.t1.2;Cre06.g276650.t1.2;Cre06.g275700.t1.2;Cre06.g274900.t1.2;Cre06.g274300.t1.2;Cre06.g274150.t1.2;…	Cre17.g714600.t1.2;Cre17.g714000.t1.2;Cre17.g713500.t1.2;Cre17.g711800.t1.2;Cre17.g710500.t1.2;Cre17.g709100.t1.2;Cre17.g708650.t1.2;Cre17.g708200.t1.2;Cre16.g650250.t1.2;Cre16.g649950.t1.2;Cre12.g506450.t1.2;Cre12.g506350.t1.2;Cre12.g505450.t1.2;Cre12.g504850.t1.2;Cre12.g504600.t1.2;Cre06.g276800.t1.2;Cre06.g276650.t1.2;Cre06.g275700.t1.2;Cre06.g274900.t1.2;Cre06.g274300.t1.2;Cre06.g274150.t1.2;…	3;3;3;3;3;3;3;3;3;3;3;3;3;3;3;3;3;3;3;3;3;3;3;3;3;3;3;3;3;3;2;2	3;3;3;3;3;3;3;3;3;3;3;3;3;3;3;3;3;3;3;3;3;3;3;3;3;3;3;3;3;3;2;2	3;3;3;3;3;3;3;3;3;3;3;3;3;3;3;3;3;3;3;3;3;3;3;3;3;3;3;3;3;3;2;2	Cre17.g714600.t1.2 None DBV=JGI5.5 OS=Chlamydomonas reinhardtii SV=2 TOU=Cre;Cre17.g714000.t1.2 Histone H4 DBV=JGI5.5 OS=Chlamydomonas reinhardtii SV=2 TOU=Cre;Cre17.g713500.t1.2 Histone H4 DBV=JGI5.5 OS=Chlamydomonas reinhardtii SV=2 TOU=Cre;Cre17.g711800	32	3	3	3	1	1	0	0	2	1	0	0	0	2	1	0	0	2	0	0	0	0	0	0	0	1	0	0	1	1	1	0	0	1	2	0	1	1	0	0	2	1	0	0
Cre17.g714650.t1.2;Cre17.g713950.t1.2;Cre17.g713550.t1.2;Cre17.g711850.t1.2;Cre17.g710550.t1.2;Cre17.g709050.t1.2;Cre17.g708700.t1.2;Cre17.g708150.t1.2;Cre16.g650300.t1.2;Cre16.g649900.t1.1;Cre16.g648500.t1.2;Cre13.g569950.t1.2;Cre12.g506500.t1.2;Cre12.g506300.t1.2;Cre12.g505500.t1.2;Cre12.g504800.t1.2;Cre12.g504650.t1.2;Cre06.g276850.t1.2;Cre06.g276600.t1.2;Cre06.g275750.t1.2;Cre06.g274850.t1.2;…	Cre17.g714650.t1.2;Cre17.g713950.t1.2;Cre17.g713550.t1.2;Cre17.g711850.t1.2;Cre17.g710550.t1.2;Cre17.g709050.t1.2;Cre17.g708700.t1.2;Cre17.g708150.t1.2;Cre16.g650300.t1.2;Cre16.g649900.t1.1;Cre16.g648500.t1.2;Cre13.g569950.t1.2;Cre12.g506500.t1.2;Cre12.g506300.t1.2;Cre12.g505500.t1.2;Cre12.g504800.t1.2;Cre12.g504650.t1.2;Cre06.g276850.t1.2;Cre06.g276600.t1.2;Cre06.g275750.t1.2;Cre06.g274850.t1.2;…	2;2;2;2;2;2;2;2;2;2;2;2;2;2;2;2;2;2;2;2;2;2;2;2;2;2;2;2;2;2;2;2;1	2;2;2;2;2;2;2;2;2;2;2;2;2;2;2;2;2;2;2;2;2;2;2;2;2;2;2;2;2;2;2;2;1	2;2;2;2;2;2;2;2;2;2;2;2;2;2;2;2;2;2;2;2;2;2;2;2;2;2;2;2;2;2;2;2;1	Cre17.g714650.t1.2 Histone H3 DBV=JGI5.5 OS=Chlamydomonas reinhardtii SV=2 TOU=Cre;Cre17.g713950.t1.2 Histone H3 ALS=HTR21 DBV=JGI5.5 GN=HTR21 OS=Chlamydomonas reinhardtii SV=2 TOU=Cre;Cre17.g713550.t1.2 Histone H3 ALS=HTR22 DBV=JGI5.5 GN=HTR22 OS=Chlamydo	33	2	2	2	2	1	1	0	1	0	1	0	1	2	1	0	0	1	0	0	0	1	1	0	2	1	0	0	0	1	1	0	0	1	2	1	2	1	1	0	1	0	1	0
Cre06.g265100.t1.1	Cre06.g265100.t1.1	3	3	3	Cre06.g265100.t1.1 None DBV=JGI5.5 OS=Chlamydomonas reinhardtii SV=1 TOU=Cre	1	3	3	3	0	0	2	0	0	0	1	0	1	0	1	0	0	0	0	0	0	1	1	1	0	0	0	0	0	0	0	0	0	0	0	0	0	0	2	0	0	0	1	0
Cre06.g265550.t1.2	Cre06.g265550.t1.2	5	5	5	Cre06.g265550.t1.2 None DBV=JGI5.5 OS=Chlamydomonas reinhardtii SV=2 TOU=Cre	1	5	5	5	3	4	1	0	0	0	0	0	2	3	1	0	0	1	0	0	0	0	2	2	0	0	0	0	0	0	0	0	0	0	0	0	3	4	1	0	0	0	0	0
Cre06.g265800.t1.2	Cre06.g265800.t1.2	3	3	3	Cre06.g265800.t1.2 Plastid ribosomal protein L28 ALS=PRPL28 DBV=JGI5.5 GN=PRPL28 OS=Chlamydomonas reinhardtii SV=2 TOU=Cre	1	3	3	3	1	1	2	1	0	0	0	0	1	2	1	0	0	1	0	0	0	1	0	0	0	0	0	0	1	1	0	0	0	1	0	0	1	1	2	1	0	0	0	0
Cre06.g269050.t1.2;Cre09.g410250.t1.1	Cre06.g269050.t1.2	37;1	37;1	37;1	Cre06.g269050.t1.2 None DBV=JGI5.5 OS=Chlamydomonas reinhardtii SV=2 TOU=Cre	2	37	37	37	18	18	25	15	4	2	16	1	10	18	22	0	2	14	19	4	0	8	16	6	0	1	24	2	0	0	0	0	0	0	0	0	18	18	25	15	4	2	16	1
Cre06.g269650.t1.2;Cre06.g269601.t1.1	Cre06.g269650.t1.2	9;2	9;2	9;2	Cre06.g269650.t1.2 None DBV=JGI5.5 OS=Chlamydomonas reinhardtii SV=2 TOU=Cre	2	9	9	9	1	4	2	2	4	2	1	0	3	4	1	0	0	6	1	1	0	2	2	2	0	0	5	2	0	0	0	0	0	0	0	0	1	4	2	2	4	2	1	0
Cre06.g271850.t1.2	Cre06.g271850.t1.2	9	9	9	Cre06.g271850.t1.2 None DBV=JGI5.5 OS=Chlamydomonas reinhardtii SV=2 TOU=Cre	1	9	9	9	1	0	2	1	0	0	0	0	1	0	1	0	0	1	1	1	0	1	4	1	0	0	3	1	0	0	0	0	0	0	0	0	1	0	2	1	0	0	0	0
Cre06.g272650.t1.2	Cre06.g272650.t1.2	6	6	6	Cre06.g272650.t1.2 Light-harvesting protein of photosystem I ALS=LHCA8 DBV=JGI5.5 GN=LHCA8 OS=Chlamydomonas reinhardtii SV=2 TOU=Cre	1	6	6	6	2	2	1	1	0	0	0	0	0	6	1	0	0	1	0	0	0	4	0	0	0	0	1	0	0	0	0	0	0	0	0	0	2	2	1	1	0	0	0	0
Cre06.g272800.t1.2	Cre06.g272800.t1.2	12	12	12	Cre06.g272800.t1.2 Ribosomal protein S8, component of cytosolic 80S ribosome and 40S small subunit ALS=RPS8 DBV=JGI5.5 GN=RPS8 OS=Chlamydomonas reinhardtii SV=2 TOU=Cre	1	12	12	12	5	7	6	2	3	0	0	0	2	8	1	0	0	4	0	0	0	6	6	1	0	0	1	0	4	3	3	2	3	3	0	0	5	7	6	2	3	0	0	0
Cre06.g272850.t1.2	Cre06.g272850.t1.2	7	7	7	Cre06.g272850.t1.2 Plastid ribosomal protein L10 ALS=PRPL10 DBV=JGI5.5 GN=PRPL10 OS=Chlamydomonas reinhardtii SV=2 TOU=Cre	1	7	7	7	3	2	0	3	0	0	0	0	3	4	1	1	1	2	0	0	0	2	1	1	0	0	1	0	5	2	1	1	1	1	0	0	3	2	0	3	0	0	0	0
Cre06.g272950.t1.1	Cre06.g272950.t1.1	4	4	4	Cre06.g272950.t1.1 Ribosomal protein S18, component of cytosolic 80S ribosome and 40S small subunit ALS=RPS18 DBV=JGI5.5 GN=RPS18 OS=Chlamydomonas reinhardtii SV=1 TOU=Cre	1	4	4	4	1	2	3	4	0	0	0	0	0	4	3	1	0	1	0	0	0	1	1	0	0	0	0	0	2	0	1	3	0	0	2	0	1	2	3	4	0	0	0	0
Cre06.g273300.t1.2	Cre06.g273300.t1.2	2	2	2	Cre06.g273300.t1.2 None DBV=JGI5.5 OS=Chlamydomonas reinhardtii SV=2 TOU=Cre	1	2	2	2	0	2	1	1	0	0	0	0	1	1	0	0	0	0	0	0	0	1	0	0	0	0	0	0	0	1	0	0	0	0	0	0	0	2	1	1	0	0	0	0
Cre06.g273600.t1.2	Cre06.g273600.t1.2	2	2	2	Cre06.g273600.t1.2 Ribosomal protein S27a, component of cytosolic 80S ribosome and 40S small subunit ALS=RPS27a DBV=JGI5.5 GN=RPS27a OS=Chlamydomonas reinhardtii SV=2 TOU=Cre	1	2	2	2	0	1	1	1	0	0	0	0	0	2	2	0	0	0	0	0	0	2	2	0	0	0	1	0	1	1	2	1	0	1	0	0	0	1	1	1	0	0	0	0
Cre06.g273750.t1.1	Cre06.g273750.t1.1	5	5	5	Cre06.g273750.t1.1 Chloroplast sulfate transporter ALS=SUA1 DBV=JGI5.5 GN=SUA1 OS=Chlamydomonas reinhardtii SV=1 TOU=Cre	1	5	5	5	1	4	2	1	0	0	1	0	0	3	2	0	0	2	1	0	0	2	4	0	0	0	1	0	1	0	0	0	0	0	0	0	1	4	2	1	0	0	1	0
Cre06.g278098.t1.1	Cre06.g278098.t1.1	38	38	38	Cre06.g278098.t1.1 Methylcrotonoyl-CoA carboxylase alpha subunit ALS=MCC1 DBV=JGI5.5 GN=MCC1 OS=Chlamydomonas reinhardtii SV=1 TOU=Cre	1	38	38	38	8	13	23	21	7	3	28	4	8	13	27	4	0	9	19	3	0	17	27	7	0	9	25	1	25	27	30	30	25	25	21	31	8	13	23	21	7	3	28	4
Cre06.g278135.t1.1	Cre06.g278135.t1.1	9	9	9	Cre06.g278135.t1.1 Ribosomal protein L21, component of cytosolic 80S ribosome and 60S large subunit ALS=RPL21 DBV=JGI5.5 GN=RPL21 OS=Chlamydomonas reinhardtii SV=1 TOU=Cre	1	9	9	9	7	3	5	5	2	1	1	0	5	7	6	1	0	3	1	2	0	7	4	2	0	0	1	0	5	2	3	5	2	2	0	2	7	3	5	5	2	1	1	0
Cre06.g278148.t1.1	Cre06.g278148.t1.1	2	2	2	Cre06.g278148.t1.1 None DBV=JGI5.5 OS=Chlamydomonas reinhardtii SV=1 TOU=Cre	1	2	2	2	0	0	0	0	0	0	0	0	0	2	0	0	0	0	0	0	0	0	0	0	0	0	0	0	0	0	0	0	0	0	0	0	0	0	0	0	0	0	0	0
Cre06.g278185.t1.1;Cre07.g357200.t1.2	Cre06.g278185.t1.1;Cre07.g357200.t1.2	16;9	16;9	16;9	Cre06.g278185.t1.1 UDP-glucose dehydrogenase ALS=UGD2 DBV=JGI5.5 GN=UGD2 OS=Chlamydomonas reinhardtii SV=1 TOU=Cre;Cre07.g357200.t1.2 UDP-glucose dehydrogenase ALS=UGD1 DBV=JGI5.5 GN=UGD1 OS=Chlamydomonas reinhardtii SV=2 TOU=Cre	2	16	16	16	7	10	8	7	4	2	2	1	5	10	9	1	2	4	0	2	0	6	10	8	0	2	6	2	9	7	8	5	3	2	1	3	7	10	8	7	4	2	2	1
Cre06.g278210.t1.1	Cre06.g278210.t1.1	9	9	9	Cre06.g278210.t1.1 Phosphoglucomutase ALS=GPM1 DBV=JGI5.5 GN=GPM1 OS=Chlamydomonas reinhardtii SV=1 TOU=Cre	1	9	9	9	4	4	2	1	1	0	0	0	1	5	4	0	0	4	0	0	0	1	3	2	0	0	0	0	3	3	0	1	0	0	0	0	4	4	2	1	1	0	0	0
Cre06.g278211.t1.1	Cre06.g278211.t1.1	2	2	2	Cre06.g278211.t1.1 None DBV=JGI5.5 OS=Chlamydomonas reinhardtii SV=1 TOU=Cre	1	2	2	2	1	0	0	0	0	0	0	0	0	0	1	0	1	0	0	0	0	1	0	0	0	0	0	0	0	0	0	0	0	0	0	0	1	0	0	0	0	0	0	0
Cre06.g278213.t1.1	Cre06.g278213.t1.1	2	2	2	Cre06.g278213.t1.1 Light-harvesting protein of photosystem I ALS=LHCA6 DBV=JGI5.5 GN=LHCA6 OS=Chlamydomonas reinhardtii SV=1 TOU=Cre	1	2	2	2	1	1	0	0	0	0	0	0	0	0	0	0	0	0	0	0	0	0	0	0	0	0	2	0	0	0	0	0	1	0	0	0	1	1	0	0	0	0	0	0
Cre06.g278215.t1.1	Cre06.g278215.t1.1	2	2	2	Cre06.g278215.t1.1 None DBV=JGI5.5 OS=Chlamydomonas reinhardtii SV=1 TOU=Cre	1	2	2	2	1	1	0	0	0	0	0	0	0	0	0	0	0	0	0	0	0	0	0	0	0	0	0	0	0	0	0	0	0	0	0	0	1	1	0	0	0	0	0	0
Cre06.g278219.t1.1	Cre06.g278219.t1.1	1	1	1	Cre06.g278219.t1.1 Predicted protein ALS=SSA6 DBV=JGI5.5 GN=SSA6 OS=Chlamydomonas reinhardtii SV=1 TOU=Cre	1	1	1	1	0	0	0	0	0	0	0	0	0	1	0	0	0	0	0	0	0	0	0	0	0	0	0	0	0	0	0	0	0	0	0	0	0	0	0	0	0	0	0	0
Cre06.g278221.t1.1	Cre06.g278221.t1.1	2	2	2	Cre06.g278221.t1.1 Trehalose-6-phosphate synthase/phosphatase ALS=TPS1 DBV=JGI5.5 GN=TPS1 OS=Chlamydomonas reinhardtii SV=1 TOU=Cre	1	2	2	2	0	0	0	1	0	0	0	0	0	0	0	0	0	0	0	0	0	0	1	0	0	0	0	0	0	1	0	0	0	0	0	0	0	0	0	1	0	0	0	0
Cre06.g278222.t1.1	Cre06.g278222.t1.1	8	8	8	Cre06.g278222.t1.1 Receptor of activated protein kinase C ALS=RCK1 DBV=JGI5.5 GN=RCK1 OS=Chlamydomonas reinhardtii SV=1 TOU=Cre	1	8	8	8	0	2	2	0	0	0	0	0	0	2	2	0	0	1	0	0	0	2	1	0	0	0	0	0	0	5	1	0	0	1	0	0	0	2	2	0	0	0	0	0
Cre06.g278236.t1.1	Cre06.g278236.t1.1	4	4	4	Cre06.g278236.t1.1 Ubiquinone/menaquinone biosynthesis methyltransferase DBV=JGI5.5 OS=Chlamydomonas reinhardtii SV=1 TOU=Cre	1	4	4	4	0	2	0	1	2	0	0	0	1	1	2	0	0	1	1	0	0	2	1	1	0	0	1	0	0	0	0	0	0	0	0	0	0	2	0	1	2	0	0	0
Cre06.g278239.t2.1;Cre06.g278239.t1.1	Cre06.g278239.t2.1;Cre06.g278239.t1.1	2;2	2;2	2;2	Cre06.g278239.t2.1 Serine/arginine-rich pre-mRNA splicing factor DBV=JGI5.5 OS=Chlamydomonas reinhardtii SV=1 TOU=Cre;Cre06.g278239.t1.1 Serine/arginine-rich pre-mRNA splicing factor DBV=JGI5.5 OS=Chlamydomonas reinhardtii SV=1 TOU=Cre	2	2	2	2	0	1	0	0	0	0	0	0	0	0	0	0	0	0	0	0	0	0	1	0	0	0	0	0	0	0	0	0	0	0	0	0	0	1	0	0	0	0	0	0
Cre06.g278255.t1.1	Cre06.g278255.t1.1	2	2	2	Cre06.g278255.t1.1 None DBV=JGI5.5 OS=Chlamydomonas reinhardtii SV=1 TOU=Cre	1	2	2	2	0	0	1	0	0	0	0	0	0	0	0	0	0	0	1	0	0	0	0	0	0	0	0	0	0	0	0	0	0	0	0	0	0	0	1	0	0	0	0	0
Cre06.g278750.t1.2	Cre06.g278750.t1.2	9	9	9	Cre06.g278750.t1.2 Uncoupling protein ALS=UCP1 DBV=JGI5.5 GN=UCP1 OS=Chlamydomonas reinhardtii SV=2 TOU=Cre	1	9	9	9	4	3	2	0	0	0	0	0	1	4	1	0	0	1	0	0	0	2	3	0	0	0	0	0	1	5	4	3	1	0	0	1	4	3	2	0	0	0	0	0
Cre06.g279150.t1.2	Cre06.g279150.t1.2	7	7	7	Cre06.g279150.t1.2 None DBV=JGI5.5 OS=Chlamydomonas reinhardtii SV=2 TOU=Cre	1	7	7	7	0	5	0	0	0	0	0	0	0	4	0	0	0	0	0	0	0	3	1	0	0	0	0	0	0	1	0	0	0	0	0	0	0	5	0	0	0	0	0	0
Cre06.g279700.t1.1	Cre06.g279700.t1.1	4	4	4	Cre06.g279700.t1.1 None DBV=JGI5.5 OS=Chlamydomonas reinhardtii SV=1 TOU=Cre	1	4	4	4	0	0	0	0	0	0	0	1	0	0	0	2	0	0	0	0	0	0	0	1	0	0	0	0	0	0	0	0	0	0	0	0	0	0	0	0	0	0	0	1
Cre06.g280950.t1.2;Cre10.g426292.t1.1	Cre06.g280950.t1.2;Cre10.g426292.t1.1	2;1	2;1	2;1	Cre06.g280950.t1.2 Pyruvate kinase ALS=PYK2 DBV=JGI5.5 GN=PYK2 OS=Chlamydomonas reinhardtii SV=2 TOU=Cre;Cre10.g426292.t1.1 None DBV=JGI5.5 OS=Chlamydomonas reinhardtii SV=1 TOU=Cre	2	2	2	2	2	1	0	0	0	0	0	0	1	1	0	0	0	1	0	0	0	1	0	0	0	0	0	0	0	0	0	0	0	0	0	0	2	1	0	0	0	0	0	0
Cre06.g282000.t1.1;Cre06.g282000.t2.1	Cre06.g282000.t1.1;Cre06.g282000.t2.1	23;22	23;22	23;22	Cre06.g282000.t1.1 Soluble starch synthase III ALS=SSS3 DBV=JGI5.5 GN=SSS3 OS=Chlamydomonas reinhardtii SV=1 TOU=Cre;Cre06.g282000.t2.1 Soluble starch synthase III ALS=SSS3 DBV=JGI5.5 GN=SSS3 OS=Chlamydomonas reinhardtii SV=1 TOU=Cre	2	23	23	23	8	17	7	7	7	3	6	0	6	15	10	2	2	15	8	8	0	10	7	4	0	2	7	1	0	0	0	0	0	0	0	1	8	17	7	7	7	3	6	0
Cre06.g282500.t1.2	Cre06.g282500.t1.2	5	5	5	Cre06.g282500.t1.2 Ribosomal protein L23a, component of cytosolic 80S ribosome and 60S large subunit ALS=RPL23a DBV=JGI5.5 GN=RPL23a OS=Chlamydomonas reinhardtii SV=2 TOU=Cre	1	5	5	5	1	1	1	1	0	0	0	0	0	3	3	0	0	0	0	0	0	1	1	0	0	0	0	0	0	0	1	0	0	0	1	0	1	1	1	1	0	0	0	0
Cre06.g282800.t1.2	Cre06.g282800.t1.2	10	10	10	Cre06.g282800.t1.2 Isocitrate lyase ALS=ICL1 DBV=JGI5.5 GN=ICL1 OS=Chlamydomonas reinhardtii SV=2 TOU=Cre	1	10	10	10	4	8	5	3	1	1	1	0	1	6	7	1	0	4	1	0	1	8	5	0	0	2	1	1	2	5	5	4	1	2	1	3	4	8	5	3	1	1	1	0
Cre06.g283050.t1.2	Cre06.g283050.t1.2	6	6	6	Cre06.g283050.t1.2 Light-harvesting protein of photosystem I ALS=LHCA1 DBV=JGI5.5 GN=LHCA1 OS=Chlamydomonas reinhardtii SV=2 TOU=Cre	1	6	6	6	3	4	3	1	2	1	1	0	2	4	2	1	0	5	1	1	1	5	2	2	0	0	0	0	2	2	2	1	2	2	0	2	3	4	3	1	2	1	1	0
Cre06.g285250.t1.2;Cre06.g284250.t1.2;Cre06.g283950.t1.2;Cre06.g284200.t1.2	Cre06.g285250.t1.2;Cre06.g284250.t1.2;Cre06.g283950.t1.2	8;7;7;2	5;4;4;0	5;4;4;0	Cre06.g285250.t1.2 Chloropyll a/b binding protein of LHCII type I, chloroplast precursor ALS=LHCBM6 DBV=JGI5.5 GN=LHCBM6 OS=Chlamydomonas reinhardtii SV=2 TOU=Cre;Cre06.g284250.t1.2 Chlorophyll a/b binding protein of LHCII ALS=LHCBM8 DBV=JGI5.5 GN=LHCBM8 O	4	8	5	5	6	5	7	5	4	3	5	1	4	5	6	3	4	6	5	3	0	4	7	4	3	4	5	4	5	6	5	4	4	4	4	4	3	3	4	3	2	2	3	1
Cre06.g285401.t1.1	Cre06.g285401.t1.1	3	3	3	Cre06.g285401.t1.1 None DBV=JGI5.5 OS=Chlamydomonas reinhardtii SV=1 TOU=Cre	1	3	3	3	0	0	1	1	0	0	2	0	0	1	1	0	0	0	0	0	0	0	0	0	0	0	0	0	0	0	0	0	0	0	0	0	0	0	1	1	0	0	2	0
Cre06.g288800.t1.2	Cre06.g288800.t1.2	4	4	4	Cre06.g288800.t1.2 None DBV=JGI5.5 OS=Chlamydomonas reinhardtii SV=2 TOU=Cre	1	4	4	4	0	1	0	2	0	0	1	0	0	1	1	0	0	0	1	0	0	3	2	0	0	0	0	0	0	0	0	0	0	0	0	0	0	1	0	2	0	0	1	0
Cre06.g289550.t1.2	Cre06.g289550.t1.2	2	2	2	Cre06.g289550.t1.2 Ribosomal protein L32, component of cytosolic 80S ribosome and 60S large subunit ALS=RPL32 DBV=JGI5.5 GN=RPL32 OS=Chlamydomonas reinhardtii SV=2 TOU=Cre	1	2	2	2	1	0	1	0	0	0	0	0	0	2	0	0	0	0	0	0	0	0	0	0	0	0	0	0	0	0	0	0	0	0	0	0	1	0	1	0	0	0	0	0
Cre06.g290950.t1.2	Cre06.g290950.t1.2	10	10	10	Cre06.g290950.t1.2 Ribosomal protein S5, component of cytosolic 80S ribosome and 40S small subunit ALS=RPS5 DBV=JGI5.5 GN=RPS5 OS=Chlamydomonas reinhardtii SV=2 TOU=Cre	1	10	10	10	6	4	5	2	1	0	1	0	0	6	5	0	0	3	0	1	0	5	4	1	0	0	0	0	3	3	1	1	1	0	0	0	6	4	5	2	1	0	1	0
Cre06.g292400.t1.1	Cre06.g292400.t1.1	4	4	4	Cre06.g292400.t1.1 None DBV=JGI5.5 OS=Chlamydomonas reinhardtii SV=1 TOU=Cre	1	4	4	4	1	1	0	1	0	1	1	0	0	0	0	0	0	4	1	0	0	0	0	0	0	0	2	0	0	0	0	0	0	0	0	0	1	1	0	1	0	1	1	0
Cre06.g294950.t1.1	Cre06.g294950.t1.1	6	6	6	Cre06.g294950.t1.1 None DBV=JGI5.5 OS=Chlamydomonas reinhardtii SV=1 TOU=Cre	1	6	6	6	2	2	2	2	0	0	3	0	3	3	2	0	0	0	0	1	0	2	2	2	0	0	1	0	0	0	0	0	0	0	0	0	2	2	2	2	0	0	3	0
Cre06.g295700.t1.1	Cre06.g295700.t1.1	2	2	2	Cre06.g295700.t1.1 Minichromosome maintenance protein ALS=MCM3 DBV=JGI5.5 GN=MCM3 OS=Chlamydomonas reinhardtii SV=1 TOU=Cre	1	2	2	2	1	1	0	0	0	0	0	0	0	0	0	0	0	0	0	0	0	0	0	0	0	0	0	0	0	0	0	0	0	0	0	0	1	1	0	0	0	0	0	0
Cre06.g296700.t1.2	Cre06.g296700.t1.2	6	6	6	Cre06.g296700.t1.2 Hydrogenase assembly factor/biotin synthase DBV=JGI5.5 OS=Chlamydomonas reinhardtii SV=2 TOU=Cre	1	6	6	6	1	2	0	0	1	1	2	0	0	0	0	0	0	2	0	0	0	0	0	0	0	0	1	0	0	0	0	0	0	0	0	0	1	2	0	0	1	1	2	0
Cre06.g298300.t1.1	Cre06.g298300.t1.1	1	1	1	Cre06.g298300.t1.1 Pentatrichopeptide repeat protein, stabilizes rbcL mRNA DBV=JGI5.5 OS=Chlamydomonas reinhardtii SV=1 TOU=Cre	1	1	1	1	0	1	0	0	0	0	0	0	0	1	0	0	0	0	0	0	0	0	0	0	0	0	0	0	0	0	0	0	0	0	0	0	0	1	0	0	0	0	0	0
Cre06.g298350.t1.2	Cre06.g298350.t1.2	15	15	15	Cre06.g298350.t1.2 Flagellar Associated Protein ALS=FAP224 DBV=JGI5.5 GN=FAP224 OS=Chlamydomonas reinhardtii SV=2 TOU=Cre	1	15	15	15	10	6	6	6	1	1	1	0	1	8	6	1	0	1	1	1	0	2	4	2	0	0	2	1	4	4	2	5	1	1	0	1	10	6	6	6	1	1	1	0
Cre06.g298650.t1.2	Cre06.g298650.t1.2	19	19	17	Cre06.g298650.t1.2 None DBV=JGI5.5 OS=Chlamydomonas reinhardtii SV=2 TOU=Cre	1	19	19	17	9	11	7	9	3	1	2	1	4	12	10	2	1	5	2	0	3	11	6	3	0	2	3	1	9	9	7	7	1	1	0	3	9	11	7	9	3	1	2	1
Cre06.g299650.t1.2	Cre06.g299650.t1.2	2	2	2	Cre06.g299650.t1.2 Inactive subunit of chloroplast ClpP complex ALS=CLPR6 DBV=JGI5.5 GN=CLPR6 OS=Chlamydomonas reinhardtii SV=2 TOU=Cre	1	2	2	2	1	0	0	0	0	0	0	0	0	1	0	0	0	0	0	0	0	0	0	0	0	0	0	0	0	0	0	0	0	0	0	0	1	0	0	0	0	0	0	0
Cre06.g300700.t1.1	Cre06.g300700.t1.1	4	4	4	Cre06.g300700.t1.1 None DBV=JGI5.5 OS=Chlamydomonas reinhardtii SV=1 TOU=Cre	1	4	4	4	1	0	1	0	0	0	1	0	0	0	0	0	0	4	0	0	0	0	0	1	0	0	0	0	0	0	0	0	0	0	0	0	1	0	1	0	0	0	1	0
Cre06.g300800.t1.2	Cre06.g300800.t1.2	1	1	1	Cre06.g300800.t1.2 Plastid ribosomal protein L27 ALS=PRPL27 DBV=JGI5.5 GN=PRPL27 OS=Chlamydomonas reinhardtii SV=2 TOU=Cre	1	1	1	1	0	1	0	0	0	0	0	0	0	0	0	0	0	0	0	0	0	0	0	0	0	0	0	0	0	0	0	0	0	0	0	0	0	1	0	0	0	0	0	0
Cre06.g301850.t1.1	Cre06.g301850.t1.1	2	2	2	Cre06.g301850.t1.1 None DBV=JGI5.5 OS=Chlamydomonas reinhardtii SV=1 TOU=Cre	1	2	2	2	1	1	0	0	0	0	0	0	0	0	0	0	0	0	0	0	0	0	1	0	0	0	0	0	0	0	0	0	0	0	0	0	1	1	0	0	0	0	0	0
Cre06.g306300.t1.2	Cre06.g306300.t1.2	10	10	10	Cre06.g306300.t1.2 Magnesium chelatase subunit I ALS=CHLI1 DBV=JGI5.5 GN=CHLI1 OS=Chlamydomonas reinhardtii SV=2 TOU=Cre	1	10	10	10	5	3	5	3	4	0	2	1	1	1	2	1	2	6	3	3	0	5	3	2	0	1	5	1	0	0	0	0	1	0	0	0	5	3	5	3	4	0	2	1
Cre06.g306350.t1.2	Cre06.g306350.t1.2	3	3	3	Cre06.g306350.t1.2 Ferredoxin ALS=FDX3 DBV=JGI5.5 GN=FDX3 OS=Chlamydomonas reinhardtii SV=2 TOU=Cre	1	3	3	3	0	0	0	0	2	1	1	0	1	0	1	1	2	3	0	1	0	2	1	2	0	0	1	1	0	0	0	0	0	0	0	0	0	0	0	0	2	1	1	0
Cre06.g306601.t1.1	Cre06.g306601.t1.1	4	4	4	Cre06.g306601.t1.1 None DBV=JGI5.5 OS=Chlamydomonas reinhardtii SV=1 TOU=Cre	1	4	4	4	1	1	0	1	0	0	0	0	0	0	0	0	0	0	0	0	0	1	1	0	0	0	0	0	2	0	0	0	0	0	0	0	1	1	0	1	0	0	0	0
Cre06.g307500.t1.1	Cre06.g307500.t1.1	5	5	5	Cre06.g307500.t1.1 Low-CO2 inducible protein ALS=LCIC DBV=JGI5.5 GN=LCIC OS=Chlamydomonas reinhardtii SV=1 TOU=Cre	1	5	5	5	0	0	0	0	0	0	1	0	0	1	1	0	0	0	0	0	0	0	4	0	0	0	0	0	0	0	0	0	0	0	0	0	0	0	0	0	0	0	1	0
Cre06.g308250.t1.2	Cre06.g308250.t1.2	17	17	17	Cre06.g308250.t1.2 Ribosomal protein S4, component of cytosolic 80S ribosome and 40S small subunit ALS=RPS4 DBV=JGI5.5 GN=RPS4 OS=Chlamydomonas reinhardtii SV=2 TOU=Cre	1	17	17	17	11	10	12	11	4	3	4	2	9	14	11	4	2	8	3	3	3	12	11	7	0	3	7	1	11	12	12	11	6	10	2	8	11	10	12	11	4	3	4	2
Cre06.g308500.t1.2	Cre06.g308500.t1.2	4	4	4	Cre06.g308500.t1.2 Carbamoyl phosphate synthase, small subunit ALS=CMP2 DBV=JGI5.5 GN=CMP2 OS=Chlamydomonas reinhardtii SV=2 TOU=Cre	1	4	4	4	2	2	1	1	0	0	1	0	0	2	1	0	0	0	0	0	0	1	0	0	0	0	0	0	0	2	0	1	1	1	0	0	2	2	1	1	0	0	1	0
Cre06.g308950.t1.2	Cre06.g308950.t1.2	4	4	4	Cre06.g308950.t1.2 None DBV=JGI5.5 OS=Chlamydomonas reinhardtii SV=2 TOU=Cre	1	4	4	4	3	2	3	1	0	0	1	0	0	1	2	1	0	1	0	0	0	3	3	0	0	0	0	0	2	0	0	3	0	0	0	2	3	2	3	1	0	0	1	0
Cre06.g309300.t1.2	Cre06.g309300.t1.2	1	1	1	Cre06.g309300.t1.2 None DBV=JGI5.5 OS=Chlamydomonas reinhardtii SV=2 TOU=Cre	1	1	1	1	1	1	0	0	0	0	0	0	1	1	1	0	0	1	0	0	0	0	0	0	0	0	0	0	0	0	0	0	0	0	0	0	1	1	0	0	0	0	0	0
Cre06.g309717.t1.1	Cre06.g309717.t1.1	4	4	4	Cre06.g309717.t1.1 None DBV=JGI5.5 OS=Chlamydomonas reinhardtii SV=1 TOU=Cre	1	4	4	4	2	2	1	3	1	0	3	1	0	2	2	0	0	3	1	1	0	3	2	1	0	1	2	0	0	0	0	0	0	0	0	0	2	2	1	3	1	0	3	1
Cre06.g310750.t1.2	Cre06.g310750.t1.2	3	3	3	Cre06.g310750.t1.2 Gamma subunit of COP-I complex ALS=COPG1 DBV=JGI5.5 GN=COPG1 OS=Chlamydomonas reinhardtii SV=2 TOU=Cre	1	3	3	3	0	0	0	0	0	0	0	0	0	2	0	0	0	0	0	0	0	1	0	0	0	0	0	0	0	1	0	0	0	0	0	0	0	0	0	0	0	0	0	0
Cre07.g312050.t1.1	Cre07.g312050.t1.1	3	3	3	Cre07.g312050.t1.1 None DBV=JGI5.5 OS=Chlamydomonas reinhardtii SV=1 TOU=Cre	1	3	3	3	0	1	0	0	0	0	0	0	0	0	0	0	0	1	0	0	0	0	0	1	0	0	1	0	0	0	0	0	0	0	0	0	0	1	0	0	0	0	0	0
Cre07.g313122.t1.1	Cre07.g313122.t1.1	3	3	3	Cre07.g313122.t1.1 None DBV=JGI5.5 OS=Chlamydomonas reinhardtii SV=1 TOU=Cre	1	3	3	3	0	0	0	0	0	0	0	0	0	0	0	0	0	1	0	2	0	0	0	1	0	0	0	0	0	0	0	0	0	0	0	0	0	0	0	0	0	0	0	0
Cre07.g313700.t1.1	Cre07.g313700.t1.1	2	2	2	Cre07.g313700.t1.1 Glutamyl/glutaminyl-tRNA synthetase DBV=JGI5.5 OS=Chlamydomonas reinhardtii SV=1 TOU=Cre	1	2	2	2	0	0	0	0	0	0	0	0	0	0	0	0	0	1	0	0	0	0	0	0	0	0	1	0	0	0	0	0	0	0	0	0	0	0	0	0	0	0	0	0
Cre07.g314150.t1.2	Cre07.g314150.t1.2	11	11	11	Cre07.g314150.t1.2 Zeta-carotene desaturase ALS=ZDS1 DBV=JGI5.5 GN=ZDS1 OS=Chlamydomonas reinhardtii SV=2 TOU=Cre	1	11	11	11	5	3	3	3	0	0	2	0	2	4	3	0	0	1	0	0	0	4	4	2	0	0	1	0	3	3	2	1	1	0	0	0	5	3	3	3	0	0	2	0
Cre07.g314650.t1.2	Cre07.g314650.t1.2	12	12	12	Cre07.g314650.t1.2 Chloroplast RecA recombination protein DBV=JGI5.5 OS=Chlamydomonas reinhardtii SV=2 TOU=Cre	1	12	12	12	4	5	3	3	0	1	2	0	2	4	2	0	0	3	2	0	0	1	2	2	0	0	4	0	1	0	0	1	0	0	0	2	4	5	3	3	0	1	2	0
Cre07.g314900.t1.1	Cre07.g314900.t1.1	2	2	2	Cre07.g314900.t1.1 None DBV=JGI5.5 OS=Chlamydomonas reinhardtii SV=1 TOU=Cre	1	2	2	2	0	1	0	0	0	0	0	0	0	1	0	0	0	0	0	0	0	0	0	0	0	0	0	0	0	0	0	0	0	0	0	0	0	1	0	0	0	0	0	0
Cre07.g316850.t1.2	Cre07.g316850.t1.2	1	1	1	Cre07.g316850.t1.2 Minichromosome maintenance protein ALS=MCM4 DBV=JGI5.5 GN=MCM4 OS=Chlamydomonas reinhardtii SV=2 TOU=Cre	1	1	1	1	0	1	0	0	0	0	0	0	0	1	0	0	0	0	0	0	0	0	0	0	0	0	0	0	0	0	0	0	0	0	0	0	0	1	0	0	0	0	0	0
Cre07.g318750.t1.2	Cre07.g318750.t1.2	10	10	10	Cre07.g318750.t1.2 None DBV=JGI5.5 OS=Chlamydomonas reinhardtii SV=2 TOU=Cre	1	10	10	10	6	3	2	4	2	1	1	0	3	5	4	1	0	3	1	4	0	2	3	3	0	3	3	1	0	0	0	1	0	0	0	0	6	3	2	4	2	1	1	0
Cre07.g319300.t1.1;Cre07.g319340.t1.1	Cre07.g319300.t1.1;Cre07.g319340.t1.1	4;3	4;3	4;3	Cre07.g319300.t1.1 Alpha-glucan water dikinase ALS=GWD1 DBV=JGI5.5 GN=GWD1 OS=Chlamydomonas reinhardtii SV=1 TOU=Cre;Cre07.g319340.t1.1 None DBV=JGI5.5 OS=Chlamydomonas reinhardtii SV=1 TOU=Cre	2	4	4	4	1	0	0	0	0	0	0	0	0	1	0	0	0	0	1	0	0	0	0	0	0	0	0	0	0	0	0	0	0	0	0	1	1	0	0	0	0	0	0	0
Cre07.g319950.t1.2	Cre07.g319950.t1.2	6	6	6	Cre07.g319950.t1.2 None DBV=JGI5.5 OS=Chlamydomonas reinhardtii SV=2 TOU=Cre	1	6	6	6	4	4	3	5	3	1	1	0	3	4	4	1	2	4	1	1	0	5	5	2	0	2	3	1	0	0	0	0	0	0	0	0	4	4	3	5	3	1	1	0
Cre07.g323600.t1.1	Cre07.g323600.t1.1	1	1	1	Cre07.g323600.t1.1 None DBV=JGI5.5 OS=Chlamydomonas reinhardtii SV=1 TOU=Cre	1	1	1	1	0	0	1	0	0	0	1	0	0	0	1	0	0	0	1	1	0	0	1	0	0	0	0	0	0	0	1	0	0	0	0	1	0	0	1	0	0	0	1	0
Cre07.g324200.t1.2	Cre07.g324200.t1.2	13	13	13	Cre07.g324200.t1.2 Diacylglyceryl-N,N,N-trimethylhomoserine synthesis protein ALS=BTA1 DBV=JGI5.5 GN=BTA1 OS=Chlamydomonas reinhardtii SV=2 TOU=Cre	1	13	13	13	4	3	2	1	1	0	0	0	2	7	2	0	0	1	0	0	0	5	2	3	0	0	0	0	4	2	2	1	0	0	0	1	4	3	2	1	1	0	0	0
Cre07.g325400.t1.2	Cre07.g325400.t1.2	6	6	6	Cre07.g325400.t1.2 3-Isopropylmalate dehydrogenase, splicing variant a; 3-Isopropylmalate dehydrogenase, splicing variant b ALS=LEU3 DBV=JGI5.5 GN=LEU3 OS=Chlamydomonas reinhardtii SV=2 TOU=Cre	1	6	6	6	3	3	1	1	0	0	3	0	2	3	1	0	0	1	0	1	0	3	2	2	0	0	3	0	3	1	3	2	0	0	1	2	3	3	1	1	0	0	3	0
Cre07.g325500.t1.1	Cre07.g325500.t1.1	14	14	14	Cre07.g325500.t1.1 Magnesium chelatase subunit H DBV=JGI5.5 OS=Chlamydomonas reinhardtii SV=1 TOU=Cre	1	14	14	14	4	3	2	2	0	0	0	0	0	7	0	0	0	4	1	0	0	6	5	2	0	0	0	2	2	0	0	0	0	0	0	0	4	3	2	2	0	0	0	0
Cre07.g325736.t1.1	Cre07.g325736.t1.1	19	19	19	Cre07.g325736.t1.1 None DBV=JGI5.5 OS=Chlamydomonas reinhardtii SV=1 TOU=Cre	1	19	19	19	2	2	12	11	2	1	10	1	1	4	18	1	0	5	11	4	0	5	12	0	0	0	14	1	0	0	0	0	0	0	0	0	2	2	12	11	2	1	10	1
Cre07.g325746.t1.1	Cre07.g325746.t1.1	2	2	2	Cre07.g325746.t1.1 Ribosomal protein L38, component of cytosolic 80S ribosome and 60S large subunit ALS=RPL38 DBV=JGI5.5 GN=RPL38 OS=Chlamydomonas reinhardtii SV=1 TOU=Cre	1	2	2	2	0	0	1	0	0	0	0	0	0	1	0	0	0	0	0	0	0	1	0	0	0	0	0	0	1	1	0	0	0	0	0	0	0	0	1	0	0	0	0	0
Cre07.g326200.t1.2	Cre07.g326200.t1.2	1	1	1	Cre07.g326200.t1.2 None DBV=JGI5.5 OS=Chlamydomonas reinhardtii SV=2 TOU=Cre	1	1	1	1	1	1	0	0	0	0	0	0	0	1	1	0	0	0	0	0	0	0	1	0	0	0	0	0	0	0	0	0	0	0	0	0	1	1	0	0	0	0	0	0
Cre07.g330100.t1.2	Cre07.g330100.t1.2	2	2	2	Cre07.g330100.t1.2 Oligsaccharyl transferase STT3 subunit ALS=GTR25 DBV=JGI5.5 GN=GTR25 OS=Chlamydomonas reinhardtii SV=2 TOU=Cre	1	2	2	2	0	0	0	0	0	0	0	0	0	0	0	0	0	0	0	0	0	1	1	0	0	0	0	0	0	2	0	0	0	0	0	0	0	0	0	0	0	0	0	0
Cre07.g330250.t1.2	Cre07.g330250.t1.2	2	2	2	Cre07.g330250.t1.2 Subunit H of photosystem I ALS=PSAH DBV=JGI5.5 GN=PSAH OS=Chlamydomonas reinhardtii SV=2 TOU=Cre	1	2	2	2	0	0	1	0	0	0	0	0	0	0	0	0	0	1	0	0	0	1	0	0	0	0	0	0	0	0	0	0	0	0	0	0	0	0	1	0	0	0	0	0
Cre07.g330300.t1.2	Cre07.g330300.t1.2	1	1	1	Cre07.g330300.t1.2 None DBV=JGI5.5 OS=Chlamydomonas reinhardtii SV=2 TOU=Cre	1	1	1	1	0	0	0	0	0	0	0	0	0	0	1	0	0	0	0	0	0	0	0	0	0	0	0	0	0	0	0	0	0	0	0	0	0	0	0	0	0	0	0	0
Cre07.g331500.t1.1	Cre07.g331500.t1.1	4	4	4	Cre07.g331500.t1.1 Inactive subunit of chloroplast ClpP complex ALS=CLPR3 DBV=JGI5.5 GN=CLPR3 OS=Chlamydomonas reinhardtii SV=1 TOU=Cre	1	4	4	4	1	1	1	1	0	0	1	0	0	0	0	0	0	0	0	0	0	0	0	0	0	0	0	0	0	1	0	0	0	0	0	0	1	1	1	1	0	0	1	0
Cre07.g331900.t1.2	Cre07.g331900.t1.2	4	4	4	Cre07.g331900.t1.2 Ribosomal protein S13, component of cytosolic 80S ribosome and 40S small subunit ALS=RPS13 DBV=JGI5.5 GN=RPS13 OS=Chlamydomonas reinhardtii SV=2 TOU=Cre	1	4	4	4	3	0	3	0	1	0	0	0	0	0	1	0	0	1	0	0	0	2	1	0	0	0	0	0	0	0	0	0	0	0	0	0	3	0	3	0	1	0	0	0
Cre07.g332300.t1.2;Cre07.g333252.t1.1	Cre07.g332300.t1.2	5;1	5;1	5;1	Cre07.g332300.t1.2 R1 Protein, alpha-glucan water dikinase ALS=GWD2 DBV=JGI5.5 GN=GWD2 OS=Chlamydomonas reinhardtii SV=2 TOU=Cre	2	5	5	5	0	0	0	0	0	1	2	0	0	0	0	0	0	0	1	0	0	0	0	0	0	0	1	0	1	0	0	0	0	0	0	0	0	0	0	0	0	1	2	0
Cre07.g332450.t1.2	Cre07.g332450.t1.2	2	2	2	Cre07.g332450.t1.2 None DBV=JGI5.5 OS=Chlamydomonas reinhardtii SV=2 TOU=Cre	1	2	2	2	0	1	0	0	0	0	0	0	0	0	0	0	0	1	0	0	0	0	0	0	0	0	0	0	0	1	0	0	0	0	0	0	0	1	0	0	0	0	0	0
Cre07.g333150.t1.2	Cre07.g333150.t1.2	21	21	21	Cre07.g333150.t1.2 None DBV=JGI5.5 OS=Chlamydomonas reinhardtii SV=2 TOU=Cre	1	21	21	21	0	0	1	1	0	0	13	1	0	1	0	0	0	2	1	0	9	18	18	16	3	8	3	8	0	0	0	0	0	0	1	0	0	0	1	1	0	0	13	1
Cre07.g335200.t1.1	Cre07.g335200.t1.1	2	2	2	Cre07.g335200.t1.1 Translation elongation factor EFG/EF2 related to membrane GTP-binding protein LepA DBV=JGI5.5 OS=Chlamydomonas reinhardtii SV=1 TOU=Cre	1	2	2	2	1	0	0	0	0	0	0	0	0	0	0	0	0	0	0	0	0	0	0	0	0	0	0	0	0	0	0	1	0	0	0	0	1	0	0	0	0	0	0	0
Cre07.g335400.t1.1	Cre07.g335400.t1.1	8	8	8	Cre07.g335400.t1.1 None DBV=JGI5.5 OS=Chlamydomonas reinhardtii SV=1 TOU=Cre	1	8	8	8	0	3	0	3	0	0	0	0	0	2	4	0	0	3	2	0	0	1	2	0	0	0	2	0	0	1	0	1	0	0	0	0	0	3	0	3	0	0	0	0
Cre07.g336450.t1.2	Cre07.g336450.t1.2	1	1	1	Cre07.g336450.t1.2 None DBV=JGI5.5 OS=Chlamydomonas reinhardtii SV=2 TOU=Cre	1	1	1	1	0	1	0	0	0	0	0	0	0	0	0	0	0	0	0	0	0	0	0	0	0	0	0	0	0	0	0	0	0	0	0	0	0	1	0	0	0	0	0	0
Cre07.g336950.t1.1	Cre07.g336950.t1.1	28	28	27	Cre07.g336950.t1.1 Starch phosphorylase DBV=JGI5.5 OS=Chlamydomonas reinhardtii SV=1 TOU=Cre	1	28	28	27	12	10	7	5	2	0	6	0	10	11	10	1	0	5	3	0	3	13	17	5	0	3	4	0	7	7	5	6	1	1	0	4	12	10	7	5	2	0	6	0
Cre07.g338050.t1.2	Cre07.g338050.t1.2	13	13	13	Cre07.g338050.t1.2 Mitochondrial F1F0 ATP synthase associated 36.3 kDa protein ALS=ASA3 DBV=JGI5.5 GN=ASA3 OS=Chlamydomonas reinhardtii SV=2 TOU=Cre	1	13	13	13	8	3	2	2	0	0	0	0	1	5	2	0	0	1	0	0	0	3	4	0	0	1	1	0	2	3	0	0	0	1	0	0	8	3	2	2	0	0	0	0
Cre07.g338350.t1.2	Cre07.g338350.t1.2	3	3	3	Cre07.g338350.t1.2 Predicted protein ALS=CPLD50 DBV=JGI5.5 GN=CPLD50 OS=Chlamydomonas reinhardtii SV=2 TOU=Cre	1	3	3	3	0	0	0	0	0	0	3	0	0	0	0	0	0	0	0	0	0	0	1	0	0	0	0	0	0	0	0	0	0	0	0	0	0	0	0	0	0	0	3	0
Cre07.g339150.t1.1	Cre07.g339150.t1.1	11	11	9	Cre07.g339150.t1.1 Chaperonin 60B2 ALS=CPN60B2 DBV=JGI5.5 GN=CPN60B2 OS=Chlamydomonas reinhardtii SV=1 TOU=Cre	1	11	11	9	7	2	3	2	3	0	6	0	3	5	3	1	1	7	5	2	2	2	4	2	1	1	5	5	4	2	1	2	2	2	1	2	7	2	3	2	3	0	6	0
Cre07.g340200.t1.1	Cre07.g340200.t1.1	5	5	5	Cre07.g340200.t1.1 Thylakoid transmembrane protein involved in cyclic electron flow ALS=TEF3 DBV=JGI5.5 GN=TEF3 OS=Chlamydomonas reinhardtii SV=1 TOU=Cre	1	5	5	5	1	1	1	1	1	0	2	0	3	1	2	1	1	2	4	1	1	2	2	2	1	1	3	1	1	0	0	0	1	0	1	1	1	1	1	1	1	0	2	0
Cre07.g342150.t1.2	Cre07.g342150.t1.2	3	3	3	Cre07.g342150.t1.2 Glutamyl-tRNA reductase ALS=HEM1 DBV=JGI5.5 GN=HEM1 OS=Chlamydomonas reinhardtii SV=2 TOU=Cre	1	3	3	3	0	1	0	0	0	0	0	0	0	2	0	0	0	0	0	0	0	0	1	1	0	0	0	0	0	0	0	0	0	0	0	0	0	1	0	0	0	0	0	0
Cre07.g343700.t1.2;Cre07.g343433.t1.1	Cre07.g343700.t1.2	8;1	8;1	8;1	Cre07.g343700.t1.2 Dihydrolipoamide succinyltransferase, oxoglutarate dehydrogenase E2 component ALS=OGD2 DBV=JGI5.5 GN=OGD2 OS=Chlamydomonas reinhardtii SV=2 TOU=Cre	2	8	8	8	2	2	1	3	0	0	0	0	2	3	3	0	0	1	1	1	0	4	0	2	0	0	0	0	0	4	0	2	0	2	0	3	2	2	1	3	0	0	0	0
Cre07.g344400.t1.2	Cre07.g344400.t1.2	17	17	10	Cre07.g344400.t1.2 None DBV=JGI5.5 OS=Chlamydomonas reinhardtii SV=2 TOU=Cre	1	17	17	10	2	8	7	2	3	1	6	1	2	9	10	0	0	6	6	3	0	13	6	0	1	4	6	2	1	6	1	0	0	3	1	4	2	8	7	2	3	1	6	1
Cre07.g344550.t1.2	Cre07.g344550.t1.2	13	6	6	Cre07.g344550.t1.2 None DBV=JGI5.5 OS=Chlamydomonas reinhardtii SV=2 TOU=Cre	1	13	6	6	2	5	4	3	2	1	7	1	2	8	6	0	0	6	3	3	0	7	3	0	1	3	4	2	0	3	1	0	0	2	1	4	0	3	1	2	0	0	2	0
Cre07.g344600.t1.2	Cre07.g344600.t1.2	4	4	4	Cre07.g344600.t1.2 D-3-phosphoglycerate dehydrogenase ALS=PGD1 DBV=JGI5.5 GN=PGD1 OS=Chlamydomonas reinhardtii SV=2 TOU=Cre	1	4	4	4	0	0	1	0	0	0	0	0	0	1	0	0	0	1	0	0	0	1	2	0	0	0	0	0	1	0	0	0	0	0	0	0	0	0	1	0	0	0	0	0
Cre07.g344950.t1.2	Cre07.g344950.t1.2	6	6	6	Cre07.g344950.t1.2 Light-harvesting protein of photosystem I ALS=LHCA9 DBV=JGI5.5 GN=LHCA9 OS=Chlamydomonas reinhardtii SV=2 TOU=Cre	1	6	6	6	2	1	2	0	0	0	0	0	0	4	3	0	0	2	0	0	0	2	1	0	0	0	0	0	0	1	0	0	0	0	0	0	2	1	2	0	0	0	0	0
Cre07.g352350.t1.2	Cre07.g352350.t1.2	8	8	8	Cre07.g352350.t1.2 None DBV=JGI5.5 OS=Chlamydomonas reinhardtii SV=2 TOU=Cre	1	8	8	8	2	3	2	1	0	0	2	0	0	2	1	0	0	0	0	0	0	1	4	1	0	0	3	0	0	0	0	0	0	0	0	0	2	3	2	1	0	0	2	0
Cre07.g353450.t1.2	Cre07.g353450.t1.2	18	18	18	Cre07.g353450.t1.2 Acetyl-CoA synthetase/ligase ALS=ACS3 DBV=JGI5.5 GN=ACS3 OS=Chlamydomonas reinhardtii SV=2 TOU=Cre	1	18	18	18	13	9	6	8	5	2	1	0	9	14	9	3	1	8	1	0	2	12	8	7	0	1	3	2	10	10	6	9	2	6	0	5	13	9	6	8	5	2	1	0
Cre07.g356350.t1.1	Cre07.g356350.t1.1	25	25	25	Cre07.g356350.t1.1 1-deoxy-D-xylulose 5-phosphate synthase, chloroplast precursor ALS=DXS1 DBV=JGI5.5 GN=DXS1 OS=Chlamydomonas reinhardtii SV=1 TOU=Cre	1	25	25	25	14	17	19	13	5	2	8	0	7	16	18	6	3	12	7	6	2	17	17	16	0	3	6	5	2	0	1	2	0	0	0	0	14	17	19	13	5	2	8	0
Cre07.g357350.t1.2	Cre07.g357350.t1.2	2	2	2	Cre07.g357350.t1.2 Nitrogen regulatory protein PII DBV=JGI5.5 OS=Chlamydomonas reinhardtii SV=2 TOU=Cre	1	2	2	2	0	0	1	1	0	0	0	0	0	0	1	0	0	1	0	0	0	0	0	0	0	0	0	0	0	0	0	0	0	0	0	0	0	0	1	1	0	0	0	0
Cre07.g357850.t1.2	Cre07.g357850.t1.2	6	6	6	Cre07.g357850.t1.2 Ribosomal protein L22, component of cytosolic 80S ribosome and 60S large subunit ALS=RPL22 DBV=JGI5.5 GN=RPL22 OS=Chlamydomonas reinhardtii SV=2 TOU=Cre	1	6	6	6	1	1	1	0	1	0	1	0	2	4	3	1	0	0	0	1	0	1	2	1	0	0	0	0	1	1	0	1	0	1	0	0	1	1	1	0	1	0	1	0
Cre08.g358526.t1.1	Cre08.g358526.t1.1	6	6	6	Cre08.g358526.t1.1 Plastidic ADP/ATP translocase ALS=AAA1 DBV=JGI5.5 GN=AAA1 OS=Chlamydomonas reinhardtii SV=1 TOU=Cre	1	6	6	6	4	3	2	2	1	0	2	0	0	2	2	0	0	2	2	0	0	1	4	2	0	0	2	0	1	2	2	1	0	1	0	1	4	3	2	2	1	0	2	0
Cre08.g358540.t1.1	Cre08.g358540.t1.1	6	6	6	Cre08.g358540.t1.1 None DBV=JGI5.5 OS=Chlamydomonas reinhardtii SV=1 TOU=Cre	1	6	6	6	1	1	1	3	2	1	2	0	2	2	2	0	2	1	1	2	0	4	1	1	0	1	3	1	1	1	0	0	0	0	0	0	1	1	1	3	2	1	2	0
Cre08.g358562.t1.1	Cre08.g358562.t1.1	9	9	9	Cre08.g358562.t1.1 Chaperonin 20 ALS=CPN20 DBV=JGI5.5 GN=CPN20 OS=Chlamydomonas reinhardtii SV=1 TOU=Cre	1	9	9	9	5	2	4	6	6	2	5	3	5	5	4	3	1	4	4	4	0	4	5	5	0	0	1	3	0	0	0	0	0	0	0	0	5	2	4	6	6	2	5	3
Cre08.g358580.t1.1	Cre08.g358580.t1.1	30	30	30	Cre08.g358580.t1.1 Carbamoyl phosphate synthase, large subunit ALS=CMP1 DBV=JGI5.5 GN=CMP1 OS=Chlamydomonas reinhardtii SV=1 TOU=Cre	1	30	30	30	13	19	9	11	1	1	10	0	8	11	11	0	0	3	7	0	0	9	14	6	0	1	8	2	5	5	3	2	1	2	0	6	13	19	9	11	1	1	10	0
Cre08.g359350.t1.2	Cre08.g359350.t1.2	20	20	20	Cre08.g359350.t1.2 None DBV=JGI5.5 OS=Chlamydomonas reinhardtii SV=2 TOU=Cre	1	20	20	20	11	9	8	11	3	0	7	0	7	13	12	2	0	4	4	4	1	11	8	4	0	0	6	2	10	6	7	10	3	5	2	8	11	9	8	11	3	0	7	0
Cre08.g359750.t2.1;Cre08.g359750.t1.2	Cre08.g359750.t2.1;Cre08.g359750.t1.2	16;16	16;16	16;16	Cre08.g359750.t2.1 Ribosomal protein S9, component of cytosolic 80S ribosome and 40S small subunit ALS=RPS9 DBV=JGI5.5 GN=RPS9 OS=Chlamydomonas reinhardtii SV=1 TOU=Cre;Cre08.g359750.t1.2 Ribosomal protein S9, component of cytosolic 80S ribosome and 40S sm	2	16	16	16	9	12	10	11	3	0	3	0	7	14	5	1	0	7	1	1	1	9	9	5	0	0	0	0	7	6	4	8	3	4	3	3	9	12	10	11	3	0	3	0
Cre08.g360050.t2.1;Cre08.g360050.t1.1	Cre08.g360050.t2.1;Cre08.g360050.t1.1	17;17	17;17	17;17	Cre08.g360050.t2.1 Urea carboxylase/allophanate hydrolase ALS=DUR1 DBV=JGI5.5 GN=DUR1 OS=Chlamydomonas reinhardtii SV=1 TOU=Cre;Cre08.g360050.t1.1 Urea carboxylase/allophanate hydrolase ALS=DUR1 DBV=JGI5.5 GN=DUR1 OS=Chlamydomonas reinhardtii SV=1 TOU=Cre	2	17	17	17	0	2	3	3	0	0	6	0	0	0	5	0	0	0	3	0	0	2	9	0	0	3	7	0	2	4	11	1	3	8	9	5	0	2	3	3	0	0	6	0
Cre08.g360900.t1.2	Cre08.g360900.t1.2	4	4	4	Cre08.g360900.t1.2 Ribosomal protein S15, component of cytosolic 80S ribosome and 40S small subunit ALS=RPS15 DBV=JGI5.5 GN=RPS15 OS=Chlamydomonas reinhardtii SV=2 TOU=Cre	1	4	4	4	2	3	4	2	2	0	0	0	3	4	3	3	0	3	0	1	0	4	4	2	0	0	0	0	3	3	3	4	3	3	2	1	2	3	4	2	2	0	0	0
Cre08.g360950.t1.1	Cre08.g360950.t1.1	1	1	1	Cre08.g360950.t1.1 None DBV=JGI5.5 OS=Chlamydomonas reinhardtii SV=1 TOU=Cre	1	1	1	1	0	0	0	0	0	0	0	0	0	1	0	0	0	0	0	0	0	0	1	0	0	0	0	0	0	0	0	0	0	0	0	0	0	0	0	0	0	0	0	0
Cre08.g361850.t1.2	Cre08.g361850.t1.2	2	2	2	Cre08.g361850.t1.2 None DBV=JGI5.5 OS=Chlamydomonas reinhardtii SV=2 TOU=Cre	1	2	2	2	1	0	1	0	0	0	1	0	0	0	1	0	0	0	1	0	0	0	0	0	0	0	0	0	0	0	0	0	0	0	0	0	1	0	1	0	0	0	1	0
Cre08.g362450.t1.2	Cre08.g362450.t1.2	8	8	8	Cre08.g362450.t1.2 Alpha-amylase ALS=AMA2 DBV=JGI5.5 GN=AMA2 OS=Chlamydomonas reinhardtii SV=2 TOU=Cre	1	8	8	8	5	1	2	1	0	0	2	0	1	4	0	0	0	3	1	1	0	1	0	0	0	0	5	0	0	0	0	0	0	0	0	0	5	1	2	1	0	0	2	0
Cre08.g363874.t2.1;Cre08.g363874.t1.1	Cre08.g363874.t2.1;Cre08.g363874.t1.1	2;2	2;2	2;2	Cre08.g363874.t2.1 None DBV=JGI5.5 OS=Chlamydomonas reinhardtii SV=1 TOU=Cre;Cre08.g363874.t1.1 None DBV=JGI5.5 OS=Chlamydomonas reinhardtii SV=1 TOU=Cre	2	2	2	2	0	0	0	0	0	0	0	0	0	0	0	0	0	0	1	0	0	0	0	0	0	0	1	0	0	0	0	0	0	0	0	0	0	0	0	0	0	0	0	0
Cre08.g364800.t1.2	Cre08.g364800.t1.2	10	10	10	Cre08.g364800.t1.2 None DBV=JGI5.5 OS=Chlamydomonas reinhardtii SV=2 TOU=Cre	1	10	10	10	0	2	0	0	1	0	1	0	0	1	0	0	1	4	3	5	0	2	1	0	0	0	4	1	0	0	0	0	0	0	0	1	0	2	0	0	1	0	1	0
Cre08.g365400.t1.2	Cre08.g365400.t1.2	2	2	2	Cre08.g365400.t1.2 Plastid ribosomal protein L31 ALS=PRPL31 DBV=JGI5.5 GN=PRPL31 OS=Chlamydomonas reinhardtii SV=2 TOU=Cre	1	2	2	2	0	0	1	1	1	0	0	0	0	0	1	0	0	0	0	0	0	1	0	0	0	0	0	0	0	0	0	0	0	0	0	0	0	0	1	1	1	0	0	0
Cre08.g365632.t1.1	Cre08.g365632.t1.1	5	5	5	Cre08.g365632.t1.1 None DBV=JGI5.5 OS=Chlamydomonas reinhardtii SV=1 TOU=Cre	1	5	5	5	2	1	1	1	0	0	0	0	0	2	2	0	0	1	0	1	0	2	1	0	0	0	0	0	0	0	0	0	0	0	0	0	2	1	1	1	0	0	0	0
Cre08.g365692.t1.1	Cre08.g365692.t1.1	8	8	6	Cre08.g365692.t1.1 None DBV=JGI5.5 OS=Chlamydomonas reinhardtii SV=1 TOU=Cre	1	8	8	6	2	3	2	2	0	2	2	0	1	1	5	1	1	4	2	1	0	2	1	2	0	1	4	0	0	0	0	1	0	0	0	0	2	3	2	2	0	2	2	0
Cre08.g367200.t1.1	Cre08.g367200.t1.1	2	2	2	Cre08.g367200.t1.1 Subunit of GARP complex ALS=VPS52 DBV=JGI5.5 GN=VPS52 OS=Chlamydomonas reinhardtii SV=1 TOU=Cre	1	2	2	2	0	0	0	0	0	0	1	0	0	0	0	0	0	0	0	0	0	1	0	0	0	0	0	0	0	0	0	0	0	0	0	0	0	0	0	0	0	0	1	0
Cre08.g368950.t1.2	Cre08.g368950.t1.2	2	2	2	Cre08.g368950.t1.2 3-dehydroquinate synthase ALS=SHK2 DBV=JGI5.5 GN=SHK2 OS=Chlamydomonas reinhardtii SV=2 TOU=Cre	1	2	2	2	0	1	0	0	0	0	0	0	0	1	0	0	0	1	0	0	0	0	0	0	0	0	0	0	0	0	0	0	0	0	0	0	0	1	0	0	0	0	0	0
Cre08.g369000.t1.1	Cre08.g369000.t1.1	6	6	6	Cre08.g369000.t1.1 None DBV=JGI5.5 OS=Chlamydomonas reinhardtii SV=1 TOU=Cre	1	6	6	6	6	3	5	4	5	2	5	0	4	4	5	1	2	4	4	4	0	3	3	4	0	2	5	2	0	0	0	0	0	0	0	0	6	3	5	4	5	2	5	0
Cre08.g372000.t1.2	Cre08.g372000.t1.2	1	1	1	Cre08.g372000.t1.2 Predicted protein ALS=CGLD11 DBV=JGI5.5 GN=CGLD11 OS=Chlamydomonas reinhardtii SV=2 TOU=Cre	1	1	1	1	0	0	0	0	0	0	0	0	0	0	0	0	0	0	0	0	0	1	1	1	0	1	0	1	0	0	0	0	0	0	0	0	0	0	0	0	0	0	0	0
Cre08.g372100.t1.2	Cre08.g372100.t1.2	21	21	18	Cre08.g372100.t1.2 Heat shock protein 70A ALS=HSP70A DBV=JGI5.5 GN=HSP70A OS=Chlamydomonas reinhardtii SV=2 TOU=Cre	1	21	21	18	9	9	9	11	2	0	2	0	14	15	12	4	1	3	1	2	3	12	14	9	0	1	3	0	12	8	12	13	1	3	1	4	9	9	9	11	2	0	2	0
Cre08.g372950.t1.2	Cre08.g372950.t1.2	9	9	9	Cre08.g372950.t1.2 4-hydroxy-3-methylbut-2-enyl diphosphate reductase ALS=IDS1 DBV=JGI5.5 GN=IDS1 OS=Chlamydomonas reinhardtii SV=2 TOU=Cre	1	9	9	9	0	3	2	0	6	3	7	2	0	4	2	0	3	8	4	6	0	3	4	0	0	1	7	4	0	0	0	0	0	0	0	1	0	3	2	0	6	3	7	2
Cre08.g373050.t1.1	Cre08.g373050.t1.1	40	40	40	Cre08.g373050.t1.1 None DBV=JGI5.5 OS=Chlamydomonas reinhardtii SV=1 TOU=Cre	1	40	40	40	17	13	23	9	0	0	2	0	3	5	14	0	0	0	2	0	0	2	15	1	0	0	7	0	16	4	20	17	5	5	2	18	17	13	23	9	0	0	2	0
Cre08.g375550.t1.2	Cre08.g375550.t1.2	2	2	2	Cre08.g375550.t1.2 None DBV=JGI5.5 OS=Chlamydomonas reinhardtii SV=2 TOU=Cre	1	2	2	2	1	0	0	0	0	0	0	0	0	1	0	0	0	0	0	0	0	0	0	0	0	0	0	0	0	0	0	0	0	0	0	0	1	0	0	0	0	0	0	0
Cre08.g378150.t1.1	Cre08.g378150.t1.1	4	4	4	Cre08.g378150.t1.1 Glucose-6-phosphate dehydrogenase ALS=GLD2 DBV=JGI5.5 GN=GLD2 OS=Chlamydomonas reinhardtii SV=1 TOU=Cre	1	4	4	4	1	0	0	0	0	0	0	0	0	1	2	0	0	1	1	1	0	1	2	1	0	0	2	0	1	0	0	0	0	0	0	0	1	0	0	0	0	0	0	0
Cre08.g379200.t1.1;Cre08.g379175.t1.1	Cre08.g379200.t1.1;Cre08.g379175.t1.1	2;1	2;1	2;1	Cre08.g379200.t1.1 Conserved protein in plant and diatom lineage ALS=CPLD18 DBV=JGI5.5 GN=CPLD18 OS=Chlamydomonas reinhardtii SV=1 TOU=Cre;Cre08.g379175.t1.1 None DBV=JGI5.5 OS=Chlamydomonas reinhardtii SV=1 TOU=Cre	2	2	2	2	0	0	0	0	0	1	0	0	1	0	0	0	0	0	1	0	0	1	1	0	0	1	0	1	0	1	1	0	0	0	0	1	0	0	0	0	0	1	0	0
Cre08.g380250.t1.2	Cre08.g380250.t1.2	2	2	2	Cre08.g380250.t1.2 Small protein associating with GAPDH and PRK ALS=CP12 DBV=JGI5.5 GN=CP12 OS=Chlamydomonas reinhardtii SV=2 TOU=Cre	1	2	2	2	0	0	0	0	0	0	1	0	0	0	1	0	0	2	0	0	0	0	0	0	0	0	0	0	0	0	0	0	0	0	0	0	0	0	0	0	0	0	1	0
Cre08.g380300.t1.1	Cre08.g380300.t1.1	3	3	3	Cre08.g380300.t1.1 Peptide methionine sulfoxide reductase ALS=MSRA3 DBV=JGI5.5 GN=MSRA3 OS=Chlamydomonas reinhardtii SV=1 TOU=Cre	1	3	3	3	2	0	1	0	0	0	0	0	0	2	2	0	0	2	0	0	0	0	1	0	0	0	0	0	0	0	0	0	0	0	0	0	2	0	1	0	0	0	0	0
Cre08.g384000.t1.1	Cre08.g384000.t1.1	4	4	4	Cre08.g384000.t1.1 Cytochrome P450, CYP197 superfamily DBV=JGI5.5 OS=Chlamydomonas reinhardtii SV=1 TOU=Cre	1	4	4	4	0	1	0	0	0	0	0	0	0	1	0	0	0	1	1	0	0	0	3	0	0	0	0	0	0	0	0	0	0	0	0	0	0	1	0	0	0	0	0	0
Cre08.g384750.t1.1;Cre08.g385500.t2.1;Cre08.g385500.t1.2	Cre08.g384750.t1.1;Cre08.g385500.t2.1;Cre08.g385500.t1.2	2;1;1	2;1;1	2;1;1	Cre08.g384750.t1.1 None DBV=JGI5.5 OS=Chlamydomonas reinhardtii SV=1 TOU=Cre;Cre08.g385500.t2.1 Alpha-amylase ALS=AMA1 DBV=JGI5.5 GN=AMA1 OS=Chlamydomonas reinhardtii SV=1 TOU=Cre;Cre08.g385500.t1.2 Alpha-amylase ALS=AMA1 DBV=JGI5.5 GN=AMA1 OS=Chlamydomona	3	2	2	2	0	0	0	0	0	0	0	0	0	1	0	0	0	0	0	0	0	0	0	0	0	0	0	0	1	0	0	0	0	0	0	0	0	0	0	0	0	0	0	0
Cre09.g386200.t1.1	Cre09.g386200.t1.1	4	4	4	Cre09.g386200.t1.1 None DBV=JGI5.5 OS=Chlamydomonas reinhardtii SV=1 TOU=Cre	1	4	4	4	1	1	1	0	0	0	0	0	0	0	0	0	0	1	3	0	0	0	1	0	0	0	1	0	1	0	0	1	0	0	0	0	1	1	1	0	0	0	0	0
Cre09.g386400.t1.2	Cre09.g386400.t1.2	3	3	3	Cre09.g386400.t1.2 Ubiquitin-activating enzyme E1 ALS=UBA1 DBV=JGI5.5 GN=UBA1 OS=Chlamydomonas reinhardtii SV=2 TOU=Cre	1	3	3	3	0	1	0	0	0	0	0	0	0	2	0	0	0	0	0	0	0	0	0	0	0	0	0	0	0	0	0	0	0	0	0	0	0	1	0	0	0	0	0	0
Cre09.g386650.t2.1;Cre09.g386650.t1.2	Cre09.g386650.t2.1;Cre09.g386650.t1.2	22;22	22;22	22;22	Cre09.g386650.t2.1 ADP/ATP carrier protein, mitochondrial ALS=ANT1 DBV=JGI5.5 GN=ANT1 OS=Chlamydomonas reinhardtii SV=1 TOU=Cre;Cre09.g386650.t1.2 ADP/ATP carrier protein, mitochondrial ALS=ANT1 DBV=JGI5.5 GN=ANT1 OS=Chlamydomonas reinhardtii SV=2 TOU=Cre	2	22	22	22	13	13	16	16	11	7	11	3	14	14	16	7	6	10	10	9	4	11	15	13	3	6	13	8	14	15	15	17	11	13	6	13	13	13	16	16	11	7	11	3
Cre09.g386735.t1.1	Cre09.g386735.t1.1	3	3	3	Cre09.g386735.t1.1 Dihydrolipoamide acetyltransferase ALS=DLA1 DBV=JGI5.5 GN=DLA1 OS=Chlamydomonas reinhardtii SV=1 TOU=Cre	1	3	3	3	1	2	0	1	0	0	1	0	0	0	3	0	0	0	2	1	0	1	0	0	0	0	1	0	0	0	0	0	0	0	0	0	1	2	0	1	0	0	1	0
Cre09.g386750.t1.2;Cre02.g080650.t1.2	Cre09.g386750.t1.2	20;2	19;1	19;1	Cre09.g386750.t1.2 Heat shock protein 90A ALS=HSP90A DBV=JGI5.5 GN=HSP90A OS=Chlamydomonas reinhardtii SV=2 TOU=Cre	2	20	19	19	12	9	8	4	1	1	1	0	8	13	10	1	0	5	1	0	1	10	10	6	0	0	3	0	9	9	6	6	1	3	0	5	11	8	7	4	1	1	0	0
Cre09.g386758.t1.1	Cre09.g386758.t1.1	16	16	16	Cre09.g386758.t1.1 Acetolactate synthase, large subunit ALS=ALS1 DBV=JGI5.5 GN=ALS1 OS=Chlamydomonas reinhardtii SV=1 TOU=Cre	1	16	16	16	9	5	8	10	6	2	8	1	9	8	6	1	1	13	8	5	1	8	9	6	0	3	10	4	5	8	5	7	1	3	0	2	9	5	8	10	6	2	8	1
Cre09.g387171.t2.1;Cre09.g387171.t1.1	Cre09.g387171.t2.1;Cre09.g387171.t1.1	6;6	6;6	6;6	Cre09.g387171.t2.1 None DBV=JGI5.5 OS=Chlamydomonas reinhardtii SV=1 TOU=Cre;Cre09.g387171.t1.1 None DBV=JGI5.5 OS=Chlamydomonas reinhardtii SV=1 TOU=Cre	2	6	6	6	0	2	0	0	0	0	0	0	1	2	2	0	0	0	0	0	0	1	1	0	0	0	1	0	1	0	0	0	0	0	0	0	0	2	0	0	0	0	0	0
Cre09.g387726.t1.1	Cre09.g387726.t1.1	8	7	7	Cre09.g387726.t1.1 Aspartate aminotransferase ALS=AST1 DBV=JGI5.5 GN=AST1 OS=Chlamydomonas reinhardtii SV=1 TOU=Cre	1	8	7	7	2	3	0	0	0	0	0	0	0	7	1	0	0	0	0	0	0	3	0	0	0	0	0	0	1	2	0	0	0	0	0	0	2	2	0	0	0	0	0	0
Cre09.g387800.t1.2	Cre09.g387800.t1.2	11	11	11	Cre09.g387800.t1.2 Pre-apoferritin ALS=FER1 DBV=JGI5.5 GN=FER1 OS=Chlamydomonas reinhardtii SV=2 TOU=Cre	1	11	11	11	9	10	6	7	2	0	1	0	6	8	5	2	1	6	1	0	0	6	7	7	0	0	0	1	0	0	0	0	0	0	0	0	9	10	6	7	2	0	1	0
Cre09.g388200.t1.1	Cre09.g388200.t1.1	8	8	8	Cre09.g388200.t1.1 Ribosomal protein L10, component of cytosolic 80S ribosome and 60S large subunit ALS=RPL10 DBV=JGI5.5 GN=RPL10 OS=Chlamydomonas reinhardtii SV=1 TOU=Cre	1	8	8	8	5	4	3	3	1	0	1	0	4	6	3	0	0	4	1	0	0	6	2	2	0	0	2	0	4	5	3	2	2	2	0	1	5	4	3	3	1	0	1	0
Cre09.g388467.t1.1	Cre09.g388467.t1.1	5	5	5	Cre09.g388467.t1.1 Rab GDP dissociation inhibitor protein DBV=JGI5.5 OS=Chlamydomonas reinhardtii SV=1 TOU=Cre	1	5	5	5	0	2	0	0	0	0	0	0	0	2	2	0	0	2	0	0	0	2	1	0	0	0	0	0	2	1	0	0	0	0	0	0	0	2	0	0	0	0	0	0
Cre09.g388750.t1.2	Cre09.g388750.t1.2	3	3	3	Cre09.g388750.t1.2 Phosphoinositide phosphatase ALS=TEF21 DBV=JGI5.5 GN=TEF21 OS=Chlamydomonas reinhardtii SV=2 TOU=Cre	1	3	3	3	1	1	0	0	0	0	0	0	0	2	0	0	0	0	0	0	0	1	0	0	0	0	0	0	1	0	0	1	0	0	0	0	1	1	0	0	0	0	0	0
Cre09.g389430.t1.1	Cre09.g389430.t1.1	4	4	4	Cre09.g389430.t1.1 None DBV=JGI5.5 OS=Chlamydomonas reinhardtii SV=1 TOU=Cre	1	4	4	4	1	2	1	2	0	0	0	0	0	3	1	0	0	0	0	0	0	2	2	0	0	0	1	0	1	0	2	1	1	0	0	0	1	2	1	2	0	0	0	0
Cre09.g389689.t1.1	Cre09.g389689.t1.1	5	5	5	Cre09.g389689.t1.1 Aspartate semialdehyde dehydrogenase ALS=ASD1 DBV=JGI5.5 GN=ASD1 OS=Chlamydomonas reinhardtii SV=1 TOU=Cre	1	5	5	5	2	1	2	2	1	0	1	0	0	2	2	0	0	1	0	1	1	2	2	0	0	0	1	0	1	1	2	3	0	0	1	2	2	1	2	2	1	0	1	0
Cre09.g390763.t1.1	Cre09.g390763.t1.1	5	5	5	Cre09.g390763.t1.1 Small Rab-related GTPase DBV=JGI5.5 OS=Chlamydomonas reinhardtii SV=1 TOU=Cre	1	5	5	5	2	1	1	1	1	0	0	0	2	1	2	0	0	1	0	0	0	1	0	1	0	0	0	0	1	0	1	2	1	1	0	0	2	1	1	1	1	0	0	0
Cre09.g391097.t2.1;Cre09.g391097.t1.1	Cre09.g391097.t2.1;Cre09.g391097.t1.1	4;4	4;4	4;4	Cre09.g391097.t2.1 Ribosomal protein L24, component of cytosolic 80S ribosome and 60S large subunit ALS=RPL24 DBV=JGI5.5 GN=RPL24 OS=Chlamydomonas reinhardtii SV=1 TOU=Cre;Cre09.g391097.t1.1 Ribosomal protein L24, component of cytosolic 80S ribosome and 60	2	4	4	4	2	2	3	2	1	0	2	0	0	3	3	0	0	3	0	0	0	3	2	0	0	0	1	1	0	2	3	0	0	1	0	2	2	2	3	2	1	0	2	0
Cre09.g391450.t1.2;Cre09.g391650.t1.2;Cre09.g393543.t1.1;Cre09.g393506.t1.1	Cre09.g391450.t1.2;Cre09.g391650.t1.2	7;6;3;2	7;6;3;2	7;6;3;2	Cre09.g391450.t1.2 Hybrid-cluster protein ALS=HCP1 DBV=JGI5.5 GN=HCP1 OS=Chlamydomonas reinhardtii SV=2 TOU=Cre;Cre09.g391650.t1.2 Hybrid-cluster protein ALS=HCP4 DBV=JGI5.5 GN=HCP4 OS=Chlamydomonas reinhardtii SV=2 TOU=Cre	4	7	7	7	0	1	0	1	0	0	3	0	0	0	0	0	0	3	2	0	0	0	0	0	0	1	6	0	0	0	0	0	0	0	0	0	0	1	0	1	0	0	3	0
Cre09.g391900.t1.1	Cre09.g391900.t1.1	3	3	3	Cre09.g391900.t1.1 Cytosolic thioredoxin h1 DBV=JGI5.5 OS=Chlamydomonas reinhardtii SV=1 TOU=Cre	1	3	3	3	1	0	0	0	0	0	0	0	2	3	1	0	0	0	0	0	0	0	0	0	0	0	0	0	0	0	0	0	0	0	0	0	1	0	0	0	0	0	0	0
Cre09.g392350.t2.1;Cre09.g392350.t1.2	Cre09.g392350.t2.1;Cre09.g392350.t1.2	2;2	2;2	2;2	Cre09.g392350.t2.1 None DBV=JGI5.5 OS=Chlamydomonas reinhardtii SV=1 TOU=Cre;Cre09.g392350.t1.2 None DBV=JGI5.5 OS=Chlamydomonas reinhardtii SV=2 TOU=Cre	2	2	2	2	0	0	1	0	0	0	0	0	0	0	0	0	0	0	0	0	0	0	0	0	0	0	0	0	0	0	0	0	0	0	2	0	0	0	1	0	0	0	0	0
Cre09.g393173.t1.1	Cre09.g393173.t1.1	3	3	3	Cre09.g393173.t1.1 Early light-inducible protein ALS=ELI2 DBV=JGI5.5 GN=ELI2 OS=Chlamydomonas reinhardtii SV=1 TOU=Cre	1	3	3	3	2	0	0	0	0	0	0	0	0	0	0	0	0	0	0	0	0	1	0	0	0	0	0	0	1	0	0	0	0	0	0	0	2	0	0	0	0	0	0	0
Cre09.g393200.t1.2	Cre09.g393200.t1.2	5	2	2	Cre09.g393200.t1.2 Heat shock protein 70C ALS=HSP70C DBV=JGI5.5 GN=HSP70C OS=Chlamydomonas reinhardtii SV=2 TOU=Cre	1	5	2	2	2	2	2	3	0	0	4	1	1	4	3	1	0	1	2	0	0	3	3	1	0	1	3	0	1	1	3	1	0	0	1	1	0	1	1	1	0	0	1	0
Cre09.g393900.t2.1;Cre09.g393900.t1.2	Cre09.g393900.t2.1;Cre09.g393900.t1.2	2;2	2;2	2;2	Cre09.g393900.t2.1 None DBV=JGI5.5 OS=Chlamydomonas reinhardtii SV=1 TOU=Cre;Cre09.g393900.t1.2 None DBV=JGI5.5 OS=Chlamydomonas reinhardtii SV=2 TOU=Cre	2	2	2	2	0	0	0	0	1	0	0	0	0	0	0	0	1	0	0	1	0	0	0	1	0	0	1	0	0	0	0	0	0	0	0	0	0	0	0	0	1	0	0	0
Cre09.g394436.t1.1	Cre09.g394436.t1.1	7	7	7	Cre09.g394436.t1.1 None DBV=JGI5.5 OS=Chlamydomonas reinhardtii SV=1 TOU=Cre	1	7	7	7	4	4	1	1	2	2	1	0	3	5	1	1	0	2	1	1	1	3	2	2	0	0	1	1	2	3	4	2	2	3	0	1	4	4	1	1	2	2	1	0
Cre09.g394621.t2.1;Cre09.g394621.t1.1	Cre09.g394621.t2.1;Cre09.g394621.t1.1	2;2	2;2	2;2	Cre09.g394621.t2.1 None DBV=JGI5.5 OS=Chlamydomonas reinhardtii SV=1 TOU=Cre;Cre09.g394621.t1.1 None DBV=JGI5.5 OS=Chlamydomonas reinhardtii SV=1 TOU=Cre	2	2	2	2	0	1	0	0	0	0	0	0	0	0	0	0	0	0	0	0	0	0	1	0	0	0	0	0	0	0	0	0	0	0	0	0	0	1	0	0	0	0	0	0
Cre09.g394850.t1.2	Cre09.g394850.t1.2	2	2	2	Cre09.g394850.t1.2 LrgB-like protein ALS=TEF24 DBV=JGI5.5 GN=TEF24 OS=Chlamydomonas reinhardtii SV=2 TOU=Cre	1	2	2	2	0	0	0	0	0	0	0	0	0	0	0	0	0	0	0	0	0	1	0	0	0	0	0	0	0	0	1	0	0	0	0	0	0	0	0	0	0	0	0	0
Cre09.g395250.t1.1	Cre09.g395250.t1.1	6	6	6	Cre09.g395250.t1.1 Flagellar Associated Protein ALS=FAP36 DBV=JGI5.5 GN=FAP36 OS=Chlamydomonas reinhardtii SV=1 TOU=Cre	1	6	6	6	1	1	0	0	0	0	0	0	3	4	3	0	0	0	0	1	0	0	0	0	0	0	0	0	0	0	0	0	0	0	0	0	1	1	0	0	0	0	0	0
Cre09.g395600.t1.1	Cre09.g395600.t1.1	3	3	3	Cre09.g395600.t1.1 None DBV=JGI5.5 OS=Chlamydomonas reinhardtii SV=1 TOU=Cre	1	3	3	3	0	2	1	0	0	0	0	0	0	0	0	0	0	1	0	0	0	0	0	0	0	0	0	0	0	0	0	0	0	0	0	0	0	2	1	0	0	0	0	0
Cre09.g395650.t1.1	Cre09.g395650.t1.1	4	4	4	Cre09.g395650.t1.1 None DBV=JGI5.5 OS=Chlamydomonas reinhardtii SV=1 TOU=Cre	1	4	4	4	0	1	1	1	2	1	1	0	1	1	0	0	1	3	1	1	0	1	3	0	0	0	0	0	0	0	0	0	0	0	0	0	0	1	1	1	2	1	1	0
Cre09.g396213.t1.1	Cre09.g396213.t1.1	17	17	17	Cre09.g396213.t1.1 Oxygen-evolving enhancer protein 1 of photosystem II ALS=PSBO DBV=JGI5.5 GN=PSBO OS=Chlamydomonas reinhardtii SV=1 TOU=Cre	1	17	17	17	14	11	8	6	6	2	5	1	13	13	10	3	1	7	4	3	4	13	8	9	0	2	6	1	13	13	7	10	2	6	1	5	14	11	8	6	6	2	5	1
Cre09.g396300.t1.2	Cre09.g396300.t1.2	2	2	2	Cre09.g396300.t1.2 Protoporphyrinogen oxidase ALS=PPX1 DBV=JGI5.5 GN=PPX1 OS=Chlamydomonas reinhardtii SV=2 TOU=Cre	1	2	2	2	0	0	0	0	0	0	0	0	0	0	0	0	0	0	0	0	0	0	2	0	0	0	0	0	0	0	0	0	0	0	0	0	0	0	0	0	0	0	0	0
Cre09.g396650.t1.2	Cre09.g396650.t1.2	7	7	7	Cre09.g396650.t1.2 Phosphate acetyltransferase ALS=PAT2 DBV=JGI5.5 GN=PAT2 OS=Chlamydomonas reinhardtii SV=2 TOU=Cre	1	7	7	7	2	6	2	1	0	0	2	0	0	2	1	0	0	1	1	0	0	1	1	0	0	0	0	0	1	2	1	0	0	0	0	4	2	6	2	1	0	0	2	0
Cre09.g396700.t1.2;Cre17.g709850.t1.2	Cre09.g396700.t1.2	6;1	6;1	6;1	Cre09.g396700.t1.2 Acetate kinase ALS=ACK1 DBV=JGI5.5 GN=ACK1 OS=Chlamydomonas reinhardtii SV=2 TOU=Cre	2	6	6	6	0	0	0	0	1	0	0	0	1	0	0	0	0	3	0	0	0	0	0	0	0	0	2	0	0	0	0	0	0	0	0	0	0	0	0	0	1	0	0	0
Cre09.g397200.t1.2	Cre09.g397200.t1.2	5	5	5	Cre09.g397200.t1.2 T-complex protein 1, zeta subunit ALS=CCT6 DBV=JGI5.5 GN=CCT6 OS=Chlamydomonas reinhardtii SV=2 TOU=Cre	1	5	5	5	2	3	1	3	0	0	0	0	1	1	0	0	0	0	0	0	0	0	1	1	0	0	0	0	1	2	1	3	0	0	0	1	2	3	1	3	0	0	0	0
Cre09.g397250.t1.2	Cre09.g397250.t1.2	5	5	5	Cre09.g397250.t1.2 Delta-9 desaturase DBV=JGI5.5 OS=Chlamydomonas reinhardtii SV=2 TOU=Cre	1	5	5	5	0	0	0	0	0	0	0	0	0	0	0	0	0	0	2	0	0	0	0	0	0	0	4	0	0	0	0	0	0	0	0	0	0	0	0	0	0	0	0	0
Cre09.g397697.t1.1	Cre09.g397697.t1.1	18	18	18	Cre09.g397697.t1.1 Ribosomal protein L4, component of cytosolic 80S ribosome and 60S large subunit ALS=RPL4 DBV=JGI5.5 GN=RPL4 OS=Chlamydomonas reinhardtii SV=1 TOU=Cre	1	18	18	18	11	15	7	8	3	2	2	1	7	12	9	4	2	4	1	3	1	14	9	6	1	2	5	3	8	10	10	8	6	7	2	3	11	15	7	8	3	2	2	1
Cre09.g400550.t1.2	Cre09.g400550.t1.2	16	16	16	Cre09.g400550.t1.2 Nitric oxide associated protein ALS=NOA1 DBV=JGI5.5 GN=NOA1 OS=Chlamydomonas reinhardtii SV=2 TOU=Cre	1	16	16	16	6	8	7	3	0	0	0	0	0	4	5	0	0	0	1	0	0	3	6	0	0	0	5	0	0	0	0	0	0	0	0	0	6	8	7	3	0	0	0	0
Cre09.g400650.t1.2	Cre09.g400650.t1.2	7	7	7	Cre09.g400650.t1.2 Ribosomal protein S6, component of cytosolic 80S ribosome and 40S small subunit ALS=RPS6 DBV=JGI5.5 GN=RPS6 OS=Chlamydomonas reinhardtii SV=2 TOU=Cre	1	7	7	7	4	5	4	3	0	0	2	0	1	5	4	0	0	2	0	0	1	5	3	1	0	0	3	0	3	6	3	4	1	4	0	2	4	5	4	3	0	0	2	0
Cre09.g401515.t1.1	Cre09.g401515.t1.1	5	5	5	Cre09.g401515.t1.1 None DBV=JGI5.5 OS=Chlamydomonas reinhardtii SV=1 TOU=Cre	1	5	5	5	1	1	2	1	1	0	0	0	1	1	1	2	0	4	2	1	0	1	1	2	0	0	2	0	0	1	1	0	0	0	0	1	1	1	2	1	1	0	0	0
Cre09.g401886.t1.1	Cre09.g401886.t1.1	2	2	2	Cre09.g401886.t1.1 L-ascorbate peroxidase, heme-containing DBV=JGI5.5 OS=Chlamydomonas reinhardtii SV=1 TOU=Cre	1	2	2	2	0	0	1	0	0	0	0	0	0	2	0	0	0	0	0	0	0	0	1	0	0	0	0	0	1	1	0	1	0	0	0	0	0	0	1	0	0	0	0	0
Cre09.g402300.t1.2	Cre09.g402300.t1.2	3	3	3	Cre09.g402300.t1.2 Mitochondrial F1F0 ATP synthase associated 10.0 kDa protein ALS=ASA8 DBV=JGI5.5 GN=ASA8 OS=Chlamydomonas reinhardtii SV=2 TOU=Cre	1	3	3	3	1	1	2	1	0	0	1	0	1	1	0	0	0	0	0	0	0	2	2	1	0	0	0	0	2	0	1	1	1	1	0	1	1	1	2	1	0	0	1	0
Cre09.g402450.t1.2;Cre04.g216600.t1.2;Cre17.g710150.t1.2;Cre13.g580050.t2.1;Cre13.g580050.t1.2;Cre10.g446400.t1.1	Cre09.g402450.t1.2	3;1;1;1;1;1	3;1;1;1;1;1	3;1;1;1;1;1	Cre09.g402450.t1.2 None DBV=JGI5.5 OS=Chlamydomonas reinhardtii SV=2 TOU=Cre	6	3	3	3	1	1	0	1	0	0	0	0	0	3	2	0	0	0	0	0	0	0	2	0	0	0	0	0	0	1	0	1	0	0	0	0	1	1	0	1	0	0	0	0
Cre09.g405850.t1.1	Cre09.g405850.t1.1	2	2	2	Cre09.g405850.t1.1 NADH:ubiquinone oxidoreductase 49 kDa ND7 subunit ALS=NUO7 DBV=JGI5.5 GN=NUO7 OS=Chlamydomonas reinhardtii SV=1 TOU=Cre	1	2	2	2	0	1	0	0	0	0	0	0	0	1	0	0	0	0	0	0	0	1	1	0	0	0	0	0	0	0	0	0	0	0	0	0	0	1	0	0	0	0	0	0
Cre09.g406200.t1.2	Cre09.g406200.t1.2	3	3	3	Cre09.g406200.t1.2 Prolyl-tRNA synthetase DBV=JGI5.5 OS=Chlamydomonas reinhardtii SV=2 TOU=Cre	1	3	3	3	0	0	1	0	0	0	0	0	0	0	0	0	0	0	0	0	0	0	1	0	0	0	0	0	0	0	0	0	0	0	0	1	0	0	1	0	0	0	0	0
Cre09.g409350.t1.2	Cre09.g409350.t1.2	6	6	6	Cre09.g409350.t1.2 Fe-S ABC transporter ALS=RLI1 DBV=JGI5.5 GN=RLI1 OS=Chlamydomonas reinhardtii SV=2 TOU=Cre	1	6	6	6	4	4	3	1	1	1	0	0	1	3	2	1	0	0	0	1	0	4	2	0	0	0	1	0	2	3	2	3	0	1	0	0	4	4	3	1	1	1	0	0
Cre09.g410650.t2.1;Cre09.g410650.t1.2	Cre09.g410650.t2.1;Cre09.g410650.t1.2	3;3	3;3	3;3	Cre09.g410650.t2.1 N-5-phosphoribosyl-ATP transferase ALS=HIS1 DBV=JGI5.5 GN=HIS1 OS=Chlamydomonas reinhardtii SV=1 TOU=Cre;Cre09.g410650.t1.2 N-5-phosphoribosyl-ATP transferase ALS=HIS1 DBV=JGI5.5 GN=HIS1 OS=Chlamydomonas reinhardtii SV=2 TOU=Cre	2	3	3	3	0	1	0	0	1	0	0	0	0	1	2	0	0	1	0	0	0	1	0	1	0	0	0	0	0	0	0	0	0	0	0	0	0	1	0	0	1	0	0	0
Cre09.g410700.t1.2	Cre09.g410700.t1.2	9	9	9	Cre09.g410700.t1.2 NADP-dependent malate dehydrogenase, chloroplastic ALS=MDH5 DBV=JGI5.5 GN=MDH5 OS=Chlamydomonas reinhardtii SV=2 TOU=Cre	1	9	9	9	4	4	2	2	4	1	2	0	2	5	4	1	1	2	4	2	0	3	5	4	0	0	2	1	4	3	4	4	1	4	0	2	4	4	2	2	4	1	2	0
Cre09.g412100.t1.2	Cre09.g412100.t1.2	4	4	4	Cre09.g412100.t1.2 Photosystem I reaction center subunit III ALS=PSAF DBV=JGI5.5 GN=PSAF OS=Chlamydomonas reinhardtii SV=2 TOU=Cre	1	4	4	4	2	1	0	2	1	1	1	0	0	4	2	0	1	2	1	2	0	4	2	1	0	0	1	1	1	1	1	0	1	1	1	1	2	1	0	2	1	1	1	0
Cre09.g415550.t1.2	Cre09.g415550.t1.2	3	3	3	Cre09.g415550.t1.2 Mitochondrial F1F0 ATP synthase associated 45.5 kDa protein ALS=ASA2 DBV=JGI5.5 GN=ASA2 OS=Chlamydomonas reinhardtii SV=2 TOU=Cre	1	3	3	3	0	1	0	0	0	0	0	0	0	2	0	0	0	0	0	0	0	0	0	0	0	0	0	0	0	0	0	0	0	0	0	0	0	1	0	0	0	0	0	0
Cre09.g415600.t2.1;Cre09.g415600.t1.1	Cre09.g415600.t2.1;Cre09.g415600.t1.1	11;11	11;11	11;11	Cre09.g415600.t2.1 None DBV=JGI5.5 OS=Chlamydomonas reinhardtii SV=1 TOU=Cre;Cre09.g415600.t1.1 None DBV=JGI5.5 OS=Chlamydomonas reinhardtii SV=1 TOU=Cre	2	11	11	11	2	3	1	2	2	2	6	1	2	1	3	0	0	2	2	4	1	3	7	5	0	2	9	0	0	0	0	0	0	0	0	0	2	3	1	2	2	2	6	1
Cre09.g415800.t1.2	Cre09.g415800.t1.2	3	3	3	Cre09.g415800.t1.2 None DBV=JGI5.5 OS=Chlamydomonas reinhardtii SV=2 TOU=Cre	1	3	3	3	0	0	0	0	0	0	0	0	0	2	2	0	0	0	0	0	0	0	0	0	0	0	0	0	0	0	0	0	0	0	0	0	0	0	0	0	0	0	0	0
Cre09.g415850.t1.2	Cre09.g415850.t1.2	4	4	4	Cre09.g415850.t1.2 Gamma carbonic anhydrase ALS=CAG3 DBV=JGI5.5 GN=CAG3 OS=Chlamydomonas reinhardtii SV=2 TOU=Cre	1	4	4	4	0	2	0	0	0	0	0	0	0	2	0	0	0	0	0	0	0	1	0	0	0	0	0	0	0	0	0	0	0	0	0	0	0	2	0	0	0	0	0	0
Cre09.g415950.t1.2	Cre09.g415950.t1.2	11	11	11	Cre09.g415950.t1.2 Plastid ribosomal protein L6 ALS=PRPL6 DBV=JGI5.5 GN=PRPL6 OS=Chlamydomonas reinhardtii SV=2 TOU=Cre	1	11	11	11	5	4	3	4	1	0	3	0	1	3	7	1	0	1	0	1	0	2	4	0	0	0	0	0	1	2	3	3	0	1	0	1	5	4	3	4	1	0	3	0
Cre09.g416050.t1.2	Cre09.g416050.t1.2	20	20	20	Cre09.g416050.t1.2 Argininosuccinate synthase ALS=AGS1 DBV=JGI5.5 GN=AGS1 OS=Chlamydomonas reinhardtii SV=2 TOU=Cre	1	20	20	20	11	8	9	10	1	1	3	1	2	11	11	2	0	4	2	1	0	9	10	4	0	0	6	2	7	9	7	9	2	3	0	4	11	8	9	10	1	1	3	1
Cre09.g416150.t1.2	Cre09.g416150.t1.2	9	9	9	Cre09.g416150.t1.2 Mitochondrial F1F0 ATP synthase associated 19.5 kDa protein ALS=ASA7 DBV=JGI5.5 GN=ASA7 OS=Chlamydomonas reinhardtii SV=2 TOU=Cre	1	9	9	9	8	6	7	6	3	2	3	2	5	7	7	0	1	4	1	0	1	6	8	3	1	1	2	1	6	3	6	5	4	3	1	5	8	6	7	6	3	2	3	2
Cre09.g416800.t1.2	Cre09.g416800.t1.2	5	5	5	Cre09.g416800.t1.2 None DBV=JGI5.5 OS=Chlamydomonas reinhardtii SV=2 TOU=Cre	1	5	5	5	0	0	2	1	0	0	1	0	2	1	0	0	0	2	0	0	0	0	2	1	0	0	0	0	2	0	2	1	2	1	1	1	0	0	2	1	0	0	1	0
Cre-1.g000035.t1.p1	Cre-1.g000035.t1.p1	4	4	4	Cre-1.g000035.t1.p1 None DBV=NCBI OS=Chlamydomonas reinhardtii PN=ORF1995 TOU=Cre	1	4	4	4	0	0	0	0	0	0	0	0	1	3	1	0	0	0	0	0	0	1	0	0	0	0	0	0	0	0	0	0	0	0	0	0	0	0	0	0	0	0	0	0
Cre-1.g2716952.t1.p1	Cre-1.g2716952.t1.p1	4	4	4	Cre-1.g2716952.t1.p1 None DBV=NCBI OS=Chlamydomonas reinhardtii PN=rps8 TOU=Cre	1	4	4	4	2	1	2	3	2	0	1	0	1	3	2	1	0	1	1	0	0	1	2	1	0	0	1	0	1	2	1	2	1	0	0	1	2	1	2	3	2	0	1	0
Cre-1.g2716955.t1.p1;Cre16.g675850.t1.2	Cre-1.g2716955.t1.p1	6;1	6;1	6;1	Cre-1.g2716955.t1.p1 None DBV=NCBI OS=Chlamydomonas reinhardtii PN=rps4 TOU=Cre	2	6	6	6	0	1	3	0	0	0	0	0	0	2	0	0	0	1	0	0	0	4	2	0	0	0	1	0	0	1	1	0	0	0	0	2	0	1	3	0	0	0	0	0
Cre-1.g2716961.t1.p1	Cre-1.g2716961.t1.p1	12	12	12	Cre-1.g2716961.t1.p1 None DBV=NCBI OS=Chlamydomonas reinhardtii PN=psbD TOU=Cre	1	12	12	12	8	9	8	7	7	7	7	3	7	9	7	6	5	9	8	7	5	9	8	7	6	6	7	6	7	7	8	6	8	7	7	7	8	9	8	7	7	7	7	3
Cre-1.g2716962.t1.p1	Cre-1.g2716962.t1.p1	7	7	7	Cre-1.g2716962.t1.p1 None DBV=NCBI OS=Chlamydomonas reinhardtii PN=ORF2971 TOU=Cre	1	7	7	7	0	0	2	1	0	0	1	0	0	1	0	0	0	0	0	0	0	0	3	0	0	0	0	0	0	0	0	0	0	0	0	0	0	0	2	1	0	0	1	0
Cre-1.g2716963.t1.p1	Cre-1.g2716963.t1.p1	15	15	15	Cre-1.g2716963.t1.p1 None DBV=NCBI OS=Chlamydomonas reinhardtii PN=psbC TOU=Cre	1	15	15	15	9	7	9	6	7	4	7	0	5	11	9	2	1	9	7	4	1	10	10	6	3	4	8	2	9	10	6	6	7	7	3	7	9	7	9	6	7	4	7	0
Cre-1.g2716966.t1.p1	Cre-1.g2716966.t1.p1	35	35	35	Cre-1.g2716966.t1.p1 None DBV=NCBI OS=Chlamydomonas reinhardtii PN=chlB TOU=Cre	1	35	35	35	18	23	24	23	14	10	20	7	15	19	23	12	6	23	18	13	5	19	19	21	2	11	28	13	2	2	1	0	1	1	0	1	18	23	24	23	14	10	20	7
Cre-1.g2716972.t1.p1	Cre-1.g2716972.t1.p1	6	6	6	Cre-1.g2716972.t1.p1 None DBV=NCBI OS=Chlamydomonas reinhardtii PN=atpE TOU=Cre	1	6	6	6	3	2	2	4	1	0	1	0	1	3	4	1	0	2	1	0	0	4	2	2	0	0	1	0	3	1	2	2	1	2	0	1	3	2	2	4	1	0	1	0
Cre-1.g2716973.t1.p1	Cre-1.g2716973.t1.p1	2	2	2	Cre-1.g2716973.t1.p1 None DBV=NCBI OS=Chlamydomonas reinhardtii PN=rps7 TOU=Cre	1	2	2	2	1	2	1	1	0	0	0	0	1	2	2	0	0	0	0	1	0	1	1	0	0	0	0	1	1	1	1	0	0	1	1	1	1	2	1	1	0	0	0	0
Cre-1.g2716979.t1.p1	Cre-1.g2716979.t1.p1	22	22	22	Cre-1.g2716979.t1.p1 None DBV=NCBI OS=Chlamydomonas reinhardtii PN=tufA TOU=Cre	1	22	22	22	16	14	12	14	5	4	8	4	10	17	17	8	3	11	6	6	6	11	10	9	0	2	8	4	6	9	7	9	3	3	1	3	16	14	12	14	5	4	8	4
Cre-1.g2716983.t1.p1	Cre-1.g2716983.t1.p1	10	10	10	Cre-1.g2716983.t1.p1 None DBV=NCBI OS=Chlamydomonas reinhardtii PN=atpF TOU=Cre	1	10	10	10	6	3	4	4	1	0	3	0	4	3	5	1	2	4	1	0	0	5	4	2	0	0	2	1	2	1	4	3	1	2	1	2	6	3	4	4	1	0	3	0
Cre-1.g2716986.t1.p1	Cre-1.g2716986.t1.p1	6	6	6	Cre-1.g2716986.t1.p1 None DBV=NCBI OS=Chlamydomonas reinhardtii PN=chlN TOU=Cre	1	6	6	6	2	2	2	2	1	0	1	1	1	4	3	0	0	2	1	1	0	3	2	1	0	1	1	1	2	0	0	1	0	0	0	1	2	2	2	2	1	0	1	1
Cre-1.g2716987.t1.p1	Cre-1.g2716987.t1.p1	10	10	10	Cre-1.g2716987.t1.p1 None DBV=NCBI OS=Chlamydomonas reinhardtii PN=psbA TOU=Cre	1	10	10	10	6	7	6	4	5	5	7	4	5	7	6	4	2	9	5	4	2	7	6	6	3	4	6	5	6	8	5	6	5	8	5	5	6	7	6	4	5	5	7	4
Cre-1.g2716992.t1.p1	Cre-1.g2716992.t1.p1	4	4	4	Cre-1.g2716992.t1.p1 None DBV=NCBI OS=Chlamydomonas reinhardtii PN=rpoB-2 TOU=Cre	1	4	4	4	1	1	1	1	0	0	2	0	0	1	1	0	0	0	1	0	0	2	1	0	0	0	0	0	0	0	0	0	0	0	0	0	1	1	1	1	0	0	2	0
Cre-1.g2716993.t1.p1	Cre-1.g2716993.t1.p1	6	6	6	Cre-1.g2716993.t1.p1 None DBV=NCBI OS=Chlamydomonas reinhardtii PN=rpoB-1 TOU=Cre	1	6	6	6	0	1	0	0	0	0	1	0	0	0	0	0	0	1	1	0	0	0	1	0	0	0	3	0	0	0	0	0	0	0	0	0	0	1	0	0	0	0	1	0
Cre-1.g2716997.t1.p1	Cre-1.g2716997.t1.p1	14	14	14	Cre-1.g2716997.t1.p1 None DBV=NCBI OS=Chlamydomonas reinhardtii PN=rps3 TOU=Cre	1	14	14	14	2	6	5	1	0	1	2	0	1	6	2	0	0	1	0	0	0	4	3	0	0	0	2	0	1	3	2	1	0	1	0	0	2	6	5	1	0	1	2	0
Cre-1.g2717000.t1.p1	Cre-1.g2717000.t1.p1	5	5	5	Cre-1.g2717000.t1.p1 None DBV=NCBI OS=Chlamydomonas reinhardtii PN=psaA TOU=Cre	1	5	5	5	0	0	0	2	0	0	5	0	1	1	1	0	0	1	4	0	0	2	0	0	1	0	4	0	0	0	0	0	0	0	0	2	0	0	0	2	0	0	5	0
Cre-1.g2717002.t1.p1	Cre-1.g2717002.t1.p1	7	7	7	Cre-1.g2717002.t1.p1 None DBV=NCBI OS=Chlamydomonas reinhardtii PN=psbB TOU=Cre	1	7	7	7	0	2	2	0	0	0	4	0	0	1	4	1	0	3	2	2	0	1	3	0	0	1	5	0	0	1	2	0	1	3	0	3	0	2	2	0	0	0	4	0
Cre-1.g2717004.t1.p1	Cre-1.g2717004.t1.p1	3	3	3	Cre-1.g2717004.t1.p1 None DBV=NCBI OS=Chlamydomonas reinhardtii PN=rpoA TOU=Cre	1	3	3	3	0	1	2	0	0	0	1	0	0	0	1	0	0	0	1	0	0	2	2	0	0	0	1	0	0	0	0	0	0	0	0	1	0	1	2	0	0	0	1	0
Cre-1.g2717006.t1.p1	Cre-1.g2717006.t1.p1	20	20	20	Cre-1.g2717006.t1.p1 None DBV=NCBI OS=Chlamydomonas reinhardtii PN=rps2 TOU=Cre	1	20	20	20	10	7	5	6	3	0	6	0	1	8	6	0	0	6	2	1	0	10	10	3	0	0	10	0	0	4	3	1	0	2	0	0	10	7	5	6	3	0	6	0
Cre-1.g2717010.t1.p1	Cre-1.g2717010.t1.p1	10	10	10	Cre-1.g2717010.t1.p1 None DBV=NCBI OS=Chlamydomonas reinhardtii PN=rps9 TOU=Cre	1	10	10	10	9	2	5	3	3	1	6	1	0	5	7	1	2	3	5	2	0	5	5	2	0	1	3	0	1	1	2	1	0	0	0	0	9	2	5	3	3	1	6	1
Cre-1.g2717015.t1.p1	Cre-1.g2717015.t1.p1	7	7	7	Cre-1.g2717015.t1.p1 None DBV=NCBI OS=Chlamydomonas reinhardtii PN=clpP TOU=Cre	1	7	7	7	2	4	0	2	0	0	1	0	0	2	2	0	0	1	1	0	0	2	2	1	0	0	4	0	0	0	0	0	0	0	0	0	2	4	0	2	0	0	1	0
Cre-1.g2717017.t1.p1	Cre-1.g2717017.t1.p1	2	2	2	Cre-1.g2717017.t1.p1 None DBV=NCBI OS=Chlamydomonas reinhardtii PN=petB TOU=Cre	1	2	2	2	0	0	0	0	0	0	0	0	0	0	0	0	0	2	0	0	0	1	0	0	0	0	0	0	0	0	0	0	0	0	0	0	0	0	0	0	0	0	0	0
Cre-1.g2717021.t1.p1	Cre-1.g2717021.t1.p1	3	3	3	Cre-1.g2717021.t1.p1 None DBV=NCBI OS=Chlamydomonas reinhardtii PN=petD TOU=Cre	1	3	3	3	1	0	0	0	0	0	0	0	0	2	0	0	0	0	0	0	0	1	0	0	0	0	0	0	0	0	0	0	0	0	0	0	1	0	0	0	0	0	0	0
Cre-1.g2717034.t1.p1	Cre-1.g2717034.t1.p1	32	32	30	Cre-1.g2717034.t1.p1 None DBV=NCBI OS=Chlamydomonas reinhardtii PN=atpB TOU=Cre	1	32	32	30	20	23	22	21	20	16	19	19	18	25	24	16	17	25	22	20	10	20	21	18	9	17	29	15	11	11	8	9	5	9	3	7	20	23	22	21	20	16	19	19
Cre-1.g2717036.t1.p1	Cre-1.g2717036.t1.p1	1	1	1	Cre-1.g2717036.t1.p1 None DBV=NCBI OS=Chlamydomonas reinhardtii PN=rps12 TOU=Cre	1	1	1	1	1	1	1	1	0	0	1	0	1	1	1	1	1	1	1	1	0	1	1	0	0	0	1	1	1	1	1	1	0	1	1	0	1	1	1	1	0	0	1	0
Cre-1.g2717038.t1.p1	Cre-1.g2717038.t1.p1	3	3	3	Cre-1.g2717038.t1.p1 None DBV=NCBI OS=Chlamydomonas reinhardtii PN=psaB TOU=Cre	1	3	3	3	0	0	0	1	0	0	1	0	0	0	1	0	0	1	0	0	0	0	0	0	0	0	2	0	0	0	0	0	0	0	0	1	0	0	0	1	0	0	1	0
Cre-1.g2717040.t1.p1	Cre-1.g2717040.t1.p1	19	19	19	Cre-1.g2717040.t1.p1 None DBV=NCBI OS=Chlamydomonas reinhardtii PN=rbcL TOU=Cre	1	19	19	19	12	15	9	8	10	5	12	4	9	15	11	4	3	12	7	7	3	15	10	8	3	5	11	5	10	14	9	3	6	9	4	4	12	15	9	8	10	5	12	4
Cre-1.g2717041.t1.p1	Cre-1.g2717041.t1.p1	28	28	26	Cre-1.g2717041.t1.p1 None DBV=NCBI OS=Chlamydomonas reinhardtii PN=atpA TOU=Cre	1	28	28	26	19	20	18	21	14	9	14	4	19	20	25	11	11	17	13	13	11	20	22	19	5	12	20	11	18	18	17	18	14	13	6	15	19	20	18	21	14	9	14	4
Cre-1.g2717054.t1.p1	Cre-1.g2717054.t1.p1	5	5	5	Cre-1.g2717054.t1.p1 None DBV=NCBI OS=Chlamydomonas reinhardtii PN=rpl23 TOU=Cre	1	5	5	5	3	1	1	1	0	0	1	0	0	1	3	0	0	2	0	0	0	2	2	0	0	0	0	0	0	0	0	0	0	0	0	0	3	1	1	1	0	0	1	0
Cre-1.g2717055.t1.p1	Cre-1.g2717055.t1.p1	11	11	11	Cre-1.g2717055.t1.p1 None DBV=NCBI OS=Chlamydomonas reinhardtii PN=rpl2 TOU=Cre	1	11	11	11	7	7	5	5	0	0	1	0	4	7	2	1	0	0	0	1	0	5	3	5	0	0	0	0	7	5	3	4	0	2	0	2	7	7	5	5	0	0	1	0
Cre-1.g2717057.t1.p1	Cre-1.g2717057.t1.p1	2	2	2	Cre-1.g2717057.t1.p1 None DBV=NCBI OS=Chlamydomonas reinhardtii PN=rpl16 TOU=Cre	1	2	2	2	2	1	0	0	0	0	0	0	0	1	1	0	0	0	0	0	0	2	1	0	0	0	0	0	1	0	1	0	0	0	0	1	2	1	0	0	0	0	0	0
Cre-1.g2717058.t1.p1	Cre-1.g2717058.t1.p1	6	6	6	Cre-1.g2717058.t1.p1 None DBV=NCBI OS=Chlamydomonas reinhardtii PN=rpl14 TOU=Cre	1	6	6	6	3	2	4	3	2	0	1	0	3	4	2	1	0	2	0	0	0	3	4	1	0	0	0	0	3	2	2	1	1	1	0	0	3	2	4	3	2	0	1	0
Cre10.g417700.t1.2	Cre10.g417700.t1.2	7	7	7	Cre10.g417700.t1.2 Ribosomal protein L3, component of cytosolic 80S ribosome and 60S large subunit ALS=RPL3 DBV=JGI5.5 GN=RPL3 OS=Chlamydomonas reinhardtii SV=2 TOU=Cre	1	7	7	7	3	6	4	2	0	0	1	0	1	5	2	0	0	2	2	1	0	4	1	0	0	0	2	0	1	3	1	0	0	1	0	1	3	6	4	2	0	0	1	0
Cre10.g418950.t2.1;Cre10.g418950.t1.1;Cre03.g168800.t1.1	Cre10.g418950.t2.1;Cre10.g418950.t1.1	4;4;1	4;4;1	4;4;1	Cre10.g418950.t2.1 Kinesin motor protein, kinesin-4/10 family DBV=JGI5.5 OS=Chlamydomonas reinhardtii SV=1 TOU=Cre;Cre10.g418950.t1.1 Kinesin motor protein, kinesin-4/10 family DBV=JGI5.5 OS=Chlamydomonas reinhardtii SV=1 TOU=Cre	3	4	4	4	2	0	1	1	0	0	0	0	1	1	2	0	0	0	0	0	0	0	0	0	0	0	0	0	0	0	0	0	0	0	0	0	2	0	1	1	0	0	0	0
Cre10.g419050.t2.1;Cre10.g419050.t1.1	Cre10.g419050.t2.1;Cre10.g419050.t1.1	5;5	5;5	5;5	Cre10.g419050.t2.1 Mitochondrial F1F0 ATP synthase, alpha subunit ALS=ATP1B DBV=JGI5.5 GN=ATP1B OS=Chlamydomonas reinhardtii SV=1 TOU=Cre;Cre10.g419050.t1.1 Mitochondrial F1F0 ATP synthase, alpha subunit ALS=ATP1B DBV=JGI5.5 GN=ATP1B OS=Chlamydomonas reinh	2	5	5	5	1	1	1	0	0	0	0	0	0	1	0	0	0	2	2	1	0	2	1	0	0	0	1	0	0	0	0	0	0	0	0	0	1	1	1	0	0	0	0	0
Cre10.g420750.t1.2	Cre10.g420750.t1.2	4	4	4	Cre10.g420750.t1.2 Ribosomal protein L30, component of cytosolic 80S ribosome and 60S large subunit ALS=RPL30 DBV=JGI5.5 GN=RPL30 OS=Chlamydomonas reinhardtii SV=2 TOU=Cre	1	4	4	4	2	2	2	4	1	1	1	0	1	2	2	2	1	2	1	0	0	3	3	1	0	0	1	1	2	2	2	2	2	2	2	2	2	2	2	4	1	1	1	0
Cre10.g421600.t1.2	Cre10.g421600.t1.2	8	8	8	Cre10.g421600.t1.2 None DBV=JGI5.5 OS=Chlamydomonas reinhardtii SV=2 TOU=Cre	1	8	8	8	1	1	0	1	0	0	3	0	1	2	1	0	0	3	2	0	0	2	1	0	0	0	4	1	1	0	0	0	0	0	0	0	1	1	0	1	0	0	3	0
Cre10.g421700.t1.2	Cre10.g421700.t1.2	11	11	11	Cre10.g421700.t1.2 Glycerol-3-phosphate dehydrogenase/dihydroxyacetone-3-phosphate reductase ALS=GPD4 DBV=JGI5.5 GN=GPD4 OS=Chlamydomonas reinhardtii SV=2 TOU=Cre	1	11	11	11	1	1	0	0	0	0	0	0	0	2	0	0	0	2	0	0	0	2	7	0	0	1	2	0	0	0	0	0	0	0	0	2	1	1	0	0	0	0	0	0
Cre10.g422600.t1.1	Cre10.g422600.t1.1	2	2	2	Cre10.g422600.t1.1 NADH:ubiquinone oxidoreductase 51 kDa subunit ALS=NUO6 DBV=JGI5.5 GN=NUO6 OS=Chlamydomonas reinhardtii SV=1 TOU=Cre	1	2	2	2	0	2	0	0	0	0	0	0	0	0	0	0	0	0	0	0	0	0	0	0	0	0	0	0	0	0	0	0	0	0	0	0	0	2	0	0	0	0	0	0
Cre10.g423250.t1.2	Cre10.g423250.t1.2	1	1	1	Cre10.g423250.t1.2 NAD-dependent malate dehydrogenase ALS=MDH2 DBV=JGI5.5 GN=MDH2 OS=Chlamydomonas reinhardtii SV=2 TOU=Cre	1	1	1	1	0	1	0	0	0	0	0	0	0	1	0	0	0	1	0	0	0	0	0	0	0	0	0	0	0	0	0	0	0	0	0	0	0	1	0	0	0	0	0	0
Cre10.g423500.t1.2	Cre10.g423500.t1.2	3	3	3	Cre10.g423500.t1.2 Heme oxygenase ALS=HMO1 DBV=JGI5.5 GN=HMO1 OS=Chlamydomonas reinhardtii SV=2 TOU=Cre	1	3	3	3	0	0	0	0	0	0	0	0	0	0	0	0	0	2	0	0	0	0	0	0	0	0	1	0	0	0	0	0	0	0	0	0	0	0	0	0	0	0	0	0
Cre10.g423650.t1.2	Cre10.g423650.t1.2	5	5	5	Cre10.g423650.t1.2 Plastid ribosomal protein L11 ALS=PRPL11 DBV=JGI5.5 GN=PRPL11 OS=Chlamydomonas reinhardtii SV=2 TOU=Cre	1	5	5	5	3	2	4	3	1	0	1	0	1	3	3	0	0	2	0	0	0	1	3	0	0	0	0	0	0	0	2	0	0	0	0	0	3	2	4	3	1	0	1	0
Cre10.g424100.t1.2	Cre10.g424100.t1.2	2	2	2	Cre10.g424100.t1.2 Inorganic pyrophosphatase ALS=IPY1 DBV=JGI5.5 GN=IPY1 OS=Chlamydomonas reinhardtii SV=2 TOU=Cre	1	2	2	2	0	0	1	0	0	0	1	0	0	0	2	0	0	1	1	0	0	1	1	1	0	0	1	0	0	1	0	0	0	1	0	1	0	0	1	0	0	0	1	0
Cre10.g424450.t1.2	Cre10.g424450.t1.2	6	6	6	Cre10.g424450.t1.2 40 kDa translocon at mitochondrial outer envelope membrane ALS=TOM40 DBV=JGI5.5 GN=TOM40 OS=Chlamydomonas reinhardtii SV=2 TOU=Cre	1	6	6	6	4	2	4	1	0	0	0	0	0	2	4	0	0	1	1	0	0	1	3	1	0	0	1	0	2	1	3	2	0	1	0	0	4	2	4	1	0	0	0	0
Cre10.g424550.t1.1	Cre10.g424550.t1.1	1	1	1	Cre10.g424550.t1.1 None DBV=JGI5.5 OS=Chlamydomonas reinhardtii SV=1 TOU=Cre	1	1	1	1	1	1	1	1	1	1	1	1	1	1	1	1	1	1	1	1	1	1	1	1	1	1	1	1	1	1	1	1	1	1	1	1	1	1	1	1	1	1	1	1
Cre10.g425900.t1.2	Cre10.g425900.t1.2	5	5	5	Cre10.g425900.t1.2 Light-harvesting protein of photosystem I ALS=LHCA5 DBV=JGI5.5 GN=LHCA5 OS=Chlamydomonas reinhardtii SV=2 TOU=Cre	1	5	5	5	3	1	1	2	0	0	1	0	2	3	1	0	0	1	0	0	0	3	0	0	0	0	1	0	1	2	0	0	1	1	0	0	3	1	1	2	0	0	1	0
Cre10.g427700.t1.2	Cre10.g427700.t1.2	8	8	8	Cre10.g427700.t1.2 None DBV=JGI5.5 OS=Chlamydomonas reinhardtii SV=2 TOU=Cre	1	8	8	8	4	6	4	6	0	0	0	1	0	5	3	1	0	2	0	0	0	3	4	1	0	0	0	0	4	4	2	4	0	1	0	0	4	6	4	6	0	0	0	1
Cre10.g429100.t1.2	Cre10.g429100.t1.2	4	4	4	Cre10.g429100.t1.2 None DBV=JGI5.5 OS=Chlamydomonas reinhardtii SV=2 TOU=Cre	1	4	4	4	1	1	0	0	0	0	0	0	1	4	1	0	0	0	0	0	0	1	0	0	0	0	0	0	0	0	0	0	0	0	0	0	1	1	0	0	0	0	0	0
Cre10.g430150.t1.2	Cre10.g430150.t1.2	9	9	9	Cre10.g430150.t1.2 None DBV=JGI5.5 OS=Chlamydomonas reinhardtii SV=2 TOU=Cre	1	9	9	9	0	1	1	0	1	1	1	0	1	0	4	0	0	5	4	2	0	2	0	0	0	0	5	2	0	0	0	0	0	0	0	0	0	1	1	0	1	1	1	0
Cre10.g430950.t1.1	Cre10.g430950.t1.1	1	1	1	Cre10.g430950.t1.1 None DBV=JGI5.5 OS=Chlamydomonas reinhardtii SV=1 TOU=Cre	1	1	1	1	0	0	0	0	0	0	0	0	0	0	0	0	0	0	0	0	0	0	0	0	1	0	0	0	0	0	0	0	0	0	0	0	0	0	0	0	0	0	0	0
Cre10.g432800.t1.2	Cre10.g432800.t1.2	5	5	5	Cre10.g432800.t1.2 Ribosomal protein Sa, component of cytosolic 80S ribosome and 40S small subunit ALS=RPSa DBV=JGI5.5 GN=RPSa OS=Chlamydomonas reinhardtii SV=2 TOU=Cre	1	5	5	5	4	5	3	4	2	1	2	1	3	4	4	3	2	3	1	2	3	4	3	3	0	1	1	1	3	3	3	2	1	2	1	1	4	5	3	4	2	1	2	1
Cre10.g433100.t1.2	Cre10.g433100.t1.2	6	6	6	Cre10.g433100.t1.2 None DBV=JGI5.5 OS=Chlamydomonas reinhardtii SV=2 TOU=Cre	1	6	6	6	2	0	2	0	0	0	0	0	0	3	1	0	0	2	0	0	0	1	3	0	0	0	1	1	0	0	0	0	0	0	0	0	2	0	2	0	0	0	0	0
Cre10.g433600.t1.2	Cre10.g433600.t1.2	4	4	4	Cre10.g433600.t1.2 None DBV=JGI5.5 OS=Chlamydomonas reinhardtii SV=2 TOU=Cre	1	4	4	4	1	2	0	0	0	0	0	0	0	0	2	0	0	0	0	0	0	0	3	0	0	0	0	0	0	0	0	0	0	0	0	0	1	2	0	0	0	0	0	0
Cre10.g433950.t1.1	Cre10.g433950.t1.1	4	4	4	Cre10.g433950.t1.1 None DBV=JGI5.5 OS=Chlamydomonas reinhardtii SV=1 TOU=Cre	1	4	4	4	0	1	0	1	0	0	2	0	0	0	1	0	0	4	1	0	0	0	1	0	0	0	2	0	0	0	0	0	0	0	0	0	0	1	0	1	0	0	2	0
Cre10.g434450.t1.2	Cre10.g434450.t1.2	2	2	2	Cre10.g434450.t1.2 NADH:ubiquinone oxidoreductase 39 kDa subunit ALS=NUOA9 DBV=JGI5.5 GN=NUOA9 OS=Chlamydomonas reinhardtii SV=2 TOU=Cre	1	2	2	2	0	0	0	0	0	0	0	0	0	1	0	0	0	1	0	0	0	0	0	0	0	0	0	0	0	1	0	0	0	1	0	0	0	0	0	0	0	0	0	0
Cre10.g434600.t1.2	Cre10.g434600.t1.2	2	2	2	Cre10.g434600.t1.2 Flagellar Associated Protein ALS=FAP148 DBV=JGI5.5 GN=FAP148 OS=Chlamydomonas reinhardtii SV=2 TOU=Cre	1	2	2	2	0	0	0	0	0	0	0	0	0	0	0	0	0	0	0	0	0	0	0	1	0	0	0	0	0	1	0	0	0	0	0	0	0	0	0	0	0	0	0	0
Cre10.g434750.t1.2	Cre10.g434750.t1.2	10	10	10	Cre10.g434750.t1.2 Acetohydroxy acid isomeroreductase ALS=AAI1 DBV=JGI5.5 GN=AAI1 OS=Chlamydomonas reinhardtii SV=2 TOU=Cre	1	10	10	10	3	4	2	3	2	1	3	0	4	6	5	1	0	5	3	3	1	5	5	3	0	3	4	3	4	4	4	3	3	2	2	4	3	4	2	3	2	1	3	0
Cre10.g435800.t1.2	Cre10.g435800.t1.2	5	5	5	Cre10.g435800.t1.2 NAD-dependent epimerase/dehydratase DBV=JGI5.5 OS=Chlamydomonas reinhardtii SV=2 TOU=Cre	1	5	5	5	0	0	1	0	1	0	0	0	0	1	0	0	0	3	0	1	0	2	0	0	0	0	1	0	0	0	0	0	0	0	0	0	0	0	1	0	1	0	0	0
Cre10.g436550.t1.2	Cre10.g436550.t1.2	10	10	10	Cre10.g436550.t1.2 Low-CO2-inducible protein ALS=LCI5 DBV=JGI5.5 GN=LCI5 OS=Chlamydomonas reinhardtii SV=2 TOU=Cre	1	10	10	10	9	5	4	5	4	3	7	2	7	7	7	4	4	8	5	5	2	7	6	8	1	3	6	3	1	2	1	2	1	2	3	1	9	5	4	5	4	3	7	2
Cre10.g436600.t1.2	Cre10.g436600.t1.2	9	9	9	Cre10.g436600.t1.2 None DBV=JGI5.5 OS=Chlamydomonas reinhardtii SV=2 TOU=Cre	1	9	9	9	6	4	2	3	1	0	0	0	2	4	1	1	0	2	1	0	0	3	5	1	0	0	6	0	0	0	0	0	0	0	0	0	6	4	2	3	1	0	0	0
Cre10.g436650.t1.1	Cre10.g436650.t1.1	1	1	1	Cre10.g436650.t1.1 None DBV=JGI5.5 OS=Chlamydomonas reinhardtii SV=1 TOU=Cre	1	1	1	1	0	0	0	0	0	0	0	0	0	0	0	0	0	0	0	0	0	0	0	0	0	0	0	0	0	1	0	0	0	0	0	1	0	0	0	0	0	0	0	0
Cre10.g439100.t1.2	Cre10.g439100.t1.2	7	7	7	Cre10.g439100.t1.2 T-complex protein 1, alpha subunit ALS=CCT1 DBV=JGI5.5 GN=CCT1 OS=Chlamydomonas reinhardtii SV=2 TOU=Cre	1	7	7	7	3	2	3	0	0	0	0	0	3	1	2	0	0	0	0	0	0	2	1	1	0	0	0	0	6	4	1	3	0	0	0	0	3	2	3	0	0	0	0	0
Cre10.g439350.t1.2	Cre10.g439350.t1.2	2	2	2	Cre10.g439350.t1.2 None DBV=JGI5.5 OS=Chlamydomonas reinhardtii SV=2 TOU=Cre	1	2	2	2	0	1	0	0	2	0	0	0	0	1	0	0	0	1	1	1	0	1	1	0	0	0	0	0	0	0	0	0	0	0	0	0	0	1	0	0	2	0	0	0
Cre10.g439400.t1.1	Cre10.g439400.t1.1	2	2	2	Cre10.g439400.t1.1 Glutamyl tRNA amidotransferase, subunit A ALS=GAT1 DBV=JGI5.5 GN=GAT1 OS=Chlamydomonas reinhardtii SV=1 TOU=Cre	1	2	2	2	0	0	0	0	0	0	0	0	0	0	0	0	0	0	0	0	0	2	0	0	0	0	0	0	0	0	0	0	0	0	0	0	0	0	0	0	0	0	0	0
Cre10.g440050.t1.2	Cre10.g440050.t1.2	5	5	5	Cre10.g440050.t1.2 NAD-dependent epimerase/dehydratase DBV=JGI5.5 OS=Chlamydomonas reinhardtii SV=2 TOU=Cre	1	5	5	5	1	2	1	1	0	0	2	0	0	3	0	0	0	3	1	0	0	3	1	0	0	0	1	0	0	1	0	0	0	0	0	0	1	2	1	1	0	0	2	0
Cre10.g440750.t1.2	Cre10.g440750.t1.2	2	2	2	Cre10.g440750.t1.2 DNA topoisomerase (type IIA), DNA gyrase subunit B ALS=TOP3 DBV=JGI5.5 GN=TOP3 OS=Chlamydomonas reinhardtii SV=2 TOU=Cre	1	2	2	2	2	1	0	0	0	0	0	0	0	0	0	0	0	0	0	0	0	0	0	0	0	0	0	0	0	0	0	0	0	0	0	0	2	1	0	0	0	0	0	0
Cre10.g440900.t1.2	Cre10.g440900.t1.2	1	1	1	Cre10.g440900.t1.2 Rrp42-like exosome component ALS=RRP43 DBV=JGI5.5 GN=RRP43 OS=Chlamydomonas reinhardtii SV=2 TOU=Cre	1	1	1	1	1	1	0	0	0	0	0	0	0	0	0	0	0	0	0	0	0	0	0	0	0	0	0	0	0	0	0	0	0	0	0	0	1	1	0	0	0	0	0	0
Cre10.g441200.t1.2	Cre10.g441200.t1.2	2	2	2	Cre10.g441200.t1.2 None DBV=JGI5.5 OS=Chlamydomonas reinhardtii SV=2 TOU=Cre	1	2	2	2	1	0	0	0	0	0	0	0	1	1	2	0	0	0	0	0	0	0	0	0	0	0	0	0	0	0	0	0	0	0	0	0	1	0	0	0	0	0	0	0
Cre10.g441400.t1.2	Cre10.g441400.t1.2	7	7	7	Cre10.g441400.t1.2 Nucleolar protein, Component of C/D snoRNPs ALS=NOP58 DBV=JGI5.5 GN=NOP58 OS=Chlamydomonas reinhardtii SV=2 TOU=Cre	1	7	7	7	3	4	0	1	0	0	0	0	1	3	0	0	0	0	0	0	0	3	1	1	0	0	0	0	0	1	1	2	0	1	0	0	3	4	0	1	0	0	0	0
Cre10.g443250.t1.2	Cre10.g443250.t1.2	4	4	4	Cre10.g443250.t1.2 T-complex protein 1, gamma subunit ALS=CCT3 DBV=JGI5.5 GN=CCT3 OS=Chlamydomonas reinhardtii SV=2 TOU=Cre	1	4	4	4	1	0	1	0	0	0	0	0	1	2	1	0	0	0	0	0	0	0	0	0	0	0	0	0	1	1	0	0	0	0	0	0	1	0	1	0	0	0	0	0
Cre10.g444700.t1.1;Cre06.g270100.t1.1	Cre10.g444700.t1.1	23;2	23;2	23;2	Cre10.g444700.t1.1 Starch Branching Enzyme ALS=SBE3 DBV=JGI5.5 GN=SBE3 OS=Chlamydomonas reinhardtii SV=1 TOU=Cre	2	23	23	23	9	11	8	9	6	3	5	1	4	14	12	3	3	13	9	5	2	14	15	13	1	2	9	3	0	0	0	0	1	1	0	1	9	11	8	9	6	3	5	1
Cre10.g446500.t1.1	Cre10.g446500.t1.1	10	10	10	Cre10.g446500.t1.1 None DBV=JGI5.5 OS=Chlamydomonas reinhardtii SV=1 TOU=Cre	1	10	10	10	7	8	8	6	2	0	4	1	5	8	9	1	1	5	5	3	0	7	8	4	1	1	6	0	0	0	0	0	0	0	0	0	7	8	8	6	2	0	4	1
Cre10.g446900.t1.2	Cre10.g446900.t1.2	1	1	1	Cre10.g446900.t1.2 None DBV=JGI5.5 OS=Chlamydomonas reinhardtii SV=2 TOU=Cre	1	1	1	1	0	1	0	0	0	0	0	0	0	0	0	0	0	0	0	0	0	0	0	0	0	0	0	0	0	0	0	0	0	0	0	0	0	1	0	0	0	0	0	0
Cre10.g451900.t1.1	Cre10.g451900.t1.1	16	16	16	Cre10.g451900.t1.1 Threonine synthase ALS=THS1 DBV=JGI5.5 GN=THS1 OS=Chlamydomonas reinhardtii SV=1 TOU=Cre	1	16	16	16	4	6	6	5	3	3	5	0	3	5	11	1	2	7	6	7	0	6	5	4	0	1	11	0	0	0	0	0	0	0	0	0	4	6	6	5	3	3	5	0
Cre10.g452050.t1.2	Cre10.g452050.t1.2	7	7	7	Cre10.g452050.t1.2 Light-harvesting protein of photosystem I ALS=LHCA4 DBV=JGI5.5 GN=LHCA4 OS=Chlamydomonas reinhardtii SV=2 TOU=Cre	1	7	7	7	2	2	4	0	1	0	2	0	0	3	2	0	0	4	3	0	0	2	1	0	0	0	2	0	1	0	0	0	1	0	0	0	2	2	4	0	1	0	2	0
Cre10.g452350.t1.1	Cre10.g452350.t1.1	4	4	4	Cre10.g452350.t1.1 None DBV=JGI5.5 OS=Chlamydomonas reinhardtii SV=1 TOU=Cre	1	4	4	4	1	0	0	1	2	1	0	0	0	1	1	1	2	1	1	1	0	0	0	1	0	0	1	0	0	0	0	0	0	0	0	0	1	0	0	1	2	1	0	0
Cre10.g452450.t1.2	Cre10.g452450.t1.2	13	13	13	Cre10.g452450.t1.2 110 kDa translocon of chloroplast envelope inner membrane ALS=TIC110 DBV=JGI5.5 GN=TIC110 OS=Chlamydomonas reinhardtii SV=2 TOU=Cre	1	13	13	13	2	5	1	2	1	0	4	0	1	5	1	0	0	7	2	0	0	1	0	1	0	0	5	1	0	0	0	0	0	0	0	0	2	5	1	2	1	0	4	0
Cre10.g452800.t1.2	Cre10.g452800.t1.2	7	7	7	Cre10.g452800.t1.2 Low-CO2-inducible protein ALS=LCIB DBV=JGI5.5 GN=LCIB OS=Chlamydomonas reinhardtii SV=2 TOU=Cre	1	7	7	7	0	1	2	0	0	0	1	0	0	1	4	0	0	3	1	1	0	2	4	0	0	0	1	0	0	0	1	0	0	0	0	0	0	1	2	0	0	0	1	0
Cre10.g456000.t1.2	Cre10.g456000.t1.2	2	2	2	Cre10.g456000.t1.2 Flagellar Associated Protein, quinone reductase-like ALS=FAP191 DBV=JGI5.5 GN=FAP191 OS=Chlamydomonas reinhardtii SV=2 TOU=Cre	1	2	2	2	0	0	0	0	0	0	0	0	0	0	0	0	1	0	0	0	0	0	0	0	0	0	0	0	0	0	1	0	0	0	0	0	0	0	0	0	0	0	0	0
Cre10.g456100.t1.2;Cre10.g456050.t2.1;Cre10.g456050.t1.2	Cre10.g456100.t1.2;Cre10.g456050.t2.1;Cre10.g456050.t1.2	3;3;3	3;3;3	3;3;3	Cre10.g456100.t1.2 Flagellar flavodoxin, involved in phototaxis ALS=AGG3 DBV=JGI5.5 GN=AGG3 OS=Chlamydomonas reinhardtii SV=2 TOU=Cre;Cre10.g456050.t2.1 None DBV=JGI5.5 OS=Chlamydomonas reinhardtii SV=1 TOU=Cre;Cre10.g456050.t1.2 None DBV=JGI5.5 OS=Chlamyd	3	3	3	3	0	0	1	0	0	0	1	0	0	0	3	0	0	0	0	0	0	0	2	0	0	0	1	0	0	0	1	1	0	1	0	0	0	0	1	0	0	0	1	0
Cre10.g456200.t1.2	Cre10.g456200.t1.2	5	5	5	Cre10.g456200.t1.2 Ribosomal protein S24, component of cytosolic 80S ribosome and 40S small subunit ALS=RPS24 DBV=JGI5.5 GN=RPS24 OS=Chlamydomonas reinhardtii SV=2 TOU=Cre	1	5	5	5	0	2	2	1	0	0	0	0	1	4	0	1	0	0	0	0	0	3	0	0	0	0	0	0	1	1	1	0	1	0	0	0	0	2	2	1	0	0	0	0
Cre10.g458500.t1.2	Cre10.g458500.t1.2	10	10	10	Cre10.g458500.t1.2 Aspartate kinase DBV=JGI5.5 OS=Chlamydomonas reinhardtii SV=2 TOU=Cre	1	10	10	10	2	4	4	3	0	0	0	0	3	4	4	0	1	1	2	1	0	2	2	2	0	0	3	0	3	3	0	3	1	0	0	0	2	4	4	3	0	0	0	0
Cre10.g458550.t1.2	Cre10.g458550.t1.2	1	1	1	Cre10.g458550.t1.2 None DBV=JGI5.5 OS=Chlamydomonas reinhardtii SV=2 TOU=Cre	1	1	1	1	0	0	0	1	0	0	0	0	0	0	0	0	0	0	0	0	0	1	1	0	0	0	0	0	0	0	0	0	0	0	0	0	0	0	0	1	0	0	0	0
Cre10.g459250.t1.2	Cre10.g459250.t1.2	7	7	7	Cre10.g459250.t1.2 Ribosomal protein L35a, component of cytosolic 80S ribosome and 60S large subunit ALS=RPL35a DBV=JGI5.5 GN=RPL35a OS=Chlamydomonas reinhardtii SV=2 TOU=Cre	1	7	7	7	3	3	3	2	1	0	2	0	2	2	2	0	0	3	0	1	0	3	3	0	0	0	0	0	2	1	1	2	1	1	0	1	3	3	3	2	1	0	2	0
Cre10.g461050.t1.2	Cre10.g461050.t1.2	17	17	17	Cre10.g461050.t1.2 Vacuolar ATP synthase subunit A ALS=ATPvA1 DBV=JGI5.5 GN=ATPvA1 OS=Chlamydomonas reinhardtii SV=2 TOU=Cre	1	17	17	17	10	8	4	2	0	0	0	0	1	5	3	0	0	2	0	0	0	6	3	2	0	0	0	0	6	2	0	4	0	0	0	0	10	8	4	2	0	0	0	0
Cre10.g465550.t1.1	Cre10.g465550.t1.1	2	2	2	Cre10.g465550.t1.1 ClpD chaperone, Hsp100 family ALS=CLPD1 DBV=JGI5.5 GN=CLPD1 OS=Chlamydomonas reinhardtii SV=1 TOU=Cre	1	2	2	2	0	0	0	1	0	0	1	0	0	0	0	0	0	1	0	0	0	1	1	2	0	0	1	0	0	0	0	0	0	0	0	0	0	0	0	1	0	0	1	0
Cre10.g466500.t1.2	Cre10.g466500.t1.2	2	2	2	Cre10.g466500.t1.2 None DBV=JGI5.5 OS=Chlamydomonas reinhardtii SV=2 TOU=Cre	1	2	2	2	1	0	0	0	0	0	0	0	0	0	1	0	0	2	0	0	0	0	0	0	0	0	0	0	0	0	0	0	0	0	0	0	1	0	0	0	0	0	0	0
Cre11.g467350.t1.2	Cre11.g467350.t1.2	4	4	4	Cre11.g467350.t1.2 None DBV=JGI5.5 OS=Chlamydomonas reinhardtii SV=2 TOU=Cre	1	4	4	4	0	1	0	0	0	0	0	0	0	2	0	0	0	0	0	0	0	0	0	0	0	0	0	0	0	1	0	0	0	0	0	0	0	1	0	0	0	0	0	0
Cre11.g467400.t1.2	Cre11.g467400.t1.2	14	14	14	Cre11.g467400.t1.2 None DBV=JGI5.5 OS=Chlamydomonas reinhardtii SV=2 TOU=Cre	1	14	14	14	10	10	6	10	6	6	8	2	5	8	10	6	8	10	9	7	0	5	7	5	1	1	10	5	0	0	0	0	0	0	0	0	10	10	6	10	6	6	8	2
Cre11.g467547.t1.1	Cre11.g467547.t1.1	3	3	3	Cre11.g467547.t1.1 Glutamyl/glutaminyl-tRNA synthetase DBV=JGI5.5 OS=Chlamydomonas reinhardtii SV=1 TOU=Cre	1	3	3	3	1	0	0	0	0	0	0	0	0	0	0	0	0	0	0	0	0	2	0	0	0	0	0	0	0	0	0	0	0	0	0	0	1	0	0	0	0	0	0	0
Cre11.g467569.t1.1	Cre11.g467569.t1.1	7	7	7	Cre11.g467569.t1.1 Chloroplast ATP synthase delta chain ALS=ATPD DBV=JGI5.5 GN=ATPD OS=Chlamydomonas reinhardtii SV=1 TOU=Cre	1	7	7	7	3	5	5	5	2	0	1	0	3	4	4	1	0	2	0	2	0	4	3	2	0	0	1	1	4	4	3	4	1	2	0	2	3	5	5	5	2	0	1	0
Cre11.g467578.t1.1	Cre11.g467578.t1.1	5	5	5	Cre11.g467578.t1.1 None DBV=JGI5.5 OS=Chlamydomonas reinhardtii SV=1 TOU=Cre	1	5	5	5	3	3	3	2	0	0	0	0	2	4	1	1	1	4	0	0	0	2	4	2	0	0	0	0	1	3	3	4	2	1	1	0	3	3	3	2	0	0	0	0
Cre11.g467707.t1.1	Cre11.g467707.t1.1	1	1	1	Cre11.g467707.t1.1 Mitochondrial F1F0 ATP synthase, delta subunit ALS=ATP4 DBV=JGI5.5 GN=ATP4 OS=Chlamydomonas reinhardtii SV=1 TOU=Cre	1	1	1	1	0	1	1	0	0	0	0	0	0	0	0	0	0	0	0	0	0	0	1	0	0	0	0	0	0	0	0	0	0	0	0	0	0	1	1	0	0	0	0	0
Cre11.g467723.t2.1;Cre11.g467723.t1.1	Cre11.g467723.t2.1;Cre11.g467723.t1.1	3;3	3;3	3;3	Cre11.g467723.t2.1 3-ketoacyl-CoA-synthase ALS=KAS1 DBV=JGI5.5 GN=KAS1 OS=Chlamydomonas reinhardtii SV=1 TOU=Cre;Cre11.g467723.t1.1 3-ketoacyl-CoA-synthase ALS=KAS1 DBV=JGI5.5 GN=KAS1 OS=Chlamydomonas reinhardtii SV=1 TOU=Cre	2	3	3	3	0	1	0	0	0	0	0	0	0	0	0	0	0	1	0	0	0	1	0	0	0	0	2	1	0	0	0	0	0	0	0	0	0	1	0	0	0	0	0	0
Cre11.g467749.t1.1	Cre11.g467749.t1.1	6	6	6	Cre11.g467749.t1.1 None DBV=JGI5.5 OS=Chlamydomonas reinhardtii SV=1 TOU=Cre	1	6	6	6	0	0	0	0	0	0	4	0	0	0	1	0	0	0	0	0	0	5	6	5	0	0	1	1	0	0	0	0	0	0	0	0	0	0	0	0	0	0	4	0
Cre11.g467770.t1.1	Cre11.g467770.t1.1	21	21	21	Cre11.g467770.t1.1 Phosphoglycerate kinase, chloroplast precursor ALS=PGK1 DBV=JGI5.5 GN=PGK1 OS=Chlamydomonas reinhardtii SV=1 TOU=Cre	1	21	21	21	9	9	10	8	8	1	13	2	2	12	8	3	3	13	14	8	0	12	8	4	0	6	14	9	10	8	9	2	5	7	3	6	9	9	10	8	8	1	13	2
Cre11.g467781.t1.1	Cre11.g467781.t1.1	6	6	6	Cre11.g467781.t1.1 ABC transporter-like and Flagellar Associated Protein DBV=JGI5.5 OS=Chlamydomonas reinhardtii SV=1 TOU=Cre	1	6	6	6	2	1	1	1	0	0	0	0	0	4	0	0	0	0	0	0	0	1	0	1	0	0	1	0	2	1	2	2	0	0	0	0	2	1	1	1	0	0	0	0
Cre11.g468300.t1.2	Cre11.g468300.t1.2	2	2	2	Cre11.g468300.t1.2 Sar-type small GTPase DBV=JGI5.5 OS=Chlamydomonas reinhardtii SV=2 TOU=Cre	1	2	2	2	1	0	1	2	1	0	0	0	1	0	2	0	0	0	0	0	0	1	1	0	0	0	0	0	0	0	0	0	0	0	0	0	1	0	1	2	1	0	0	0
Cre11.g469150.t1.2	Cre11.g469150.t1.2	5	5	5	Cre11.g469150.t1.2 None DBV=JGI5.5 OS=Chlamydomonas reinhardtii SV=2 TOU=Cre	1	5	5	5	2	3	0	0	0	1	3	0	2	1	2	0	0	3	1	0	0	2	1	1	0	0	3	1	0	0	0	0	0	0	0	0	2	3	0	0	0	1	3	0
Cre11.g476325.t1.1;Cre16.g673852.t1.1	Cre11.g476325.t1.1;Cre16.g673852.t1.1	4;4	4;4	4;4	Cre11.g476325.t1.1 None DBV=JGI5.5 OS=Chlamydomonas reinhardtii SV=1 TOU=Cre;Cre16.g673852.t1.1 None DBV=JGI5.5 OS=Chlamydomonas reinhardtii SV=1 TOU=Cre	2	4	4	4	0	2	0	0	0	0	0	0	1	2	1	0	0	0	0	0	0	0	1	0	0	0	0	0	0	0	0	0	0	0	0	0	0	2	0	0	0	0	0	0
Cre11.g476750.t1.2	Cre11.g476750.t1.2	2	2	2	Cre11.g476750.t1.2 Ferredoxin-NADP reductase ALS=FNR1 DBV=JGI5.5 GN=FNR1 OS=Chlamydomonas reinhardtii SV=2 TOU=Cre	1	2	2	2	0	0	0	0	0	0	1	0	0	1	0	0	0	1	0	0	0	0	0	0	0	0	1	0	0	0	0	0	0	0	0	0	0	0	0	0	0	0	1	0
Cre11.g477950.t1.1	Cre11.g477950.t1.1	2	2	2	Cre11.g477950.t1.1 None DBV=JGI5.5 OS=Chlamydomonas reinhardtii SV=1 TOU=Cre	1	2	2	2	0	0	0	0	0	0	0	0	1	1	1	0	0	0	0	0	0	0	0	0	0	0	0	0	0	0	0	0	0	0	0	0	0	0	0	0	0	0	0	0
Cre11.g478528.t1.1	Cre11.g478528.t1.1	1	1	1	Cre11.g478528.t1.1 None DBV=JGI5.5 OS=Chlamydomonas reinhardtii SV=1 TOU=Cre	1	1	1	1	0	0	0	0	0	0	0	0	0	0	0	0	0	0	0	1	0	0	0	0	0	0	0	0	0	0	0	0	0	0	0	0	0	0	0	0	0	0	0	0
Cre11.g479500.t1.2	Cre11.g479500.t1.2	2	2	2	Cre11.g479500.t1.2 Plastid ribosomal protein L4 ALS=PRPL4 DBV=JGI5.5 GN=PRPL4 OS=Chlamydomonas reinhardtii SV=2 TOU=Cre	1	2	2	2	0	0	0	0	0	0	0	0	0	1	0	0	0	0	0	0	0	0	0	0	0	0	0	0	1	0	0	0	0	0	0	0	0	0	0	0	0	0	0	0
Cre11.g479750.t1.2	Cre11.g479750.t1.2	2	2	2	Cre11.g479750.t1.2 None DBV=JGI5.5 OS=Chlamydomonas reinhardtii SV=2 TOU=Cre	1	2	2	2	0	0	0	0	0	0	0	0	0	0	0	0	0	1	0	0	0	0	0	0	0	0	1	0	0	0	0	0	0	0	0	0	0	0	0	0	0	0	0	0
Cre11.g480150.t1.2	Cre11.g480150.t1.2	15	15	15	Cre11.g480150.t1.2 Ribosomal protein S14, component of cytosolic 80S ribosome and 40S small subunit ALS=RPS14 DBV=JGI5.5 GN=RPS14 OS=Chlamydomonas reinhardtii SV=2 TOU=Cre	1	15	15	15	10	11	9	10	5	3	4	1	9	12	8	5	4	6	3	3	2	11	11	7	2	1	2	3	8	6	7	8	5	8	4	4	10	11	9	10	5	3	4	1
Cre11.g481115.t1.1	Cre11.g481115.t1.1	2	2	2	Cre11.g481115.t1.1 None DBV=JGI5.5 OS=Chlamydomonas reinhardtii SV=1 TOU=Cre	1	2	2	2	1	1	0	0	0	0	0	0	0	1	0	0	0	1	1	0	0	0	0	0	0	0	0	0	0	0	0	0	0	0	0	0	1	1	0	0	0	0	0	0
Cre11.g481450.t1.2	Cre11.g481450.t1.2	4	4	4	Cre11.g481450.t1.2 CF0 ATP synthase subunit II precursor ALS=ATPG DBV=JGI5.5 GN=ATPG OS=Chlamydomonas reinhardtii SV=2 TOU=Cre	1	4	4	4	0	1	1	1	0	0	0	0	1	2	1	0	0	1	0	0	0	2	0	0	0	0	0	0	1	1	1	1	0	0	0	0	0	1	1	1	0	0	0	0
Cre11.g481500.t1.2	Cre11.g481500.t1.2	4	4	4	Cre11.g481500.t1.2 Imidazole glycerol phosphate synthase ALS=HIS7 DBV=JGI5.5 GN=HIS7 OS=Chlamydomonas reinhardtii SV=2 TOU=Cre	1	4	4	4	0	1	0	0	0	0	1	0	0	0	0	0	0	2	1	1	0	0	0	0	0	0	2	1	0	0	0	0	0	0	0	1	0	1	0	0	0	0	1	0
Cre12.g483650.t1.2	Cre12.g483650.t1.2	2	2	2	Cre12.g483650.t1.2 None DBV=JGI5.5 OS=Chlamydomonas reinhardtii SV=2 TOU=Cre	1	2	2	2	2	2	1	1	1	0	0	0	0	1	1	1	0	0	0	1	0	0	1	0	0	0	0	1	1	1	1	1	0	1	0	1	2	2	1	1	1	0	0	0
Cre12.g483700.t2.1;Cre12.g483700.t1.2	Cre12.g483700.t2.1;Cre12.g483700.t1.2	21;21	21;21	21;21	Cre12.g483700.t2.1 Chloroplast-targeted RNA-binding protein DBV=JGI5.5 OS=Chlamydomonas reinhardtii SV=1 TOU=Cre;Cre12.g483700.t1.2 Chloroplast-targeted RNA-binding protein DBV=JGI5.5 OS=Chlamydomonas reinhardtii SV=2 TOU=Cre	2	21	21	21	9	12	9	15	8	3	9	3	8	13	10	0	2	14	14	4	0	8	8	3	0	1	13	2	0	0	0	0	0	0	0	0	9	12	9	15	8	3	9	3
Cre12.g484000.t1.2	Cre12.g484000.t1.2	8	8	8	Cre12.g484000.t1.2 None DBV=JGI5.5 OS=Chlamydomonas reinhardtii SV=2 TOU=Cre	1	8	8	8	5	3	0	3	1	1	3	0	1	3	4	1	0	4	3	1	1	5	7	4	1	1	5	0	1	0	1	0	1	0	0	0	5	3	0	3	1	1	3	0
Cre12.g484200.t1.2	Cre12.g484200.t1.2	13	13	13	Cre12.g484200.t1.2 Geranylgeranyl diphosphate synthase ALS=PPS2 DBV=JGI5.5 GN=PPS2 OS=Chlamydomonas reinhardtii SV=2 TOU=Cre	1	13	13	13	3	5	4	5	5	2	4	3	2	3	3	2	6	9	7	7	1	7	5	8	0	4	8	4	0	0	0	0	0	0	0	0	3	5	4	5	5	2	4	3
Cre12.g485150.t1.2	Cre12.g485150.t1.2	11	11	11	Cre12.g485150.t1.2 Glyceraldehyde 3-phosphate dehydrogenase ALS=GAP1 DBV=JGI5.5 GN=GAP1 OS=Chlamydomonas reinhardtii SV=2 TOU=Cre	1	11	11	11	0	2	1	8	1	0	6	0	0	2	1	2	0	5	4	4	0	1	3	0	0	1	6	2	0	0	2	1	1	3	1	5	0	2	1	8	1	0	6	0
Cre12.g485800.t1.2	Cre12.g485800.t1.2	10	10	10	Cre12.g485800.t1.2 FtsH-like membrane ATPase/metalloprotease ALS=FHL1 DBV=JGI5.5 GN=FHL1 OS=Chlamydomonas reinhardtii SV=2 TOU=Cre	1	10	10	10	3	2	3	1	1	0	5	0	0	5	1	0	0	2	3	0	0	3	4	0	0	0	3	1	2	0	0	0	0	0	0	0	3	2	3	1	1	0	5	0
Cre12.g486100.t1.2	Cre12.g486100.t1.2	2	2	2	Cre12.g486100.t1.2 Active subunit of the chloroplast ClpP complex ALS=CLPP5 DBV=JGI5.5 GN=CLPP5 OS=Chlamydomonas reinhardtii SV=2 TOU=Cre	1	2	2	2	1	1	1	0	0	0	0	0	1	1	0	0	0	1	0	0	0	1	1	0	0	0	0	0	0	0	0	0	0	0	0	0	1	1	1	0	0	0	0	0
Cre12.g486300.t1.2	Cre12.g486300.t1.2	2	2	2	Cre12.g486300.t1.2 Photosystem I reaction center subunit XI ALS=PSAL DBV=JGI5.5 GN=PSAL OS=Chlamydomonas reinhardtii SV=2 TOU=Cre	1	2	2	2	2	1	1	2	1	0	1	0	1	1	1	1	1	1	1	1	0	1	2	1	0	0	1	1	1	1	1	1	1	0	0	1	2	1	1	2	1	0	1	0
Cre12.g489153.t1.1	Cre12.g489153.t1.1	2	2	2	Cre12.g489153.t1.1 None DBV=JGI5.5 OS=Chlamydomonas reinhardtii SV=1 TOU=Cre	1	2	2	2	1	0	1	0	0	0	0	0	0	1	0	0	0	0	0	0	0	1	1	0	0	0	0	0	1	0	0	0	1	0	0	0	1	0	1	0	0	0	0	0
Cre12.g490000.t1.2	Cre12.g490000.t1.2	4	4	4	Cre12.g490000.t1.2 Eukaryotic translation initiation factor 2 subunit 1, eIF2-alpha subunit ALS=EIF2A-2 DBV=JGI5.5 GN=EIF2A-2 OS=Chlamydomonas reinhardtii SV=2 TOU=Cre	1	4	4	4	2	3	1	1	1	0	0	0	1	2	1	0	0	0	0	0	0	4	1	0	0	0	0	0	2	0	0	1	0	1	0	1	2	3	1	1	1	0	0	0
Cre12.g490350.t1.1	Cre12.g490350.t1.1	10	10	10	Cre12.g490350.t1.1 1-hydroxy-2-methyl-2-(E)-butenyl 4-diphosphate synthase ALS=HDS1 DBV=JGI5.5 GN=HDS1 OS=Chlamydomonas reinhardtii SV=1 TOU=Cre	1	10	10	10	2	6	2	1	3	1	3	0	1	6	3	0	1	4	4	2	0	5	6	0	0	2	7	0	1	3	2	0	0	1	0	2	2	6	2	1	3	1	3	0
Cre12.g490500.t1.2	Cre12.g490500.t1.2	2	2	2	Cre12.g490500.t1.2 Predicted protein ALS=CGL78 DBV=JGI5.5 GN=CGL78 OS=Chlamydomonas reinhardtii SV=2 TOU=Cre	1	2	2	2	0	0	0	1	0	0	0	0	0	0	1	0	0	2	0	1	0	0	0	0	0	0	0	0	0	0	0	0	0	0	0	0	0	0	0	1	0	0	0	0
Cre12.g492950.t1.2	Cre12.g492950.t1.2	6	6	6	Cre12.g492950.t1.2 Ribonucleoside-diphosphate reductase R1 subunit ALS=RIR1 DBV=JGI5.5 GN=RIR1 OS=Chlamydomonas reinhardtii SV=2 TOU=Cre	1	6	6	6	2	4	3	0	0	0	0	0	2	4	3	0	0	0	0	0	0	1	1	0	0	0	0	0	2	0	0	1	0	0	0	0	2	4	3	0	0	0	0	0
Cre12.g493250.t1.2	Cre12.g493250.t1.2	3	3	3	Cre12.g493250.t1.2 None DBV=JGI5.5 OS=Chlamydomonas reinhardtii SV=2 TOU=Cre	1	3	3	3	1	2	0	0	0	0	0	0	1	1	0	0	0	0	0	0	0	0	0	0	0	0	0	0	0	0	1	0	0	0	0	0	1	2	0	0	0	0	0	0
Cre12.g494050.t1.2	Cre12.g494050.t1.2	14	14	14	Cre12.g494050.t1.2 Ribosomal protein L9, component of cytosolic 80S ribosome and 60S large subunit ALS=RPL9 DBV=JGI5.5 GN=RPL9 OS=Chlamydomonas reinhardtii SV=2 TOU=Cre	1	14	14	14	9	8	9	7	4	1	6	1	5	10	8	2	4	9	6	3	2	10	10	5	0	0	3	4	7	7	7	7	7	4	3	6	9	8	9	7	4	1	6	1
Cre12.g497300.t2.1;Cre12.g497300.t1.2	Cre12.g497300.t2.1;Cre12.g497300.t1.2	14;14	14;14	14;14	Cre12.g497300.t2.1 Rhodanese-like Ca-sensing receptor DBV=JGI5.5 OS=Chlamydomonas reinhardtii SV=1 TOU=Cre;Cre12.g497300.t1.2 Rhodanese-like Ca-sensing receptor DBV=JGI5.5 OS=Chlamydomonas reinhardtii SV=2 TOU=Cre	2	14	14	14	8	11	7	10	2	1	3	0	6	10	10	2	0	8	1	3	0	8	7	4	0	1	6	1	9	5	6	3	1	1	0	2	8	11	7	10	2	1	3	0
Cre12.g497350.t1.1	Cre12.g497350.t1.1	14	14	14	Cre12.g497350.t1.1 None DBV=JGI5.5 OS=Chlamydomonas reinhardtii SV=1 TOU=Cre	1	14	14	14	8	9	7	6	0	0	0	0	1	7	2	0	0	0	0	0	0	1	10	0	0	0	0	0	0	0	0	0	0	0	0	0	8	9	7	6	0	0	0	0
Cre12.g498100.t1.2	Cre12.g498100.t1.2	4	4	4	Cre12.g498100.t1.2 Eukaryotic translation initiation factor 3, subunit E ALS=EIF3E DBV=JGI5.5 GN=EIF3E OS=Chlamydomonas reinhardtii SV=2 TOU=Cre	1	4	4	4	1	1	0	0	0	0	0	0	0	0	1	0	0	0	0	0	0	2	2	0	0	0	0	0	1	1	1	2	0	0	0	0	1	1	0	0	0	0	0	0
Cre12.g498250.t1.2	Cre12.g498250.t1.2	4	4	4	Cre12.g498250.t1.2 Ribosomal protein S17, component of cytosolic 80S ribosome and 40S small subunit ALS=RPS17 DBV=JGI5.5 GN=RPS17 OS=Chlamydomonas reinhardtii SV=2 TOU=Cre	1	4	4	4	3	4	3	2	0	0	1	0	3	4	3	3	0	3	1	0	0	3	3	2	0	0	0	1	2	3	3	2	1	2	3	1	3	4	3	2	0	0	1	0
Cre12.g498500.t1.2	Cre12.g498500.t1.2	2	2	2	Cre12.g498500.t1.2 DegP-type protease ALS=DEG11 DBV=JGI5.5 GN=DEG11 OS=Chlamydomonas reinhardtii SV=2 TOU=Cre	1	2	2	2	0	0	0	0	0	0	0	0	0	0	0	0	0	0	0	0	0	0	0	0	0	0	0	0	1	0	1	0	0	0	0	0	0	0	0	0	0	0	0	0
Cre12.g498550.t1.1	Cre12.g498550.t1.1	3	3	3	Cre12.g498550.t1.1 Magnesium protoporphyrin O-methyltransferase DBV=JGI5.5 OS=Chlamydomonas reinhardtii SV=1 TOU=Cre	1	3	3	3	0	1	1	1	0	0	0	0	1	1	1	0	0	0	0	0	0	0	0	0	0	0	0	0	0	0	2	1	0	1	0	0	0	1	1	1	0	0	0	0
Cre12.g498700.t1.2	Cre12.g498700.t1.2	1	1	1	Cre12.g498700.t1.2 Predicted protein ALS=CPLD13 DBV=JGI5.5 GN=CPLD13 OS=Chlamydomonas reinhardtii SV=2 TOU=Cre	1	1	1	1	0	1	0	0	0	0	1	0	0	0	0	0	0	1	1	1	0	0	0	0	0	0	1	0	0	0	0	0	0	0	0	0	0	1	0	0	0	0	1	0
Cre12.g498900.t1.2	Cre12.g498900.t1.2	4	4	4	Cre12.g498900.t1.2 Ribosomal protein S7, component of cytosolic 80S ribosome and 40S small subunit ALS=RPS7 DBV=JGI5.5 GN=RPS7 OS=Chlamydomonas reinhardtii SV=2 TOU=Cre	1	4	4	4	2	1	1	1	0	0	0	0	1	3	1	0	0	0	0	0	0	1	0	0	0	0	0	0	1	0	0	0	0	0	0	0	2	1	1	1	0	0	0	0
Cre12.g500500.t2.1;Cre12.g500500.t1.1	Cre12.g500500.t2.1;Cre12.g500500.t1.1	2;2	2;2	2;2	Cre12.g500500.t2.1 Sterol-C24-methyltransferase DBV=JGI5.5 OS=Chlamydomonas reinhardtii SV=1 TOU=Cre;Cre12.g500500.t1.1 Sterol-C24-methyltransferase DBV=JGI5.5 OS=Chlamydomonas reinhardtii SV=1 TOU=Cre	2	2	2	2	0	0	0	0	0	0	0	0	0	1	0	0	0	1	0	0	0	0	0	0	0	0	0	0	0	0	1	0	0	0	0	0	0	0	0	0	0	0	0	0
Cre12.g500950.t1.2	Cre12.g500950.t1.2	4	4	4	Cre12.g500950.t1.2 Active subunit of chloroplast ClpP peptidase ALS=CLPP4 DBV=JGI5.5 GN=CLPP4 OS=Chlamydomonas reinhardtii SV=2 TOU=Cre	1	4	4	4	1	1	0	0	0	1	1	0	0	0	1	0	0	1	0	0	0	2	3	0	0	0	1	1	0	0	0	0	0	0	0	0	1	1	0	0	0	1	1	0
Cre12.g503300.t1.2	Cre12.g503300.t1.2	9	9	9	Cre12.g503300.t1.2 None DBV=JGI5.5 OS=Chlamydomonas reinhardtii SV=2 TOU=Cre	1	9	9	9	0	3	0	0	0	0	4	0	0	1	0	0	0	1	2	0	0	0	1	0	0	0	6	0	0	0	0	0	0	0	0	0	0	3	0	0	0	0	4	0
Cre12.g503550.t1.2	Cre12.g503550.t1.2	1	1	1	Cre12.g503550.t1.2 2-C-methyl-D-erythritol 2,4-cyclodiphosphate synthase DBV=JGI5.5 OS=Chlamydomonas reinhardtii SV=2 TOU=Cre	1	1	1	1	0	0	0	1	0	0	0	0	0	0	0	0	0	0	0	0	0	0	0	0	0	0	0	0	0	0	0	0	0	0	0	0	0	0	0	1	0	0	0	0
Cre12.g504200.t1.2	Cre12.g504200.t1.2	5	5	5	Cre12.g504200.t1.2 Ribosomal protein S23, component of cytosolic 80S ribosome and 40S small subunit ALS=RPS23 DBV=JGI5.5 GN=RPS23 OS=Chlamydomonas reinhardtii SV=2 TOU=Cre	1	5	5	5	3	3	4	3	0	0	1	0	2	4	3	0	0	3	1	0	0	2	2	2	0	0	1	0	2	2	1	2	1	1	0	1	3	3	4	3	0	0	1	0
Cre12.g507650.t2.1;Cre12.g507650.t1.2	Cre12.g507650.t2.1;Cre12.g507650.t1.2	2;2	2;2	2;2	Cre12.g507650.t2.1 Chloroplast DnaJ-like protein ALS=CDJ1 DBV=JGI5.5 GN=CDJ1 OS=Chlamydomonas reinhardtii SV=1 TOU=Cre;Cre12.g507650.t1.2 Chloroplast DnaJ-like protein ALS=CDJ1 DBV=JGI5.5 GN=CDJ1 OS=Chlamydomonas reinhardtii SV=2 TOU=Cre	2	2	2	2	1	1	0	1	0	0	1	0	0	1	1	0	0	2	1	0	0	0	0	0	0	0	1	0	0	0	0	0	0	0	0	0	1	1	0	1	0	0	1	0
Cre12.g508150.t1.2	Cre12.g508150.t1.2	5	5	5	Cre12.g508150.t1.2 None DBV=JGI5.5 OS=Chlamydomonas reinhardtii SV=2 TOU=Cre	1	5	5	5	1	4	0	0	0	0	0	0	0	1	0	0	0	0	0	0	0	1	0	0	0	0	0	0	0	1	0	1	0	0	0	0	1	4	0	0	0	0	0	0
Cre12.g508300.t1.1	Cre12.g508300.t1.1	2	2	2	Cre12.g508300.t1.1 None DBV=JGI5.5 OS=Chlamydomonas reinhardtii SV=1 TOU=Cre	1	2	2	2	0	1	1	0	2	0	0	0	1	2	2	0	1	1	0	0	0	0	1	1	0	0	0	1	0	0	0	0	0	0	0	0	0	1	1	0	2	0	0	0
Cre12.g508750.t1.2	Cre12.g508750.t1.2	4	4	4	Cre12.g508750.t1.2 Light-harvesting protein of photosystem I ALS=LHCA2 DBV=JGI5.5 GN=LHCA2 OS=Chlamydomonas reinhardtii SV=2 TOU=Cre	1	4	4	4	2	0	0	1	0	0	1	0	0	2	2	0	0	1	1	0	0	2	2	1	0	0	1	0	1	2	1	1	1	2	0	0	2	0	0	1	0	0	1	0
Cre12.g509050.t1.1	Cre12.g509050.t1.1	1	1	1	Cre12.g509050.t1.1 OEE2-like protein of thylakoid lumen ALS=PSBP3 DBV=JGI5.5 GN=PSBP3 OS=Chlamydomonas reinhardtii SV=1 TOU=Cre	1	1	1	1	1	0	1	1	0	0	0	0	0	1	1	1	0	0	0	0	0	1	1	0	0	0	0	0	1	0	1	0	1	0	0	1	1	0	1	1	0	0	0	0
Cre12.g509650.t1.2	Cre12.g509650.t1.2	2	2	2	Cre12.g509650.t1.2 Phytoene desaturase ALS=PDS1 DBV=JGI5.5 GN=PDS1 OS=Chlamydomonas reinhardtii SV=2 TOU=Cre	1	2	2	2	1	1	0	0	0	0	0	0	0	0	0	0	0	0	0	0	0	0	1	0	0	0	0	0	1	0	0	0	0	0	0	0	1	1	0	0	0	0	0	0
Cre12.g509750.t1.2	Cre12.g509750.t1.2	21	21	21	Cre12.g509750.t1.2 Mitochondrial processing peptidase alpha subunit ALS=QCR2 DBV=JGI5.5 GN=QCR2 OS=Chlamydomonas reinhardtii SV=2 TOU=Cre	1	21	21	21	8	15	10	8	3	3	5	0	3	18	11	0	0	4	6	2	1	15	10	2	0	3	6	2	6	11	10	4	4	4	0	3	8	15	10	8	3	3	5	0
Cre12.g510050.t1.2	Cre12.g510050.t1.2	3	3	3	Cre12.g510050.t1.2 Copper target 1 protein ALS=CTH1 DBV=JGI5.5 GN=CTH1 OS=Chlamydomonas reinhardtii SV=2 TOU=Cre	1	3	3	3	1	0	0	0	1	0	2	0	1	2	0	0	0	2	0	0	0	2	0	0	0	0	1	0	1	1	1	0	0	0	0	0	1	0	0	0	1	0	2	0
Cre12.g510550.t1.2	Cre12.g510550.t1.2	2	2	2	Cre12.g510550.t1.2 None DBV=JGI5.5 OS=Chlamydomonas reinhardtii SV=2 TOU=Cre	1	2	2	2	0	0	0	0	0	0	0	0	0	1	0	0	0	0	0	0	0	1	0	0	0	0	0	0	0	0	0	0	0	0	0	0	0	0	0	0	0	0	0	0
Cre12.g510650.t1.2	Cre12.g510650.t1.2	5	5	5	Cre12.g510650.t1.2 Fructose-1,6-bisphosphatase ALS=FBP1 DBV=JGI5.5 GN=FBP1 OS=Chlamydomonas reinhardtii SV=2 TOU=Cre	1	5	5	5	0	0	0	2	0	0	2	0	0	2	1	0	0	0	0	0	0	1	1	1	0	0	2	0	0	0	0	0	0	1	0	0	0	0	0	2	0	0	2	0
Cre12.g510800.t1.2	Cre12.g510800.t1.2	4	4	4	Cre12.g510800.t1.2 Magnesium chelatase subunit I ALS=CHLI2 DBV=JGI5.5 GN=CHLI2 OS=Chlamydomonas reinhardtii SV=2 TOU=Cre	1	4	4	4	1	0	0	0	0	0	1	0	0	0	2	0	0	2	0	0	0	0	0	1	0	0	0	0	0	0	0	0	0	0	0	0	1	0	0	0	0	0	1	0
Cre12.g511850.t1.2	Cre12.g511850.t1.2	2	2	2	Cre12.g511850.t1.2 Glycogen Synthase Kinase ALS=GSK3 DBV=JGI5.5 GN=GSK3 OS=Chlamydomonas reinhardtii SV=2 TOU=Cre	1	2	2	2	1	1	0	0	0	0	0	0	0	1	2	0	0	0	0	0	0	1	1	0	0	0	0	0	0	0	0	0	0	0	0	0	1	1	0	0	0	0	0	0
Cre12.g512300.t1.2	Cre12.g512300.t1.2	29	29	29	Cre12.g512300.t1.2 None DBV=JGI5.5 OS=Chlamydomonas reinhardtii SV=2 TOU=Cre	1	29	29	29	11	7	6	1	5	2	7	0	2	8	5	0	0	19	4	4	0	3	5	3	0	2	14	1	0	0	0	0	0	0	1	0	11	7	6	1	5	2	7	0
Cre12.g512600.t1.2	Cre12.g512600.t1.2	4	4	4	Cre12.g512600.t1.2 Ribosomal protein L18, component of cytosolic 80S ribosome and 60S large subunit ALS=RPL18 DBV=JGI5.5 GN=RPL18 OS=Chlamydomonas reinhardtii SV=2 TOU=Cre	1	4	4	4	1	1	1	0	0	0	0	0	0	3	1	1	0	1	0	0	0	1	1	0	0	0	1	0	1	0	0	1	1	1	0	0	1	1	1	0	0	0	0	0
Cre12.g513200.t1.2	Cre12.g513200.t1.2	2	2	2	Cre12.g513200.t1.2 Enolase ALS=PGH1 DBV=JGI5.5 GN=PGH1 OS=Chlamydomonas reinhardtii SV=2 TOU=Cre	1	2	2	2	0	0	1	1	0	0	0	0	0	1	0	0	0	0	0	0	0	0	0	0	0	0	0	0	0	0	0	0	0	0	0	0	0	0	1	1	0	0	0	0
Cre12.g514050.t1.2	Cre12.g514050.t1.2	4	4	4	Cre12.g514050.t1.2 Ferredoxin-dependent glutamate synthase ALS=GSF1 DBV=JGI5.5 GN=GSF1 OS=Chlamydomonas reinhardtii SV=2 TOU=Cre	1	4	4	4	1	0	1	0	0	0	1	0	0	0	0	0	0	1	0	1	0	0	2	0	0	0	2	0	0	0	0	0	0	1	0	1	1	0	1	0	0	0	1	0
Cre12.g514200.t1.2	Cre12.g514200.t1.2	9	9	9	Cre12.g514200.t1.2 None DBV=JGI5.5 OS=Chlamydomonas reinhardtii SV=2 TOU=Cre	1	9	9	9	3	1	2	1	0	0	1	0	0	3	5	0	0	3	2	1	0	2	1	3	0	1	4	1	3	3	4	3	4	2	1	3	3	1	2	1	0	0	1	0
Cre12.g514500.t1.2	Cre12.g514500.t1.2	8	8	8	Cre12.g514500.t1.2 Ribosomal protein S11, component of cytosolic 80S ribosome and 40S small subunit ALS=RPS11 DBV=JGI5.5 GN=RPS11 OS=Chlamydomonas reinhardtii SV=2 TOU=Cre	1	8	8	8	4	5	5	6	2	0	1	0	2	6	4	0	0	4	0	0	0	4	4	1	0	0	0	0	5	3	2	3	1	2	0	2	4	5	5	6	2	0	1	0
Cre12.g514850.t1.2	Cre12.g514850.t1.2	39	39	38	Cre12.g514850.t1.2 Heat shock protein 90C ALS=HSP90C DBV=JGI5.5 GN=HSP90C OS=Chlamydomonas reinhardtii SV=2 TOU=Cre	1	39	39	38	24	21	26	24	5	3	20	3	17	26	24	2	3	12	12	4	4	21	23	9	2	4	18	6	1	4	1	2	0	0	0	0	24	21	26	24	5	3	20	3
Cre12.g515650.t1.2	Cre12.g515650.t1.2	6	6	6	Cre12.g515650.t1.2 Eukaryotic translation initiation factor 3, subunit K ALS=EIF3K DBV=JGI5.5 GN=EIF3K OS=Chlamydomonas reinhardtii SV=2 TOU=Cre	1	6	6	6	4	0	1	2	1	0	0	0	2	1	4	1	0	1	0	0	0	4	2	0	0	0	0	0	1	1	3	0	0	0	0	0	4	0	1	2	1	0	0	0
Cre12.g516200.t1.2;Cre17.g737250.t1.2	Cre12.g516200.t1.2	28;1	28;1	28;1	Cre12.g516200.t1.2 Elongation Factor 2 ALS=EFG2 DBV=JGI5.5 GN=EFG2 OS=Chlamydomonas reinhardtii SV=2 TOU=Cre	2	28	28	28	9	23	11	8	2	4	1	0	4	22	13	1	0	9	0	0	1	19	9	6	0	0	3	0	8	16	10	10	1	6	0	4	9	23	11	8	2	4	1	0
Cre12.g517150.t1.1	Cre12.g517150.t1.1	5	5	5	Cre12.g517150.t1.1 Adenylylphosphosulfate reductase ALS=APR1 DBV=JGI5.5 GN=APR1 OS=Chlamydomonas reinhardtii SV=1 TOU=Cre	1	5	5	5	0	0	1	0	2	0	2	0	0	0	2	0	0	4	1	0	0	1	1	0	0	1	1	1	0	0	0	0	0	0	0	0	0	0	1	0	2	0	2	0
Cre12.g517400.t1.2	Cre12.g517400.t1.2	3	3	3	Cre12.g517400.t1.2 Small Rab-related GTPase DBV=JGI5.5 OS=Chlamydomonas reinhardtii SV=2 TOU=Cre	1	3	3	3	1	1	0	1	0	0	0	0	0	2	0	0	0	0	0	0	0	1	1	0	0	0	0	0	1	0	0	1	1	0	0	0	1	1	0	1	0	0	0	0
Cre12.g517900.t1.1;Cre12.g518000.t1.1;Cre12.g518000.t2.1	Cre12.g517900.t1.1;Cre12.g518000.t1.1;Cre12.g518000.t2.1	7;4;4	7;4;4	7;4;4	Cre12.g517900.t1.1 Chloroplast-associated SecA protein ALS=SCA1 DBV=JGI5.5 GN=SCA1 OS=Chlamydomonas reinhardtii SV=1 TOU=Cre;Cre12.g518000.t1.1 Chloroplast-associated SecA protein ALS=SCA2 DBV=JGI5.5 GN=SCA2 OS=Chlamydomonas reinhardtii SV=1 TOU=Cre;Cre12.	3	7	7	7	1	0	1	0	0	0	1	0	0	1	1	0	0	1	0	0	0	0	3	1	0	0	0	0	1	0	0	0	0	0	0	1	1	0	1	0	0	0	1	0
Cre12.g519050.t2.1;Cre12.g519050.t1.1	Cre12.g519050.t2.1;Cre12.g519050.t1.1	5;5	5;5	5;5	Cre12.g519050.t2.1 None DBV=JGI5.5 OS=Chlamydomonas reinhardtii SV=1 TOU=Cre;Cre12.g519050.t1.1 None DBV=JGI5.5 OS=Chlamydomonas reinhardtii SV=1 TOU=Cre	2	5	5	5	0	0	0	0	0	0	1	0	1	0	0	0	0	3	0	0	0	0	0	0	0	0	3	1	0	0	0	0	0	0	0	0	0	0	0	0	0	0	1	0
Cre12.g519100.t1.2	Cre12.g519100.t1.2	11	11	11	Cre12.g519100.t1.2 None DBV=JGI5.5 OS=Chlamydomonas reinhardtii SV=2 TOU=Cre	1	11	11	11	4	4	5	4	0	0	5	0	2	5	4	0	0	7	1	0	0	5	7	3	0	1	5	0	0	0	0	0	0	0	0	0	4	4	5	4	0	0	5	0
Cre12.g519180.t2.1;Cre12.g519180.t1.1;Cre12.g519180.t3.1;Cre12.g519180.t4.1	Cre12.g519180.t2.1;Cre12.g519180.t1.1;Cre12.g519180.t3.1	5;5;4;1	5;5;4;1	5;5;4;1	Cre12.g519180.t2.1 None DBV=JGI5.5 OS=Chlamydomonas reinhardtii SV=1 TOU=Cre;Cre12.g519180.t1.1 None DBV=JGI5.5 OS=Chlamydomonas reinhardtii SV=1 TOU=Cre;Cre12.g519180.t3.1 None DBV=JGI5.5 OS=Chlamydomonas reinhardtii SV=1 TOU=Cre	4	5	5	5	0	2	2	2	0	0	0	0	0	1	3	0	0	4	1	0	0	0	0	0	0	0	3	0	0	0	0	0	0	0	0	0	0	2	2	2	0	0	0	0
Cre12.g519300.t1.2;REV__Cre14.g624950.t1.1	Cre12.g519300.t1.2;REV__Cre14.g624950.t1.1	2;1	2;1	2;1	Cre12.g519300.t1.2 Predicted protein ALS=TEF9 DBV=JGI5.5 GN=TEF9 OS=Chlamydomonas reinhardtii SV=2 TOU=Cre;Cre14.g624950.t1.1 Flagellar inner arm dynein 1 heavy chain beta ALS=DHC10 DBV=JGI5.5 GN=DHC10 OS=Chlamydomonas reinhardtii SV=1 TOU=Cre	2	2	2	2	2	1	1	1	0	0	1	0	1	1	1	0	0	1	0	0	0	1	0	0	0	0	0	0	1	1	1	1	0	1	0	1	2	1	1	1	0	0	1	0
Cre12.g520200.t1.1	Cre12.g520200.t1.1	4	4	4	Cre12.g520200.t1.1 Pyridoxamine 5\-phosphate oxidase-like protein DBV=JGI5.5 OS=Chlamydomonas reinhardtii SV=1 TOU=Cre	1	4	4	4	0	0	1	0	0	1	0	0	0	1	0	0	0	1	1	0	0	0	1	0	0	0	3	0	0	0	0	0	0	0	0	0	0	0	1	0	0	1	0	0
Cre12.g520500.t1.1	Cre12.g520500.t1.1	15	15	15	Cre12.g520500.t1.1 Acidic ribosomal protein P0, Ribosomal protein L10 ALS=RPP0 DBV=JGI5.5 GN=RPP0 OS=Chlamydomonas reinhardtii SV=1 TOU=Cre	1	15	15	15	6	12	8	7	3	0	0	0	3	14	6	1	0	5	1	0	1	11	7	2	0	1	2	0	8	9	3	5	2	4	1	1	6	12	8	7	3	0	0	0
Cre12.g522950.t1.2	Cre12.g522950.t1.2	3	3	3	Cre12.g522950.t1.2 Chloroplast septum site-determining protein ALS=MIND1 DBV=JGI5.5 GN=MIND1 OS=Chlamydomonas reinhardtii SV=2 TOU=Cre	1	3	3	3	1	0	0	1	0	0	1	0	0	0	1	0	0	1	0	0	0	1	2	0	0	0	1	0	0	0	0	0	0	0	0	0	1	0	0	1	0	0	1	0
Cre12.g523300.t1.2	Cre12.g523300.t1.2	4	4	4	Cre12.g523300.t1.2 Glycosyltransferase ALS=GTR22 DBV=JGI5.5 GN=GTR22 OS=Chlamydomonas reinhardtii SV=2 TOU=Cre	1	4	4	4	2	1	1	0	0	1	0	0	1	0	1	0	0	0	1	0	0	0	0	1	0	0	1	0	0	1	1	1	0	1	0	1	2	1	1	0	0	1	0	0
Cre12.g523850.t1.2	Cre12.g523850.t1.2	10	10	10	Cre12.g523850.t1.2 Ubiquinol:cytochrome c oxidoreductase 50 kDa core 1 subunit ALS=QCR1 DBV=JGI5.5 GN=QCR1 OS=Chlamydomonas reinhardtii SV=2 TOU=Cre	1	10	10	10	1	7	2	2	1	0	2	0	3	5	6	0	0	2	2	2	0	6	5	2	0	0	3	0	3	5	2	1	2	1	0	4	1	7	2	2	1	0	2	0
Cre12.g525200.t1.2	Cre12.g525200.t1.2	4	4	4	Cre12.g525200.t1.2 Nucleolar protein, Component of C/D snoRNPs ALS=NOP56 DBV=JGI5.5 GN=NOP56 OS=Chlamydomonas reinhardtii SV=2 TOU=Cre	1	4	4	4	1	2	0	0	0	0	0	0	0	1	1	0	0	0	0	0	0	2	0	0	0	0	0	0	0	1	0	0	0	0	0	0	1	2	0	0	0	0	0	0
Cre12.g526800.t1.2	Cre12.g526800.t1.2	14	14	14	Cre12.g526800.t1.2 6-phosphogluconate dehydrogenase, decarboxylating ALS=GND1 DBV=JGI5.5 GN=GND1 OS=Chlamydomonas reinhardtii SV=2 TOU=Cre	1	14	14	14	3	3	2	2	0	1	0	0	0	4	3	0	0	4	1	2	0	4	2	1	0	0	2	0	1	1	0	0	0	0	0	0	3	3	2	2	0	1	0	0
Cre12.g528000.t1.2	Cre12.g528000.t1.2	13	13	13	Cre12.g528000.t1.2 None DBV=JGI5.5 OS=Chlamydomonas reinhardtii SV=2 TOU=Cre	1	13	13	13	2	7	2	2	0	0	0	0	3	8	3	1	0	3	0	0	0	4	7	1	0	0	1	0	0	5	4	4	0	1	0	0	2	7	2	2	0	0	0	0
Cre12.g528400.t1.1	Cre12.g528400.t1.1	18	18	18	Cre12.g528400.t1.1 None DBV=JGI5.5 OS=Chlamydomonas reinhardtii SV=1 TOU=Cre	1	18	18	18	9	5	3	8	0	0	0	0	9	11	14	3	0	1	0	1	0	0	1	0	0	0	3	0	0	0	0	0	0	0	0	0	9	5	3	8	0	0	0	0
Cre12.g528750.t1.2	Cre12.g528750.t1.2	5	5	5	Cre12.g528750.t1.2 Ribosomal protein L12, component of cytosolic 80S ribosome and 60S large subunit ALS=RPL12 DBV=JGI5.5 GN=RPL12 OS=Chlamydomonas reinhardtii SV=2 TOU=Cre	1	5	5	5	4	4	4	5	2	2	2	0	2	5	2	2	2	3	2	1	1	5	4	1	0	1	1	2	2	4	3	2	2	4	0	3	4	4	4	5	2	2	2	0
Cre12.g529400.t1.2	Cre12.g529400.t1.2	3	3	3	Cre12.g529400.t1.2 Ribosomal protein S27e isoform 1, component of 80S ribosome and 40S small subunit ALS=RPS27e1 DBV=JGI5.5 GN=RPS27e1 OS=Chlamydomonas reinhardtii SV=2 TOU=Cre	1	3	3	3	2	3	3	3	1	1	0	0	3	3	1	1	0	3	0	2	0	3	3	1	0	0	0	0	1	2	2	2	0	2	0	2	2	3	3	3	1	1	0	0
Cre12.g529651.t1.1	Cre12.g529651.t1.1	8	8	8	Cre12.g529651.t1.1 None DBV=JGI5.5 OS=Chlamydomonas reinhardtii SV=1 TOU=Cre	1	8	8	8	2	5	5	3	0	0	1	0	1	4	4	0	0	2	0	0	0	3	3	1	0	0	2	0	2	3	5	2	0	1	0	1	2	5	5	3	0	0	1	0
Cre12.g530650.t2.1;Cre12.g530650.t1.1;Cre12.g530600.t1.1	Cre12.g530650.t2.1;Cre12.g530650.t1.1;Cre12.g530600.t1.1	9;9;8	9;9;8	9;9;8	Cre12.g530650.t2.1 Glutamine synthetase ALS=GLN2 DBV=JGI5.5 GN=GLN2 OS=Chlamydomonas reinhardtii SV=1 TOU=Cre;Cre12.g530650.t1.1 Glutamine synthetase ALS=GLN2 DBV=JGI5.5 GN=GLN2 OS=Chlamydomonas reinhardtii SV=1 TOU=Cre;Cre12.g530600.t1.1 Glutamine synthet	3	9	9	9	0	0	0	0	3	0	4	0	0	1	1	0	1	2	2	3	0	0	0	0	1	2	3	4	0	0	0	0	1	3	0	2	0	0	0	0	3	0	4	0
Cre12.g530850.t3.1;Cre12.g530850.t2.1;Cre12.g530850.t1.1	Cre12.g530850.t3.1;Cre12.g530850.t2.1;Cre12.g530850.t1.1	1;1;1	1;1;1	1;1;1	Cre12.g530850.t3.1 None DBV=JGI5.5 OS=Chlamydomonas reinhardtii SV=1 TOU=Cre;Cre12.g530850.t2.1 None DBV=JGI5.5 OS=Chlamydomonas reinhardtii SV=1 TOU=Cre;Cre12.g530850.t1.1 None DBV=JGI5.5 OS=Chlamydomonas reinhardtii SV=1 TOU=Cre	3	1	1	1	0	0	1	0	0	1	1	0	0	1	0	0	0	0	1	0	0	0	1	0	0	0	0	0	0	0	0	0	0	0	0	0	0	0	1	0	0	1	1	0
Cre12.g531900.t1.2	Cre12.g531900.t1.2	8	8	8	Cre12.g531900.t1.2 None DBV=JGI5.5 OS=Chlamydomonas reinhardtii SV=2 TOU=Cre	1	8	8	8	1	0	0	0	0	0	2	0	0	3	0	0	0	2	1	0	0	0	2	0	0	0	1	0	0	0	0	0	0	0	1	0	1	0	0	0	0	0	2	0
Cre12.g532550.t1.1	Cre12.g532550.t1.1	12	12	12	Cre12.g532550.t1.1 Ribosomal protein L13a, component of cytosolic 80S ribosome and 60S large subunit ALS=RPL13a DBV=JGI5.5 GN=RPL13a OS=Chlamydomonas reinhardtii SV=1 TOU=Cre	1	12	12	12	9	9	7	9	2	0	2	0	7	11	7	2	0	6	1	1	1	10	10	2	0	0	0	1	8	5	7	6	3	5	0	1	9	9	7	9	2	0	2	0
Cre12.g533351.t1.1;Cre11.g467575.t2.1;Cre11.g467575.t1.1	Cre12.g533351.t1.1	47;1;1	47;1;1	45;1;1	Cre12.g533351.t1.1 None DBV=JGI5.5 OS=Chlamydomonas reinhardtii SV=1 TOU=Cre	3	47	47	45	20	14	14	17	1	0	0	0	15	28	34	7	1	7	4	1	1	0	0	0	0	0	7	0	0	0	0	0	0	0	1	0	20	14	14	17	1	0	0	0
Cre12.g533550.t1.1	Cre12.g533550.t1.1	2	2	2	Cre12.g533550.t1.1 Pyruvate kinase ALS=PYK1 DBV=JGI5.5 GN=PYK1 OS=Chlamydomonas reinhardtii SV=1 TOU=Cre	1	2	2	2	0	1	0	0	0	0	0	0	0	1	1	0	0	0	0	0	0	0	0	0	0	0	0	0	0	0	0	0	0	0	0	0	0	1	0	0	0	0	0	0
Cre12.g535851.t1.1	Cre12.g535851.t1.1	4	4	4	Cre12.g535851.t1.1 None DBV=JGI5.5 OS=Chlamydomonas reinhardtii SV=1 TOU=Cre	1	4	4	4	2	3	3	2	2	1	1	0	2	2	2	1	0	1	0	1	1	3	1	4	0	0	1	1	4	3	3	3	1	2	1	1	2	3	3	2	2	1	1	0
Cre12.g536251.t1.1;Cre12.g536450.t2.1;Cre12.g536450.t1.2	Cre12.g536251.t1.1;Cre12.g536450.t2.1;Cre12.g536450.t1.2	1;1;1	1;1;1	1;1;1	Cre12.g536251.t1.1 None DBV=JGI5.5 OS=Chlamydomonas reinhardtii SV=1 TOU=Cre;Cre12.g536450.t2.1 None DBV=JGI5.5 OS=Chlamydomonas reinhardtii SV=1 TOU=Cre;Cre12.g536450.t1.2 None DBV=JGI5.5 OS=Chlamydomonas reinhardtii SV=2 TOU=Cre	3	1	1	1	1	0	0	1	1	1	0	0	1	1	0	1	0	1	0	0	0	1	1	1	0	0	0	1	0	0	0	0	0	0	0	0	1	0	0	1	1	1	0	0
Cre12.g537200.t1.2	Cre12.g537200.t1.2	4	4	4	Cre12.g537200.t1.2 2-oxoglutarate dehydrogenase, E1 subunit ALS=OGD1 DBV=JGI5.5 GN=OGD1 OS=Chlamydomonas reinhardtii SV=2 TOU=Cre	1	4	4	4	1	2	0	0	0	0	1	0	0	1	1	0	0	1	0	0	0	2	0	0	0	0	0	0	1	1	1	0	0	0	0	0	1	2	0	0	0	0	1	0
Cre12.g537581.t1.1	Cre12.g537581.t1.1	7	7	7	Cre12.g537581.t1.1 None DBV=JGI5.5 OS=Chlamydomonas reinhardtii SV=1 TOU=Cre	1	7	7	7	0	2	2	2	1	0	1	0	1	3	3	1	0	2	0	1	0	1	2	1	0	0	3	0	0	0	0	0	0	0	0	0	0	2	2	2	1	0	1	0
Cre12.g537800.t1.2	Cre12.g537800.t1.2	19	19	19	Cre12.g537800.t1.2 Ribosomal protein L7, component of cytosolic 80S ribosome and 60S large subunit ALS=RPL7 DBV=JGI5.5 GN=RPL7 OS=Chlamydomonas reinhardtii SV=2 TOU=Cre	1	19	19	19	10	11	7	9	4	1	1	1	10	15	6	4	2	6	2	3	2	11	7	6	0	1	6	1	11	5	5	6	2	6	0	3	10	11	7	9	4	1	1	1
Cre12.g549550.t1.2;Cre12.g542250.t1.1;CON__ENSEMBL:ENSBTAP00000025008	Cre12.g549550.t1.2;Cre12.g542250.t1.1	21;21;3	21;21;3	21;21;3	Cre12.g549550.t1.2 Beta tubulin 2 ALS=TUB2 DBV=JGI5.5 GN=TUB2 OS=Chlamydomonas reinhardtii SV=2 TOU=Cre;Cre12.g542250.t1.1 Beta tubulin 1 ALS=TUB1 DBV=JGI5.5 GN=TUB1 OS=Chlamydomonas reinhardtii SV=1 TOU=Cre	3	21	21	21	14	18	14	12	6	3	3	1	6	17	17	5	1	8	0	6	2	14	13	8	1	0	6	4	11	12	11	13	3	6	3	6	14	18	14	12	6	3	3	1
Cre12.g543350.t3.1;Cre12.g543350.t2.1;Cre12.g543350.t1.1;Cre12.g543400.t1.2	Cre12.g543350.t3.1;Cre12.g543350.t2.1;Cre12.g543350.t1.1;Cre12.g543400.t1.2	3;3;3;2	3;3;3;2	3;3;3;2	Cre12.g543350.t3.1 Formaldehyde dehydrogenase ALS=FDH2 DBV=JGI5.5 GN=FDH2 OS=Chlamydomonas reinhardtii SV=1 TOU=Cre;Cre12.g543350.t2.1 Formaldehyde dehydrogenase ALS=FDH2 DBV=JGI5.5 GN=FDH2 OS=Chlamydomonas reinhardtii SV=1 TOU=Cre;Cre12.g543350.t1.1 Forma	4	3	3	3	0	2	1	0	0	0	1	0	1	3	1	0	0	1	0	0	0	2	1	0	0	0	0	0	0	2	1	0	0	1	0	0	0	2	1	0	0	0	1	0
Cre12.g544109.t1.1;Cre12.g544050.t1.1	Cre12.g544109.t1.1;Cre12.g544050.t1.1	2;2	2;2	2;2	Cre12.g544109.t1.1 None DBV=JGI5.5 OS=Chlamydomonas reinhardtii SV=1 TOU=Cre;Cre12.g544050.t1.1 None DBV=JGI5.5 OS=Chlamydomonas reinhardtii SV=1 TOU=Cre	2	2	2	2	1	0	1	1	0	0	0	0	1	0	0	0	0	1	0	0	0	0	0	0	0	0	0	0	0	0	1	0	0	0	0	0	1	0	1	1	0	0	0	0
Cre12.g546050.t1.2	Cre12.g546050.t1.2	9	9	9	Cre12.g546050.t1.2 1-deoxy-D-xylulose 5-phosphate reductoisomerase, chloroplast precursor ALS=DXR1 DBV=JGI5.5 GN=DXR1 OS=Chlamydomonas reinhardtii SV=2 TOU=Cre	1	9	9	9	3	5	4	2	0	1	1	0	2	3	4	0	0	3	2	2	0	1	2	0	0	0	1	0	1	1	0	1	0	0	0	0	3	5	4	2	0	1	1	0
Cre12.g547250.t1.2	Cre12.g547250.t1.2	9	9	9	Cre12.g547250.t1.2 None DBV=JGI5.5 OS=Chlamydomonas reinhardtii SV=2 TOU=Cre	1	9	9	9	0	0	0	0	0	0	3	0	0	0	0	0	0	0	0	0	1	5	5	4	0	1	0	1	0	0	0	0	0	0	0	0	0	0	0	0	0	0	3	0
Cre12.g548950.t1.2;Cre12.g548400.t1.2	Cre12.g548950.t1.2;Cre12.g548400.t1.2	7;7	4;4	4;4	Cre12.g548950.t1.2 Chlorophyll a/b binding protein of LHCII ALS=LHCBM7 DBV=JGI5.5 GN=LHCBM7 OS=Chlamydomonas reinhardtii SV=2 TOU=Cre;Cre12.g548400.t1.2 Light-harvesting protein of photosystem II ALS=LHCBM2 DBV=JGI5.5 GN=LHCBM2 OS=Chlamydomonas reinhardtii	2	7	4	4	5	4	5	4	4	1	5	0	3	5	5	1	2	5	5	2	0	4	4	3	1	4	5	2	3	4	3	2	4	4	3	1	2	2	2	2	2	0	3	0
Cre12.g549852.t1.1	Cre12.g549852.t1.1	3	3	3	Cre12.g549852.t1.1 None DBV=JGI5.5 OS=Chlamydomonas reinhardtii SV=1 TOU=Cre	1	3	3	3	0	1	0	0	0	0	0	0	0	1	0	0	0	0	0	0	0	2	0	0	0	0	1	0	0	0	1	0	0	0	0	0	0	1	0	0	0	0	0	0
Cre12.g550850.t1.2	Cre12.g550850.t1.2	13	13	13	Cre12.g550850.t1.2 Oxygen-evolving enhancer protein 2 of photosystem II ALS=PSBP1 DBV=JGI5.5 GN=PSBP1 OS=Chlamydomonas reinhardtii SV=2 TOU=Cre	1	13	13	13	4	3	3	4	3	0	3	0	3	4	8	3	0	6	2	2	0	5	6	2	0	0	2	1	2	1	3	1	1	1	1	3	4	3	3	4	3	0	3	0
Cre12.g551950.t1.2	Cre12.g551950.t1.2	2	2	2	Cre12.g551950.t1.2 Predicted protein ALS=CGL38 DBV=JGI5.5 GN=CGL38 OS=Chlamydomonas reinhardtii SV=2 TOU=Cre	1	2	2	2	1	1	1	1	0	0	1	1	1	1	1	1	2	2	1	2	0	1	1	1	0	0	0	1	0	0	0	0	0	0	0	0	1	1	1	1	0	0	1	1
Cre12.g552200.t1.2	Cre12.g552200.t1.2	26	25	25	Cre12.g552200.t1.2 Starch phosphorylase DBV=JGI5.5 OS=Chlamydomonas reinhardtii SV=2 TOU=Cre	1	26	25	25	10	9	9	9	1	1	3	0	1	10	8	0	0	6	3	1	1	13	18	16	0	1	4	0	1	0	0	0	0	0	0	0	9	9	9	8	1	1	3	0
Cre12.g553250.t1.2	Cre12.g553250.t1.2	13	13	12	Cre12.g553250.t1.2 Phosphofructokinase ALS=PFK2 DBV=JGI5.5 GN=PFK2 OS=Chlamydomonas reinhardtii SV=2 TOU=Cre	1	13	13	12	2	3	3	4	5	3	5	0	2	4	3	1	2	8	6	5	0	4	6	2	0	5	9	1	0	1	0	0	0	0	0	0	2	3	3	4	5	3	5	0
Cre12.g554800.t1.2	Cre12.g554800.t1.2	3	3	3	Cre12.g554800.t1.2 Phosphoribulokinase ALS=PRK1 DBV=JGI5.5 GN=PRK1 OS=Chlamydomonas reinhardtii SV=2 TOU=Cre	1	3	3	3	0	0	1	0	0	0	2	0	0	1	0	0	0	1	2	2	0	1	1	0	0	0	1	0	0	1	0	0	0	0	0	1	0	0	1	0	0	0	2	0
Cre12.g556050.t1.2	Cre12.g556050.t1.2	6	6	6	Cre12.g556050.t1.2 Plastid ribosomal protein L9 ALS=PRPL9 DBV=JGI5.5 GN=PRPL9 OS=Chlamydomonas reinhardtii SV=2 TOU=Cre	1	6	6	6	1	1	4	3	0	0	2	1	0	1	1	0	0	2	1	1	0	2	2	0	0	0	0	0	2	1	1	0	0	0	0	1	1	1	4	3	0	0	2	1
Cre12.g556250.t1.2	Cre12.g556250.t1.2	7	7	7	Cre12.g556250.t1.2 Septin-like protein ALS=sept-01 DBV=JGI5.5 GN=sept-01 OS=Chlamydomonas reinhardtii SV=2 TOU=Cre	1	7	7	7	1	0	0	1	0	0	0	0	0	1	2	0	0	1	0	0	0	3	0	0	0	0	0	0	0	0	3	0	0	0	0	0	1	0	0	1	0	0	0	0
Cre12.g558650.t1.1	Cre12.g558650.t1.1	3	3	3	Cre12.g558650.t1.1 Eukaryotic translation initiation factor 2B subunit 4, eIF-2B delta subunit DBV=JGI5.5 OS=Chlamydomonas reinhardtii SV=1 TOU=Cre	1	3	3	3	1	0	1	0	0	0	0	0	0	2	0	0	0	0	0	0	0	0	0	0	0	0	0	0	0	0	0	0	0	0	0	0	1	0	1	0	0	0	0	0
Cre12.g558900.t1.2	Cre12.g558900.t1.2	3	3	3	Cre12.g558900.t1.2 Cytochrome b6f complex subunit V ALS=PETO DBV=JGI5.5 GN=PETO OS=Chlamydomonas reinhardtii SV=2 TOU=Cre	1	3	3	3	2	3	3	3	2	0	1	0	1	3	1	1	0	3	1	1	0	3	1	2	0	0	0	0	3	2	0	1	0	1	1	0	2	3	3	3	2	0	1	0
Cre12.g560150.t1.2	Cre12.g560150.t1.2	6	6	6	Cre12.g560150.t1.2 Small Rab-related GTPase DBV=JGI5.5 OS=Chlamydomonas reinhardtii SV=2 TOU=Cre	1	6	6	6	3	1	2	2	2	0	0	0	2	3	3	0	0	2	0	0	0	1	4	0	0	0	1	0	2	1	2	1	0	1	0	1	3	1	2	2	2	0	0	0
Cre12.g560300.t3.1;Cre12.g560300.t2.1;Cre12.g560300.t1.2	Cre12.g560300.t3.1;Cre12.g560300.t2.1;Cre12.g560300.t1.2	4;4;4	4;4;4	4;4;4	Cre12.g560300.t3.1 None DBV=JGI5.5 OS=Chlamydomonas reinhardtii SV=1 TOU=Cre;Cre12.g560300.t2.1 None DBV=JGI5.5 OS=Chlamydomonas reinhardtii SV=1 TOU=Cre;Cre12.g560300.t1.2 None DBV=JGI5.5 OS=Chlamydomonas reinhardtii SV=2 TOU=Cre	3	4	4	4	2	0	1	1	0	0	0	0	1	2	1	0	0	1	0	1	0	0	2	1	0	0	0	0	1	1	1	0	0	0	0	1	2	0	1	1	0	0	0	0
Cre12.g560950.t1.2	Cre12.g560950.t1.2	5	5	5	Cre12.g560950.t1.2 Photosystem I reaction center subunit V ALS=PSAG DBV=JGI5.5 GN=PSAG OS=Chlamydomonas reinhardtii SV=2 TOU=Cre	1	5	5	5	4	5	5	5	4	2	4	2	4	5	4	2	3	4	4	2	2	5	4	4	1	2	3	2	4	5	3	4	4	4	2	4	4	5	5	5	4	2	4	2
Cre13.g561850.t1.1	Cre13.g561850.t1.1	13	13	13	Cre13.g561850.t1.1 None DBV=JGI5.5 OS=Chlamydomonas reinhardtii SV=1 TOU=Cre	1	13	13	13	9	10	7	8	7	5	7	6	6	8	11	6	3	7	4	5	5	8	10	9	2	3	9	6	10	9	10	9	7	9	4	10	9	10	7	8	7	5	7	6
Cre13.g562150.t1.2	Cre13.g562150.t1.2	2	2	2	Cre13.g562150.t1.2 None DBV=JGI5.5 OS=Chlamydomonas reinhardtii SV=2 TOU=Cre	1	2	2	2	0	0	1	1	0	0	0	0	0	1	0	0	0	1	1	0	0	1	0	0	0	0	2	0	0	0	0	0	0	0	0	0	0	0	1	1	0	0	0	0
Cre13.g562450.t1.2	Cre13.g562450.t1.2	3	3	3	Cre13.g562450.t1.2 Importin beta, RAN-binding protein 7,8 DBV=JGI5.5 OS=Chlamydomonas reinhardtii SV=2 TOU=Cre	1	3	3	3	0	1	0	0	0	0	0	0	1	1	0	0	0	0	0	0	0	0	0	0	0	0	0	0	1	0	0	0	0	0	0	0	0	1	0	0	0	0	0	0
Cre13.g562850.t1.2	Cre13.g562850.t1.2	4	4	4	Cre13.g562850.t1.2 Thylakoid formation protein ALS=THF1 DBV=JGI5.5 GN=THF1 OS=Chlamydomonas reinhardtii SV=2 TOU=Cre	1	4	4	4	1	0	0	0	1	0	2	0	0	2	1	0	0	2	3	1	0	0	0	0	0	1	0	0	0	0	0	0	0	0	0	0	1	0	0	0	1	0	2	0
Cre13.g563150.t1.2	Cre13.g563150.t1.2	5	5	5	Cre13.g563150.t1.2 Predicted protein ALS=CGLD8 DBV=JGI5.5 GN=CGLD8 OS=Chlamydomonas reinhardtii SV=2 TOU=Cre	1	5	5	5	0	0	0	1	1	0	2	0	1	0	1	0	1	1	1	1	0	1	1	2	0	1	0	4	0	0	0	0	0	0	0	0	0	0	0	1	1	0	2	0
Cre13.g564250.t1.2	Cre13.g564250.t1.2	5	5	5	Cre13.g564250.t1.2 Eukaryotic translation initiation factor 3, subunit A ALS=EIF3A DBV=JGI5.5 GN=EIF3A OS=Chlamydomonas reinhardtii SV=2 TOU=Cre	1	5	5	5	1	0	0	0	0	0	0	0	1	5	0	0	0	0	0	0	0	1	0	1	0	0	0	0	0	0	1	1	0	0	0	0	1	0	0	0	0	0	0	0
Cre13.g565850.t1.1;REV__Cre09.g410650.t3.1;REV__Cre09.g410650.t1.2	Cre13.g565850.t1.1	14;1;1	14;1;1	14;1;1	Cre13.g565850.t1.1 Alpha subunit of COP-I complex ALS=COPA1 DBV=JGI5.5 GN=COPA1 OS=Chlamydomonas reinhardtii SV=1 TOU=Cre	3	14	14	14	4	8	0	1	0	0	0	0	0	5	2	0	0	0	0	0	0	2	1	0	0	0	0	0	2	3	3	0	0	0	0	1	4	8	0	1	0	0	0	0
Cre13.g566650.t2.1;Cre13.g566650.t1.2	Cre13.g566650.t2.1;Cre13.g566650.t1.2	3;3	3;3	3;3	Cre13.g566650.t2.1 None DBV=JGI5.5 OS=Chlamydomonas reinhardtii SV=1 TOU=Cre;Cre13.g566650.t1.2 None DBV=JGI5.5 OS=Chlamydomonas reinhardtii SV=2 TOU=Cre	2	3	3	3	0	0	0	0	0	0	0	0	0	3	0	0	0	0	0	0	0	1	0	0	0	0	0	0	0	1	0	0	0	0	0	0	0	0	0	0	0	0	0	0
Cre13.g567950.t1.2	Cre13.g567950.t1.2	11	11	11	Cre13.g567950.t1.2 ADP-glucose pyrophosphorylase large subunit 1 DBV=JGI5.5 OS=Chlamydomonas reinhardtii SV=2 TOU=Cre	1	11	11	11	4	1	1	1	0	1	2	0	3	3	4	0	0	2	1	3	0	3	2	2	0	1	3	0	5	4	2	2	0	1	0	1	4	1	1	1	0	1	2	0
Cre13.g568150.t1.1	Cre13.g568150.t1.1	1	1	1	Cre13.g568150.t1.1 None DBV=JGI5.5 OS=Chlamydomonas reinhardtii SV=1 TOU=Cre	1	1	1	1	0	1	0	0	0	0	0	0	0	1	0	0	0	0	0	0	0	1	0	0	0	0	0	0	0	0	0	0	0	0	0	0	0	1	0	0	0	0	0	0
Cre13.g568650.t1.2	Cre13.g568650.t1.2	11	11	11	Cre13.g568650.t1.2 Ribosomal protein S3a, component of cytosolic 80S ribosome and 40S small subunit ALS=RPS3a DBV=JGI5.5 GN=RPS3a OS=Chlamydomonas reinhardtii SV=2 TOU=Cre	1	11	11	11	6	5	4	5	0	1	2	0	2	5	6	0	0	4	1	2	1	6	4	5	0	0	2	0	7	9	3	4	1	6	0	1	6	5	4	5	0	1	2	0
Cre13.g568900.t1.2	Cre13.g568900.t1.2	5	5	5	Cre13.g568900.t1.2 Ribosomal protein L17, component of cytosolic 80S ribosome and 60S large subunit ALS=RPL17 DBV=JGI5.5 GN=RPL17 OS=Chlamydomonas reinhardtii SV=2 TOU=Cre	1	5	5	5	4	2	0	1	0	0	0	0	4	3	2	0	0	2	0	0	0	4	2	0	0	0	0	0	3	1	2	1	0	0	0	0	4	2	0	1	0	0	0	0
Cre13.g569100.t1.2;Cre13.g569000.t1.1	Cre13.g569100.t1.2;Cre13.g569000.t1.1	1;1	1;1	1;1	Cre13.g569100.t1.2 None DBV=JGI5.5 OS=Chlamydomonas reinhardtii SV=2 TOU=Cre;Cre13.g569000.t1.1 None DBV=JGI5.5 OS=Chlamydomonas reinhardtii SV=1 TOU=Cre	2	1	1	1	0	0	0	0	0	0	0	0	0	0	0	0	0	0	0	0	1	0	0	0	0	0	0	0	0	0	0	0	0	0	0	0	0	0	0	0	0	0	0	0
Cre13.g569350.t1.2	Cre13.g569350.t1.2	1	1	1	Cre13.g569350.t1.2 None DBV=JGI5.5 OS=Chlamydomonas reinhardtii SV=2 TOU=Cre	1	1	1	1	0	0	0	0	0	0	0	0	0	0	0	0	0	1	0	0	0	0	0	0	0	0	0	0	0	1	0	0	0	0	0	0	0	0	0	0	0	0	0	0
Cre13.g569600.t1.2	Cre13.g569600.t1.2	2	2	2	Cre13.g569600.t1.2 None DBV=JGI5.5 OS=Chlamydomonas reinhardtii SV=2 TOU=Cre	1	2	2	2	0	0	0	1	0	0	1	0	0	0	0	0	0	0	0	0	0	0	0	0	0	0	0	0	0	0	0	0	0	0	0	0	0	0	0	1	0	0	1	0
Cre13.g570350.t2.1;Cre13.g570350.t1.1	Cre13.g570350.t2.1;Cre13.g570350.t1.1	2;2	2;2	2;2	Cre13.g570350.t2.1 ABC1-like kinase ALS=AKC4 DBV=JGI5.5 GN=AKC4 OS=Chlamydomonas reinhardtii SV=1 TOU=Cre;Cre13.g570350.t1.1 ABC1-like kinase ALS=AKC4 DBV=JGI5.5 GN=AKC4 OS=Chlamydomonas reinhardtii SV=1 TOU=Cre	2	2	2	2	1	0	0	0	0	0	0	0	0	0	1	0	0	2	0	0	0	0	0	0	0	0	2	0	0	0	0	0	0	0	0	0	1	0	0	0	0	0	0	0
Cre13.g572900.t2.1;Cre13.g572900.t1.1	Cre13.g572900.t2.1;Cre13.g572900.t1.1	4;4	4;4	4;4	Cre13.g572900.t2.1 Oligopeptidase A DBV=JGI5.5 OS=Chlamydomonas reinhardtii SV=1 TOU=Cre;Cre13.g572900.t1.1 Oligopeptidase A DBV=JGI5.5 OS=Chlamydomonas reinhardtii SV=1 TOU=Cre	2	4	4	4	1	0	1	0	0	0	0	0	0	3	1	0	0	0	0	0	0	1	1	0	0	0	1	0	1	0	1	0	0	0	0	0	1	0	1	0	0	0	0	0
Cre13.g573351.t1.2	Cre13.g573351.t1.2	11	11	11	Cre13.g573351.t1.2 None DBV=JGI5.5 OS=Chlamydomonas reinhardtii SV=2 TOU=Cre	1	11	11	11	9	7	8	7	6	1	3	0	8	9	9	6	3	8	2	3	1	8	8	8	0	0	3	1	7	7	7	7	4	4	1	6	9	7	8	7	6	1	3	0
Cre13.g573400.t1.2	Cre13.g573400.t1.2	2	2	2	Cre13.g573400.t1.2 None DBV=JGI5.5 OS=Chlamydomonas reinhardtii SV=2 TOU=Cre	1	2	2	2	1	0	1	1	0	0	2	0	0	1	1	0	0	1	0	0	0	1	0	0	0	0	0	0	1	0	1	0	0	0	0	0	1	0	1	1	0	0	2	0
Cre13.g576400.t1.2	Cre13.g576400.t1.2	3	3	3	Cre13.g576400.t1.2 Branched-chain amino-acid transaminase DBV=JGI5.5 OS=Chlamydomonas reinhardtii SV=2 TOU=Cre	1	3	3	3	0	0	0	0	0	0	1	0	0	0	0	0	0	0	0	0	0	1	2	0	0	0	0	0	0	0	0	0	0	0	0	0	0	0	0	0	0	0	1	0
Cre13.g578650.t1.1	Cre13.g578650.t1.1	7	7	7	Cre13.g578650.t1.1 Similar to complex I intermediate-associated protein 30 DBV=JGI5.5 OS=Chlamydomonas reinhardtii SV=1 TOU=Cre	1	7	7	7	0	1	0	1	1	0	1	0	2	1	0	0	0	3	0	3	0	2	1	1	0	0	2	0	0	0	0	0	0	0	0	0	0	1	0	1	1	0	1	0
Cre13.g579550.t1.1	Cre13.g579550.t1.1	5	5	5	Cre13.g579550.t1.1 Predicted protein ALS=CGL27 DBV=JGI5.5 GN=CGL27 OS=Chlamydomonas reinhardtii SV=1 TOU=Cre	1	5	5	5	2	1	1	2	1	1	2	0	3	2	3	1	2	1	2	1	1	1	2	3	0	1	3	1	0	0	0	0	0	0	0	0	2	1	1	2	1	1	2	0
Cre13.g581650.t1.2	Cre13.g581650.t1.2	2	2	2	Cre13.g581650.t1.2 Plastid ribosomal protein L7/L12 ALS=PRPL7 DBV=JGI5.5 GN=PRPL7 OS=Chlamydomonas reinhardtii SV=2 TOU=Cre	1	2	2	2	2	2	2	1	0	0	0	0	2	2	2	0	0	1	0	0	0	0	1	1	0	0	0	0	0	0	0	0	0	0	0	0	2	2	2	1	0	0	0	0
Cre13.g583550.t1.2	Cre13.g583550.t1.2	18	18	18	Cre13.g583550.t1.2 Vesicle inducing protein in plastids 1 ALS=VIP1 DBV=JGI5.5 GN=VIP1 OS=Chlamydomonas reinhardtii SV=2 TOU=Cre	1	18	18	18	3	7	8	4	0	1	14	0	1	8	5	0	0	4	5	0	1	12	12	10	2	5	6	4	0	0	0	0	0	0	0	0	3	7	8	4	0	1	14	0
Cre13.g584850.t1.1	Cre13.g584850.t1.1	4	4	4	Cre13.g584850.t1.1 None DBV=JGI5.5 OS=Chlamydomonas reinhardtii SV=1 TOU=Cre	1	4	4	4	0	0	0	1	0	0	1	0	1	1	1	0	1	2	1	1	0	3	2	1	0	1	0	1	0	0	0	0	0	0	0	0	0	0	0	1	0	0	1	0
Cre13.g586350.t1.1	Cre13.g586350.t1.1	3	3	3	Cre13.g586350.t1.1 None DBV=JGI5.5 OS=Chlamydomonas reinhardtii SV=1 TOU=Cre	1	3	3	3	1	0	0	0	0	0	0	0	0	0	0	0	0	1	0	1	0	0	0	0	0	0	0	0	0	0	0	0	0	0	0	0	1	0	0	0	0	0	0	0
Cre13.g587050.t1.2	Cre13.g587050.t1.2	4	4	4	Cre13.g587050.t1.2 Eukaryotic release factor ALS=ERF1 DBV=JGI5.5 GN=ERF1 OS=Chlamydomonas reinhardtii SV=2 TOU=Cre	1	4	4	4	2	1	1	1	1	0	0	0	0	1	1	0	0	0	0	0	0	2	1	0	0	0	0	0	1	0	0	0	0	0	0	0	2	1	1	1	1	0	0	0
Cre13.g587150.t1.1	Cre13.g587150.t1.1	1	1	1	Cre13.g587150.t1.1 None DBV=JGI5.5 OS=Chlamydomonas reinhardtii SV=1 TOU=Cre	1	1	1	1	1	0	0	0	0	0	0	0	0	0	0	0	0	0	0	0	0	0	0	0	0	0	0	0	0	0	0	0	0	0	0	0	1	0	0	0	0	0	0	0
Cre13.g588100.t1.2	Cre13.g588100.t1.2	2	2	2	Cre13.g588100.t1.2 Peptidyl-prolyl cis-trans isomerase, cyclophilin-type DBV=JGI5.5 OS=Chlamydomonas reinhardtii SV=2 TOU=Cre	1	2	2	2	0	0	1	1	1	0	2	1	1	1	0	0	1	0	0	0	0	1	2	0	0	0	0	0	0	0	0	0	0	0	0	0	0	0	1	1	1	0	2	1
Cre13.g589450.t1.2;Cre13.g589350.t1.2;Cre42.g760347.t1.1	Cre13.g589450.t1.2;Cre13.g589350.t1.2	6;3;1	6;3;1	6;3;1	Cre13.g589450.t1.2 None DBV=JGI5.5 OS=Chlamydomonas reinhardtii SV=2 TOU=Cre;Cre13.g589350.t1.2 Flagellar/basal body protein ALS=FBB6 DBV=JGI5.5 GN=FBB6 OS=Chlamydomonas reinhardtii SV=2 TOU=Cre	3	6	6	6	0	0	1	0	0	0	0	0	1	3	3	1	0	1	0	0	0	0	0	0	0	0	0	0	0	0	0	0	0	0	0	0	0	0	1	0	0	0	0	0
Cre13.g592200.t1.2	Cre13.g592200.t1.2	110	110	110	Cre13.g592200.t1.2 Glutamate synthase, NADH-dependent ALS=GSN1 DBV=JGI5.5 GN=GSN1 OS=Chlamydomonas reinhardtii SV=2 TOU=Cre	1	110	110	110	68	62	60	51	41	30	51	12	41	55	57	23	13	54	41	47	1	42	64	57	1	12	67	26	2	0	2	0	0	0	0	2	68	62	60	51	41	30	51	12
Cre13.g592450.t1.2	Cre13.g592450.t1.2	2	2	2	Cre13.g592450.t1.2 Epsilon subunit of COP-I complex ALS=COPE1 DBV=JGI5.5 GN=COPE1 OS=Chlamydomonas reinhardtii SV=2 TOU=Cre	1	2	2	2	0	1	0	0	0	1	0	0	0	2	1	0	0	0	1	0	0	0	1	1	0	0	0	0	0	1	1	1	0	1	0	0	0	1	0	0	0	1	0	0
Cre13.g602350.t1.2	Cre13.g602350.t1.2	2	2	2	Cre13.g602350.t1.2 None DBV=JGI5.5 OS=Chlamydomonas reinhardtii SV=2 TOU=Cre	1	2	2	2	0	0	0	0	0	0	1	0	0	1	0	0	0	2	0	0	0	0	0	0	0	0	0	0	0	0	0	0	0	0	0	0	0	0	0	0	0	0	1	0
Cre13.g603225.t1.1	Cre13.g603225.t1.1	3	3	3	Cre13.g603225.t1.1 None DBV=JGI5.5 OS=Chlamydomonas reinhardtii SV=1 TOU=Cre	1	3	3	3	1	2	1	0	1	0	0	0	1	1	0	0	0	0	0	0	0	0	1	0	0	0	0	0	0	0	0	0	0	0	0	0	1	2	1	0	1	0	0	0
Cre13.g603500.t1.2	Cre13.g603500.t1.2	5	5	5	Cre13.g603500.t1.2 None DBV=JGI5.5 OS=Chlamydomonas reinhardtii SV=2 TOU=Cre	1	5	5	5	3	3	1	1	2	1	1	0	0	3	1	0	1	4	0	0	0	2	1	2	0	0	0	0	0	0	0	0	0	0	0	0	3	3	1	1	2	1	1	0
Cre13.g603700.t1.2	Cre13.g603700.t1.2	6	6	6	Cre13.g603700.t1.2 Actin DBV=JGI5.5 OS=Chlamydomonas reinhardtii SV=2 TOU=Cre	1	6	6	6	4	4	1	1	1	0	0	3	0	5	0	0	0	1	0	0	0	3	1	1	0	0	0	0	3	2	0	1	0	1	0	1	4	4	1	1	1	0	0	3
Cre13.g603900.t1.2	Cre13.g603900.t1.2	2	2	2	Cre13.g603900.t1.2 None DBV=JGI5.5 OS=Chlamydomonas reinhardtii SV=2 TOU=Cre	1	2	2	2	0	1	0	0	0	0	0	0	0	0	0	0	0	0	0	0	0	1	0	0	0	0	0	0	0	0	0	0	0	0	0	0	0	1	0	0	0	0	0	0
Cre13.g604150.t1.2	Cre13.g604150.t1.2	5	5	5	Cre13.g604150.t1.2 None DBV=JGI5.5 OS=Chlamydomonas reinhardtii SV=2 TOU=Cre	1	5	5	5	0	2	1	2	1	0	1	0	0	1	0	1	0	2	1	2	0	1	0	1	0	0	1	0	0	0	0	0	0	0	0	0	0	2	1	2	1	0	1	0
Cre13.g604650.t2.1;Cre13.g604650.t1.2	Cre13.g604650.t2.1;Cre13.g604650.t1.2	3;3	3;3	3;3	Cre13.g604650.t2.1 None DBV=JGI5.5 OS=Chlamydomonas reinhardtii SV=1 TOU=Cre;Cre13.g604650.t1.2 None DBV=JGI5.5 OS=Chlamydomonas reinhardtii SV=2 TOU=Cre	2	3	3	3	1	2	0	0	0	0	0	0	0	1	1	0	0	0	0	0	0	0	0	0	0	0	0	0	0	0	0	0	0	0	0	0	1	2	0	0	0	0	0	0
Cre13.g607900.t1.1	Cre13.g607900.t1.1	26	26	26	Cre13.g607900.t1.1 None DBV=JGI5.5 OS=Chlamydomonas reinhardtii SV=1 TOU=Cre	1	26	26	26	13	17	13	15	3	1	7	0	10	14	10	0	1	10	6	1	0	15	14	5	0	1	12	2	0	0	0	0	0	0	0	0	13	17	13	15	3	1	7	0
Cre14.g611200.t1.2	Cre14.g611200.t1.2	5	5	5	Cre14.g611200.t1.2 None DBV=JGI5.5 OS=Chlamydomonas reinhardtii SV=2 TOU=Cre	1	5	5	5	4	1	4	3	2	1	1	0	4	2	3	1	0	2	0	1	1	3	4	3	0	1	1	0	0	0	0	0	0	0	0	0	4	1	4	3	2	1	1	0
Cre14.g612450.t1.2	Cre14.g612450.t1.2	2	2	2	Cre14.g612450.t1.2 Plastid ribosomal protein L15 ALS=PRPL15 DBV=JGI5.5 GN=PRPL15 OS=Chlamydomonas reinhardtii SV=2 TOU=Cre	1	2	2	2	0	0	0	0	0	0	0	0	0	0	0	0	0	0	0	0	0	0	2	0	0	0	0	0	0	0	0	0	0	0	0	0	0	0	0	0	0	0	0	0
Cre14.g614750.t1.1	Cre14.g614750.t1.1	5	5	5	Cre14.g614750.t1.1 None DBV=JGI5.5 OS=Chlamydomonas reinhardtii SV=1 TOU=Cre	1	5	5	5	1	1	1	2	1	0	0	0	0	4	1	1	1	2	0	0	0	1	1	1	0	0	1	0	0	0	0	0	0	0	0	0	1	1	1	2	1	0	0	0
Cre14.g614900.t2.1;Cre14.g614900.t1.2	Cre14.g614900.t2.1;Cre14.g614900.t1.2	3;3	3;3	3;3	Cre14.g614900.t2.1 None DBV=JGI5.5 OS=Chlamydomonas reinhardtii SV=1 TOU=Cre;Cre14.g614900.t1.2 None DBV=JGI5.5 OS=Chlamydomonas reinhardtii SV=2 TOU=Cre	2	3	3	3	2	2	0	0	0	0	0	0	0	3	0	0	0	1	0	0	0	0	0	0	0	0	0	0	1	0	0	0	0	0	0	0	2	2	0	0	0	0	0	0
Cre14.g615950.t1.1	Cre14.g615950.t1.1	1	1	1	Cre14.g615950.t1.1 None DBV=JGI5.5 OS=Chlamydomonas reinhardtii SV=1 TOU=Cre	1	1	1	1	1	1	1	0	0	0	0	0	1	0	1	0	0	0	0	0	0	1	0	0	0	0	0	0	1	1	0	1	0	0	0	0	1	1	1	0	0	0	0	0
Cre14.g617450.t1.2;Cre14.g617400.t1.2	Cre14.g617450.t1.2;Cre14.g617400.t1.2	7;7	7;7	7;7	Cre14.g617450.t1.2 Heat shock protein 22E ALS=HSP22E DBV=JGI5.5 GN=HSP22E OS=Chlamydomonas reinhardtii SV=2 TOU=Cre;Cre14.g617400.t1.2 Heat shock protein 22F ALS=HSP22F DBV=JGI5.5 GN=HSP22F OS=Chlamydomonas reinhardtii SV=2 TOU=Cre	2	7	7	7	0	0	1	0	3	1	7	0	0	0	0	0	2	2	6	2	0	0	1	0	0	1	6	3	0	0	0	0	0	2	0	2	0	0	1	0	3	1	7	0
Cre14.g617826.t1.1	Cre14.g617826.t1.1	4	4	4	Cre14.g617826.t1.1 None DBV=JGI5.5 OS=Chlamydomonas reinhardtii SV=1 TOU=Cre	1	4	4	4	1	1	0	0	1	0	0	0	1	3	0	0	0	2	0	0	0	3	2	0	0	0	0	0	1	1	1	0	1	0	0	0	1	1	0	0	1	0	0	0
Cre14.g617900.t1.2	Cre14.g617900.t1.2	2	2	2	Cre14.g617900.t1.2 Ribosomal protein L35, component of cytosolic 80S ribosome and 60S large subunit ALS=RPL35 DBV=JGI5.5 GN=RPL35 OS=Chlamydomonas reinhardtii SV=2 TOU=Cre	1	2	2	2	0	1	0	0	0	0	0	0	0	1	0	0	0	0	0	0	0	2	0	0	0	0	0	0	0	0	0	0	0	0	0	0	0	1	0	0	0	0	0	0
Cre14.g619100.t1.2	Cre14.g619100.t1.2	4	4	4	Cre14.g619100.t1.2 Inactive subunit of chloroplast ClpP complex ALS=CLPR1 DBV=JGI5.5 GN=CLPR1 OS=Chlamydomonas reinhardtii SV=2 TOU=Cre	1	4	4	4	0	1	0	0	0	0	0	0	2	1	1	0	0	0	0	0	0	0	1	0	0	0	0	0	0	1	0	1	0	0	0	0	0	1	0	0	0	0	0	0
Cre14.g619133.t1.1	Cre14.g619133.t1.1	2	2	2	Cre14.g619133.t1.1 None DBV=JGI5.5 OS=Chlamydomonas reinhardtii SV=1 TOU=Cre	1	2	2	2	0	0	0	0	0	0	0	0	0	0	1	0	0	0	0	0	0	1	0	0	0	0	1	0	0	0	0	0	0	0	0	1	0	0	0	0	0	0	0	0
Cre14.g621450.t1.2	Cre14.g621450.t1.2	5	5	5	Cre14.g621450.t1.2 Ribosomal protein L5, component of cytosolic 80S ribosome and 60S large subunit ALS=RPL5 DBV=JGI5.5 GN=RPL5 OS=Chlamydomonas reinhardtii SV=2 TOU=Cre	1	5	5	5	1	1	1	2	0	0	0	0	1	2	2	0	0	1	0	0	0	2	1	1	0	0	2	0	2	2	1	5	0	1	0	0	1	1	1	2	0	0	0	0
Cre14.g621650.t1.1	Cre14.g621650.t1.1	2	2	2	Cre14.g621650.t1.1 None DBV=JGI5.5 OS=Chlamydomonas reinhardtii SV=1 TOU=Cre	1	2	2	2	1	1	1	0	1	0	0	0	0	1	1	0	0	1	1	1	0	1	1	0	0	0	2	0	1	1	1	0	0	1	0	0	1	1	1	0	1	0	0	0
Cre14.g625400.t1.1	Cre14.g625400.t1.1	2	2	2	Cre14.g625400.t1.1 26S proteasome regulatory subunit ALS=RPT1 DBV=JGI5.5 GN=RPT1 OS=Chlamydomonas reinhardtii SV=1 TOU=Cre	1	2	2	2	0	1	0	0	0	0	0	0	1	0	1	0	0	0	0	0	0	0	0	0	0	0	0	0	0	1	1	0	0	0	0	0	0	1	0	0	0	0	0	0
Cre14.g627488.t1.1	Cre14.g627488.t1.1	2	2	2	Cre14.g627488.t1.1 None DBV=JGI5.5 OS=Chlamydomonas reinhardtii SV=1 TOU=Cre	1	2	2	2	0	1	0	0	0	0	0	0	0	0	0	0	0	1	0	0	0	0	0	0	0	0	0	0	0	0	0	0	0	0	0	0	0	1	0	0	0	0	0	0
Cre14.g630100.t1.2	Cre14.g630100.t1.2	10	10	10	Cre14.g630100.t1.2 Ribosomal protein L13, component of cytosolic 80S ribosome and 60S large subunit ALS=RPL13 DBV=JGI5.5 GN=RPL13 OS=Chlamydomonas reinhardtii SV=2 TOU=Cre	1	10	10	10	3	3	2	2	0	0	0	0	2	7	1	0	0	3	0	0	0	7	2	1	0	0	1	0	4	4	2	3	0	1	1	0	3	3	2	2	0	0	0	0
Cre14.g630847.t1.1;Cre14.g630835.t1.1	Cre14.g630847.t1.1	15;2	15;2	15;2	Cre14.g630847.t1.1 None DBV=JGI5.5 OS=Chlamydomonas reinhardtii SV=1 TOU=Cre	2	15	15	15	5	9	6	8	3	0	4	0	2	12	6	2	1	6	5	3	0	5	5	3	0	0	2	1	2	3	1	1	1	0	0	2	5	9	6	8	3	0	4	0
Cre14.g631900.t1.2	Cre14.g631900.t1.2	3	3	3	Cre14.g631900.t1.2 None DBV=JGI5.5 OS=Chlamydomonas reinhardtii SV=2 TOU=Cre	1	3	3	3	1	1	2	1	0	0	0	0	1	1	1	0	0	2	0	0	0	1	2	1	0	0	1	0	0	2	2	0	0	1	0	0	1	1	2	1	0	0	0	0
Cre14.g632775.t1.1	Cre14.g632775.t1.1	5	5	5	Cre14.g632775.t1.1 None DBV=JGI5.5 OS=Chlamydomonas reinhardtii SV=1 TOU=Cre	1	5	5	5	0	2	1	0	0	0	0	0	1	2	1	0	0	0	0	0	0	0	1	1	0	0	0	0	1	1	0	1	0	0	0	0	0	2	1	0	0	0	0	0
Cre15.g635850.t2.1;Cre15.g635850.t1.2	Cre15.g635850.t2.1;Cre15.g635850.t1.2	8;8	8;8	8;8	Cre15.g635850.t2.1 Mitochondrial F1F0 ATP synthase, gamma subunit ALS=ATP3 DBV=JGI5.5 GN=ATP3 OS=Chlamydomonas reinhardtii SV=1 TOU=Cre;Cre15.g635850.t1.2 Mitochondrial F1F0 ATP synthase, gamma subunit ALS=ATP3 DBV=JGI5.5 GN=ATP3 OS=Chlamydomonas reinhardt	2	8	8	8	5	7	4	4	0	0	2	0	3	7	4	0	0	6	3	0	1	6	5	1	0	2	1	0	4	4	5	4	1	4	1	3	5	7	4	4	0	0	2	0
Cre15.g636800.t1.1	Cre15.g636800.t1.1	1	1	1	Cre15.g636800.t1.1 None DBV=JGI5.5 OS=Chlamydomonas reinhardtii SV=1 TOU=Cre	1	1	1	1	0	0	0	1	0	0	0	0	0	1	0	0	0	1	0	0	0	1	0	0	0	0	0	0	0	0	1	0	0	0	0	0	0	0	0	1	0	0	0	0
Cre15.g637761.t3.1;Cre15.g637761.t2.1;Cre15.g637761.t1.2	Cre15.g637761.t3.1;Cre15.g637761.t2.1;Cre15.g637761.t1.2	3;3;3	3;3;3	3;3;3	Cre15.g637761.t3.1 None DBV=JGI5.5 OS=Chlamydomonas reinhardtii SV=1 TOU=Cre;Cre15.g637761.t2.1 None DBV=JGI5.5 OS=Chlamydomonas reinhardtii SV=1 TOU=Cre;Cre15.g637761.t1.2 None DBV=JGI5.5 OS=Chlamydomonas reinhardtii SV=2 TOU=Cre	3	3	3	3	0	1	0	0	0	0	0	0	1	0	0	0	0	0	0	0	0	1	0	1	0	0	0	0	0	1	1	0	0	0	0	0	0	1	0	0	0	0	0	0
Cre15.g641200.t1.2	Cre15.g641200.t1.2	13	13	13	Cre15.g641200.t1.2 None DBV=JGI5.5 OS=Chlamydomonas reinhardtii SV=2 TOU=Cre	1	13	13	13	9	10	10	8	1	2	2	0	5	11	8	3	2	6	2	2	2	11	5	12	0	1	7	4	8	9	5	9	3	5	2	6	9	10	10	8	1	2	2	0
Cre15.g643600.t1.2	Cre15.g643600.t1.2	12	12	12	Cre15.g643600.t1.2 Iron-sulfur cluster assembly protein ALS=SUF2 DBV=JGI5.5 GN=SUF2 OS=Chlamydomonas reinhardtii SV=2 TOU=Cre	1	12	12	12	7	6	5	4	0	0	2	0	2	9	6	2	0	1	0	0	1	7	7	3	0	1	2	2	4	0	2	3	0	0	0	0	7	6	5	4	0	0	2	0
Cre15.g644051.t1.1	Cre15.g644051.t1.1	2	2	2	Cre15.g644051.t1.1 None DBV=JGI5.5 OS=Chlamydomonas reinhardtii SV=1 TOU=Cre	1	2	2	2	0	0	0	0	0	0	1	0	1	0	0	0	0	2	0	0	0	0	1	0	0	0	0	0	0	0	0	0	0	0	0	0	0	0	0	0	0	0	1	0
Cre16.g650550.t2.1;Cre16.g650550.t1.2;Cre07.g325734.t1.1	Cre16.g650550.t2.1;Cre16.g650550.t1.2;Cre07.g325734.t1.1	5;5;3	5;5;3	5;5;3	Cre16.g650550.t2.1 Flagellar Associated Protein, nucleoside diphosphate kinase-like ALS=FAP103 DBV=JGI5.5 GN=FAP103 OS=Chlamydomonas reinhardtii SV=1 TOU=Cre;Cre16.g650550.t1.2 Flagellar Associated Protein, nucleoside diphosphate kinase-like ALS=FAP103 DBV	3	5	5	5	2	2	1	2	1	0	0	0	1	1	3	0	0	2	0	0	0	0	3	0	0	0	0	0	2	0	1	0	0	0	0	0	2	2	1	2	1	0	0	0
Cre16.g651550.t1.2;Cre16.g651650.t1.1	Cre16.g651550.t1.2;Cre16.g651650.t1.1	6;6	6;6	6;6	Cre16.g651550.t1.2 Mitochondrial transcription termination factor ALS=MTT1 DBV=JGI5.5 GN=MTT1 OS=Chlamydomonas reinhardtii SV=2 TOU=Cre;Cre16.g651650.t1.1 None DBV=JGI5.5 OS=Chlamydomonas reinhardtii SV=1 TOU=Cre	2	6	6	6	1	2	0	1	3	0	2	0	0	1	0	0	0	3	0	1	0	0	0	0	0	0	1	1	0	0	0	0	0	0	0	0	1	2	0	1	3	0	2	0
Cre16.g653550.t1.2	Cre16.g653550.t1.2	2	2	2	Cre16.g653550.t1.2 None DBV=JGI5.5 OS=Chlamydomonas reinhardtii SV=2 TOU=Cre	1	2	2	2	0	0	0	0	0	0	0	0	0	0	0	0	0	0	0	0	0	0	0	0	0	0	1	0	0	0	0	0	1	0	0	0	0	0	0	0	0	0	0	0
Cre16.g656400.t1.2	Cre16.g656400.t1.2	12	12	12	Cre16.g656400.t1.2 UDP-sulfoquinovose synthase ALS=SQD1 DBV=JGI5.5 GN=SQD1 OS=Chlamydomonas reinhardtii SV=2 TOU=Cre	1	12	12	12	2	3	2	5	2	1	2	1	1	8	4	1	1	6	1	6	0	1	2	1	0	0	4	0	0	1	0	1	0	0	0	0	2	3	2	5	2	1	2	1
Cre16.g658450.t1.2	Cre16.g658450.t1.2	4	4	4	Cre16.g658450.t1.2 None DBV=JGI5.5 OS=Chlamydomonas reinhardtii SV=2 TOU=Cre	1	4	4	4	2	1	2	0	0	0	0	0	0	2	0	0	0	0	0	0	0	0	1	0	0	0	1	0	0	0	0	0	0	0	0	0	2	1	2	0	0	0	0	0
Cre16.g659950.t1.1	Cre16.g659950.t1.1	10	10	10	Cre16.g659950.t1.1 Plastid ribosomal protein S5 ALS=PRPS5 DBV=JGI5.5 GN=PRPS5 OS=Chlamydomonas reinhardtii SV=1 TOU=Cre	1	10	10	10	5	4	4	3	1	0	0	0	0	8	1	0	0	2	0	0	0	4	3	1	0	0	1	0	3	4	3	1	0	0	0	0	5	4	4	3	1	0	0	0
Cre16.g660150.t1.2	Cre16.g660150.t1.2	3	3	3	Cre16.g660150.t1.2 None DBV=JGI5.5 OS=Chlamydomonas reinhardtii SV=2 TOU=Cre	1	3	3	3	2	3	3	3	1	1	1	1	2	3	2	1	1	2	1	2	1	3	2	2	0	1	1	1	2	2	2	3	1	1	1	1	2	3	3	3	1	1	1	1
Cre16.g661050.t1.2	Cre16.g661050.t1.2	2	2	2	Cre16.g661050.t1.2 Ribosomal protein, L34e superfamily, component of cytosolic 80S ribosome and 60S large subunit ALS=RPL34 DBV=JGI5.5 GN=RPL34 OS=Chlamydomonas reinhardtii SV=2 TOU=Cre	1	2	2	2	1	0	0	0	0	0	0	0	0	1	1	0	0	0	0	0	0	0	0	0	0	0	0	0	0	1	1	0	0	0	0	0	1	0	0	0	0	0	0	0
Cre16.g662200.t1.1	Cre16.g662200.t1.1	1	1	1	Cre16.g662200.t1.1 None DBV=JGI5.5 OS=Chlamydomonas reinhardtii SV=1 TOU=Cre	1	1	1	1	1	1	1	1	0	0	0	0	1	0	1	0	0	0	0	0	0	1	1	1	0	0	0	0	1	1	1	0	0	1	0	1	1	1	1	1	0	0	0	0
Cre16.g663900.t1.2	Cre16.g663900.t1.2	4	4	4	Cre16.g663900.t1.2 Porphobilinogen deaminase DBV=JGI5.5 OS=Chlamydomonas reinhardtii SV=2 TOU=Cre	1	4	4	4	1	2	1	1	1	1	1	0	0	3	2	0	0	3	3	0	0	2	0	0	0	0	2	0	0	0	0	0	0	0	0	0	1	2	1	1	1	1	1	0
Cre16.g665250.t1.2	Cre16.g665250.t1.2	2	2	2	Cre16.g665250.t1.2 Thykaloid associated protein required for photosynthetic acclimation to variable light intensity ALS=APE1 DBV=JGI5.5 GN=APE1 OS=Chlamydomonas reinhardtii SV=2 TOU=Cre	1	2	2	2	0	0	1	0	1	0	0	0	0	1	1	0	0	1	0	0	0	0	0	0	0	1	0	0	0	0	0	0	0	0	0	0	0	0	1	0	1	0	0	0
Cre16.g669550.t1.2	Cre16.g669550.t1.2	2	2	2	Cre16.g669550.t1.2 Cystathionine beta-lyase DBV=JGI5.5 OS=Chlamydomonas reinhardtii SV=2 TOU=Cre	1	2	2	2	0	0	0	0	0	0	1	0	0	0	0	0	0	0	0	0	0	0	2	0	0	0	0	0	0	0	0	0	0	0	0	0	0	0	0	0	0	0	1	0
Cre16.g671950.t1.1	Cre16.g671950.t1.1	4	4	4	Cre16.g671950.t1.1 None DBV=JGI5.5 OS=Chlamydomonas reinhardtii SV=1 TOU=Cre	1	4	4	4	2	0	0	2	0	0	1	0	1	0	2	0	0	1	1	0	0	1	0	0	0	0	1	0	0	0	0	1	0	0	0	1	2	0	0	2	0	0	1	0
Cre16.g672385.t1.1	Cre16.g672385.t1.1	3	3	3	Cre16.g672385.t1.1 Histidinol phosphate aminotransferase ALS=HIS5 DBV=JGI5.5 GN=HIS5 OS=Chlamydomonas reinhardtii SV=1 TOU=Cre	1	3	3	3	0	0	0	0	0	0	0	0	1	0	0	0	0	0	0	0	0	1	2	0	0	0	0	0	0	0	0	0	0	0	0	0	0	0	0	0	0	0	0	0
Cre16.g672650.t1.2	Cre16.g672650.t1.2	17	17	17	Cre16.g672650.t1.2 Mitochondrial substrate carrier protein, possible 2-oxoglutarate/malate carrier DBV=JGI5.5 OS=Chlamydomonas reinhardtii SV=2 TOU=Cre	1	17	17	17	12	12	12	12	9	5	12	2	11	14	11	10	3	10	8	8	4	11	12	14	0	7	11	7	10	10	11	13	9	10	2	10	12	12	12	12	9	5	12	2
Cre16.g672750.t1.2	Cre16.g672750.t1.2	12	12	12	Cre16.g672750.t1.2 None DBV=JGI5.5 OS=Chlamydomonas reinhardtii SV=2 TOU=Cre	1	12	12	12	8	5	3	5	0	0	0	0	5	6	3	0	0	1	0	0	0	3	4	3	0	0	1	0	4	3	6	6	0	3	0	1	8	5	3	5	0	0	0	0
Cre16.g672800.t1.2	Cre16.g672800.t1.2	5	5	5	Cre16.g672800.t1.2 GDP-D-mannose pyrophosphorylase ALS=GMP1 DBV=JGI5.5 GN=GMP1 OS=Chlamydomonas reinhardtii SV=2 TOU=Cre	1	5	5	5	2	2	1	0	0	0	0	0	2	2	1	0	0	0	0	1	0	0	1	0	0	0	0	0	2	1	0	2	0	0	0	1	2	2	1	0	0	0	0	0
Cre16.g673650.t1.1	Cre16.g673650.t1.1	4	4	4	Cre16.g673650.t1.1 Minor chlorophyll a/b binding protein of photosystem II ALS=LHCB5 DBV=JGI5.5 GN=LHCB5 OS=Chlamydomonas reinhardtii SV=1 TOU=Cre	1	4	4	4	0	1	0	0	0	0	2	0	0	1	0	0	0	1	0	0	0	3	0	0	0	1	1	0	0	0	1	0	0	1	0	0	0	1	0	0	0	0	2	0
Cre16.g673729.t1.1	Cre16.g673729.t1.1	2	2	2	Cre16.g673729.t1.1 Chaperonin 11, probably chloroplastic ALS=CPN11 DBV=JGI5.5 GN=CPN11 OS=Chlamydomonas reinhardtii SV=1 TOU=Cre	1	2	2	2	2	1	0	0	0	0	0	0	0	0	1	0	0	1	0	0	0	0	0	1	0	0	0	0	0	0	0	0	0	0	0	0	2	1	0	0	0	0	0	0
Cre16.g674250.t1.2	Cre16.g674250.t1.2	3	3	3	Cre16.g674250.t1.2 None DBV=JGI5.5 OS=Chlamydomonas reinhardtii SV=2 TOU=Cre	1	3	3	3	0	0	0	0	0	0	0	0	0	0	0	0	0	0	0	0	1	0	1	0	0	0	0	0	1	0	0	0	0	0	1	1	0	0	0	0	0	0	0	0
Cre16.g675650.t1.2	Cre16.g675650.t1.2	2	2	2	Cre16.g675650.t1.2 None DBV=JGI5.5 OS=Chlamydomonas reinhardtii SV=2 TOU=Cre	1	2	2	2	0	0	0	0	0	0	0	0	0	0	0	0	0	0	1	0	0	1	0	0	0	0	1	0	0	0	0	0	0	1	0	0	0	0	0	0	0	0	0	0
Cre16.g677000.t1.2	Cre16.g677000.t1.2	5	5	5	Cre16.g677000.t1.2 Heat shock protein 70E ALS=HSP70E DBV=JGI5.5 GN=HSP70E OS=Chlamydomonas reinhardtii SV=2 TOU=Cre	1	5	5	5	2	4	0	0	0	0	0	0	0	1	0	0	0	0	0	0	0	1	0	0	0	0	0	0	0	0	0	0	0	0	0	0	2	4	0	0	0	0	0	0
Cre16.g677450.t1.2	Cre16.g677450.t1.2	4	4	4	Cre16.g677450.t1.2 None DBV=JGI5.5 OS=Chlamydomonas reinhardtii SV=2 TOU=Cre	1	4	4	4	0	0	0	0	0	0	0	0	0	0	0	0	0	3	1	2	0	0	0	0	0	0	2	0	0	0	0	0	0	0	0	0	0	0	0	0	0	0	0	0
Cre16.g677877.t1.1	Cre16.g677877.t1.1	1	1	1	Cre16.g677877.t1.1 None DBV=JGI5.5 OS=Chlamydomonas reinhardtii SV=1 TOU=Cre	1	1	1	1	0	0	0	0	0	0	0	0	1	0	0	1	0	0	0	0	0	0	0	0	0	0	0	0	0	0	0	0	0	0	0	0	0	0	0	0	0	0	0	0
Cre16.g677950.t1.1	Cre16.g677950.t1.1	4	4	4	Cre16.g677950.t1.1 None DBV=JGI5.5 OS=Chlamydomonas reinhardtii SV=1 TOU=Cre	1	4	4	4	1	1	0	1	0	0	0	0	0	0	0	0	0	1	0	0	0	0	0	1	0	0	0	0	2	1	2	2	0	0	0	0	1	1	0	1	0	0	0	0
Cre16.g679550.t1.1	Cre16.g679550.t1.1	3	3	3	Cre16.g679550.t1.1 Flagellar Associated Protein, protease inhibitor-like ALS=FAP277 DBV=JGI5.5 GN=FAP277 OS=Chlamydomonas reinhardtii SV=1 TOU=Cre	1	3	3	3	2	0	0	0	0	0	0	0	1	2	0	0	0	0	0	0	0	2	0	0	0	0	0	0	1	0	0	0	0	0	0	0	2	0	0	0	0	0	0	0
Cre16.g680000.t1.2	Cre16.g680000.t1.2	3	3	3	Cre16.g680000.t1.2 Mitochondrial ATP synthase subunit 5, OSCP subunit ALS=ATP5 DBV=JGI5.5 GN=ATP5 OS=Chlamydomonas reinhardtii SV=2 TOU=Cre	1	3	3	3	0	0	0	1	0	0	0	0	0	3	0	0	0	0	0	0	0	1	0	1	0	0	1	0	1	0	0	0	0	0	0	0	0	0	0	1	0	0	0	0
Cre16.g682300.t1.2	Cre16.g682300.t1.2	2	2	2	Cre16.g682300.t1.2 Ribosomal protein S26, component of cytosolic 80S ribosome and 40S small subunit ALS=RPS26 DBV=JGI5.5 GN=RPS26 OS=Chlamydomonas reinhardtii SV=2 TOU=Cre	1	2	2	2	1	1	2	0	0	0	0	0	0	1	0	0	0	1	0	0	0	0	0	1	0	0	0	0	0	0	0	0	0	1	0	0	1	1	2	0	0	0	0	0
Cre16.g683050.t1.1	Cre16.g683050.t1.1	4	4	4	Cre16.g683050.t1.1 RNase J-like protein ALS=RNJ1 DBV=JGI5.5 GN=RNJ1 OS=Chlamydomonas reinhardtii SV=1 TOU=Cre	1	4	4	4	0	0	0	0	0	0	2	0	0	0	0	0	0	0	0	1	0	1	1	0	0	0	0	0	0	0	0	0	0	0	0	0	0	0	0	0	0	0	2	0
Cre16.g684250.t1.1	Cre16.g684250.t1.1	6	6	6	Cre16.g684250.t1.1 None DBV=JGI5.5 OS=Chlamydomonas reinhardtii SV=1 TOU=Cre	1	6	6	6	1	2	1	1	0	0	2	0	0	1	1	0	0	1	0	0	0	2	5	1	0	0	1	0	0	0	0	0	0	0	0	0	1	2	1	1	0	0	2	0
Cre16.g684550.t1.1;Cre16.g684350.t1.2	Cre16.g684550.t1.1;Cre16.g684350.t1.2	3;3	3;3	3;3	Cre16.g684550.t1.1 None DBV=JGI5.5 OS=Chlamydomonas reinhardtii SV=1 TOU=Cre;Cre16.g684350.t1.2 None DBV=JGI5.5 OS=Chlamydomonas reinhardtii SV=2 TOU=Cre	2	3	3	3	1	0	0	0	0	0	0	0	0	1	0	0	0	0	0	0	0	1	1	0	0	0	0	0	0	0	0	0	0	0	0	0	1	0	0	0	0	0	0	0
Cre16.g684900.t1.1	Cre16.g684900.t1.1	1	1	1	Cre16.g684900.t1.1 None DBV=JGI5.5 OS=Chlamydomonas reinhardtii SV=1 TOU=Cre	1	1	1	1	1	0	1	0	0	0	1	0	1	1	1	0	0	1	0	0	0	0	1	0	0	0	0	0	0	0	0	0	0	0	0	0	1	0	1	0	0	0	1	0
Cre16.g687900.t1.2	Cre16.g687900.t1.2	7	7	7	Cre16.g687900.t1.2 Light-harvesting protein of photosystem I ALS=LHCA7 DBV=JGI5.5 GN=LHCA7 OS=Chlamydomonas reinhardtii SV=2 TOU=Cre	1	7	7	7	4	5	5	4	4	1	3	0	4	6	3	1	2	5	4	3	1	5	4	3	0	1	3	2	3	2	2	3	2	3	3	3	4	5	5	4	4	1	3	0
Cre16.g688050.t1.1	Cre16.g688050.t1.1	8	8	8	Cre16.g688050.t1.1 None DBV=JGI5.5 OS=Chlamydomonas reinhardtii SV=1 TOU=Cre	1	8	8	8	2	1	0	0	0	0	0	0	6	2	1	0	0	1	0	0	0	0	0	0	0	0	0	0	0	0	0	0	0	0	0	0	2	1	0	0	0	0	0	0
Cre16.g688526.t1.1	Cre16.g688526.t1.1	2	2	2	Cre16.g688526.t1.1 None DBV=JGI5.5 OS=Chlamydomonas reinhardtii SV=1 TOU=Cre	1	2	2	2	0	0	0	0	0	0	2	0	0	0	0	0	0	0	0	0	0	1	1	1	0	0	0	0	0	0	0	0	0	0	0	0	0	0	0	0	0	0	2	0
Cre16.g688800.t1.2	Cre16.g688800.t1.2	3	3	3	Cre16.g688800.t1.2 None DBV=JGI5.5 OS=Chlamydomonas reinhardtii SV=2 TOU=Cre	1	3	3	3	0	0	0	0	0	0	0	0	0	1	1	1	0	0	0	0	0	0	0	0	0	0	0	0	0	0	0	0	0	0	0	0	0	0	0	0	0	0	0	0
Cre16.g690431.t2.1;Cre16.g690431.t1.1	Cre16.g690431.t2.1;Cre16.g690431.t1.1	2;2	2;2	2;2	Cre16.g690431.t2.1 None DBV=JGI5.5 OS=Chlamydomonas reinhardtii SV=1 TOU=Cre;Cre16.g690431.t1.1 None DBV=JGI5.5 OS=Chlamydomonas reinhardtii SV=1 TOU=Cre	2	2	2	2	1	1	0	0	0	0	0	0	0	1	0	0	0	0	0	0	0	1	0	0	0	0	0	0	0	1	1	0	0	0	0	0	1	1	0	0	0	0	0	0
Cre16.g691000.t1.2	Cre16.g691000.t1.2	9	9	9	Cre16.g691000.t1.2 Organellar elongation factor P ALS=EFP1 DBV=JGI5.5 GN=EFP1 OS=Chlamydomonas reinhardtii SV=2 TOU=Cre	1	9	9	9	3	1	4	4	6	3	2	1	4	1	2	4	4	7	1	5	1	2	4	2	0	1	1	2	0	0	0	0	0	0	0	0	3	1	4	4	6	3	2	1
Cre16.g691800.t1.1	Cre16.g691800.t1.1	2	2	2	Cre16.g691800.t1.1 None DBV=JGI5.5 OS=Chlamydomonas reinhardtii SV=1 TOU=Cre	1	2	2	2	0	0	1	1	0	0	0	0	0	1	1	0	0	0	0	0	0	0	1	0	0	0	0	0	0	0	0	0	0	0	0	0	0	0	1	1	0	0	0	0
Cre16.g692901.t1.1	Cre16.g692901.t1.1	5	5	5	Cre16.g692901.t1.1 None DBV=JGI5.5 OS=Chlamydomonas reinhardtii SV=1 TOU=Cre	1	5	5	5	0	0	3	2	1	0	0	0	0	2	1	0	0	2	1	1	0	0	1	1	0	0	2	0	1	0	0	0	0	0	0	0	0	0	3	2	1	0	0	0
Cre16.g693202.t1.1	Cre16.g693202.t1.1	4	2	2	Cre16.g693202.t1.1 None DBV=JGI5.5 OS=Chlamydomonas reinhardtii SV=1 TOU=Cre	1	4	2	2	1	1	0	0	0	2	2	0	0	0	1	0	1	1	1	0	0	0	0	1	0	1	3	0	0	0	0	1	0	0	0	0	0	0	0	0	0	0	1	0
Cre16.g694450.t1.2	Cre16.g694450.t1.2	8	8	8	Cre16.g694450.t1.2 DnaJ-like protein DBV=JGI5.5 OS=Chlamydomonas reinhardtii SV=2 TOU=Cre	1	8	8	8	2	2	2	1	0	0	3	0	0	3	4	0	0	2	2	1	0	2	7	1	0	0	2	1	0	0	0	0	0	0	0	0	2	2	2	1	0	0	3	0
Cre16.g695050.t1.2	Cre16.g695050.t1.2	9	9	9	Cre16.g695050.t1.2 None DBV=JGI5.5 OS=Chlamydomonas reinhardtii SV=2 TOU=Cre	1	9	9	9	1	2	0	2	0	0	0	0	0	5	2	0	0	1	0	0	0	4	1	0	0	0	0	0	2	3	0	0	0	1	0	0	1	2	0	2	0	0	0	0
Cre16.g696000.t1.2	Cre16.g696000.t1.2	36	36	36	Cre16.g696000.t1.2 None DBV=JGI5.5 OS=Chlamydomonas reinhardtii SV=2 TOU=Cre	1	36	36	36	10	5	2	6	0	0	0	0	17	20	24	6	0	4	9	3	0	1	0	0	0	0	1	0	1	0	0	0	0	0	0	0	10	5	2	6	0	0	0	0
Cre17.g697450.t1.2	Cre17.g697450.t1.2	8	8	8	Cre17.g697450.t1.2 None DBV=JGI5.5 OS=Chlamydomonas reinhardtii SV=2 TOU=Cre	1	8	8	8	3	3	0	2	0	0	0	0	1	5	0	0	0	0	0	0	0	2	1	1	0	0	0	0	1	0	0	1	0	0	0	0	3	3	0	2	0	0	0	0
Cre17.g698000.t1.2	Cre17.g698000.t1.2	8	6	6	Cre17.g698000.t1.2 Mitochondrial F1F0 ATP synthase, beta subunit ALS=ATP2 DBV=JGI5.5 GN=ATP2 OS=Chlamydomonas reinhardtii SV=2 TOU=Cre	1	8	6	6	1	1	1	0	2	1	2	1	0	2	1	1	1	4	3	1	1	1	1	1	1	1	4	1	1	2	2	2	0	2	0	2	0	0	0	0	1	0	1	0
Cre17.g699000.t2.1;Cre17.g699000.t1.2	Cre17.g699000.t2.1;Cre17.g699000.t1.2	3;3	3;3	3;3	Cre17.g699000.t2.1 Phosphate acetyltransferase ALS=PAT1 DBV=JGI5.5 GN=PAT1 OS=Chlamydomonas reinhardtii SV=1 TOU=Cre;Cre17.g699000.t1.2 Phosphate acetyltransferase ALS=PAT1 DBV=JGI5.5 GN=PAT1 OS=Chlamydomonas reinhardtii SV=2 TOU=Cre	2	3	3	3	2	0	1	1	0	0	0	0	0	0	0	0	0	0	0	0	0	0	0	0	0	0	0	0	1	0	0	1	0	0	0	0	2	0	1	1	0	0	0	0
Cre17.g701200.t2.1;Cre17.g701200.t1.2	Cre17.g701200.t2.1;Cre17.g701200.t1.2	13;13	13;13	13;13	Cre17.g701200.t2.1 Ribosomal protein L14, component of cytosolic 80S ribosome and 60S large subunit ALS=RPL14 DBV=JGI5.5 GN=RPL14 OS=Chlamydomonas reinhardtii SV=1 TOU=Cre;Cre17.g701200.t1.2 Ribosomal protein L14, component of cytosolic 80S ribosome and 60	2	13	13	13	8	9	11	9	6	2	5	1	6	11	9	3	4	9	3	3	3	9	9	4	2	1	3	2	7	8	5	8	7	8	5	7	8	9	11	9	6	2	5	1
Cre17.g701650.t1.2	Cre17.g701650.t1.2	5	5	5	Cre17.g701650.t1.2 Ribosomal protein L27, component of cytosolic 80S ribosome and 60S large subunit ALS=RPL27 DBV=JGI5.5 GN=RPL27 OS=Chlamydomonas reinhardtii SV=2 TOU=Cre	1	5	5	5	4	4	5	3	2	1	5	0	2	4	5	2	0	4	2	1	0	3	4	3	1	0	2	1	5	3	3	3	3	3	2	4	4	4	5	3	2	1	5	0
Cre17.g702500.t1.2	Cre17.g702500.t1.2	1	1	1	Cre17.g702500.t1.2 PsaB RNA binding protein ALS=TAB2 DBV=JGI5.5 GN=TAB2 OS=Chlamydomonas reinhardtii SV=2 TOU=Cre	1	1	1	1	0	0	1	0	0	0	1	0	0	0	0	0	0	1	0	0	0	0	0	0	0	1	0	0	0	0	0	0	0	0	0	0	0	0	1	0	0	0	1	0
Cre17.g703700.t1.1	Cre17.g703700.t1.1	6	6	6	Cre17.g703700.t1.1 Succinate-CoA ligase beta chain ALS=SCL2 DBV=JGI5.5 GN=SCL2 OS=Chlamydomonas reinhardtii SV=1 TOU=Cre	1	6	6	6	0	3	0	1	0	0	0	0	0	3	0	0	0	0	0	0	0	3	0	0	0	0	0	0	0	1	0	0	0	0	0	0	0	3	0	1	0	0	0	0
Cre17.g704850.t1.2	Cre17.g704850.t1.2	1	1	1	Cre17.g704850.t1.2 None DBV=JGI5.5 OS=Chlamydomonas reinhardtii SV=2 TOU=Cre	1	1	1	1	1	0	1	0	0	0	0	0	0	1	0	0	0	0	0	0	0	1	1	0	0	0	0	0	0	0	0	0	0	0	0	0	1	0	1	0	0	0	0	0
Cre17.g707950.t1.2	Cre17.g707950.t1.2	1	1	1	Cre17.g707950.t1.2 Hsp70 escorting protein, possibly chloroplastic ALS=HEP2 DBV=JGI5.5 GN=HEP2 OS=Chlamydomonas reinhardtii SV=2 TOU=Cre	1	1	1	1	0	0	0	0	0	0	0	0	0	0	0	0	0	0	0	0	0	1	0	0	0	0	0	0	0	0	0	0	0	0	0	0	0	0	0	0	0	0	0	0
Cre17.g710800.t2.1;Cre17.g710800.t1.2	Cre17.g710800.t2.1;Cre17.g710800.t1.2	1;1	1;1	1;1	Cre17.g710800.t2.1 Iron-sulfur cluster assembly protein ALS=NFU3 DBV=JGI5.5 GN=NFU3 OS=Chlamydomonas reinhardtii SV=1 TOU=Cre;Cre17.g710800.t1.2 Iron-sulfur cluster assembly protein ALS=NFU3 DBV=JGI5.5 GN=NFU3 OS=Chlamydomonas reinhardtii SV=2 TOU=Cre	2	1	1	1	1	0	0	1	1	0	0	0	1	1	0	0	0	1	0	0	0	1	0	0	0	0	0	0	0	0	0	0	0	0	0	0	1	0	0	1	1	0	0	0
Cre17.g712100.t1.2	Cre17.g712100.t1.2	2	2	2	Cre17.g712100.t1.2 Pyridine nucleotide-disulphide oxidoreductase DBV=JGI5.5 OS=Chlamydomonas reinhardtii SV=2 TOU=Cre	1	2	2	2	0	0	0	0	0	0	0	0	0	2	0	0	0	0	0	0	0	0	0	0	0	0	0	0	0	0	0	0	0	0	0	0	0	0	0	0	0	0	0	0
Cre17.g713200.t1.1;Cre17.g713350.t1.2	Cre17.g713200.t1.1;Cre17.g713350.t1.2	2;1	2;1	2;1	Cre17.g713200.t1.1 Chloroplast oxoglutarate-malate translocator ALS=OMT2 DBV=JGI5.5 GN=OMT2 OS=Chlamydomonas reinhardtii SV=1 TOU=Cre;Cre17.g713350.t1.2 Oxoglutarate:malate antiporter ALS=OMT1 DBV=JGI5.5 GN=OMT1 OS=Chlamydomonas reinhardtii SV=2 TOU=Cre	2	2	2	2	2	1	2	1	0	0	1	1	1	2	2	1	0	1	1	1	0	1	1	1	0	1	2	1	2	2	2	2	1	1	0	0	2	1	2	1	0	0	1	1
Cre17.g715000.t1.2	Cre17.g715000.t1.2	2	2	2	Cre17.g715000.t1.2 Heat shock protein 33 ALS=HSP33 DBV=JGI5.5 GN=HSP33 OS=Chlamydomonas reinhardtii SV=2 TOU=Cre	1	2	2	2	0	0	0	1	0	0	0	0	0	0	0	0	0	0	0	0	0	0	1	0	0	0	1	0	0	0	0	0	0	0	0	0	0	0	0	1	0	0	0	0
Cre17.g715250.t1.2	Cre17.g715250.t1.2	14	14	14	Cre17.g715250.t1.2 Acetyl-CoA biotin carboxyl carrier ALS=BCC1 DBV=JGI5.5 GN=BCC1 OS=Chlamydomonas reinhardtii SV=2 TOU=Cre	1	14	14	14	7	6	7	5	5	4	6	4	6	8	7	5	4	4	6	4	5	6	8	7	5	3	6	6	8	7	9	8	6	6	5	10	7	6	7	5	5	4	6	4
Cre17.g715500.t1.2	Cre17.g715500.t1.2	2	2	2	Cre17.g715500.t1.2 None DBV=JGI5.5 OS=Chlamydomonas reinhardtii SV=2 TOU=Cre	1	2	2	2	0	1	0	1	1	1	0	0	0	2	0	1	1	1	0	1	0	1	0	0	0	1	1	0	0	0	0	0	0	0	0	0	0	1	0	1	1	1	0	0
Cre17.g715900.t1.2	Cre17.g715900.t1.2	3	3	3	Cre17.g715900.t1.2 None DBV=JGI5.5 OS=Chlamydomonas reinhardtii SV=2 TOU=Cre	1	3	3	3	0	1	1	2	0	0	0	0	0	0	2	0	0	0	0	0	0	1	2	0	0	0	0	0	0	0	0	0	0	0	0	0	0	1	1	2	0	0	0	0
Cre17.g719000.t1.2	Cre17.g719000.t1.2	2	2	2	Cre17.g719000.t1.2 Exon junction complex component, UAP56 DEAD/DEAH box helicase homolog DBV=JGI5.5 OS=Chlamydomonas reinhardtii SV=2 TOU=Cre	1	2	2	2	1	1	0	1	0	0	0	0	1	0	0	0	0	0	0	0	0	0	1	0	0	0	0	0	1	2	1	1	1	0	0	0	1	1	0	1	0	0	0	0
Cre17.g719900.t1.2	Cre17.g719900.t1.2	12	12	12	Cre17.g719900.t1.2 Phosphoglucan water dikinase ALS=PWD1 DBV=JGI5.5 GN=PWD1 OS=Chlamydomonas reinhardtii SV=2 TOU=Cre	1	12	12	12	2	6	0	1	0	0	0	0	0	2	3	0	0	0	2	0	0	3	2	0	0	0	2	0	0	0	0	0	0	0	0	0	2	6	0	1	0	0	0	0
Cre17.g720050.t1.2	Cre17.g720050.t1.2	20	20	20	Cre17.g720050.t1.2 FtsH-like membrane ATPase/metalloprotease ALS=FHL2 DBV=JGI5.5 GN=FHL2 OS=Chlamydomonas reinhardtii SV=2 TOU=Cre	1	20	20	20	7	7	5	5	10	4	17	4	1	11	6	0	3	11	11	6	0	7	8	1	0	5	15	7	1	1	0	0	0	0	0	1	7	7	5	5	10	4	17	4
Cre17.g720250.t1.2	Cre17.g720250.t1.2	16	16	16	Cre17.g720250.t1.2 Chlorophyll a/b binding protein of photosystem II ALS=LHCB4 DBV=JGI5.5 GN=LHCB4 OS=Chlamydomonas reinhardtii SV=2 TOU=Cre	1	16	16	16	13	13	10	12	9	7	8	3	11	13	12	8	5	10	8	10	6	14	12	8	3	5	10	8	13	11	12	11	9	8	7	9	13	13	10	12	9	7	8	3
Cre17.g720450.t1.1	Cre17.g720450.t1.1	9	9	9	Cre17.g720450.t1.1 None DBV=JGI5.5 OS=Chlamydomonas reinhardtii SV=1 TOU=Cre	1	9	9	9	0	0	0	0	0	0	3	0	0	0	0	0	0	0	0	0	0	0	6	0	0	0	0	0	0	0	0	0	0	0	0	0	0	0	0	0	0	0	3	0
Cre17.g721300.t1.2	Cre17.g721300.t1.2	2	2	2	Cre17.g721300.t1.2 Mitochondrial F1F0 ATP synthase associated 14.3 kDa protein ALS=ASA5 DBV=JGI5.5 GN=ASA5 OS=Chlamydomonas reinhardtii SV=2 TOU=Cre	1	2	2	2	1	0	0	0	0	0	0	0	2	1	0	0	0	0	0	0	0	0	1	0	0	0	0	0	0	0	0	0	0	0	0	0	1	0	0	0	0	0	0	0
Cre17.g721500.t1.2	Cre17.g721500.t1.2	4	4	4	Cre17.g721500.t1.2 Granule-bound starch synthase I DBV=JGI5.5 OS=Chlamydomonas reinhardtii SV=2 TOU=Cre	1	4	4	4	0	0	0	0	0	0	0	0	0	1	0	0	0	3	1	1	0	0	1	0	0	0	1	0	0	0	0	0	0	0	0	0	0	0	0	0	0	0	0	0
Cre17.g721650.t1.2	Cre17.g721650.t1.2	4	4	4	Cre17.g721650.t1.2 None DBV=JGI5.5 OS=Chlamydomonas reinhardtii SV=2 TOU=Cre	1	4	4	4	1	2	2	1	1	0	1	0	0	1	2	0	0	1	0	0	0	0	3	0	0	0	2	0	0	0	0	0	0	0	0	0	1	2	2	1	1	0	1	0
Cre17.g723650.t1.2	Cre17.g723650.t1.2	9	9	9	Cre17.g723650.t1.2 Acetyl-CoA acyltransferase ALS=ATO1 DBV=JGI5.5 GN=ATO1 OS=Chlamydomonas reinhardtii SV=2 TOU=Cre	1	9	9	9	5	6	1	0	0	0	0	0	0	4	0	0	0	2	0	0	0	3	1	0	0	0	0	0	0	3	0	0	0	0	0	0	5	6	1	0	0	0	0	0
Cre17.g724300.t1.2	Cre17.g724300.t1.2	3	3	3	Cre17.g724300.t1.2 Photosystem I reaction center subunit psaK ALS=PSAK DBV=JGI5.5 GN=PSAK OS=Chlamydomonas reinhardtii SV=2 TOU=Cre	1	3	3	3	1	2	2	1	1	0	1	0	1	3	2	1	0	2	0	1	0	3	2	1	0	0	1	0	1	1	1	1	1	1	0	1	1	2	2	1	1	0	1	0
Cre17.g726750.t1.2	Cre17.g726750.t1.2	15	15	15	Cre17.g726750.t1.2 3-deoxy-D-arabino-heptulosonate 7-phosphate synthetase ALS=SHK1 DBV=JGI5.5 GN=SHK1 OS=Chlamydomonas reinhardtii SV=2 TOU=Cre	1	15	15	15	11	11	12	9	9	6	9	3	10	13	12	3	5	12	10	8	2	9	9	9	1	6	12	9	7	3	3	4	0	1	1	4	11	11	12	9	9	6	9	3
Cre17.g726850.t1.2;Cre17.g725750.t1.2	Cre17.g726850.t1.2;Cre17.g725750.t1.2	3;2	3;2	3;2	Cre17.g726850.t1.2 None DBV=JGI5.5 OS=Chlamydomonas reinhardtii SV=2 TOU=Cre;Cre17.g725750.t1.2 None DBV=JGI5.5 OS=Chlamydomonas reinhardtii SV=2 TOU=Cre	2	3	3	3	0	0	0	0	0	1	0	0	0	0	0	0	0	0	0	0	0	0	1	0	0	0	1	0	2	2	0	2	0	1	0	0	0	0	0	0	0	1	0	0
Cre17.g727700.t1.1;Cre02.g118300.t1.2	Cre17.g727700.t1.1	5;1	5;1	5;1	Cre17.g727700.t1.1 None DBV=JGI5.5 OS=Chlamydomonas reinhardtii SV=1 TOU=Cre	2	5	5	5	2	2	2	3	0	0	1	0	0	1	0	0	0	0	0	0	0	0	0	0	0	0	1	0	2	0	0	0	0	0	0	0	2	2	2	3	0	0	1	0
Cre17.g727950.t1.1	Cre17.g727950.t1.1	1	1	1	Cre17.g727950.t1.1 26S proteasome regulatory subunit ALS=RPN2 DBV=JGI5.5 GN=RPN2 OS=Chlamydomonas reinhardtii SV=1 TOU=Cre	1	1	1	1	0	1	0	0	0	0	0	0	0	0	0	0	0	0	0	0	0	0	0	0	0	0	0	0	0	0	0	0	0	0	0	0	0	1	0	0	0	0	0	0
Cre17.g728800.t1.2	Cre17.g728800.t1.2	5	5	5	Cre17.g728800.t1.2 Isocitrate dehydrogenase, NAD-dependent ALS=IDH1 DBV=JGI5.5 GN=IDH1 OS=Chlamydomonas reinhardtii SV=2 TOU=Cre	1	5	5	5	3	0	0	2	0	0	0	0	1	1	0	0	0	1	0	0	0	0	1	0	0	0	0	0	0	0	0	0	0	0	0	0	3	0	0	2	0	0	0	0
Cre17.g729800.t1.2	Cre17.g729800.t1.2	1	1	1	Cre17.g729800.t1.2 None DBV=JGI5.5 OS=Chlamydomonas reinhardtii SV=2 TOU=Cre	1	1	1	1	0	0	0	0	0	0	0	0	0	0	1	0	0	1	0	0	0	0	0	0	0	0	0	0	0	0	0	0	0	0	0	0	0	0	0	0	0	0	0	0
Cre17.g734100.t1.2	Cre17.g734100.t1.2	12	12	12	Cre17.g734100.t1.2 None DBV=JGI5.5 OS=Chlamydomonas reinhardtii SV=2 TOU=Cre	1	12	12	12	2	4	4	4	3	2	2	1	0	5	7	0	0	5	4	1	0	1	3	0	0	0	11	0	0	0	0	0	0	0	0	0	2	4	4	4	3	2	2	1
Cre17.g734200.t1.2	Cre17.g734200.t1.2	3	3	3	Cre17.g734200.t1.2 L,L-diaminopimelate aminotransferase ALS=DPA1 DBV=JGI5.5 GN=DPA1 OS=Chlamydomonas reinhardtii SV=2 TOU=Cre	1	3	3	3	0	1	1	0	0	0	0	0	0	1	1	0	0	1	0	0	0	1	0	0	0	0	0	0	0	0	0	0	0	0	0	0	0	1	1	0	0	0	0	0
Cre17.g734300.t2.1;Cre17.g734300.t1.1	Cre17.g734300.t2.1;Cre17.g734300.t1.1	21;21	21;21	21;21	Cre17.g734300.t2.1 None DBV=JGI5.5 OS=Chlamydomonas reinhardtii SV=1 TOU=Cre;Cre17.g734300.t1.1 None DBV=JGI5.5 OS=Chlamydomonas reinhardtii SV=1 TOU=Cre	2	21	21	21	6	4	6	8	1	0	0	0	13	17	14	3	0	11	9	8	0	1	0	0	0	0	6	0	1	2	0	0	0	0	0	0	6	4	6	8	1	0	0	0
Cre17.g734450.t1.2	Cre17.g734450.t1.2	6	6	6	Cre17.g734450.t1.2 Plastid ribosomal protein L19 ALS=PRPL19 DBV=JGI5.5 GN=PRPL19 OS=Chlamydomonas reinhardtii SV=2 TOU=Cre	1	6	6	6	3	4	4	5	3	0	3	0	3	4	3	1	1	4	0	2	0	4	4	2	0	0	2	1	4	5	3	3	2	4	1	3	3	4	4	5	3	0	3	0
Cre17.g734516.t1.1	Cre17.g734516.t1.1	2	2	2	Cre17.g734516.t1.1 26S proteasome regulatory subunit ALS=RPN9 DBV=JGI5.5 GN=RPN9 OS=Chlamydomonas reinhardtii SV=1 TOU=Cre	1	2	2	2	1	1	0	0	0	0	0	0	0	2	0	0	0	0	0	0	0	1	1	0	0	0	0	0	0	0	0	0	0	0	0	0	1	1	0	0	0	0	0	0
Cre17.g734548.t1.1;Cre10.g424750.t1.2	Cre17.g734548.t1.1	14;1	14;1	14;1	Cre17.g734548.t1.1 Pyruvate phosphate dikinase, chloroplastic ALS=PPD2 DBV=JGI5.5 GN=PPD2 OS=Chlamydomonas reinhardtii SV=1 TOU=Cre	2	14	14	14	3	2	1	3	0	0	8	0	1	2	2	0	0	2	5	1	0	2	4	0	0	0	2	0	1	1	0	0	0	0	0	0	3	2	1	3	0	0	8	0
Cre17.g737150.t1.1	Cre17.g737150.t1.1	1	1	1	Cre17.g737150.t1.1 None DBV=JGI5.5 OS=Chlamydomonas reinhardtii SV=1 TOU=Cre	1	1	1	1	1	0	1	0	0	0	1	0	1	1	0	0	0	0	0	0	1	1	0	1	0	0	1	0	0	1	1	1	1	1	0	0	1	0	1	0	0	0	1	0
Cre17.g741450.t1.2	Cre17.g741450.t1.2	8	6	6	Cre17.g741450.t1.2 Chaperonin 60B1 ALS=CPN60B1 DBV=JGI5.5 GN=CPN60B1 OS=Chlamydomonas reinhardtii SV=2 TOU=Cre	1	8	6	6	6	5	3	3	1	0	1	0	3	6	1	0	1	4	2	0	1	3	4	2	0	0	3	1	6	3	2	2	0	0	1	2	4	4	2	3	1	0	0	0
Cre17.g743847.t1.1	Cre17.g743847.t1.1	2	2	2	Cre17.g743847.t1.1 None DBV=JGI5.5 OS=Chlamydomonas reinhardtii SV=1 TOU=Cre	1	2	2	2	0	0	0	1	0	0	0	0	1	1	0	0	0	0	0	0	0	0	0	0	0	0	0	0	0	0	0	0	0	0	0	0	0	0	0	1	0	0	0	0
Cre17.g744547.t1.1	Cre17.g744547.t1.1	4	4	4	Cre17.g744547.t1.1 None DBV=JGI5.5 OS=Chlamydomonas reinhardtii SV=1 TOU=Cre	1	4	4	4	0	0	0	0	0	0	0	0	2	3	1	0	0	0	0	0	0	0	0	0	0	0	0	0	0	0	0	0	0	0	0	0	0	0	0	0	0	0	0	0
Cre17.g746997.t1.1;Cre16.g669125.t1.1;Cre16.g669150.t1.2	Cre17.g746997.t1.1	31;6;5	31;6;5	31;6;5	Cre17.g746997.t1.1 Dual function alcohol/acetaldehyde dehydrogenase ALS=ADH1 DBV=JGI5.5 GN=ADH1 OS=Chlamydomonas reinhardtii SV=1 TOU=Cre	3	31	31	31	19	18	17	13	14	6	22	3	11	18	20	3	6	19	19	17	0	16	24	8	1	9	24	11	14	9	9	11	10	11	3	19	19	18	17	13	14	6	22	3
Cre18.g749447.t2.1;Cre18.g749447.t1.1	Cre18.g749447.t2.1;Cre18.g749447.t1.1	15;15	15;15	15;15	Cre18.g749447.t2.1 Bifunctional aspartate kinase/homoserine dehydrogenase ALS=AHD1 DBV=JGI5.5 GN=AHD1 OS=Chlamydomonas reinhardtii SV=1 TOU=Cre;Cre18.g749447.t1.1 Bifunctional aspartate kinase/homoserine dehydrogenase ALS=AHD1 DBV=JGI5.5 GN=AHD1 OS=Chlamyd	2	15	15	15	4	4	3	4	0	0	4	0	4	8	6	0	0	4	3	1	0	3	3	1	0	0	6	2	6	7	5	6	2	2	1	4	4	4	3	4	0	0	4	0
Cre18.g749497.t1.1;Cre18.g749647.t1.1	Cre18.g749497.t1.1;Cre18.g749647.t1.1	5;4	5;4	5;4	Cre18.g749497.t1.1 None DBV=JGI5.5 OS=Chlamydomonas reinhardtii SV=1 TOU=Cre;Cre18.g749647.t1.1 None DBV=JGI5.5 OS=Chlamydomonas reinhardtii SV=1 TOU=Cre	2	5	5	5	2	2	1	1	2	0	1	2	1	1	3	1	1	2	1	1	0	2	2	1	0	1	1	2	0	0	1	0	0	1	0	0	2	2	1	1	2	0	1	2
Cre18.g749847.t2.1;Cre18.g749847.t1.1	Cre18.g749847.t2.1;Cre18.g749847.t1.1	6;6	6;6	6;6	Cre18.g749847.t2.1 Dihydrolipoyl dehydrogenase ALS=DLD1 DBV=JGI5.5 GN=DLD1 OS=Chlamydomonas reinhardtii SV=1 TOU=Cre;Cre18.g749847.t1.1 Dihydrolipoyl dehydrogenase ALS=DLD1 DBV=JGI5.5 GN=DLD1 OS=Chlamydomonas reinhardtii SV=1 TOU=Cre	2	6	6	6	3	2	0	0	0	0	1	0	1	3	2	0	0	2	0	0	0	1	3	0	0	0	0	0	3	1	3	1	0	0	0	0	3	2	0	0	0	0	1	0
Cre19.g750547.t4.1;Cre19.g750547.t3.1;Cre19.g750547.t2.1;Cre19.g750547.t1.1	Cre19.g750547.t4.1;Cre19.g750547.t3.1;Cre19.g750547.t2.1;Cre19.g750547.t1.1	13;13;13;13	13;13;13;13	13;13;13;13	Cre19.g750547.t4.1 Type-II calcium-dependent NADH dehydrogenase ALS=NDA2 DBV=JGI5.5 GN=NDA2 OS=Chlamydomonas reinhardtii SV=1 TOU=Cre;Cre19.g750547.t3.1 Type-II calcium-dependent NADH dehydrogenase ALS=NDA2 DBV=JGI5.5 GN=NDA2 OS=Chlamydomonas reinhardtii S	4	13	13	13	3	2	3	5	1	1	8	0	2	4	3	1	2	3	3	1	1	5	6	5	0	2	7	1	0	0	0	0	0	1	1	0	3	2	3	5	1	1	8	0
Cre-2.g801495.t1.p1	Cre-2.g801495.t1.p1	2	2	2	Cre-2.g801495.t1.p1 None DBV=NCBI OS=Chlamydomonas reinhardtii PN=cox1 TOU=Cre	1	2	2	2	0	1	0	0	0	0	0	0	0	1	0	0	0	1	0	0	0	0	0	0	0	0	0	0	0	1	0	0	0	0	0	0	0	1	0	0	0	0	0	0
Cre24.g755347.t1.1	Cre24.g755347.t1.1	12	12	12	Cre24.g755347.t1.1 DEAH-box RNA helicase DBV=JGI5.5 OS=Chlamydomonas reinhardtii SV=1 TOU=Cre	1	12	12	12	0	2	2	2	0	0	0	0	1	2	8	0	0	0	0	0	0	0	0	0	0	0	0	0	0	0	0	0	0	0	0	0	0	2	2	2	0	0	0	0
Cre24.g755497.t1.1	Cre24.g755497.t1.1	2	2	2	Cre24.g755497.t1.1 None DBV=JGI5.5 OS=Chlamydomonas reinhardtii SV=1 TOU=Cre	1	2	2	2	2	1	2	0	1	1	1	0	2	2	2	1	0	2	2	1	0	0	2	2	0	1	1	1	2	0	2	1	1	1	2	1	2	1	2	0	1	1	1	0
Cre36.g759747.t1.1	Cre36.g759747.t1.1	1	1	1	Cre36.g759747.t1.1 None DBV=JGI5.5 OS=Chlamydomonas reinhardtii SV=1 TOU=Cre	1	1	1	1	0	1	0	1	0	0	0	0	0	1	0	0	0	0	0	0	0	0	0	1	0	0	0	0	0	0	0	0	0	0	0	0	0	1	0	1	0	0	0	0
Cre43.g760497.t1.1	Cre43.g760497.t1.1	10	10	10	Cre43.g760497.t1.1 None DBV=JGI5.5 OS=Chlamydomonas reinhardtii SV=1 TOU=Cre	1	10	10	10	5	2	0	1	0	0	2	0	0	2	1	0	0	1	1	1	0	4	7	2	0	2	2	5	0	0	1	1	0	0	0	0	5	2	0	1	0	0	2	0
Cre48.g761197.t1.1	Cre48.g761197.t1.1	3	3	3	Cre48.g761197.t1.1 None DBV=JGI5.5 OS=Chlamydomonas reinhardtii SV=1 TOU=Cre	1	3	3	3	2	0	1	1	0	0	0	0	1	1	2	0	0	1	0	0	0	0	0	0	0	0	0	0	0	0	0	0	0	1	0	0	2	0	1	1	0	0	0	0
mCherry	mCherry	20	20	20	mCherry	1	20	20	20	14	17	15	16	10	11	3	6	13	17	17	15	9	14	13	16	0	0	0	0	0	0	14	0	0	0	0	0	0	0	0	0	14	17	15	16	10	11	3	6
REV__Cre01.g044800.t1.2	REV__Cre01.g044800.t1.2	1	1	1	Cre01.g044800.t1.2 Pyruvate-formate lyase ALS=PFL1 DBV=JGI5.5 GN=PFL1 OS=Chlamydomonas reinhardtii SV=2 TOU=Cre	1	1	1	1	0	1	0	0	0	0	0	0	0	0	1	0	0	0	0	0	0	0	0	0	0	0	0	0	1	1	0	0	0	1	0	0	0	1	0	0	0	0	0	0
REV__Cre02.g104126.t1.1	REV__Cre02.g104126.t1.1	1	1	1	Cre02.g104126.t1.1 None DBV=JGI5.5 OS=Chlamydomonas reinhardtii SV=1 TOU=Cre	1	1	1	1	0	0	0	0	0	0	0	0	0	0	1	0	0	0	0	0	0	0	0	0	0	0	0	0	0	0	0	1	0	0	0	1	0	0	0	0	0	0	0	0
REV__Cre02.g117000.t1.1	REV__Cre02.g117000.t1.1	2	2	2	Cre02.g117000.t1.1 Adenylate/guanylate cyclase ALS=CYG21 DBV=JGI5.5 GN=CYG21 OS=Chlamydomonas reinhardtii SV=1 TOU=Cre	1	2	2	2	0	0	0	0	2	0	0	0	0	1	0	0	1	0	0	0	0	0	0	0	0	0	0	0	0	0	0	0	0	0	0	0	0	0	0	0	2	0	0	0
REV__Cre03.g188300.t1.1	REV__Cre03.g188300.t1.1	1	1	1	Cre03.g188300.t1.1 Respiratory burst oxidase ALS=RBO1 DBV=JGI5.5 GN=RBO1 OS=Chlamydomonas reinhardtii SV=1 TOU=Cre	1	1	1	1	0	0	0	0	0	0	0	0	0	0	0	0	0	0	0	0	0	0	0	0	0	0	0	0	0	0	0	0	0	1	0	0	0	0	0	0	0	0	0	0
REV__Cre07.g330150.t1.1	REV__Cre07.g330150.t1.1	1	1	1	Cre07.g330150.t1.1 None DBV=JGI5.5 OS=Chlamydomonas reinhardtii SV=1 TOU=Cre	1	1	1	1	0	0	0	0	0	0	0	0	0	0	0	0	0	0	0	0	0	0	1	0	0	0	0	0	0	0	0	0	0	0	0	0	0	0	0	0	0	0	0	0
REV__Cre07.g355350.t1.2	REV__Cre07.g355350.t1.2	1	1	1	Cre07.g355350.t1.2 None DBV=JGI5.5 OS=Chlamydomonas reinhardtii SV=2 TOU=Cre	1	1	1	1	0	0	0	0	0	0	0	0	0	1	0	0	0	0	0	1	0	0	0	0	0	0	1	0	0	0	0	0	0	0	0	0	0	0	0	0	0	0	0	0
REV__Cre08.g372400.t1.2	REV__Cre08.g372400.t1.2	2	2	2	Cre08.g372400.t1.2 None DBV=JGI5.5 OS=Chlamydomonas reinhardtii SV=2 TOU=Cre	1	2	2	2	0	1	1	1	0	0	1	0	1	1	0	1	0	0	0	1	0	1	1	1	0	1	1	0	0	1	1	2	0	1	0	0	0	1	1	1	0	0	1	0
REV__Cre08.g386100.t2.1;REV__Cre08.g386100.t1.1	REV__Cre08.g386100.t2.1;REV__Cre08.g386100.t1.1	1;1	1;1	1;1	Cre08.g386100.t2.1 None DBV=JGI5.5 OS=Chlamydomonas reinhardtii SV=1 TOU=Cre;Cre08.g386100.t1.1 None DBV=JGI5.5 OS=Chlamydomonas reinhardtii SV=1 TOU=Cre	2	1	1	1	0	0	1	0	1	0	0	0	0	0	0	0	0	0	0	1	0	0	0	0	1	0	0	0	1	1	0	0	0	0	0	1	0	0	1	0	1	0	0	0
REV__Cre11.g467712.t1.1	REV__Cre11.g467712.t1.1	2	2	2	Cre11.g467712.t1.1 None DBV=JGI5.5 OS=Chlamydomonas reinhardtii SV=1 TOU=Cre	1	2	2	2	0	0	0	0	0	0	1	0	0	0	0	0	1	0	0	0	0	0	1	0	0	0	0	0	0	0	0	0	0	0	0	0	0	0	0	0	0	0	1	0
REV__Cre12.g511850.t1.2	REV__Cre12.g511850.t1.2	2	2	2	Cre12.g511850.t1.2 Glycogen Synthase Kinase ALS=GSK3 DBV=JGI5.5 GN=GSK3 OS=Chlamydomonas reinhardtii SV=2 TOU=Cre	1	2	2	2	0	0	0	0	0	0	0	0	0	0	0	0	0	0	0	0	0	0	1	0	0	0	0	0	0	0	0	1	0	0	0	0	0	0	0	0	0	0	0	0
REV__Cre12.g544600.t1.2	REV__Cre12.g544600.t1.2	1	1	1	Cre12.g544600.t1.2 None DBV=JGI5.5 OS=Chlamydomonas reinhardtii SV=2 TOU=Cre	1	1	1	1	0	0	0	0	0	0	0	0	0	0	0	0	0	0	0	0	0	0	0	0	0	0	0	0	0	0	1	0	0	0	0	0	0	0	0	0	0	0	0	0
REV__Cre16.g682552.t1.1	REV__Cre16.g682552.t1.1	2	2	2	Cre16.g682552.t1.1 None DBV=JGI5.5 OS=Chlamydomonas reinhardtii SV=1 TOU=Cre	1	2	2	2	0	0	0	0	0	0	0	0	0	1	0	0	0	0	0	0	0	0	0	1	0	0	0	0	0	0	0	0	0	0	0	0	0	0	0	0	0	0	0	0
REV__Cre17.g745397.t1.1	REV__Cre17.g745397.t1.1	2	2	2	Cre17.g745397.t1.1 None DBV=JGI5.5 OS=Chlamydomonas reinhardtii SV=1 TOU=Cre	1	2	2	2	0	0	0	0	0	0	0	0	0	0	0	0	0	1	0	0	0	0	0	0	0	0	0	0	0	0	0	1	0	1	0	0	0	0	0	0	0	0	0	0
TurboID-only	TurboID-only	26	26	26	TurboID-only	1	26	26	26	18	17	16	18	9	8	12	4	12	21	24	11	7	18	13	9	9	21	24	19	4	7	16	8	0	0	0	0	2	2	0	1	18	17	16	18	9	8	12	4
[truncated: 242 more columns]

## Sheet: Continuous light
Kreis et al. (2023) TurboID reveals the proxiomes of CGE1, VIPP1, and VIPP2 in Chlamydomonas reinhardtii and confirms VPL2 and PGRL1 in the VIPP1 proxiome
Supplemental Data Set S5: Proteins significantly enriched after boosted in vivo biotinylation in VPL2TID vs. WT and in VPL2TID vs. mCherryTID under standard growth conditions
Significant: significantly enriched proteins (determined by T-tests with the indicated FDR and S0 in Perseus) are marked with "+"; N = number of proteins determined as significant in the test; CL = Continuous light
Proteins significantly enriched in TID strains compared to WT. N = number of proteins determined to be significant in the test; black, significantly different compared to WT; light pink, pink, and blue, enriched vs. WT with a q-value <0.05 and fold change difference of log2≥1.
Proteins significantly enriched in VPL2TID compared to WT and in mCherryTID compared to the WT were used to determine enrichment of proteins in VIPPsTID vs. mCherryTID-13 and mCherryTID-4. N = number of proteins determined to be significant in the test; black, significantly different compared to WT; blue, enriched vs. mCherryTID-13 or mCherryTID-4 with a q-value <0.05 and fold change difference o…
Proteins enriched in comparison to mCherryTID include the VPL2 interactome candidates as well as VPL2 (bait), (requirement: enriched in VPL2TID vs. WT and vs. mCherryTID-13 and mCherryTID-4, with an averaged q-value <0.05 and difference mean of log2≥1). N = number of proteins determined to be significant in the test; blue, enriched vs. WT and vs. mCherryTID; red filled proteins with a single uniq…
									Enriched in TID vs. WT																		Enriched in VPL2 TID vs. mCherryTID-13						Enriched in VPL2 TID vs. mCherryTID-4						Enriched in VPL2 TID vs. mCherryTID
									T-test: FDR=0.05;S0=1																		T-test: FDR=0.05;S0=1						T-test: FDR=0.05;S0=1						T-test: FDR=0.05;S0=1
									N=74/73						N=40/39						N=68/68						N=23/12						N=18/11						N=16/10
									CL mCherryTID-13						CL mCherryTID-4						CL VPL2 TID						CL VPL2 TID						CL VPL2 TID						CL VPL2 TID
Majority protein IDs	Fasta header	Name	Best hit Arabidopsis	Category	Localization	Peptides	Unique peptides	Score	Score	-log10 p-value	log2 fold-change	p-value	fold-change	q-value	significant	-log10 p-value	log2 fold-change	p-value	fold-change	q-value	significant	-log10 p-value	log2 fold-change	p-value	fold-change	q-value	significant	-log10 p-value	log2 fold-change	p-value	fold-change	q-value	significant	-log10 p-value	log2 fold-change	p-value	fold-change	q-value	significant	-log10 p-value	log2 fold-change	p-value	fold-change	q-value
Cre01.g015350.t1.1	Cre01.g015350.t1.1 Light-dependent protochlorophyllide reductase ALS=POR1 DBV=JGI5.5 GN=POR1 OS=Chlamydomonas reinhardtii SV=1 TOU=Cre	POR1	AT5G54190.1		Chloroplast	17	17	249.36	+	1.58153	2.41351	0.0262102	5.32769	0.0389444	+	4.25478	3.16448	5.56186e-05	8.9661	0.00516667	+	3.23644	3.5913	0.000580176	12.0528	0.0031		0.704857	1.17779	0.197307	2.2623	0.31184		0.542193	0.426826	0.286951	1.34427	0.892638		0.623525	0.802308	0.237944	1.74389	0.602239
Cre01.g021251.t1.1	Cre01.g021251.t1.1 None DBV=JGI5.5 OS=Chlamydomonas reinhardtii SV=1 TOU=Cre	ARG7	AT5G10920.1	Argininosuccinate lyase, arginine synthesis	Chloroplast	13	13	111.41	+	1.6691	3.39887	0.021424	10.5478	0.0094		0.370218	1.60038	0.426365	3.03223	0.672698		0.493467	2.28705	0.321021	4.88057	0.362545		0.231305	-1.11182	0.587077	0.46271	0.684444		0.100941	0.686675	0.792609	1.60957	0.940634		0.166123	-0.212572	0.682145	0.862997	0.812539
Cre01.g025250.t1.1	Cre01.g025250.t1.1 Riboflavin kinase ALS=RFK2 DBV=JGI5.5 GN=RFK2 OS=Chlamydomonas reinhardtii SV=1 TOU=Cre	RFK2	AT4G21470.1	Riboflavin kinase	Chloroplast	9	9	67.991	+	2.74006	3.67707	0.00181945	12.7911	0		0.631222	2.41061	0.233764	5.31699	0.377978	+	3.06938	3.40887	0.000852354	10.6212	0.00281818		0.215125	-0.268203	0.609361	0.830353	0.862023		0.227717	0.998254	0.591947	1.99758	0.857812		0.221421	0.365026	0.600591	1.2879	0.859918
Cre01.g026900.t2.1;Cre01.g026900.t1.2	Cre01.g026900.t2.1 Kynurenine 3-monooxygenase DBV=JGI5.5 OS=Chlamydomonas reinhardtii SV=1 TOU=Cre;Cre01.g026900.t1.2 Kynurenine 3-monooxygenase DBV=JGI5.5 OS=Chlamydomonas reinhardtii SV=2 TOU=Cre	SSA14	AT2G29720.1;AT2G29720.1		Chloroplast	10	10	66.284	+	2.94157	2.52357	0.00114401	5.75003	0.00407407		1.08016	1.61625	0.0831457	3.06577	0.36481	+	3.05384	2.93586	0.000883405	7.65212	0.0134694		0.462127	0.412284	0.345043	1.33079	0.782359		0.82352	1.3196	0.150134	2.49597	0.3815		0.642823	0.865942	0.227602	1.82253	0.581929
Cre01.g034400.t1.1	Cre01.g034400.t1.1 None DBV=JGI5.5 OS=Chlamydomonas reinhardtii SV=1 TOU=Cre	PGL3	AT5G24400.1	Metabolism	Chloroplast	8	8	110.67	+	3.62867	4.51825	0.000235142	22.9155	0	+	3.23399	4.83435	0.000583459	28.5289	0	+	3.03878	3.79992	0.000914576	13.928	0		0.624775	-0.718324	0.23726	0.607803	0.632393		0.778339	-1.03443	0.166595	0.488209	0.478118		0.701557	-0.876377	0.198812	0.544734	0.555256
Cre01.g050950.t1.2	Cre01.g050950.t1.2 None DBV=JGI5.5 OS=Chlamydomonas reinhardtii SV=2 TOU=Cre	CHLP	AT1G74470.1		Chloroplast	18	18	229.16	+	2.60982	2.69915	0.00245573	6.49419	0.004		0.693871	1.72204	0.202362	3.29903	0.425864	+	2.58088	3.10435	0.00262494	8.60008	0.0167059		0.515555	0.405204	0.305102	1.32428	0.788		0.549572	1.38231	0.282116	2.60685	0.475429		0.532563	0.893757	0.293384	1.85801	0.631714
Cre01.g055453.t1.1	Cre01.g055453.t1.1 Acetolactate synthase, small subunit ALS=ALS2 DBV=JGI5.5 GN=ALS2 OS=Chlamydomonas reinhardtii SV=1 TOU=Cre	ALS2	AT5G16290.1	Acetolactate synthase, branched amino acid synthesis	Chloroplast	15	15	110.67	+	2.84371	2.55735	0.00143314	5.88625	0.00392857		0.283213	0.642592	0.520939	1.56113	0.843055		1.68248	1.69469	0.020774	3.23707	0.0847143		0.802785	-0.862662	0.157476	0.549937	0.493736		0.459701	1.0521	0.346976	2.07355	0.649714		0.631243	0.094719	0.233753	1.06786	0.571725
Cre01.g071662.t1.1	Cre01.g071662.t1.1 Acetyl-CoA synthetase/ligase ALS=ACS1 DBV=JGI5.5 GN=ACS1 OS=Chlamydomonas reinhardtii SV=1 TOU=Cre	ACS1	AT5G36880.2		Cytosol	3	1	12.252	+	1.24609	3.47034	0.0567427	11.0835	0.028		0.509476	2.12395	0.309403	4.35886	0.474126		0.227274	1.26002	0.592551	2.39499	0.774344		0.550058	-2.21031	0.281801	0.216088	0.188821		0.146852	-0.863925	0.713096	0.549456	0.916324		0.348455	-1.53712	0.448275	0.344573	0.552573
Cre02.g093650.t1.2	Cre02.g093650.t1.2 None DBV=JGI5.5 OS=Chlamydomonas reinhardtii SV=2 TOU=Cre		AT1G71500.1	Rieske protein	Chloroplast	13	13	144.89	+	3.07861	5.26305	0.00083443	38.4004	0	+	2.44838	6.21744	0.00356139	74.4108	0	+	3.0656	6.40645	0.000859805	84.8269	0		0.831085	1.14339	0.147542	2.20899	0.286333		0.062868	0.189005	0.865231	1.13998	1		0.446976	0.666197	0.357292	1.58688	0.643166
Cre02.g099850.t1.1	Cre02.g099850.t1.1 Pyruvate dehydrogenase, E1 component, alpha subunit ALS=PDC2 DBV=JGI5.5 GN=PDC2 OS=Chlamydomonas reinhardtii SV=1 TOU=Cre	PDC2	AT1G01090.1	Pyruvate dehydrogenase, E1 component, alpha subunit	Cytosol	5	5	34.587	+	2.21229	2.29381	0.00613352	4.90349	0.0193125		0.329043	0.793171	0.468767	1.73288	0.833927	+	2.16835	2.42475	0.00678656	5.36936	0.0292903		0.106096	0.130935	0.783256	1.095	0.944879		0.751778	1.63158	0.177101	3.09852	0.325128		0.428937	0.881258	0.372446	1.84198	0.635004
Cre02.g106700.t1.1	Cre02.g106700.t1.1 None DBV=JGI5.5 OS=Chlamydomonas reinhardtii SV=1 TOU=Cre	OPR4		RNA binding	Mitochondrion	15	15	118.92		0.913448	-0.909907	0.122054	0.532219	0.433167		1.25295	-1.3057	0.0558534	0.404525	0.37433	+	2.1665	3.26434	0.00681554	9.60869	0.0203704	+	3.00903	4.17425	0.000979422	18.054	0.0182857	+	3.08143	4.57004	0.00082903	23.753	0.0106667	+	3.04523	4.37214	0.000901094	20.7084	0.0144762
Cre02.g115000.t1.1	Cre02.g115000.t1.1 None DBV=JGI5.5 OS=Chlamydomonas reinhardtii SV=1 TOU=Cre				Chloroplast	8	8	60.097		0.334709	1.07467	0.462691	2.10624	0.668		0.519821	0.552963	0.30212	1.4671	0.827098	+	3.42623	4.63788	0.000374774	24.8967	0	+	1.20703	3.56321	0.0620826	11.8204	0.0124444	+	2.55256	4.08492	0.00280182	16.9701	0.00685714	+	1.8798	3.82407	0.0131888	14.1631	0.00965077
Cre03.g156500.t2.1;Cre03.g156500.t1.1	Cre03.g156500.t2.1 None DBV=JGI5.5 OS=Chlamydomonas reinhardtii SV=1 TOU=Cre;Cre03.g156500.t1.1 None DBV=JGI5.5 OS=Chlamydomonas reinhardtii SV=1 TOU=Cre			unknown	Chloroplast	13	13	131.71	+	4.28965	5.82864	5.13275e-05	56.8323	0	+	3.39293	5.07722	0.000404641	33.7595	0	+	2.73358	5.45909	0.0018468	43.9896	0		0.197632	-0.369551	0.634407	0.774023	0.868195		0.182655	0.381868	0.656667	1.30303	0.944203		0.190144	0.0061585	0.645441	1.00428	0.906199
Cre03.g158750.t1.1	Cre03.g158750.t1.1 None DBV=JGI5.5 OS=Chlamydomonas reinhardtii SV=1 TOU=Cre	HEL14	AT5G63120.2		Mitochondrion	15	15	141.05		0.986751	2.65448	0.103098	6.29619	0.0873023	+	2.94017	5.2522	0.0011477	38.1127	0		1.24774	0.506913	0.0565275	1.42101	0.786746		0.79546	-2.14756	0.160155	0.225694	0.103355	+	2.84903	-4.74529	0.0014157	0.0372842	0.008		1.82224	-3.44642	0.0150576	0.0917324	0.0556775
Cre03.g175400.t2.1;Cre03.g175400.t1.2	Cre03.g175400.t2.1 Phosphoglucose isomerase ALS=PGI1 DBV=JGI5.5 GN=PGI1 OS=Chlamydomonas reinhardtii SV=1 TOU=Cre;Cre03.g175400.t1.2 Phosphoglucose isomerase ALS=PGI1 DBV=JGI5.5 GN=PGI1 OS=Chlamydomonas reinhardtii SV=2 TOU=Cre	PGI1;PGI1	AT5G42740.1;AT5G42740.1	Phosphoglucose isomerase	Chloroplast	24	24	210	+	4.10937	6.57677	7.77374e-05	95.4564	0	+	3.15639	6.46109	0.000697606	88.1012	0	+	2.82034	6.65747	0.00151238	100.948	0		0.0350893	0.0806996	0.922382	1.05753	0.968337		0.0719451	0.196377	0.847335	1.14582	1		0.0535172	0.138538	0.884062	1.10079	0.984169
Cre03.g184550.t1.2	Cre03.g184550.t1.2 Predicted protein ALS=CPLD28 DBV=JGI5.5 GN=CPLD28 OS=Chlamydomonas reinhardtii SV=2 TOU=Cre	CPLD28/LPA3	AT1G73060.1	Photosystem II assembly	Chloroplast	5	5	33.624		0.988996	0.835418	0.102566	1.78437	0.475669		0.489554	-0.746895	0.323926	0.595885	0.789605	+	2.29163	3.15108	0.0051094	8.8832	0.0207547	+	1.81512	2.31566	0.0153066	4.97832	0.0117895	+	2.12329	3.89797	0.00752853	14.9075	0.006	+	1.96921	3.10682	0.0107348	8.61479	0.00889475
Cre03.g189950.t1.2	Cre03.g189950.t1.2 HSP70-HSP90 organizing protein ALS=HOP1 DBV=JGI5.5 GN=HOP1 OS=Chlamydomonas reinhardtii SV=2 TOU=Cre	HOP1	AT4G12400.2	Chaperone	Cytosol	29	29	304	+	2.92449	5.02431	0.0011899	32.5438	0	+	2.83704	6.5476	0.00145533	93.5457	0		0.322019	0.652868	0.47641	1.57229	0.80895	+	2.63504	-4.37144	0.00231718	0.0483132	0.016	+	2.63238	-5.89473	0.00233142	0.0168077	0.012		2.63371	-5.13308	0.00232429	0.0284962	0.014
Cre03.g194850.t1.2	Cre03.g194850.t1.2 NAD-dependent malate dehydrogenase, chloroplastic ALS=MDH1 DBV=JGI5.5 GN=MDH1 OS=Chlamydomonas reinhardtii SV=2 TOU=Cre	MDN1	AT3G47520.1	NAD-dependent malate dehydrogenase	Chloroplast	14	14	130.32	+	4.4824	5.64034	3.29306e-05	49.8783	0	+	5.13881	5.21923	7.26424e-06	37.2516	0	+	3.97668	5.59671	0.000105516	48.3924	0		0.0343346	-0.0436296	0.923986	0.970211	0.956531		0.432602	0.377484	0.369316	1.29907	0.920822		0.233468	0.166927	0.58416	1.12266	0.938677
Cre03.g200250.t1.2	Cre03.g200250.t1.2 None DBV=JGI5.5 OS=Chlamydomonas reinhardtii SV=2 TOU=Cre		AT1G77060.1		Chloroplast	5	5	33.073	+	1.6221	2.36004	0.0238726	5.13385	0.0401096		0.42856	0.916239	0.372769	1.88719	0.741256		0.391558	1.16189	0.405921	2.2375	0.664644		0.366799	-1.19815	0.429735	0.435834	0.607509		0.0564911	0.245647	0.878029	1.18562	1		0.211645	-0.476252	0.614264	0.718843	0.803754
Cre03.g200351.t1.1	Cre03.g200351.t1.1 None DBV=JGI5.5 OS=Chlamydomonas reinhardtii SV=1 TOU=Cre				Chloroplast	1	1	8.5182	+	2.88879	5.035	0.00129184	32.7858	0		0.764336	2.98106	0.172054	7.89566	0.240611		1.00251	3.05979	0.0994237	8.33851	0.0782535		0.693838	-1.97521	0.202377	0.254333	0.1512		0.0122395	0.0787242	0.972211	1.05608	1		0.353039	-0.948243	0.443569	0.518263	0.5756
Cre04.g220200.t3.1;Cre04.g220200.t2.1;Cre04.g220200.t1.2	Cre04.g220200.t3.1 None DBV=JGI5.5 OS=Chlamydomonas reinhardtii SV=1 TOU=Cre;Cre04.g220200.t2.1 None DBV=JGI5.5 OS=Chlamydomonas reinhardtii SV=1 TOU=Cre;Cre04.g220200.t1.2 None DBV=JGI5.5 OS=Chlamydomonas reinhardtii SV=2 TOU=Cre	KEA1	AT4G00630.1;AT4G00630.1;AT4G00630.1	K transport	Chloroplast	6	6	49.203		0.599953	1.47244	0.251216	2.77491	0.333284		0.656422	1.10887	0.220586	2.15677	0.631188	+	4.88822	3.09913	1.29354e-05	8.56902	0		0.670684	1.6267	0.21346	3.08806	0.207256		1.21856	1.99027	0.0604561	3.97311	0.189913		0.944622	1.80849	0.1136	3.50274	0.198584
Cre04.g229300.t1.1	Cre04.g229300.t1.1 Rubisco activase ALS=RCA1 DBV=JGI5.5 GN=RCA1 OS=Chlamydomonas reinhardtii SV=1 TOU=Cre	RCA1	AT2G39730.2		Chloroplast	15	15	159.44	+	2.03206	2.04266	0.00928838	4.12004	0.039493		1.23178	1.40751	0.0586435	2.65279	0.382537	+	2.18451	2.55985	0.00653868	5.89646	0.0268475		1.00147	0.517191	0.0996621	1.43117	0.688061		1.35462	1.15234	0.0441957	2.22274	0.330421		1.17805	0.834765	0.0663674	1.78357	0.509241
Cre05.g234550.t2.1;Cre05.g234550.t1.2	Cre05.g234550.t2.1 Fructose-1,6-bisphosphate aldolase ALS=FBA3 DBV=JGI5.5 GN=FBA3 OS=Chlamydomonas reinhardtii SV=1 TOU=Cre;Cre05.g234550.t1.2 Fructose-1,6-bisphosphate aldolase ALS=FBA3 DBV=JGI5.5 GN=FBA3 OS=Chlamydomonas reinhardtii SV=2 TOU=Cre	FBA3;FBA3	AT4G38970.1;AT4G38970.1	Calvin cycle	Chloroplast	13	13	157.8	+	3.49373	6.2368	0.000320826	75.4161	0	+	3.09995	6.26186	0.00079442	76.7375	0	+	2.86962	5.86098	0.00135014	58.1207	0		0.167813	-0.375818	0.679496	0.770668	0.858682		0.159264	-0.400879	0.693004	0.757397	0.9424		0.163538	-0.388348	0.686217	0.764004	0.900541
Cre05.g240850.t1.2	Cre05.g240850.t1.2 Hydroxymethylpyrimidine phosphate synthase ALS=THIC DBV=JGI5.5 GN=THIC OS=Chlamydomonas reinhardtii SV=2 TOU=Cre	THIC	AT2G29630.1	Hydroxymethylpyrimidine phosphate synthase	Chloroplast	31	31	323.31	+	4.45358	9.60567	3.51901e-05	779.103	0	+	4.33277	8.90574	4.64761e-05	479.617	0	+	3.76259	9.36917	0.000172747	661.304	0		0.157398	-0.236496	0.695988	0.848804	0.893		0.341998	0.463429	0.45499	1.37882	0.905352		0.249698	0.113466	0.562733	1.08182	0.899176
Cre05.g243050.t1.2	Cre05.g243050.t1.2 Chloroplastic thioredoxin f2 DBV=JGI5.5 OS=Chlamydomonas reinhardtii SV=2 TOU=Cre	TRXf2	AT3G02730.1	Thioredoxin F-type	Chloroplast	8	8	64.205	+	2.06219	4.57729	0.00866583	23.8727	0		1.5909	3.25175	0.0256507	9.5252	0.066	+	2.42497	2.90097	0.00375863	7.46928	0.0196429		0.773089	-1.67632	0.168621	0.31288	0.169111		0.131159	-0.350775	0.739335	0.784163	0.973398		0.452124	-1.01355	0.353082	0.495327	0.571254
Cre06.g252550.t1.1	Cre06.g252550.t1.1 Dihydrolipoamide acetyltransferase ALS=DLA3 DBV=JGI5.5 GN=DLA3 OS=Chlamydomonas reinhardtii SV=1 TOU=Cre	DLA3	AT3G52200.1		Mitochondrion	14	14	153.79	+	3.34484	5.45744	0.000452022	43.9393	0		0.852002	4.27791	0.140604	19.399	0.158138	+	3.82236	3.02101	0.000150536	8.11736	0.00288372	+	2.17611	-2.43643	0.00666638	0.18474	0.016		0.209545	-1.2569	0.617241	0.418442	0.868129		1.19283	-1.84667	0.0641464	0.278034	0.442065
Cre06.g252650.t1.2	Cre06.g252650.t1.2 Isopropylmalate dehydratase, small subunit ALS=LEU1S DBV=JGI5.5 GN=LEU1S OS=Chlamydomonas reinhardtii SV=2 TOU=Cre	LEU1S	AT2G43090.1	Isopropylmalate dehydratase, leucine synthesis	Chloroplast	4	4	89.815	+	2.17884	3.61773	0.00662461	12.2757	0	+	2.37321	3.97568	0.00423438	15.7325	0.00725	+	2.14467	2.5464	0.00716688	5.84175	0.0302667		1.00604	-1.07134	0.0986189	0.475877	0.270174		1.41434	-1.42928	0.0385177	0.371316	0.252143		1.21019	-1.25031	0.0616325	0.420358	0.261159
Cre06.g258733.t2.1;Cre06.g258733.t1.1	Cre06.g258733.t2.1 None DBV=JGI5.5 OS=Chlamydomonas reinhardtii SV=1 TOU=Cre;Cre06.g258733.t1.1 None DBV=JGI5.5 OS=Chlamydomonas reinhardtii SV=1 TOU=Cre		AT1G18500.1;AT1G18500.1		Cytosol	12	12	89.535	+	2.71399	2.93826	0.00193201	7.66486	0		1.29417	2.42804	0.0507961	5.38162	0.159857		1.22633	2.14572	0.0593841	4.42513	0.0878519		0.383233	-0.792539	0.413778	0.577327	0.676615		0.0856776	-0.282312	0.820961	0.822272	1		0.234455	-0.537426	0.582834	0.688999	0.838307
Cre06.g261800.t1.2	Cre06.g261800.t1.2 Prephenate dehydratase ALS=PRD1 DBV=JGI5.5 GN=PRD1 OS=Chlamydomonas reinhardtii SV=2 TOU=Cre	PRD1	AT1G08250.1		Chloroplast	8	8	54.996	+	2.42772	2.32586	0.00373491	5.01365	0.0110968		0.644115	1.19802	0.226926	2.29425	0.621417		0.937278	1.56209	0.115537	2.95281	0.215636		0.378241	-0.763776	0.418561	0.588953	0.684955		0.117211	0.364065	0.763465	1.28705	0.956941		0.247726	-0.199855	0.565294	0.870638	0.820948
Cre06.g269050.t1.2	Cre06.g269050.t1.2 None DBV=JGI5.5 OS=Chlamydomonas reinhardtii SV=2 TOU=Cre	TIC62	AT3G18890.1		Chloroplast	37	37	323.31	+	3.08777	7.51169	0.000817015	182.492	0		0.753585	4.59708	0.176366	24.2024	0.181867	+	2.38787	5.96345	0.00409383	62.399	0		0.996253	-1.54823	0.100867	0.341929	0.134471		0.188207	1.36638	0.648325	2.57823	0.853169		0.59223	-0.090925	0.255723	0.938921	0.49382
Cre06.g269650.t1.2	Cre06.g269650.t1.2 None DBV=JGI5.5 OS=Chlamydomonas reinhardtii SV=2 TOU=Cre		AT5G01260.1;AT5G01260.2	Starch metabolism	Chloroplast;Cytosol	9	9	62.381	+	2.70651	4.90017	0.00196558	29.8606	0		0.688966	0.528961	0.20466	1.44289	0.826878	+	2.90374	4.76447	0.00124813	27.1799	0		0.0548508	-0.135697	0.881352	0.91023	0.942128	+	2.61232	4.23551	0.00244163	18.8372	0.00738462		1.33359	2.04991	0.046389	4.14079	0.474756
Cre06.g282000.t1.1;Cre06.g282000.t2.1	Cre06.g282000.t1.1 Soluble starch synthase III ALS=SSS3 DBV=JGI5.5 GN=SSS3 OS=Chlamydomonas reinhardtii SV=1 TOU=Cre;Cre06.g282000.t2.1 Soluble starch synthase III ALS=SSS3 DBV=JGI5.5 GN=SSS3 OS=Chlamydomonas reinhardtii SV=1 TOU=Cre	STA3;STA3	AT1G11720.2;AT1G11720.2	Soluble starch synthase III	Chloroplast	23	23	178.19	+	3.19512	5.16458	0.000638087	35.8669	0	+	2.60022	4.323	0.00251061	20.0149	0.00496	+	3.70495	4.82184	0.000197265	28.2825	0		0.21765	-0.342742	0.605829	0.788541	0.861494		0.284177	0.498839	0.519784	1.41308	0.898611		0.250914	0.0780485	0.56116	1.05559	0.880053
Cre06.g294950.t1.1	Cre06.g294950.t1.1 None DBV=JGI5.5 OS=Chlamydomonas reinhardtii SV=1 TOU=Cre	ENR1	AT2G05990.1	Enoyl-[acyl-carrier-protein] reductase	Chloroplast	6	6	38.715		0.518692	0.791882	0.302906	1.73133	0.646186		0.988379	1.62946	0.102712	3.09397	0.383062	+	4.0461	2.72155	8.9929e-05	6.59581	0.0067234	+	1.35079	1.92967	0.0445872	3.80968	0.0509565		0.639241	1.09209	0.229487	2.13183	0.508923		0.995015	1.51088	0.101154	2.84984	0.27994
Cre06.g306300.t1.2	Cre06.g306300.t1.2 Magnesium chelatase subunit I ALS=CHLI1 DBV=JGI5.5 GN=CHLI1 OS=Chlamydomonas reinhardtii SV=2 TOU=Cre	CHLI1	AT4G18480.1		Chloroplast	10	10	79.953		0.661609	1.87515	0.217967	3.6684	0.218215		0.659533	-0.52973	0.219012	0.692684	0.826263	+	4.76119	3.46988	1.73305e-05	11.08	0		0.551641	1.59473	0.280775	3.02038	0.290128	+	3.47978	3.99961	0.000331299	15.9957	0.00872727		2.01571	2.79717	0.00964472	6.95076	0.149428
Cre06.g309717.t1.1	Cre06.g309717.t1.1 None DBV=JGI5.5 OS=Chlamydomonas reinhardtii SV=1 TOU=Cre		AT4G26500.1	Sulfur metabolism	Chloroplast	4	4	25.444	+	1.9992	2.33499	0.0100184	5.04547	0.0224848		0.704548	0.72463	0.197448	1.65248	0.747224		1.54547	2.259	0.0284793	4.7866	0.0622609		0.0365305	-0.0759926	0.919326	0.948689	0.961875		1.06382	1.53437	0.0863336	2.89662	0.2996		0.550175	0.729189	0.281725	1.65771	0.630737
Cre07.g318750.t1.2	Cre07.g318750.t1.2 None DBV=JGI5.5 OS=Chlamydomonas reinhardtii SV=2 TOU=Cre	PURM	AT3G55010.2	Aminoimidazole Ribonucleotide synthetase	Chloroplast	10	10	89.14	+	1.86076	3.34716	0.0137797	10.1764	0.00593103		1.54725	3.19107	0.0283629	9.13288	0.0694884	+	2.3526	4.04051	0.00444017	16.4556	0.00269565		0.409002	0.693354	0.38994	1.61704	0.6692		0.407096	0.849443	0.391655	1.80181	0.7568		0.408049	0.771398	0.390797	1.70692	0.713
Cre07.g319950.t1.2	Cre07.g319950.t1.2 None DBV=JGI5.5 OS=Chlamydomonas reinhardtii SV=2 TOU=Cre				Chloroplast	6	6	53.21	+	2.58258	4.27089	0.00261469	19.3048	0	+	2.1696	3.84752	0.00676706	14.3952	0.0152941	+	2.68209	4.93105	0.00207927	30.5066	0		0.999306	0.660162	0.10016	1.58026	0.602966		1.02542	1.08353	0.0943148	2.11922	0.416286		1.01236	0.871846	0.0971935	1.83	0.509626
Cre07.g325500.t1.1	Cre07.g325500.t1.1 Magnesium chelatase subunit H DBV=JGI5.5 OS=Chlamydomonas reinhardtii SV=1 TOU=Cre	CHLH1	AT5G13630.1	Magnesium chelatase subunit H	Chloroplast	14	14	87.211		0.602024	1.6246	0.250021	3.08357	0.296344		0.406695	0.99988	0.392017	1.99983	0.745006	+	3.55629	3.42543	0.000277786	10.7438	0		0.681379	1.80082	0.208267	3.48418	0.172842		1.10219	2.42555	0.0790333	5.37234	0.171619		0.891784	2.11319	0.128297	4.32645	0.172231
Cre07.g325736.t1.1	Cre07.g325736.t1.1 None DBV=JGI5.5 OS=Chlamydomonas reinhardtii SV=1 TOU=Cre		AT5G19940.1		Chloroplast	19	19	171.24	+	1.36243	4.46863	0.043408	22.1407	0.00955932		1.07395	3.12782	0.0843432	8.74113	0.152		0.370456	1.95088	0.426132	3.8661	0.564063		0.401428	-2.51775	0.3968	0.174615	0.284653		0.173812	-1.17693	0.670175	0.442292	0.899701		0.28762	-1.84734	0.51568	0.277904	0.592177
Cre07.g333150.t1.2	Cre07.g333150.t1.2 None DBV=JGI5.5 OS=Chlamydomonas reinhardtii SV=2 TOU=Cre				Cytosol	21	21	323.31		0.0941547	-0.155779	0.805092	0.897648	0.977042		0.385752	-0.562226	0.411385	0.677256	0.838579	+	4.13359	10.8074	7.35208e-05	1792.06	0	+	4.8119	10.9631	1.54206e-05	1996.28	0	+	4.76065	11.3696	1.7352e-05	2646	0	+	4.78627	11.1664	1.63578e-05	2298.3	0
Cre07.g340200.t1.1	Cre07.g340200.t1.1 Thylakoid transmembrane protein involved in cyclic electron flow ALS=TEF3 DBV=JGI5.5 GN=TEF3 OS=Chlamydomonas reinhardtii SV=1 TOU=Cre	TEF3	AT4G11960.1		Chloroplast	5	5	33.122		0.228208	0.651727	0.591278	1.57105	0.809351		0.471022	1.41536	0.338048	2.66726	0.642971	+	2.0944	2.86629	0.00804637	7.29188	0.0236491		0.86182	2.21457	0.137461	4.64143	0.10069		0.457516	1.45094	0.348726	2.73386	0.501736		0.659668	1.83276	0.218943	3.56217	0.301213
Cre07.g356350.t1.1	Cre07.g356350.t1.1 1-deoxy-D-xylulose 5-phosphate synthase, chloroplast precursor ALS=DXS1 DBV=JGI5.5 GN=DXS1 OS=Chlamydomonas reinhardtii SV=1 TOU=Cre	DXS1	AT4G15560.1	1-deoxy-D-xylulose 5-phosphate synthase	Chloroplast	25	25	323.31	+	3.25213	7.71199	0.00055959	209.672	0	+	2.44729	6.49866	0.00357034	90.4256	0	+	3.31764	8.02787	0.000481238	260.993	0		0.84314	0.315886	0.143503	1.24478	0.799111		0.958794	1.52922	0.109953	2.8863	0.308		0.900967	0.922553	0.125613	1.89547	0.553555
Cre07.g357850.t1.2	Cre07.g357850.t1.2 Ribosomal protein L22, component of cytosolic 80S ribosome and 60S large subunit ALS=RPL22 DBV=JGI5.5 GN=RPL22 OS=Chlamydomonas reinhardtii SV=2 TOU=Cre	RPL22	AT3G05560.3	Cyt Ribosome	Cytosol	6	6	37.893		0.824728	1.48548	0.149717	2.8001	0.225366	+	2.3444	3.146	0.00452481	8.85198	0.0207568		0.767954	0.880554	0.170626	1.84108	0.597045		0.297812	-0.604922	0.503719	0.657507	0.736158		1.88688	-2.26545	0.0129754	0.207985	0.0661053		1.09235	-1.43519	0.0808452	0.369799	0.401132
Cre08.g358562.t1.1	Cre08.g358562.t1.1 Chaperonin 20 ALS=CPN20 DBV=JGI5.5 GN=CPN20 OS=Chlamydomonas reinhardtii SV=1 TOU=Cre	CPN20	AT5G20720.1	Chaperone	Chloroplast	9	9	64.069	+	1.60377	2.3325	0.0249018	5.03677	0.0429189	+	2.25941	3.58748	0.00550288	12.021	0.0184	+	1.7469	2.40252	0.0179102	5.28726	0.0437576		0.0334033	0.0700204	0.92597	1.04973	0.957856		0.78045	-1.18496	0.165787	0.439837	0.443273		0.406927	-0.55747	0.391808	0.679493	0.700565
Cre08.g365632.t1.1	Cre08.g365632.t1.1 None DBV=JGI5.5 OS=Chlamydomonas reinhardtii SV=1 TOU=Cre		AT5G10740.1	Phosphatase	Chloroplast	5	5	38.189	+	2.53671	4.01385	0.00290596	16.1543	0		1.40026	3.57756	0.0397869	11.9386	0.0679091	+	1.79573	3.02217	0.0160055	8.12389	0.0273103		0.752174	-0.991677	0.17694	0.502893	0.428235		0.17813	-0.555392	0.663544	0.680472	0.919947		0.465152	-0.773535	0.342648	0.584983	0.674091
Cre08.g365692.t1.1	Cre08.g365692.t1.1 None DBV=JGI5.5 OS=Chlamydomonas reinhardtii SV=1 TOU=Cre		AT5G04590.1	Sulfur metabolism	Chloroplast	8	6	65.609	+	2.46153	2.3556	0.00345517	5.11807	0.0092459		0.708458	1.97308	0.195678	3.92605	0.374882		1.13177	1.97635	0.0738295	3.93496	0.104494		0.182259	-0.379251	0.657266	0.768837	0.855		0.00073398	0.003263	0.998311	1.00226	0.997818		0.0914965	-0.187994	0.810034	0.877825	0.926409
Cre08.g369000.t1.1	Cre08.g369000.t1.1 None DBV=JGI5.5 OS=Chlamydomonas reinhardtii SV=1 TOU=Cre		AT3G20680.1		Chloroplast	6	6	87.261	+	3.55396	4.94994	0.00027928	30.9087	0	+	3.14561	4.22294	0.000715138	18.6738	0.00563636	+	4.24411	3.89888	5.7002e-05	14.9169	0		1.31235	-1.05106	0.0487136	0.482613	0.218727		0.320696	-0.324064	0.477864	0.798816	0.942026		0.816523	-0.687562	0.152573	0.620902	0.580377
Cre09.g415600.t2.1;Cre09.g415600.t1.1	Cre09.g415600.t2.1 None DBV=JGI5.5 OS=Chlamydomonas reinhardtii SV=1 TOU=Cre;Cre09.g415600.t1.1 None DBV=JGI5.5 OS=Chlamydomonas reinhardtii SV=1 TOU=Cre		AT5G01260.2;AT5G01260.2		Chloroplast	11	11	84.59	+	2.37836	3.49206	0.00418447	11.2516	0		0.798559	1.93635	0.159016	3.82736	0.377928	+	4.80942	5.89401	1.55089e-05	59.4667	0	+	1.81249	2.40195	0.0153996	5.28517	0.014	+	1.61772	3.95766	0.0241146	15.5373	0.0247059	+	1.7151	3.1798	0.0192706	9.06185	0.019353
Cre09.g387800.t1.2	Cre09.g387800.t1.2 Pre-apoferritin ALS=FER1 DBV=JGI5.5 GN=FER1 OS=Chlamydomonas reinhardtii SV=2 TOU=Cre	FER1	AT3G56090.1	Ferritin	Chloroplast	11	11	119.81	+	3.63608	6.59029	0.000231164	96.3552	0		1.02496	4.19313	0.0944148	18.2919	0.12112	+	2.93225	6.73541	0.00116883	106.552	0		0.0601019	0.145119	0.870759	1.10582	0.944215		0.555437	2.54229	0.278332	5.82513	0.303243		0.307769	1.3437	0.492301	2.53802	0.623729
Cre09.g393200.t1.2	Cre09.g393200.t1.2 Heat shock protein 70C ALS=HSP70C DBV=JGI5.5 GN=HSP70C OS=Chlamydomonas reinhardtii SV=2 TOU=Cre	HSP70C	AT5G09590.1	Chaperone	Mitochondrion.Matrix	5	2	19.158		0.333699	1.01625	0.463768	2.02265	0.683303		0.157739	0.576242	0.695442	1.49096	0.91571	+	1.36275	2.74442	0.043376	6.7012	0.0495294		0.65454	1.72817	0.221544	3.31307	0.2012		0.759362	2.16818	0.174036	4.49456	0.280552		0.706951	1.94817	0.196358	3.85886	0.240876
Cre09.g400550.t1.2	Cre09.g400550.t1.2 Nitric oxide associated protein ALS=NOA1 DBV=JGI5.5 GN=NOA1 OS=Chlamydomonas reinhardtii SV=2 TOU=Cre	NOA1	AT3G47450.1	nitric oxide synthase	Chloroplast	16	16	116.18	+	2.09359	3.40116	0.00806139	10.5646	0.00431373		0.462306	1.50376	0.344901	2.83581	0.630448		0.281144	0.704457	0.523427	1.62953	0.818995	+	1.23156	-2.6967	0.0586732	0.154245	0.0158182		0.191777	-0.7993	0.643018	0.574628	0.894171		0.711669	-1.748	0.194237	0.297714	0.454995
Cre11.g467749.t1.1	Cre11.g467749.t1.1 None DBV=JGI5.5 OS=Chlamydomonas reinhardtii SV=1 TOU=Cre			Cytochrome P450	Chloroplast	6	6	42.389		0.103528	0.138995	0.787902	1.10114	0.975393		0.531072	0.628158	0.294393	1.54559	0.814952	+	4.96786	7.19499	1.07681e-05	146.524	0	+	3.81756	7.056	0.000152209	133.066	0.0426667	+	3.57695	6.56683	0.000264881	94.801	0.032	+	3.69726	6.81142	0.000200791	112.316	0.0373334
Cre-1.g2716966.t1.p1	Cre-1.g2716966.t1.p1 None DBV=NCBI OS=Chlamydomonas reinhardtii PN=chlB TOU=Cre	CHLB		Chlorophyll metabolism	Chloroplast	35	35	323.31	+	3.95989	6.59572	0.000109676	96.7185	0	+	3.69012	5.98192	0.000204117	63.203	0	+	3.54573	5.88961	0.000284623	59.2856	0		1.37751	-0.706103	0.0419266	0.612974	0.512148		0.117752	-0.0923076	0.762514	0.938021	1		0.747631	-0.399205	0.178801	0.758276	0.756074
Cre-1.g2717006.t1.p1	Cre-1.g2717006.t1.p1 None DBV=NCBI OS=Chlamydomonas reinhardtii PN=rps2 TOU=Cre	RPS2		CP Ribosome	Chloroplast	20	20	146.94	+	1.09756	3.88693	0.0798804	14.7939	0.0320571		0.128543	0.983555	0.743801	1.97733	0.9081		0.85458	3.23326	0.139772	9.40391	0.0857349		0.466189	-0.653673	0.341831	0.63566	0.673739		0.407876	2.2497	0.390953	4.75584	0.461702		0.437033	0.798013	0.365567	1.73871	0.56772
Cre-1.g2717010.t1.p1	Cre-1.g2717010.t1.p1 None DBV=NCBI OS=Chlamydomonas reinhardtii PN=rps9 TOU=Cre	RPS9		CP Ribosome	Chloroplast	10	10	168.66		0.905946	1.87199	0.124181	3.66037	0.167728		1.17622	2.15288	0.0666469	4.44715	0.199818	+	1.90907	2.52774	0.0123291	5.76668	0.0327619		0.329237	0.655749	0.468558	1.57543	0.704693		0.208892	0.374859	0.61817	1.29671	0.944462		0.269064	0.515304	0.53819	1.4293	0.824577
Cre-1.g2717015.t1.p1	Cre-1.g2717015.t1.p1 None DBV=NCBI OS=Chlamydomonas reinhardtii PN=clpP TOU=Cre	CLPP		Protease	Chloroplast	7	7	52.98		1.43099	1.6918	0.0370689	3.2306	0.112426		0.436602	0.706165	0.36593	1.63146	0.817427	+	1.77424	2.36574	0.0168174	5.15417	0.0431045		0.371712	0.673941	0.424901	1.59543	0.672324		0.890545	1.65958	0.128663	3.15925	0.297455		0.631128	1.16676	0.233815	2.24507	0.48489
Cre-1.g2717034.t1.p1	Cre-1.g2717034.t1.p1 None DBV=NCBI OS=Chlamydomonas reinhardtii PN=atpB TOU=Cre	ATPB		ATP synthetase	Chloroplast	32	30	323.31	+	2.8304	4.96141	0.00147775	31.1554	0	+	2.2822	4.24922	0.00522156	19.017	0.00748387	+	2.60186	4.24046	0.00250115	18.9019	0.00302439		1.55011	-0.720949	0.0281767	0.606698	0.466846		0.00600793	-0.00875902	0.986261	0.993947	1		0.778059	-0.364854	0.166702	0.776547	0.733423
Cre10.g436550.t1.2	Cre10.g436550.t1.2 Low-CO2-inducible protein ALS=LCI5 DBV=JGI5.5 GN=LCI5 OS=Chlamydomonas reinhardtii SV=2 TOU=Cre	LCI5		Low-CO2-inducible protein 5	Chloroplast.Stroma	10	10	138.67	+	3.52539	5.39023	0.00029827	41.9393	0	+	4.05006	5.91604	8.91128e-05	60.3817	0	+	3.23951	6.96291	0.00057609	124.751	0		1.09026	1.57268	0.0812344	2.97457	0.107394		0.775669	1.04687	0.167622	2.06604	0.47896		0.932964	1.30978	0.11669	2.47903	0.293177
Cre10.g436600.t1.2	Cre10.g436600.t1.2 None DBV=JGI5.5 OS=Chlamydomonas reinhardtii SV=2 TOU=Cre	RsgA	AT1G67440.1	Ribosome Biogenesis	Chloroplast	9	9	57.072	+	2.06404	3.4704	0.00862899	11.0839	0.0044		0.45841	1.00737	0.348009	2.01024	0.732535		1.10907	2.45857	0.0777911	5.49672	0.0829744		0.493017	-1.01183	0.321353	0.495917	0.569891		0.598305	1.4512	0.252171	2.73435	0.433422		0.545661	0.219685	0.284668	1.16448	0.501656
Cre10.g444700.t1.1	Cre10.g444700.t1.1 Starch Branching Enzyme ALS=SBE3 DBV=JGI5.5 GN=SBE3 OS=Chlamydomonas reinhardtii SV=1 TOU=Cre	SBE2;SBE3	AT5G03650.1;AT5G03650.1	Starch metabolism	Chloroplast	23	23	246.49	+	3.70654	6.61436	0.000196544	97.9762	0	+	3.64471	6.40485	0.000226616	84.7329	0	+	3.9306	7.46347	0.000117328	176.493	0		2.20469	0.849113	0.0062418	1.80139	0.249689		2.49146	1.05862	0.00322508	2.08294	0.288125		2.34807	0.953866	0.00448668	1.93706	0.268907
Cre10.g446500.t1.1	Cre10.g446500.t1.1 None DBV=JGI5.5 OS=Chlamydomonas reinhardtii SV=1 TOU=Cre	OXR4	AT1G32520.1	Oxidation resistance	Chloroplast	10	10	121.76	+	4.74587	6.2318	1.79527e-05	75.1551	0	+	2.47729	6.05948	0.00333204	66.6938	0	+	4.2799	6.13141	5.24928e-05	70.1033	0		0.143372	-0.100398	0.718833	0.932776	0.953304		0.0248541	0.0719269	0.944378	1.05112	1		0.084113	-0.0142355	0.823924	0.990181	0.976652
Cre10.g451900.t1.1	Cre10.g451900.t1.1 Threonine synthase ALS=THS1 DBV=JGI5.5 GN=THS1 OS=Chlamydomonas reinhardtii SV=1 TOU=Cre	THS1	AT4G29840.1	Threonine synthase	Chloroplast	16	16	120.22	+	2.67613	5.63321	0.002108	49.6324	0	+	1.62962	4.41525	0.0234628	21.3365	0.0316923	+	3.21613	5.46548	0.000607953	44.1849	0		0.0958386	-0.167725	0.801976	0.890245	0.947865		0.389787	1.05023	0.40758	2.07086	0.705404		0.242813	0.441252	0.571725	1.35778	0.826634
Cre11.g467400.t1.2	Cre11.g467400.t1.2 None DBV=JGI5.5 OS=Chlamydomonas reinhardtii SV=2 TOU=Cre				Chloroplast	14	14	220.37	+	2.59692	7.43735	0.00252976	173.327	0	+	2.65597	7.20921	0.00220816	147.975	0	+	2.38803	5.95028	0.00409232	61.8319	0		1.27072	-1.48706	0.0536142	0.356739	0.1068		1.51516	-1.25893	0.030538	0.417854	0.293419		1.39294	-1.37299	0.0404632	0.386089	0.200109
Cre12.g547250.t1.2	Cre12.g547250.t1.2 None DBV=JGI5.5 OS=Chlamydomonas reinhardtii SV=2 TOU=Cre				Chloroplast	9	9	68.524		0.494683	0.651379	0.320123	1.57067	0.723598		0.0961237	0.203482	0.80145	1.15147	0.948676	+	2.87531	4.29616	0.00133257	19.6459	0	+	2.74422	3.64478	0.0018021	12.508	0.0128	+	2.37326	4.09268	0.00423389	17.0616	0.0064	+	2.55874	3.86873	0.00276223	14.6084	0.0096
Cre12.g483700.t2.1;Cre12.g483700.t1.2	Cre12.g483700.t2.1 Chloroplast-targeted RNA-binding protein DBV=JGI5.5 OS=Chlamydomonas reinhardtii SV=1 TOU=Cre;Cre12.g483700.t1.2 Chloroplast-targeted RNA-binding protein DBV=JGI5.5 OS=Chlamydomonas reinhardtii SV=2 TOU=Cre	RBP40	AT5G44785.2;AT5G44785.2	RNA binding	Chloroplast	21	21	154.82	+	5.08238	6.44031	8.27218e-06	86.8413	0		1.0074	4.16095	0.0983105	17.8884	0.126039	+	1.8126	3.80942	0.0153957	14.0201	0.02	+	1.29849	-2.63089	0.0502933	0.161444	0.0165714		0.0565695	-0.351528	0.877871	0.783754	1		0.67753	-1.49121	0.210121	0.355714	0.508286
Cre12.g484000.t1.2	Cre12.g484000.t1.2 None DBV=JGI5.5 OS=Chlamydomonas reinhardtii SV=2 TOU=Cre	BCX1	ATCG00500.1	Acetyl-CoA carboxylase beta-carboxyltransferase subunit	Chloroplast	8	8	88.326	+	1.30472	3.2108	0.049577	9.25864	0.0309565	+	3.16151	3.91391	0.00068943	15.0732	0.0053913	+	4.23552	5.46077	5.81407e-05	44.0408	0		0.902775	2.24997	0.125091	4.75673	0.088		1.61251	1.54686	0.0244056	2.92181	0.21024		1.25764	1.89841	0.0552532	3.72803	0.14912
Cre12.g484200.t1.2	Cre12.g484200.t1.2 Geranylgeranyl diphosphate synthase ALS=PPS2 DBV=JGI5.5 GN=PPS2 OS=Chlamydomonas reinhardtii SV=2 TOU=Cre	GGPS	AT4G36810.1	Geranylgeranyl pyrophosphate synthase	Chloroplast	13	13	153.54	+	4.10534	4.3958	7.84621e-05	21.0508	0	+	2.2172	4.58876	0.00606457	24.0633	0.00413333	+	3.13212	6.33314	0.0007377	80.6241	0	+	1.34287	1.93734	0.0454078	3.82999	0.0488333		0.753171	1.74438	0.176534	3.35051	0.311667		1.04802	1.84086	0.0895323	3.58224	0.18025
Cre12.g497350.t1.1	Cre12.g497350.t1.1 None DBV=JGI5.5 OS=Chlamydomonas reinhardtii SV=1 TOU=Cre		AT3G04260.1		Cytosol	14	14	220.27	+	4.03668	5.03049	9.19009e-05	32.6835	0		1.0688	2.48582	0.0853493	5.60153	0.185651		0.998013	2.62664	0.100459	6.17586	0.0867805		0.906155	-2.40385	0.124121	0.18896	0.0786667		0.0292139	0.140813	0.934945	1.10253	1		0.467684	-1.13152	0.340656	0.456435	0.539333
Cre12.g512300.t1.2	Cre12.g512300.t1.2 None DBV=JGI5.5 OS=Chlamydomonas reinhardtii SV=2 TOU=Cre		AT1G55020.1		Mitochondrion	29	29	221.25		1.02516	2.39403	0.0943713	5.25624	0.0946667		1.312	2.79376	0.0487528	6.93435	0.127538	+	3.76498	3.19302	0.000171799	9.14523	0.00295238		0.300019	0.798995	0.501165	1.73989	0.680274		0.151846	0.399257	0.704943	1.31883	0.944642		0.225932	0.599126	0.594385	1.5148	0.812458
Cre12.g514850.t1.2	Cre12.g514850.t1.2 Heat shock protein 90C ALS=HSP90C DBV=JGI5.5 GN=HSP90C OS=Chlamydomonas reinhardtii SV=2 TOU=Cre	HSP90C	AT2G04030.1	Chaperone	Chloroplast.Stroma	39	38	323.31	+	3.94712	5.97835	0.000112948	63.0467	0	+	2.12454	4.85748	0.00750689	28.9899	0.00427586	+	3.19458	5.68415	0.000638881	51.4162	0		0.253211	-0.294202	0.558199	0.815523	0.85093		0.342036	0.826666	0.45495	1.77358	0.802033		0.297624	0.266232	0.503937	1.20266	0.826481
Cre12.g519100.t1.2	Cre12.g519100.t1.2 None DBV=JGI5.5 OS=Chlamydomonas reinhardtii SV=2 TOU=Cre	ACC1	AT2G38040.2	Acetyl-CoA carboxylase	Chloroplast	11	11	109.59	+	2.92047	5.18612	0.00120096	36.4064	0		1.53273	3.78826	0.0293272	13.8159	0.0596098	+	3.00118	5.82111	0.000997287	56.5365	0		0.715085	0.63499	0.192715	1.55293	0.655556		0.919697	2.03285	0.12031	4.09212	0.240148		0.817391	1.33392	0.152268	2.52087	0.447852
Cre12.g526800.t1.2	Cre12.g526800.t1.2 6-phosphogluconate dehydrogenase, decarboxylating ALS=GND1 DBV=JGI5.5 GN=GND1 OS=Chlamydomonas reinhardtii SV=2 TOU=Cre	GND1	AT1G64190.1	Pentose phosphate cycle	Chloroplast	14	14	100.13	+	1.35462	3.18356	0.0441957	9.08546	0.0284179		0.376781	1.67321	0.419971	3.18923	0.677175		0.457069	1.56606	0.349085	2.96095	0.540164		0.683023	-1.61749	0.20748	0.325902	0.21161		0.0192663	-0.107149	0.956607	0.928421	1		0.351145	-0.86232	0.445508	0.550067	0.605805
Cre12.g528400.t1.1	Cre12.g528400.t1.1 None DBV=JGI5.5 OS=Chlamydomonas reinhardtii SV=1 TOU=Cre		AT3G62240.1		Cytosol	18	18	144.3	+	3.31707	5.26238	0.00048187	38.3826	0	+	3.33368	6.30722	0.000463789	79.1886	0		1.0888	0.791323	0.081508	1.73066	0.590123	+	3.25307	-4.47106	0.00055838	0.0450896	0.0213333	+	3.25171	-5.5159	0.000560132	0.0218549	0.016		3.25239	-4.99348	0.000559255	0.0313915	0.0186666
Cre12.g529400.t1.2	Cre12.g529400.t1.2 Ribosomal protein S27e isoform 1, component of 80S ribosome and 40S small subunit ALS=RPS27e1 DBV=JGI5.5 GN=RPS27e1 OS=Chlamydomonas reinhardtii SV=2 TOU=Cre	RPS27E1	AT3G61110.1	Cyt Ribosome	Cytosol	3	3	38.06	+	2.51271	2.66285	0.00307107	6.33283	0.00385965		0.0737202	0.212407	0.843878	1.15862	0.945333		0.483088	1.09789	0.328785	2.14041	0.606141		0.700959	-1.56496	0.199086	0.337987	0.21219		0.256377	0.885478	0.554144	1.84738	0.86946		0.478668	-0.339741	0.332148	0.790183	0.540825
Cre12.g533351.t1.1	Cre12.g533351.t1.1 None DBV=JGI5.5 OS=Chlamydomonas reinhardtii SV=1 TOU=Cre	CLPB4;CLPB5	AT5G15450.1;AT5G15450.1;AT1G74310.1		Chloroplast;Mitochondrion	47	45	323.31	+	5.34826	6.6525	4.48477e-06	100.601	0	+	3.53083	7.11703	0.000294557	138.816	0		0.179707	0.306361	0.661139	1.23658	0.931194	+	3.17178	-6.34614	0.000673318	0.012292	0.032	+	2.83122	-6.81067	0.00147496	0.00890808	0.024		3.0015	-6.57841	0.000996552	0.0104641	0.028
Cre12.g537581.t1.1	Cre12.g537581.t1.1 None DBV=JGI5.5 OS=Chlamydomonas reinhardtii SV=1 TOU=Cre		AT2G35040.2	IMP cyclohydrolase, Purin synthesis	Chloroplast	7	7	74.515	+	2.94194	2.10578	0.00114304	4.3043	0.0109206		0.581671	1.49061	0.262017	2.81008	0.548167		1.51245	1.65295	0.0307291	3.14476	0.100598		0.339026	-0.452831	0.458114	0.730608	0.782684		0.0445901	0.162343	0.902422	1.1191	1		0.191808	-0.145244	0.642972	0.904226	0.891342
Cre13.g583550.t1.2	Cre13.g583550.t1.2 Vesicle inducing protein in plastids 1 ALS=VIP1 DBV=JGI5.5 GN=VIP1 OS=Chlamydomonas reinhardtii SV=2 TOU=Cre	VIPP1	AT1G65260.1		Chloroplast	18	18	233.04	+	2.45806	3.98736	0.00348289	15.8604	0		1.33132	3.62389	0.0466316	12.3282	0.0670435	+	3.89236	6.85384	0.000128127	115.668	0	+	2.35555	2.86647	0.00441012	7.29279	0.0186667		1.25848	3.22994	0.0551468	9.38229	0.0628	+	1.80702	3.04821	0.015595	8.27182	0.0407334
Cre12.g552200.t1.2	Cre12.g552200.t1.2 Starch phosphorylase DBV=JGI5.5 OS=Chlamydomonas reinhardtii SV=2 TOU=Cre	STA4	AT3G46970.1	Starch metabolism	Chloroplast	26	25	200.48	+	2.41372	4.78849	0.00385727	27.6363	0		0.934508	3.48149	0.116277	11.1695	0.16339	+	2.95247	6.49615	0.00111566	90.2685	0		1.4652	1.70766	0.034261	3.26631	0.0632308		0.853862	3.01466	0.140003	8.08171	0.182909		1.15953	2.36116	0.0692578	5.13783	0.12307
Cre12.g553250.t1.2	Cre12.g553250.t1.2 Phosphofructokinase ALS=PFK2 DBV=JGI5.5 GN=PFK2 OS=Chlamydomonas reinhardtii SV=2 TOU=Cre	PFK2	AT2G22480.1	Phosphofructokinase	Chloroplast	13	12	91.914	+	4.12317	4.78368	7.53061e-05	27.5443	0	+	3.03314	3.20145	0.000926531	9.19883	0.0070303	+	1.25041	3.79062	0.0561811	13.8385	0.036125		0.28291	-0.993061	0.521303	0.502411	0.676294		0.153734	0.589169	0.701885	1.50438	0.924474		0.218322	-0.201946	0.604892	0.869377	0.800384
Cre13.g579550.t1.1	Cre13.g579550.t1.1 Predicted protein ALS=CGL27 DBV=JGI5.5 GN=CGL27 OS=Chlamydomonas reinhardtii SV=1 TOU=Cre	CGL27	AT1G62780.1	tRNA adenosine methylthiotransferase	Chloroplast	5	5	37.387		0.716992	2.74252	0.19187	6.69238	0.144238	+	2.38944	4.48328	0.00407906	22.3667	0.00459259	+	1.90167	3.79026	0.0125409	13.8351	0.0211538		0.251664	1.04774	0.560191	2.06729	0.674535		0.635152	-0.693025	0.231658	0.618556	0.745103		0.443408	0.177357	0.36024	1.13081	0.709819
Cre19.g750547.t4.1;Cre19.g750547.t3.1;Cre19.g750547.t2.1;Cre19.g750547.t1.1	Cre19.g750547.t4.1 Type-II calcium-dependent NADH dehydrogenase ALS=NDA2 DBV=JGI5.5 GN=NDA2 OS=Chlamydomonas reinhardtii SV=1 TOU=Cre;Cre19.g750547.t3.1 Type-II calcium-dependent NADH dehydrogenase ALS=NDA2 DBV=JGI5.5 GN=NDA2 OS=Chlamydomonas reinhardtii S	NDA2;NDA2;NDA2;NDA2	AT4G21490.1;AT4G21490.1;AT4G21490.1;AT4G21490.1	Thylakoid NADH dehydrogenase	Chloroplast	13	13	95.795	+	2.00827	3.34649	0.00981138	10.1717	0.00415094		1.18886	2.09583	0.0647351	4.27472	0.202388	+	2.78643	4.89508	0.0016352	29.7554	0		1.86348	1.54859	0.0136937	2.92531	0.06064	+	2.15877	2.79925	0.00693793	6.96078	0.0302222	+	2.01112	2.17392	0.00974709	4.51248	0.0454311
Cre13.g592200.t1.2	Cre13.g592200.t1.2 Glutamate synthase, NADH-dependent ALS=GSN1 DBV=JGI5.5 GN=GSN1 OS=Chlamydomonas reinhardtii SV=2 TOU=Cre	GSN1	AT5G53460.1	Glutamate synthase	Chloroplast	110	110	323.31	+	2.29389	8.4648	0.00508288	353.312	0	+	2.15021	7.74896	0.00707604	215.114	0	+	2.16533	8.30967	0.00683392	317.293	0		0.0917986	-0.155129	0.809471	0.898052	0.947778		0.381874	0.560716	0.415074	1.475	0.864848		0.236836	0.202794	0.579647	1.15092	0.906313
Cre13.g607900.t1.1	Cre13.g607900.t1.1 None DBV=JGI5.5 OS=Chlamydomonas reinhardtii SV=1 TOU=Cre	CPLD68	AT2G38780.1		Mitochondrion	26	26	235.35	+	4.91639	6.79194	1.2123e-05	110.81	0		0.868026	4.16158	0.135511	17.8962	0.157053	+	3.43931	6.0951	0.000363655	68.3609	0		0.592883	-0.696843	0.255339	0.616921	0.653161		0.352938	1.93352	0.443672	3.81986	0.530222		0.472911	0.618338	0.336581	1.53511	0.591692
Cre14.g611200.t1.2	Cre14.g611200.t1.2 None DBV=JGI5.5 OS=Chlamydomonas reinhardtii SV=2 TOU=Cre		AT4G14605.1		Mitochondrion	5	5	55.647		1.04639	2.14499	0.089869	4.42289	0.112473	+	2.08098	3.05271	0.00829889	8.29769	0.0402	+	2.56144	3.88861	0.00274511	14.8111	0.00275556		0.967796	1.74362	0.107697	3.34874	0.106875		0.920653	0.835893	0.120046	1.78496	0.526327		0.944225	1.28976	0.113704	2.44487	0.316601
Cre14.g630847.t1.1	Cre14.g630847.t1.1 None DBV=JGI5.5 OS=Chlamydomonas reinhardtii SV=1 TOU=Cre	TAL2	AT1G12230.1	Putative transaldolase	Chloroplast;Cytosol	15	15	166.13	+	3.0656	3.03701	0.000859805	8.20788	0	+	4	3.05191	0.0001	8.29309	0.00442857		0.175497	0.777486	0.66758	1.71414	0.887358		0.588974	-2.25952	0.257648	0.208841	0.167892		0.602476	-2.27442	0.249761	0.206696	0.320571		0.595725	-2.26697	0.253673	0.207766	0.244231
Cre16.g656400.t1.2	Cre16.g656400.t1.2 UDP-sulfoquinovose synthase ALS=SQD1 DBV=JGI5.5 GN=SQD1 OS=Chlamydomonas reinhardtii SV=2 TOU=Cre	SQD1	AT4G33030.1	UDP-sulfoquinovose synthase	Chloroplast	12	12	106.79	+	2.62009	3.67955	0.00239834	12.8131	0		0.628272	2.09679	0.235357	4.27757	0.400939		0.233515	0.408049	0.584097	1.32689	0.903649	+	2.64301	-3.2715	0.00227505	0.103557	0.0203636		0.498192	-1.68874	0.317547	0.310198	0.454696		1.5706	-2.48012	0.0268781	0.179229	0.23753
Cre16.g691000.t1.2	Cre16.g691000.t1.2 Organellar elongation factor P ALS=EFP1 DBV=JGI5.5 GN=EFP1 OS=Chlamydomonas reinhardtii SV=2 TOU=Cre	EFP1	AT3G08740.1	Translation	Chloroplast	9	9	202.67		2.13943	1.83032	0.00725387	3.55616	0.0574933		2.12557	1.56433	0.00748911	2.9574	0.185097	+	1.92865	2.28312	0.0117856	4.86729	0.0444308		0.307115	0.452806	0.493043	1.3687	0.7839		0.556941	0.718799	0.27737	1.64581	0.759593		0.432028	0.585803	0.369804	1.50087	0.771747
Cre16.g694450.t1.2	Cre16.g694450.t1.2 DnaJ-like protein DBV=JGI5.5 OS=Chlamydomonas reinhardtii SV=2 TOU=Cre	DNJ36	AT4G39960.1		Chloroplast	8	8	111.35		1.42205	2.02059	0.0378399	4.0575	0.0790952		2.56897	1.72199	0.00269793	3.29891	0.131623	+	1.62242	3.10519	0.023855	8.60509	0.0297705		0.429278	1.0846	0.372153	2.12079	0.589857		0.707245	1.3832	0.196225	2.60846	0.409854		0.568261	1.2339	0.270233	2.35202	0.499856
Cre16.g696000.t1.2	Cre16.g696000.t1.2 None DBV=JGI5.5 OS=Chlamydomonas reinhardtii SV=2 TOU=Cre		AT1G31070.2		Secretory pathway	36	36	323.31		1.12634	2.8086	0.0747584	7.00604	0.0657215	+	2.33546	6.69431	0.00461892	103.559	0		0.0225056	-0.0560583	0.949499	0.961889	0.991168	+	1.47699	-2.86466	0.0333434	0.137294	0.0131765	+	2.77975	-6.75037	0.00166054	0.0092883	0.0192		2.12837	-4.80752	0.00744098	0.0357103	0.0161883
Cre17.g698000.t1.2	Cre17.g698000.t1.2 Mitochondrial F1F0 ATP synthase, beta subunit ALS=ATP2 DBV=JGI5.5 GN=ATP2 OS=Chlamydomonas reinhardtii SV=2 TOU=Cre	ATP2	AT5G08690.1		Mitochondrion	8	6	35.289		0.222799	1.44299	0.598689	2.71884	0.729663	+	2.45167	3.12943	0.00353452	8.75089	0.0213333	+	2.94979	3.1359	0.00112256	8.79022	0.00916667		0.270101	1.69292	0.536907	3.2331	0.640068		0.00522798	0.00647211	0.988034	1.0045	1		0.137664	0.849696	0.728342	1.80212	0.820034
Cre17.g720050.t1.2	Cre17.g720050.t1.2 FtsH-like membrane ATPase/metalloprotease ALS=FHL2 DBV=JGI5.5 GN=FHL2 OS=Chlamydomonas reinhardtii SV=2 TOU=Cre	FHL2	AT2G30950.1	Protease	Chloroplast	20	20	200.99	+	2.33652	3.21104	0.00460766	9.26018	0.00195918		0.630938	2.50526	0.233917	5.67752	0.379906		0.708167	3.12906	0.195809	8.74865	0.125275		0.0139242	-0.0819826	0.968447	0.944758	0.952727		0.0855846	0.623798	0.821137	1.54093	0.967048		0.0497544	0.270908	0.891755	1.20657	0.959888
Cre17.g726750.t1.2	Cre17.g726750.t1.2 3-deoxy-D-arabino-heptulosonate 7-phosphate synthetase ALS=SHK1 DBV=JGI5.5 GN=SHK1 OS=Chlamydomonas reinhardtii SV=2 TOU=Cre	SHK1	AT4G39980.1	DAHP synthase, amino acid synthesis	Chloroplast	15	15	215.68	+	2.634	2.82004	0.00232274	7.06182	0.00423077		0.713799	1.34854	0.193286	2.54654	0.508241		1.09467	2.0373	0.0804137	4.10477	0.105682		0.393798	-0.782741	0.403833	0.581261	0.685188		0.239668	0.688756	0.57588	1.61189	0.900941		0.316733	-0.0469925	0.482244	0.967952	0.793065
Cre17.g734100.t1.2	Cre17.g734100.t1.2 None DBV=JGI5.5 OS=Chlamydomonas reinhardtii SV=2 TOU=Cre		AT3G57610.1	Adenylosuccinate synthase	Chloroplast	12	12	84.631	+	2.76018	2.95047	0.00173708	7.73001	0		1.162	2.00002	0.0688652	4.00006	0.211714		0.7898	0.796812	0.162256	1.73726	0.616944	+	2.18373	-2.15366	0.00655043	0.224742	0.0149333		0.666449	-1.20321	0.215551	0.434308	0.475333		1.42509	-1.67843	0.037576	0.312421	0.245133
Cre17.g734300.t2.1;Cre17.g734300.t1.1	Cre17.g734300.t2.1 None DBV=JGI5.5 OS=Chlamydomonas reinhardtii SV=1 TOU=Cre;Cre17.g734300.t1.1 None DBV=JGI5.5 OS=Chlamydomonas reinhardtii SV=1 TOU=Cre		AT3G16620.1;AT3G16620.1		Mitochondrion	21	21	208.17	+	2.29309	3.4013	0.00509225	10.5656	0	+	2.20078	5.23419	0.00629825	37.6399	0.00476923		0.540007	-0.820674	0.288399	0.566177	0.704883	+	2.52874	-4.22197	0.00295978	0.0535871	0.0142222	+	2.38774	-6.05487	0.00409506	0.0150419	0.0096		2.45824	-5.13842	0.00348145	0.028391	0.0119111
Cre17.g737150.t1.1	Cre17.g737150.t1.1 None DBV=JGI5.5 OS=Chlamydomonas reinhardtii SV=1 TOU=Cre				Chloroplast	1	1	6.7345	+	0.977434	-6.69483	0.105333	0.00965285	0.0209231	+	1.26468	-7.85365	0.0543651	0.0043233	0.0234737		0.567241	-4.06761	0.270869	0.0596386	0.153895		0.228734	2.62722	0.590563	6.17834	0.633533		0.368972	3.78603	0.42759	13.7946	0.430233		0.298853	3.20662	0.502513	9.23188	0.531883
Cre43.g760497.t1.1	Cre43.g760497.t1.1 None DBV=JGI5.5 OS=Chlamydomonas reinhardtii SV=1 TOU=Cre		AT5G50920.1		Chloroplast	10	10	80.742		0.0735494	-0.169116	0.84421	0.889387	0.972041		0.782787	1.46491	0.164897	2.76046	0.442	+	2.15155	3.77546	0.00705424	13.6939	0.0132	+	1.67756	3.94458	0.0210107	15.397	0.0172308		0.973523	2.31055	0.106286	4.96072	0.200833		1.32554	3.12757	0.0472562	8.73959	0.109032
mCherry	mCherry					20	20	323.31	+	4.60242	9.26462	2.49793e-05	615.076	0	+	4.55139	9.4878	2.80938e-05	717.98	0		0.142954	-0.218888	0.719525	0.859227	0.933177	+	4.79046	-9.4835	1.62009e-05	0.00139695	0	+	4.72226	-9.70669	1.89557e-05	0.00119673	0		4.75636	-9.5951	1.75243e-05	0.00129297	0
TurboID-only	TurboID-only					26	26	323.31	+	6.16009	9.17382	6.91688e-07	577.557	0	+	4.56639	9.24203	2.714e-05	605.52	0	+	6.51938	10.6789	3.02427e-07	1639.34	0	+	4.23924	1.50509	5.76448e-05	2.83842	0.0112		1.63359	1.43688	0.0232493	2.70735	0.227846		2.93641	1.47098	0.00115767	2.77211	0.119523
Cre08.g372000.t1.2	Cre08.g372000.t1.2 Predicted protein ALS=CGLD11 DBV=JGI5.5 GN=CGLD11 OS=Chlamydomonas reinhardtii SV=2 TOU=Cre	CGLD11	AT2G21385.1	ATPase CF1 assembly	Chloroplast	1	1	9.3274		0.843618	1.29113	0.143345	2.4472	0.283872		0.155529	0.369908	0.69899	1.29227	0.940137	+	3.46137	6.60634	0.000345645	97.4331	0	+	2.98463	5.31521	0.00103602	39.8142	0.0256	+	2.79122	6.23643	0.00161726	75.3967	0.0137143	+	2.88793	5.77582	0.00129442	54.7892	0.0196572

## Sheet: Significants VPL2
									Enriched in VPL2 TID vs. mCherryTID
									T-test: FDR=0.05;S0=1
									N=10/10
									CL (Figure 5)
Majority protein IDs	Fasta header	Name	Best hit Arabidopsis	Category	Localization	Peptides	Unique peptides	Score	Score	-log10 p-value	log2 fold-change	p-value	fold-change	q-value	TMH	Functional annotation
Cre02.g106700.t1.1	Cre02.g106700.t1.1 None DBV=JGI5.5 OS=Chlamydomonas reinhardtii SV=1 TOU=Cre	OPR4		RNA binding	Mitochondrion	15	15	118.92	+	3.04523	4.37214	0.000901094	20.7084	0.0144762	0	Octotricopeptide repeat protein with RAP domain
Cre02.g115000.t1.1	Cre02.g115000.t1.1 None DBV=JGI5.5 OS=Chlamydomonas reinhardtii SV=1 TOU=Cre	unknown			Chloroplast	8	8	60.097	+	1.8798	3.82407	0.0131888	14.1631	0.00965077	0	Unknown function
Cre03.g184550.t1.2	Cre03.g184550.t1.2 Predicted protein ALS=CPLD28 DBV=JGI5.5 GN=CPLD28 OS=Chlamydomonas reinhardtii SV=2 TOU=Cre	LPA3/CPLD28	AT1G73060.1	Photosystem II assembly	Chloroplast	5	5	33.624	+	1.96921	3.10682	0.0107348	8.61479	0.00889475	0	PSII assembly factor
Cre07.g333150.t1.2	Cre07.g333150.t1.2 None DBV=JGI5.5 OS=Chlamydomonas reinhardtii SV=2 TOU=Cre	VPL2			Chloroplast	21	21	323.31	+	4.78627	11.1664	1.63578e-05	2298.3	0	0	Unknown function
Cre09.g415600.t2.1;Cre09.g415600.t1.1	Cre09.g415600.t2.1 None DBV=JGI5.5 OS=Chlamydomonas reinhardtii SV=1 TOU=Cre;Cre09.g415600.t1.1 None DBV=JGI5.5 OS=Chlamydomonas reinhardtii SV=1 TOU=Cre	unknown	AT5G01260.2;AT5G01260.2		Chloroplast	11	11	84.59	+	1.7151	3.1798	0.0192706	9.06185	0.019353	0	Unknown function
Cre11.g467749.t1.1	Cre11.g467749.t1.1 None DBV=JGI5.5 OS=Chlamydomonas reinhardtii SV=1 TOU=Cre	unknown		Cytochrome P450	Chloroplast	6	6	42.389	+	3.69726	6.81142	0.000200791	112.316	0.0373334	0	Unknown function
Cre12.g547250.t1.2	Cre12.g547250.t1.2 None DBV=JGI5.5 OS=Chlamydomonas reinhardtii SV=2 TOU=Cre	VPL10			Chloroplast	9	9	68.524	+	2.55874	3.86873	0.00276223	14.6084	0.0096	0	Unknown function
Cre13.g583550.t1.2	Cre13.g583550.t1.2 Vesicle inducing protein in plastids 1 ALS=VIP1 DBV=JGI5.5 GN=VIP1 OS=Chlamydomonas reinhardtii SV=2 TOU=Cre	VIPP1	AT1G65260.1		Chloroplast	18	18	233.04	+	1.80702	3.04821	0.015595	8.27182	0.0407334	0	Thylakoid biogenesis/Cp membrane maintenance
Cre19.g750547.t4.1;Cre19.g750547.t3.1;Cre19.g750547.t2.1;Cre19.g750547.t1.1	Cre19.g750547.t4.1 Type-II calcium-dependent NADH dehydrogenase ALS=NDA2 DBV=JGI5.5 GN=NDA2 OS=Chlamydomonas reinhardtii SV=1 TOU=Cre;Cre19.g750547.t3.1 Type-II calcium-dependent NADH dehydrogenase ALS=NDA2 DBV=JGI5.5 GN=NDA2 OS=Chlamydomonas reinhardtii S	NDA2	AT4G21490.1;AT4G21490.1;AT4G21490.1;AT4G21490.1	Thylakoid NADH dehydrogenase	Chloroplast	13	13	95.795	+	2.01112	2.17392	0.00974709	4.51248	0.0454311	0	Type-II NADH-plastoquinone reductase
Cre08.g372000.t1.2	Cre08.g372000.t1.2 Predicted protein ALS=CGLD11 DBV=JGI5.5 GN=CGLD11 OS=Chlamydomonas reinhardtii SV=2 TOU=Cre	CGLD11/BAF3	AT2G21385.1	ATPase CF1 assembly	Chloroplast	1	1	9.3274	+	2.88793	5.77582	0.00129442	54.7892	0.0196572	0	Cp ATPase CF1 assembly
